# Supplementary material for: A thalamic hub-and-spoke network enables visual perception during action by coordinating visuomotor dynamics
Source: Nat Neurosci. 2025 Feb 10;28(3):627–39. doi: 10.1038/s41593-025-01874-w (PMC11893466; doi:10.1038/s41593-025-01874-w)
Supplement: Supplementary file 2 — Vega_Zuniga_Fig1_SourceData.xlsx in zip file. Compendium of all data shown in the figures. If the data were too large, there is a direct reference to the ISTA repository. Vega_Zuniga_Fig2_SourceData.xlsx in zip file. Compendium of all data shown in the figures. If the data were too large, there is a direct reference to the ISTA repository. Vega_Zuniga_Fig3_SourceData.xlsx in zip file. Compendium of all data shown in the figures. If the data were too large, there is a direct reference to the ISTA repository. Vega_Zuniga_Fig4_SourceData.xlsx in zip file. Compendium of all data shown in the figures. If the data were too large, there is a direct reference to the ISTA repository. Vega_Zuniga_Fig5_SourceData.xlsx in zip file. Compendium of all data shown in the figures. If the data were too large, there is a direct reference to the ISTA repository. Vega_Zuniga_Fig6_SourceData.xlsx in zip file. Compendium of all data shown in the figures. If the data were too large, there is a direct reference to the ISTA repository. Vega_Zuniga_Fig7_SourceData.xlsx in zip file. Compendium of all data shown in the figures. If the data were too large, there is a direct reference to the ISTA repository. Vega_Zuniga_EDFig2_SourceData.xlsx in zip file. Statistical source data. Vega_Zuniga_EDFig3_SourceData.xlsx in zip file. Statistical source data. Vega_Zuniga_EDFig4_SourceData.xlsx in zip file. Statistical source data. Vega_Zuniga_EDFig5_SourceData.xlsx in zip file. Statistical source data. Vega_Zuniga_EDFig8_SourceData.xlsx in zip file. Statistical source data. [file 41593_2025_1874_MOESM2_ESM.zip]

Archive with 15 entries (15 files):
- Vega_Zuniga_EDFig2_SourceData.xlsx
- __MACOSX/._Vega_Zuniga_EDFig2_SourceData.xlsx
- Vega_Zuniga_EDFig3_SourceData.xlsx
- Vega_Zuniga_EDFig4_SourceData.xlsx
- Vega_Zuniga_EDFig5_SourceData.xlsx
- Vega_Zuniga_EDFig8_SourceData.xlsx
- Vega_Zuniga_Fig1_SourceData.xlsx
- Vega_Zuniga_Fig2_SourceData.xlsx
- __MACOSX/._Vega_Zuniga_Fig2_SourceData.xlsx
- Vega_Zuniga_Fig3_SourceData.xlsx
- Vega_Zuniga_Fig4_SourceData.xlsx
- __MACOSX/._Vega_Zuniga_Fig4_SourceData.xlsx
- Vega_Zuniga_Fig5_SourceData.xlsx
- Vega_Zuniga_Fig6_SourceData.xlsx
- Vega_Zuniga_Fig7_SourceData.xlsx
