# Supplementary material for: A thalamic hub-and-spoke network enables visual perception during action by coordinating visuomotor dynamics
Source: Nat Neurosci. 2025 Feb 10;28(3):627–39. doi: 10.1038/s41593-025-01874-w (PMC11893466; doi:10.1038/s41593-025-01874-w)
Supplement: Supplementary file 2 — Vega_Zuniga_Fig1_SourceData.xlsx in zip file. Compendium of all data shown in the figures. If the data were too large, there is a direct reference to the ISTA repository. Vega_Zuniga_Fig2_SourceData.xlsx in zip file. Compendium of all data shown in the figures. If the data were too large, there is a direct reference to the ISTA repository. Vega_Zuniga_Fig3_SourceData.xlsx in zip file. Compendium of all data shown in the figures. If the data were too large, there is a direct reference to the ISTA repository. Vega_Zuniga_Fig4_SourceData.xlsx in zip file. Compendium of all data shown in the figures. If the data were too large, there is a direct reference to the ISTA repository. Vega_Zuniga_Fig5_SourceData.xlsx in zip file. Compendium of all data shown in the figures. If the data were too large, there is a direct reference to the ISTA repository. Vega_Zuniga_Fig6_SourceData.xlsx in zip file. Compendium of all data shown in the figures. If the data were too large, there is a direct reference to the ISTA repository. Vega_Zuniga_Fig7_SourceData.xlsx in zip file. Compendium of all data shown in the figures. If the data were too large, there is a direct reference to the ISTA repository. Vega_Zuniga_EDFig2_SourceData.xlsx in zip file. Statistical source data. Vega_Zuniga_EDFig3_SourceData.xlsx in zip file. Statistical source data. Vega_Zuniga_EDFig4_SourceData.xlsx in zip file. Statistical source data. Vega_Zuniga_EDFig5_SourceData.xlsx in zip file. Statistical source data. Vega_Zuniga_EDFig8_SourceData.xlsx in zip file. Statistical source data. [file 41593_2025_1874_MOESM2_ESM.zip › Vega_Zuniga_EDFig2_SourceData.xlsx]

## Sheet: e2c
firing_rate_baseline	firing_rate_baseline_with_opto
5	0.133333
0.133333	0
0	0
0	0
0.133333	0
0.533333	0
0	0
0.133333	0
10.9333	0.666667
1.53333	0
0	0
3.8	0
0	0
0.2	0
0.6	0
0.6	0.0666667
0.533333	0.0666667
0	0
0.533333	0
0.0666667	0
0	0
0	0
0	0.0666667
0	0
0.133333	0
0.6	0
0.2	0
0.2	0
3.53333	0.0666667
7.53333	0.666667
3.8	0
0.866667	0.133333
2.06667	0.6
0.0666667	0
3.6	0.0666667
2.66667	0
0.333333	0
0.533333	0
4.26667	0
0.0666667	0
0	0
0.2	0
0.866667	0
0.466667	0
2.73333	0.133333
0	0
0.266667	0
0.0666667	0
0	0
0.0666667	0
2.66667	0.133333
0	0
1.2	0.133333
0.666667	0.0666667
1.06667	1.13333
0.266667	0
0.466667	0.2
0.266667	5.06667
1.46667	0.4
2.66667	3
0.866667	0.133333
2.2	0
0.0666667	0
0.4	0
0.4	0
0	0
1.93333	0.0666667
0	0
0	0
0.266667	0.0666667
0	0.4
1.13333	0.2
0	0
0.466667	0.8
0.266667	0.2
0	0
0.266667	0
0.111111	0.0555556
0.166667	0
1.77778	0.0555556
0.5	0
0.444444	0
0.888889	0
0.166667	0
0.5	0
0.0555556	0
0.166667	0
8.61111	12.2778
3.5	0
1.83333	0
3.2	0.866667
0.0666667	0.2
0	0.0666667
0.6	0.266667
0.133333	0
0	0.0666667
0	0
1.86667	0.2
5.66667	0.2
0.0666667	0
0.2	0.133333
0.0666667	0.0666667
0	0
0.266667	0.2
0.533333	0.533333
0.0666667	0
0.266667	0.266667
0.8	0.333333
0	0
0	0.166667
0	0
0	0
0	0
0.0833333	0
0	0
0.0833333	0
0	0
0	0
0	0
0	0
0.15873	0
0	0
0	0
0	0
0	0
0	0
0.15873	0
0.334169	0
0	0
0	0
1.58333	0.166667
0	0
0.0833333	0
3	0.5
0	0
0	0
0.0833333	0
8.33333	1.58333
1.75	2.33333
3.33333	0.5
6.91667	4.58333
0	0
0.25	0
0.75	1.25
0	0
0.416667	0
0	0
0	0
3.33333	0
0	0
0	0
0.166667	0
0	0
0.333333	0
4	4.66667
0	0
1	0
0	0
0.25	0
1.41667	0
0.666667	0
0	0.0833333
1	0.0833333
1.66667	0.166667
1.08333	0.583333
0.833333	1.33333
2.25	0.25
0	0
0.916667	0.166667
0.416667	0.0833333
0	0
0.333333	0.666667
0.583333	2.41667
0.166667	0.166667
0	0
0	0
0.166667	0
3.51378	0
0.492063	0
0.342105	0
0	0
0	0
0	0
0.15873	0
1.18421	0
0	0
10.4858	0
0	0
0	0
0	0
0	0
0	0
0.416667	0.0833333
1.91667	0.0833333
0	0
0.0833333	0
0	0
0.166667	0
0	0
0	0
0.0833333	0
0.0833333	0
0	0
0	0
0.416667	0
0.0833333	0
0	0
0.416667	0.583333
5.91667	5.5
8.33333	1.58333
1.16667	0
0.25	0.0833333
0	0
0.5	0
1.33333	0.0833333
0	0
0	0
1	0.25
0.0833333	0.0833333
0	0
0	0
0	0
0.166667	0
0.325397	0
0.15873	0
0.484127	0
0	0
0.166667	0.166667
0	0
0.825397	0.333333
10.3571	0.15873
4.54762	0
0	0
0	0.166667
0	0
0	0
8.3254	0.15873
0	0
0.555556	0
0	0
0.37037	0
0	0
0	0
7.79461	0.151515
0	0.151515
0.824916	0.151515
0.185185	0
0.488215	0
0.151515	0.151515
2.82828	0.454545
5.33333	0.166667
0.166667	0
1	0
0.25	0
0.166667	0
0	0
3.83333	0.25
0.333333	0
1	0.0833333
0	0
0.416667	0
0.666667	0
0.25	0.0833333
0	0
0	0
0.666667	0
6.58333	0
1.08333	0.5
11.6667	8.75
3.66667	0.916667
6.5	0.583333
16.75	0
7.41667	0
2.25	0
0	0
0	0
0.166667	0
0.416667	0
0.0833333	0
0.25	0.166667
0.583333	0.0833333
0.25	0
0.333333	0.166667
9.41667	4.66667
0.0833333	0.0833333
0	0
1.41667	0.583333
2.75	3
0	0
0	0
0	0
0	0
0	0
0	0
3.5	0
8.66667	0.333333
0.25	0
12.6667	0.166667
6.08333	0
0.666667	0
11.75	0.0833333
3.25	0.0833333
0.916667	0.0833333
0	0
0.0833333	0
1.75	0.0833333
5.66667	0
0.5	0
0	0
0.333333	0
0	0
0.5	0
0.166667	0
0.166667	0
2.16667	0
0	0
0	0
5.16667	2.16667
0	0
0.1	0
0.2	0.2
0.1	0
0	0
0.3	0
0	0
0.1	0
1.3	0.3
0.1	0
0.1	0
0	0
6.8	1.8
0	0
0	0
0	0
0.3	0.1
0	0
0	0
0.6	0
0	0
0.7	0
0	0
0.4	0.1
0.3	0.1
0.4	0.1
0.1	0
0	0
0	0
1.2	0
11.9	3
0	0
0	0
0	0
0	0.333333
0.5	0
0.5	0
0	0
0.166667	0.166667
0	0
0.333333	0
0	0
0.166667	0
0.333333	0
0.166667	0
0	0
0.37037	0
0	0.30303
0	0
1.3771	0.703704
0	0
0	0
0.30303	0
0	0
0	0
1.00673	0
0.333333	0
0.333333	0
0.166667	0
0.5	0
0.166667	0
9	2.5
0	0
4.16667	1.5
1.16667	0.333333
0.166667	0
0	0
0.5	0
0.5	0
0	0
3.16667	0.166667
0.5	0.166667
mean of firing rate difference	0.870829
std of firing rate difference	2.12924
test results
significance_level	tail	test_res_h	pvalue	zstatistics	test	signed_rank
0.01	both	TRUE	4.10719e-32	11.7957	signrank	29391.5

## Sheet: e2a
All recordings with spike and stimulus informaion is uploaded to ISTA data repository

## Sheet: e2d
spikecount_flash	spikecount_flashopto
0.661111	0.133333
6.28333	2.64444
0.344444	0.0666667
0.227778	0.0222222
0.722222	0.0222222
5.36667	0.833333
0.155556	0.0111111
0.738889	0.0111111
2.47778	0.744444
0.488889	0.0888889
0.594444	0.0777778
1.11667	0.311111
0.15	0.0888889
2.77778	0.255556
0.716667	0.0555556
0.7	0.0555556
2.01111	0.211111
0.155556	0.0444444
3.85	2.37778
3.35556	2.32222
0.377778	0.144444
1.30556	0.488889
4.01111	1.93333
0.477778	0.1
0.488889	0.0222222
2.45556	0.333333
0.605556	0.0888889
0.85	0.166667
0.916667	0.0333333
2.06667	0.6
1.21667	0.277778
0.288889	0.0111111
1.99444	0.322222
0.683333	0.311111
0.322222	0.0555556
0.255556	0
0.466667	0.0888889
0.85	0.144444
1.29444	0.233333
0.333333	0.0111111
0.261111	0.122222
3.65556	0.533333
0.311111	0.122222
1.42222	0.811111
1.85	0.366667
0.172222	0.0777778
3.89444	1.32222
1.98333	0.755556
0.955556	0.188889
2.02222	0.366667
2.07778	0.3
0.761111	0.0666667
0.583333	0.0777778
0.333333	0.0333333
1.08889	0.666667
2.2	0.666667
1.44444	0.366667
0.138889	0.666667
0.811111	0.722222
1.88889	1.94444
0.583333	0.133333
1.75556	0.422222
0.683333	0.166667
5.18333	1.7
0.6	0.0444444
0.294444	0.0444444
3.06111	0.666667
0.322222	0.0222222
0.35	0.0222222
0.288889	0.0222222
0.0666667	0.133333
0.65	0.133333
0.0722222	0.0111111
1.46111	1.11111
3.28889	1.41111
1.27778	0.366667
0.583333	0.0777778
0.5125	0.291667
1.45	0.4
3.46667	1.54167
0.195833	0.025
0.641667	0.0166667
1.0125	0.0333333
0.2875	0.05
0.195833	0.0166667
0.7125	0.441667
2.4875	0.766667
1.61667	1.575
1.8625	0.0416667
1	0.025
5.13333	0.9
0.477778	0.0444444
0.377778	0.188889
3.87222	1.42222
0.355556	0.266667
1.03333	0.3
0.111111	0.0111111
0.566667	0.0555556
2.21111	0.177778
5.23333	1.47778
0.261111	0.133333
0.666667	0.0444444
1.02778	0.288889
0.361111	0.0777778
0.538889	0.544444
0.188889	0.0444444
0.255556	0.133333
0.0833333	0.188889
1.4	1.125
0.591667	0.0875
3.59167	1.05
0.85	0.45
0.2	0.125
0.15	0.025
5.16667	2.2125
6.50833	3.175
2.41094	1.4
5.13233	3.1
0.681955	0.2
0.480201	0.05
1.40155	0.1
0.58609	0.05
0.295489	0.05
8.17314	5.55
3.35973	0.85
1.20622	0.4
0.764578	0
1.08868	0.15
1.80886	0.4
0.65	0.2625
4.36667	2.2
3.49167	1
2.20833	0.85
1.20833	0.8875
0.408333	0.05
0.175	0.0375
0.658333	0.15
3.775	1.225
1.65833	5.975
1.44167	0.15
2.09167	0.75
5.01667	2.6125
5.28333	2.5
0.733333	0.1625
0.783333	0.1625
3.09167	0.6375
1.11667	0.1375
0.383333	0.125
5.01667	2.425
3.93333	1.925
0.433333	0.25
4.71667	3.8
0.45	0.15
3.91667	0.6
3.15	8.025
6.11667	3.75
0.283333	0.05
0.433333	0.35
0.24375	0.0625
3.525	1.575
0.36875	0.2
1.5375	0.5375
1.19375	1.025
2.5	0.5625
0.4125	0.825
0.425	1.8125
0.9875	0.5375
0.2	0.0125
0.45	0.0875
1.01875	0.6875
2.1875	1.3125
0.16875	0.425
0.5875	3.6875
0.35	0.1125
1.98125	1.025
1.43333	0
7.51667	2.8
12.4	4.55
0.55	0
1.86667	0
3.55	0.05
0.383333	0
1.03333	0.05
0.916667	0
2.55	0.05
0.633333	0
4.11667	0.1
0.6	0
2.15833	0.4625
1.45	0.1
0.808333	0.1625
2.14167	0.1375
0.808333	0.875
6.93333	2.55
0.7	0.3625
0.641667	0.1375
0.333333	0.0125
6.5	4.1125
0.733333	0.2875
0.75	0.1125
0.266667	0.15
2.5	0.3125
0.466667	0.025
0.4	0.0125
5.61667	1.025
0.183333	0.0375
0.216667	0.0125
1.325	0.1625
1.86667	1.3625
2.88333	0.8875
1.95833	0.3625
0.966667	0.5625
0.491667	0.075
4.13333	0.0375
2.60833	1.9
2.575	0.5125
0.275	0.05
1.725	0.2625
0.983333	0.6
0.691667	0.575
0.15	0.0125
0.15	0.0375
2.71667	0.3125
1.82143	0
0.70873	0
3.03651	0.047619
0.262698	0
0.503175	0
0.425397	0
1.03413	0.047619
5.95556	0.142857
2.67143	0.0952381
1.82222	0
0.424603	0
0.915079	0
0.148413	0
1.41905	0.047619
0.230952	0.047619
2.51852	0
0.296296	0
0.505051	0
0.444444	0
0.563973	0
1.633	0
0.346801	0.05
1.26936	0
2.31313	0
0.670034	0
0.565657	0.1
2.37374	0
3.7375	0.4375
0.3875	0.0875
7.13125	0.2125
1.3875	0.075
0.3625	0.1375
0.48125	0.025
3.64375	1.4375
0.525	0.1
1.68125	0.325
0.14375	0
0.9	0
1.65625	0
1.275	0.05
0.1875	0
0.275	0
4.54375	0.125
1.56875	0
1.925	0.1125
3.79375	1.2625
0.7125	0.9125
2.3125	0.425
5.89375	0.5
4.275	0.5
1.26875	0.375
0.2625	0.075
0.35	0.025
0.375	0
0.50625	0.1625
0.53125	0.175
0.55625	0.0125
0.64375	0.025
1.6875	0.175
3.25625	0.8
2.5	3.5
0.33125	0.0875
0.475	0.1
6.44167	1.6375
2.01667	0.5875
0.6	0.0875
0.183333	0.05
0.633333	0
1.43333	0.05
0.516667	0
0.216667	0
2.58333	0
2.16667	0
1.55833	0.175
6.35	1.5875
3.25	0.025
2.61667	0.0625
2.875	0.0125
1.61667	0.0625
0.641667	0.0625
1.38333	0.15
0.55	0.0875
2.25	0.6375
3.05833	0.1375
2.16667	0.1125
0.751086	0.4
1.34591	0.65
3.37765	1.3
13.4196	5.9
14.2614	1.35
11.7305	1.95
1.93659	0
1.63943	0.1
1.17953	0.05
4.68672	3.35
0.65	0.15
4.02	1.38333
8.84	4.45
4.45	2.01667
3.94	1.48333
2.13	0.633333
2.32	0.0833333
0.37	0.0833333
2.84	0.0333333
2.02	0.25
4.53	0.666667
0.77	0.0833333
5.87	3.61667
2.3	0.0166667
2.97	0.116667
0.82	0.266667
2.84	0.166667
1.98	0.216667
2.05	0.766667
13.41	6.86667
0.33	0.05
9.52	7.18333
12.08	0.4
3.2	0.3
7.36	1
1.06	0.583333
0.48	0.2
0.62	0.0666667
0.27	0.0666667
0.44	0.133333
5.35	4.55
2.45	1.375
0.466667	0.1
0.533333	0.125
10.5333	3.5
1.26667	0.375
1.4	0.4
0.733333	0.275
8.01667	2.125
1.16667	0.425
5.58333	1.3
0.483333	0.1
3.75	1.35
2.05	0.775
2.76667	0.15
3.06667	0.9
1.06128	0.1
3.71145	1.6
1.72862	0
9.17205	2
2.92222	0.2
0.841077	0
2.43064	0.1
3.04175	0.4
3.36835	0.5
4.41953	0.9
0.416667	0.25
3.56667	1.025
13.9333	4.325
2.3	0.875
0.333333	0.225
2.01667	1.075
1.36667	0.225
7.91667	5.175
5.68333	3.675
0.583333	0.125
0.583333	0.15
4.8	1.1
1.1	0.25
0.45	0.025
3.95	1.125
1.98333	0.55
mean of spike count difference	1.39771
std of spike count difference	1.78227
test results
significance_level	tail	test_res_h	pvalue	zstatistics	test	signed_rank
0.01	both	TRUE	2.58096e-59	16.2411	signrank	74301.5

## Sheet: e2e
opto_offsets_secs
	-1.5	-1.25	-1	-0.75	-0.5	-0.25	0	0.25	0.5	0.75	1	1.25	1.5
responses per offset
	0.771757	0.653358	0.591133	0.526316	0.741379	0.551724	0.482759	0.509031	0.92559	1	0.724138	0.771757	0.998185
	0.603175	1	0.797052	0.571429	0.376984	0.784127	0.46746	0.323129	0.650794	0.821825	0.693651	0.818594	0.809524
	0.533333	0.884211	0.8	0.515789	0.14	0.07	0.28	0.333333	0.442105	0.7	0.98	1	0.884211
	0.413793	0.76225	1	0.571688	0.57931	0.253448	0.0362069	0	0.228675	0.181034	0.144828	0.517241	0.381125
	0.484694	0.892857	0.743197	0.392857	0.508929	0.373214	0.0678571	0.129252	0.928571	0.95	0.916071	0.937075	1
	1	0.0690789	0.875	0.690789	0.065625	0.2625	0.065625	0.3125	0.828947	0.459375	0.590625	0.75	0.967105
	0.125	0.276316	1	0.621711	0.196875	0.065625	0.065625	0.0625	0.621711	0.328125	0.39375	0.5625	0.207237
	1	0.80331	0.768041	0.643787	0.671134	0.400515	0.600773	0.659794	0.620998	0.703608	0.838918	0.886598	0.928649
	0.853061	1	0.710884	0.6	0.475	0.542857	0.230714	0.155102	0.657143	0.800714	0.922857	0.827211	0.985714
	0.208333	0.855263	0.744048	0.888158	0.65625	0.5	0.25	0.238095	0.460526	1	0.71875	0.654762	0.888158
	0.691877	0.823529	0.957983	0.764706	0.558824	0.558824	0	0.159664	1	0.894118	0.894118	0.904762	0.764706
	0.661172	0.846154	0.765568	0.615385	0.657692	0.694231	0.109615	0.173993	0.807692	0.876923	0.621154	0.765568	1
	0.46978	1	0.974359	0.980769	0.785577	0.584615	0.146154	0.173993	0.442308	0.548077	0.657692	0.748168	0.576923
	0.310078	0.440636	0.488372	0.0232558	0	0.0232558	0	0.0465116	0.511628	1	0.837209	0.790698	0.372093
	0.788596	0.703989	0.694268	0.630573	0.573248	0.458599	0.356688	0.43949	0.834395	0.89172	0.936306	0.936306	1
	0.707178	0.67557	0.91791	0.940299	0.895522	0.723881	0.339552	0.212687	0.671642	0.757463	1	0.914179	0.86194
	0.408163	0.526316	0.357143	0.428571	0.0714286	0.0714286	0	0.142857	0.714286	0.785714	1	0.428571	0.928571
	0.506586	0.403135	0.12766	0.404255	0.595745	0.191489	0	0.212766	0.744681	1	1	0.744681	0.638298
	0.6866	0.489596	0.616279	0.546512	0.244186	0.151163	0.0116279	0.139535	0.604651	0.883721	1	0.872093	0.604651
	0.204082	0.150376	0.214286	0.142857	0	0	0	0	0.5	0.571429	0.5	1	0.142857
	0.505952	0.361842	0.40625	0.25	0.09375	0.0625	0.03125	0.09375	1	0.78125	0.8125	0.4375	0.6875
	0.453515	0.451128	0.333333	0.666667	0.333333	0.238095	0	0.047619	0.619048	0.571429	1	0.714286	0.904762
	0.650794	0.491228	0.65	1	0.166667	0.15	0.0166667	0.116667	0.816667	0.766667	0.916667	0.883333	0.75
	0.728291	0.866873	0.470588	0.823529	0.294118	0.176471	0	0.0588235	0.705882	0.647059	0.823529	1	0.411765
	0.405036	0.350877	0.218391	0.37931	0.0804598	0.045977	0.0229885	0.16092	0.436782	0.643678	0.850575	0.988506	1
	0.333333	0.421053	0.3	0.9	0	0.3	0	0.1	0.65	1	0.7	0.65	0.45
	0.520833	0.555556	0.9375	0.729167	0.328947	0.3125	0.229167	0.395833	0.916667	0.833333	0.892857	0.964912	1
	0.8	0.609524	0.28	0.12	0.0421053	0	0	0.28	0.76	0.96	0.571429	0.673684	1
	0.3125	0.46131	0.453125	1	0.296053	0.15625	0.03125	0.234375	0.5625	0.796875	0.833333	0.707237	0.78125
	0.285	0.452381	0.665	0.38	0.3	0	0	0	0.855	0.38	0.452381	1	0.285
	0.0833333	0	0	1	0.263158	0	0	0.166667	0.416667	0.0833333	0.0793651	0.175439	0.25
	0	0.21164	0.333333	0.444444	0.467836	0.111111	0	0.222222	1	0.777778	0.529101	0.116959	0.666667
	0.65	0.285714	0.6	1	0.315789	0.15	0.15	0	0.6	0.65	0.285714	0.842105	0.75
	1	0.805195	0.640909	0.409091	0.138756	0.0727273	0.00909091	0.281818	0.513636	0.627273	0.662338	0.913876	0.854545
	0.205307	0.402235	0.305028	0.199441	0.0617465	0.0469274	0.0527933	0.175978	0.451676	0.57486	1	0.642164	0.809497
	0.3	0.142857	0	0.3	0.157895	0	0	0.6	0.3	0.45	1	0.789474	0.6
	0.461538	0.29304	0	0.0769231	0	0	0	0.153846	1	0.307692	0.43956	0.404858	0.769231
	0.2	0.333333	1	0.55	0.842105	0.3	0	0.1	0.6	0.35	0.571429	0.736842	0.6
	0.222222	0.21164	0.111111	0.111111	0.233918	0.111111	0	0.555556	0.333333	1	0.740741	0.116959	0.555556
	0.427778	0.425926	0.311111	0.311111	0.204678	0.0194444	0	0.35	0.777778	0.777778	1	0.921053	0.913889
	0.5	0.714286	0.375	0.125	0	0.125	0.25	0.375	0.75	1	0.595238	0.921053	0.75
	0.227273	0	0.454545	0	0	0	0	1	0.238095	0.263158	1	0.909091	0.833333
	0.40303	0.211111	0.287879	0.0666667	0.0633333	0	0	0.126667	0.784127	1	0.886667	0.748485	0.703704
	0.454545	0.555556	0.808081	0.526316	0.5	0.0584795	0	0.277778	0.37037	0.760234	1	0.505051	0.555556
	0.172727	0	0.0863636	1	0.475	0.1	0	0.19	0.271429	0.5	0.475	0.259091	0
	0.3125	0.0763889	1	0.868421	0.4125	0.723684	0	0.20625	0.589286	0.651316	0.61875	0.4375	0.611111
	0.561404	0.235867	0.280702	0.365651	0.115789	0.142198	0	0.231579	0.459482	0.792244	0.964912	1	0.793372
	0.660839	0.448718	0.146853	0.595142	0.484615	0.510121	0.0807692	0.242308	1	0.17004	0.161538	0.513986	0.538462
	0.304813	0.310458	0.406417	0.176471	0.0558824	0	0.111765	0.279412	0.532213	1	0.447059	0.355615	0.869281
	0.272727	0.305556	0.25	1	0.55	0.105263	0	0.05	0.595238	0.894737	0.75	0.590909	0.805556
	0.631579	0.450292	0.315789	0.243767	0.115789	0.0609418	0	0.347368	0.827068	0.853186	0.578947	1	0.450292
	0.533333	0.407407	1	0.926316	0.586667	0.154386	0.0733333	0.146667	0.139683	0.540351	0.44	0.2	0.325926
	0.373464	0.513514	0.326781	0.27027	0.077027	0.0540541	0.0513514	0.282432	0.537967	1	0.924324	0.46683	0.684685
	0	0.4	0	0.4	0.190476	0	0.2	0	0	1	1	0.2	1
	0.733333	0.2	0.266667	0.133333	0	0	0	0.253968	0.912281	0.933333	0.6	1	0.933333
	0.84375	0.71875	0.78125	0.34375	0.238095	0.164474	0.03125	0.178571	0.690789	0.65625	0.8125	1	0.875
	1	0.636364	0.818182	0.454545	0.34632	0	0	0.606061	0.956938	1	1	0.909091	0.909091
	0.166667	0.333333	0.5	0	0	0	0	0.15873	0.526316	0.333333	0.5	0.666667	1
	0.685185	0.685185	0.777778	0.703704	0.564374	0.389864	0	0.21164	0.545809	0.796296	1	0.925926	0.944444
	0.934211	0.986842	1	0.789474	0.426065	0.0969529	0	0.150376	0.235457	0.421053	0.644737	0.565789	0.5
	1	0.631579	0.526316	0.0956938	0.233918	0.210526	0.421053	0.350877	0.886427	0.894737	0.651629	1	0.720222
	0.814286	0.624286	0.461429	0.394805	0.24127	0.19	0.352857	0.310204	1	0.841429	0.904762	0.515714	0.771429
	0.731013	0.598101	0.58481	0.519563	0.369198	0.265823	0.34557	0.455696	0.713524	0.677848	1	0.784177	0.909394
	0.908759	0.751825	0.605839	0.507631	0.470397	0.445255	0.430657	0.483142	0.841337	0.952555	0.962808	1	0.975797
	0.697674	0.54485	0.504983	0.286922	0.206718	0.0863787	0.089701	0.272109	0.825319	0.893688	0.965037	1	0.877776
	0.612177	0.557934	0.395203	0.390976	0.210947	0.178229	0.151107	0.217712	0.783065	0.670295	1	0.817528	0.909497
	1	0.765957	0.255319	0.116054	0	0	0	0.587639	0.828667	0.893617	0.790274	0.808511	0.87346
	0.57	0.461429	0.407143	0.172727	0.120635	0	0.0542857	0.232653	0.628571	0.597143	0.801361	0.868571	1
	0.75	0.1875	0.15	0.306818	0	0.075	0.0375	0.214286	0.710526	0.6375	1	0.825	0.828947
	0.77	0.78	0.88	0.790909	0.922222	0.91	0.67	0.704762	0.663158	0.8	0.885714	1	0.926316
	0.440559	0.692308	0.623077	0.692308	1	0.207692	0.0692308	0.346154	0.623077	0.9	0.881119	0.553846	0.769231
	0.536131	0.25641	0.589744	0.769231	0.655271	0.692308	0.410256	0.461538	0.923077	1	0.909091	0.948718	0.997151
	0.0409091	0	0.09	0.613636	0.35	0.09	0	0.18	0.945	0.72	0.613636	0.72	1
	0.550459	0.69317	0.724771	0.458716	0.295617	0.238532	0.183486	0.293578	0.678899	0.513761	0.525438	1	0.998981
	0.59867	0.352304	0.170732	0.110865	0.108401	0.0243902	0.0487805	0.146341	0.829268	0.780488	0.487805	1	0.650407
	0.454545	0.277778	0.166667	0.227273	0.0925926	0.25	0	0.5	0.583333	0.333333	0.454545	1	0.648148
	0.23569	0.288066	0	0.26936	0.0411523	0.111111	0.037037	0.148148	0.814815	1	0.976431	0.777778	0.946502
	0.477273	0.416667	0.275	0.25	0.0833333	0.25	0.1	0.35	0.425	1	0.909091	0.65	0.722222
	0.685504	1	0.583784	0.574939	0.189189	0.17027	0.121622	0.389189	0.559459	0.754054	0.906634	0.632432	0.918919
	0.643836	0.719939	0.180822	0.328767	0.217656	0.226027	0.135616	0.256164	0.512329	0.738356	1	0.512329	0.48554
mean responses per offset
	0.528269	0.502238	0.50271	0.487707	0.305318	0.21027	0.106389	0.259166	0.653117	0.728715	0.756958	0.738745	0.749909
signrack test: difference of responses during opto_offset vs the last opto_offest (dt=1.5sec)
significance_level	tail	test_res_h	pvalue	zstatistics
0.01	both	TRUE	8.08145e-09	5.76675
0.01	both	TRUE	5.90789e-09	5.81934
0.01	both	TRUE	2.82974e-07	5.13445
0.01	both	TRUE	4.25498e-07	5.05718
0.01	both	TRUE	1.09751e-12	7.11769
0.01	both	TRUE	1.23252e-14	7.71263
0.01	both	TRUE	1.14802e-14	7.72169
0.01	both	TRUE	2.89079e-14	7.60312
0.01	both	TRUE	0.00218216	3.06425
0.01	both	FALSE	0.408346	0.826807
0.01	both	FALSE	0.599332	-0.525362
0.01	both	FALSE	0.507844	0.662199

## Sheet: e2f
firstspike_sec_flash	firstspike_sec_flashopto
0.061675	0.0631501
0.0469	0.0536999
0.05535	0.0542751
0.05635	0.0530999
0.0682999	0.0651751
0.0452999	0.0497751
0.061075	0.055
0.07265	0.0652501
0.0443501	0.0686249
0.0628	0.06515
0.0563499	0.0517
0.0570499	0.0743501
0.0623	0.0608501
0.04745	0.0521751
0.0619001	0.0617
0.038475	0.067525
0.0596501	0.0665499
0.0661001	0.060425
0.0452501	0.0515501
0.0494251	0.0506999
0.056675	0.0547499
0.0548749	0.0559999
0.0509251	0.0547001
0.05365	0.0568001
0.0585	0.0494
0.045975	0.056175
0.0569	0.059125
0.069775	0.06765
0.055075	0.0666501
0.0471501	0.0668501
0.0537	0.068225
0.04235	0.00684994
0.0568499	0.0610501
0.0569499	0.0564999
0.0612751	0.0633001
0.141925
0.05795	0.0534751
0.0577499	0.0567251
0.0541	0.0693001
0.0561499	0.0608999
0.055375	0.0614001
0.04625	0.0532749
0.0580999	0.062
0.045025	0.0473999
0.0559999	0.0648
0.0600499	0.0571501
0.0534	0.05995
0.0509249	0.0510501
0.05815	0.0570001
0.0550499	0.0578501
0.05765	0.0625001
0.060025	0.0625999
0.060275	0.09535
0.0593001	0.106825
0.04295	0.045875
0.0582001	0.05985
0.0732	0.0634751
0.0617999	0.0905501
0.0528501	0.051025
0.0415999	0.0398001
0.0610999	0.0715
0.0540499	0.055825
0.060025	0.0558
0.0514001	0.0625001
0.0959	0.103275
0.061425	0.061825
0.0552999	0.06445
0.0583749	0.063325
0.0587501	0.064275
0.057725	0.089075
0.06275	0.0480501
0.056225	0.0770001
0.0649001	0.0608501
0.045425	0.0461499
0.05055	0.0577499
0.0587	0.06065
0.0752501	0.0685
0.0617501	0.0607499
0.06255	0.06855
0.0496251	0.05795
0.0714001	0.0626501
0.0538	0.0709249
0.055025	0.0848498
0.0589999	0.0640251
0.05905	0.0732002
0.0524501	0.0589999
0.0516249	0.0584502
0.054625	0.0356502
0.0528249	0.0517501
0.05585	0.101025
0.0593501	0.0759501
0.068375	0.0878
0.05875	0.0664501
0.055875	0.066025
0.0635001	0.07065
0.0601501	0.0677499
0.060775	0.0786499
0.064475	0.12125
0.063525	0.0622501
0.05115	0.0610501
0.0672499	0.061325
0.0687501	0.0758501
0.05675	0.062225
0.06415	0.0503251
0.0632749	0.06695
0.0605001	0.0693499
0.0636499	0.0738
0.059275	0.084925
0.05235	0.0531
0.0618999	0.069075
0.0459499	0.0539501
0.067525	0.0645001
0.063	0.0646
0.0734999	0.1137
0.04515	0.05215
0.0501	0.0589499
0.0439	0.05045
0.0452	0.054375
0.06075	0.0651
0.0578	0.071
0.053025	0.1053
0.06345	0.0547
0.05225	0.0639
0.041025	0.04765
0.05745	0.06245
0.0541	0.0733
0.05165
0.0506	0.17305
0.0522	0.086425
0.0538499	0.0559
0.0516	0.0581501
0.04355	0.0525
0.0527	0.06005
0.053275	0.05715
0.0558	0.0625751
0.05215	0.06615
0.0542251	0.06145
0.0467	0.0713999
0.0559249	0.0411501
0.0755999	0.11375
0.061675	0.088025
0.0439999	0.0507001
0.0509501	0.0578499
0.0882001	0.134525
0.055225	0.0636749
0.0494751	0.0699999
0.0525	0.062775
0.065725	0.0653
0.0495501	0.0613
0.0434	0.0502
0.05865	0.0691249
0.05055	0.0545499
0.06445	0.0667
0.049425	0.06575
0.0560501	0.0257499
0.0446999	0.04965
0.055925	0.0639
0.0610001	0.065675
0.0555	0.0603999
0.0510001	0.0564
0.05745	0.067275
0.0568001	0.057425
0.0545501	0.0661499
0.050525	0.0696999
0.05765	0.0970001
0.0664501	0.0541
0.0696	0.10025
0.0577499	0.0596
0.0844	0.0856001
0.04605	0.0512499
0.0457501	0.0522501
0.0594	0.0585
0.0769749	0.0427999
0.0617999	0.0654749
0.0464999	0.0515
0.06325
0.04195	0.045675
0.039425	0.07295
0.049625
0.0421
0.04555	0.0593
0.0558
0.048425	0.06855
0.05395
0.04735	0.0608
0.0515
0.0391	0.181625
0.0518
0.0453999	0.054525
0.0552499	0.061025
0.0533249	0.060275
0.0495501	0.06545
0.05	0.0517499
0.047775	0.060925
0.0585999	0.05565
0.0536001	0.0783
0.0548999	0.0734501
0.045625	0.052
0.050475	0.06725
0.0514001	0.0709
0.0541	0.06165
0.0448	0.0750501
0.0520999	0.12245
0.0539501	0.0819499
0.0390999	0.05915
0.052225	0.0559499
0.05475	0.0778501
0.05155	0.0620999
0.0544499	0.069875
0.0531001	0.0841501
0.0557001	0.06405
0.0560501	0.06645
0.0552499	0.0929501
0.0523	0.0689001
0.0468501	0.05685
0.0497	0.0527501
0.0510249	0.059575
0.0494499	0.0745001
0.0557749	0.0718
0.0685999	0.08005
0.0518501	0.0734501
0.05225	0.0595
0.05075	0.0580499
0.059925
0.05025
0.04705	0.1493
0.05185
0.0536
0.0579
0.052075	0.19505
0.01635	0.00114997
0.03195	0.12115
0.06315
0.051725
0.054275
0.0439
0.0535	0.0188
0.0852	0.0384
0.06185
0.05815
0.047125
0.06215
0.05365
0.05465
0.054425	0.1179
0.054375
0.04905
0.046275
0.05355	0.12175
0.0689
0.0392	0.04665
0.0551251	0.0429501
0.0485	0.0480501
0.0541	0.046275
0.053475	0.0542499
0.0506	0.06185
0.0455	0.0559249
0.04935	0.04935
0.04955	0.051325
0.04865
0.047875
0.0478999
0.0494999	0.0456249
0.052
0.0527
0.043	0.050625
0.050725
0.047825	0.108125
0.039475	0.0528249
0.05905	0.0735
0.037975	0.06345
0.0345499	0.0494501
0.037725	0.0484001
0.0411001	0.0445
0.0483	0.0501
0.049375	0.0527499
0.0514001
0.0404001	0.0471999
0.0455	0.046825
0.0499	0.1685
0.0521001	0.05685
0.047025	0.0475499
0.044675	0.0511751
0.0536	0.0313499
0.048	0.15245
0.0525501	0.05945
0.0425999	0.0583501
0.0488999	0.05795
0.0498749	0.0594001
0.05155	0.04765
0.05455
0.05225	0.0562
0.05915
0.0535
0.0458
0.049925
0.049175	0.060825
0.0328499	0.06235
0.0443751	0.070925
0.04865	0.0713
0.0504	0.1678
0.10625	0.05215
0.0634501	0.0762
0.0495501	0.0551749
0.05055	0.0553
0.0483249	0.05705
0.045575	0.06215
0.04725	0.060675
0.048875	0.052225
0.04305	0.0565
0.04295	0.051
0.034675	0.043075
0.033475	0.0512
0.0418	0.065775
0.038
0.0495	0.063875
0.0516	0.0726
0.053175	0.07155
0.0508	0.05255
0.0411	0.04495
0.035875	0.04035
0.041775	0.05425
0.04325	0.04735
0.05215	0.064775
0.0409	0.05015
0.052325	0.070075
0.037925	0.0427
0.0565	0.0632
0.04875	0.06765
0.0514	0.05475
0.0447	0.0726
0.0418	0.0546499
0.039025	0.050575
0.07535	0.0687
0.0368	0.04825
0.06915	0.066
0.04535	0.0505
0.034425	0.03715
0.0454749	0.0487
0.0426	0.048425
0.033675	0.052975
0.0685	0.073
0.045575	0.0692
0.0625	0.0847
0.0534	0.0518
0.048775	0.0518
0.0506999	0.060725
0.06265	0.07
0.0498	0.072125
0.0472	0.049675
0.0503	0.0587
0.0509	0.04985
0.041925	0.0534501
0.0497501	0.0480249
0.0509501	0.0676
0.0543499	0.0522749
0.0346	0.0417
0.0472001	0.0545499
0.0436001	0.0509
0.0476501	0.0573001
0.04515	0.0649
0.052075	0.0555999
0.0421	0.0460501
0.0366	0.0404501
0.0517	0.0577
0.0546	0.0893
0.05815
0.040225	0.0512
0.04945	0.05325
0.0533
0.046625	0.0196
0.05075	0.05985
0.0455	0.0552
0.041425	0.04815
0.0508001	0.05145
0.0441	0.0555
0.0391251	0.04795
0.0509	0.0646
0.05405	0.0613251
0.0431001	0.1153
0.0453501	0.0643001
0.045325	0.0589499
0.05235	0.0606999
0.05545	0.06635
0.0589499	0.05945
0.0481999	0.0625249
0.056875	0.0603001
0.061275	0.0675499
0.0406001	0.0552
0.0504249	0.0541501
mean of spike timimg difference (secs)	-0.0112878
std of spike timimg difference (secs)	0.0220482
test results
significance_level	tail	test_res_h	pvalue	zstatistics	test	signed_rank
0.01	both	TRUE	3.20322e-34	-12.1975	signrank	7304.5
