# Supplementary material for: A thalamic hub-and-spoke network enables visual perception during action by coordinating visuomotor dynamics
Source: Nat Neurosci. 2025 Feb 10;28(3):627–39. doi: 10.1038/s41593-025-01874-w (PMC11893466; doi:10.1038/s41593-025-01874-w)
Supplement: Supplementary file 2 — Vega_Zuniga_Fig1_SourceData.xlsx in zip file. Compendium of all data shown in the figures. If the data were too large, there is a direct reference to the ISTA repository. Vega_Zuniga_Fig2_SourceData.xlsx in zip file. Compendium of all data shown in the figures. If the data were too large, there is a direct reference to the ISTA repository. Vega_Zuniga_Fig3_SourceData.xlsx in zip file. Compendium of all data shown in the figures. If the data were too large, there is a direct reference to the ISTA repository. Vega_Zuniga_Fig4_SourceData.xlsx in zip file. Compendium of all data shown in the figures. If the data were too large, there is a direct reference to the ISTA repository. Vega_Zuniga_Fig5_SourceData.xlsx in zip file. Compendium of all data shown in the figures. If the data were too large, there is a direct reference to the ISTA repository. Vega_Zuniga_Fig6_SourceData.xlsx in zip file. Compendium of all data shown in the figures. If the data were too large, there is a direct reference to the ISTA repository. Vega_Zuniga_Fig7_SourceData.xlsx in zip file. Compendium of all data shown in the figures. If the data were too large, there is a direct reference to the ISTA repository. Vega_Zuniga_EDFig2_SourceData.xlsx in zip file. Statistical source data. Vega_Zuniga_EDFig3_SourceData.xlsx in zip file. Statistical source data. Vega_Zuniga_EDFig4_SourceData.xlsx in zip file. Statistical source data. Vega_Zuniga_EDFig5_SourceData.xlsx in zip file. Statistical source data. Vega_Zuniga_EDFig8_SourceData.xlsx in zip file. Statistical source data. [file 41593_2025_1874_MOESM2_ESM.zip › Vega_Zuniga_EDFig3_SourceData.xlsx]

## Sheet: EDFig 3e
relative Time Luminance (s)	0	0.0166667	0.0333333	0.05	0.0666667	0.0833333	0.1	0.116667	0.133333	0.15	0.166667	0.183333	0.2	0.216667	0.233333	0.25	0.266667	0.283333	0.3	0.316667	0.333333	0.35	0.366667	0.383333	0.4	0.416667	0.433333	0.45	0.466667	0.483333	0.5	0.516667	0.533333	0.55	0.566667	0.583333	0.6	0.616667	0.633333	0.65	0.666667	0.683333	0.7	0.716667	0.733333	0.75	0.766667	0.783333	0.8
Luminance	0	0	0	0	0	0	0	0	0	0	0	0	0	0	0	0	0	0	0	0	0	0	0	0	0	0	0	0	0	0	0	0	0	0	0	0	0	0	0	0	0	0	0	0	0	0	0	0	0
relative Time (s)	0	0.05	0.1	0.15	0.2	0.25	0.3	0.35	0.4	0.45	0.5	0.55	0.6	0.65	0.7	0.75	0.8	0.85	0.9	0.95	1	1.05	1.1	1.15	1.2	1.25	1.3	1.35	1.4	1.45	1.5	1.55	1.6	1.65	1.7	1.75	1.8	1.85	1.9	1.95	2	2.05	2.1	2.15	2.2	2.25	2.3	2.35	2.4
mean pupil area	0.431387	0.438196	0.430267	0.544944	0.583198	0.673636	0.604927	0.691701	0.708022	0.867451	0.912052	0.903559	0.986272	1.02979	1.02379	0.993981	0.987372	1.09739	1.2211	1.24894	1.29948	1.28007	1.30938	1.45549	1.51506	1.46178	1.38726	1.32892	1.38634	1.44386	1.36423	1.47688	1.37604	1.60228	1.70151	1.63071	1.59474	1.58374	1.56048	1.68026	1.71429	1.60174	1.58855	1.62315	1.56517	1.61343	1.47477	1.3468	1.21429
cluster sorted boutons (clusters might be different, same underlying data. Full data on repository)
	-0.0288076	0.0562291	0.191347	0.245692	0.285962	0.35098	0.373745	0.340617	0.359147	0.381165	0.412671	0.420686	0.343077	0.229087	0.102067	-0.0482418	-0.175627	-0.214247	-0.246508	-0.295507	-0.27727	-0.22713	-0.195258	-0.141616	-0.0750322	-0.0773095	-0.0720427	-0.0364186	-0.0503552	-0.064713	-0.0772687	-0.0802811	-0.13351	-0.101816	-0.0680694	-0.022164	0.00240628	0.0866797	0.182548	0.313196	0.513829	0.725656	0.84191	0.91956	0.933096	0.865766	0.811664	0.841616	0.902446
	-0.597643	-0.575453	-0.535809	-0.501514	-0.478754	-0.460812	-0.453559	-0.456211	-0.450472	-0.440521	-0.420762	-0.390509	-0.35587	-0.326211	-0.288583	-0.252015	-0.211538	-0.171856	-0.131882	-0.101918	-0.0792114	-0.0636722	-0.0511762	-0.0326539	-0.00463275	0.0299261	0.0676271	0.104042	0.12406	0.13818	0.150856	0.165016	0.174561	0.191269	0.206742	0.226365	0.250736	0.291564	0.333947	0.373472	0.406621	0.431508	0.444031	0.449292	0.45903	0.466362	0.475567	0.490734	0.509561
	-0.607073	-0.598559	-0.593388	-0.586069	-0.577709	-0.572093	-0.563826	-0.547298	-0.530798	-0.514346	-0.494543	-0.47735	-0.453125	-0.427362	-0.401741	-0.375191	-0.352659	-0.331196	-0.30949	-0.283303	-0.25306	-0.222925	-0.193227	-0.159806	-0.126382	-0.0908756	-0.0528706	-0.0153605	0.0226462	0.0620762	0.101273	0.141027	0.187189	0.237249	0.282303	0.325021	0.364941	0.400899	0.44346	0.487852	0.53214	0.570993	0.610054	0.653559	0.697681	0.747674	0.798463	0.832471	0.859103
	-0.346105	-0.335811	-0.323214	-0.298943	-0.274915	-0.248057	-0.219994	-0.191925	-0.16587	-0.1391	-0.112402	-0.0864752	-0.0583479	-0.0256584	0.007303	0.0402155	0.0779143	0.113841	0.146901	0.178739	0.211826	0.232782	0.250752	0.267055	0.279909	0.294512	0.317141	0.340766	0.366232	0.399879	0.435112	0.46958	0.503291	0.533983	0.554881	0.568108	0.581995	0.599944	0.614127	0.62844	0.64294	0.655561	0.665524	0.68585	0.706841	0.726913	0.744127	0.74642	0.732404
	-0.286103	-0.255059	-0.213925	-0.194249	-0.142338	-0.11287	-0.0819131	-0.0276534	0.0328427	0.115569	0.187033	0.223941	0.168159	0.0939901	0.0177728	-0.0456437	-0.113788	-0.152447	-0.192026	-0.210245	-0.212081	-0.214953	-0.229189	-0.224296	-0.195895	-0.143138	-0.0893119	-0.0507923	-0.0193811	-0.0176662	-0.0445001	-0.0646283	-0.0707484	-0.0515593	0.0241888	0.0868253	0.135728	0.104112	0.104459	0.141951	0.213717	0.305037	0.369257	0.40789	0.467862	0.533636	0.606317	0.634229	0.685855
	0.517757	0.568529	0.637003	0.660218	0.67983	0.685597	0.67005	0.664612	0.64653	0.613928	0.586253	0.547957	0.511819	0.467541	0.421004	0.370295	0.314379	0.280523	0.241337	0.201414	0.163461	0.125547	0.109792	0.11252	0.126452	0.151761	0.154958	0.147089	0.140804	0.118335	0.0936637	0.0807808	0.0519841	0.0294093	0.032224	0.0335387	0.0401135	0.0540606	0.0924351	0.16878	0.249181	0.328245	0.362302	0.346894	0.353195	0.408118	0.50211	0.670742	0.852406
	-0.0955663	-0.075661	-0.030346	0.0144269	0.070668	0.118895	0.161756	0.191422	0.224234	0.252176	0.286293	0.317234	0.348872	0.379555	0.412489	0.445654	0.480166	0.509557	0.53408	0.540976	0.530983	0.508767	0.47827	0.443593	0.407052	0.358879	0.314471	0.278325	0.242644	0.211355	0.184896	0.148051	0.103322	0.0496915	0.00926712	-0.00965462	-0.0123322	0.00763747	0.0509841	0.0976175	0.14125	0.192653	0.219034	0.22997	0.241328	0.263612	0.283433	0.35643	0.442814
	-0.299002	-0.280686	-0.227258	-0.181411	-0.11784	-0.0543175	-0.00422871	0.0334297	0.0695531	0.0956281	0.126893	0.149917	0.168683	0.19005	0.217237	0.246017	0.290454	0.333945	0.371805	0.39323	0.392568	0.367781	0.333992	0.294472	0.250131	0.207851	0.171228	0.146523	0.119855	0.0941852	0.0868932	0.071886	0.0553634	0.0360513	0.0206444	0.0132459	0.013689	0.0331854	0.069787	0.13063	0.21014	0.317721	0.415782	0.497128	0.564208	0.605555	0.618757	0.646871	0.677001
	0.0267333	0.0347506	0.0441732	0.0506159	0.0583021	0.0649939	0.0817441	0.108472	0.137484	0.172117	0.214658	0.237275	0.253977	0.273212	0.296689	0.316942	0.342955	0.365054	0.381118	0.387681	0.379633	0.358609	0.333356	0.300745	0.267048	0.233541	0.204668	0.17963	0.161572	0.14431	0.137707	0.125182	0.112408	0.0956073	0.0764018	0.0620286	0.049444	0.0519675	0.0685592	0.117906	0.183659	0.259681	0.328558	0.374739	0.412214	0.450095	0.496489	0.573471	0.662642
	0.349039	0.373516	0.380734	0.375294	0.364534	0.344571	0.318668	0.326487	0.337294	0.361237	0.392491	0.414667	0.408596	0.408339	0.401342	0.388645	0.372438	0.349285	0.321293	0.293862	0.261962	0.22893	0.201188	0.176176	0.154932	0.130148	0.105149	0.0785144	0.0502433	0.0169189	-0.0115666	-0.0351306	-0.0588481	-0.0784034	-0.0959365	-0.106793	-0.120868	-0.118332	-0.0853786	-0.0395022	0.021404	0.072921	0.0955829	0.0486885	0.0149164	0.000948402	0.0336774	0.161083	0.373855
	0.33602	0.366893	0.388158	0.397468	0.400057	0.395326	0.369583	0.365644	0.370731	0.379574	0.400855	0.425414	0.416787	0.404306	0.396022	0.381421	0.366487	0.358782	0.354344	0.333582	0.302326	0.259487	0.214918	0.169903	0.134293	0.102158	0.0830675	0.0623935	0.0452185	0.0214127	-9.91998e-05	-0.0155501	-0.0338056	-0.0594633	-0.0894669	-0.112921	-0.133457	-0.136324	-0.0837856	-0.0108769	0.0829909	0.177158	0.23685	0.224561	0.21406	0.214834	0.239238	0.355502	0.548594
	0.125142	0.141976	0.156657	0.170602	0.184363	0.19077	0.188268	0.204086	0.222059	0.24098	0.267032	0.293704	0.298218	0.304968	0.314153	0.324379	0.327316	0.329018	0.334039	0.324876	0.299093	0.26935	0.235248	0.192838	0.171192	0.154139	0.134106	0.120746	0.111576	0.0840234	0.0596709	0.044956	0.0363156	0.0260137	0.0228227	0.0284568	0.0338971	0.0514284	0.116781	0.194593	0.295593	0.398788	0.469934	0.479172	0.49227	0.511786	0.545869	0.662238	0.829042
	0.164896	0.184735	0.203599	0.218134	0.234683	0.242826	0.24322	0.266807	0.299264	0.334683	0.383793	0.428168	0.433495	0.436458	0.441218	0.44121	0.444587	0.45582	0.46465	0.465434	0.460055	0.429821	0.399459	0.375042	0.356703	0.34287	0.337252	0.315498	0.296436	0.26962	0.23896	0.217059	0.204648	0.19298	0.185705	0.200477	0.206557	0.219941	0.265793	0.316621	0.377336	0.449345	0.496231	0.489744	0.487151	0.492435	0.516953	0.615654	0.759398
	0.222142	0.235962	0.238013	0.23378	0.240675	0.247557	0.252162	0.275548	0.296202	0.313584	0.332845	0.352109	0.355319	0.36341	0.376666	0.392169	0.403868	0.414695	0.424622	0.432059	0.427765	0.407289	0.386438	0.369645	0.36232	0.362471	0.375392	0.386224	0.39287	0.377784	0.352297	0.324225	0.296326	0.28277	0.279164	0.295481	0.31115	0.330754	0.375257	0.425671	0.481157	0.536005	0.572583	0.556573	0.544281	0.545336	0.563076	0.640867	0.759064
	-0.00658405	0.0244809	0.0592607	0.09748	0.140992	0.188857	0.231332	0.277952	0.324599	0.368988	0.413211	0.45882	0.489029	0.519631	0.549594	0.58165	0.593941	0.593933	0.593496	0.573214	0.528769	0.484491	0.442333	0.402227	0.383869	0.370006	0.350424	0.328458	0.300277	0.252289	0.205753	0.165707	0.132485	0.117043	0.113674	0.130825	0.145261	0.164406	0.213164	0.268099	0.337916	0.41893	0.481575	0.484015	0.48673	0.490119	0.488658	0.54462	0.635974
	0.194361	0.226245	0.263351	0.274801	0.282395	0.29191	0.291443	0.313281	0.37004	0.427892	0.488541	0.556685	0.571379	0.565534	0.556762	0.543913	0.535097	0.537303	0.543352	0.542359	0.527671	0.470871	0.408911	0.344394	0.292397	0.255958	0.240124	0.225119	0.212532	0.184245	0.151853	0.119641	0.081724	0.04777	0.0192424	0.0121688	0.0207637	0.0511928	0.114072	0.190529	0.264012	0.332372	0.370287	0.341645	0.310309	0.307296	0.327007	0.419975	0.582111
	0.348016	0.390716	0.443083	0.450968	0.456548	0.472087	0.480034	0.497574	0.567684	0.633231	0.699408	0.778463	0.808907	0.798955	0.789923	0.772363	0.75425	0.745572	0.731753	0.718805	0.693409	0.660017	0.615236	0.569409	0.522422	0.484239	0.452049	0.42456	0.406701	0.380426	0.35161	0.330881	0.311718	0.283912	0.259313	0.237321	0.221932	0.221552	0.259088	0.315867	0.386098	0.46861	0.529672	0.535812	0.526012	0.535229	0.572667	0.675055	0.851003
	0.11471	0.146008	0.183319	0.183358	0.181558	0.182355	0.175226	0.174523	0.222901	0.266498	0.315662	0.380371	0.398441	0.385581	0.378264	0.370242	0.355411	0.355973	0.347774	0.336037	0.312298	0.279406	0.228039	0.188148	0.157641	0.148363	0.152502	0.161373	0.167196	0.15254	0.124754	0.0939449	0.0708258	0.0476834	0.0461795	0.0567183	0.0738831	0.0910655	0.148004	0.207402	0.280595	0.3696	0.439895	0.452488	0.456016	0.462869	0.481856	0.560898	0.712174
	0.184641	0.210138	0.251416	0.272764	0.288391	0.302194	0.304147	0.302616	0.336846	0.371546	0.412415	0.462959	0.485722	0.482078	0.477606	0.469013	0.460454	0.443768	0.422841	0.403496	0.375667	0.339918	0.29972	0.266154	0.227585	0.204805	0.183593	0.157397	0.137869	0.114564	0.0832271	0.0646026	0.0512917	0.0306731	0.0170779	0.00989041	0.00502926	0.0107061	0.052498	0.11192	0.178736	0.253282	0.316378	0.331215	0.329504	0.341183	0.371332	0.456167	0.613575
	0.00295838	0.0184761	0.0521661	0.0760037	0.102781	0.124252	0.134586	0.136703	0.166761	0.195267	0.240869	0.30273	0.345633	0.360806	0.369374	0.366007	0.360151	0.340778	0.318644	0.303614	0.282679	0.259288	0.2309	0.209834	0.185164	0.167211	0.155345	0.143897	0.129516	0.111944	0.0828805	0.0600663	0.0526804	0.0451641	0.0419856	0.051201	0.0651366	0.0664032	0.114885	0.192373	0.275752	0.370959	0.461069	0.474276	0.465305	0.462178	0.466484	0.523997	0.662556
	0.186719	0.233766	0.296702	0.314841	0.323735	0.335661	0.348345	0.361551	0.424701	0.482902	0.538357	0.597314	0.618873	0.600825	0.580035	0.565737	0.554397	0.534562	0.515711	0.497842	0.455182	0.405527	0.350129	0.295526	0.237183	0.192104	0.151272	0.117212	0.0944966	0.0763635	0.0526399	0.0356425	0.0140439	-0.0178507	-0.0499229	-0.0757907	-0.0920681	-0.08906	-0.040987	0.0379095	0.132905	0.239592	0.323565	0.341281	0.335205	0.327442	0.337774	0.404761	0.539619
	0.352069	0.391401	0.419388	0.433343	0.418637	0.405245	0.396269	0.394972	0.405775	0.424721	0.445994	0.460886	0.464335	0.436233	0.411014	0.386153	0.365152	0.334327	0.296554	0.254877	0.209609	0.160881	0.116736	0.0823765	0.054603	0.0284296	0.00806873	-0.0111018	-0.0281939	-0.0395376	-0.0464449	-0.0535808	-0.0599562	-0.0648542	-0.075787	-0.0816017	-0.0777769	-0.055034	-0.00350929	0.0709339	0.156688	0.245821	0.298409	0.305447	0.295387	0.290604	0.322169	0.454499	0.659208
	0.266482	0.335865	0.393638	0.428004	0.405384	0.38406	0.359942	0.359278	0.394409	0.458449	0.524722	0.583451	0.629	0.597323	0.553288	0.508754	0.466643	0.425048	0.401217	0.38265	0.360302	0.340868	0.324049	0.300498	0.276729	0.24979	0.215947	0.179295	0.149773	0.131387	0.120438	0.113592	0.113807	0.101077	0.0754452	0.0589262	0.0498663	0.0569793	0.108556	0.18143	0.266506	0.372284	0.442269	0.454533	0.448152	0.439763	0.431701	0.520977	0.665863
	0.11205	0.188544	0.247669	0.283741	0.272662	0.26326	0.255504	0.285456	0.349113	0.447483	0.546033	0.629199	0.690646	0.673978	0.643532	0.606749	0.568344	0.527158	0.495167	0.461338	0.423495	0.383315	0.341468	0.293558	0.250612	0.205433	0.157716	0.116035	0.0721406	0.0351619	0.00860711	-0.010763	-0.0108593	-0.0152102	-0.0284203	-0.0396924	-0.0469514	-0.0350539	0.0331822	0.13405	0.25438	0.379489	0.446634	0.433663	0.381957	0.32607	0.279967	0.346498	0.488249
	0.0329929	0.0812253	0.122962	0.14551	0.12948	0.109955	0.0888529	0.0907352	0.126479	0.186168	0.25032	0.306784	0.347758	0.316615	0.281696	0.237478	0.198003	0.161028	0.134985	0.109523	0.0880797	0.0641385	0.0427532	0.0213208	0.00397229	-0.0118969	-0.0231889	-0.03993	-0.0484598	-0.0492652	-0.0481274	-0.0428235	-0.0130548	0.00619099	0.0248329	0.0559486	0.0855615	0.126178	0.222663	0.349001	0.483233	0.636677	0.749572	0.790953	0.817193	0.853075	0.89539	1.02748	1.22551
	0.0557705	0.102019	0.145488	0.167355	0.159843	0.142598	0.115599	0.100074	0.11152	0.143981	0.186852	0.23847	0.277776	0.275169	0.262065	0.240114	0.211006	0.185192	0.167113	0.148153	0.13564	0.132154	0.125746	0.117524	0.11228	0.103244	0.0879812	0.0750113	0.0597789	0.0499245	0.0452748	0.0474447	0.0584393	0.0765548	0.0931273	0.110518	0.133076	0.162214	0.214044	0.284749	0.360671	0.445714	0.508253	0.533605	0.55432	0.580896	0.623061	0.722836	0.862037
	0.159035	0.200783	0.2477	0.267392	0.274924	0.263322	0.24508	0.237821	0.252758	0.292136	0.342789	0.407505	0.439925	0.456867	0.453764	0.438888	0.412718	0.398698	0.372125	0.337786	0.312341	0.29394	0.268666	0.25108	0.236392	0.212889	0.180681	0.144305	0.0962714	0.0505165	0.0158417	-0.0104435	-0.0247767	-0.0309565	-0.0334883	-0.0445488	-0.055989	-0.0472251	-0.0164543	0.0380087	0.116243	0.193453	0.251218	0.266118	0.268984	0.278029	0.31383	0.396462	0.53695
	-0.0569784	0.0114385	0.0809468	0.114554	0.123339	0.111874	0.100046	0.0951842	0.121725	0.174726	0.246795	0.318045	0.3777	0.404281	0.396645	0.368598	0.322448	0.278719	0.233551	0.178847	0.128659	0.0785544	0.0256839	-0.0149872	-0.0388474	-0.0486413	-0.0666683	-0.083163	-0.118488	-0.171032	-0.217171	-0.252391	-0.283648	-0.289086	-0.286265	-0.289796	-0.29033	-0.263995	-0.215722	-0.155108	-0.0740804	0.00862083	0.0667224	0.10513	0.136749	0.162984	0.200767	0.297862	0.426232
	0.0406029	0.106394	0.162703	0.166508	0.107187	0.0470975	-0.0114999	0.00177489	0.0725711	0.148977	0.228381	0.26931	0.281518	0.284913	0.284001	0.305205	0.331329	0.370362	0.413141	0.442671	0.428495	0.364545	0.299554	0.234154	0.168829	0.141718	0.115258	0.0901171	0.0589537	0.0293104	-0.00537237	-0.0395527	-0.0660864	-0.104689	-0.139228	-0.173826	-0.208025	-0.193335	-0.163495	-0.132733	-0.0821993	0.0340356	0.174384	0.31234	0.45076	0.63842	0.827706	1.02883	1.22702
	0.0599333	0.198254	0.32675	0.422677	0.377836	0.334211	0.291408	0.282691	0.371371	0.465061	0.558395	0.62127	0.601696	0.578673	0.55627	0.538708	0.540775	0.549485	0.557877	0.548558	0.491574	0.411765	0.332228	0.260857	0.240148	0.238347	0.235797	0.232769	0.2157	0.20124	0.186818	0.172337	0.145184	0.101908	0.0581854	0.0145172	-0.00952599	0.0107356	0.0228607	0.0346523	0.0652948	0.161443	0.323248	0.486964	0.641271	0.832832	1.06619	1.29645	1.52738
	0.139731	0.30774	0.471898	0.564868	0.490356	0.40899	0.328422	0.30388	0.367129	0.436002	0.5049	0.573091	0.59989	0.632405	0.664919	0.66122	0.579042	0.463046	0.346989	0.246393	0.233313	0.263485	0.292795	0.32497	0.325182	0.305514	0.291636	0.27581	0.237673	0.23563	0.23446	0.233372	0.237332	0.182692	0.113561	0.0444301	-0.000341361	0.089228	0.257407	0.42647	0.596671	0.709667	0.746495	0.772757	0.795865	0.882786	1.03224	1.1933	1.35258
	0.288744	0.456584	0.624669	0.734524	0.690923	0.590244	0.489361	0.403704	0.357939	0.35219	0.346444	0.344583	0.323302	0.297111	0.27092	0.244188	0.215589	0.20628	0.197454	0.188531	0.193031	0.201502	0.193905	0.186178	0.167337	0.139466	0.134115	0.128727	0.138068	0.156265	0.153028	0.149795	0.134134	0.0706023	-0.00513351	-0.0808694	-0.1539	-0.166026	0.174693	0.526274	0.877372	1.28237	1.24766	1.10284	0.957999	0.79532	0.737238	0.782247	0.827237
	-0.0549799	0.0241782	0.103363	0.174117	0.164658	0.120657	0.0766647	0.0303476	0.0220586	0.0280608	0.034063	0.0415912	0.0232994	0.017734	0.0121686	0.0077223	0.0205942	0.0273675	0.0342943	0.0411074	0.0361422	0.014089	-0.0212386	-0.0565722	-0.0908418	-0.0877782	-0.065951	-0.0441178	-0.0188092	-0.0532772	-0.107652	-0.162026	-0.219518	-0.265277	-0.291572	-0.317868	-0.345587	-0.318899	-0.0150592	0.295101	0.605532	0.958372	0.947871	0.857564	0.767395	0.726366	0.811083	0.97831	1.14554
	0.0112634	0.149766	0.288264	0.410587	0.370646	0.265409	0.160173	0.0623432	0.0754999	0.176537	0.277574	0.382837	0.420778	0.389227	0.357675	0.31892	0.285176	0.272052	0.259657	0.247337	0.239059	0.188418	0.136556	0.0847149	0.0355754	0.031843	0.048398	0.0649529	0.0841051	0.10102	0.0924635	0.0839069	0.0785235	0.0267021	-0.0486911	-0.124084	-0.201873	-0.240181	0.0406546	0.330319	0.620304	0.95811	0.926724	0.816986	0.707246	0.636046	0.826079	1.09844	1.3708
	0.185848	0.316801	0.447747	0.538074	0.477612	0.366589	0.255566	0.155237	0.0795021	0.0246594	-0.0301831	-0.0882201	-0.127721	-0.132249	-0.136777	-0.139764	-0.122489	-0.104063	-0.086429	-0.0688104	-0.0516699	-0.0728368	-0.0967326	-0.120646	-0.160089	-0.16062	-0.142596	-0.124572	-0.0953935	-0.0889061	-0.117274	-0.145641	-0.17449	-0.213942	-0.238622	-0.263301	-0.289067	-0.292461	-0.0406294	0.219286	0.479518	0.790828	0.819223	0.77784	0.736449	0.752076	0.960503	1.23018	1.49985
	-0.106644	-0.0215542	0.0635288	0.123427	0.14583	0.162253	0.178682	0.200359	0.22559	0.23934	0.253292	0.266105	0.240197	0.211687	0.182994	0.155221	0.124669	0.0846311	0.0463442	0.00813379	0.0179896	0.0464637	0.0738272	0.101145	0.094212	0.0647864	0.0333144	0.00183423	-0.0330741	-0.0782089	-0.124526	-0.17055	-0.212078	-0.240004	-0.273911	-0.307609	-0.342201	-0.348817	-0.0893951	0.171607	0.432665	0.725506	0.775966	0.776407	0.776934	0.830894	1.06146	1.33453	1.6076
	-0.120368	0.00902475	0.138414	0.234049	0.282651	0.280407	0.278127	0.296841	0.337713	0.378927	0.417301	0.452015	0.449078	0.446216	0.447247	0.448326	0.425569	0.352041	0.270896	0.189768	0.1425	0.154665	0.17622	0.197754	0.194138	0.163597	0.146659	0.129797	0.112657	0.0687702	-0.00928399	-0.0899003	-0.167392	-0.209911	-0.23758	-0.26782	-0.298198	-0.305788	-0.00738169	0.351771	0.711197	1.10732	1.175	1.06565	0.956275	0.863887	0.878993	1.00081	1.1227
	0.0816747	0.207139	0.332603	0.452121	0.531777	0.482632	0.433444	0.383818	0.330877	0.326288	0.32106	0.315773	0.289882	0.236043	0.179939	0.123705	0.0681744	0.0142096	-0.0402731	-0.0947513	-0.138492	-0.140381	-0.115303	-0.0902238	-0.0662742	-0.0791239	-0.0945703	-0.109786	-0.125827	-0.135097	-0.155082	-0.184074	-0.212728	-0.229828	-0.213529	-0.197203	-0.180894	-0.147615	0.260835	0.883483	1.50613	2.12799	2.27401	1.86116	1.44831	1.03766	0.747311	0.777725	0.808307
	0.102559	0.141307	0.180054	0.215379	0.214537	0.208809	0.20319	0.19699	0.178289	0.15265	0.120303	0.0880155	0.0829073	0.0671053	0.0671401	0.0671734	0.0490938	0.0399345	0.0139997	-0.0119353	-0.0264322	-0.0525477	-0.085947	-0.119346	-0.154004	-0.183508	-0.174016	-0.164442	-0.155208	-0.149938	-0.148428	-0.15229	-0.156122	-0.158459	-0.212627	-0.260194	-0.307754	-0.347836	0.0133162	0.569746	1.12617	1.68961	1.83078	1.48149	1.1322	0.78783	0.650268	0.815579	0.981045
	-0.219907	-0.0960785	0.0268011	0.14137	0.207775	0.220584	0.234962	0.248871	0.243932	0.184744	0.123209	0.0617215	0.00881515	0.0273718	0.0726248	0.117878	0.1561	0.183078	0.178585	0.174143	0.170678	0.116325	0.0380967	-0.0400954	-0.117702	-0.154909	-0.148511	-0.142629	-0.136366	-0.109733	-0.0968865	-0.0835532	-0.0702578	-0.0766048	-0.137679	-0.206529	-0.275378	-0.338351	-0.00715071	0.531772	1.07032	1.6324	1.87962	1.70261	1.52779	1.34664	1.26498	1.35803	1.44944
	-0.0767113	0.0365257	0.15786	0.278509	0.374259	0.332834	0.278871	0.224849	0.167004	0.158125	0.144618	0.13114	0.137291	0.120799	0.121518	0.122237	0.0943427	0.0745438	0.04762	0.0201942	0.000812945	-0.0140799	-0.0213881	-0.0291237	-0.0369888	-0.0734478	-0.143202	-0.207213	-0.271386	-0.313826	-0.300491	-0.295031	-0.28956	-0.297758	-0.316408	-0.330677	-0.344946	-0.344963	-0.115626	0.288878	0.696212	1.11679	1.33405	1.19915	1.04857	0.896046	0.853923	0.972005	1.10263
	0.0201008	0.115872	0.23915	0.36227	0.447153	0.445162	0.393748	0.342414	0.297254	0.251368	0.209651	0.167824	0.126635	0.0970203	0.101301	0.105486	0.10614	0.0718808	0.00727707	-0.0586062	-0.124232	-0.149365	-0.146018	-0.144568	-0.14311	-0.15406	-0.109731	-0.0452399	0.0191819	0.0957039	0.0913302	0.0347636	-0.0217597	-0.0862049	-0.144773	-0.167003	-0.189322	-0.206757	0.00445902	0.618409	1.2453	1.87287	2.29743	1.9653	1.55049	1.13454	0.791618	0.80168	0.899537
	-0.251825	-0.133487	-0.0074038	0.118823	0.245704	0.306235	0.366762	0.427549	0.467118	0.438419	0.35461	0.274614	0.187616	0.110029	0.0654505	0.0187254	-0.0257373	-0.0496064	-0.0766187	-0.0997715	-0.12122	-0.146494	-0.136071	-0.130658	-0.128713	-0.119702	-0.152457	-0.178536	-0.203468	-0.219478	-0.206225	-0.201361	-0.194009	-0.191495	-0.21547	-0.236782	-0.260148	-0.276093	0.018169	0.889071	1.79323	2.69599	3.32347	2.9715	2.45532	1.93798	1.48292	1.45656	1.56657
	-0.231464	-0.189144	-0.15467	-0.122538	-0.0793617	-0.00962518	0.119994	0.253571	0.365835	0.430362	0.380751	0.303128	0.226911	0.132675	0.0059257	-0.102734	-0.204089	-0.286318	-0.275553	-0.267676	-0.276019	-0.279574	-0.297042	-0.290396	-0.250174	-0.208845	-0.204331	-0.212352	-0.22818	-0.250357	-0.249847	-0.253624	-0.291494	-0.326909	-0.357933	-0.353827	-0.310756	-0.262295	-0.129247	0.261524	0.744982	1.23307	1.65105	1.71135	1.6301	1.55422	1.48288	1.55763	1.6736
	0.0244655	0.089606	0.151319	0.227918	0.312212	0.39745	0.480322	0.466299	0.380032	0.297111	0.213558	0.141095	0.106709	0.0726483	0.0385821	0.023438	0.0227671	0.0200348	0.0164661	0.00250041	-0.0717296	-0.146844	-0.219074	-0.281316	-0.258427	-0.214591	-0.17083	-0.132108	-0.110583	-0.101193	-0.0932963	-0.0866731	-0.0898588	-0.0921486	-0.0939822	-0.0944806	-0.0865418	-0.076219	-0.0745495	-0.0923231	-0.107232	-0.127418	-0.14268	-0.122472	-0.0805952	0.0658914	0.235996	0.391791	0.537116
	0.235298	0.23307	0.231073	0.288119	0.378908	0.469581	0.560365	0.557683	0.472384	0.386515	0.301258	0.260897	0.289078	0.319224	0.349389	0.361485	0.300357	0.238613	0.176514	0.11752	0.051305	-0.0205181	-0.0924372	-0.16513	-0.155678	-0.120067	-0.0843324	-0.0480785	-0.0624565	-0.109161	-0.155918	-0.202681	-0.233632	-0.23528	-0.23785	-0.240512	-0.236645	-0.210274	-0.183208	-0.156534	-0.131984	-0.107085	-0.0820496	-0.0567848	-0.0319328	0.107194	0.289402	0.471495	0.653936
	-0.0495232	-0.0422646	-0.0349993	0.0157009	0.102591	0.18948	0.276368	0.329164	0.213668	0.0960071	-0.0216533	-0.128527	-0.115655	-0.0856197	-0.0555843	-0.0308107	-0.0570122	-0.103601	-0.15019	-0.196003	-0.216076	-0.227532	-0.238988	-0.250394	-0.271621	-0.315051	-0.358482	-0.401917	-0.446163	-0.359436	-0.272011	-0.184585	-0.094479	-0.14086	-0.206768	-0.272676	-0.332369	-0.327772	-0.304463	-0.281154	-0.257859	-0.216347	-0.145263	-0.0741798	-0.00323992	0.0818297	0.234058	0.386287	0.538516
	0.303565	0.38265	0.461734	0.530534	0.515422	0.500311	0.4852	0.452241	0.343695	0.236707	0.12972	0.0215144	-0.00314495	-0.0158917	-0.0286386	-0.0407813	-0.0517814	-0.0735906	-0.0953998	-0.117296	-0.134561	-0.143846	-0.153132	-0.162424	-0.180293	-0.22097	-0.261647	-0.302323	-0.334692	-0.311735	-0.287579	-0.263422	-0.239847	-0.223774	-0.204678	-0.185581	-0.167107	-0.176189	-0.203909	-0.231629	-0.259344	-0.263662	-0.231981	-0.200299	-0.168608	-0.0948691	0.0742571	0.243384	0.41251
	0.169422	0.168858	0.168293	0.187113	0.240689	0.29326	0.345831	0.381417	0.31775	0.249723	0.181697	0.113888	0.147925	0.198425	0.248924	0.299385	0.29331	0.262223	0.231255	0.200288	0.176814	0.138134	0.0991896	0.0602453	0.00808333	-0.0551455	-0.11857	-0.181995	-0.236218	-0.221459	-0.205729	-0.189998	-0.174358	-0.168306	-0.162951	-0.157595	-0.152301	-0.162845	-0.172497	-0.182143	-0.191788	-0.179504	-0.159669	-0.140921	-0.122173	-0.0658837	0.0847858	0.238545	0.392303
	0.189608	0.202836	0.216065	0.232593	0.253894	0.282147	0.310399	0.329141	0.286138	0.220398	0.154659	0.0890944	0.0950594	0.120751	0.146443	0.17211	0.163235	0.120605	0.0762552	0.0319059	-0.0187852	-0.0642147	-0.105556	-0.146898	-0.191098	-0.229169	-0.265885	-0.302601	-0.334434	-0.331246	-0.326654	-0.322062	-0.317515	-0.324556	-0.327229	-0.329903	-0.332522	-0.314598	-0.300183	-0.285869	-0.271556	-0.264056	-0.139653	-0.00367365	0.132305	0.279986	0.398084	0.492876	0.587667
	-0.164966	-0.145778	-0.12659	-0.107052	-0.052499	0.0186427	0.0897845	0.161131	0.16039	0.103147	0.045903	-0.0113462	-0.0620052	-0.0961975	-0.13039	-0.164581	-0.196565	-0.246146	-0.298246	-0.350345	-0.401506	-0.410165	-0.415836	-0.421508	-0.426179	-0.439058	-0.453226	-0.467394	-0.482039	-0.48501	-0.472996	-0.460982	-0.44897	-0.430818	-0.412563	-0.394307	-0.37605	-0.365259	-0.383057	-0.399592	-0.416127	-0.428698	-0.123588	0.220644	0.564876	0.908093	1.06203	1.10605	1.15007
	-0.0914548	-0.100853	-0.110251	-0.119609	-0.00836186	0.151617	0.311577	0.471538	0.49084	0.397855	0.30495	0.212044	0.146807	0.114011	0.0817973	0.0495837	0.0194785	-0.0175153	-0.0506132	-0.0837112	-0.116463	-0.153209	-0.195091	-0.236973	-0.278743	-0.294726	-0.29826	-0.301795	-0.305329	-0.29318	-0.273704	-0.254313	-0.234922	-0.218516	-0.200474	-0.182319	-0.164163	-0.149855	-0.168768	-0.187392	-0.206015	-0.219436	0.0874	0.421655	0.75591	1.08888	1.10951	1.02445	0.939424
	0.0441403	0.00244069	-0.0395183	-0.0814459	-0.0035961	0.144748	0.292733	0.44072	0.493359	0.444204	0.395369	0.34653	0.326209	0.347174	0.363424	0.379673	0.381994	0.275113	0.166493	0.0578535	-0.0513579	-0.136616	-0.215567	-0.294596	-0.373477	-0.388734	-0.380214	-0.371696	-0.363179	-0.357024	-0.337223	-0.316824	-0.296426	-0.2772	-0.286958	-0.297758	-0.308546	-0.330534	-0.369268	-0.406927	-0.444576	-0.472447	-0.0662187	0.45016	0.965144	1.47788	1.52612	1.24587	0.971219
	-0.136671	-0.129295	-0.119126	-0.108074	-0.0896508	-0.0196348	0.0559948	0.130674	0.199227	0.192563	0.172205	0.151072	0.128122	0.0746961	0.00651631	-0.0591131	-0.122005	-0.165837	-0.221453	-0.27966	-0.337753	-0.397944	-0.442991	-0.485778	-0.528841	-0.563752	-0.573052	-0.581364	-0.589814	-0.599371	-0.594452	-0.589795	-0.585138	-0.579903	-0.569521	-0.555276	-0.539831	-0.525379	-0.497541	-0.450524	-0.403904	-0.3545	-0.108711	0.493825	1.10802	1.72261	2.15998	1.82806	1.43687
	-0.0575367	-0.0743708	-0.0957387	-0.120853	-0.131791	-0.0888379	-0.0298257	0.0376942	0.0655349	0.0886143	0.0636602	0.0429493	0.0549441	0.0633562	0.0389437	-0.0103632	-0.0922317	-0.164953	-0.194131	-0.183041	-0.176288	-0.175484	-0.16868	-0.189325	-0.212637	-0.24934	-0.278305	-0.305927	-0.325152	-0.32695	-0.332681	-0.322968	-0.313139	-0.308352	-0.268586	-0.211161	-0.169162	-0.123469	-0.0820299	-0.0437592	-0.00408478	0.00319945	0.0564407	0.379617	0.790653	1.1979	1.52481	1.52886	1.39482
	0.231916	0.212618	0.186277	0.137414	0.0644128	0.0515434	0.06842	0.113856	0.172983	0.17404	0.190879	0.272666	0.375983	0.483224	0.547794	0.523123	0.469058	0.401958	0.345391	0.32878	0.313512	0.288549	0.252654	0.200899	0.189227	0.206674	0.243354	0.250718	0.210689	0.157626	0.113257	0.0928594	0.0862268	0.0802302	0.0910397	0.123659	0.119714	0.124767	0.154208	0.184007	0.256498	0.283265	0.395263	0.580831	0.808098	1.03944	1.04983	1.02598	1.00895
	0.0473789	0.0171814	0.0366995	0.046981	0.0467977	0.120238	0.162542	0.242681	0.269173	0.208825	0.136412	0.109235	0.148413	0.217459	0.294144	0.29812	0.248764	0.155231	0.0680291	0.0213565	0.00339397	-0.0309256	-0.0898783	-0.133755	-0.124683	-0.0834846	-0.0186146	0.00940491	-0.0108443	-0.0400998	-0.0863798	-0.105867	-0.120733	-0.11459	-0.0737175	-0.00306188	0.0638977	0.0943378	0.131046	0.120154	0.12587	0.138682	0.209452	0.456226	0.789109	1.1092	1.20866	1.1182	0.980541
	0.0824339	0.0341052	0.0222031	0.0378742	0.0674577	0.134382	0.152472	0.167606	0.156638	0.126016	0.11619	0.141693	0.20399	0.260135	0.326337	0.358015	0.336672	0.29758	0.230617	0.183276	0.147766	0.116361	0.0953911	0.0574549	0.0440481	0.0332998	0.0444658	0.0423691	0.0511651	0.0748906	0.101378	0.122726	0.0851636	0.0196798	-0.0292274	-0.0170773	0.0469852	0.101975	0.141796	0.139103	0.12121	0.116253	0.157695	0.334723	0.560518	0.785031	0.857797	0.822148	0.786616
	0.108955	0.0257307	0.0375272	0.164379	0.297414	0.410745	0.396996	0.320886	0.221704	0.118937	0.0874781	0.103344	0.148519	0.225125	0.314638	0.38835	0.443692	0.415389	0.347135	0.249344	0.16699	0.113663	0.0690061	0.00778393	-0.0655002	-0.085417	-0.0879976	-0.0612044	-0.0410373	-0.0503945	-0.080126	-0.0745124	-0.0700964	-0.0536918	-0.0330284	-0.00719765	0.0205425	0.031052	0.0395334	0.0315061	0.0450728	0.04818	0.134463	0.390856	0.674886	1.00318	1.05299	0.897555	0.728756
	0.0890322	-0.0377262	-0.0572257	0.0623201	0.193355	0.360522	0.400423	0.371845	0.382	0.302516	0.237542	0.174695	0.121216	0.171418	0.266639	0.367748	0.418746	0.396823	0.352869	0.29281	0.277306	0.275454	0.277511	0.263677	0.232856	0.200129	0.153174	0.115983	0.0682981	0.0315611	0.0274102	0.0644039	0.0997376	0.145252	0.126376	0.101463	0.0850301	0.0729051	0.115716	0.14194	0.180821	0.202499	0.321842	0.634208	1.02384	1.42352	1.46404	1.22433	0.944856
	0.0486441	0.015896	0.039041	0.0835801	0.117923	0.142637	0.132694	0.08877	0.0698021	0.0141646	-0.0153149	-0.000393243	0.0305111	0.110699	0.213879	0.287124	0.36042	0.398146	0.394477	0.344391	0.271966	0.18811	0.132835	0.103654	0.0775366	0.0453394	-0.00273163	-0.0575737	-0.080907	-0.0815981	-0.0699726	-0.020877	-0.00238588	-0.00389695	-0.024293	-0.0450227	-0.0541038	-0.0409262	0.0184701	0.0885949	0.184585	0.246407	0.328405	0.50616	0.732677	0.995918	1.07041	0.98586	0.877072
	0.0168686	-0.0362763	-0.00976051	0.13621	0.257299	0.365984	0.327644	0.207718	0.107213	-0.00289024	-0.0496619	-0.0747814	-0.0304904	0.0266138	0.109771	0.162652	0.168656	0.174283	0.137526	0.109127	0.106853	0.0970743	0.105199	0.129664	0.115135	0.148708	0.187271	0.21969	0.222076	0.173786	0.130782	0.126136	0.153859	0.132442	0.0613669	-0.0423394	-0.106144	-0.0965996	-0.0368407	0.0412263	0.0795939	0.0715293	0.131425	0.329542	0.616229	0.949481	1.06339	1.00771	0.916846
	-0.0262115	-0.0585903	-0.0563006	0.0861203	0.232975	0.341903	0.33498	0.193248	0.0875693	0.00616982	-0.0236293	-0.0307807	-0.0240472	-0.0204438	-0.0153212	-0.00755624	-0.0468044	-0.0488178	-0.10255	-0.171096	-0.226744	-0.275506	-0.303853	-0.294315	-0.300227	-0.272818	-0.234631	-0.191874	-0.164182	-0.196112	-0.24585	-0.309196	-0.316739	-0.303053	-0.267322	-0.245551	-0.250725	-0.252071	-0.242559	-0.230139	-0.229701	-0.249384	-0.242224	-0.105599	0.129247	0.424001	0.589211	0.585016	0.558946
	-0.12661	-0.194458	-0.196187	-0.00990931	0.196307	0.380474	0.458335	0.330681	0.242647	0.161427	0.13053	0.157135	0.146237	0.143389	0.182422	0.251434	0.30867	0.341918	0.291133	0.207687	0.156177	0.126667	0.0882832	0.0868774	0.0250231	0.00874631	-0.0208534	-0.0566591	-0.0876197	-0.13575	-0.152647	-0.137094	-0.0993891	-0.0754386	-0.0795121	-0.121944	-0.144462	-0.164994	-0.159928	-0.115077	-0.0931331	-0.0586945	0.0460471	0.279425	0.606051	0.943726	1.06414	0.949692	0.753951
	-0.155202	-0.238052	-0.286678	-0.210114	-0.0885835	0.0476473	0.126029	0.0250819	-0.0689433	-0.125952	-0.152061	-0.109936	-0.0772225	-0.0519296	0.0200586	0.101067	0.174273	0.217439	0.168482	0.14232	0.125147	0.122115	0.103349	0.0371902	-0.0732777	-0.150799	-0.177886	-0.161083	-0.10215	-0.081695	-0.0938771	-0.127171	-0.182315	-0.223808	-0.242093	-0.24681	-0.215532	-0.192114	-0.166467	-0.147018	-0.165008	-0.160201	-0.102491	0.0866949	0.328909	0.599548	0.711128	0.669595	0.595418
	-0.179539	-0.229657	-0.24882	-0.0795698	0.158543	0.383256	0.520663	0.372183	0.212057	0.0883019	0.0544512	0.109935	0.147708	0.170624	0.151473	0.100154	0.0712595	0.0522056	0.0402765	0.0266368	-0.0264902	-0.0959141	-0.140639	-0.173486	-0.187285	-0.197508	-0.202657	-0.220086	-0.222221	-0.229851	-0.261589	-0.291271	-0.333085	-0.332579	-0.339436	-0.344014	-0.352459	-0.376861	-0.347995	-0.29151	-0.207503	-0.136273	0.00365704	0.243582	0.547099	0.862651	0.91953	0.773743	0.605944
	-0.173214	-0.166005	-0.152914	-0.0249091	0.16881	0.356963	0.44794	0.29858	0.110216	-0.0431386	-0.120946	-0.114107	-0.0967184	-0.0627704	-0.0430922	-0.0353268	-0.032443	-0.0416526	-0.0630196	-0.108048	-0.187581	-0.281524	-0.3096	-0.299554	-0.24748	-0.202038	-0.171415	-0.171976	-0.169409	-0.17734	-0.219554	-0.241471	-0.266648	-0.278722	-0.289476	-0.309259	-0.325544	-0.337824	-0.333496	-0.317354	-0.32176	-0.331229	-0.304177	-0.119953	0.173181	0.484162	0.627498	0.505322	0.386744
	-0.0503964	0.00346216	0.0488449	0.222544	0.408243	0.548304	0.597868	0.440107	0.255356	0.122186	0.0296933	0.04213	0.0767228	0.0973139	0.138892	0.132456	0.124974	0.123888	0.0901204	0.0691973	0.0428334	0.0256602	0.0252268	0.0103965	0.00108009	-0.0237464	-0.0251384	-0.0338177	-0.0533239	-0.0792241	-0.111229	-0.156301	-0.157283	-0.164235	-0.150176	-0.158821	-0.173255	-0.136796	-0.0945692	-0.0109202	0.0352993	0.0718597	0.148921	0.298644	0.466083	0.620339	0.688296	0.638151	0.676279
	-0.166903	-0.171997	-0.167383	-0.045975	0.120705	0.272133	0.375317	0.244854	0.0870069	-0.0526467	-0.134976	-0.0813111	-0.00450165	0.0811899	0.133256	0.0801513	0.00673666	-0.0330379	-0.0451777	-0.0322658	-0.0392268	-0.105596	-0.154804	-0.17747	-0.18292	-0.181067	-0.210218	-0.243943	-0.267283	-0.27182	-0.224435	-0.18198	-0.131728	-0.121212	-0.160164	-0.24896	-0.309358	-0.320468	-0.263149	-0.169927	-0.0943565	-0.043195	0.0405028	0.19492	0.411142	0.666185	0.777074	0.768376	0.715378
	-0.282895	-0.288356	-0.301357	-0.244162	-0.0859679	0.0743223	0.251012	0.250415	0.117201	-0.0131906	-0.151808	-0.212696	-0.191472	-0.133965	-0.0618893	-0.0356928	-0.0853487	-0.182893	-0.233494	-0.251282	-0.224921	-0.208914	-0.214594	-0.198489	-0.195699	-0.202142	-0.221537	-0.246882	-0.252614	-0.23956	-0.2657	-0.303944	-0.341028	-0.361685	-0.369037	-0.358933	-0.357254	-0.349717	-0.332444	-0.332939	-0.322647	-0.33664	-0.270455	-0.0615723	0.232857	0.594548	0.797198	0.867718	0.893799
	-0.098348	-0.066133	-0.0537575	-0.0063358	0.142526	0.307988	0.476944	0.444844	0.306582	0.170494	0.0808244	-0.00268317	-0.0487664	-0.0872152	-0.063182	-0.0211573	-0.0123528	-0.0229436	-0.015581	-0.00686873	0.00683719	-0.00462762	-0.0489989	-0.0674937	-0.0620622	-0.022752	0.0504862	0.117414	0.163296	0.175524	0.129338	0.0477991	-0.0249008	-0.0604439	-0.0290642	0.00630962	0.0330825	0.029506	-0.0126037	-0.0299988	-0.0288337	0.0244315	0.139486	0.308503	0.607992	0.905221	1.14206	1.20135	1.21703
	-0.291245	-0.137586	0.0403985	0.161214	0.242855	0.317853	0.39188	0.369426	0.305021	0.248961	0.251817	0.235819	0.217229	0.14645	0.101213	0.016485	-0.0280705	-0.0727145	-0.0776519	-0.0840135	-0.109028	-0.147548	-0.186574	-0.188333	-0.143478	-0.101806	-0.0757138	-0.135432	-0.207478	-0.23739	-0.205715	-0.149602	-0.158876	-0.197217	-0.2116	-0.155794	-0.0995225	-0.0750752	-0.120343	0.00936268	0.247362	0.527662	0.583468	0.472953	0.439041	0.580702	0.806055	0.950616	0.957212
	-0.139663	0.0262318	0.173236	0.252152	0.334208	0.457104	0.596002	0.658419	0.626462	0.539807	0.43176	0.313902	0.216989	0.103775	0.0503651	0.00415624	-0.00562291	-0.0432135	-0.101445	-0.140244	-0.208622	-0.23165	-0.29829	-0.299634	-0.309889	-0.271673	-0.255364	-0.24363	-0.27705	-0.287207	-0.296778	-0.298739	-0.300248	-0.298368	-0.27973	-0.229149	-0.224247	-0.197217	-0.178618	0.0119181	0.292134	0.553495	0.609712	0.540605	0.536891	0.691575	0.834602	0.881765	0.797419
	-0.41167	-0.361525	-0.322774	-0.31607	-0.292811	-0.231531	-0.15246	-0.0554638	-0.00888556	0.0312692	0.00506972	-0.00553175	-0.00339655	-0.0350843	-0.073987	-0.106612	-0.0988414	-0.0897796	-0.0910627	-0.0541728	-0.0822124	-0.133721	-0.168483	-0.165919	-0.15377	-0.093401	-0.0848343	-0.0402729	-0.0906259	-0.132652	-0.209995	-0.213802	-0.205275	-0.229219	-0.284349	-0.325929	-0.264462	-0.156794	-0.130037	-0.0818691	0.0943197	0.371665	0.757103	1.13773	1.27884	1.13986	1.06868	1.07908	1.04638
	-0.279761	-0.233135	-0.107953	0.061187	0.156329	0.127549	0.134889	0.281235	0.411912	0.435811	0.452462	0.577496	0.727767	0.703449	0.58222	0.481584	0.477935	0.526618	0.538914	0.501696	0.44393	0.442926	0.463221	0.511593	0.545616	0.486072	0.447813	0.470918	0.486979	0.475353	0.41219	0.380523	0.42221	0.448595	0.428395	0.401117	0.306427	0.171577	0.104674	0.121419	0.217803	0.343518	0.852573	1.7672	2.06567	1.3975	0.996934	1.23044	1.45162
	0.22925	0.17616	0.261848	0.483509	0.622823	0.549281	0.51881	0.608732	0.666877	0.579756	0.480786	0.508258	0.542642	0.463236	0.357492	0.353304	0.378287	0.404921	0.446978	0.42388	0.349965	0.278669	0.241558	0.26844	0.250881	0.234882	0.27529	0.2741	0.254332	0.283611	0.374956	0.459764	0.491178	0.480128	0.363654	0.269001	0.248094	0.191185	0.0906342	0.013129	0.0246267	0.134422	0.58894	1.33076	1.49814	0.880325	0.495701	0.647486	0.825567
	0.269648	0.251322	0.370533	0.731551	0.994815	0.922374	0.851101	0.883358	0.877502	0.874246	0.844519	0.712909	0.606086	0.530774	0.434169	0.379182	0.365587	0.433966	0.51389	0.462321	0.338666	0.285917	0.259341	0.239187	0.271234	0.28904	0.244965	0.194872	0.191431	0.20016	0.2323	0.271403	0.262656	0.231687	0.183591	0.132485	0.120527	0.109825	0.134561	0.19804	0.188453	0.127132	0.548156	1.4852	1.73161	0.943308	0.508344	0.782274	0.95385
	0.185224	0.285126	0.482592	0.81202	0.980348	0.785267	0.669046	0.737243	0.766071	0.769741	0.748563	0.62342	0.508249	0.522939	0.580254	0.528457	0.422856	0.401411	0.425937	0.509674	0.58652	0.475164	0.249131	0.170513	0.3243	0.431308	0.339656	0.212274	0.202705	0.214605	0.132781	0.0743108	0.113085	0.14584	0.167292	0.207375	0.160197	0.0414263	0.0624932	0.208531	0.244892	0.200853	0.67979	1.78409	2.15724	1.25457	0.608479	0.678817	0.752666
	0.328236	0.330211	0.484986	0.858567	1.07247	0.93533	0.799648	0.793209	0.81757	0.83061	0.865253	0.840172	0.736206	0.64042	0.593401	0.545468	0.501681	0.491726	0.512884	0.594513	0.626533	0.4783	0.27342	0.164831	0.208911	0.252497	0.239336	0.22925	0.210048	0.167391	0.0970367	0.0340378	0.0754346	0.13342	0.14083	0.158468	0.132178	0.0587304	0.163284	0.355326	0.388289	0.372762	0.845066	1.81124	2.07425	1.28825	0.750888	0.716409	0.699065
	-0.258086	-0.211184	-0.0422641	0.316231	0.550982	0.425265	0.349535	0.411898	0.480053	0.533463	0.492124	0.42802	0.421128	0.366256	0.301022	0.323407	0.376776	0.409393	0.390866	0.388977	0.388248	0.323464	0.270317	0.228989	0.224712	0.257995	0.347782	0.421307	0.359029	0.254708	0.176818	0.125775	0.095393	0.0845483	0.0750405	0.0537729	0.0547957	0.0479577	0.0370718	0.0612211	0.0618322	0.0265039	0.387256	1.22163	1.57293	1.17807	0.961062	1.00742	1.0319
	-0.0758953	-0.0740765	-0.0317915	0.328711	0.69689	0.65082	0.504745	0.44958	0.444685	0.537365	0.629669	0.683061	0.697483	0.606478	0.46363	0.372186	0.325108	0.273941	0.238895	0.219773	0.170977	0.148511	0.147173	0.112313	0.100638	0.101508	0.0607711	0.0105176	-0.0254966	-0.053218	-0.0495063	-0.0165545	0.0173695	0.01128	0.0207078	0.10453	0.168934	0.141034	0.108903	0.204089	0.26469	0.107312	0.0950176	0.824339	1.48573	1.11981	0.629904	0.652818	0.797864
	0.228453	0.332543	0.392239	0.707741	1.11691	1.08948	0.886794	0.817594	0.768729	0.768399	0.809325	0.753494	0.624992	0.502068	0.441091	0.442691	0.373409	0.228548	0.12682	0.0903084	0.107465	0.103833	0.0344257	-0.0285197	-0.0290433	-0.0313796	-0.0455998	-0.0643854	-0.148968	-0.231813	-0.255774	-0.234514	-0.181665	-0.161413	-0.177447	-0.180038	-0.148904	-0.147703	-0.152103	-0.0823201	-0.0388888	-0.030239	0.0691399	0.791046	1.55436	1.22844	0.5725	0.647292	1.05161
	0.297849	0.337426	0.349841	0.424807	0.542195	0.491784	0.301665	0.195709	0.205541	0.200686	0.16923	0.192298	0.282966	0.342365	0.285086	0.210309	0.113929	0.0487942	0.0516713	0.0861909	0.101813	0.125392	0.153905	0.188029	0.18757	0.194442	0.173627	0.0892567	0.00969808	-0.000855727	0.0174817	0.0139181	0.0215767	0.0664435	0.0819537	0.0836104	0.0859106	0.0415032	-0.0155336	-0.0285379	-0.00741189	0.0602171	0.202542	0.507304	0.877839	0.934794	0.726475	0.77236	1.03548
	0.273472	0.323079	0.348678	0.363938	0.335957	0.285127	0.207875	0.100956	0.0577505	0.0797868	0.125462	0.149914	0.131062	0.0996428	0.0776721	0.0639431	0.0667883	0.0719182	0.0795735	0.0913965	0.10408	0.101065	0.0765384	0.0419353	0.0178115	0.0208867	0.058379	0.128788	0.197279	0.233005	0.245051	0.254097	0.253577	0.236933	0.158927	0.0752118	0.0175316	-0.00650933	0.0165575	0.0340951	0.0703789	0.130081	0.26198	0.401791	0.503231	0.495574	0.400935	0.386997	0.555932
	0.276328	0.376421	0.449509	0.483515	0.499272	0.531502	0.601453	0.658926	0.695545	0.68153	0.614057	0.536034	0.421011	0.313196	0.208509	0.110285	0.0458943	-0.00253063	-0.0282924	-0.0514281	-0.0616998	-0.0573771	-0.0383867	-0.0290719	-0.0349697	-0.0469147	-0.0846004	-0.1081	-0.126201	-0.153674	-0.154904	-0.136667	-0.126567	-0.11887	-0.132722	-0.175779	-0.190476	-0.189384	-0.0901506	0.0996148	0.331195	0.55192	0.627836	0.609795	0.584205	0.602897	0.6845	0.734611	0.723942
	0.153278	0.286989	0.437149	0.552875	0.619403	0.636947	0.647769	0.632682	0.614325	0.599947	0.542665	0.495553	0.407913	0.285314	0.176909	0.0799427	0.0154843	-0.016228	-0.049616	-0.0922129	-0.132108	-0.17885	-0.188004	-0.184539	-0.181659	-0.157676	-0.157009	-0.1594	-0.138798	-0.137064	-0.135081	-0.128511	-0.148443	-0.165206	-0.192493	-0.235601	-0.253329	-0.246644	-0.149393	0.0179475	0.20398	0.359391	0.359634	0.297181	0.254169	0.315962	0.500937	0.67524	0.809857
	0.222351	0.316796	0.399579	0.457085	0.495154	0.502748	0.508942	0.527778	0.541293	0.552826	0.522324	0.496767	0.426732	0.334364	0.263678	0.176547	0.105676	0.0408576	-0.0272206	-0.0657304	-0.0634894	-0.0179702	0.0469437	0.0812799	0.0947027	0.0821944	0.0578908	0.0535561	0.0535273	0.0470265	0.0467034	0.0383595	0.039337	0.0414851	0.0266187	-0.0136253	-0.0689556	-0.0903966	-0.04303	0.0889058	0.280948	0.462703	0.576368	0.628185	0.67911	0.749046	0.829219	0.913617	0.910193
	-0.138131	-0.0897314	-0.0428321	0.00593829	0.0566603	0.115691	0.176965	0.25587	0.298604	0.270518	0.21158	0.0979438	-0.00514774	-0.0864331	-0.147177	-0.189305	-0.227079	-0.269907	-0.317121	-0.337547	-0.338969	-0.299873	-0.254391	-0.223115	-0.203093	-0.210994	-0.229117	-0.240062	-0.269807	-0.296404	-0.310924	-0.333476	-0.333349	-0.32387	-0.332594	-0.348265	-0.374412	-0.396173	-0.324176	-0.16577	0.0636845	0.308513	0.430511	0.412248	0.352091	0.335918	0.466057	0.697793	0.902867
	-0.00445776	0.0991746	0.187682	0.22611	0.240625	0.259555	0.266858	0.269452	0.277685	0.23276	0.183674	0.135315	0.0737851	0.0231414	-0.0333816	-0.091125	-0.122554	-0.158333	-0.17762	-0.184644	-0.200368	-0.204622	-0.208607	-0.217781	-0.237539	-0.256303	-0.268738	-0.278872	-0.284309	-0.30853	-0.362345	-0.419572	-0.473948	-0.479951	-0.448033	-0.40946	-0.391732	-0.400816	-0.36127	-0.228904	-0.0146537	0.244868	0.405821	0.436483	0.454095	0.513817	0.684175	0.936036	1.12898
	-0.0735449	0.0447582	0.134237	0.172142	0.206388	0.249294	0.305098	0.386815	0.450842	0.475102	0.4809	0.463594	0.455777	0.439455	0.395142	0.329573	0.237305	0.124044	0.028407	-0.042902	-0.112138	-0.115284	-0.093121	-0.0582051	-0.00365694	-0.00624149	-0.0278556	-0.0713219	-0.128738	-0.159696	-0.179918	-0.178808	-0.176941	-0.179878	-0.198706	-0.227457	-0.24387	-0.258169	-0.188165	-0.0310433	0.187129	0.436032	0.607256	0.711757	0.818902	0.980836	1.15775	1.32224	1.39191
	-0.282245	-0.234243	-0.196927	-0.185281	-0.181701	-0.131199	-0.0589387	0.0731333	0.247492	0.362824	0.45094	0.465431	0.464834	0.453971	0.433976	0.405459	0.335715	0.254359	0.197045	0.178129	0.161242	0.186472	0.21317	0.229619	0.273157	0.238323	0.167579	0.0889236	-0.0143322	-0.0600436	-0.0609237	-0.0563964	-0.0462638	-0.0331385	-0.0473603	-0.0663811	-0.0597933	-0.0606312	-0.048767	0.0115992	0.123279	0.255598	0.391342	0.524291	0.673202	0.896148	1.11412	1.28622	1.35474
	-0.191005	-0.0962137	0.0173142	0.0481603	0.0590713	0.080808	0.114373	0.179833	0.271672	0.375437	0.439313	0.451967	0.417827	0.354326	0.30743	0.292218	0.28623	0.25498	0.222872	0.208901	0.206952	0.215847	0.185187	0.122258	0.0555009	-0.00822572	-0.067944	-0.122902	-0.163451	-0.199342	-0.20625	-0.200216	-0.191178	-0.183083	-0.197977	-0.224364	-0.245477	-0.256607	-0.239011	-0.202551	-0.150202	-0.063214	0.0211165	0.121231	0.2421	0.431657	0.671786	0.885956	1.0875
	-0.164487	-0.0851511	0.0124826	0.0277499	0.0549153	0.0792387	0.0687936	0.107419	0.187016	0.305866	0.42324	0.491208	0.489573	0.474195	0.467542	0.467606	0.435328	0.340727	0.227638	0.151166	0.124475	0.136351	0.171279	0.181733	0.171823	0.147144	0.074434	-0.0250863	-0.0878483	-0.13686	-0.14379	-0.111486	-0.0911584	-0.0480852	0.00430413	0.0473149	0.0956806	0.131126	0.161894	0.191299	0.241207	0.309049	0.342167	0.385626	0.416325	0.501214	0.627692	0.743878	0.867784
	-0.320088	-0.245108	-0.145574	-0.075893	0.0026345	0.0918567	0.165432	0.208654	0.284381	0.376785	0.467069	0.510849	0.486245	0.397094	0.278222	0.170436	0.0796326	-0.0147237	-0.109114	-0.150777	-0.186851	-0.189443	-0.186947	-0.20238	-0.210229	-0.233302	-0.271369	-0.348438	-0.426099	-0.485288	-0.50304	-0.471256	-0.439589	-0.420933	-0.425458	-0.440896	-0.409587	-0.363208	-0.29625	-0.227821	-0.204859	-0.153207	-0.106106	-0.0490359	0.0637014	0.196491	0.33343	0.48001	0.574878
	-0.336001	-0.243507	-0.0928186	0.0206144	0.119219	0.17712	0.164434	0.144081	0.153121	0.174562	0.22097	0.25954	0.224388	0.169298	0.0957877	0.0274096	8.07447e-05	-0.0156855	-0.0117552	-0.0116143	-0.01608	-0.0256795	-0.0674412	-0.106189	-0.133528	-0.188738	-0.254922	-0.339189	-0.438273	-0.51195	-0.534768	-0.530398	-0.51446	-0.466362	-0.426697	-0.38905	-0.330348	-0.299997	-0.257547	-0.216465	-0.174099	-0.081182	0.0155635	0.143952	0.306135	0.460692	0.605693	0.729861	0.806718
	-0.112906	-0.0918441	-0.084734	-0.0979412	-0.119893	-0.134808	-0.129544	-0.118188	-0.106656	-0.0673797	-0.0350949	0.00821334	0.0519765	0.0757107	0.090151	0.10656	0.129651	0.131006	0.136222	0.117876	0.0897769	0.0562917	-0.0336799	-0.134532	-0.22955	-0.281831	-0.297993	-0.304996	-0.332829	-0.399991	-0.446293	-0.470552	-0.465418	-0.419335	-0.382993	-0.366964	-0.346659	-0.334564	-0.277397	-0.19125	-0.131166	-0.0608297	0.00505773	0.075394	0.206886	0.382611	0.585759	0.787924	0.95028
	-0.320494	-0.214203	-0.0959309	-0.0399887	-0.0209017	0.00557893	0.0304107	0.064594	0.0992037	0.157854	0.235587	0.297747	0.362277	0.381073	0.370473	0.350919	0.325659	0.295256	0.216134	0.140544	0.0808072	0.0325438	0.0275503	0.0209847	-0.0160396	-0.0540087	-0.12307	-0.202789	-0.291035	-0.36973	-0.366743	-0.312887	-0.226774	-0.147519	-0.146999	-0.203965	-0.26788	-0.311602	-0.261191	-0.145418	-0.0401566	0.0670239	0.133438	0.204502	0.342213	0.519977	0.717472	0.8404	0.901155
	-0.0432461	0.0416987	0.0833615	0.061873	0.120839	0.256861	0.386713	0.562154	0.736759	0.76783	0.802049	0.782866	0.75254	0.735273	0.740788	0.78163	0.777293	0.75682	0.690421	0.564664	0.454771	0.391143	0.354528	0.322257	0.272209	0.248235	0.181507	0.151686	0.16469	0.181451	0.196288	0.176119	0.166258	0.144282	0.0922484	0.0872144	0.103412	0.156072	0.31422	0.579491	0.834504	1.08461	1.1823	1.20028	1.12833	1.0891	1.10509	1.1084	1.11379
	0.500241	0.560373	0.508084	0.442477	0.538893	0.692238	0.89201	1.17019	1.4367	1.57828	1.5882	1.51148	1.39134	1.2877	1.23219	1.25195	1.28456	1.27575	1.24429	1.18569	1.11618	1.09975	1.12727	1.16581	1.11288	1.03448	0.892264	0.688708	0.533686	0.507912	0.484489	0.476442	0.480387	0.43087	0.33198	0.280772	0.316096	0.388126	0.580904	0.851062	1.12458	1.37951	1.53454	1.5424	1.39351	1.12038	0.803172	0.507336	0.256114
	0.354583	0.68678	0.932807	0.989076	0.988939	0.994133	0.943348	0.97025	1.07179	1.18009	1.20759	1.20277	1.08145	0.950777	0.842594	0.790173	0.742951	0.713646	0.701367	0.667999	0.643138	0.640689	0.646491	0.608877	0.526577	0.389841	0.29163	0.228476	0.182538	0.232043	0.27782	0.263567	0.204586	0.137053	0.0570489	-0.0252315	-0.0233088	0.0575488	0.133458	0.234708	0.35944	0.388928	0.36528	0.322667	0.243133	0.156016	0.108723	0.076202	0.070288
	-0.413058	-0.209601	0.0609695	0.252371	0.431898	0.629013	0.788733	0.931702	1.13883	1.31429	1.45061	1.54906	1.55673	1.45854	1.39644	1.34229	1.34983	1.43007	1.45489	1.35785	1.24576	1.11327	0.974048	0.894666	0.921953	0.987174	1.05416	1.12969	1.18817	1.14837	1.06595	0.968567	0.843424	0.772744	0.74877	0.734402	0.717661	0.766392	0.849964	0.906324	0.962766	0.972334	0.881986	0.705284	0.540693	0.428648	0.358836	0.310903	0.291663
	-0.227698	-0.056553	0.117554	0.319878	0.461542	0.566741	0.678297	0.758898	0.801694	0.909631	0.954026	0.998488	1.05852	1.11655	1.12932	1.19233	1.25466	1.34469	1.39885	1.34986	1.27157	1.18321	1.04415	0.953374	0.922796	0.895704	0.870774	0.856382	0.814079	0.780422	0.751222	0.717706	0.689494	0.704103	0.693462	0.684235	0.739145	0.840025	1.05927	1.29556	1.52767	1.70841	1.73576	1.57444	1.39821	1.21993	1.04352	0.986704	0.958063
	-0.028513	0.0244111	0.0728072	0.121664	0.159648	0.174453	0.202201	0.228786	0.247256	0.285494	0.341262	0.391889	0.455746	0.520736	0.579479	0.634549	0.69189	0.751983	0.81046	0.854636	0.892109	0.929418	0.958579	0.991989	1.02072	1.04766	1.0741	1.10269	1.12828	1.17289	1.21675	1.25742	1.30082	1.32866	1.34895	1.37326	1.40324	1.43986	1.48524	1.52362	1.5619	1.60145	1.6334	1.66482	1.69794	1.71787	1.71629	1.72018	1.72374
	-0.0257426	0.0216483	0.0710772	0.123616	0.182629	0.240821	0.29909	0.369854	0.440053	0.51261	0.580646	0.645603	0.710903	0.773319	0.844948	0.916697	0.981902	1.02678	1.06938	1.11751	1.17266	1.22809	1.276	1.32302	1.37097	1.40805	1.44294	1.47715	1.50329	1.53042	1.56107	1.58636	1.61081	1.63721	1.66501	1.69812	1.73835	1.77647	1.81203	1.83786	1.86055	1.88652	1.91189	1.93814	1.96391	1.98969	2.01599	2.03833	2.04806
	-0.261017	-0.23902	-0.214847	-0.143243	0.0408202	0.270787	0.51422	0.629327	0.710958	0.768061	0.875179	1.01446	1.1328	1.23697	1.22305	1.19772	1.1678	1.22201	1.25463	1.22926	1.13623	1.06368	1.02989	0.992953	0.933651	0.852244	0.817298	0.817851	0.869489	0.901401	0.923908	0.901023	0.880688	0.885018	0.951259	1.03306	1.06819	1.11479	1.12624	1.18145	1.22393	1.2302	1.23915	1.24544	1.24738	1.24862	1.20365	1.14847	1.11596
	-0.386944	-0.22838	-0.0150618	0.259105	0.615405	1.05051	1.4058	1.65605	1.86794	1.97272	2.03564	2.07684	2.00803	1.9384	1.8315	1.73809	1.63292	1.59462	1.56041	1.49776	1.42696	1.40544	1.405	1.38836	1.33356	1.30048	1.29078	1.25547	1.18248	1.06928	0.986795	0.930384	0.932702	0.926506	0.925894	0.921896	0.866627	0.813083	0.751951	0.732531	0.737709	0.731915	0.686362	0.632327	0.579254	0.55726	0.463518	0.29128	0.125876
	-0.31902	0.00212746	0.491264	1.04182	1.57547	2.08353	2.46658	2.66897	2.77139	2.77002	2.69062	2.57671	2.44415	2.3043	2.17375	2.03201	1.90448	1.81583	1.72601	1.66468	1.62165	1.56754	1.48818	1.40512	1.32024	1.2569	1.23243	1.20607	1.19262	1.1943	1.15887	1.10406	1.06331	1.01218	0.939422	0.874651	0.810707	0.762187	0.777261	0.847957	0.960732	1.09759	1.18967	1.15894	1.03401	0.838193	0.6168	0.410693	0.247035
	-0.593687	-0.552934	-0.482329	-0.277401	0.02477	0.333284	0.663715	1.04956	1.43131	1.80837	2.16031	2.35629	2.38765	2.34828	2.29822	2.18486	2.03829	1.88906	1.73732	1.624	1.55016	1.46625	1.36422	1.27299	1.16353	1.04871	0.981423	0.918449	0.856433	0.782873	0.704149	0.615134	0.53482	0.476526	0.445439	0.39806	0.332709	0.285175	0.250855	0.227699	0.252101	0.314919	0.371597	0.401955	0.459698	0.608449	0.793642	0.975806	1.10061
	-0.650665	-0.682144	-0.71733	-0.653539	-0.361995	0.0140331	0.399669	0.864497	1.32254	1.73098	2.14214	2.45172	2.51841	2.42153	2.30885	2.19628	2.03627	1.85755	1.68162	1.49618	1.34873	1.27292	1.21347	1.15808	1.05261	0.921939	0.782777	0.645599	0.521697	0.408244	0.296311	0.181537	0.0791343	0.0258636	-0.0163699	-0.0522815	-0.0865603	-0.121339	-0.137304	-0.156482	-0.176758	-0.212162	-0.251818	-0.282138	-0.30375	-0.220756	-0.0104291	0.21802	0.443262
	-0.725806	-0.721956	-0.719088	-0.698817	-0.484216	-0.061955	0.383484	0.826805	1.23061	1.46069	1.64439	1.83173	1.90687	1.88631	1.86557	1.84254	1.83351	1.8056	1.748	1.69282	1.63328	1.57858	1.54546	1.50419	1.44373	1.38418	1.30618	1.2386	1.17483	1.06801	0.937062	0.816827	0.694174	0.594876	0.542108	0.463966	0.38787	0.337977	0.302498	0.304593	0.304421	0.30604	0.302118	0.265067	0.225265	0.17404	0.0542127	-0.100641	-0.259091
	-0.743897	-0.756231	-0.787779	-0.816447	-0.7492	-0.365502	0.22176	0.83165	1.40637	1.79244	1.97975	2.13141	2.24767	2.27338	2.2092	2.12733	2.0662	2.00369	1.93628	1.87928	1.81149	1.72432	1.62754	1.52397	1.42291	1.33692	1.27369	1.20689	1.13561	1.05493	0.957295	0.871119	0.799261	0.723589	0.666447	0.609609	0.540967	0.473131	0.413709	0.365999	0.332634	0.306711	0.312612	0.329869	0.316812	0.289006	0.205602	0.0784993	-0.0548245
	-0.497059	-0.260402	0.0244452	0.346055	0.627911	0.899135	1.20815	1.48818	1.7165	1.89429	2.00029	2.06785	2.11587	2.15713	2.1809	2.16809	2.14817	2.10332	2.07254	2.03796	1.98166	1.89328	1.76493	1.6402	1.51683	1.43999	1.3736	1.30625	1.2449	1.17376	1.09599	1.02048	0.95035	0.867833	0.79165	0.742447	0.694255	0.661666	0.640842	0.558992	0.443639	0.295965	0.130388	0.00776132	-0.0793928	-0.131826	-0.156333	-0.150409	-0.0975646
	-0.572845	-0.258873	0.23189	0.722369	1.15852	1.43804	1.5581	1.66196	1.74419	1.79715	1.8366	1.84783	1.8642	1.85145	1.81728	1.77431	1.71152	1.63552	1.56761	1.48955	1.41488	1.32245	1.23862	1.17479	1.08319	1.01625	0.941215	0.86992	0.830927	0.799031	0.772549	0.740913	0.692187	0.619115	0.529919	0.453045	0.407325	0.418467	0.452949	0.462987	0.426272	0.322143	0.197971	0.0853533	0.026508	0.0272947	0.0612502	0.119802	0.157639
	-0.469554	-0.197647	0.255516	0.755136	1.19671	1.52692	1.67088	1.72359	1.74136	1.71868	1.71174	1.72738	1.74621	1.79832	1.78639	1.73519	1.68454	1.60479	1.55348	1.52042	1.47957	1.44006	1.38958	1.32456	1.26304	1.21244	1.1886	1.19105	1.1972	1.19881	1.14799	1.06698	1.00693	0.946246	0.919789	0.901536	0.856077	0.812467	0.773609	0.718054	0.641499	0.549388	0.402548	0.271184	0.171586	0.0706071	-0.0138761	-0.112844	-0.229271
	0.262446	0.318604	0.391982	0.47544	0.562152	0.633374	0.691096	0.753064	0.81178	0.86956	0.944103	1.0081	1.05781	1.1108	1.15008	1.17877	1.20931	1.24343	1.28532	1.31944	1.33685	1.33516	1.32079	1.28748	1.26157	1.23262	1.21334	1.20398	1.18777	1.16035	1.11922	1.06656	1.02087	0.980542	0.948437	0.923448	0.883119	0.834545	0.81916	0.812133	0.829456	0.858123	0.844763	0.783778	0.70054	0.605246	0.518167	0.4916	0.504113
	0.419081	0.481707	0.536693	0.5746	0.616931	0.662076	0.695482	0.751469	0.817554	0.885512	0.96235	1.03916	1.09783	1.15655	1.22586	1.29709	1.36175	1.41855	1.47309	1.49588	1.48993	1.47343	1.4472	1.43015	1.43223	1.44492	1.45153	1.46764	1.47383	1.4648	1.45795	1.45057	1.43597	1.415	1.38594	1.34154	1.2958	1.24841	1.24977	1.27378	1.33039	1.38671	1.39933	1.32919	1.22752	1.10454	0.993115	0.961594	0.987189
	0.2554	0.300721	0.357721	0.387165	0.416556	0.458213	0.491455	0.527557	0.615481	0.698302	0.794522	0.919805	1.01826	1.09268	1.1749	1.24366	1.29553	1.34207	1.37925	1.39391	1.39618	1.38909	1.37114	1.35891	1.34529	1.33995	1.33199	1.31706	1.29949	1.27647	1.242	1.2009	1.15875	1.0978	1.0352	0.975804	0.916159	0.872429	0.867045	0.892417	0.92418	0.963407	0.962866	0.899366	0.805008	0.697709	0.599992	0.566088	0.601816
	0.187666	0.262121	0.353182	0.381746	0.408616	0.439408	0.457839	0.487156	0.601871	0.722506	0.862458	1.03077	1.14256	1.20256	1.25093	1.28517	1.29497	1.29353	1.29749	1.2847	1.27063	1.26254	1.24103	1.21741	1.19774	1.16787	1.12803	1.08522	1.03764	0.978228	0.915585	0.857407	0.799473	0.747338	0.698236	0.651883	0.61439	0.585639	0.581513	0.605482	0.638645	0.682293	0.680841	0.625632	0.546999	0.447176	0.349422	0.315518	0.339534
	0.319113	0.371072	0.439187	0.465471	0.500995	0.549674	0.598913	0.65782	0.775111	0.889007	1.01173	1.15148	1.24566	1.29965	1.3594	1.4093	1.44131	1.46529	1.48898	1.49633	1.49139	1.49097	1.48725	1.47596	1.46501	1.45506	1.43153	1.40624	1.3798	1.34418	1.29898	1.2565	1.21213	1.16441	1.11563	1.06922	1.02166	0.98819	0.998718	1.03372	1.07619	1.13044	1.13892	1.07853	0.983408	0.86883	0.75157	0.693612	0.70127
	0.278844	0.345329	0.417822	0.484278	0.52555	0.578673	0.62821	0.685117	0.759427	0.840312	0.922252	1.00777	1.08601	1.1427	1.20281	1.25656	1.30804	1.35181	1.37635	1.39588	1.40244	1.38886	1.37567	1.35607	1.33646	1.32338	1.31778	1.30081	1.28629	1.26506	1.22489	1.17601	1.11716	1.06444	1.01258	0.97093	0.934592	0.906428	0.899816	0.907424	0.921279	0.943422	0.934275	0.871492	0.777573	0.669772	0.548934	0.473904	0.437405
	0.201105	0.23356	0.267469	0.300986	0.321091	0.357771	0.406238	0.456987	0.513835	0.57002	0.623513	0.680272	0.740689	0.791367	0.848717	0.895691	0.939987	0.975349	0.981048	0.987477	0.991052	0.987369	0.982619	0.975803	0.963303	0.949557	0.950919	0.953817	0.958076	0.966348	0.947574	0.911778	0.873584	0.836716	0.793652	0.778071	0.757139	0.73687	0.740259	0.768059	0.795783	0.853625	0.874506	0.836693	0.762625	0.668719	0.539749	0.473389	0.444864
	0.530715	0.603676	0.680162	0.751471	0.775971	0.796229	0.810023	0.830179	0.881185	0.962277	1.05816	1.14737	1.23331	1.26036	1.27474	1.28175	1.29509	1.30451	1.30993	1.31827	1.31673	1.30167	1.28822	1.27079	1.25881	1.24691	1.23738	1.20926	1.17794	1.13778	1.09706	1.05829	1.02456	0.994928	0.965677	0.927141	0.882308	0.839665	0.820148	0.817708	0.826557	0.845828	0.83396	0.769478	0.674619	0.575001	0.479163	0.435971	0.428357
	0.429606	0.513466	0.614288	0.709824	0.773257	0.832149	0.879793	0.920134	0.972193	1.03534	1.11317	1.20075	1.28616	1.34725	1.4032	1.45041	1.49681	1.54443	1.56297	1.57457	1.58055	1.57924	1.57553	1.56983	1.56928	1.56087	1.55383	1.54038	1.52384	1.49782	1.4698	1.43126	1.38134	1.32851	1.27058	1.20733	1.14787	1.09951	1.07281	1.06041	1.0528	1.04154	1.00543	0.924597	0.825246	0.725285	0.633241	0.579409	0.561909
	0.36342	0.418874	0.486395	0.553562	0.608104	0.639611	0.670164	0.703613	0.7414	0.802363	0.878758	0.967422	1.04682	1.12455	1.18401	1.23041	1.27069	1.31993	1.35423	1.38101	1.41497	1.43959	1.45107	1.46284	1.47468	1.47501	1.47538	1.47062	1.44217	1.41019	1.37642	1.32866	1.28233	1.24326	1.20201	1.15286	1.10305	1.04989	0.994566	0.948749	0.911484	0.87387	0.825267	0.763176	0.686089	0.593625	0.514827	0.454724	0.424673
	0.352312	0.400043	0.468632	0.525102	0.577129	0.619724	0.65808	0.694921	0.733673	0.784598	0.848597	0.926657	0.999259	1.06626	1.11555	1.15468	1.18638	1.21817	1.24481	1.26938	1.29611	1.31637	1.33185	1.34025	1.34933	1.35885	1.37145	1.38067	1.37982	1.37284	1.36066	1.33413	1.30417	1.27246	1.24229	1.20713	1.17033	1.13084	1.09741	1.06284	1.03354	1.00113	0.944136	0.866607	0.779278	0.683248	0.610862	0.569572	0.55765
	0.448143	0.526329	0.618847	0.691928	0.744107	0.77405	0.801574	0.827965	0.859649	0.907985	0.961111	1.02752	1.08986	1.15034	1.20145	1.25594	1.30207	1.35156	1.38386	1.40168	1.41481	1.42712	1.43677	1.44359	1.45343	1.46436	1.4666	1.46708	1.46132	1.45323	1.43831	1.41001	1.36409	1.30447	1.2424	1.17773	1.1173	1.08445	1.06228	1.04976	1.0463	1.03778	0.983004	0.898529	0.786541	0.665942	0.563983	0.494167	0.469145
	0.67585	0.740712	0.824266	0.884042	0.922143	0.936726	0.950555	0.970843	1.00685	1.06984	1.14204	1.22507	1.28485	1.33245	1.35779	1.3849	1.41301	1.45519	1.48362	1.50324	1.51958	1.52623	1.53449	1.55465	1.57684	1.60246	1.61996	1.62756	1.62051	1.61048	1.59142	1.56148	1.52564	1.48301	1.43643	1.39159	1.35161	1.31471	1.28808	1.27282	1.26157	1.24832	1.21801	1.15669	1.07016	0.968847	0.878348	0.807935	0.775619
	0.402443	0.48955	0.591133	0.646401	0.672221	0.67325	0.671641	0.686041	0.72327	0.819517	0.91801	1.02884	1.12433	1.2034	1.23322	1.26885	1.29826	1.31994	1.3428	1.36612	1.37915	1.3845	1.3885	1.37583	1.36351	1.35623	1.34903	1.34188	1.33588	1.33161	1.32193	1.29212	1.25956	1.22081	1.17375	1.12575	1.08754	1.05004	1.02613	1.01962	1.01871	1.01572	0.999988	0.942303	0.852559	0.739118	0.633836	0.550337	0.515317
	0.380773	0.457177	0.537676	0.592807	0.633362	0.657883	0.683324	0.714259	0.755231	0.825051	0.907849	1.00198	1.10043	1.19781	1.26425	1.32743	1.37363	1.40255	1.42829	1.43835	1.44601	1.4595	1.47533	1.47437	1.45933	1.4408	1.41412	1.38407	1.36193	1.34515	1.32354	1.28992	1.25473	1.2125	1.16854	1.12864	1.09718	1.06729	1.05117	1.04464	1.03501	1.01478	0.977077	0.908772	0.818267	0.719012	0.629502	0.561315	0.518299
	0.160528	0.240225	0.324986	0.413911	0.501598	0.569906	0.630007	0.689678	0.750792	0.817637	0.922571	1.03569	1.15989	1.27906	1.37906	1.45692	1.51635	1.55748	1.58113	1.56986	1.55865	1.55327	1.54768	1.54545	1.52408	1.49646	1.46516	1.42552	1.3915	1.36604	1.33696	1.30413	1.27196	1.23614	1.20189	1.16537	1.13388	1.10757	1.09973	1.10015	1.10908	1.10644	1.07729	1.01808	0.929274	0.822515	0.711745	0.631863	0.569755
	0.309312	0.35808	0.417636	0.482676	0.541043	0.588924	0.62953	0.680186	0.770367	0.882296	1.02866	1.17128	1.29956	1.3658	1.40085	1.40692	1.40739	1.40307	1.41857	1.40506	1.38437	1.35826	1.303	1.25034	1.20552	1.16934	1.14454	1.12316	1.10074	1.07796	1.05667	1.02999	1.00343	0.988468	0.975151	0.969074	0.970851	0.967551	0.969057	0.979856	0.991705	1.01189	1.00348	0.959131	0.862029	0.728114	0.581686	0.483653	0.410609
	0.0738662	0.136536	0.199554	0.272124	0.341819	0.357626	0.370285	0.386886	0.46633	0.64449	0.83718	1.02192	1.16225	1.18081	1.18403	1.18401	1.19124	1.17366	1.15792	1.13873	1.0758	1.03605	1.00396	0.972879	0.962015	1.00814	1.06763	1.12954	1.19847	1.24198	1.23247	1.21916	1.19829	1.15475	1.09048	1.02846	0.965833	0.903965	0.982472	1.11148	1.24117	1.3695	1.32518	1.14528	0.954235	0.752064	0.639082	0.596864	0.566722
	-0.124629	-0.0129393	0.117668	0.24522	0.37151	0.467994	0.537785	0.607611	0.693543	0.776937	0.866196	0.958368	1.02689	1.03316	0.996789	0.955433	0.916439	0.873313	0.82677	0.787139	0.746045	0.726596	0.784827	0.838448	0.893125	0.913552	0.836251	0.754833	0.673251	0.63762	0.700445	0.778526	0.856779	0.906864	0.852784	0.740021	0.626189	0.525736	0.644944	1.1035	1.57359	2.03594	2.26487	1.85101	1.37092	0.895713	0.473155	0.287679	0.165358
	-0.040638	0.000823454	0.123785	0.248472	0.378785	0.540881	0.652679	0.76258	0.870916	0.942931	0.993902	1.03982	1.08842	1.11202	1.11505	1.11949	1.12267	1.12662	1.11244	1.08684	1.06185	1.03671	0.982285	0.902366	0.821008	0.736336	0.686367	0.676691	0.665369	0.658432	0.646353	0.656621	0.674925	0.694557	0.72709	0.706899	0.664389	0.620383	0.592768	0.724594	0.916897	1.10974	1.26365	1.11588	0.842839	0.570336	0.295399	0.10017	-0.0588713
	-0.265222	-0.229906	-0.0740029	0.099364	0.273299	0.446348	0.588807	0.712971	0.837613	0.95609	1.01193	1.03328	1.05174	1.05307	1.07579	1.09754	1.12174	1.14734	1.14554	1.07637	1.00137	0.926699	0.838721	0.811581	0.804062	0.798516	0.808683	0.769205	0.694123	0.617779	0.540032	0.496779	0.490513	0.482312	0.478203	0.478379	0.46847	0.461307	0.454711	0.499465	0.642595	0.78741	0.927603	0.963869	0.774741	0.562774	0.355071	0.169299	0.021867
	0.00617938	0.0793564	0.253992	0.407669	0.570965	0.724273	0.772322	0.815651	0.855361	0.897888	0.975221	1.02086	1.06905	1.10167	1.09346	1.05926	0.992906	0.933905	0.895634	0.866687	0.847084	0.830787	0.797108	0.780579	0.776077	0.759388	0.759631	0.747187	0.711411	0.685187	0.647937	0.585252	0.544245	0.499847	0.458936	0.438637	0.443722	0.434285	0.414209	0.426473	0.44182	0.468245	0.516539	0.514901	0.388373	0.224003	0.0305141	-0.156594	-0.263555
	-0.0875815	-0.0850508	-0.0853926	-0.0920455	-0.0751322	0.0646433	0.239987	0.414609	0.583197	0.687793	0.772236	0.864903	0.966537	1.01768	0.998699	0.97249	0.922653	0.896028	0.920057	0.954029	1.00346	1.04068	1.05472	1.05548	1.05476	1.04671	1.02865	1.00788	0.979941	0.964242	0.97774	0.995424	1.01923	1.04682	1.00993	0.960412	0.902544	0.82304	0.762509	0.700546	0.650651	0.617629	0.625512	0.661551	0.691467	0.714473	0.65761	0.446939	0.222217
	-0.14736	-0.149198	-0.17883	-0.211891	-0.246472	-0.215999	-0.0451475	0.163594	0.373445	0.556061	0.67209	0.754052	0.830094	0.909529	0.925626	0.911335	0.893996	0.870844	0.893833	0.909857	0.91599	0.922948	0.919342	0.935161	0.956902	0.970896	0.955015	0.921704	0.900207	0.885716	0.89639	0.899293	0.874934	0.849144	0.824737	0.758578	0.685713	0.615532	0.54111	0.48747	0.469421	0.449813	0.431244	0.427023	0.391957	0.35869	0.323806	0.245152	0.0964728
	-0.191451	-0.187935	-0.154142	-0.0993486	-0.0586731	0.0165246	0.191482	0.406296	0.621243	0.758064	0.812913	0.861708	0.901403	0.962448	1.07834	1.18016	1.27194	1.33835	1.32174	1.29432	1.24352	1.17096	1.0699	0.992155	0.937942	0.896584	0.89825	0.913126	0.934614	0.972872	1.01927	1.03052	1.00618	0.93486	0.834875	0.751762	0.736567	0.745473	0.778089	0.820978	0.839875	0.830397	0.815427	0.809672	0.845447	0.896216	0.859164	0.75422	0.600164
	-0.120478	-0.172418	-0.148458	-0.0259519	0.125594	0.258414	0.415291	0.515666	0.600492	0.693188	0.784733	0.921944	1.07875	1.17684	1.20969	1.23256	1.27438	1.32873	1.28545	1.21003	1.11196	1.02673	0.995942	0.969397	0.931244	0.874375	0.811498	0.796414	0.776983	0.749604	0.702078	0.629344	0.59471	0.549772	0.515866	0.498953	0.504848	0.546533	0.591465	0.603309	0.565972	0.500659	0.468312	0.524348	0.661141	0.807022	0.863755	0.79615	0.683085
	-0.0726174	-0.0751763	-0.137312	-0.0975467	-0.0184513	0.106276	0.240936	0.344685	0.477135	0.592507	0.753705	0.904945	1.04337	1.16759	1.24026	1.3021	1.36143	1.38283	1.32514	1.24178	1.18397	1.16686	1.16751	1.1297	1.07705	1.0027	0.940392	0.920535	0.887486	0.888854	0.867722	0.829419	0.792803	0.705967	0.641576	0.590915	0.5352	0.55438	0.56281	0.588947	0.590168	0.546479	0.549447	0.585862	0.715253	0.853778	0.892973	0.829158	0.705724
	-0.043264	-0.069986	-0.10837	-0.0591415	0.0839285	0.25616	0.428447	0.518694	0.658483	0.787202	0.95066	1.06328	1.14252	1.21809	1.25368	1.23839	1.19848	1.17427	1.16491	1.17285	1.19395	1.215	1.22855	1.23484	1.22427	1.18817	1.17305	1.13822	1.08101	1.06577	0.990999	0.9603	0.917784	0.859277	0.815433	0.779021	0.725276	0.645635	0.577816	0.535818	0.585488	0.67575	0.753511	0.782871	0.783518	0.794285	0.747378	0.670512	0.527302
	0.174122	0.207579	0.312898	0.441379	0.592155	0.739292	0.87018	1.06581	1.28269	1.46218	1.5699	1.5735	1.6065	1.61792	1.6026	1.46737	1.29099	1.12957	1.07045	1.0803	1.08904	1.05451	1.00831	1.03868	1.07695	1.06912	0.977863	0.860031	0.766226	0.788403	0.860042	0.937312	0.946375	0.911888	0.874118	0.823608	0.765661	0.688149	0.64585	0.619995	0.658462	0.746106	0.804594	0.755189	0.647579	0.631707	0.691203	0.763076	0.624086
	0.250002	0.372352	0.520147	0.807258	1.17375	1.29018	1.25693	1.36588	1.5559	1.80286	1.97108	2.0161	2.07103	2.01124	1.91162	1.89383	1.86823	1.8006	1.63368	1.42519	1.38975	1.37532	1.20409	1.00193	0.967687	0.985402	0.890514	0.747656	0.733092	0.774854	0.782507	0.800264	0.833843	0.799976	0.752378	0.685092	0.629725	0.59045	0.591429	0.625301	0.554933	0.304193	0.218602	0.772653	1.29315	1.02569	0.579265	0.340174	0.19435
	-0.114578	-0.115243	-0.0770824	0.0872847	0.361186	0.602448	0.852761	1.00897	1.04762	1.11962	1.17384	1.25396	1.29783	1.23656	1.20579	1.1548	1.04823	0.937136	0.856529	0.732428	0.629511	0.596826	0.515929	0.35802	0.213611	0.137019	0.0764778	-0.0151113	-0.0390654	-0.0418853	-0.0931966	-0.134631	-0.136043	-0.131573	-0.134758	-0.126463	-0.121552	-0.16494	-0.22754	-0.205529	-0.205002	-0.266102	-0.201475	0.230446	0.756819	0.996371	1.04179	1.20424	1.31009
	-0.233891	-0.183673	-0.0497076	0.128196	0.298102	0.452148	0.606373	0.751302	0.878983	0.957586	0.985112	0.999316	0.993899	0.981988	0.987488	0.984777	0.998194	1.00298	0.995919	0.994438	0.975636	0.935373	0.87045	0.789231	0.698792	0.616077	0.54861	0.521852	0.51111	0.518093	0.529104	0.523994	0.48213	0.399456	0.317598	0.247221	0.19434	0.193579	0.211852	0.227227	0.261319	0.321902	0.36663	0.378191	0.358072	0.358342	0.348949	0.317938	0.247557
	-0.38006	-0.29707	-0.159797	0.0555296	0.267503	0.481774	0.681413	0.812638	0.924119	1.00202	1.04129	1.04588	1.03293	1.00973	1.01352	1.03103	1.02721	1.01946	0.985108	0.902217	0.833884	0.758799	0.688655	0.668349	0.657161	0.643607	0.637685	0.604865	0.559548	0.523719	0.4784	0.450447	0.413873	0.375139	0.32847	0.260609	0.19713	0.118222	0.0730345	0.0492125	0.0494455	0.0846413	0.111919	0.135478	0.154307	0.157433	0.14365	0.102593	0.0253217
	0.19601	0.351544	0.522894	0.707791	0.961757	1.24692	1.51656	1.66332	1.8057	1.80549	1.75631	1.67928	1.63312	1.56937	1.45189	1.32914	1.12608	0.907697	0.691161	0.526855	0.45412	0.460615	0.477808	0.505559	0.526664	0.450681	0.39491	0.333821	0.222182	0.124748	0.0370464	-0.0752056	-0.179002	-0.157182	-0.147726	-0.109771	-0.058639	-0.00780162	0.0635756	0.205252	0.408049	0.618634	0.768783	0.849109	0.858254	0.801482	0.737422	0.67901	0.604998
	0.293282	0.467835	0.68119	0.949767	1.28897	1.66746	2.00237	2.23444	2.43609	2.48514	2.37358	2.20228	1.99817	1.78365	1.6098	1.46129	1.26305	1.08563	0.905486	0.717099	0.636408	0.644607	0.692207	0.746232	0.802999	0.747648	0.608373	0.434921	0.239702	0.0362422	-0.0757434	-0.113752	-0.14166	-0.00502314	0.150966	0.283998	0.425555	0.565465	0.701672	0.915043	1.16064	1.41141	1.57039	1.54792	1.41688	1.30028	1.17939	1.09943	1.07116
	0.22348	0.396077	0.486701	0.582806	0.67336	0.8288	1.02017	1.28577	1.57728	1.86096	1.89803	1.85051	1.59082	1.28752	1.02151	0.840667	0.698276	0.668611	0.640847	0.624856	0.61393	0.64353	0.639232	0.636613	0.542591	0.423767	0.305706	0.223018	0.14286	0.202044	0.270637	0.295773	0.285559	0.266306	0.257351	0.215112	0.214406	0.219035	0.23723	0.263759	0.41123	0.66683	0.931323	1.0837	1.18756	1.18396	1.09795	1.00877	0.961273
	0.487489	0.6287	0.783517	0.953926	1.13312	1.35168	1.56226	1.73773	1.82472	1.89394	1.89917	1.82062	1.64149	1.47893	1.33213	1.23138	1.18465	1.24423	1.26023	1.27168	1.26456	1.23681	1.19437	1.15533	1.06601	0.948304	0.808333	0.638654	0.467784	0.372983	0.365337	0.404257	0.519664	0.64391	0.743891	0.794745	0.800737	0.821617	0.85691	0.900814	1.03516	1.29058	1.48803	1.65637	1.7639	1.71413	1.57415	1.46421	1.32102
	0.210338	0.342142	0.525554	0.675598	0.827221	0.97716	1.09215	1.14743	1.19335	1.27633	1.34705	1.42635	1.46118	1.35512	1.06523	0.821738	0.659454	0.60608	0.649185	0.772382	0.9025	0.978668	1.01743	1.02968	0.97699	0.889487	0.739767	0.579291	0.418049	0.290707	0.243155	0.277449	0.319675	0.354875	0.354245	0.335261	0.322894	0.427638	0.614946	0.810626	1.01304	1.21183	1.24363	1.15013	1.00034	0.811566	0.573984	0.465381	0.405406
	-0.50665	-0.427329	-0.372056	-0.257213	0.00616911	0.283478	0.583232	0.717135	0.898437	1.08009	1.36085	1.56605	1.71377	1.76547	1.60392	1.49907	1.31056	1.17238	0.993563	0.794604	0.704442	0.684413	0.668061	0.570188	0.363909	0.170364	0.0389032	0.0457533	0.07864	0.0906487	0.110582	0.119567	0.134988	0.120663	0.0686879	0.0285932	0.00116078	0.0567791	0.100606	0.109316	0.0205769	-0.124655	-0.172002	-0.0379444	0.359581	0.793419	1.11284	1.1805	1.08827
	-0.523514	-0.317152	-0.00629723	0.358567	0.770127	1.20695	1.71788	2.15928	2.60446	2.80678	2.90098	2.89778	2.81181	2.76609	2.65012	2.50833	2.2471	1.92701	1.59828	1.34881	1.20835	1.12332	1.04657	0.921606	0.820116	0.660492	0.497601	0.320959	0.207889	0.225929	0.263536	0.324911	0.366781	0.352348	0.370913	0.332962	0.289958	0.271867	0.374657	0.580535	0.794892	1.00958	1.1447	1.20237	1.29681	1.48825	1.60113	1.61443	1.45519
	-0.731734	-0.534296	-0.164954	0.363665	0.977424	1.59446	2.06175	2.3667	2.52772	2.62038	2.68035	2.71888	2.69781	2.61184	2.48017	2.2621	1.9699	1.70949	1.46087	1.21902	1.0611	0.948836	0.848201	0.78036	0.727994	0.66857	0.603247	0.557202	0.482492	0.438774	0.405319	0.379604	0.37747	0.389657	0.402695	0.412835	0.433685	0.457122	0.593178	0.913828	1.34554	1.85468	2.32729	2.53567	2.4906	2.2915	2.03826	1.80374	1.63654
	-0.424212	-0.278175	-0.0416277	0.24103	0.648603	1.06768	1.43949	1.77709	2.04828	2.22023	2.3519	2.38137	2.29056	2.14482	1.99646	1.84314	1.66298	1.48551	1.31844	1.1551	0.994259	0.848879	0.70553	0.58413	0.480975	0.378205	0.299154	0.221957	0.143692	0.0933695	0.0302077	-0.0280669	-0.0871193	-0.128711	-0.147914	-0.158588	-0.164197	-0.16619	-0.151328	-0.0939152	-0.00483287	0.155571	0.317591	0.446509	0.5358	0.685451	0.886105	1.099	1.28166
	0.423754	0.881552	1.41229	1.81354	2.28043	2.71218	3.0306	3.32908	3.30705	3.19502	3.02366	2.73128	2.32702	1.96273	1.61546	1.32313	1.17569	1.03174	0.942611	0.859521	0.708223	0.54871	0.365384	0.23157	0.177405	0.14351	0.165925	0.17764	0.205641	0.220646	0.160802	0.0961906	0.00729871	-0.0790281	-0.122874	-0.154026	-0.143027	-0.104548	-0.0177	0.0811392	0.146143	0.171827	0.11646	0.058526	0.0729059	0.138954	0.269733	0.370166	0.383943
	0.555004	1.21218	1.99912	2.66288	3.21888	3.69481	3.98399	4.11503	3.85141	3.51738	3.11968	2.69252	2.28972	1.92912	1.63468	1.3945	1.29561	1.20914	1.14354	1.05869	0.882021	0.678918	0.46897	0.307285	0.220439	0.181261	0.18897	0.227864	0.293862	0.329878	0.303318	0.228716	0.121323	0.0178667	-0.0677053	-0.13398	-0.165751	-0.182814	-0.125086	-0.023517	0.0651833	0.128181	0.0563321	-0.0508475	-0.123444	-0.153824	-0.0930414	-0.0539805	-0.0475508
	0.533598	1.2619	2.04119	2.66808	3.13432	3.51227	3.75467	3.88419	3.72783	3.38575	2.98286	2.59237	2.23965	1.90146	1.63354	1.37636	1.18644	1.0705	0.94658	0.840411	0.734275	0.619949	0.529126	0.45907	0.401011	0.333315	0.267162	0.211382	0.19888	0.225275	0.24993	0.231992	0.159204	0.0575215	-0.056551	-0.150605	-0.215321	-0.264715	-0.250757	-0.175181	-0.0796719	0.033471	0.0751308	0.0770554	0.117571	0.155396	0.19274	0.199938	0.109728
	0.665779	1.1366	1.5881	1.9639	2.3675	2.77577	3.15028	3.4484	3.47366	3.28765	3.01242	2.70865	2.40437	2.07525	1.79229	1.55707	1.36098	1.25623	1.16867	1.06013	0.953049	0.820081	0.691665	0.600322	0.518805	0.432298	0.36144	0.298518	0.302513	0.342042	0.371208	0.355742	0.290752	0.204375	0.0833047	-0.0271854	-0.139586	-0.232208	-0.200928	-0.0807893	0.0858395	0.269764	0.343378	0.349908	0.389663	0.459622	0.541258	0.598331	0.553915
	0.4735	1.04844	1.65146	2.15822	2.62363	3.08042	3.42644	3.65645	3.57297	3.23104	2.85739	2.47853	2.12223	1.79623	1.51853	1.29808	1.13448	1.02766	0.932491	0.836778	0.724767	0.590697	0.453297	0.312968	0.214245	0.148026	0.0975543	0.0773361	0.0871652	0.0873623	0.0703345	0.00988312	-0.0630701	-0.119153	-0.180397	-0.225833	-0.277025	-0.341331	-0.327207	-0.250169	-0.142592	-0.0019105	0.062259	0.078539	0.128931	0.203873	0.282175	0.357274	0.361907
	0.229188	0.854559	1.57672	2.19105	2.723	3.11075	3.39266	3.55771	3.54284	3.26594	2.90963	2.52637	2.16665	1.90182	1.68687	1.57321	1.49779	1.40092	1.31636	1.19098	1.03387	0.849764	0.665519	0.498342	0.38712	0.33621	0.293793	0.277761	0.263212	0.258005	0.244777	0.191181	0.116157	0.0119694	-0.0924136	-0.17164	-0.224518	-0.244151	-0.219337	-0.144455	-0.0742711	0.0189891	0.051267	0.0163565	0.00551367	0.00237337	0.0177153	0.0321043	-0.0105515
	0.213332	0.830202	1.56357	2.2349	2.83516	3.29555	3.65647	3.84359	3.88819	3.56502	3.14129	2.74366	2.40704	2.21101	2.05458	1.94752	1.79312	1.53985	1.2932	1.03824	0.823334	0.690512	0.566862	0.476837	0.406222	0.369443	0.331043	0.283986	0.229537	0.194493	0.171018	0.121022	0.0530714	-0.0373261	-0.134212	-0.211654	-0.272987	-0.323882	-0.349639	-0.315045	-0.255594	-0.164488	-0.0847898	-0.0674918	-0.0511612	-0.0315547	-0.0172514	-0.0134607	-0.0466059
	0.443634	0.905276	1.48722	2.01621	2.44947	2.7794	2.98891	3.08622	3.08311	2.94519	2.63174	2.29982	1.98546	1.69234	1.48741	1.33837	1.23239	1.13655	1.03367	0.928896	0.817668	0.722222	0.65238	0.604024	0.573626	0.554146	0.54963	0.54306	0.52106	0.498883	0.456224	0.378514	0.303396	0.211528	0.106938	0.023681	-0.0562399	-0.101588	-0.0454412	0.0607494	0.161612	0.229034	0.190823	0.108468	0.0486932	0.0306199	0.0141995	-0.0177028	-0.0822004
	-0.20286	-0.135147	-0.0115344	0.0985112	0.206094	0.29654	0.340234	0.332748	0.336752	0.343606	0.347631	0.406203	0.47498	0.530036	0.587624	0.629221	0.612013	0.598785	0.582511	0.541025	0.499476	0.452544	0.402625	0.355093	0.32208	0.288469	0.268729	0.261304	0.244254	0.225393	0.190306	0.128167	0.0610813	-0.00792936	-0.0508316	-0.0607	-0.0483685	0.00551111	0.0979644	0.21379	0.32305	0.427013	0.429038	0.387675	0.314126	0.248132	0.208347	0.275889	0.390346
	0.0367344	0.107431	0.208578	0.302656	0.391436	0.461135	0.49075	0.500578	0.521894	0.557756	0.612948	0.696986	0.765001	0.830475	0.889707	0.941595	0.941617	0.935461	0.917562	0.870998	0.800901	0.734336	0.66353	0.60398	0.561039	0.532683	0.509515	0.480864	0.43762	0.382123	0.320317	0.254455	0.189639	0.124389	0.0701967	0.036824	0.0102712	0.0168769	0.0785363	0.159618	0.250354	0.33812	0.3473	0.283584	0.2017	0.124454	0.0733629	0.135241	0.25691
	0.109932	0.187821	0.248265	0.28672	0.323548	0.356327	0.369661	0.413266	0.466671	0.524692	0.598353	0.675133	0.713766	0.752631	0.794506	0.831119	0.847646	0.849746	0.843755	0.813437	0.749129	0.685849	0.619328	0.55137	0.506149	0.472402	0.4311	0.399742	0.371029	0.317708	0.269756	0.223837	0.159965	0.0997467	0.0430326	0.00865284	-0.0117955	-0.0132862	0.0539031	0.139443	0.241863	0.344744	0.404094	0.339607	0.273897	0.210382	0.160221	0.230291	0.388856
	0.00458961	0.0752005	0.126693	0.156024	0.193609	0.235684	0.26308	0.347727	0.440701	0.538341	0.656759	0.765273	0.788244	0.820824	0.851237	0.859288	0.860799	0.855304	0.836354	0.802866	0.751421	0.687454	0.621167	0.554605	0.498906	0.452264	0.406127	0.367061	0.324017	0.266179	0.217534	0.174572	0.125181	0.0806184	0.0352677	0.00404485	-0.0239702	-0.042854	0.0045674	0.0674238	0.154266	0.246978	0.289131	0.217746	0.139364	0.0515843	-0.0321903	0.0127518	0.128444
	-0.110935	-0.000322177	0.0792466	0.11249	0.149512	0.183186	0.196755	0.292686	0.42871	0.573638	0.751181	0.915822	0.973859	1.01272	1.04126	1.03219	1.01727	1.00253	0.985435	0.949627	0.895832	0.836848	0.770282	0.693696	0.619309	0.551784	0.488826	0.433545	0.377683	0.314375	0.252293	0.196212	0.135558	0.0763448	0.0199502	-0.0245869	-0.0672089	-0.0974513	-0.0544269	0.0152697	0.111729	0.219955	0.27155	0.217342	0.146161	0.0610749	-0.0265207	0.012777	0.130927
	-0.149619	-0.0819971	0.0161772	0.0419099	0.0521389	0.0662815	0.0605585	0.0652995	0.186867	0.327128	0.480531	0.667568	0.780461	0.813752	0.837115	0.84927	0.838609	0.850697	0.871661	0.870035	0.838269	0.794267	0.72469	0.652373	0.589489	0.532971	0.478685	0.421276	0.348522	0.264479	0.168956	0.0967012	0.0305187	-0.0329897	-0.0937601	-0.151507	-0.209248	-0.247065	-0.227971	-0.148049	-0.0435874	0.0801568	0.161132	0.15348	0.105345	0.0393155	-0.016204	0.00765534	0.114903
	0.0561933	0.125672	0.212594	0.248287	0.247994	0.255107	0.240141	0.233234	0.317692	0.42862	0.542054	0.674576	0.760843	0.752925	0.736226	0.721406	0.697422	0.682697	0.684466	0.682672	0.657683	0.62484	0.583197	0.534085	0.478486	0.428743	0.38469	0.345825	0.305794	0.267547	0.218983	0.169232	0.121105	0.0631856	0.00522299	-0.0417556	-0.0813716	-0.104119	-0.0750417	-0.000894913	0.0885142	0.194986	0.256355	0.238023	0.178962	0.110542	0.0432775	0.054743	0.132398
	0.158586	0.26148	0.351158	0.414548	0.407539	0.396474	0.393934	0.417707	0.492858	0.615946	0.746633	0.857999	0.956704	0.933268	0.888819	0.834932	0.776795	0.715635	0.683408	0.647149	0.600737	0.557346	0.505896	0.440024	0.377673	0.309375	0.241644	0.181436	0.127444	0.0787705	0.0364981	-0.00436413	-0.0310243	-0.0627881	-0.0930646	-0.11826	-0.13829	-0.1412	-0.0931079	-0.0179008	0.0699986	0.168689	0.212862	0.179015	0.114349	0.047877	-0.0122167	0.0153535	0.0997836
	0.270907	0.379142	0.464578	0.52	0.517241	0.500569	0.484613	0.5001	0.556381	0.663286	0.785457	0.902728	0.99883	1.00056	0.967945	0.918664	0.864676	0.815839	0.789218	0.76629	0.742676	0.714391	0.672318	0.619855	0.570526	0.518612	0.465882	0.411914	0.354233	0.29363	0.232131	0.17219	0.13406	0.0989165	0.0670236	0.0485978	0.0376891	0.0458954	0.102091	0.185101	0.276941	0.377193	0.423545	0.389602	0.317066	0.23655	0.160768	0.173928	0.244689
	0.0657911	0.161627	0.272766	0.328551	0.34349	0.317263	0.286976	0.277067	0.312899	0.410816	0.538396	0.674965	0.763883	0.798817	0.762406	0.706002	0.654285	0.615927	0.595356	0.592362	0.584273	0.560947	0.535986	0.488779	0.426772	0.365522	0.304823	0.240903	0.185196	0.143579	0.103692	0.0610899	0.0263038	-0.00524334	-0.0494255	-0.0966408	-0.13661	-0.17042	-0.17861	-0.142507	-0.0898716	-0.0273102	0.027907	0.0354351	0.00329136	-0.0358247	-0.0662884	-0.0564647	0.00934272
	0.214238	0.280647	0.352022	0.440525	0.505496	0.570941	0.635547	0.717389	0.808863	0.907014	1.0186	1.10244	1.09607	1.05382	0.998009	0.937722	0.881966	0.828252	0.777046	0.718314	0.639782	0.585075	0.531576	0.470778	0.394244	0.315451	0.236668	0.155364	0.0672335	-0.0169607	-0.0996896	-0.179323	-0.186022	-0.137229	-0.0853669	-0.0365573	-0.0227493	-0.0510792	-0.0829087	-0.110475	-0.111758	0.00490871	0.187765	0.364038	0.513361	0.609699	0.651546	0.705254	0.772018
	0.123249	0.276144	0.428638	0.566854	0.661062	0.730212	0.799895	0.886691	0.942091	0.989051	1.03446	1.07219	1.0572	1.04212	1.02877	0.99626	0.894547	0.760013	0.624074	0.506641	0.428528	0.420431	0.423097	0.415428	0.380991	0.319062	0.247989	0.17565	0.100095	0.0638556	0.0295408	-0.00469084	0.0197435	0.0577354	0.0996517	0.141829	0.153642	0.145218	0.311236	0.483687	0.67271	0.936052	1.02087	1.05356	1.08377	1.08642	1.07393	1.07931	1.08199
	0.0909202	0.314624	0.538301	0.731576	0.821942	0.857385	0.892818	0.933002	0.929777	0.920091	0.910231	0.892186	0.884945	0.872175	0.860476	0.848663	0.790349	0.70961	0.628424	0.545875	0.509246	0.507063	0.509336	0.512439	0.478413	0.41504	0.355799	0.296629	0.243822	0.189465	0.125336	0.061318	0.0106953	-0.0100051	-0.00621151	-0.00195575	0.00207255	0.0605305	0.429649	0.80048	1.16951	1.50343	1.44462	1.32088	1.19756	1.10973	1.20209	1.33627	1.47054
	0.205684	0.362914	0.520141	0.668547	0.756795	0.777819	0.798769	0.836232	0.865506	0.873772	0.883767	0.885789	0.879074	0.867574	0.847515	0.822692	0.753174	0.634088	0.529981	0.425967	0.343304	0.324444	0.305954	0.287458	0.261379	0.225299	0.19644	0.167713	0.135262	0.109453	0.0835758	0.0564834	0.0314991	0.00731043	-0.0401535	-0.0937859	-0.141883	-0.140864	0.235632	0.710776	1.18539	1.62465	1.64185	1.39106	1.14039	0.914048	0.830417	0.872817	0.915291
	0.0484759	0.110238	0.171201	0.231017	0.317792	0.406646	0.496504	0.585557	0.66658	0.728243	0.796405	0.865575	0.915483	0.909256	0.861219	0.813079	0.761606	0.693274	0.643627	0.593833	0.530488	0.469477	0.406009	0.342845	0.283303	0.218806	0.194459	0.170312	0.14745	0.149435	0.117765	0.0783823	0.0386845	0.00811145	-0.0276174	-0.0602538	-0.0929753	-0.120749	0.329533	1.0164	1.70265	2.38596	2.48957	1.97183	1.4575	0.949282	0.675745	0.811143	0.945167
	-0.0728411	0.0809794	0.24144	0.397391	0.544578	0.633807	0.713095	0.792439	0.859521	0.877009	0.894308	0.911673	0.923911	0.920793	0.896215	0.871479	0.839531	0.743327	0.657295	0.572775	0.46814	0.333674	0.235971	0.134157	0.0442612	0.0450045	0.0451393	0.0453882	0.0449937	0.0223076	-0.0078504	-0.0309342	-0.0538468	-0.0463582	-0.0282042	-0.0340996	-0.0401541	-0.0495812	0.315445	1.00176	1.69175	2.36897	2.51255	1.97788	1.41522	0.857771	0.522668	0.531282	0.555075
	0.00220732	0.0756199	0.174096	0.267898	0.345655	0.418554	0.487936	0.559131	0.653114	0.758401	0.827771	0.900387	0.961406	0.975434	0.925384	0.8732	0.816536	0.711743	0.620296	0.531211	0.443102	0.337777	0.292436	0.251307	0.209971	0.214033	0.187624	0.151427	0.113388	0.0649806	0.0430356	0.0340646	0.0251164	0.0279161	0.0265061	-0.00948052	-0.0432366	-0.0753111	0.115349	0.821916	1.56152	2.29791	2.76556	2.44654	1.99261	1.53834	1.13655	0.946489	0.806314
	-0.088683	-0.078988	-0.00817789	0.104734	0.245255	0.416872	0.615632	0.798259	0.937845	1.08496	1.09666	1.05055	1.00931	0.946412	0.841832	0.771574	0.701705	0.630479	0.577223	0.538101	0.494114	0.43939	0.352018	0.254405	0.15763	0.0759049	0.0367069	0.0134536	0.00724702	0.0102085	-0.00520691	0.00613726	0.0137566	0.00133367	0.00796207	-0.0172918	-0.0423939	-0.0617099	-0.0243289	0.328334	0.833567	1.3532	1.7557	1.76095	1.46663	1.17271	0.959285	0.847412	0.809058
	0.0279643	0.0142759	-0.00398411	0.0642313	0.30946	0.569324	0.840111	1.06568	0.965659	0.783652	0.582345	0.364449	0.273816	0.258822	0.255426	0.268213	0.282809	0.265588	0.245214	0.221291	0.181393	0.10891	0.025792	-0.0603848	-0.149327	-0.207475	-0.256382	-0.30447	-0.328952	-0.307438	-0.280985	-0.25026	-0.229756	-0.235418	-0.24567	-0.25781	-0.272195	-0.308964	-0.371622	-0.432112	-0.475693	-0.470046	-0.0515406	0.409025	0.849075	1.29998	1.30444	1.11771	0.940701
	-0.19855	-0.188371	-0.163326	-0.161205	-0.116683	0.0553896	0.24639	0.456967	0.604169	0.602561	0.56299	0.513873	0.485895	0.485942	0.5042	0.518772	0.500774	0.477469	0.426019	0.381694	0.330146	0.239373	0.15914	0.0768488	0.0150997	-0.00355148	-0.0560875	-0.101198	-0.160333	-0.220884	-0.235665	-0.254639	-0.269845	-0.302823	-0.329298	-0.332095	-0.329523	-0.311422	-0.291483	-0.263734	-0.238948	-0.230788	0.165582	0.759245	1.41785	2.07339	2.17922	1.89816	1.50252
	-0.135132	-0.0818274	-0.0513286	-0.0607046	-0.0572101	0.0744969	0.234827	0.416696	0.489849	0.534173	0.611011	0.712779	0.83159	0.8979	0.946696	0.952161	0.895281	0.800288	0.684328	0.58245	0.484911	0.413109	0.359217	0.304407	0.244056	0.180581	0.140911	0.149733	0.17199	0.179732	0.160465	0.0843099	0.01599	-0.0352445	-0.0331078	0.0451002	0.142696	0.232264	0.2859	0.293083	0.260834	0.235054	0.415787	0.81108	1.3226	1.80555	1.84506	1.68031	1.42994
	-0.200867	-0.239676	-0.262713	-0.296675	-0.331212	-0.235051	-0.0697145	0.133835	0.333361	0.469642	0.6275	0.766775	0.902766	0.975004	1.02458	1.08966	1.08492	1.01557	0.926073	0.768318	0.593793	0.431188	0.30475	0.271355	0.288976	0.301603	0.301419	0.218293	0.122368	0.0547028	0.00937705	0.0252501	0.0287899	0.0176435	0.0266354	0.0483604	0.112352	0.186514	0.247174	0.273269	0.240815	0.222832	0.400447	0.800608	1.32453	1.76311	1.80641	1.60013	1.31807
	-0.154207	-0.23074	-0.277773	-0.313693	-0.338521	-0.274781	-0.151231	-0.00859022	0.16391	0.325523	0.484781	0.624412	0.742839	0.75279	0.756981	0.794002	0.75634	0.732561	0.676941	0.544186	0.45642	0.317132	0.16786	0.0864409	0.0167555	0.018912	0.0594613	0.0844455	0.12168	0.115389	0.109518	0.123285	0.104937	0.076882	0.0140276	-0.0488212	-0.0988741	-0.0901785	-0.0590605	-0.0310997	-0.040565	-0.0725173	0.0624651	0.457837	0.996956	1.52034	1.69387	1.57524	1.37345
	-0.208742	-0.234926	-0.264516	-0.278308	-0.284646	-0.187438	-0.0365821	0.11812	0.251143	0.327489	0.387209	0.451312	0.551666	0.64108	0.723639	0.823902	0.79886	0.71684	0.628795	0.504975	0.432704	0.357634	0.280344	0.232969	0.157424	0.104175	0.077867	0.0554787	0.049408	0.0223445	-0.0222697	-0.0435291	-0.0386511	-0.0193436	0.0131764	0.0105427	-0.00251685	0.037849	0.0739563	0.0914263	0.0631794	-0.00082825	0.102884	0.459979	0.995655	1.51548	1.7312	1.67085	1.52014
	-0.0625538	-0.0939126	-0.01829	0.187608	0.381509	0.55397	0.604407	0.578235	0.583145	0.567056	0.59009	0.63636	0.675748	0.725632	0.753448	0.746247	0.697018	0.57515	0.482305	0.386288	0.323163	0.243152	0.166298	0.112396	0.0647064	0.0420451	0.020396	0.0251436	0.0796369	0.168599	0.240572	0.282904	0.302103	0.292439	0.277369	0.263125	0.251643	0.298751	0.353965	0.387974	0.39969	0.33136	0.494351	0.985786	1.63285	2.32481	2.45761	2.17265	1.7197
	-0.277333	-0.289892	-0.156374	0.0942512	0.33492	0.573759	0.642853	0.682563	0.725629	0.721714	0.734924	0.719009	0.741669	0.789024	0.851229	0.898666	0.875435	0.747346	0.625562	0.516724	0.465244	0.421381	0.381756	0.330388	0.283943	0.26806	0.235293	0.206823	0.198371	0.197999	0.207878	0.210906	0.215578	0.207559	0.181136	0.153941	0.143901	0.145998	0.153106	0.181159	0.200548	0.198171	0.364253	0.771434	1.31317	1.86511	1.97597	1.74388	1.41666
	-0.0650163	-0.0675275	0.0805321	0.340993	0.561595	0.763235	0.74392	0.717715	0.730288	0.72502	0.718415	0.629255	0.543877	0.516166	0.552	0.605126	0.622169	0.572757	0.544203	0.545733	0.554906	0.524782	0.45891	0.38546	0.323738	0.303908	0.295279	0.304284	0.331567	0.375475	0.378286	0.391003	0.375587	0.371504	0.398859	0.376656	0.379991	0.358167	0.347046	0.385058	0.414003	0.419185	0.571656	0.946872	1.45063	1.96942	2.03754	1.72323	1.2807
	-0.226999	-0.230411	-0.108745	0.111917	0.280875	0.472222	0.490673	0.507585	0.55449	0.581097	0.647049	0.719189	0.831056	0.956458	1.08228	1.13844	1.11535	1.00369	0.840869	0.704572	0.570296	0.498706	0.448792	0.443091	0.410977	0.36313	0.319467	0.252822	0.254498	0.289679	0.294454	0.340036	0.352995	0.319656	0.296891	0.210457	0.135775	0.0913083	0.071806	0.0941612	0.123443	0.137352	0.310736	0.683444	1.15717	1.60479	1.63095	1.34024	0.976963
	-0.309775	-0.249938	-0.037045	0.347662	0.64507	0.911545	0.975486	0.912457	0.893626	0.855123	0.834737	0.818535	0.800031	0.783565	0.772579	0.743533	0.692974	0.603305	0.503943	0.429884	0.361042	0.33933	0.30052	0.270571	0.229514	0.163518	0.133933	0.0629889	0.0257148	-0.0129085	-0.0617328	-0.0404961	0.0028483	0.0433727	0.0821657	0.0913367	0.0922813	0.119866	0.112554	0.155691	0.187787	0.217813	0.438886	0.869879	1.44901	2.01724	2.15725	1.91538	1.53481
	-0.213027	-0.249534	-0.223758	0.122792	0.521555	0.937781	1.09701	0.917993	0.724711	0.521431	0.501754	0.53532	0.583503	0.637174	0.621851	0.598158	0.553288	0.466177	0.340646	0.220601	0.121027	0.059502	0.0352806	0.0190421	-0.00339651	0.000801458	0.0298863	0.0663227	0.125707	0.0865763	0.0326287	-0.0345148	-0.0514848	-0.027632	-0.0202245	-0.031536	-0.0773618	-0.109424	-0.101893	-0.0489774	4.82332e-06	0.0332338	0.180767	0.539954	1.06353	1.61552	1.79494	1.62015	1.28282
	-0.223667	-0.248142	-0.199441	0.162408	0.554021	0.923495	1.04624	0.855137	0.658122	0.477717	0.45156	0.493306	0.557445	0.607791	0.643114	0.664589	0.676508	0.651228	0.532608	0.411947	0.310071	0.251121	0.240692	0.225806	0.198265	0.193164	0.185481	0.182105	0.174055	0.137245	0.104159	0.0580645	0.0346169	0.0124101	0.0347208	0.0440423	0.0423237	0.0260204	-0.00525629	0.013755	0.00528447	0.0423779	0.183716	0.528084	1.05171	1.57115	1.75047	1.59806	1.28665
	-0.123214	-0.0651752	0.0900041	0.493739	0.925059	1.31394	1.47493	1.31436	1.11877	0.930504	0.824631	0.759045	0.737427	0.723432	0.747084	0.788285	0.830597	0.830055	0.720242	0.603487	0.460894	0.353233	0.26615	0.180528	0.11447	0.087506	0.114113	0.141218	0.203601	0.253232	0.279559	0.310518	0.316748	0.29013	0.28291	0.24266	0.226302	0.248936	0.269221	0.32866	0.302286	0.269732	0.329427	0.607397	1.06593	1.52128	1.68252	1.52141	1.26027
	-0.294582	-0.322652	-0.276446	0.0631112	0.500221	0.891522	1.08782	0.954257	0.784338	0.659684	0.676005	0.744234	0.836026	0.920814	0.9441	1.01619	1.0676	1.04622	0.932375	0.735774	0.551545	0.39226	0.282211	0.189958	0.105387	0.0906329	0.11076	0.188913	0.285367	0.378505	0.435636	0.412017	0.370203	0.280472	0.190578	0.138725	0.109529	0.161293	0.232504	0.281652	0.257215	0.185826	0.228047	0.513575	1.00984	1.54055	1.76327	1.64221	1.34622
	-0.308328	-0.386384	-0.432849	-0.0897112	0.411212	0.921733	1.26215	1.06323	0.843876	0.636926	0.556086	0.545625	0.499343	0.440461	0.397044	0.396738	0.408309	0.41748	0.361323	0.284414	0.209908	0.160364	0.168191	0.186088	0.235696	0.287424	0.318637	0.335288	0.313798	0.258165	0.185641	0.0893879	0.0282702	-0.0215626	-0.0382365	-0.0421057	-0.0538089	-0.0279208	-0.0420949	-0.0307374	-0.020196	-0.0165631	0.119868	0.440026	0.940819	1.48376	1.76705	1.73624	1.49481
	-0.304204	-0.340475	-0.368617	0.00440978	0.550391	1.0814	1.45257	1.2398	0.981199	0.709223	0.575287	0.57437	0.576081	0.604539	0.606098	0.591788	0.587422	0.546199	0.488993	0.416389	0.353864	0.308912	0.292011	0.262859	0.24313	0.220506	0.211222	0.178261	0.125547	0.079262	0.0540959	0.0460668	0.0822577	0.108456	0.11508	0.0794013	0.0461878	0.0296499	0.0288544	0.0438978	0.0222337	0.000672622	0.139015	0.491772	1.02343	1.55925	1.73963	1.55409	1.18998
	-0.0246599	-0.00986309	0.00103278	0.322811	0.752904	1.15925	1.44977	1.2523	1.02908	0.797126	0.654009	0.641182	0.633218	0.671243	0.746456	0.831055	0.896519	0.934345	0.890428	0.822278	0.755114	0.688256	0.669724	0.654849	0.612495	0.563639	0.508101	0.438064	0.395953	0.344171	0.313176	0.266941	0.22926	0.206413	0.180988	0.167688	0.181998	0.231167	0.27809	0.316797	0.273842	0.221018	0.299612	0.54749	0.967298	1.3899	1.59636	1.49783	1.18969
	-0.194969	-0.210343	-0.232011	-0.0821832	0.271896	0.659383	1.01831	1.01378	0.864404	0.695419	0.54543	0.527141	0.547225	0.614543	0.6987	0.800288	0.868933	0.90851	0.935028	0.814144	0.729064	0.619794	0.493848	0.43415	0.37646	0.386104	0.441783	0.476516	0.480754	0.436582	0.318552	0.205033	0.108617	0.0800426	0.0935784	0.129877	0.160701	0.197856	0.231057	0.26774	0.256509	0.214673	0.349588	0.64953	1.1187	1.65642	1.80909	1.66028	1.31773
	-0.137604	-0.153552	-0.191024	-0.112717	0.212655	0.597724	0.960485	1.00144	0.855216	0.687249	0.537083	0.472914	0.428699	0.417092	0.408881	0.428669	0.429581	0.397793	0.340277	0.199786	0.0994771	0.0210556	0.0229582	0.0710213	0.102696	0.13438	0.115877	0.0971323	0.0986835	0.103065	0.0834084	0.0522799	0.00693701	-0.00890207	-0.00322606	0.0353067	0.0546711	0.0753697	0.100519	0.0796964	0.0573667	-0.0293551	0.0958125	0.491551	1.06911	1.73227	1.90564	1.73858	1.33435
	-0.155473	-0.182273	-0.194467	-0.0645519	0.30939	0.72659	1.11115	1.05197	0.820107	0.577929	0.409841	0.42166	0.446995	0.505603	0.534532	0.545354	0.516458	0.448342	0.360921	0.210942	0.112219	0.0411658	0.0293563	0.0607931	0.103582	0.148636	0.162972	0.167777	0.135689	0.0715149	-0.00768272	-0.0685171	-0.0863704	-0.0426146	0.0358359	0.145535	0.221914	0.262361	0.267799	0.231281	0.180732	0.0953557	0.169375	0.467051	0.946682	1.51234	1.69809	1.55642	1.22961
	-0.201371	-0.190569	-0.146941	-0.00599177	0.374507	0.761247	1.12439	1.10381	0.896305	0.68748	0.507198	0.464559	0.447731	0.483493	0.499892	0.511039	0.47164	0.402816	0.367823	0.320633	0.30857	0.30467	0.316321	0.343851	0.379145	0.388787	0.382791	0.339081	0.246585	0.143784	0.0553649	0.0271837	0.00676826	0.0123305	-0.0221438	-0.044949	-0.0541404	-0.0182086	0.0552502	0.136718	0.2335	0.296628	0.417647	0.646534	0.991724	1.42646	1.59365	1.48127	1.12249
	-0.052416	0.0493477	0.113206	0.212291	0.362063	0.545782	0.690681	0.731253	0.709646	0.687053	0.65783	0.672617	0.675589	0.685178	0.659025	0.592657	0.511418	0.349065	0.209172	0.0884176	0.0759586	0.133016	0.176435	0.207588	0.207044	0.228214	0.237841	0.191683	0.129621	0.0706644	0.0451546	0.0437033	0.0408198	0.0636185	0.0683451	0.0156632	-0.0442874	-0.1197	-0.115946	0.0123922	0.310584	0.666578	0.81041	0.755942	0.679945	0.771453	0.985258	1.14456	1.12623
	-0.0390243	0.0875957	0.234247	0.371403	0.549873	0.7427	0.904035	1.00288	1.01153	0.959012	0.920442	0.902933	0.94647	0.964386	0.944084	0.819319	0.664602	0.502325	0.404475	0.357443	0.325107	0.327575	0.297278	0.281963	0.221099	0.203047	0.195226	0.253968	0.315255	0.378859	0.380195	0.357176	0.288017	0.208683	0.0966628	0.0139308	0.000277835	0.048412	0.120999	0.279092	0.593482	1.00665	1.2987	1.31484	1.23739	1.30612	1.59755	1.89017	1.89633
	0.0119609	0.154336	0.37526	0.60084	0.827014	0.997007	1.08031	1.05146	1.00678	0.958928	0.938509	0.860067	0.769448	0.679694	0.612774	0.510323	0.38325	0.273278	0.165603	0.124356	0.0704272	0.075606	0.0698316	0.0829301	0.06306	0.0159895	-0.0305216	-0.0492022	-0.0448108	-0.0466513	-0.0787674	-0.116031	-0.148211	-0.15986	-0.178434	-0.191613	-0.217485	-0.228339	-0.244739	-0.18314	0.0643672	0.474847	0.880111	0.984224	0.854981	0.642048	0.484648	0.35619	0.20338
	0.172285	0.233169	0.404572	0.632152	0.843238	0.999076	1.09252	1.11315	1.10931	1.05405	0.969187	0.830406	0.717129	0.645257	0.604205	0.50598	0.386818	0.28415	0.243951	0.238023	0.211528	0.172854	0.115612	0.1221	0.16037	0.211538	0.210973	0.146264	0.0349238	-0.0548372	-0.119579	-0.11985	-0.149836	-0.155692	-0.209398	-0.267907	-0.347777	-0.423002	-0.450442	-0.351819	0.0254078	0.514073	0.904505	0.867301	0.601838	0.306499	0.120109	0.0503267	0.0413142
	0.154932	0.257793	0.523759	0.879514	1.12451	1.14947	1.15235	1.13049	1.06255	0.971785	0.879985	0.705817	0.469211	0.288147	0.173509	0.176468	0.225105	0.229183	0.168831	0.0853974	0.0351068	0.0120865	0.0477121	0.090795	0.105162	0.0744176	0.0091035	-0.0963369	-0.165825	-0.153634	-0.11693	-0.0897192	-0.114926	-0.14618	-0.170843	-0.217609	-0.307385	-0.379548	-0.373325	-0.253092	0.0393917	0.412451	0.864442	1.1524	1.03261	0.50289	0.148101	0.0483433	0.0141316
	-0.0460849	0.0116852	0.262532	0.807168	1.23773	1.20215	1.15236	1.18949	1.21268	1.19548	1.14187	1.02141	0.888637	0.809983	0.759194	0.739961	0.708774	0.695349	0.705262	0.715332	0.70391	0.615722	0.462422	0.397817	0.436626	0.432289	0.411309	0.384595	0.438875	0.495044	0.442612	0.381905	0.333865	0.342298	0.447122	0.46652	0.369459	0.310443	0.257003	0.201295	0.129422	0.0468324	0.659049	2.06037	2.59015	1.62814	0.865217	0.777997	0.68135
	-0.120361	-0.116793	0.152917	0.863201	1.35518	1.11533	0.918151	1.05038	1.21177	1.23282	1.18843	1.11702	1.06275	0.971467	0.870548	0.776138	0.668047	0.69576	0.823653	0.866988	0.821364	0.609793	0.325824	0.213014	0.275265	0.323223	0.347236	0.370285	0.38403	0.378653	0.333806	0.297777	0.296348	0.321526	0.34532	0.314765	0.257629	0.246127	0.270362	0.290839	0.263181	0.21573	0.725257	1.8299	2.19021	1.42923	0.915336	0.912933	0.866505
	-0.186504	-0.149792	-0.0561698	0.316472	0.712117	0.642176	0.497796	0.554174	0.659948	0.82417	0.979061	0.986842	0.976605	0.942357	0.903678	0.931398	0.936012	0.87173	0.749661	0.638205	0.593679	0.488726	0.42699	0.442587	0.447346	0.441719	0.411938	0.354556	0.302036	0.320871	0.300503	0.198781	0.197634	0.276779	0.295083	0.255635	0.240112	0.232986	0.202008	0.227444	0.267484	0.253822	0.65222	1.91419	2.67369	2.0183	1.37752	1.37095	1.45258
	-0.128425	-0.186404	-0.225594	0.293806	0.976244	1.05257	0.830395	0.764505	0.794882	0.861946	0.907956	0.913406	1.01572	1.09348	1.09312	1.13004	1.1324	1.09611	1.02701	0.97304	0.857658	0.722992	0.792751	0.916585	0.9128	0.824856	0.652938	0.461714	0.429705	0.505293	0.498511	0.469039	0.479512	0.401379	0.344717	0.360199	0.410824	0.41337	0.346478	0.405551	0.472062	0.422073	0.515508	1.65685	2.8864	2.4319	1.39695	1.06343	1.12384
	-0.0925854	-0.0730433	-0.0843802	0.00997056	0.187055	0.270169	0.285794	0.367554	0.469844	0.576528	0.662895	0.710591	0.771801	0.787758	0.784443	0.74282	0.652874	0.553066	0.505991	0.452108	0.354287	0.256868	0.193585	0.174902	0.161182	0.11489	0.00570555	-0.0864159	-0.13024	-0.14348	-0.151207	-0.0921953	-0.0411884	-0.063874	-0.104415	-0.163267	-0.228235	-0.274299	-0.286526	-0.291374	-0.335087	-0.336296	-0.112407	0.407277	1.10688	1.46688	1.41499	1.55479	1.96435
	0.0179698	-0.0591082	-0.148189	-0.229122	-0.268818	-0.169325	-0.0142527	0.199874	0.417529	0.677856	0.928314	1.07631	1.09635	1.03968	0.968041	0.834898	0.672547	0.541865	0.449909	0.402261	0.3719	0.359647	0.33629	0.273095	0.189129	0.153144	0.144625	0.125654	0.0506229	-0.0327154	-0.0874559	-0.0583674	0.0247196	0.110249	0.143588	0.0698601	-0.0193839	-0.0982794	-0.131692	-0.138222	-0.139229	-0.133211	0.0168846	0.32754	0.809251	1.33164	1.70574	1.95829	2.09422
	0.0884862	0.180869	0.241291	0.253308	0.22927	0.227193	0.281952	0.397004	0.557536	0.706029	0.818787	0.871263	0.874657	0.855723	0.832255	0.803886	0.666597	0.555875	0.452531	0.396239	0.375185	0.347954	0.319057	0.279159	0.242446	0.211015	0.202619	0.204382	0.157592	0.079586	0.00890302	-0.0279322	-0.0196165	-0.021119	-0.0524102	-0.0907528	-0.126851	-0.116694	-0.067368	0.038989	0.141583	0.264767	0.425341	0.655758	0.96408	1.28511	1.43993	1.46154	1.30819
	0.114077	0.186728	0.242266	0.296465	0.388226	0.511416	0.662784	0.790659	0.838441	0.832025	0.815574	0.785757	0.784701	0.785672	0.756712	0.731012	0.687314	0.629169	0.58867	0.553218	0.530075	0.548155	0.581401	0.611249	0.608293	0.547238	0.467442	0.390223	0.360094	0.344956	0.318116	0.287269	0.204477	0.124319	0.0455599	-0.0516998	-0.0896829	-0.0844486	0.0481114	0.351883	0.743995	1.15323	1.46169	1.56798	1.54837	1.47018	1.31236	1.1247	0.884223
	-0.024766	0.0484415	0.176161	0.317891	0.475049	0.638609	0.776962	0.899626	0.981187	1.04289	1.10783	1.16998	1.21161	1.23738	1.23188	1.21701	1.22794	1.20271	1.19024	1.15617	1.10629	1.09712	1.11211	1.11152	1.0798	0.998875	0.900097	0.819847	0.777474	0.76099	0.721908	0.673253	0.594419	0.521942	0.436018	0.335944	0.274919	0.268122	0.371782	0.649357	1.02115	1.35216	1.5592	1.49144	1.28159	1.07134	0.903198	0.836943	0.773882
	0.0880795	0.19096	0.355017	0.475391	0.56687	0.669232	0.743535	0.846441	0.962199	1.05956	1.12381	1.18589	1.18842	1.14327	1.09597	1.03251	0.982058	0.935282	0.897146	0.872297	0.861632	0.865907	0.903374	0.909237	0.896676	0.873567	0.798026	0.714705	0.654163	0.575143	0.511891	0.468287	0.401617	0.346216	0.268971	0.17614	0.0953482	0.0652345	0.164493	0.388769	0.696051	0.986531	1.11481	1.048	0.897691	0.723795	0.590095	0.509813	0.405161
	0.00839132	0.0608268	0.173114	0.275197	0.400001	0.548009	0.676052	0.829517	0.944812	1.04238	1.0879	1.09505	1.0774	1.02722	0.99391	0.941649	0.864404	0.790479	0.689714	0.624461	0.598815	0.556208	0.536914	0.496314	0.423567	0.354387	0.300488	0.251746	0.242173	0.228361	0.18258	0.143498	0.0712011	0.0126284	-0.0349724	-0.0932548	-0.122259	-0.113989	0.0767059	0.420878	0.860355	1.30477	1.50608	1.5149	1.45342	1.39542	1.39224	1.37915	1.24511
	0.172246	0.1826	0.249423	0.335916	0.463979	0.633056	0.779103	0.939306	1.0695	1.15851	1.20433	1.22308	1.23198	1.21829	1.20542	1.14286	0.999757	0.831396	0.681868	0.575419	0.55366	0.578486	0.594027	0.623957	0.628519	0.609817	0.606854	0.564264	0.512935	0.46949	0.405109	0.36967	0.328733	0.27708	0.220332	0.141025	0.0748212	0.0556562	0.213895	0.536192	0.998815	1.45885	1.66185	1.62872	1.44393	1.23246	1.11385	1.04427	0.945704
	0.161774	0.270837	0.391072	0.506195	0.615638	0.743598	0.82974	0.887451	0.995926	1.08214	1.18051	1.24537	1.24073	1.17289	1.08359	1.0048	0.933065	0.90364	0.886702	0.881769	0.855311	0.789786	0.726627	0.68422	0.642155	0.637926	0.618221	0.583768	0.539176	0.476128	0.411117	0.324333	0.247704	0.197445	0.145539	0.11555	0.113603	0.119419	0.235159	0.449709	0.696521	0.959836	1.05523	0.980159	0.852987	0.711873	0.639729	0.607569	0.53977
	0.146128	0.203934	0.277435	0.368698	0.485613	0.64852	0.774195	0.878687	1.00515	1.071	1.13423	1.18353	1.15099	1.10922	1.0519	0.982289	0.926851	0.834607	0.747199	0.679669	0.619463	0.573501	0.554741	0.572172	0.580842	0.609181	0.589626	0.523434	0.43667	0.373253	0.340377	0.319535	0.331947	0.29743	0.248468	0.180345	0.114405	0.0836642	0.124424	0.265716	0.436094	0.630747	0.750664	0.767014	0.761936	0.741091	0.71284	0.666638	0.577951
	0.186029	0.257456	0.376039	0.537175	0.703417	0.880666	1.01388	1.13813	1.274	1.3804	1.47204	1.49902	1.49561	1.4682	1.41476	1.36376	1.30197	1.2095	1.14097	1.08185	1.00049	0.924558	0.809612	0.714843	0.651255	0.624822	0.624951	0.601942	0.549442	0.521427	0.497761	0.485761	0.505669	0.472177	0.439485	0.406795	0.350173	0.33358	0.396993	0.575875	0.849644	1.1381	1.2895	1.24613	1.11329	0.945384	0.828186	0.800954	0.756549
	-0.135196	-0.0702991	0.0482777	0.171521	0.337535	0.531374	0.69944	0.819992	0.90793	0.952667	0.97833	1.01353	1.02819	1.02162	0.966111	0.909367	0.866389	0.817672	0.786527	0.735926	0.675593	0.630777	0.564853	0.509377	0.460364	0.402386	0.388663	0.384442	0.375142	0.383093	0.344171	0.276616	0.210508	0.124535	0.0820109	0.0723096	0.0720844	0.0924747	0.211938	0.42925	0.694523	0.991673	1.14882	1.17615	1.1781	1.17984	1.19047	1.21847	1.19085
	-0.189434	-0.140597	-0.061018	0.0419368	0.181009	0.348544	0.516024	0.678027	0.812095	0.926318	1.02369	1.07456	1.10943	1.11159	1.09154	1.08152	1.05717	1.01003	0.967937	0.925941	0.870955	0.84852	0.809166	0.74445	0.698556	0.619823	0.534908	0.481762	0.425275	0.415961	0.427927	0.409811	0.383346	0.323384	0.269102	0.2522	0.260105	0.259622	0.321192	0.475691	0.697742	1.01122	1.24858	1.40039	1.53607	1.63939	1.72122	1.75495	1.69727
	-0.455184	-0.401336	-0.337784	-0.271512	-0.19278	-0.0168117	0.186985	0.425335	0.663606	0.834246	0.952728	1.01744	1.07411	1.02394	0.977764	0.928792	0.878955	0.837256	0.796804	0.75182	0.692115	0.657167	0.607478	0.555002	0.5009	0.469507	0.4374	0.404503	0.376764	0.347707	0.315583	0.289435	0.27139	0.260665	0.24358	0.227825	0.2031	0.138948	0.124024	0.171312	0.29828	0.511195	0.699924	0.905917	1.1359	1.27252	1.37099	1.31514	1.08509
	-0.517932	-0.463518	-0.376577	-0.260868	-0.133275	0.0335949	0.219784	0.414335	0.603197	0.741452	0.833562	0.868546	0.873227	0.800051	0.687366	0.583146	0.494232	0.416739	0.388094	0.38183	0.388972	0.386447	0.353045	0.328193	0.301235	0.307006	0.311439	0.262252	0.185641	0.12438	0.0900224	0.0917221	0.107548	0.0956005	0.0625027	0.0283751	0.0114633	-0.014941	-0.00668735	0.0572247	0.154176	0.287022	0.396856	0.468301	0.542908	0.638581	0.723683	0.764267	0.708733
	-0.238275	-0.127134	0.0341623	0.181752	0.310068	0.432284	0.512805	0.626558	0.76211	0.907171	1.03741	1.13406	1.18652	1.16712	1.12837	1.04099	0.967006	0.864538	0.752729	0.628646	0.487341	0.378325	0.305798	0.306015	0.336029	0.359274	0.36214	0.32635	0.269719	0.255845	0.260947	0.269609	0.276859	0.231086	0.144424	0.0907875	0.0500788	0.0228824	0.038273	0.0356973	0.0984652	0.231488	0.406284	0.58224	0.748395	0.958124	1.08677	1.18187	1.15351
	-0.163186	-0.088604	0.0466875	0.173619	0.314131	0.500439	0.64908	0.785894	0.905406	0.993683	1.04718	1.09355	1.1173	1.10557	1.10812	1.09284	1.0386	0.92183	0.757611	0.583418	0.44571	0.390701	0.368384	0.338493	0.326568	0.290006	0.258904	0.246577	0.233489	0.247127	0.283435	0.318873	0.340225	0.315098	0.244992	0.184126	0.138161	0.142557	0.192176	0.263893	0.385101	0.516214	0.635938	0.691215	0.707059	0.736093	0.748114	0.798525	0.822142
	-0.205462	-0.129738	-0.026714	0.067804	0.188662	0.339245	0.490752	0.647078	0.81771	0.966608	1.07964	1.16149	1.19746	1.19737	1.16422	1.10143	0.992596	0.871289	0.765659	0.632227	0.522881	0.427409	0.316505	0.247959	0.21157	0.188376	0.188492	0.199494	0.21966	0.247736	0.271102	0.271419	0.229824	0.150008	0.083419	0.0144736	-0.0274081	-0.0072755	0.0452686	0.149316	0.327769	0.504474	0.641378	0.757704	0.840423	0.984044	1.12079	1.22436	1.26266
	-0.158418	-0.0845717	0.0587227	0.186074	0.327215	0.442572	0.508463	0.615967	0.718087	0.816172	0.888331	0.886884	0.905341	0.912871	0.910362	0.906431	0.845549	0.75988	0.691931	0.614399	0.548127	0.506052	0.45323	0.43272	0.420342	0.389978	0.331278	0.236741	0.155708	0.0929602	0.0921192	0.100499	0.108197	0.114314	0.100052	0.0979821	0.0852415	0.0861825	0.103572	0.127418	0.244232	0.404	0.546089	0.695735	0.796589	0.879717	0.931934	0.940744	0.872275
	-0.338653	-0.26627	-0.0841992	0.0957041	0.288959	0.486214	0.631918	0.803611	0.967483	1.09982	1.16067	1.12643	1.09531	1.01415	0.919606	0.833263	0.731716	0.661684	0.62521	0.625519	0.629745	0.63746	0.608999	0.552391	0.502174	0.417029	0.327631	0.208393	0.0887876	0.00631386	-0.0256233	-0.0102197	0.00637254	0.0161442	-0.00108699	-0.0292078	-0.0558497	-0.0802472	-0.0987722	-0.0791426	0.0135461	0.191862	0.434005	0.64225	0.864988	1.07273	1.18326	1.28045	1.26128
	-0.455424	-0.37724	-0.218827	-0.0262917	0.166401	0.374058	0.562112	0.727983	0.898883	1.05119	1.19964	1.28556	1.33346	1.33286	1.24047	1.15678	1.10131	1.03736	0.971769	0.913416	0.826609	0.746841	0.654341	0.54785	0.447789	0.3553	0.31716	0.260945	0.217966	0.17462	0.125715	0.0809915	0.0242313	-0.033967	-0.0737175	-0.0941698	-0.0882239	-0.0648443	-0.0799246	-0.0472849	0.0476264	0.225923	0.492656	0.735753	1.01216	1.28937	1.42624	1.52192	1.43558
	-0.194312	-0.0788405	0.0998273	0.296394	0.485244	0.64464	0.776517	0.872942	0.972989	1.09008	1.16562	1.22888	1.25271	1.22145	1.17065	1.1067	1.02992	0.958612	0.883306	0.804043	0.719717	0.635456	0.54602	0.455631	0.391258	0.343313	0.303328	0.264128	0.21654	0.17652	0.130302	0.0769663	0.0196217	-0.0328266	-0.0441454	-0.0246416	0.0149035	0.043794	0.114172	0.200116	0.296197	0.446744	0.508432	0.534113	0.571787	0.615747	0.704891	0.798818	0.829466
	-0.29845	-0.192344	-0.0567882	0.11075	0.313636	0.521825	0.72328	0.880303	0.992213	1.09822	1.17091	1.23867	1.29046	1.33617	1.37156	1.37323	1.32962	1.24851	1.14949	1.07843	1.063	1.05701	1.0272	0.970305	0.890705	0.80003	0.670046	0.52945	0.387428	0.29216	0.261816	0.261763	0.271597	0.254621	0.251494	0.240677	0.231214	0.23808	0.306812	0.426842	0.563981	0.739302	0.801651	0.783156	0.754095	0.722915	0.719729	0.727944	0.708308
	-0.218896	-0.129271	-0.0355215	0.0956468	0.291229	0.483928	0.692465	0.838255	0.900551	0.981895	1.03359	1.08198	1.1205	1.14406	1.13781	1.11213	1.08078	1.02955	0.973667	0.919196	0.86296	0.785882	0.684677	0.582471	0.485347	0.414959	0.34218	0.264469	0.18866	0.115581	0.0829895	0.0647885	0.0514701	0.0364903	0.0281221	0.0308436	0.0325227	0.0509938	0.139467	0.251758	0.390212	0.574377	0.656223	0.702859	0.745559	0.780341	0.860286	0.924044	0.937012
	-0.00529621	0.0643526	0.143254	0.2034	0.339617	0.488373	0.657643	0.879507	1.04738	1.19657	1.30735	1.32445	1.2948	1.23002	1.21708	1.18395	1.18995	1.25401	1.2728	1.23803	1.1704	1.09441	1.00584	0.949228	0.899397	0.869602	0.791587	0.70267	0.635685	0.577315	0.538851	0.510282	0.476437	0.41708	0.355048	0.343261	0.357762	0.38052	0.505701	0.688953	0.883526	1.12196	1.22575	1.16808	1.08101	0.979251	0.918598	0.945452	0.993059
	0.632674	0.77107	0.810734	0.869019	0.943211	1.05681	1.20757	1.41296	1.55946	1.67711	1.71267	1.63423	1.46974	1.32201	1.236	1.19192	1.18755	1.22138	1.23601	1.25594	1.30593	1.46991	1.59466	1.73842	1.73812	1.66573	1.47741	1.29182	1.10062	0.974399	0.880768	0.847715	0.816486	0.815475	0.907468	0.985388	1.07336	1.17245	1.24746	1.29337	1.40688	1.50346	1.57977	1.57567	1.53594	1.4258	1.29795	1.19603	1.1766
	-0.0967255	0.0239614	0.0826367	0.2113	0.405182	0.624381	0.833349	1.06669	1.16699	1.21569	1.24306	1.24806	1.20995	1.20518	1.19224	1.17423	1.22808	1.31521	1.35099	1.4263	1.5385	1.61246	1.60774	1.62316	1.58351	1.4329	1.30414	1.26875	1.2556	1.27917	1.3255	1.34192	1.33749	1.35306	1.37306	1.35501	1.36548	1.31775	1.23997	1.18378	1.19925	1.25037	1.30089	1.33463	1.3197	1.17997	0.98234	0.777678	0.588117
	-0.266747	-0.217724	-0.152134	-0.118888	-0.0598136	0.0109925	0.0745234	0.133195	0.209366	0.329899	0.46232	0.584852	0.711479	0.806018	0.790259	0.772193	0.801766	0.85178	0.835652	0.832932	0.843239	0.830869	0.814159	0.875675	1.00759	1.1445	1.27094	1.41389	1.50371	1.47949	1.43935	1.36521	1.26348	1.19727	1.14921	1.10402	1.10486	1.15723	1.3203	1.49171	1.69153	1.84767	1.87504	1.7133	1.52961	1.29177	1.02909	0.801776	0.622216
	-0.130192	-0.115526	-0.0964518	-0.0769088	-0.0575828	-0.0355947	-0.0148125	0.003075	0.0155206	0.05112	0.0954858	0.144093	0.206587	0.269963	0.296216	0.32538	0.351412	0.378234	0.413126	0.454451	0.496245	0.538665	0.582569	0.629746	0.686071	0.740707	0.794591	0.842862	0.884641	0.905959	0.934316	0.961127	0.98799	1.01057	1.03173	1.04781	1.06619	1.08659	1.11803	1.14721	1.17648	1.20265	1.21324	1.19639	1.17364	1.14584	1.10249	1.06678	1.03915
	0.296987	0.327883	0.357878	0.39634	0.439743	0.480465	0.519808	0.555153	0.580557	0.60476	0.629658	0.662063	0.70336	0.753165	0.804052	0.854317	0.895589	0.931013	0.967574	1.00583	1.0375	1.06421	1.07901	1.08924	1.09495	1.09743	1.10287	1.11063	1.1224	1.14253	1.1746	1.20118	1.2275	1.2462	1.2522	1.25182	1.25365	1.25606	1.26277	1.2753	1.28779	1.29889	1.31747	1.33871	1.36302	1.38853	1.41201	1.4097	1.39467
	-0.559902	-0.472794	-0.349273	-0.214195	-0.0484754	0.141787	0.35285	0.539175	0.709466	0.831228	0.925089	0.994351	1.08885	1.2261	1.37464	1.50655	1.60853	1.67746	1.71797	1.73537	1.75514	1.78903	1.8245	1.86089	1.93732	2.02045	2.15448	2.31229	2.44596	2.55432	2.64285	2.64872	2.59062	2.54293	2.46667	2.37576	2.31133	2.3292	2.46851	2.62269	2.78475	2.9481	2.93789	2.74597	2.52389	2.26581	1.97394	1.74075	1.50516
	-0.39246	-0.301759	-0.174614	-0.0388634	0.10266	0.29588	0.498817	0.707915	0.923391	1.13387	1.30757	1.44023	1.55484	1.65098	1.70121	1.74647	1.79701	1.79472	1.78657	1.79742	1.78842	1.76424	1.73695	1.73029	1.7051	1.69306	1.69983	1.70301	1.63542	1.56326	1.47275	1.37679	1.30889	1.33048	1.38874	1.4426	1.47782	1.53871	1.69909	1.96686	2.34323	2.79341	3.08945	3.1218	2.97562	2.7148	2.37373	2.11247	1.91473
	-0.0994324	-0.0497017	-0.0169889	0.0211567	0.149334	0.333945	0.56561	0.830794	1.04154	1.2395	1.40361	1.55188	1.71974	1.86642	1.98007	2.04544	2.06494	2.04101	1.98606	1.9649	1.93984	1.89224	1.87263	1.81844	1.71325	1.61701	1.516	1.445	1.42167	1.37045	1.30853	1.24904	1.19468	1.16383	1.13955	1.10265	1.06603	1.05896	1.0888	1.15888	1.2539	1.33304	1.4015	1.44673	1.47917	1.55307	1.59267	1.58206	1.56286
	0.54321	0.584625	0.672646	0.765258	0.886009	1.0391	1.18478	1.30752	1.38405	1.42652	1.47328	1.53075	1.61386	1.67821	1.70878	1.71334	1.7018	1.69627	1.69327	1.68791	1.65876	1.61626	1.58582	1.57665	1.58761	1.57868	1.54661	1.49859	1.43404	1.36238	1.2958	1.2015	1.13039	1.06261	1.01632	1.01136	0.998428	1.01947	1.05039	1.03993	1.01854	0.964075	0.85097	0.739394	0.625578	0.550036	0.503448	0.507045	0.526496
	1.28269	1.23528	1.2271	1.21069	1.19836	1.19821	1.18647	1.15985	1.14516	1.12427	1.10312	1.09055	1.08341	1.07568	1.08954	1.11536	1.14362	1.16587	1.18245	1.16409	1.1417	1.11829	1.09867	1.09021	1.09635	1.09862	1.10724	1.11239	1.11759	1.12043	1.1184	1.11136	1.09991	1.06778	1.03951	1.00963	0.976589	0.974523	1.00545	1.05029	1.10115	1.15455	1.12436	1.06153	0.975783	0.906316	0.860677	0.914602	0.995933
	1.08017	1.09465	1.11858	1.13514	1.15248	1.16625	1.17038	1.16788	1.17044	1.17588	1.18895	1.20864	1.23795	1.26569	1.30711	1.35831	1.40518	1.43159	1.45808	1.44096	1.41374	1.38494	1.36297	1.35337	1.37247	1.39182	1.41342	1.42792	1.41662	1.39384	1.35801	1.31399	1.27166	1.23507	1.20708	1.19505	1.193	1.20623	1.24209	1.2948	1.34005	1.38876	1.36251	1.29975	1.20468	1.12036	1.05133	1.07729	1.14309
	0.915396	0.920704	0.958179	1.00398	1.05718	1.11163	1.12796	1.12234	1.12341	1.12867	1.13262	1.18198	1.22735	1.25668	1.29247	1.32553	1.33615	1.36928	1.40517	1.41855	1.42024	1.41173	1.37912	1.35465	1.33434	1.36008	1.40749	1.46834	1.51537	1.54801	1.53898	1.50346	1.45489	1.39795	1.35302	1.32114	1.29621	1.30907	1.3453	1.40044	1.45741	1.50668	1.46464	1.38124	1.26668	1.16099	1.08927	1.1316	1.21167
	0.988182	0.965284	0.971656	0.972311	0.981234	1.00965	1.03088	1.0551	1.09986	1.14721	1.18819	1.22779	1.2525	1.25614	1.24871	1.24764	1.24909	1.27815	1.32164	1.36043	1.38365	1.38981	1.37781	1.36591	1.35627	1.36744	1.39159	1.42411	1.43943	1.44551	1.4304	1.39042	1.34705	1.30316	1.25543	1.20993	1.1723	1.15547	1.16183	1.20322	1.25803	1.32191	1.3262	1.295	1.22837	1.14041	1.06426	1.06025	1.08831
	0.759814	0.778977	0.821481	0.86789	0.928211	0.980514	1.01467	1.0378	1.06568	1.09462	1.12509	1.16806	1.20578	1.23064	1.26667	1.30563	1.34368	1.39759	1.45055	1.47866	1.48956	1.47796	1.44544	1.41972	1.40022	1.39544	1.40828	1.43251	1.4453	1.45238	1.44402	1.42427	1.39832	1.36432	1.34046	1.31976	1.28716	1.27785	1.29261	1.31547	1.35376	1.4038	1.38848	1.34595	1.29284	1.22855	1.17544	1.20038	1.24149
	0.897108	0.891594	0.895115	0.909719	0.940831	0.984154	1.02379	1.06019	1.09052	1.11585	1.14662	1.17451	1.20409	1.22213	1.24053	1.26424	1.30179	1.35272	1.41419	1.46324	1.48456	1.47716	1.45277	1.42705	1.40079	1.40933	1.43728	1.47093	1.48965	1.49869	1.48411	1.44949	1.42937	1.40954	1.40348	1.41188	1.42201	1.43201	1.46753	1.504	1.55206	1.60969	1.59563	1.54448	1.47151	1.38093	1.31278	1.35679	1.42634
	0.683793	0.701353	0.731018	0.768364	0.812845	0.853706	0.888864	0.929065	0.984526	1.04875	1.11489	1.17294	1.22611	1.26674	1.30247	1.34441	1.39214	1.44314	1.48689	1.50935	1.50485	1.47524	1.43443	1.40659	1.38048	1.37977	1.39446	1.41096	1.40932	1.40711	1.38528	1.3395	1.29502	1.23276	1.18234	1.1526	1.13168	1.14043	1.17883	1.23142	1.27673	1.32452	1.29455	1.22858	1.12779	1.0362	0.969156	1.00582	1.07123
	0.767576	0.758104	0.751297	0.745573	0.740323	0.749417	0.767575	0.806672	0.872701	0.941399	1.01114	1.06602	1.09659	1.1113	1.12556	1.1407	1.15298	1.19251	1.23079	1.26296	1.29188	1.30843	1.30538	1.30436	1.30437	1.2839	1.27392	1.27575	1.26863	1.26729	1.2821	1.29318	1.29973	1.29891	1.28391	1.25972	1.23212	1.22565	1.23193	1.28124	1.34192	1.40855	1.41389	1.39326	1.33306	1.27123	1.22606	1.24751	1.28516
	0.560094	0.578132	0.637377	0.678273	0.728666	0.791571	0.826411	0.856784	0.905226	0.950292	1.00085	1.05269	1.08512	1.11728	1.14772	1.17495	1.19957	1.24367	1.27807	1.31008	1.31664	1.29349	1.26079	1.2352	1.21427	1.22393	1.2521	1.27819	1.28191	1.27787	1.26195	1.23312	1.21328	1.18152	1.15363	1.12969	1.10159	1.10178	1.14494	1.24368	1.36826	1.50462	1.53181	1.49346	1.37543	1.22912	1.09806	1.09431	1.15877
	1.15201	1.15197	1.16809	1.19121	1.21328	1.23756	1.24938	1.23907	1.2222	1.21346	1.20536	1.20933	1.22118	1.23758	1.24877	1.26699	1.26592	1.26264	1.25774	1.25003	1.22677	1.21024	1.18798	1.16915	1.17002	1.18426	1.19917	1.22472	1.2351	1.22322	1.20094	1.16463	1.11745	1.05927	0.996539	0.946435	0.903756	0.881238	0.907947	0.942523	0.978637	1.01499	0.994577	0.904794	0.821136	0.739502	0.676384	0.709868	0.788248
	0.950411	0.955745	0.960681	0.969062	0.981961	0.990614	0.979917	0.974236	0.961443	0.953525	0.967467	0.996529	1.01962	1.05349	1.08946	1.11532	1.13397	1.14471	1.14805	1.13759	1.11877	1.09094	1.06385	1.03755	1.03206	1.03586	1.03508	1.03718	1.0291	0.990574	0.948216	0.904114	0.854867	0.814387	0.774601	0.742461	0.710566	0.689977	0.707136	0.736277	0.778896	0.835846	0.848436	0.776004	0.71391	0.657823	0.618705	0.675138	0.78685
	1.1259	1.12911	1.12989	1.12769	1.12524	1.13677	1.14177	1.16386	1.18099	1.2042	1.22497	1.25116	1.26286	1.27915	1.30077	1.33276	1.36332	1.39214	1.41772	1.41134	1.38251	1.33443	1.28358	1.23279	1.20306	1.18011	1.15445	1.14372	1.13207	1.10232	1.06797	1.02527	0.965331	0.913369	0.858457	0.817928	0.784694	0.761015	0.780911	0.814553	0.861569	0.917571	0.937649	0.884304	0.836764	0.790384	0.748258	0.773743	0.839328
	1.31708	1.33761	1.34923	1.35192	1.34383	1.33175	1.30606	1.29258	1.27958	1.2828	1.29479	1.31471	1.32429	1.33755	1.33954	1.34886	1.34301	1.32945	1.32274	1.30239	1.26505	1.24017	1.21243	1.17716	1.16789	1.16407	1.15281	1.16622	1.17423	1.14841	1.11165	1.06243	0.989462	0.933419	0.888355	0.867839	0.8587	0.860319	0.888069	0.920469	0.950189	0.981303	0.978978	0.917762	0.867699	0.823867	0.792227	0.822778	0.889097
	0.868883	0.888839	0.902727	0.915701	0.935823	0.957467	0.96819	0.994287	1.02477	1.07115	1.13251	1.19753	1.2379	1.27411	1.28654	1.29375	1.2995	1.30166	1.30264	1.29331	1.2785	1.26801	1.27193	1.273	1.28187	1.29001	1.29154	1.28328	1.28056	1.26403	1.23735	1.2034	1.1686	1.12726	1.08139	1.04328	1.00249	0.968282	0.977235	0.994485	1.02836	1.06716	1.06102	0.983029	0.903059	0.823148	0.755748	0.781167	0.8546
	0.974506	0.98562	0.995862	1.00413	1.01486	1.03189	1.02906	1.04353	1.05427	1.0821	1.12791	1.17874	1.21187	1.25355	1.27806	1.30253	1.31504	1.31983	1.32739	1.3265	1.31023	1.29283	1.27592	1.24927	1.22864	1.21417	1.19168	1.16417	1.13628	1.09007	1.04685	1.01041	0.982521	0.96223	0.939097	0.914903	0.883362	0.85858	0.881547	0.916615	0.985226	1.0686	1.10337	1.07005	1.02108	0.960306	0.912316	0.953757	1.04271
	0.918575	0.923905	0.923849	0.911915	0.896829	0.895347	0.881164	0.897078	0.930379	0.986251	1.04666	1.11654	1.15008	1.173	1.18731	1.20946	1.21639	1.22277	1.24562	1.23948	1.21151	1.1843	1.14513	1.09227	1.0807	1.08386	1.08907	1.11577	1.13995	1.1174	1.08221	1.03705	0.972455	0.914291	0.866011	0.845286	0.830917	0.827338	0.891189	0.962562	1.05563	1.15544	1.18064	1.09301	0.981792	0.847192	0.711407	0.71076	0.772451
	1.00961	1.02778	1.03205	1.01715	1.00602	1.00447	0.992335	1.02564	1.07615	1.13251	1.18376	1.23355	1.2315	1.22677	1.22068	1.22622	1.23573	1.25118	1.26932	1.27146	1.24935	1.21392	1.1729	1.12946	1.1095	1.10752	1.11774	1.13877	1.1553	1.14352	1.11806	1.08646	1.04862	1.01425	0.980153	0.962044	0.947578	0.931256	0.971904	1.02346	1.09312	1.17137	1.20989	1.15312	1.08046	0.99623	0.910713	0.917986	0.984232
	0.695651	0.707475	0.717579	0.72445	0.726769	0.736976	0.732636	0.762266	0.802458	0.856588	0.918077	0.979244	0.99832	1.01554	1.02191	1.04533	1.07031	1.10031	1.12989	1.14695	1.13523	1.1101	1.08358	1.05288	1.04571	1.0558	1.06897	1.08852	1.10654	1.09727	1.08617	1.07659	1.06954	1.06558	1.05736	1.04574	1.02749	1.00961	1.05298	1.11577	1.19842	1.29944	1.36135	1.32253	1.27536	1.21893	1.15437	1.15469	1.20043
	1.3191	1.33772	1.33929	1.32382	1.29132	1.27126	1.24225	1.24748	1.26602	1.29491	1.33549	1.38383	1.4083	1.42999	1.44914	1.46929	1.47913	1.47543	1.45703	1.41516	1.35527	1.29725	1.25451	1.22664	1.2124	1.20581	1.19077	1.16954	1.14747	1.11558	1.08672	1.06651	1.04915	1.00899	0.959467	0.900744	0.837049	0.802136	0.862135	0.946973	1.06666	1.19596	1.24387	1.17219	1.08613	0.983946	0.884269	0.89953	0.974686
	1.35172	1.37391	1.38799	1.38682	1.3824	1.38473	1.37567	1.38383	1.40488	1.43824	1.48195	1.53206	1.57098	1.59543	1.608	1.61237	1.60447	1.58742	1.582	1.56644	1.54287	1.53404	1.52333	1.50267	1.48371	1.46312	1.43247	1.4138	1.40201	1.38313	1.35999	1.32834	1.28132	1.22551	1.16457	1.12105	1.0836	1.06092	1.08444	1.11597	1.14861	1.18886	1.17912	1.10144	1.0276	0.952929	0.891697	0.913818	0.980551
	0.958252	1.01767	1.06547	1.09556	1.12781	1.15347	1.16196	1.21394	1.27971	1.35518	1.44308	1.53037	1.56566	1.60125	1.63582	1.67205	1.70521	1.73949	1.78504	1.79587	1.77971	1.75769	1.72452	1.67193	1.65352	1.64628	1.63984	1.6557	1.67718	1.6626	1.64313	1.61437	1.56441	1.50595	1.44668	1.41151	1.38689	1.37919	1.46718	1.57225	1.6835	1.80429	1.84684	1.73089	1.59452	1.43413	1.26525	1.24734	1.31212
	1.14611	1.15551	1.15439	1.14385	1.136	1.13024	1.11352	1.13246	1.16211	1.19857	1.23731	1.27112	1.25472	1.24167	1.23024	1.25264	1.28429	1.32974	1.36853	1.38335	1.35807	1.32316	1.285	1.24832	1.24786	1.2597	1.27038	1.27637	1.28126	1.25593	1.2347	1.21841	1.19702	1.17016	1.13605	1.10111	1.07135	1.05538	1.10883	1.18143	1.26681	1.35822	1.40614	1.34624	1.28598	1.23004	1.18349	1.2323	1.33486
	0.798181	0.81571	0.84459	0.884423	0.931883	0.977514	0.999732	1.03595	1.07404	1.12322	1.18563	1.25672	1.30911	1.34801	1.38072	1.41047	1.43748	1.46725	1.52948	1.57957	1.60109	1.59685	1.56885	1.51116	1.47779	1.46551	1.47206	1.50485	1.55043	1.56969	1.57548	1.56456	1.52618	1.47455	1.42351	1.37678	1.33656	1.30964	1.34896	1.40255	1.4798	1.56151	1.59361	1.52392	1.44316	1.35586	1.2793	1.29226	1.35516
	0.643072	0.685239	0.717561	0.734177	0.7549	0.777241	0.783778	0.84279	0.914504	0.991819	1.0856	1.17872	1.21626	1.24988	1.2865	1.31604	1.34662	1.38467	1.43354	1.45599	1.45687	1.4523	1.42964	1.39085	1.3757	1.3706	1.37243	1.39978	1.43048	1.43408	1.4349	1.42756	1.40266	1.37812	1.34848	1.3271	1.30383	1.28454	1.34537	1.4272	1.54139	1.67077	1.73081	1.63397	1.51199	1.3611	1.21311	1.22329	1.31915
	1.00277	1.04731	1.07231	1.07917	1.08382	1.0924	1.08657	1.13343	1.1887	1.24195	1.30886	1.37453	1.38868	1.40558	1.43227	1.4574	1.48835	1.52453	1.55771	1.55445	1.52597	1.493	1.4584	1.42148	1.41507	1.41899	1.41922	1.43579	1.45248	1.43607	1.40928	1.37123	1.31309	1.25047	1.18756	1.14061	1.10105	1.08015	1.13746	1.21153	1.29911	1.38771	1.40974	1.30368	1.1896	1.06813	0.955406	0.964263	1.03491
	0.864376	0.899773	0.915039	0.915765	0.91253	0.915603	0.912511	0.959071	1.01055	1.06737	1.12687	1.18403	1.22	1.26259	1.31059	1.36261	1.40687	1.44075	1.47217	1.47384	1.46502	1.4427	1.41843	1.40119	1.40033	1.40163	1.40252	1.40942	1.41369	1.40275	1.39109	1.37731	1.34746	1.30857	1.26629	1.22723	1.19388	1.17863	1.22412	1.27886	1.35546	1.41997	1.42309	1.33032	1.22675	1.1191	1.03099	1.03987	1.09956
	1.20119	1.231	1.24627	1.21988	1.20213	1.18716	1.1587	1.18738	1.2361	1.29037	1.3444	1.40045	1.407	1.41796	1.43299	1.45412	1.48762	1.50341	1.51199	1.49632	1.46691	1.42507	1.3962	1.36891	1.35585	1.35823	1.35877	1.35961	1.36816	1.35868	1.34394	1.32862	1.30718	1.27377	1.23942	1.21121	1.19528	1.19916	1.24495	1.305	1.35949	1.41102	1.42023	1.35393	1.26914	1.1913	1.10642	1.08578	1.12907
	1.24293	1.24842	1.27479	1.2461	1.21496	1.19713	1.17003	1.14018	1.15376	1.17058	1.18263	1.21226	1.22261	1.20669	1.18786	1.17496	1.16319	1.13829	1.1262	1.11123	1.08878	1.06696	1.05909	1.04254	1.02317	1.02488	1.01861	1.00807	0.996288	0.977217	0.937138	0.903526	0.881684	0.865642	0.859039	0.855289	0.856595	0.861808	0.896874	0.949459	1.00598	1.07388	1.1084	1.0923	1.05664	1.02983	0.994509	1.02123	1.10035
	1.0619	1.08583	1.12698	1.11698	1.10525	1.10208	1.09091	1.09025	1.13697	1.18259	1.22671	1.28399	1.29841	1.2837	1.28419	1.28496	1.28084	1.28372	1.27768	1.25017	1.20507	1.15443	1.1036	1.06779	1.04176	1.04921	1.05538	1.06029	1.06492	1.04744	1.0112	0.979067	0.94614	0.902916	0.864398	0.824618	0.783436	0.766645	0.784282	0.833211	0.898427	0.973921	1.00839	0.980074	0.918082	0.85433	0.806639	0.814525	0.897689
	1.42178	1.44351	1.48451	1.44975	1.41786	1.39516	1.35711	1.32365	1.35237	1.36266	1.37678	1.41764	1.42297	1.4016	1.39159	1.37682	1.35468	1.32851	1.29962	1.26671	1.22733	1.18898	1.17179	1.15394	1.14486	1.16735	1.18646	1.20407	1.22974	1.22071	1.18744	1.14776	1.09872	1.04245	1.00884	0.984773	0.96679	0.975751	1.01477	1.06041	1.11096	1.16816	1.17986	1.12861	1.0558	0.993285	0.938982	0.943585	1.02627
	1.10282	1.13099	1.17479	1.18135	1.18022	1.18707	1.18756	1.18972	1.23957	1.29629	1.34384	1.41722	1.4666	1.48282	1.5017	1.52936	1.54499	1.5448	1.54741	1.53116	1.49791	1.46913	1.44894	1.43744	1.44276	1.47247	1.49426	1.50667	1.49628	1.46601	1.41778	1.37197	1.33343	1.29623	1.25104	1.20604	1.16274	1.12691	1.13906	1.18084	1.23701	1.3054	1.33483	1.26589	1.15443	1.04333	0.946601	0.930914	1.01085
	1.306	1.36825	1.4568	1.47102	1.47701	1.48027	1.45117	1.42358	1.44824	1.46538	1.48115	1.5326	1.55846	1.56017	1.55916	1.55965	1.55208	1.52785	1.51018	1.48568	1.43877	1.39093	1.35938	1.3277	1.31057	1.33332	1.33272	1.31924	1.30606	1.27018	1.21162	1.17792	1.14421	1.10708	1.07941	1.05263	1.02615	1.02504	1.06387	1.12573	1.19683	1.26903	1.28526	1.23739	1.16216	1.09235	1.04258	1.07525	1.16333
	0.944129	1.02464	1.12318	1.13073	1.12576	1.11792	1.09526	1.0867	1.15271	1.21192	1.27909	1.37432	1.4194	1.42366	1.43808	1.44523	1.44491	1.44565	1.44307	1.42003	1.37256	1.31744	1.26631	1.22497	1.19382	1.1962	1.20456	1.21816	1.24208	1.23654	1.20158	1.15133	1.08839	1.01343	0.958747	0.915364	0.88606	0.902297	0.962282	1.05745	1.16146	1.2665	1.29313	1.25352	1.18191	1.10046	1.04388	1.06236	1.15727
	1.22844	1.27309	1.34134	1.34574	1.34421	1.33806	1.32624	1.32242	1.37846	1.4201	1.46653	1.53722	1.57631	1.59462	1.62983	1.65681	1.6647	1.67	1.66669	1.65335	1.63699	1.62414	1.61336	1.60722	1.6039	1.61999	1.62884	1.63844	1.65193	1.63845	1.59721	1.55346	1.50529	1.45468	1.42745	1.40892	1.39157	1.39322	1.4255	1.45574	1.48769	1.52183	1.50876	1.43939	1.35367	1.28124	1.21581	1.20426	1.24694
	1.03018	1.03021	1.06024	1.04325	1.03523	1.03666	1.03513	1.03963	1.10675	1.15241	1.20992	1.27901	1.30917	1.31501	1.33155	1.3439	1.3581	1.37305	1.37289	1.36191	1.32943	1.29088	1.25734	1.22579	1.19759	1.19687	1.18984	1.18184	1.17455	1.15321	1.11128	1.08043	1.04709	1.01215	0.970684	0.927433	0.873263	0.844418	0.87034	0.934624	1.01685	1.10889	1.14844	1.10674	1.03663	0.951729	0.877345	0.865887	0.910996
	0.694939	0.716355	0.754928	0.762805	0.765969	0.765607	0.763246	0.76676	0.809111	0.844989	0.898736	0.968958	1.02185	1.05817	1.10193	1.1292	1.15399	1.16591	1.16541	1.14904	1.11841	1.08112	1.04888	1.03824	1.02366	1.04477	1.06258	1.07697	1.08338	1.07725	1.04263	1.01785	1.00044	0.972591	0.94957	0.929181	0.90446	0.897281	0.946547	1.04407	1.1518	1.26918	1.32507	1.28067	1.19419	1.08665	0.985494	0.961147	1.01022
	1.09111	1.11569	1.17357	1.19056	1.19804	1.20837	1.19461	1.18106	1.2122	1.23074	1.25166	1.30274	1.33061	1.33864	1.35389	1.35557	1.34686	1.3389	1.32677	1.30578	1.28016	1.25562	1.22897	1.21464	1.20556	1.2171	1.22374	1.23562	1.25023	1.25729	1.24777	1.23502	1.21351	1.18213	1.15108	1.12044	1.08874	1.08557	1.12718	1.20974	1.30575	1.40963	1.45766	1.40048	1.30012	1.18385	1.07592	1.04382	1.09668
	1.05978	1.07906	1.11685	1.11123	1.11375	1.13868	1.15912	1.18107	1.23966	1.27659	1.30376	1.3553	1.38937	1.41196	1.44696	1.48481	1.51296	1.53147	1.54366	1.53452	1.50871	1.4823	1.45406	1.43735	1.42604	1.43317	1.43213	1.42189	1.40092	1.37284	1.33003	1.285	1.24635	1.20775	1.15361	1.0943	1.03807	1.00219	1.00754	1.0571	1.1206	1.19112	1.20167	1.14614	1.05551	0.956675	0.878516	0.866006	0.909735
	0.839755	0.874489	0.932651	0.955166	0.983029	1.02028	1.04121	1.06861	1.16429	1.2533	1.33901	1.45175	1.52138	1.54524	1.56725	1.58834	1.60223	1.61671	1.64607	1.66643	1.65485	1.63718	1.60616	1.5538	1.51406	1.50299	1.49002	1.48947	1.49683	1.48103	1.44053	1.39953	1.34899	1.29807	1.25773	1.22589	1.189	1.17808	1.20059	1.24324	1.30228	1.37753	1.39862	1.34671	1.26642	1.1584	1.06521	1.04383	1.10516
	1.15353	1.17776	1.21393	1.19972	1.18375	1.1794	1.17796	1.19225	1.27438	1.34497	1.40748	1.48655	1.51385	1.5048	1.51084	1.51829	1.52285	1.55918	1.59293	1.61282	1.61904	1.61891	1.59955	1.58242	1.5643	1.55458	1.54961	1.55489	1.56386	1.56624	1.55449	1.53216	1.50099	1.45529	1.41517	1.37965	1.34664	1.3383	1.36639	1.40917	1.46305	1.52616	1.5388	1.48234	1.39927	1.30347	1.2222	1.19528	1.24054
	1.29161	1.30732	1.32272	1.29525	1.26326	1.23192	1.20944	1.20172	1.24723	1.29817	1.35767	1.41945	1.45747	1.47447	1.47874	1.48277	1.49241	1.50681	1.52488	1.55201	1.57385	1.59072	1.5878	1.58012	1.57075	1.56647	1.56739	1.57707	1.58698	1.5909	1.58675	1.56158	1.52976	1.49026	1.4485	1.40659	1.37656	1.37438	1.41315	1.47878	1.5483	1.61983	1.64537	1.60247	1.52864	1.45904	1.39748	1.39808	1.46574
	1.12485	1.14036	1.17869	1.17115	1.1595	1.16063	1.14623	1.13456	1.1816	1.2116	1.24416	1.30636	1.34063	1.34646	1.36323	1.37297	1.37666	1.38773	1.40448	1.42431	1.43806	1.44917	1.43548	1.42199	1.40326	1.39019	1.38297	1.38661	1.39464	1.39158	1.3711	1.33193	1.29135	1.24439	1.19999	1.1628	1.13937	1.12753	1.16073	1.21791	1.27858	1.35034	1.39035	1.3565	1.30215	1.25187	1.1991	1.19543	1.25302
	1.06518	1.09835	1.14572	1.16129	1.16895	1.18457	1.19619	1.21026	1.29458	1.37205	1.43969	1.53078	1.57626	1.57405	1.58415	1.5964	1.59537	1.61098	1.62728	1.62585	1.60653	1.58176	1.53928	1.50544	1.47594	1.45675	1.44097	1.42679	1.41819	1.3937	1.35258	1.31139	1.26973	1.21882	1.17505	1.13673	1.09736	1.07361	1.0959	1.14202	1.19479	1.2555	1.26766	1.19074	1.07983	0.951979	0.832879	0.782685	0.835729
	1.19818	1.22276	1.25816	1.25273	1.24501	1.22964	1.21074	1.19892	1.23807	1.27091	1.31734	1.39192	1.4384	1.45941	1.47348	1.48229	1.48094	1.47276	1.46694	1.46169	1.45081	1.44729	1.44665	1.44926	1.44906	1.47219	1.46976	1.46154	1.45925	1.44096	1.39729	1.37452	1.35355	1.32452	1.30632	1.29178	1.26889	1.25228	1.26713	1.29421	1.33121	1.37731	1.3973	1.3458	1.26486	1.17177	1.08299	1.04025	1.06104
	1.22345	1.23661	1.25641	1.24736	1.21295	1.18058	1.14302	1.12245	1.14398	1.17443	1.20381	1.24449	1.26058	1.25258	1.24578	1.24971	1.26391	1.28836	1.30609	1.32732	1.3375	1.33872	1.33724	1.3449	1.34934	1.36994	1.39009	1.4025	1.41568	1.42518	1.41582	1.39645	1.37369	1.34083	1.3087	1.28273	1.27542	1.28836	1.34063	1.40562	1.47395	1.54284	1.56528	1.51631	1.43285	1.33435	1.22697	1.18728	1.20486
	1.14001	1.17977	1.2312	1.26495	1.27247	1.28263	1.28186	1.29279	1.32036	1.35396	1.39262	1.43193	1.45857	1.46759	1.46809	1.46592	1.45896	1.44689	1.41681	1.40169	1.3812	1.35896	1.35572	1.35895	1.3681	1.37792	1.39025	1.37327	1.36318	1.34905	1.32796	1.31223	1.29416	1.28335	1.27101	1.25833	1.24227	1.23923	1.26121	1.30483	1.36781	1.43056	1.44046	1.39124	1.29844	1.19822	1.11129	1.09867	1.13011
	1.18973	1.21889	1.26067	1.2838	1.27577	1.27632	1.26558	1.27008	1.293	1.31442	1.32721	1.3348	1.32891	1.3065	1.30027	1.3071	1.31481	1.3225	1.32461	1.32108	1.31025	1.28065	1.25381	1.22546	1.21195	1.19963	1.20181	1.19767	1.19661	1.19379	1.1869	1.17699	1.15358	1.13528	1.11518	1.11121	1.11213	1.13516	1.20199	1.28351	1.36059	1.43472	1.44926	1.37602	1.25332	1.11824	0.984706	0.949136	0.99143
	1.22127	1.2539	1.2848	1.29315	1.25018	1.2234	1.19369	1.18564	1.21369	1.2618	1.30338	1.33756	1.36172	1.34232	1.32551	1.31863	1.3139	1.30573	1.29644	1.28232	1.26182	1.23385	1.21416	1.19726	1.19791	1.19803	1.21359	1.22061	1.22893	1.23764	1.23709	1.2274	1.21469	1.1882	1.1551	1.13936	1.12673	1.1328	1.18828	1.25263	1.31298	1.38327	1.38734	1.31322	1.20838	1.09533	0.97894	0.967939	1.01336
	1.17027	1.20462	1.25917	1.29885	1.29413	1.30287	1.30477	1.31061	1.34478	1.40347	1.45493	1.5048	1.55427	1.55525	1.54696	1.53493	1.51026	1.48034	1.45519	1.4391	1.4323	1.43193	1.43448	1.43484	1.42962	1.4124	1.39048	1.36934	1.35774	1.35749	1.36071	1.35846	1.35202	1.32934	1.29679	1.27242	1.25404	1.25408	1.29856	1.3588	1.41081	1.46071	1.44716	1.36312	1.25891	1.15734	1.06756	1.06297	1.10016
	1.17963	1.23297	1.28187	1.30288	1.27227	1.24251	1.2058	1.19538	1.22738	1.29287	1.36126	1.43314	1.49022	1.49211	1.48633	1.47685	1.46279	1.44919	1.43546	1.42153	1.40613	1.37774	1.35849	1.34189	1.33497	1.33083	1.33428	1.32221	1.31496	1.30677	1.28221	1.25256	1.23478	1.20713	1.17736	1.17073	1.15999	1.16318	1.21703	1.28415	1.34577	1.41106	1.4115	1.33272	1.22246	1.10987	1.01106	1.00567	1.05101
	1.28497	1.3264	1.37097	1.39637	1.38557	1.36532	1.33873	1.3271	1.34839	1.39575	1.45266	1.50795	1.56002	1.56814	1.56703	1.56867	1.56636	1.56507	1.56529	1.5636	1.55083	1.53746	1.51537	1.49273	1.48292	1.47532	1.46636	1.47539	1.48121	1.48802	1.49135	1.48362	1.45781	1.43057	1.39154	1.34689	1.31036	1.29154	1.31692	1.3667	1.42713	1.49933	1.51701	1.44992	1.34741	1.2372	1.11865	1.09272	1.13288
	1.23432	1.25435	1.28167	1.30469	1.30825	1.31677	1.32622	1.35669	1.41048	1.48573	1.55614	1.61525	1.66322	1.66315	1.65776	1.65742	1.66265	1.6716	1.69686	1.71802	1.73123	1.74192	1.73474	1.7151	1.69902	1.6818	1.65914	1.63378	1.60309	1.57512	1.54466	1.51227	1.48297	1.45285	1.41245	1.37701	1.34476	1.323	1.34156	1.37285	1.40526	1.44308	1.43774	1.35285	1.24205	1.13071	1.01975	0.992352	1.02488
	1.26489	1.30343	1.32974	1.3364	1.30839	1.30368	1.29761	1.32402	1.38323	1.46903	1.54341	1.61938	1.67653	1.67519	1.66372	1.6475	1.63533	1.62805	1.63618	1.63143	1.62862	1.62334	1.61549	1.6026	1.60453	1.6007	1.58332	1.56904	1.55629	1.53239	1.50508	1.47956	1.44509	1.41186	1.38676	1.36179	1.34159	1.3482	1.41233	1.50179	1.59949	1.69318	1.7082	1.61015	1.44911	1.27972	1.11788	1.08162	1.13525
	1.20863	1.23685	1.26967	1.29262	1.28428	1.28318	1.28066	1.29775	1.33767	1.39218	1.44489	1.47896	1.50636	1.50637	1.49933	1.49526	1.50885	1.52412	1.53604	1.55864	1.57371	1.563	1.54783	1.51952	1.48643	1.46874	1.4697	1.48278	1.50753	1.53515	1.53236	1.51262	1.46188	1.40777	1.35287	1.31066	1.27609	1.26469	1.29761	1.35626	1.41878	1.48775	1.49861	1.41535	1.27822	1.12912	0.978778	0.912376	0.917595
	1.02528	1.05926	1.10201	1.13675	1.15019	1.16996	1.18598	1.20694	1.24727	1.29675	1.33645	1.37153	1.4101	1.41834	1.43235	1.45419	1.47861	1.50498	1.53734	1.55199	1.56109	1.55908	1.54697	1.52637	1.52014	1.50807	1.50678	1.50764	1.51494	1.52542	1.5151	1.4919	1.4639	1.42723	1.38512	1.35932	1.33353	1.32537	1.37203	1.44331	1.52125	1.61447	1.64327	1.59518	1.49938	1.39258	1.2796	1.25735	1.28971
	1.17075	1.2089	1.24927	1.27485	1.26949	1.28761	1.29174	1.30107	1.33462	1.38356	1.42849	1.47609	1.52555	1.53768	1.55526	1.56802	1.58131	1.59048	1.59689	1.59054	1.57644	1.55677	1.53422	1.51642	1.51326	1.51885	1.52416	1.52876	1.52418	1.50778	1.4776	1.44169	1.4043	1.3767	1.35151	1.33537	1.32236	1.32096	1.34996	1.40096	1.45746	1.5175	1.51333	1.43436	1.29767	1.15395	1.00938	0.960813	0.965292
	1.21136	1.27024	1.33223	1.37796	1.37599	1.37302	1.35358	1.3365	1.35175	1.39021	1.42735	1.47182	1.51473	1.50564	1.48859	1.47219	1.44512	1.41694	1.39692	1.37237	1.33578	1.30373	1.26848	1.22815	1.20722	1.19233	1.18481	1.17527	1.16635	1.14728	1.11704	1.08393	1.05944	1.04327	1.03536	1.04578	1.06097	1.08702	1.14563	1.22345	1.29937	1.38051	1.40925	1.35638	1.2519	1.13705	1.02306	0.992715	1.02084
	1.25883	1.32116	1.38996	1.4269	1.43415	1.43302	1.41435	1.39976	1.40855	1.43407	1.46932	1.51767	1.56349	1.5819	1.58498	1.58385	1.57474	1.55468	1.54045	1.52697	1.50436	1.48972	1.46937	1.43332	1.40245	1.3819	1.36179	1.35713	1.36138	1.35229	1.31656	1.26127	1.20443	1.1458	1.10377	1.08741	1.08388	1.09216	1.13806	1.19859	1.25316	1.31416	1.32463	1.26499	1.17903	1.08782	1.00763	0.991683	1.03253
	0.995081	1.048	1.10478	1.1102	1.09415	1.05074	0.999746	0.975921	0.978757	1.01673	1.06846	1.12577	1.16814	1.20138	1.20865	1.21207	1.21501	1.19398	1.16429	1.13385	1.10215	1.08485	1.08561	1.09427	1.10609	1.1226	1.12769	1.12578	1.11721	1.11367	1.10244	1.0797	1.05443	1.01594	0.962582	0.9283	0.913543	0.927101	0.9865	1.0741	1.14633	1.20838	1.23174	1.17052	1.08894	1.00656	0.947399	0.93611	1.00383
	1.08385	1.08293	1.09907	1.09611	1.08919	1.08256	1.08544	1.0894	1.11075	1.14362	1.17718	1.20795	1.23557	1.2596	1.27669	1.29383	1.32032	1.33059	1.32202	1.30508	1.27777	1.25032	1.2321	1.21846	1.21221	1.22662	1.24738	1.26505	1.2786	1.28121	1.26338	1.23102	1.20018	1.17	1.15703	1.16413	1.18627	1.23033	1.30462	1.38261	1.43995	1.4856	1.49022	1.41839	1.33192	1.24264	1.16519	1.13293	1.17
	1.13468	1.14104	1.16196	1.15581	1.13918	1.11054	1.07908	1.06605	1.08171	1.12399	1.17198	1.22833	1.26771	1.29897	1.31431	1.33717	1.36154	1.38119	1.38571	1.37705	1.35674	1.33889	1.32707	1.32215	1.3298	1.34193	1.34838	1.35675	1.36333	1.3732	1.3841	1.39174	1.39575	1.39387	1.37491	1.35164	1.32508	1.32057	1.35902	1.43829	1.5316	1.62876	1.70883	1.69975	1.64321	1.55126	1.44142	1.35181	1.33606
	1.28949	1.33118	1.39165	1.41881	1.44116	1.45418	1.45771	1.4657	1.48941	1.51016	1.5289	1.5556	1.57076	1.581	1.59377	1.61885	1.64242	1.66523	1.66578	1.65352	1.63324	1.60824	1.58331	1.56957	1.55449	1.54789	1.54449	1.54435	1.54743	1.55966	1.56716	1.56484	1.5503	1.51713	1.47758	1.43285	1.3808	1.3706	1.39813	1.44104	1.50747	1.5723	1.58805	1.5379	1.46103	1.34901	1.24941	1.18822	1.18234
	1.26715	1.28986	1.32521	1.32958	1.32826	1.31358	1.2874	1.26496	1.25347	1.24527	1.24212	1.25321	1.25828	1.26235	1.25451	1.25649	1.2563	1.24394	1.23434	1.2317	1.23475	1.24194	1.25928	1.25495	1.24121	1.22002	1.19055	1.16191	1.14833	1.15877	1.17148	1.17444	1.17643	1.1614	1.13312	1.0984	1.06739	1.04787	1.06818	1.10818	1.17309	1.24168	1.28566	1.26337	1.20791	1.12764	1.05175	1.00837	1.03261
	1.3828	1.41634	1.46606	1.49101	1.49034	1.46428	1.43065	1.39934	1.38544	1.40587	1.43382	1.47162	1.48767	1.49174	1.46694	1.43834	1.41002	1.39065	1.37758	1.36966	1.36046	1.35069	1.34692	1.33504	1.32987	1.33682	1.33362	1.31875	1.28884	1.25689	1.21178	1.18493	1.1632	1.13948	1.11628	1.08863	1.05241	1.03132	1.0453	1.07844	1.12693	1.17641	1.20083	1.15772	1.0821	0.997599	0.928642	0.898194	0.938064
	1.14015	1.14696	1.17909	1.19008	1.19507	1.19775	1.20217	1.21196	1.24323	1.29443	1.34844	1.41112	1.453	1.47298	1.46716	1.45664	1.4427	1.44998	1.46161	1.47276	1.47769	1.46389	1.44144	1.40507	1.37268	1.35472	1.3426	1.33389	1.32486	1.29707	1.25385	1.19325	1.13183	1.08089	1.04888	1.03	1.01647	1.01444	1.04075	1.07425	1.11398	1.15634	1.17778	1.12608	1.05575	0.968998	0.890324	0.847588	0.88347
	0.996259	1.03446	1.07619	1.10811	1.1052	1.08945	1.07071	1.05098	1.08826	1.16085	1.25716	1.35852	1.46498	1.48651	1.49413	1.49419	1.49194	1.49953	1.52807	1.51332	1.48546	1.46171	1.43425	1.4058	1.39034	1.38095	1.35852	1.30197	1.23509	1.16252	1.08316	1.01583	0.968179	0.935928	0.914188	0.914054	0.919759	0.940348	1.00359	1.08648	1.1648	1.24375	1.25672	1.20089	1.10003	0.983199	0.863878	0.845349	0.869265
	1.03444	1.04914	1.07801	1.10853	1.09755	1.09829	1.09002	1.08457	1.13093	1.20264	1.28897	1.38389	1.49009	1.52912	1.55798	1.5627	1.53105	1.47802	1.43193	1.3541	1.29235	1.24998	1.22285	1.19782	1.17011	1.15947	1.13823	1.08262	1.05312	1.03067	1.00477	0.989274	0.98731	0.938929	0.892443	0.852353	0.824109	0.830182	0.897213	0.987224	1.07986	1.14722	1.14487	1.07835	0.958047	0.835591	0.715012	0.671819	0.680308
	1.00503	1.04919	1.08321	1.05503	0.963547	0.872301	0.783043	0.791376	0.90366	1.03215	1.16542	1.27234	1.30584	1.32256	1.33717	1.37855	1.44988	1.51748	1.58618	1.60165	1.53228	1.45228	1.37136	1.30022	1.28833	1.32603	1.36567	1.40494	1.47473	1.50682	1.53206	1.55918	1.56066	1.52361	1.49584	1.4661	1.425	1.39335	1.36159	1.33573	1.31483	1.28273	1.25756	1.22252	1.17282	1.16542	1.19177	1.2284	1.2731
	0.74666	0.773475	0.796307	0.743835	0.669517	0.58725	0.506071	0.478681	0.527373	0.616579	0.705434	0.785935	0.881742	0.983931	1.08585	1.20794	1.3647	1.47283	1.58422	1.67659	1.62418	1.52566	1.41383	1.30683	1.22656	1.18729	1.16833	1.14908	1.16647	1.30085	1.41555	1.53042	1.62486	1.57194	1.49259	1.41254	1.34088	1.34926	1.60543	1.85964	2.10986	2.30902	2.15798	1.95757	1.7629	1.59387	1.46317	1.36644	1.26659
	0.723638	0.798715	0.874559	0.930297	0.958197	0.920926	0.884302	0.861569	0.813687	0.813477	0.816778	0.820693	0.862398	0.918624	0.969593	1.01655	1.06508	1.09947	1.1323	1.16723	1.16431	1.12094	1.08804	1.05518	1.02133	1.01959	1.01801	1.01485	1.02972	1.0721	1.11151	1.14463	1.17298	1.14459	1.07008	1.01534	0.960457	0.96766	1.42538	1.99691	2.56884	3.12557	3.08769	2.67025	2.25488	1.82916	1.54506	1.46307	1.37894
	0.471373	0.560758	0.642217	0.723698	0.760064	0.729439	0.6927	0.655256	0.639783	0.743748	0.858356	0.975034	1.07965	1.0712	1.04296	1.01298	1.00202	1.05093	1.13027	1.20911	1.27652	1.30544	1.23902	1.16639	1.09686	0.994314	0.971738	0.967951	0.963986	1.0003	1.04826	1.08425	1.12085	1.13838	1.10095	1.04949	0.995985	0.957946	1.27613	1.91503	2.55314	3.18185	3.42207	2.95035	2.45833	1.96763	1.53529	1.34461	1.1796
	0.735289	0.784344	0.852825	0.938423	0.981995	0.955264	0.904415	0.842552	0.790408	0.807632	0.867394	0.91559	0.965348	1.00613	1.06802	1.14231	1.22774	1.29613	1.31486	1.31648	1.30808	1.26988	1.19448	1.13946	1.09987	1.09065	1.1417	1.16293	1.16406	1.14122	1.13391	1.10742	1.09019	1.08149	1.06517	1.03968	1.01869	1.00854	1.09612	1.4978	1.97923	2.45036	2.80834	2.61921	2.23159	1.84421	1.46437	1.20182	1.00116
	1.04153	1.03603	1.04547	1.05678	1.0484	1.03468	1.02903	1.01143	0.993104	0.995426	0.975442	0.939817	0.887787	0.824574	0.757495	0.714723	0.751813	0.84964	0.966692	1.0795	1.13196	1.09306	1.04168	0.997648	0.995172	1.09321	1.19828	1.27388	1.32665	1.29231	1.24651	1.20162	1.15576	1.11033	1.05495	1.02135	1.00924	1.00081	1.00941	1.0031	0.993672	0.970401	0.963659	0.984982	1.00688	1.0389	1.03223	0.960892	0.8702
	0.856184	0.855689	0.862688	0.840504	0.851978	0.88908	0.955701	0.992014	1.00119	1.0282	1.00672	0.984555	0.98362	1.01421	1.0912	1.15726	1.22605	1.27396	1.32055	1.42081	1.54549	1.66496	1.7515	1.71822	1.62068	1.56108	1.54489	1.54813	1.60196	1.60055	1.58864	1.57638	1.55387	1.56705	1.61691	1.67186	1.75853	1.78571	1.76426	1.73029	1.64497	1.62023	1.71456	1.90591	2.13038	2.26086	2.15014	1.90086	1.63245
	0.801751	0.808962	0.796729	0.758967	0.708956	0.718591	0.831584	0.921135	1.01009	1.05872	1.04426	1.05025	1.02743	1.03282	1.10885	1.19451	1.32931	1.41043	1.43932	1.46526	1.46508	1.4689	1.46693	1.44381	1.3917	1.39344	1.46112	1.54157	1.67304	1.74486	1.75459	1.77161	1.71973	1.68452	1.70676	1.72405	1.8035	1.8817	1.90349	1.93065	1.92846	1.94159	2.04403	2.20058	2.36498	2.41229	2.25434	1.97325	1.67685
	0.831272	0.853309	0.904186	0.956691	0.953057	0.995961	1.02718	1.08322	1.106	1.06808	1.02591	0.979949	0.985933	1.0062	1.0384	1.08715	1.1009	1.18484	1.25986	1.32778	1.40692	1.36719	1.32991	1.27743	1.20463	1.17682	1.16552	1.18786	1.24201	1.31569	1.38855	1.47578	1.56521	1.6013	1.58807	1.5785	1.59514	1.69803	1.80763	1.88047	1.93622	1.94224	2.01449	2.13821	2.33119	2.47091	2.38944	2.18517	1.91046
	0.837168	0.844176	0.899118	0.984963	1.00067	1.05585	1.02865	1.00486	0.979921	0.913374	0.917707	0.917999	0.953758	1.04805	1.11203	1.1413	1.11017	1.05731	1.07383	1.15348	1.28157	1.39091	1.42718	1.44203	1.36812	1.23657	1.13495	1.05838	1.03946	1.07151	1.13376	1.24324	1.42017	1.58706	1.66262	1.77706	1.8403	1.95363	2.03146	2.00715	2.01197	1.96688	2.02386	2.16743	2.36791	2.55524	2.4614	2.12903	1.74256
	0.830566	0.845572	0.940439	1.19947	1.45007	1.64312	1.59532	1.40675	1.2226	1.02275	0.951052	0.894373	0.886118	0.931246	0.99445	1.08342	1.12599	1.13994	1.17559	1.18978	1.26835	1.34906	1.34165	1.35727	1.32677	1.29243	1.30085	1.30658	1.30679	1.30536	1.29228	1.29234	1.31421	1.3298	1.34219	1.3607	1.38711	1.43078	1.53165	1.5696	1.64092	1.64177	1.72223	1.98174	2.30335	2.66263	2.67108	2.40395	2.04706
	0.739909	0.829672	0.964513	1.22287	1.42448	1.56299	1.54162	1.33919	1.21895	1.08589	1.03178	1.00485	0.960368	0.902868	0.894275	0.915216	0.940607	0.993719	1.08541	1.17651	1.28401	1.36607	1.32147	1.26413	1.17187	1.09914	1.10929	1.18399	1.23096	1.23718	1.22263	1.24354	1.34789	1.45072	1.48223	1.45149	1.45267	1.48584	1.58493	1.63268	1.64902	1.63767	1.65466	1.78485	1.9742	2.21065	2.25673	2.12305	1.91242
	0.766855	0.855438	0.945716	1.1616	1.36424	1.46831	1.50648	1.31373	1.16148	1.04279	0.934101	0.928455	0.909539	0.887965	0.92929	0.968018	1.00118	1.03491	1.02801	1.03497	1.11987	1.20037	1.27375	1.30621	1.33302	1.3576	1.36187	1.39909	1.4053	1.39563	1.38278	1.33903	1.37697	1.45249	1.5316	1.54641	1.58463	1.65523	1.74243	1.8358	1.8176	1.78777	1.83638	1.97554	2.17887	2.40574	2.4219	2.21978	1.95334
	0.715212	0.735757	0.744731	0.857847	1.071	1.25663	1.42973	1.40544	1.33744	1.20883	1.09113	1.0205	0.983321	0.99234	1.0092	1.11616	1.1901	1.24381	1.24932	1.19419	1.18208	1.21127	1.32462	1.41213	1.48105	1.46425	1.35966	1.29453	1.23943	1.22754	1.21965	1.17352	1.19645	1.27955	1.36932	1.45027	1.49384	1.57347	1.68538	1.77179	1.74779	1.66549	1.66612	1.84651	2.13947	2.4605	2.52867	2.31505	1.97251
	0.879353	0.890516	0.85308	0.853631	0.933424	1.05145	1.16058	1.16343	1.1285	1.11921	1.15145	1.24601	1.28868	1.27642	1.19945	1.14169	1.13984	1.18998	1.2917	1.39348	1.43573	1.47893	1.47989	1.46792	1.45978	1.43935	1.39111	1.36778	1.32991	1.32924	1.29084	1.26641	1.25323	1.3028	1.38831	1.47966	1.50702	1.56599	1.6257	1.74539	1.85058	1.87747	1.89194	1.89332	1.95314	2.08101	2.09246	1.9424	1.71073
	1.15372	1.12866	1.13654	1.21724	1.30505	1.37408	1.40725	1.3956	1.38377	1.40861	1.43858	1.49677	1.59322	1.68926	1.63233	1.52555	1.42066	1.38369	1.43363	1.44376	1.38697	1.32774	1.30207	1.30651	1.33436	1.34459	1.30761	1.28493	1.32739	1.38026	1.35249	1.28559	1.18802	1.07153	0.953013	0.899935	0.938944	1.01585	0.998183	0.982015	1.02977	1.11614	1.16529	1.16853	1.02258	0.695279	0.489496	0.524805	0.557582
	0.318156	0.29912	0.324237	0.471019	0.574647	0.596348	0.674689	0.866758	1.0399	1.13272	1.19663	1.21147	1.25887	1.32643	1.40554	1.53445	1.63143	1.65544	1.69049	1.70992	1.60874	1.52726	1.67026	1.81628	1.73163	1.65096	1.64685	1.63424	1.59545	1.49589	1.37086	1.26908	1.28296	1.35465	1.35679	1.27263	1.25549	1.35862	1.37028	1.24829	1.15908	1.18336	1.37934	1.91253	2.19274	1.63222	1.06943	1.0682	1.18212
	0.419135	0.389036	0.357914	0.418334	0.564533	0.680649	0.794677	0.965912	1.10324	1.14605	1.17986	1.24152	1.30619	1.4172	1.53881	1.62647	1.6282	1.59421	1.65702	1.72164	1.65438	1.61063	1.63313	1.6613	1.60555	1.49239	1.40076	1.34074	1.28214	1.27285	1.25778	1.22413	1.22543	1.20727	1.12511	0.972395	0.869768	0.861742	0.939208	1.03791	1.1499	1.31411	1.44397	1.65996	1.82714	1.62038	1.34696	1.23385	1.1666
	0.621101	0.618648	0.624419	0.692619	0.828527	1.02021	1.26393	1.47122	1.66915	1.86795	2.05851	2.20594	2.28013	2.28565	2.23636	2.17642	2.14463	2.12602	2.08529	2.09006	2.0838	2.03022	1.94429	1.841	1.76638	1.72036	1.67962	1.65234	1.64905	1.68166	1.76096	1.81368	1.81019	1.75406	1.6534	1.54635	1.45437	1.38712	1.43464	1.59909	1.80433	2.01203	2.02556	1.82433	1.53764	1.25046	1.05422	0.932038	0.856282
	0.245009	0.27836	0.35781	0.445481	0.612413	0.775594	0.969311	1.24147	1.44036	1.65157	1.87483	2.03869	2.19084	2.29106	2.32827	2.31988	2.33897	2.36123	2.35737	2.3522	2.30394	2.20916	2.07881	1.89165	1.73063	1.57712	1.46033	1.38843	1.35013	1.36313	1.39919	1.43073	1.42143	1.38864	1.35515	1.30096	1.2544	1.20952	1.21813	1.33653	1.52603	1.72628	1.74544	1.60169	1.38413	1.17864	1.11046	1.1236	1.15663
	0.908448	1.14589	1.29107	1.37943	1.48649	1.58334	1.56863	1.49873	1.46425	1.33078	1.18555	1.05582	0.919098	0.787351	0.762173	0.725943	0.729341	0.721525	0.651774	0.483839	0.34368	0.213136	0.104739	0.037291	0.0266121	0.0153595	0.0716127	0.125318	0.189739	0.249039	0.260834	0.221312	0.157546	0.104674	0.0513447	0.00902605	-0.000698586	0.0358154	0.188084	0.41714	0.778583	1.18403	1.42266	1.50605	1.45297	1.22978	1.00027	0.878441	0.750271
	0.878197	1.29716	1.66195	1.80339	1.94032	1.92734	1.84246	1.63756	1.42168	1.20501	0.98925	0.806906	0.685798	0.574698	0.445746	0.276729	0.138984	-0.0154008	-0.169095	-0.271853	-0.330354	-0.439741	-0.406146	-0.368534	-0.307815	-0.220277	-0.121451	-0.119053	-0.120941	-0.164181	-0.245899	-0.327377	-0.386553	-0.459238	-0.567481	-0.608343	-0.586363	-0.558317	-0.405242	-0.124953	0.181135	0.570894	0.95533	1.15372	1.25954	1.15414	0.911444	0.675069	0.466279
	1.05464	1.56347	1.96189	2.07621	2.19107	2.27494	2.32153	2.24071	2.11832	1.98004	1.60455	1.22627	0.926251	0.650978	0.413748	0.273645	0.162854	0.119967	0.0764538	0.0388689	0.00150159	-0.0059249	-0.000306295	0.0044994	0.0564609	0.12408	0.167212	0.199126	0.230673	0.183518	0.118974	0.0473426	-0.0124636	-0.0590364	-0.0676962	-0.0481386	-0.0332109	-0.0274928	0.0361805	0.175653	0.374257	0.67185	0.974312	1.10485	1.14875	1.05808	0.874915	0.688771	0.527795
	0.977651	1.5302	2.05733	2.19535	2.23881	2.26489	2.17309	2.11469	2.04686	1.95206	1.76309	1.43678	1.0473	0.762386	0.491531	0.314491	0.250145	0.293193	0.297615	0.312208	0.315518	0.293911	0.250476	0.269647	0.277077	0.257193	0.242704	0.194362	0.115106	0.0335253	-0.0377588	-0.0855623	-0.0821904	-0.067313	-0.0332515	-0.0068815	0.0153502	-0.00036945	-0.00576523	0.0451822	0.195821	0.488568	0.81625	1.09414	1.27601	1.29342	1.11403	0.901011	0.708582
	0.892889	1.37564	1.8165	1.92162	1.84344	1.76481	1.56693	1.44933	1.46697	1.50817	1.52934	1.48437	1.34867	1.11884	0.882884	0.708213	0.587835	0.488407	0.430025	0.369116	0.326019	0.295635	0.316975	0.402531	0.488793	0.39551	0.326056	0.290357	0.245546	0.232674	0.34309	0.391224	0.345293	0.28806	0.240237	0.206873	0.201831	0.243061	0.283945	0.335569	0.40508	0.616182	0.827518	1.04393	1.14941	1.17648	1.0278	0.856625	0.685376
	0.393975	0.821148	1.29394	1.58712	1.66996	1.72358	1.65053	1.54825	1.43211	1.2926	1.16896	1.07835	0.944571	0.886364	0.857965	0.788447	0.718645	0.664149	0.552146	0.44715	0.424619	0.382799	0.332905	0.327499	0.312966	0.152578	0.0707822	0.0724124	0.0794629	0.104251	0.192684	0.252658	0.234518	0.231258	0.246954	0.294132	0.265982	0.312873	0.341689	0.388722	0.443495	0.606292	0.740681	0.882001	0.979698	1.01438	0.927425	0.815346	0.688618
	1.22968	1.66262	2.08332	2.37565	2.41463	2.41893	2.3817	2.24059	2.20467	2.08398	1.9536	1.81726	1.67273	1.45476	1.20443	0.949683	0.77356	0.620978	0.534128	0.579016	0.633746	0.667744	0.712333	0.674663	0.576334	0.444034	0.234564	0.0296243	-0.0514376	-0.107166	-0.115259	-0.0636099	-0.0148406	-0.0185335	-0.0266553	-0.0253975	-0.0163195	0.173299	0.469448	0.767311	1.0222	1.24942	1.18884	0.965644	0.749865	0.578526	0.380337	0.323495	0.305075
	0.665979	1.07229	1.44659	1.60244	1.61401	1.56324	1.48691	1.38205	1.36302	1.30909	1.25236	1.21134	1.19011	1.09654	0.876502	0.653614	0.454243	0.277009	0.191071	0.231017	0.284812	0.366466	0.418312	0.431051	0.401433	0.342573	0.165985	0.0248511	-0.0716004	-0.179699	-0.242626	-0.225978	-0.192317	-0.158333	-0.0974046	-0.0410295	0.0201987	0.22465	0.641633	1.0685	1.50175	1.85306	1.78828	1.38985	0.965582	0.529332	0.175879	0.0877598	0.117654
	0.509244	1.04727	1.48912	1.58927	1.58282	1.39842	1.20471	1.06922	0.999821	1.01357	0.953151	0.892034	0.869942	0.853695	0.795168	0.785665	0.779818	0.729547	0.658494	0.561822	0.470116	0.372209	0.240961	0.175802	0.117294	0.0482476	-0.00245127	-0.0171507	-0.106302	-0.200077	-0.293654	-0.37844	-0.455715	-0.405582	-0.27483	-0.142856	0.0108969	0.223562	0.598119	0.990202	1.37538	1.71493	1.8644	1.61119	1.28783	0.987703	0.742093	0.533305	0.497933
	0.51715	1.00151	1.46415	1.81152	2.07527	2.13239	2.13727	2.01396	1.85306	1.73225	1.58915	1.47978	1.43375	1.42897	1.41203	1.41813	1.41313	1.36196	1.25954	1.08017	0.844313	0.65237	0.480608	0.41788	0.446119	0.480884	0.479607	0.418067	0.344355	0.310352	0.263747	0.221077	0.18358	0.16958	0.14209	0.121907	0.139719	0.176529	0.354944	0.613972	0.884393	1.15253	1.31732	1.29823	1.16345	0.970207	0.738077	0.544217	0.487661
	0.594218	1.32043	2.16779	2.76815	3.11376	3.33892	3.36228	3.23518	2.94604	2.60976	2.21026	1.83092	1.51608	1.22087	0.986768	0.805665	0.701704	0.609736	0.552867	0.477137	0.411034	0.329607	0.237303	0.148591	0.0642385	0.00401152	-0.0326574	-0.0532792	-0.0690747	-0.0973094	-0.155616	-0.211087	-0.252753	-0.274585	-0.278057	-0.266855	-0.281025	-0.291012	-0.243876	-0.120733	0.0809332	0.311334	0.421089	0.4369	0.36927	0.243395	0.135868	0.0546327	-0.047591
	0.701871	1.63292	2.70108	3.52697	3.9388	4.12854	4.0557	3.86212	3.47229	3.06487	2.63951	2.20073	1.76118	1.31849	0.933698	0.6325	0.476429	0.390274	0.349625	0.310305	0.226047	0.109384	-0.0179981	-0.112934	-0.14104	-0.137717	-0.114595	-0.122534	-0.158117	-0.207826	-0.278466	-0.326928	-0.354146	-0.383385	-0.405117	-0.426882	-0.443946	-0.444148	-0.40898	-0.364898	-0.324333	-0.293726	-0.316957	-0.334598	-0.324019	-0.308221	-0.278348	-0.288314	-0.358663
	0.732762	1.80378	2.8347	3.59267	3.92366	3.9133	3.75553	3.5674	3.28281	2.92452	2.60286	2.28168	1.97011	1.6632	1.38526	1.14058	0.946425	0.836787	0.7557	0.702687	0.651392	0.56006	0.447279	0.342974	0.258866	0.18996	0.126148	0.0391626	-0.0378658	-0.0877331	-0.125705	-0.15596	-0.186885	-0.229501	-0.282818	-0.336941	-0.373428	-0.400209	-0.353757	-0.254652	-0.159513	-0.0610146	-0.0780646	-0.162518	-0.235809	-0.311943	-0.343456	-0.357233	-0.393095
	0.667432	1.73059	2.77161	3.56164	3.89484	3.93073	3.79978	3.60821	3.30251	2.86884	2.47209	2.07978	1.70062	1.36358	1.06877	0.838813	0.701778	0.612111	0.528627	0.440584	0.328821	0.23128	0.144806	0.0772637	0.0508219	0.0128335	-0.0426858	-0.106057	-0.15288	-0.170877	-0.172963	-0.176347	-0.205218	-0.246354	-0.298397	-0.346783	-0.389184	-0.434817	-0.419327	-0.376899	-0.280127	-0.148017	-0.0947498	-0.0893784	-0.143443	-0.233669	-0.318507	-0.391567	-0.465879
	0.435697	1.51843	2.64155	3.46879	3.94973	3.93563	3.76388	3.51915	3.22107	2.75258	2.26409	1.81664	1.40423	1.13642	0.935558	0.781149	0.661649	0.569529	0.47034	0.383877	0.305062	0.202434	0.112693	0.0360536	-0.0208484	-0.0360309	-0.0633245	-0.101536	-0.160182	-0.215865	-0.257116	-0.291979	-0.319921	-0.353058	-0.403087	-0.458595	-0.500657	-0.514427	-0.492275	-0.441974	-0.394352	-0.351217	-0.330237	-0.331805	-0.327693	-0.351047	-0.388936	-0.448546	-0.519324
	0.187756	1.19444	2.37316	3.2684	3.90448	4.04215	3.95262	3.77639	3.59567	3.19347	2.76159	2.35868	1.9382	1.64303	1.40215	1.23263	1.0907	0.940199	0.780122	0.633725	0.497731	0.399829	0.325086	0.258503	0.206224	0.182534	0.15261	0.104993	0.050162	-0.00689885	-0.0683033	-0.129533	-0.186024	-0.241208	-0.281014	-0.328229	-0.380589	-0.407617	-0.422864	-0.386028	-0.334908	-0.299472	-0.285618	-0.340502	-0.407961	-0.480468	-0.555105	-0.606107	-0.648875
	0.599832	1.54078	2.66701	3.51109	4.03783	4.21919	3.99719	3.75273	3.45345	3.05441	2.55363	2.07937	1.63784	1.26276	1.0302	0.822589	0.69239	0.599014	0.503631	0.432538	0.334938	0.239089	0.178991	0.105785	0.0382759	-0.0293717	-0.121071	-0.210053	-0.287954	-0.340029	-0.373104	-0.399238	-0.419258	-0.440628	-0.437509	-0.432253	-0.434316	-0.425242	-0.352902	-0.257988	-0.157676	-0.0721023	-0.064667	-0.0836717	-0.085833	-0.0777875	-0.122565	-0.19333	-0.302672
	1.08371	1.94085	2.64868	2.99966	3.09526	2.967	2.70054	2.45671	2.27118	2.12742	1.9751	1.80147	1.62029	1.38461	1.16243	0.959714	0.807716	0.716917	0.648634	0.6069	0.543921	0.450052	0.36968	0.28409	0.189811	0.104353	0.0208604	-0.0595845	-0.123659	-0.177572	-0.211475	-0.223457	-0.231275	-0.242241	-0.258025	-0.284071	-0.308653	-0.333573	-0.308334	-0.229554	-0.15236	-0.0719428	-0.0744171	-0.140758	-0.209549	-0.288609	-0.349498	-0.395351	-0.410717
	0.0650577	0.274269	0.495538	0.682042	0.694504	0.666125	0.627022	0.580326	0.581079	0.618834	0.666731	0.716189	0.724976	0.686562	0.631451	0.554312	0.481427	0.380974	0.299447	0.230429	0.177495	0.130913	0.0799338	0.0148091	-0.0681139	-0.126402	-0.177223	-0.22337	-0.256257	-0.284743	-0.318959	-0.349157	-0.363514	-0.358617	-0.349774	-0.338076	-0.321736	-0.313827	-0.160621	0.0165998	0.208647	0.465966	0.548939	0.553358	0.534564	0.415318	0.28984	0.250223	0.250547
	0.114862	0.458546	0.801978	1.04259	1.06483	0.99355	0.92381	0.878923	0.793826	0.718885	0.643412	0.577146	0.517502	0.460231	0.402938	0.340842	0.265092	0.23708	0.206981	0.1762	0.191145	0.210267	0.224583	0.239795	0.20537	0.13823	0.0707026	0.0027404	-0.0649969	-0.109639	-0.162343	-0.215419	-0.25401	-0.292003	-0.301536	-0.311577	-0.326038	-0.307654	0.106021	0.518159	0.930102	1.43394	1.40365	1.28194	1.16137	0.952736	0.790722	0.698439	0.602401
	0.387428	0.643791	0.900143	1.09638	1.18183	1.15001	1.11815	1.08368	0.982708	0.844405	0.702306	0.569608	0.459176	0.392601	0.340126	0.287443	0.240946	0.201167	0.151241	0.101306	0.0632793	0.0933783	0.12389	0.15434	0.149267	0.11989	0.104634	0.089425	0.0940778	0.0750296	0.00293411	-0.0692451	-0.132121	-0.191146	-0.187846	-0.18352	-0.187884	-0.182331	0.304125	0.867737	1.43208	2.09557	2.18064	1.95938	1.73792	1.44505	1.12427	0.97712	0.830072
	0.0147376	0.235378	0.456017	0.66055	0.791912	0.738273	0.684341	0.630556	0.549031	0.471439	0.39925	0.326896	0.258052	0.204358	0.153906	0.104054	0.0738854	0.0725805	0.0533548	0.0341155	0.00740028	-0.0479088	-0.0916467	-0.135386	-0.181527	-0.221405	-0.209507	-0.197381	-0.183961	-0.160508	-0.173036	-0.197142	-0.222212	-0.228862	-0.219215	-0.188343	-0.157007	-0.1322	0.414025	1.24856	2.08306	2.9274	3.08878	2.43615	1.78352	1.13051	0.619569	0.54387	0.468526
	0.10594	0.301783	0.497625	0.67148	0.746101	0.678649	0.611351	0.544246	0.462999	0.497074	0.539552	0.582066	0.663861	0.628817	0.56452	0.50017	0.428744	0.414378	0.420615	0.426854	0.432601	0.40316	0.377345	0.35153	0.321628	0.282345	0.236576	0.190703	0.145242	0.112286	0.0217931	-0.0717082	-0.165236	-0.26149	-0.254071	-0.227769	-0.201459	-0.151058	0.344838	1.0542	1.76357	2.46983	2.59756	2.13567	1.67379	1.2126	0.87694	0.771214	0.665669
	0.00424724	0.25213	0.500012	0.731092	0.844995	0.769487	0.694035	0.618871	0.550325	0.531735	0.51018	0.488649	0.490552	0.468592	0.448473	0.428354	0.392593	0.36607	0.342676	0.319282	0.291362	0.250512	0.210091	0.16967	0.132402	0.115001	0.0758369	0.0366622	-0.00293139	-0.0758794	-0.124238	-0.176697	-0.229041	-0.255771	-0.267558	-0.269136	-0.270713	-0.282891	0.255562	1.06878	1.88201	2.72598	2.94313	2.40433	1.86552	1.31237	0.802392	0.629872	0.457587
	-0.0184174	0.25268	0.523778	0.770125	0.867739	0.73696	0.606059	0.475616	0.384339	0.390179	0.405536	0.420903	0.429747	0.405345	0.368182	0.331019	0.289351	0.236633	0.200494	0.164355	0.148904	0.204531	0.23315	0.261769	0.284931	0.229709	0.186047	0.142535	0.0988467	0.0592749	0.0240533	-0.0147857	-0.0535728	-0.097421	-0.129873	-0.152281	-0.174689	-0.180199	0.358035	1.16751	1.97698	2.80134	2.95729	2.37922	1.80114	1.21667	0.786918	0.676153	0.565474
	0.0927215	0.270256	0.44779	0.609164	0.671522	0.583458	0.495494	0.408249	0.367245	0.369651	0.371327	0.372986	0.363788	0.351307	0.348705	0.346103	0.334067	0.321514	0.291309	0.261105	0.243041	0.214383	0.165993	0.117602	0.0626076	0.00627925	-0.0275814	-0.0613543	-0.0945807	-0.103197	-0.07255	-0.0421715	-0.0117508	0.0121611	-0.0128961	-0.0326663	-0.0524361	-0.0716287	0.434891	1.19229	1.9497	2.71609	2.82979	2.24671	1.66362	1.0733	0.627447	0.525362	0.423442
	0.16046	0.338132	0.515441	0.670508	0.725169	0.684411	0.64499	0.606783	0.613422	0.604081	0.591404	0.578705	0.549635	0.507136	0.476105	0.445073	0.413796	0.424004	0.427802	0.43148	0.423919	0.381855	0.323974	0.266273	0.212661	0.15032	0.0970951	0.0440727	-0.00851941	-0.0191823	-0.0229839	-0.0371621	-0.0514453	-0.0983228	-0.118254	-0.124121	-0.129988	-0.105515	0.528492	1.45467	2.3806	3.31329	3.44996	2.73236	2.01657	1.29518	0.726603	0.623547	0.51927
	0.16489	0.3646	0.567452	0.746447	0.838612	0.809028	0.77027	0.731793	0.669486	0.586932	0.509727	0.432591	0.40284	0.418695	0.438447	0.4582	0.47357	0.477638	0.470529	0.464393	0.449342	0.397677	0.321611	0.243912	0.172098	0.112511	0.0819042	0.051612	0.0208213	-0.0276027	-0.0847508	-0.14391	-0.203042	-0.256113	-0.273419	-0.277786	-0.282153	-0.267468	0.320198	1.22376	2.12882	3.04172	3.23491	2.57893	1.91207	1.24836	0.772688	0.757928	0.753384
	-0.169869	0.0625279	0.302744	0.540759	0.704166	0.692671	0.650176	0.607783	0.588903	0.599433	0.596044	0.592652	0.573659	0.51173	0.443887	0.376044	0.313007	0.294809	0.310471	0.329849	0.347437	0.326519	0.272387	0.212831	0.153913	0.114658	0.0968153	0.0897421	0.0827123	0.0770938	0.0643898	0.0196901	-0.0250432	-0.0759744	-0.131434	-0.147564	-0.163693	-0.167533	0.195858	1.11773	2.05795	2.99869	3.53787	2.9486	2.23407	1.51981	0.900354	0.724987	0.665709
	-0.0988002	0.154928	0.438612	0.722644	0.931855	0.907414	0.794965	0.682503	0.576507	0.514752	0.491795	0.468837	0.449146	0.441918	0.42244	0.402961	0.382947	0.358042	0.321689	0.286361	0.251219	0.205631	0.212865	0.223261	0.23361	0.253101	0.237037	0.20006	0.163075	0.126188	0.0674637	0.00345878	-0.0605423	-0.131118	-0.193871	-0.226133	-0.258394	-0.27932	0.0235824	0.857109	1.70718	2.55577	3.04328	2.51881	1.87723	1.23568	0.685703	0.523105	0.459676
	-0.199042	-0.0145242	0.194783	0.404086	0.57128	0.542506	0.437916	0.333326	0.221421	0.144777	0.125376	0.105974	0.0885017	0.0703616	0.0356418	0.000922152	-0.0339431	-0.0515016	-0.0552909	-0.0601781	-0.0649747	-0.061257	-0.0410585	-0.0286844	-0.0163249	-0.0171573	-0.0553924	-0.0903595	-0.125327	-0.145114	-0.132762	-0.104793	-0.0768239	-0.0606305	-0.100644	-0.156168	-0.211691	-0.255332	0.112686	1.16369	2.23386	3.3026	3.92384	3.18683	2.30359	1.42045	0.665237	0.410266	0.295793
	-0.428855	-0.226005	0.000395104	0.226791	0.393989	0.430082	0.413593	0.397103	0.373083	0.322127	0.267616	0.213105	0.157473	0.101702	0.0687276	0.0357535	0.00332408	0.00603763	-0.0352462	-0.07764	-0.120017	-0.178377	-0.199228	-0.219165	-0.23909	-0.242143	-0.242349	-0.229834	-0.21732	-0.204624	-0.209581	-0.244503	-0.279424	-0.319738	-0.346229	-0.338459	-0.330689	-0.312598	0.0712802	1.11606	2.18431	3.25123	3.87714	3.19583	2.35626	1.51675	0.799096	0.595905	0.543019
	-0.353497	-0.0985797	0.17745	0.453473	0.637715	0.587723	0.473921	0.360119	0.267307	0.252917	0.260653	0.268389	0.272491	0.24697	0.226856	0.206743	0.186502	0.174972	0.142581	0.105687	0.0687321	0.0132971	-0.0397858	-0.0946499	-0.149502	-0.192443	-0.232518	-0.265241	-0.297964	-0.328897	-0.305346	-0.268815	-0.232284	-0.192528	-0.185423	-0.199574	-0.213725	-0.21994	0.14714	1.22742	2.32985	3.4311	4.10825	3.41564	2.57891	1.74222	1.00402	0.777076	0.660278
	-0.142119	0.00143886	0.173007	0.344569	0.468776	0.499437	0.481044	0.46265	0.451605	0.43741	0.456012	0.474614	0.493383	0.499735	0.456648	0.413561	0.365177	0.298606	0.237979	0.175088	0.112342	0.0698397	0.0395519	0.0160796	-0.00739082	-0.0272313	-0.0699747	-0.124369	-0.178764	-0.233611	-0.239155	-0.223129	-0.207104	-0.188252	-0.18399	-0.177093	-0.170195	-0.155209	0.241714	1.35418	2.48891	3.62229	4.29366	3.5389	2.63492	1.73101	0.958749	0.745026	0.659729
	-0.1465	0.01977	0.213388	0.406999	0.525059	0.488712	0.389189	0.289677	0.199392	0.169472	0.189514	0.209542	0.23989	0.270348	0.294605	0.319088	0.34025	0.355815	0.311766	0.258951	0.206134	0.12251	0.0804305	0.0432157	0.00600871	-0.0127879	-0.0280175	-0.0467128	-0.0653871	-0.0778119	-0.0812714	-0.0857201	-0.0901272	-0.104257	-0.156927	-0.195181	-0.233688	-0.261048	0.0994542	1.12804	2.17378	3.21816	3.82996	3.14498	2.31155	1.47821	0.769233	0.572534	0.508541
	0.00301247	0.126815	0.276309	0.425795	0.504332	0.490586	0.415161	0.339667	0.286463	0.269221	0.284551	0.299995	0.317641	0.320706	0.304166	0.284929	0.262569	0.228591	0.17621	0.120628	0.0651863	0.0331878	0.0119523	-0.00232196	-0.0166026	-0.0421741	-0.0855523	-0.12621	-0.166987	-0.202433	-0.187759	-0.151846	-0.116178	-0.0852325	-0.099192	-0.13954	-0.178598	-0.210349	0.116707	1.14695	2.21266	3.27751	3.98063	3.32954	2.4931	1.6567	0.890134	0.660841	0.583929
	-0.0792174	0.060988	0.30174	0.542491	0.760609	0.861848	0.830116	0.79664	0.766451	0.726998	0.652316	0.57926	0.505886	0.460762	0.485756	0.52333	0.560252	0.575894	0.560538	0.533	0.505502	0.494821	0.432816	0.353481	0.274145	0.193255	0.146501	0.137495	0.128278	0.11871	0.100028	0.0246486	-0.0634679	-0.153217	-0.255805	-0.288483	-0.295342	-0.301259	-0.173793	0.346824	1.01228	1.67766	2.2127	2.09786	1.56651	1.03517	0.53031	0.252385	0.189545
	-0.394433	-0.28985	-0.066034	0.157782	0.377225	0.541689	0.550598	0.558922	0.566855	0.552504	0.500069	0.443471	0.386876	0.335754	0.304071	0.303449	0.30292	0.289289	0.299224	0.294429	0.289628	0.288866	0.267721	0.207947	0.148173	0.0883996	0.0183115	-0.00990685	-0.0375787	-0.0652333	-0.0815718	-0.108599	-0.14369	-0.178588	-0.209686	-0.239257	-0.253951	-0.268784	-0.172475	0.486628	1.36313	2.23963	3.00895	2.90301	2.19448	1.48595	0.793739	0.382995	0.299321
	-0.388752	-0.261283	0.00117794	0.263742	0.509094	0.629423	0.586595	0.542771	0.498964	0.463964	0.443405	0.418211	0.393024	0.370918	0.32264	0.288598	0.254556	0.217166	0.214598	0.203145	0.191684	0.186112	0.131097	0.0472021	-0.0365635	-0.122542	-0.199067	-0.21437	-0.230093	-0.245631	-0.2295	-0.252721	-0.28176	-0.310858	-0.358873	-0.390643	-0.41324	-0.435836	-0.372134	0.117418	0.774219	1.43098	1.99938	1.89337	1.33577	0.778318	0.238506	-0.0157072	-0.000982944
	-0.29393	-0.161383	0.0839045	0.328475	0.551896	0.656836	0.617327	0.576757	0.536267	0.508766	0.470372	0.437648	0.404911	0.365948	0.328806	0.295718	0.262629	0.242057	0.265881	0.277872	0.290049	0.294596	0.225499	0.144504	0.0627946	-0.0183961	-0.0740685	-0.109024	-0.141421	-0.1738	-0.196029	-0.187109	-0.187456	-0.187774	-0.184733	-0.201534	-0.209972	-0.21841	-0.128957	0.373862	1.03685	1.69946	2.25767	2.16636	1.66946	1.17492	0.697346	0.477747	0.454014
	-0.174323	-0.074764	0.153814	0.38367	0.603887	0.731689	0.683078	0.579953	0.481389	0.402986	0.336243	0.305174	0.272637	0.227397	0.193482	0.167118	0.14042	0.122226	0.127804	0.13838	0.14829	0.156712	0.136592	0.0522843	-0.043041	-0.139299	-0.242451	-0.283671	-0.293325	-0.303865	-0.30051	-0.312687	-0.354311	-0.394308	-0.420805	-0.407505	-0.33351	-0.260264	-0.177339	0.157564	0.720953	1.29665	1.84868	2.05255	1.69184	1.2542	0.835549	0.483534	0.37336
	-0.0080748	0.0925373	0.220034	0.286857	0.385015	0.493048	0.529043	0.572956	0.581729	0.512753	0.426954	0.348372	0.280701	0.274312	0.246282	0.219437	0.199633	0.135741	0.0968201	0.0713315	0.0348246	-0.00326267	-0.0468083	-0.13725	-0.229469	-0.310285	-0.357107	-0.354307	-0.33296	-0.304019	-0.31106	-0.354983	-0.403026	-0.467039	-0.521484	-0.530153	-0.51329	-0.485682	-0.422106	-0.219171	0.140449	0.520488	1.01135	1.37917	1.36421	1.28789	1.02778	0.627239	0.35813
	-0.327965	-0.324744	-0.253826	0.110465	0.633408	1.21194	1.57023	1.36877	1.04422	0.681199	0.43469	0.311146	0.195428	0.0965234	0.0619015	0.116408	0.182541	0.241024	0.221641	0.148199	0.0794761	0.0137068	-0.0231437	-0.0483097	-0.0931367	-0.128312	-0.14819	-0.140133	-0.132313	-0.10346	-0.11753	-0.166741	-0.202521	-0.261288	-0.292788	-0.315543	-0.327708	-0.324277	-0.31171	-0.29328	-0.284807	-0.284114	-0.16262	0.138628	0.582572	1.10276	1.33282	1.15734	0.800105
	-0.334675	-0.300286	-0.159841	0.267525	0.879413	1.3099	1.70387	1.61615	1.24924	0.851317	0.492261	0.273295	0.0856182	-0.0209966	-0.0842283	-0.0639769	-0.0436173	-0.0448362	-0.0489809	-0.0823037	-0.105272	-0.142154	-0.182198	-0.170015	-0.138172	-0.108837	-0.10524	-0.148387	-0.203687	-0.241897	-0.257859	-0.263112	-0.272482	-0.278157	-0.272457	-0.274267	-0.334652	-0.372465	-0.358405	-0.307483	-0.22956	-0.184041	0.0635571	0.549685	0.933179	0.951126	0.839396	0.703074	0.43951
	-0.0695092	-0.045161	0.348387	1.48835	2.40183	2.16419	1.75547	1.50009	1.3689	1.31531	1.17241	1.0334	0.899109	0.7178	0.536225	0.425678	0.351558	0.282302	0.197541	0.222537	0.261878	0.136531	0.0180761	-0.0555892	-0.0975296	-0.107458	-0.149224	-0.200079	-0.0881916	0.0708172	0.0329094	-0.0602929	-0.0480024	0.0192735	0.0545502	0.0553764	0.0546286	0.047681	0.0616863	0.0518199	0.0549899	0.105066	0.719832	2.07334	2.49971	1.39081	0.575302	0.333182	0.0865345
	-0.285543	-0.238839	0.0956129	0.887141	1.48062	1.29705	1.02698	0.896856	0.872477	0.88669	0.81219	0.708584	0.598084	0.475974	0.38359	0.320383	0.260068	0.257544	0.316308	0.325696	0.272318	0.236673	0.207908	0.160034	0.15918	0.171679	0.118354	0.0438795	0.0702877	0.118012	0.0442519	-0.0630885	-0.0661394	-0.0430969	-0.0763868	-0.0988923	-0.0512824	-0.0201235	-0.00541705	0.00764937	-0.0822242	-0.195868	0.206611	1.29247	1.80622	1.12731	0.54522	0.409789	0.368389
	-0.425988	-0.41755	-0.311966	0.832038	2.16134	2.21455	1.73161	1.38282	1.14086	1.07713	1.12942	1.09678	0.926182	0.68276	0.49724	0.388884	0.289654	0.208278	0.0960082	-0.0415039	0.00502307	0.0687402	0.0728742	0.0460885	-0.0784751	-0.174165	-0.171626	-0.13605	-0.0751324	-0.0404284	-0.054269	-0.0746777	-0.0708392	-0.0589689	-0.0578501	-0.0640804	-0.0357134	0.0197692	0.047044	0.0645302	0.0238747	-0.0296577	0.106586	0.881764	1.57308	1.04082	0.234872	0.0206512	0.0378861
	-0.379306	-0.271029	-0.121213	0.466204	1.24161	1.45523	1.25309	1.14107	1.0269	0.923825	0.914373	0.84645	0.701484	0.546262	0.427512	0.350336	0.296707	0.215937	0.0790196	-0.0271597	-0.0802963	-0.123539	-0.102466	-0.0428938	-0.0733526	-0.158739	-0.173405	-0.117154	-0.0825033	-0.14211	-0.218334	-0.267452	-0.303849	-0.303632	-0.312444	-0.333277	-0.280122	-0.175495	-0.0996973	0.022222	0.191596	0.330866	0.459473	0.866001	1.24338	0.982666	0.388112	0.0539101	-0.0623385
	-0.0472609	0.120278	0.319282	0.422182	0.462948	0.524302	0.593268	0.663747	0.68862	0.705902	0.675516	0.636564	0.612436	0.545168	0.488186	0.43164	0.391583	0.356288	0.327669	0.30467	0.268818	0.257765	0.25701	0.238868	0.206825	0.163485	0.116842	0.0736677	0.0464019	0.0224749	-0.0214868	-0.0673173	-0.130981	-0.198876	-0.252397	-0.295627	-0.311763	-0.285212	-0.0560551	0.405678	0.981263	1.54587	1.74882	1.46826	0.95906	0.454246	0.0916112	-0.125459	-0.270326
	-0.00787436	0.152909	0.355256	0.473902	0.527054	0.548637	0.534126	0.544572	0.548893	0.543405	0.498511	0.45882	0.393115	0.290931	0.219496	0.155184	0.124994	0.103913	0.0722961	0.0290593	-0.0203279	-0.0410276	-0.0501439	-0.0561806	-0.0565473	-0.058259	-0.0634346	-0.091416	-0.13328	-0.189406	-0.251565	-0.290653	-0.308118	-0.309902	-0.295172	-0.283021	-0.286133	-0.29192	-0.151578	0.168372	0.603779	1.079	1.30245	1.1963	0.930836	0.584724	0.279002	0.0857866	-0.0500911
	-0.131938	0.00150509	0.183205	0.342608	0.487111	0.604453	0.707644	0.822273	0.892639	0.905287	0.86521	0.801439	0.726992	0.632422	0.539127	0.458803	0.38271	0.328123	0.280713	0.229209	0.190212	0.155192	0.118834	0.0692265	0.0167459	-0.0288017	-0.0754605	-0.103481	-0.127588	-0.174739	-0.225564	-0.296214	-0.373414	-0.421492	-0.437164	-0.436953	-0.41878	-0.370961	-0.166343	0.214739	0.733204	1.25782	1.47973	1.37908	1.05976	0.659243	0.368002	0.183575	0.0342312
	-0.0916678	0.113716	0.33331	0.528568	0.695503	0.831908	0.913737	0.960313	0.956129	0.889379	0.822495	0.763862	0.723352	0.637538	0.549801	0.461846	0.367061	0.316749	0.264593	0.231648	0.229202	0.249338	0.286063	0.301755	0.273322	0.223534	0.1327	0.0434388	-0.0413536	-0.131807	-0.192657	-0.252467	-0.305625	-0.331608	-0.354169	-0.377769	-0.414661	-0.456227	-0.370968	-0.129922	0.257791	0.703858	0.948606	0.918117	0.700926	0.403925	0.169275	0.0264555	-0.0709423
	-0.0317983	0.144189	0.318325	0.485945	0.628193	0.766129	0.877835	0.971516	1.07103	1.14672	1.20954	1.23026	1.20568	1.0486	0.878058	0.733617	0.590587	0.509736	0.416807	0.321218	0.266662	0.254411	0.291422	0.340004	0.321153	0.278571	0.195998	0.105204	0.0505143	-0.00347136	-0.0631212	-0.132844	-0.207482	-0.260237	-0.287619	-0.301769	-0.3355	-0.364327	-0.280213	-0.0365795	0.313846	0.696492	0.87246	0.759847	0.517918	0.232704	0.0426401	-0.0416831	-0.0990998
	0.0675598	0.252347	0.409966	0.524232	0.596953	0.647174	0.683892	0.743168	0.843884	0.900413	0.939551	0.928502	0.853239	0.700226	0.531746	0.400332	0.309487	0.298535	0.304333	0.294152	0.29534	0.283128	0.282468	0.294403	0.259255	0.223235	0.166298	0.0892518	0.0402718	-0.0120017	-0.05447	-0.0781809	-0.106676	-0.102503	-0.105802	-0.110793	-0.134962	-0.157232	-0.0365501	0.247474	0.631834	1.0055	1.12986	0.942316	0.624953	0.320915	0.147053	0.100074	0.0880596
	-0.177894	-0.0139272	0.146336	0.243163	0.327747	0.378824	0.436386	0.489822	0.532046	0.550371	0.535796	0.512335	0.472266	0.419502	0.340729	0.269575	0.211364	0.175143	0.151287	0.129179	0.111397	0.0862543	0.0777575	0.0801479	0.0619206	0.0373083	0.00270349	-0.0400924	-0.0771228	-0.112502	-0.14691	-0.180974	-0.221307	-0.270196	-0.313535	-0.357838	-0.386677	-0.376499	-0.194703	0.160619	0.610272	1.0765	1.27076	1.16833	0.928057	0.675304	0.543234	0.557319	0.576965
	-0.0204439	0.252409	0.549271	0.713319	0.830559	0.898653	0.921168	0.918114	0.903366	0.861907	0.802452	0.763453	0.738328	0.69806	0.594694	0.488295	0.365126	0.257605	0.178624	0.102322	0.0461005	0.0224196	0.047487	0.0965636	0.119453	0.0858746	0.012556	-0.0825014	-0.158371	-0.190773	-0.204106	-0.213826	-0.230069	-0.269972	-0.29981	-0.330248	-0.371741	-0.397566	-0.24339	0.0516101	0.438789	0.840802	0.929622	0.786494	0.517463	0.247492	0.131318	0.141652	0.183138
	0.08913	0.341101	0.553427	0.658846	0.689235	0.700552	0.723565	0.762471	0.819394	0.863045	0.861458	0.834275	0.781227	0.702733	0.581131	0.45489	0.338254	0.236297	0.181136	0.117165	0.067477	0.0389871	0.0214842	0.0302104	0.0297872	-0.00625103	-0.0464825	-0.104534	-0.146011	-0.152558	-0.16693	-0.170193	-0.18186	-0.239496	-0.282629	-0.307796	-0.35269	-0.360471	-0.183345	0.126859	0.526196	0.939618	1.02145	0.848592	0.540678	0.185935	-0.0419553	-0.170746	-0.253807
	-0.0338176	0.238533	0.470168	0.634844	0.739695	0.79709	0.844142	0.909377	0.965722	0.971707	0.947311	0.879643	0.799014	0.691328	0.546122	0.365534	0.199361	0.0857246	0.00436529	-0.0437726	-0.0902228	-0.125333	-0.128711	-0.115365	-0.0889265	-0.110704	-0.14087	-0.162426	-0.180674	-0.157861	-0.139231	-0.153237	-0.186448	-0.213148	-0.253226	-0.270543	-0.292361	-0.338032	-0.291155	-0.161262	0.0714817	0.329665	0.484757	0.521909	0.431035	0.338522	0.229413	0.131013	0.0552839
	-0.257478	-0.101732	0.124797	0.29981	0.46347	0.591686	0.671205	0.743905	0.819515	0.872794	0.896752	0.874226	0.812861	0.733114	0.646048	0.552138	0.470488	0.363454	0.2431	0.128898	0.0269779	-0.0195168	-0.0323234	-0.021391	-0.0158047	-0.029522	-0.0924009	-0.139394	-0.171478	-0.227677	-0.222025	-0.23999	-0.275612	-0.291206	-0.350984	-0.371441	-0.372044	-0.351256	-0.251431	-0.166669	-0.0482945	0.0965644	0.166481	0.229617	0.239331	0.236408	0.242507	0.212261	0.176293
	-0.548266	-0.433079	-0.195037	0.027535	0.272361	0.493753	0.67294	0.774331	0.87675	0.950894	0.922021	0.882954	0.852022	0.841167	0.852235	0.872411	0.802812	0.660248	0.512978	0.378447	0.277964	0.210182	0.143024	0.0784287	0.0106868	-0.0550991	-0.129084	-0.210434	-0.266813	-0.299687	-0.294067	-0.287256	-0.284456	-0.293116	-0.322893	-0.336327	-0.346747	-0.321194	-0.202303	-0.042782	0.184978	0.402714	0.507099	0.554806	0.53137	0.532834	0.554126	0.56801	0.57407
	-0.335356	-0.213868	-0.00778339	0.13991	0.3025	0.461479	0.608329	0.738852	0.856151	0.925137	0.890621	0.782089	0.68598	0.59818	0.520777	0.479482	0.388401	0.277821	0.18388	0.107924	0.052657	0.00417198	-0.0540205	-0.0941522	-0.134535	-0.178165	-0.203441	-0.218016	-0.231305	-0.235262	-0.224241	-0.258418	-0.275332	-0.277784	-0.274283	-0.251795	-0.252334	-0.218772	-0.148261	-0.0276843	0.164703	0.327811	0.385847	0.41709	0.405503	0.401158	0.437302	0.432196	0.386041
	-0.341075	-0.211344	0.0256324	0.235786	0.455897	0.640735	0.743681	0.756581	0.733148	0.68831	0.613237	0.547928	0.508702	0.459009	0.362959	0.298007	0.244196	0.197294	0.181381	0.146955	0.0791299	0.0178565	-0.04251	-0.0952728	-0.144703	-0.203937	-0.253716	-0.273645	-0.2751	-0.262214	-0.227901	-0.223093	-0.235661	-0.227405	-0.210777	-0.215334	-0.206627	-0.203399	-0.172642	-0.0934826	0.0390216	0.17181	0.244439	0.320778	0.357732	0.40697	0.429408	0.385766	0.307968
	-0.229813	0.0242153	0.279129	0.456324	0.58462	0.657153	0.654838	0.627356	0.602111	0.593363	0.564916	0.514013	0.418102	0.312683	0.212867	0.130678	0.0874732	0.053189	0.0235769	-0.00892268	-0.067387	-0.129829	-0.200756	-0.273283	-0.324028	-0.368701	-0.395272	-0.404774	-0.398575	-0.386495	-0.338481	-0.263601	-0.214294	-0.181785	-0.195642	-0.256707	-0.311756	-0.325953	-0.22477	-0.0672644	0.127159	0.318064	0.357722	0.343951	0.310856	0.265822	0.259582	0.246208	0.199493
	0.0331338	0.262607	0.401994	0.466133	0.510424	0.57609	0.632419	0.682672	0.733686	0.788869	0.829038	0.8468	0.80943	0.740921	0.669415	0.592161	0.528668	0.45575	0.372446	0.30082	0.226157	0.170237	0.12278	0.0759598	0.0405538	0.013376	-0.0164016	-0.0483438	-0.0701551	-0.108686	-0.148238	-0.179849	-0.221476	-0.265864	-0.281067	-0.28734	-0.289822	-0.279463	-0.158758	0.0146846	0.206471	0.433804	0.466995	0.417859	0.365824	0.268824	0.249372	0.230804	0.169429
	0.0807345	0.29861	0.416731	0.464843	0.478086	0.472167	0.510217	0.56462	0.626698	0.706443	0.723338	0.687747	0.610536	0.52142	0.455195	0.418158	0.391785	0.362341	0.312058	0.245844	0.171651	0.101106	0.0264247	-0.0462662	-0.10441	-0.154145	-0.190582	-0.226461	-0.249831	-0.26264	-0.267275	-0.264285	-0.273355	-0.307433	-0.343071	-0.37739	-0.413226	-0.412702	-0.245296	0.00428003	0.277876	0.559058	0.593552	0.514504	0.422512	0.299923	0.26879	0.2599	0.232301
	0.036186	0.409317	0.754299	0.7728	0.792656	0.794987	0.829309	0.94877	1.00847	1.05733	1.08837	1.05487	0.987049	0.889922	0.786056	0.675478	0.583067	0.495957	0.375745	0.305627	0.263347	0.236226	0.224708	0.199294	0.147692	0.0972205	0.0692457	0.0205779	-0.0168528	-0.0709375	-0.146411	-0.180483	-0.190844	-0.193917	-0.201537	-0.18378	-0.203799	-0.205442	-0.0611865	0.183593	0.468355	0.749136	0.821746	0.648884	0.447631	0.246969	0.140838	0.12829	0.121541
	-0.31212	0.0179582	0.371683	0.448842	0.441787	0.436925	0.403656	0.482023	0.521928	0.520058	0.557919	0.578072	0.610932	0.610681	0.58133	0.532114	0.474685	0.440207	0.387833	0.329231	0.276866	0.228643	0.203284	0.191379	0.171922	0.16031	0.122463	0.0436769	-0.0439428	-0.1408	-0.225906	-0.260751	-0.234297	-0.200641	-0.158529	-0.0623324	-0.0144672	0.0424301	0.223271	0.465313	0.720441	0.941836	0.952622	0.75409	0.557175	0.405708	0.368265	0.376575	0.340546
	0.282133	0.421355	0.495794	0.52398	0.475891	0.435643	0.355362	0.299884	0.291925	0.264762	0.237586	0.277243	0.322358	0.374278	0.444536	0.47202	0.417499	0.334343	0.198444	0.0303762	-0.0619841	-0.0777543	-0.0639373	-0.0276595	0.0134661	-0.00568741	-0.0869285	-0.182507	-0.273715	-0.340496	-0.348276	-0.285981	-0.185937	-0.137946	-0.0888362	-0.0994641	-0.181063	-0.253784	-0.260731	-0.241608	-0.123854	0.0858706	0.272937	0.430208	0.612119	0.830736	1.06522	1.33458	1.58599
	0.199554	0.208969	0.199711	0.158173	0.132045	0.126477	0.146136	0.172921	0.201871	0.216319	0.199856	0.171808	0.154541	0.168971	0.210241	0.270351	0.334673	0.383774	0.386772	0.355815	0.328259	0.303443	0.299597	0.336272	0.37296	0.399145	0.424145	0.441744	0.487196	0.53653	0.565615	0.580758	0.597554	0.576022	0.543877	0.502179	0.447762	0.439322	0.559227	0.714131	0.900402	1.07902	1.19854	1.22443	1.24198	1.24636	1.24179	1.22009	1.19555
	0.301635	0.252654	0.1662	0.137685	0.13837	0.180949	0.274803	0.401477	0.495458	0.57371	0.607987	0.579676	0.492025	0.424971	0.385683	0.360022	0.36322	0.376147	0.36152	0.330281	0.264744	0.19877	0.149409	0.118069	0.122964	0.136459	0.18737	0.237869	0.288896	0.341577	0.331084	0.28454	0.254141	0.264405	0.290522	0.327385	0.346271	0.347626	0.467213	0.702663	1.0391	1.43275	1.7914	1.91741	1.93672	1.89268	1.79009	1.71385	1.66593
	0.508922	0.479122	0.423753	0.40373	0.358519	0.309137	0.293334	0.281495	0.312793	0.383569	0.448619	0.516191	0.528766	0.505562	0.468635	0.414207	0.370977	0.349039	0.353484	0.366178	0.349175	0.312341	0.256811	0.192398	0.163028	0.139104	0.128491	0.132673	0.131763	0.126011	0.120171	0.105473	0.0762304	0.0550251	0.03839	0.0287618	0.0412328	0.0906308	0.147816	0.188944	0.187658	0.159424	0.155342	0.243331	0.452035	0.772085	1.1238	1.42069	1.5882
	-0.0112731	-0.0436997	-0.0734887	-0.0859137	-0.0772212	-0.0487331	-0.0120722	0.0121072	0.00980994	-0.00753271	-0.0257813	-0.032494	-0.020961	-0.000790511	0.025007	0.0444456	0.060762	0.0760895	0.0926003	0.103343	0.115348	0.123747	0.128451	0.141057	0.160189	0.189194	0.221734	0.258552	0.296379	0.326867	0.355759	0.380323	0.40559	0.424361	0.450739	0.484369	0.529021	0.601282	0.72467	0.88874	1.06055	1.25201	1.42246	1.56432	1.71922	1.87034	1.97367	2.1145	2.24351
	0.175159	0.185772	0.196312	0.202938	0.208795	0.209891	0.203598	0.20169	0.205089	0.214005	0.227365	0.245041	0.241813	0.234699	0.222736	0.216428	0.217287	0.228887	0.244488	0.253947	0.254356	0.244971	0.237431	0.244734	0.271976	0.30666	0.35846	0.394483	0.414479	0.417659	0.406499	0.395761	0.413015	0.440904	0.473372	0.511584	0.535519	0.554875	0.623872	0.71259	0.832845	0.97468	1.07759	1.09719	1.10345	1.09916	1.09868	1.18678	1.32157
	0.147638	0.17735	0.207772	0.208008	0.205987	0.196682	0.183683	0.200531	0.234532	0.268335	0.310317	0.349557	0.351062	0.353975	0.348239	0.349385	0.367317	0.383745	0.395434	0.418417	0.429198	0.409011	0.398026	0.373854	0.353288	0.352819	0.371606	0.394294	0.434581	0.465833	0.479441	0.496157	0.519222	0.554547	0.603045	0.65897	0.705451	0.753145	0.838046	0.948446	1.08683	1.24239	1.37128	1.41182	1.43291	1.45625	1.47521	1.57075	1.73887
	0.276935	0.28006	0.304854	0.309261	0.306211	0.29563	0.283875	0.266374	0.277356	0.29293	0.308045	0.337893	0.368568	0.398632	0.433313	0.469335	0.495006	0.489377	0.483648	0.483592	0.475493	0.470693	0.474277	0.454452	0.435041	0.43063	0.421103	0.41795	0.436858	0.443819	0.429724	0.418134	0.408879	0.411575	0.452281	0.508098	0.572787	0.645995	0.745707	0.859912	0.98038	1.1121	1.22693	1.2873	1.32556	1.38532	1.43288	1.52581	1.68819
	0.246949	0.269638	0.301454	0.331264	0.349799	0.359782	0.364669	0.352432	0.349802	0.35803	0.372818	0.388119	0.408009	0.405427	0.396514	0.386636	0.373243	0.34819	0.313077	0.297868	0.278109	0.263637	0.261841	0.256498	0.257958	0.265233	0.276317	0.267233	0.263613	0.258109	0.2515	0.25576	0.277032	0.316957	0.374624	0.452705	0.5276	0.612138	0.717661	0.819454	0.92488	1.03763	1.1323	1.1885	1.2448	1.3158	1.39332	1.49184	1.61141
	0.426225	0.49833	0.573	0.644693	0.618384	0.593807	0.569616	0.51765	0.454081	0.397933	0.342296	0.299974	0.291537	0.284244	0.271294	0.254548	0.246289	0.223731	0.203429	0.191672	0.181972	0.189194	0.1972	0.197334	0.172219	0.148768	0.124452	0.0965076	0.0977515	0.119162	0.143871	0.172309	0.184368	0.181855	0.175418	0.177519	0.20144	0.250553	0.319455	0.385362	0.45631	0.625879	0.842538	1.05853	1.27167	1.55421	1.87515	2.19144	2.50323
	0.180043	0.292547	0.397372	0.457672	0.412029	0.366255	0.320322	0.263857	0.188219	0.110078	0.0319668	-0.0306464	-0.0320028	-0.0267927	-0.021019	-0.0149534	-0.0156579	-0.0239561	-0.0324775	-0.0439879	-0.0214256	0.0396505	0.100614	0.16216	0.195146	0.19916	0.203264	0.206885	0.207974	0.165283	0.118506	0.0714783	0.0380108	0.0399359	0.0576726	0.0744524	0.085684	0.0922518	0.111748	0.131515	0.163896	0.341791	0.597128	0.852819	1.11638	1.52231	1.95193	2.38174	2.80746
	0.202002	0.276713	0.352419	0.380534	0.345698	0.310493	0.275206	0.228622	0.144519	0.0615407	-0.0214214	-0.0876571	-0.0977662	-0.107833	-0.117899	-0.110469	-0.0884215	-0.0640458	-0.0397897	-0.023386	-0.0351442	-0.0291707	-0.0229911	-0.019369	0.00704086	0.0432433	0.0799767	0.116377	0.138285	0.128162	0.117915	0.107705	0.105579	0.115235	0.112053	0.108871	0.102417	0.0932399	0.106438	0.119444	0.140459	0.258373	0.450521	0.644451	0.848917	1.28851	1.84402	2.39593	2.94453
	0.327132	0.304584	0.286047	0.233708	0.214842	0.205922	0.196472	0.202727	0.18385	0.175969	0.168109	0.170786	0.179014	0.140636	0.102259	0.0677699	0.0229844	0.0364554	0.05107	0.059739	0.104566	0.147765	0.189671	0.230238	0.243232	0.244217	0.240075	0.236688	0.255715	0.24106	0.230809	0.220636	0.19104	0.160993	0.111883	0.0627718	0.0141125	0.0151531	0.11653	0.219732	0.332856	0.502922	0.613755	0.707619	0.801074	1.02234	1.45595	1.93372	2.41088
	0.12288	0.19575	0.268446	0.292742	0.210213	0.111409	0.0126298	-0.0627837	-0.0508731	-0.000631135	0.0495953	0.103951	0.128601	0.100963	0.0733254	0.0381388	0.0057257	0.0628463	0.121079	0.179409	0.213509	0.157603	0.0958356	0.0344855	0.00470304	0.0197704	0.0369717	0.0540904	0.0534452	0.0188418	-0.0224186	-0.0637072	-0.0998404	-0.122559	-0.138056	-0.153454	-0.169132	-0.137733	0.208037	0.562477	0.916698	1.29127	1.29367	1.22684	1.16007	1.16391	1.46546	1.83987	2.21435
	0.297619	0.304445	0.311269	0.314213	0.294166	0.269019	0.24387	0.212332	0.189588	0.181291	0.172888	0.168438	0.181592	0.160944	0.140876	0.124719	0.10752	0.142667	0.177077	0.21135	0.231283	0.235261	0.234632	0.233998	0.224098	0.235152	0.247558	0.259966	0.290148	0.257175	0.208632	0.16017	0.106129	0.0965345	0.104189	0.110608	0.117019	0.134535	0.419423	0.706295	0.992947	1.27667	1.29122	1.25014	1.20925	1.27635	1.58013	1.93474	2.28934
	0.0428483	0.0934023	0.143851	0.202451	0.242929	0.229681	0.216694	0.197009	0.162201	0.141967	0.126919	0.115576	0.108768	0.0667999	0.0171278	-0.0331203	-0.0709878	-0.0448981	-0.0239642	-0.00308116	0.00400127	0.00339605	0.0340544	0.0646035	0.105606	0.168095	0.211784	0.255854	0.295904	0.26339	0.206873	0.156779	0.111816	0.111854	0.148352	0.174042	0.197583	0.216933	0.507866	0.903509	1.29888	1.69716	1.82613	1.72883	1.63315	1.58694	1.79951	2.1593	2.51707
	-0.114312	-0.0613595	-0.00748076	0.0400468	0.121905	0.1942	0.262623	0.333351	0.340233	0.274797	0.213335	0.151357	0.124797	0.122114	0.105295	0.0881153	0.0523261	-0.00974872	-0.075065	-0.140366	-0.192973	-0.186609	-0.0994302	-0.00987695	0.0736385	0.129014	0.102738	0.0724012	0.0426018	0.01233	-0.0165928	-0.0432847	-0.0711214	-0.0834332	-0.0502007	-0.0154054	0.0193158	0.0489819	0.340845	0.862996	1.38454	1.90681	2.20898	2.1202	2.02494	1.93652	2.03898	2.29869	2.57119
	-0.1085	-0.0618687	-0.00822375	0.0479904	0.071308	0.107862	0.154924	0.191476	0.219892	0.209508	0.173231	0.13615	0.101909	0.0507247	-0.0133887	-0.0730174	-0.123097	-0.140942	-0.108245	-0.0732699	-0.0524859	-0.0277795	-0.0215643	-0.0262527	-0.0232836	-0.0148792	0.0160173	0.0376255	0.0568997	0.0524197	-0.0210327	-0.0997846	-0.172743	-0.220863	-0.22605	-0.187566	-0.145186	-0.114709	0.115171	0.674933	1.26431	1.86722	2.29373	2.22871	2.03869	1.85188	1.75498	1.94765	2.27183
	-0.00887691	0.0426918	0.095206	0.160554	0.234619	0.305353	0.379059	0.372452	0.312843	0.259979	0.209325	0.199034	0.24503	0.290114	0.32842	0.35694	0.321338	0.285231	0.258871	0.23231	0.196955	0.15717	0.104861	0.0478285	0.00510855	-0.0216028	-0.0420182	-0.060092	-0.0532737	-0.0418323	-0.0305443	-0.0186993	-0.000254528	0.0445845	0.088885	0.141272	0.192146	0.203036	0.212249	0.235519	0.266782	0.251502	0.236917	0.196193	0.124499	0.271637	0.469207	0.678661	0.913093
	-0.122434	-0.0857026	-0.0490933	0.0411875	0.141387	0.241858	0.341984	0.337593	0.260509	0.182935	0.105207	0.0505613	0.0305749	0.0109157	-0.00783361	-0.022256	-0.0329104	-0.0435888	-0.0553913	-0.0666662	-0.102733	-0.140233	-0.176741	-0.21279	-0.200569	-0.160076	-0.120109	-0.0802955	-0.0310468	4.28211e-05	0.0312749	0.0625309	0.0876788	0.131912	0.176007	0.219178	0.250606	0.228725	0.205103	0.178044	0.152424	0.125527	0.097223	0.0747703	0.0572333	0.244358	0.490152	0.733322	0.973519
	0.172688	0.176834	0.180989	0.170335	0.134236	0.0981378	0.0620334	0.0406344	0.053431	0.0662275	0.0790243	0.105029	0.144437	0.183844	0.223252	0.256705	0.25667	0.25663	0.256589	0.256906	0.216776	0.173223	0.12967	0.0862871	0.124178	0.196945	0.269713	0.342488	0.37596	0.351458	0.326955	0.302452	0.307834	0.39807	0.488306	0.578542	0.632862	0.555281	0.476993	0.398705	0.328298	0.38799	0.447773	0.507556	0.5671	0.591065	0.60702	0.622975	0.639058
	-0.0396182	-0.0139852	0.0116611	0.074238	0.142956	0.211673	0.280385	0.256777	0.172057	0.087494	0.00293088	-0.0344892	0.020314	0.0749611	0.129608	0.19028	0.213102	0.235152	0.257203	0.271726	0.197636	0.127448	0.0572608	-0.0127247	-0.0456343	-0.0749348	-0.104236	-0.133528	-0.117478	-0.0836497	-0.0498125	-0.0159754	0.0168246	0.0770622	0.137561	0.198059	0.243292	0.226485	0.208484	0.190484	0.172358	0.139147	0.0994154	0.0596841	0.0209171	0.145136	0.31513	0.485125	0.655243
	0.240255	0.256015	0.27178	0.319038	0.384358	0.449678	0.514994	0.509724	0.443354	0.375802	0.30825	0.273838	0.301017	0.328955	0.356892	0.390441	0.410411	0.431542	0.452672	0.469822	0.471311	0.470322	0.469333	0.468299	0.432439	0.389823	0.347206	0.304585	0.306953	0.337991	0.368819	0.399646	0.441175	0.491336	0.538641	0.585946	0.6104	0.566469	0.526213	0.485956	0.446768	0.419027	0.38382	0.348613	0.314041	0.402883	0.542864	0.682844	0.822903
	-0.119437	-0.0829681	-0.0464964	0.034415	0.183754	0.333093	0.482432	0.59205	0.533145	0.466749	0.400353	0.337844	0.312933	0.294754	0.276576	0.262149	0.238583	0.20739	0.176197	0.14415	0.141872	0.168153	0.194433	0.220707	0.237581	0.233289	0.228996	0.224697	0.215033	0.21873	0.224587	0.230443	0.244597	0.251294	0.256502	0.261711	0.262119	0.236913	0.208552	0.180192	0.153751	0.150517	0.137679	0.12484	0.111823	0.152474	0.397428	0.642382	0.887349
	-0.112722	-0.0916019	-0.0704827	-0.038077	0.0130259	0.0641287	0.115231	0.160453	0.120172	0.0746089	0.0290459	-0.0170885	-0.0431177	-0.0577977	-0.0724778	-0.0876038	-0.0968618	-0.103583	-0.110305	-0.116897	-0.100363	-0.0770332	-0.053704	-0.0303748	-0.0234931	-0.0266793	-0.0298653	-0.0330505	-0.0314014	-0.0602688	-0.0880281	-0.115787	-0.144411	-0.146716	-0.13967	-0.132624	-0.124829	-0.125139	-0.140854	-0.156568	-0.172513	-0.176261	-0.156257	-0.136252	-0.116236	-0.00368471	0.357498	0.718681	1.07986
	-0.098015	-0.0762273	-0.0544397	-0.0252041	0.0578377	0.140886	0.223934	0.296534	0.189038	0.0747218	-0.0395948	-0.153621	-0.123098	-0.06581	-0.00852193	0.0487491	0.0623516	0.0583371	0.0543232	0.0503093	0.0518098	0.0425088	0.0331969	0.0238853	0.00874901	0.024969	0.0411842	0.0573993	0.0769624	0.0639858	0.0479417	0.0318976	0.0161323	0.0524097	0.0994813	0.146553	0.193561	0.180439	0.134032	0.0876269	0.0412221	0.0333532	0.0777776	0.122174	0.16657	0.295878	0.635711	0.975613	1.31551
	-0.194718	-0.21676	-0.238803	-0.228475	-0.150774	-0.0741777	0.00241799	0.0669392	0.0568315	0.0497298	0.0426283	0.0354912	0.0153001	-0.00626781	-0.0278355	-0.0493672	-0.0466582	-0.0371564	-0.0276562	-0.0181558	0.000976454	0.0251488	0.0495344	0.07392	0.0830516	0.0961878	0.109515	0.122843	0.14192	0.120023	0.0916252	0.0632278	0.03475	0.00848477	-0.0113275	-0.0311398	-0.0509833	-0.0285281	0.0167103	0.0619916	0.107273	0.13333	0.127749	0.121444	0.115139	0.215414	0.579793	0.945898	1.312
	0.0351507	0.0800827	0.125015	0.169608	0.195566	0.223101	0.250636	0.278478	0.273067	0.232233	0.191399	0.150436	0.0821471	0.0538484	0.0255497	-0.00272616	-0.0151931	-0.0568247	-0.0984946	-0.140164	-0.182393	-0.156292	-0.131674	-0.107057	-0.0785967	-0.0522839	-0.0359462	-0.0196083	-0.0028418	-0.0261503	-0.0399314	-0.0537127	-0.0675774	-0.0861053	-0.0941818	-0.102258	-0.110282	-0.076247	-0.0299556	0.0143332	0.058622	0.0918227	0.301531	0.526911	0.752292	1.0099	1.23317	1.41097	1.58878
	-0.0863196	-0.102201	-0.118083	-0.133882	-0.128344	-0.106106	-0.083846	-0.0615774	-0.07209	-0.118796	-0.165647	-0.212489	-0.245915	-0.241798	-0.237639	-0.233482	-0.230975	-0.264732	-0.299496	-0.334259	-0.369	-0.366995	-0.360268	-0.35354	-0.347117	-0.324803	-0.295563	-0.26632	-0.237122	-0.221373	-0.235234	-0.249026	-0.262814	-0.266754	-0.233572	-0.200672	-0.167776	-0.149573	-0.163377	-0.17716	-0.190944	-0.197416	0.0915281	0.412861	0.734194	1.0528	1.45119	1.84891	2.24664
	-0.170447	-0.143007	-0.115576	-0.0881396	-0.0389886	0.00164446	0.0420792	0.082514	0.0560822	-0.0125539	-0.0798797	-0.147206	-0.193572	-0.217736	-0.242936	-0.268135	-0.296259	-0.317478	-0.338718	-0.359948	-0.381055	-0.3475	-0.307194	-0.266898	-0.226698	-0.215976	-0.211715	-0.207536	-0.203357	-0.189746	-0.18926	-0.188838	-0.188416	-0.193145	-0.17711	-0.158985	-0.140861	-0.114881	-0.0847216	-0.0580757	-0.0314296	-0.00177924	0.209577	0.457727	0.705862	0.953872	1.16825	1.3414	1.51449
	0.0977796	0.114744	0.130317	0.145515	0.152574	0.11749	0.0821469	0.0466569	0.00454554	-0.00532817	-0.0104347	-0.0153001	-0.0184124	-0.0592999	-0.0997418	-0.139051	-0.177547	-0.148994	-0.103016	-0.0585957	-0.015115	-0.021248	-0.0743957	-0.127987	-0.181039	-0.196912	-0.117997	-0.0371455	0.0435054	0.109813	0.0992653	0.080994	0.0621134	0.0421766	-0.00193057	-0.0471199	-0.0925488	-0.135148	-0.165562	-0.199636	-0.232472	-0.265096	-0.0303794	0.540528	1.1078	1.67529	2.10465	2.13971	2.17256
	-0.12034	-0.0936325	-0.0497053	-0.00126768	0.040584	0.00921073	-0.0477208	-0.104679	-0.158889	-0.173524	-0.154438	-0.134793	-0.116137	-0.0933296	-0.109302	-0.137391	-0.171493	-0.188514	-0.130697	-0.0602411	0.0144554	0.0733235	0.0179611	-0.0347904	-0.0883868	-0.136228	-0.120129	-0.107293	-0.0951945	-0.0859704	-0.0992213	-0.118679	-0.132911	-0.144022	-0.164522	-0.185506	-0.20631	-0.228272	-0.241467	-0.216991	-0.202211	-0.184122	-0.0931266	0.215265	0.562355	0.907079	1.22535	1.47552	1.74543
	-0.0811338	-0.0476644	0.012007	0.0599288	0.080853	0.0793194	0.0794335	0.0841125	0.108971	0.122409	0.138216	0.139044	0.140085	0.160323	0.17922	0.191844	0.185997	0.165144	0.142385	0.159923	0.192181	0.252495	0.296031	0.329853	0.304319	0.260571	0.216046	0.189357	0.22149	0.235467	0.239045	0.205733	0.178414	0.174211	0.175948	0.210532	0.253091	0.310433	0.356572	0.356781	0.33999	0.331856	0.442862	0.690816	0.971178	1.20114	1.24008	1.23503	1.30777
	0.207257	0.304212	0.359078	0.34658	0.266509	0.201658	0.162976	0.160487	0.153123	0.0948067	0.0759071	0.0654422	0.0737786	0.0705152	0.00262722	-0.0534952	-0.103728	-0.0537817	0.0457284	0.121152	0.179185	0.170083	0.181955	0.207993	0.227568	0.2222	0.177472	0.143475	0.131428	0.130513	0.142963	0.172161	0.216636	0.272176	0.30623	0.30881	0.313934	0.338603	0.342781	0.326758	0.286533	0.239964	0.332664	0.589329	0.947356	1.29627	1.43968	1.51923	1.63563
	-0.240817	-0.255472	-0.172031	-0.0306109	0.0996983	0.213292	0.230033	0.223486	0.218114	0.109663	0.00218138	-0.104579	-0.18771	-0.209078	-0.203512	-0.197239	-0.173311	-0.135518	-0.0727892	-0.0242015	0.0262292	0.0902745	0.136764	0.170875	0.16755	0.0963671	0.0374916	0.0148321	0.0198945	0.0558886	0.0998899	0.12567	0.18833	0.282144	0.387011	0.476014	0.486585	0.447288	0.414269	0.40377	0.434205	0.444777	0.534177	0.788721	1.1385	1.51329	1.67168	1.68039	1.66703
	-0.0926774	-0.0819689	0.0119072	0.166964	0.286569	0.323824	0.233749	0.121986	0.0465165	-0.012907	-0.0183197	-0.017804	-0.033016	-0.0462244	-0.0636505	-0.0813273	-0.0396986	0.0128992	0.054667	0.0624832	0.0363632	-0.0160885	-0.0419706	-0.0340351	-0.00791543	0.020301	-0.0181308	-0.0511406	-0.0949753	-0.102705	-0.0521902	-0.00823705	0.0870618	0.193962	0.274204	0.352551	0.345114	0.339767	0.342745	0.339927	0.348506	0.311104	0.422162	0.750379	1.19292	1.66781	1.83876	1.84519	1.84763
	0.273847	0.226068	0.248771	0.297511	0.355076	0.400052	0.329545	0.248129	0.174188	0.106198	0.0926665	0.0582951	0.0146512	-0.0147792	-0.0276663	0.0085898	0.0464688	0.102849	0.158546	0.169981	0.177002	0.120088	0.095284	0.10679	0.149713	0.175427	0.139165	0.0867194	0.0625456	0.116973	0.225243	0.341605	0.443983	0.47583	0.491832	0.483856	0.488141	0.551759	0.598278	0.595907	0.549704	0.422311	0.452235	0.60372	0.820937	1.0554	1.11685	1.27151	1.66838
	-0.108672	-0.111271	-0.0420612	0.100952	0.255398	0.38244	0.361432	0.218997	0.0800528	-0.0420609	-0.0968581	-0.124544	-0.139897	-0.155538	-0.160186	-0.149675	-0.139244	-0.11394	-0.0506278	-0.0117552	-0.000987466	-0.0135444	-0.0384782	-0.00652365	0.0478134	0.0702942	0.0488629	-0.00373764	-0.0247422	0.0155047	0.122101	0.227042	0.305486	0.379156	0.414758	0.483534	0.536177	0.559919	0.542249	0.510224	0.517818	0.511088	0.612029	0.792142	0.988035	1.19807	1.22641	1.275	1.45291
	-0.01324	-0.00824651	0.0206078	0.136393	0.241263	0.327115	0.334673	0.242059	0.156525	0.063627	-0.00607717	-0.0300447	-0.0305028	-0.0151511	0.019529	0.0579168	0.0668492	0.0715366	0.0509215	0.0341979	0.0384467	0.0486271	0.053335	0.0672996	0.092763	0.117821	0.126316	0.14225	0.159466	0.19058	0.267557	0.316985	0.391116	0.468758	0.494172	0.545266	0.554387	0.576569	0.628327	0.669893	0.692566	0.719304	0.789493	1.01132	1.29346	1.56964	1.64505	1.68394	1.80665
	0.0750478	0.0969697	0.135554	0.23071	0.29436	0.377918	0.392957	0.325095	0.263124	0.165372	0.0839354	0.052699	0.0106766	0.020467	0.041392	0.0641169	0.0863642	0.0927225	0.0791884	0.0490137	0.0448472	0.0471452	0.0631289	0.0836651	0.0869527	0.0905724	0.0503771	0.0245081	0.0114407	0.0366955	0.0997295	0.146504	0.184562	0.210639	0.215602	0.239333	0.275291	0.322895	0.405737	0.462651	0.47768	0.505982	0.564229	0.754815	0.966941	1.12037	1.14915	1.21302	1.49291
	0.200287	0.256782	0.308715	0.388782	0.421175	0.426316	0.331453	0.205659	0.13523	0.0915461	0.0926732	0.0908256	0.081099	0.0780371	0.102543	0.141905	0.139318	0.136447	0.117019	0.0806183	0.0982531	0.135976	0.183709	0.227648	0.244029	0.234852	0.198302	0.177022	0.148234	0.155566	0.197073	0.240881	0.320588	0.391558	0.448152	0.476686	0.464456	0.45541	0.436714	0.414409	0.389764	0.37007	0.450637	0.637064	0.901913	1.15784	1.30496	1.48178	1.83273
	0.334385	0.333116	0.328422	0.388105	0.43932	0.508915	0.488365	0.34501	0.206823	0.0869155	0.0175968	0.00512631	-0.0159103	-0.0292089	-0.0280734	-0.0230955	0.00864816	0.0329409	0.0597708	0.0363867	-0.0107359	-0.0444382	-0.0974068	-0.094315	-0.0533263	-0.0165485	0.00396677	-0.0125113	-0.0358938	-0.0324989	0.0177575	0.0808796	0.17053	0.282276	0.369777	0.443153	0.453564	0.456353	0.465508	0.484781	0.485771	0.48595	0.533043	0.663254	0.843565	0.992436	1.03268	1.11321	1.30702
	0.177535	0.189225	0.204988	0.338759	0.449456	0.553267	0.590601	0.444622	0.301919	0.179131	0.136941	0.143995	0.125863	0.0643523	-0.00511464	-0.041238	-0.0122537	0.0500476	0.119033	0.135987	0.110032	0.118748	0.0912116	0.112604	0.162412	0.162222	0.219021	0.21518	0.215941	0.235681	0.25831	0.338872	0.380265	0.464775	0.515145	0.555726	0.628444	0.673651	0.733405	0.782234	0.772695	0.744017	0.762123	0.916622	1.14373	1.37189	1.51924	1.67999	1.98669
	0.0691824	0.163743	0.263189	0.368447	0.447015	0.457519	0.387702	0.246782	0.104885	0.0538748	0.0584308	0.068406	0.0782035	0.0199096	-0.00955142	-0.0220989	0.020445	0.0915229	0.191824	0.253902	0.283335	0.295006	0.227273	0.186612	0.157175	0.109308	0.0901986	0.0227368	-0.0308972	-0.0509912	-0.0306516	0.0587373	0.158348	0.296394	0.388249	0.415499	0.441142	0.437861	0.481289	0.533056	0.513833	0.462958	0.529548	0.750492	1.0878	1.40992	1.61026	1.74046	2.08422
	-0.106065	-0.0429121	0.00266796	0.126828	0.306518	0.454987	0.52914	0.400024	0.216396	0.0578459	-0.0820286	-0.180721	-0.251551	-0.306217	-0.322432	-0.278232	-0.223703	-0.146959	-0.0723944	-0.0490669	-0.0743515	-0.111578	-0.143554	-0.135009	-0.0744615	-0.0600922	-0.0959822	-0.177436	-0.259277	-0.283307	-0.243229	-0.189452	-0.128331	-0.0969447	-0.080482	-0.0554513	-0.0403964	0.0686239	0.176556	0.276936	0.273164	0.199255	0.267188	0.497515	0.866395	1.21438	1.38993	1.43213	1.564
	-0.224346	-0.157199	-0.105803	-0.0163659	0.114533	0.215907	0.307724	0.247616	0.126677	0.0293925	-0.0536429	-0.100653	-0.169484	-0.247156	-0.343462	-0.372214	-0.345204	-0.290404	-0.213449	-0.161801	-0.169071	-0.176934	-0.19907	-0.237259	-0.225937	-0.232715	-0.232241	-0.229325	-0.247287	-0.241777	-0.216583	-0.168751	-0.112221	-0.0664083	-0.0198997	0.0422024	0.115453	0.221128	0.350815	0.415163	0.4487	0.386345	0.362256	0.448421	0.654401	0.929483	1.20355	1.42122	1.73582
	-0.085563	0.0213208	0.138749	0.274265	0.443849	0.575895	0.678139	0.577036	0.393252	0.22754	0.074685	-0.0179219	-0.103301	-0.173331	-0.20205	-0.180521	-0.174045	-0.156715	-0.133968	-0.117015	-0.118689	-0.121607	-0.127383	-0.120522	-0.0841267	-0.0608947	-0.0538633	-0.0659599	-0.111273	-0.148805	-0.113989	-0.0713624	-0.00680329	0.042691	0.070056	0.066281	0.0607812	0.0456089	0.0576369	0.0827323	0.100552	0.0750054	0.101822	0.272224	0.541908	0.887559	1.14725	1.34701	1.6323
	-0.0857419	-0.0854473	-0.0290997	0.0457979	0.150714	0.242919	0.293775	0.284088	0.29457	0.30186	0.308286	0.294264	0.268468	0.276827	0.270225	0.250711	0.178659	0.0880472	0.0376339	0.0264744	0.0355212	0.0718891	0.0694193	0.00327166	-0.0393554	-0.0711629	-0.0468894	-0.0843571	-0.0872935	-0.0659953	0.0328311	0.115404	0.169722	0.172729	0.180529	0.172732	0.197419	0.243516	0.305496	0.559012	1.0397	1.76909	2.39098	2.61825	2.59921	2.52124	2.56455	2.58242	2.47766
	-0.14866	-0.0990153	-0.0257401	0.0785251	0.16357	0.0810028	-0.0323416	-0.0222894	0.0253887	0.102648	0.185466	0.212271	0.220154	0.238495	0.275766	0.255904	0.231938	0.259564	0.331812	0.377678	0.357525	0.353121	0.350943	0.353423	0.446787	0.505869	0.525677	0.577143	0.569542	0.529722	0.526726	0.52564	0.548079	0.56091	0.517015	0.482296	0.476036	0.474628	0.453098	0.498081	0.620714	0.824767	1.3979	2.22795	2.44264	1.72441	1.32721	1.65891	2.09229
	-0.102447	-0.114896	-0.0872209	-0.041373	0.0253432	0.0806637	0.0864768	0.0625933	0.049308	0.166321	0.304192	0.291851	0.250812	0.319639	0.378784	0.315245	0.279509	0.341207	0.402813	0.443583	0.545327	0.637568	0.608009	0.617858	0.668486	0.71503	0.825287	0.87838	0.752219	0.671604	0.797924	0.934386	0.92962	0.82938	0.702287	0.622074	0.626624	0.662899	0.661681	0.612161	0.500529	0.376217	0.657458	1.42696	1.7778	1.39755	1.29811	1.84582	2.40104
	-0.0844132	-0.0909808	-0.0348542	0.156486	0.335379	0.262351	0.130679	0.179376	0.270392	0.278053	0.277696	0.364105	0.4252	0.352316	0.269543	0.233527	0.316834	0.431134	0.41814	0.397705	0.422623	0.40256	0.345736	0.379079	0.523131	0.628441	0.586594	0.472844	0.414155	0.477882	0.645652	0.721502	0.575481	0.375642	0.352864	0.433078	0.42342	0.396146	0.333409	0.221455	0.211861	0.279885	0.488638	1.46076	2.30314	1.8736	1.43202	1.85619	2.38304
	-0.10718	-0.0936634	-0.0808529	0.192481	0.470096	0.312219	0.0548645	0.0534956	0.131538	0.218677	0.333164	0.356375	0.316981	0.255331	0.270561	0.361403	0.381844	0.344395	0.320192	0.30102	0.320209	0.388806	0.425887	0.385915	0.299669	0.235257	0.236997	0.277156	0.281869	0.294285	0.267838	0.228641	0.215247	0.186793	0.186173	0.187662	0.189456	0.283412	0.343063	0.24635	0.144062	0.195827	0.451642	1.84426	3.25439	2.79862	1.90617	1.95286	2.35192
	-0.0322917	-0.00641298	0.0326911	0.241338	0.4317	0.291429	0.0634065	0.0426085	0.148135	0.237851	0.343768	0.427661	0.336796	0.2113	0.265865	0.331552	0.321865	0.301081	0.267118	0.279243	0.449396	0.604402	0.586159	0.500284	0.379561	0.314646	0.284434	0.240177	0.186308	0.152188	0.155965	0.209002	0.226755	0.147445	0.0932496	0.129063	0.196974	0.199712	0.17573	0.173537	0.130275	0.17225	0.424571	1.36028	2.25486	1.95591	1.4053	1.55938	2.02031
	0.38398	0.354839	0.292114	0.270264	0.269173	0.218515	0.142818	0.0802388	0.0952137	0.130993	0.228599	0.315674	0.31348	0.293707	0.262084	0.247712	0.178876	0.116982	0.0587004	0.00172281	-0.0325138	-0.0759334	-0.118932	-0.143354	-0.135538	-0.0890016	-0.0379624	-0.0514805	-0.0227457	-0.0147894	-0.00819035	-0.0601235	-0.117046	-0.127464	-0.0994288	-0.0982524	-0.170071	-0.256132	-0.296294	-0.261575	-0.201723	-0.171204	-0.125021	-0.111009	-0.0939496	-0.0598118	0.15429	0.648951	1.432
	0.219839	0.214988	0.165773	0.17351	0.222691	0.202032	0.140207	-0.00325231	-0.0264555	0.0416891	0.177848	0.264703	0.272366	0.22763	0.158633	0.103894	0.0748273	0.0910805	0.123572	0.164025	0.186415	0.163025	0.119932	0.0575586	0.0263462	0.0355646	0.0582888	0.1012	0.107167	0.117399	0.0858627	0.0611858	0.0125894	-0.0285178	-0.0714752	-0.076999	-0.0747229	-0.057697	-0.0572591	-0.0569135	-0.042957	-0.0607353	-0.0407554	-0.061777	-0.0760209	-0.0933789	0.0590863	0.566863	1.29083
	0.202296	0.175898	0.136537	0.113167	0.0838758	0.0437577	-0.0198553	-0.0894506	-0.0304229	0.0911695	0.280447	0.408361	0.461988	0.46716	0.427362	0.361198	0.278417	0.192422	0.122441	0.0913883	0.0903643	0.110593	0.0769427	0.0370177	-0.0201584	-0.00925376	0.0181114	0.0470705	-0.000223943	-0.0563055	-0.141557	-0.123445	-0.0543005	0.0369636	0.1138	0.110732	0.0640917	0.00429449	-0.0546739	-0.0740255	-0.0836414	-0.106861	-0.0785528	-0.0367927	0.012818	0.0201972	0.135625	0.585633	1.294
	0.184313	0.16764	0.154082	0.0994875	0.0344064	-0.101459	-0.223685	-0.265214	-0.166844	-0.00727659	0.133267	0.210726	0.215982	0.212886	0.18796	0.163988	0.155839	0.149968	0.145039	0.112463	0.0928521	0.0644952	0.0577164	0.0518497	0.025242	-0.0293813	-0.103673	-0.132935	-0.144204	-0.108441	-0.100434	-0.0824728	-0.0341677	0.0133168	0.055461	0.0253682	-0.0307154	-0.0587668	-0.0726149	-0.0562417	-0.0389104	-0.0182183	0.0481337	0.180012	0.316501	0.417159	0.570694	1.00501	1.67129
	0.166377	0.229992	0.280489	0.317422	0.31895	0.266258	0.20052	0.167073	0.236534	0.351535	0.420991	0.44045	0.39969	0.369817	0.332186	0.287637	0.249653	0.247919	0.260893	0.277367	0.280469	0.251141	0.244764	0.208152	0.192615	0.155822	0.12699	0.140398	0.148368	0.181304	0.15028	0.121727	0.104288	0.0955285	0.112007	0.106964	0.0778105	0.0454128	0.0364338	0.0470892	0.0447244	0.0631272	0.119605	0.232147	0.317857	0.333287	0.439165	0.859321	1.53658
	0.260846	0.24018	0.222279	0.223822	0.242962	0.264337	0.286309	0.292646	0.31904	0.379837	0.456093	0.486547	0.455483	0.396886	0.33606	0.360713	0.395444	0.44818	0.46088	0.444949	0.417337	0.380946	0.371959	0.357983	0.362447	0.376978	0.390759	0.400586	0.39263	0.383912	0.355332	0.349073	0.372347	0.413566	0.4355	0.407913	0.371799	0.331451	0.326102	0.327045	0.345983	0.375267	0.429185	0.509039	0.538435	0.499374	0.43775	0.583955	1.12284
	0.149672	0.110893	0.0500376	0.042708	0.0818856	0.122274	0.141415	0.113522	0.129555	0.196452	0.276456	0.291598	0.232197	0.166306	0.143234	0.163285	0.193656	0.209978	0.24315	0.287272	0.328484	0.351293	0.350476	0.317117	0.301854	0.28785	0.303297	0.301982	0.283878	0.260697	0.192914	0.150621	0.15118	0.196241	0.238921	0.231205	0.204212	0.18311	0.189965	0.208405	0.228447	0.20968	0.238003	0.347556	0.465934	0.539348	0.472734	0.666764	1.20279
	0.138766	0.101209	0.0603829	0.0566583	0.0630983	0.0849579	0.0749786	0.0332012	0.0740392	0.159379	0.286135	0.338529	0.323711	0.296377	0.270942	0.265002	0.218326	0.183712	0.183989	0.183854	0.204571	0.1996	0.216861	0.202359	0.181203	0.144028	0.139333	0.15487	0.176183	0.178803	0.147071	0.104798	0.0938298	0.104088	0.110304	0.0680195	0.0427029	0.00217828	0.0478379	0.0430117	0.0511324	0.0292487	0.059756	0.187849	0.355441	0.522122	0.599643	0.837508	1.3034
	0.173433	0.184299	0.245379	0.296	0.336828	0.313231	0.239291	0.117393	0.0879394	0.146811	0.258113	0.347996	0.358207	0.331535	0.263167	0.20728	0.117584	0.0592593	0.0545025	0.102756	0.194688	0.281127	0.331277	0.313206	0.242818	0.17313	0.102702	0.0608664	0.0175537	0.0227589	0.0479989	0.0681446	0.0911889	0.102024	0.11774	0.111092	0.0646367	-0.0111227	-0.0540518	-0.0357415	0.0213916	0.0995842	0.191202	0.32525	0.450899	0.555156	0.580824	0.72744	1.0905
	0.0365362	0.0905258	0.165584	0.237657	0.311075	0.341008	0.328281	0.222779	0.175135	0.148452	0.189705	0.214295	0.196575	0.176276	0.161838	0.208286	0.280515	0.332672	0.370699	0.367152	0.34798	0.334251	0.343535	0.372461	0.406418	0.414628	0.40777	0.403202	0.352557	0.330238	0.309877	0.288553	0.301503	0.326164	0.386409	0.426106	0.420907	0.41064	0.413319	0.454956	0.525845	0.614534	0.702037	0.774414	0.833018	0.846979	0.812064	0.887106	1.19364
	-0.0153604	0.0538786	0.0940553	0.133746	0.168273	0.165594	0.156794	0.0933609	0.0779832	0.0680078	0.0940272	0.108306	0.0964288	0.0852314	0.0935119	0.0855296	0.0974006	0.098813	0.105641	0.112722	0.101832	0.116377	0.153229	0.216225	0.261676	0.267013	0.232798	0.176001	0.121298	0.0767669	0.0729914	0.0972609	0.181773	0.266562	0.326927	0.339571	0.317816	0.278079	0.278951	0.318468	0.403488	0.546783	0.694586	0.775742	0.794299	0.748845	0.677419	0.777479	1.12565
	0.0293473	-0.00033122	0.0162407	0.0346164	0.0580113	0.109766	0.151919	0.228935	0.3058	0.3549	0.383275	0.391139	0.375987	0.349364	0.320981	0.272539	0.211993	0.159653	0.120251	0.129281	0.170135	0.228855	0.273648	0.275046	0.256469	0.239085	0.228675	0.223578	0.234882	0.209223	0.195544	0.18254	0.173261	0.190341	0.181346	0.169212	0.174274	0.185172	0.277545	0.480202	0.733404	1.02368	1.24367	1.34936	1.45892	1.60976	1.84381	2.12133	2.29095
	-0.0812848	-0.157009	-0.181513	-0.151027	-0.128965	-0.0324259	0.0567522	0.13124	0.25341	0.327262	0.384486	0.414143	0.404447	0.411313	0.440077	0.474814	0.500298	0.48493	0.439297	0.388801	0.324479	0.280811	0.240187	0.198722	0.207039	0.241392	0.294387	0.347576	0.351085	0.335395	0.307434	0.273963	0.264925	0.260992	0.247849	0.250303	0.237863	0.195141	0.225974	0.380904	0.630386	0.9943	1.29272	1.45922	1.61126	1.6972	1.84155	1.97698	2.00371
	-0.0253777	-0.0711767	-0.0886171	-0.0460358	0.0251255	0.124638	0.251287	0.339824	0.440243	0.534148	0.578796	0.624169	0.63879	0.612574	0.60372	0.594834	0.583126	0.576755	0.552711	0.514244	0.441404	0.361529	0.282956	0.214765	0.199017	0.219714	0.269207	0.327021	0.354704	0.341481	0.299418	0.236607	0.19087	0.172527	0.153822	0.140702	0.118346	0.0725604	0.178218	0.451892	0.831862	1.31726	1.63477	1.74933	1.78324	1.74359	1.69793	1.69462	1.61646
	-0.0477653	-0.0696914	-0.0989196	-0.0845345	-0.0745923	-0.0249335	0.0563297	0.117097	0.19312	0.253135	0.269842	0.278578	0.296056	0.323908	0.373366	0.427404	0.464714	0.479172	0.484732	0.482333	0.44301	0.402792	0.360067	0.325031	0.323346	0.328712	0.355496	0.386996	0.397141	0.390441	0.36444	0.319723	0.294069	0.291831	0.28011	0.293938	0.300973	0.267198	0.301715	0.367856	0.49911	0.753523	0.979062	1.24895	1.59495	1.93478	2.2603	2.47745	2.54745
	0.0231466	0.0129989	0.0297863	0.0299979	0.00867372	0.010403	0.0138681	0.0292748	0.0348579	0.0715591	0.124067	0.179804	0.292693	0.357577	0.392312	0.416685	0.372399	0.373013	0.395332	0.417287	0.481106	0.484069	0.462913	0.441829	0.375065	0.339033	0.312579	0.270717	0.259685	0.233508	0.214843	0.212717	0.17392	0.131839	0.074068	0.0316736	0.0328473	0.0442803	0.063119	0.0597208	0.0909057	0.188455	0.345309	0.633543	1.07909	1.69746	2.35353	2.88674	3.21007
	0.00625272	-0.0195409	-0.0376266	-0.0641374	-0.045729	0.0468676	0.169188	0.337958	0.455152	0.510118	0.553293	0.535374	0.526249	0.529376	0.538525	0.559513	0.5561	0.544115	0.497037	0.448723	0.430434	0.407625	0.406671	0.392439	0.365629	0.339073	0.293344	0.242794	0.167907	0.0946258	0.0406915	0.0159669	0.0219019	0.0522901	0.0876724	0.096239	0.124581	0.137951	0.139199	0.173469	0.206279	0.267361	0.395211	0.574561	0.854614	1.36464	1.97418	2.49841	2.93083
	-0.343696	-0.34771	-0.310439	-0.245023	-0.21249	-0.132573	-0.0455079	0.0375976	0.146542	0.236134	0.301644	0.358592	0.382404	0.374134	0.381518	0.378541	0.371019	0.360194	0.304457	0.263429	0.224484	0.217043	0.238775	0.234638	0.241418	0.20539	0.159186	0.117284	0.062725	0.053614	0.0510509	0.0492796	0.0446719	-0.00326868	-0.0535231	-0.0927234	-0.110849	-0.0651471	0.0612692	0.216283	0.381571	0.545105	0.70369	0.907045	1.19724	1.70663	2.29352	2.8094	3.23819
	0.333534	0.494919	0.623385	0.715983	0.7854	0.816181	0.854792	0.872017	0.891932	0.90927	0.876177	0.773303	0.663694	0.551351	0.450105	0.347319	0.279105	0.21664	0.135819	0.073113	0.0328695	0.00631786	-0.0199949	-0.0369718	-0.0522573	-0.0313039	-0.0106517	0.0467152	0.0773887	0.0550748	-0.00325952	-0.102995	-0.206576	-0.309227	-0.380427	-0.423911	-0.469905	-0.495944	-0.43307	-0.295894	-0.0730726	0.219981	0.460783	0.677701	0.791004	0.862176	0.945753	0.996107	1.01976
	0.671061	1.08994	1.47626	1.6459	1.82634	1.86956	1.84442	1.66173	1.45931	1.24778	1.00069	0.753602	0.558393	0.382145	0.216995	0.063498	-0.00466681	0.00959832	0.0261979	0.0801502	0.168967	0.180171	0.120586	0.0626774	-0.024489	-0.110589	-0.138976	-0.145679	-0.154427	-0.191397	-0.236393	-0.280389	-0.316247	-0.333767	-0.301765	-0.280769	-0.290951	-0.305897	-0.28841	-0.233464	-0.0842727	0.205714	0.49428	0.703342	0.879571	0.969671	0.977975	0.993049	0.95913
	0.628953	1.18225	1.68016	1.77782	1.75736	1.68046	1.46934	1.2955	1.20771	1.13817	1.04237	0.887265	0.692223	0.523001	0.357272	0.214624	0.13666	0.139911	0.134525	0.134251	0.1331	0.10389	-0.00657484	-0.112658	-0.207635	-0.296147	-0.338535	-0.325135	-0.301578	-0.261209	-0.230612	-0.210859	-0.224857	-0.251533	-0.301187	-0.324403	-0.342094	-0.349497	-0.3301	-0.248092	-0.131172	0.0494446	0.275552	0.460646	0.56686	0.647112	0.620189	0.552799	0.467996
	0.863303	1.34039	1.758	1.81086	1.73113	1.64425	1.288	0.988215	0.833688	0.712841	0.627289	0.634479	0.587108	0.504052	0.419824	0.3252	0.216606	0.150167	0.0913225	0.0328856	-0.00483704	-0.0266951	-0.0046054	0.0399936	0.0837422	0.143267	0.176283	0.137415	0.0795735	0.00908522	-0.108348	-0.161488	-0.17524	-0.188587	-0.179392	-0.140939	-0.169351	-0.187843	-0.207442	-0.174747	-0.107184	0.0888129	0.330033	0.571724	0.704519	0.77105	0.655013	0.484126	0.318702
	0.798365	1.21195	1.58716	1.66328	1.60703	1.54107	1.2391	0.998702	0.869794	0.758589	0.669361	0.63891	0.514589	0.399719	0.287617	0.192678	0.114884	0.110357	0.127711	0.145043	0.14761	0.144047	0.118495	0.0672048	0.0161932	0.00949333	0.0153013	0.0527452	0.0988984	0.136795	0.141999	0.142984	0.102292	0.0558521	0.00413106	-0.0542146	-0.0670972	-0.0247047	0.0176873	0.112197	0.230765	0.344955	0.484092	0.622893	0.725309	0.77888	0.669988	0.506306	0.338235
	0.812308	1.2199	1.58451	1.65347	1.55846	1.45959	1.19041	0.932614	0.823966	0.770922	0.72584	0.701877	0.640102	0.473485	0.299948	0.186086	0.132165	0.162878	0.211252	0.260003	0.235081	0.179285	0.109567	0.0362186	-0.0378585	-0.0523292	-0.0785849	-0.113735	-0.138285	-0.167583	-0.21948	-0.251888	-0.268291	-0.287638	-0.300663	-0.304319	-0.298597	-0.282728	-0.265505	-0.219693	-0.150091	0.0209377	0.235404	0.45005	0.642306	0.789014	0.800085	0.769735	0.731938
	0.724848	1.24326	1.78928	2.00088	1.91685	1.79279	1.49256	1.14713	0.967587	0.865182	0.771921	0.704109	0.656133	0.584103	0.526123	0.494846	0.476911	0.493301	0.479953	0.460387	0.401526	0.336353	0.219357	0.130158	0.054907	0.0038729	-0.0466768	-0.0765072	-0.145224	-0.225055	-0.300179	-0.335848	-0.33906	-0.298572	-0.241882	-0.188611	-0.15575	-0.105416	-0.0742065	-0.0139546	0.0745234	0.207995	0.277233	0.346872	0.316441	0.24371	0.152045	0.135473	0.134121
	0.274174	0.61174	0.9522	1.20555	1.20393	1.14184	1.07136	0.955153	0.831664	0.787464	0.750105	0.692786	0.616296	0.596087	0.509349	0.420359	0.373562	0.334765	0.264241	0.224754	0.189979	0.0961457	0.028775	0.0108446	-0.00447403	-0.019461	-0.0130704	-0.0234425	-0.0511041	-0.0795023	-0.107303	-0.136986	-0.150707	-0.156187	-0.16285	-0.129964	-0.0722628	0.0367279	0.200416	0.362548	0.46618	0.540852	0.514559	0.435497	0.364637	0.339847	0.296564	0.236516	0.176693
	0.149348	0.511942	0.88798	1.13985	1.11971	1.04456	0.941832	0.75333	0.611997	0.536144	0.464104	0.426668	0.427277	0.458472	0.439625	0.420768	0.396874	0.361513	0.306111	0.303933	0.301337	0.214809	0.137255	0.0306007	-0.108607	-0.226589	-0.244274	-0.253735	-0.197387	-0.130051	-0.0975867	-0.115897	-0.13649	-0.206947	-0.277401	-0.316685	-0.339128	-0.33606	-0.259187	-0.182073	-0.0685819	0.0612367	0.158804	0.210417	0.255815	0.247294	0.205812	0.150764	0.0998572
	0.410025	0.785515	1.15092	1.40184	1.35268	1.23047	1.0914	0.900344	0.784746	0.793358	0.809833	0.785405	0.716109	0.613832	0.492313	0.370862	0.345924	0.362471	0.37595	0.36721	0.358284	0.31175	0.241698	0.142497	0.0464057	-0.0474742	-0.130907	-0.112381	0.0316611	0.186766	0.336217	0.477046	0.535714	0.473433	0.411151	0.357471	0.30258	0.2131	0.206103	0.199122	0.194218	0.209337	0.242655	0.254774	0.265097	0.260007	0.23077	0.194504	0.162108
	0.517124	0.929817	1.45482	1.7931	1.76149	1.67474	1.54728	1.29212	1.16484	1.09269	1.0202	0.938898	0.847325	0.726482	0.620875	0.51369	0.41273	0.313138	0.220926	0.139616	0.0579359	0.0409436	0.017298	-0.0422231	-0.108591	-0.177374	-0.26089	-0.282937	-0.229392	-0.169115	-0.0963365	-0.00455071	-0.00765184	-0.0610287	-0.116607	-0.198164	-0.284603	-0.204158	-0.0441562	0.117732	0.291569	0.430853	0.437099	0.396098	0.352951	0.303889	0.28993	0.281569	0.273796
	0.502713	0.841614	1.17277	1.35861	1.31012	1.15606	0.995422	0.827719	0.746689	0.751639	0.748011	0.711118	0.645453	0.483726	0.266409	0.0699483	-0.0756148	-0.169068	-0.164213	-0.0914378	-0.00758671	0.0557653	0.0551723	0.0126516	-0.079463	-0.185725	-0.302301	-0.368189	-0.357359	-0.329181	-0.276996	-0.199935	-0.140891	-0.106697	-0.0473384	-0.0375063	-0.0379452	0.0781719	0.27011	0.450402	0.701583	0.946286	0.979615	0.926948	0.877503	0.767737	0.652421	0.558036	0.393771
	0.305825	0.746789	1.12075	1.26814	1.28721	1.05528	0.802202	0.576966	0.377323	0.259548	0.251446	0.245988	0.27785	0.329823	0.327747	0.279707	0.227495	0.116874	0.00484043	-0.0483188	-0.0740759	-0.092141	-0.0647517	-0.0308403	-0.0285672	-0.0335277	-0.037161	-0.0427512	-0.0373091	-0.00628321	0.0242666	0.0434518	0.0586205	0.10113	0.150288	0.201715	0.259997	0.300354	0.306962	0.310983	0.311791	0.323876	0.31201	0.289767	0.27451	0.257703	0.228879	0.212501	0.086093
	0.528818	1.11488	1.62531	1.86407	1.93129	1.67649	1.39382	1.13661	0.910467	0.760225	0.695889	0.631494	0.6068	0.594682	0.516881	0.397576	0.278348	0.152542	0.0456723	0.0156377	0.0136449	0.0108695	0.00374226	-0.0144408	-0.0559783	-0.100878	-0.146506	-0.193135	-0.211436	-0.194918	-0.178397	-0.162078	-0.144579	-0.109181	-0.0927891	-0.0762588	-0.0334729	0.00409281	0.0265567	0.0588843	0.0896399	0.102647	0.0931395	0.0791532	0.0707786	0.0755567	0.109825	0.185383	0.166603
	0.273295	0.680905	1.01941	1.11044	1.06265	0.915716	0.764955	0.670248	0.645005	0.690501	0.668881	0.648336	0.660815	0.680738	0.640825	0.595445	0.549153	0.426926	0.318157	0.256857	0.204395	0.157851	0.14577	0.142278	0.169152	0.201018	0.230267	0.254486	0.193559	0.106566	0.0198196	-0.0770612	-0.175594	-0.180151	-0.173711	-0.167161	-0.15937	-0.123535	0.0411669	0.261129	0.484221	0.736281	0.879636	0.761764	0.590791	0.431005	0.295795	0.1896	0.152478
	-0.107278	-0.0290193	0.0365881	0.0667373	0.0610525	0.0407284	0.0277442	0.0256774	0.0409944	0.0959456	0.135188	0.167997	0.197189	0.223015	0.22977	0.244779	0.24963	0.252594	0.261995	0.246464	0.216912	0.193468	0.170464	0.157686	0.198556	0.246821	0.298241	0.351205	0.371659	0.363629	0.352209	0.330274	0.309302	0.312671	0.328786	0.34629	0.355978	0.365439	0.398568	0.438538	0.481622	0.542168	0.577336	0.566615	0.548274	0.531944	0.520957	0.498722	0.487231
	-0.368968	-0.369747	-0.35723	-0.326937	-0.289331	-0.249881	-0.210654	-0.178598	-0.158536	-0.144335	-0.130764	-0.123282	-0.116009	-0.107827	-0.0972688	-0.0858531	-0.0707012	-0.0538666	-0.0362588	-0.0172111	-0.00263437	0.0098079	0.0192987	0.0271495	0.0287398	0.0299822	0.0330164	0.0361649	0.0451293	0.0643222	0.0865307	0.112387	0.140577	0.164262	0.180521	0.192129	0.202606	0.21714	0.237632	0.268846	0.301541	0.329525	0.355227	0.379303	0.406241	0.434256	0.464822	0.500969	0.54176
	-0.489023	-0.480462	-0.48145	-0.459072	-0.437335	-0.40651	-0.363954	-0.329315	-0.302859	-0.282499	-0.261548	-0.236775	-0.214299	-0.194023	-0.173604	-0.150576	-0.1305	-0.100111	-0.0663644	-0.0303486	-0.00153989	0.00866209	0.00746355	0.00878016	0.0214381	0.0347637	0.041139	0.0472341	0.0480076	0.0585788	0.0741289	0.101674	0.122556	0.143614	0.179487	0.214005	0.257394	0.294569	0.313184	0.320316	0.319776	0.330434	0.347777	0.366458	0.375255	0.389759	0.407841	0.43785	0.460258
	-0.242406	-0.0365802	0.13917	0.308797	0.44559	0.555938	0.606211	0.623976	0.58138	0.501313	0.426898	0.382785	0.335107	0.312089	0.257009	0.278934	0.258386	0.248232	0.189172	0.128995	0.0615359	-0.0491157	-0.136271	-0.203865	-0.19921	-0.0925084	-0.0186734	0.0131132	-0.0633772	-0.137845	-0.167785	-0.172782	-0.16728	-0.194304	-0.153978	-0.0620212	0.0407276	0.112947	0.0764419	0.00376186	-0.0997126	-0.0607152	0.0365985	0.148005	0.22918	0.226304	0.20176	0.206591	0.165446
	-0.0899309	0.457843	1.04923	1.50206	1.799	1.93743	1.84898	1.7367	1.65853	1.56705	1.47593	1.34764	1.21405	1.09608	0.946488	0.828162	0.73259	0.605566	0.473357	0.355065	0.232529	0.140306	0.103834	0.0992883	0.0894403	0.0885797	0.0561541	0.00686667	-0.0709046	-0.137583	-0.195735	-0.243159	-0.250359	-0.230537	-0.178033	-0.113666	-0.0867861	-0.0400635	0.0278837	0.132869	0.247479	0.373468	0.442125	0.447019	0.380596	0.290502	0.191051	0.0741754	-0.0152448
	-0.0625663	0.361455	0.86928	1.31099	1.62075	1.77628	1.79308	1.69253	1.60781	1.51508	1.38989	1.24713	1.08101	0.913092	0.758881	0.623486	0.545555	0.486058	0.413618	0.365671	0.302616	0.213327	0.132849	0.0848945	0.0280821	0.0133627	0.0165851	0.0184261	0.0115226	0.0105439	-0.0187721	-0.0743205	-0.124697	-0.156269	-0.182036	-0.18944	-0.172849	-0.158478	-0.119908	-0.0163073	0.106081	0.245836	0.348369	0.407168	0.389094	0.334034	0.232627	0.123967	0.015161
	0.0502092	0.527845	1.045	1.41167	1.65048	1.75186	1.70247	1.55518	1.41218	1.25195	1.09134	0.957331	0.847225	0.766179	0.703163	0.644886	0.611866	0.600807	0.554707	0.528191	0.475569	0.37662	0.276113	0.204318	0.129287	0.0940099	0.0765213	0.0401009	0.000854373	-0.0435472	-0.100955	-0.16419	-0.195529	-0.218462	-0.22916	-0.247452	-0.260185	-0.279628	-0.21801	-0.0953036	0.101664	0.338565	0.512393	0.586287	0.581169	0.507135	0.378003	0.272686	0.141461
	0.265992	0.794068	1.24036	1.44748	1.53712	1.58958	1.44062	1.34371	1.27575	1.2014	1.12364	1.04634	0.954537	0.889057	0.853739	0.851279	0.853935	0.830644	0.796276	0.724963	0.59849	0.477232	0.36514	0.257288	0.168184	0.0936514	0.0435515	-0.0146043	-0.0661737	-0.0902386	-0.110656	-0.11311	-0.125714	-0.146585	-0.165204	-0.197982	-0.229621	-0.236519	-0.200621	-0.12943	0.0168826	0.185791	0.330435	0.406482	0.412188	0.317603	0.204684	0.0913384	-0.00107894
	0.169496	0.667374	1.2111	1.50354	1.63352	1.65702	1.49156	1.29416	1.14692	1.03331	0.941944	0.861412	0.756063	0.64401	0.530037	0.430995	0.342918	0.275221	0.219411	0.159468	0.0744213	0.00833071	-0.0615876	-0.132271	-0.17821	-0.196522	-0.205036	-0.204034	-0.197565	-0.199112	-0.209379	-0.220449	-0.223302	-0.207782	-0.187357	-0.173897	-0.180293	-0.205598	-0.202493	-0.10467	0.0772917	0.341561	0.612932	0.789369	0.847825	0.77858	0.642706	0.473516	0.317232
	0.249609	0.723867	1.24185	1.66488	1.86497	1.95431	1.93004	1.78506	1.55679	1.38187	1.20516	1.0351	0.892033	0.770131	0.664793	0.583247	0.509846	0.455928	0.393306	0.298495	0.208168	0.111816	0.0089039	-0.0791891	-0.158462	-0.224951	-0.26598	-0.289634	-0.304533	-0.31415	-0.334838	-0.358771	-0.379091	-0.416362	-0.425861	-0.440617	-0.454982	-0.440567	-0.401253	-0.306863	-0.175984	0.0194576	0.21213	0.345001	0.402406	0.415174	0.391204	0.353595	0.323536
	-0.738583	-0.725764	-0.715705	-0.603103	-0.124777	0.537434	1.22043	1.84882	2.06056	1.93584	1.75221	1.554	1.3288	1.14473	0.993057	0.844904	0.749955	0.688468	0.623068	0.546944	0.432788	0.30677	0.181511	0.0586152	-0.0401228	-0.111706	-0.170991	-0.232849	-0.287496	-0.309793	-0.316273	-0.329561	-0.341243	-0.38306	-0.4372	-0.48152	-0.527536	-0.538447	-0.542421	-0.553936	-0.568985	-0.585428	-0.547774	-0.471653	-0.381742	-0.261493	-0.176544	-0.162213	-0.164575
	-0.777486	-0.788816	-0.80521	-0.801722	-0.530661	0.110709	0.830328	1.54179	1.96258	1.87134	1.58828	1.30644	1.06855	0.8955	0.790629	0.694447	0.605353	0.520492	0.471106	0.412155	0.348938	0.271233	0.165154	0.0647331	-0.0360094	-0.115368	-0.148178	-0.184896	-0.218752	-0.251774	-0.296917	-0.35799	-0.423334	-0.478773	-0.515266	-0.512958	-0.508304	-0.49987	-0.496016	-0.536725	-0.57403	-0.61304	-0.577519	-0.411446	-0.226449	-0.0439919	0.0540496	-0.0602958	-0.239946
	-0.568457	-0.591935	-0.608355	-0.62362	-0.566339	-0.154501	0.411494	0.987453	1.5008	1.65069	1.4806	1.26645	1.05732	0.844595	0.697219	0.588583	0.478479	0.364219	0.286015	0.197335	0.109683	0.0322808	-0.0417099	-0.122066	-0.202565	-0.26235	-0.294388	-0.312639	-0.327436	-0.346977	-0.384039	-0.428765	-0.477809	-0.525207	-0.547024	-0.549102	-0.54711	-0.548496	-0.564361	-0.58521	-0.605423	-0.623824	-0.604129	-0.516124	-0.404137	-0.292055	-0.192904	-0.233835	-0.321077
	-0.439901	-0.464144	-0.482032	-0.493231	-0.483886	-0.241004	0.240492	0.743892	1.24258	1.49212	1.36638	1.13677	0.904104	0.70088	0.564447	0.482681	0.404998	0.317405	0.213442	0.08125	-0.0497723	-0.173523	-0.256496	-0.302697	-0.348195	-0.390968	-0.426009	-0.462947	-0.496967	-0.52965	-0.565505	-0.594505	-0.620058	-0.647389	-0.662801	-0.672194	-0.671278	-0.668295	-0.664681	-0.660294	-0.667337	-0.680319	-0.675197	-0.589958	-0.465696	-0.33176	-0.209468	-0.224574	-0.295106
	-0.544851	-0.569668	-0.523167	-0.376245	-0.22003	-0.00448377	0.33117	0.52801	0.711958	0.836095	0.69974	0.504566	0.312044	0.12907	0.0323616	-0.012792	-0.0568454	-0.104446	-0.181787	-0.242821	-0.296387	-0.349476	-0.378302	-0.424684	-0.480456	-0.537335	-0.593832	-0.629125	-0.637528	-0.645152	-0.654168	-0.661654	-0.675727	-0.690416	-0.70114	-0.712433	-0.714127	-0.716653	-0.725941	-0.714431	-0.708955	-0.701106	-0.68159	-0.606238	-0.424986	-0.209399	0.00586418	0.150524	0.150724
	-0.212179	-0.0998175	0.0682004	0.243303	0.316669	0.369789	0.447653	0.461648	0.492752	0.478565	0.343913	0.206289	0.0860847	-0.0162935	-0.0916761	-0.174179	-0.259161	-0.335026	-0.399663	-0.416303	-0.433242	-0.462231	-0.479733	-0.524177	-0.558994	-0.576911	-0.606681	-0.625718	-0.643378	-0.666801	-0.682532	-0.684521	-0.684834	-0.686333	-0.689186	-0.697344	-0.7053	-0.691244	-0.581768	-0.416408	-0.209632	0.000668013	0.0721941	0.0881022	0.103751	0.0877444	0.0783901	0.0749299	-0.00801788
	-0.238594	-0.20028	-0.171386	-0.164651	-0.181225	-0.195813	-0.220842	-0.224122	-0.218678	-0.2174	-0.215351	-0.205045	-0.207748	-0.201732	-0.2017	-0.212051	-0.22243	-0.232621	-0.246283	-0.2563	-0.2678	-0.282755	-0.290701	-0.295914	-0.301221	-0.302201	-0.304115	-0.310017	-0.319525	-0.329287	-0.336017	-0.342072	-0.343633	-0.350861	-0.358205	-0.37357	-0.389741	-0.393025	-0.354721	-0.2898	-0.198324	-0.114313	-0.0829188	-0.0987876	-0.166431	-0.251657	-0.335985	-0.383368	-0.391448
	-0.34535	-0.262747	-0.16846	-0.161422	-0.168317	-0.184844	-0.215966	-0.21477	-0.119186	-0.0148583	0.10951	0.237666	0.291795	0.291828	0.292073	0.266871	0.239773	0.231697	0.225641	0.210553	0.190208	0.164016	0.128037	0.0952918	0.0689519	0.0498635	0.024864	0.00337095	-0.0246283	-0.0644586	-0.106239	-0.143184	-0.180807	-0.211853	-0.236148	-0.259569	-0.271644	-0.274248	-0.231915	-0.151263	-0.0490674	0.0620719	0.13372	0.115124	0.052488	-0.0445848	-0.149657	-0.164961	-0.0866903
	-0.299178	-0.239235	-0.174177	-0.207946	-0.250364	-0.289618	-0.318131	-0.318907	-0.226467	-0.135278	-0.0460748	0.0345452	0.0631554	0.0584588	0.0573711	0.0632163	0.0637445	0.0663906	0.067736	0.0539314	0.0290534	0.00738689	-0.00343121	-0.0136014	-0.013503	-0.00574273	-0.0142232	-0.0278256	-0.0476696	-0.0784195	-0.114923	-0.131908	-0.153727	-0.172475	-0.196832	-0.225699	-0.259307	-0.268253	-0.212674	-0.0977304	0.0392545	0.193861	0.277597	0.261898	0.188838	0.0888095	-0.00425726	0.0139058	0.156054
	-0.408134	-0.344944	-0.279016	-0.259494	-0.274244	-0.30266	-0.341971	-0.36455	-0.330462	-0.27429	-0.200347	-0.115841	-0.0560793	-0.0312292	-0.0207648	-0.0233359	-0.036115	-0.0603257	-0.0825564	-0.0972394	-0.11955	-0.143038	-0.158391	-0.176063	-0.193551	-0.198498	-0.209333	-0.217071	-0.228323	-0.243095	-0.260818	-0.269855	-0.286524	-0.304445	-0.323962	-0.34618	-0.363336	-0.355768	-0.298653	-0.20274	-0.0918922	0.0404404	0.11899	0.119316	0.0791993	0.0166499	-0.0520403	-0.0240366	0.0914675
	-0.222946	-0.127729	-0.0463642	0.00940929	-0.00270251	-0.0223925	-0.0504585	-0.0612959	-0.0220368	0.0622516	0.154393	0.244797	0.319653	0.297602	0.257028	0.211682	0.162618	0.124449	0.117335	0.114081	0.102674	0.0826143	0.0479066	0.00401149	-0.0357616	-0.0673681	-0.0893782	-0.104571	-0.120261	-0.133486	-0.157486	-0.182195	-0.195024	-0.207461	-0.222638	-0.223503	-0.237152	-0.2482	-0.207164	-0.142029	-0.0682171	0.0520211	0.108971	0.0633667	-0.0208518	-0.122867	-0.252216	-0.262303	-0.193432
	-0.307366	-0.219239	-0.147914	-0.103225	-0.111876	-0.121295	-0.142981	-0.142436	-0.106801	-0.0458369	0.0226294	0.089086	0.143673	0.155338	0.163839	0.166528	0.16369	0.156614	0.139503	0.122956	0.10317	0.0817438	0.0668286	0.0588437	0.0545987	0.0527252	0.0525765	0.0354574	0.0176638	-0.00378192	-0.034975	-0.0656787	-0.0842944	-0.0984265	-0.106893	-0.100796	-0.0987454	-0.0896771	-0.0533849	-0.0042703	0.0495506	0.12212	0.148059	0.0998732	0.0249569	-0.0642773	-0.172676	-0.196406	-0.159814
	-0.282243	-0.202503	-0.140612	-0.106393	-0.136112	-0.171455	-0.212365	-0.236075	-0.208188	-0.139438	-0.0596103	0.021557	0.0979878	0.107929	0.111982	0.109009	0.0964042	0.0774749	0.0507113	0.0216474	-0.0121346	-0.0446971	-0.0668605	-0.0810325	-0.089846	-0.0920133	-0.0876302	-0.0908128	-0.0913497	-0.0927703	-0.0996257	-0.106459	-0.10142	-0.0959899	-0.0916443	-0.0726252	-0.055526	-0.0303587	0.043307	0.146624	0.259117	0.388877	0.453946	0.403702	0.301267	0.17805	0.0265116	-0.00448534	0.0510121
	-0.243423	-0.182523	-0.146074	-0.1353	-0.168102	-0.200227	-0.235225	-0.224768	-0.183037	-0.110601	-0.0374718	0.0247614	0.0567024	0.0507889	0.0343495	0.0204923	0.00797207	-0.00470188	-0.0291771	-0.0572949	-0.0955237	-0.13672	-0.169293	-0.200852	-0.224714	-0.237104	-0.245159	-0.250253	-0.245588	-0.237075	-0.231968	-0.223229	-0.223049	-0.227821	-0.236193	-0.248482	-0.257844	-0.248958	-0.177955	-0.0629254	0.0778108	0.238854	0.333249	0.302662	0.189632	0.0508784	-0.112532	-0.157302	-0.103375
	-0.407812	-0.348651	-0.283284	-0.259525	-0.261902	-0.281423	-0.303328	-0.314639	-0.292393	-0.2289	-0.159643	-0.0838751	-0.0360247	-0.0182291	-0.0375024	-0.0637268	-0.09672	-0.118596	-0.13149	-0.135897	-0.134672	-0.135017	-0.136628	-0.154801	-0.175036	-0.197707	-0.219316	-0.240301	-0.258618	-0.273686	-0.291137	-0.305637	-0.326117	-0.349116	-0.370077	-0.390725	-0.409312	-0.410951	-0.400288	-0.38285	-0.354806	-0.321683	-0.308837	-0.314792	-0.329841	-0.346883	-0.350383	-0.32214	-0.273884
	-0.426339	-0.336662	-0.238429	-0.196152	-0.188678	-0.216898	-0.247161	-0.268763	-0.256364	-0.17832	-0.0863852	0.0211554	0.0981301	0.143166	0.134412	0.113791	0.08049	0.0632123	0.0512516	0.0440053	0.043511	0.0423876	0.0379151	0.0318678	0.0243524	0.0131015	0.000669239	-0.0143792	-0.0408026	-0.0684442	-0.0927258	-0.120954	-0.147491	-0.170752	-0.196061	-0.223909	-0.24897	-0.252427	-0.246468	-0.218986	-0.186497	-0.1534	-0.139306	-0.145687	-0.170445	-0.193014	-0.199124	-0.176555	-0.118503
	-0.494193	-0.409591	-0.32486	-0.286165	-0.27994	-0.305757	-0.32992	-0.340222	-0.315223	-0.240939	-0.1556	-0.0641546	0.00456462	0.0499634	0.0490769	0.0433362	0.0290868	0.0241875	0.018504	0.0165329	0.0167246	0.0110722	-0.00208142	-0.00852674	-0.0139128	-0.0164604	-0.0169966	-0.0204987	-0.0318665	-0.0434575	-0.0545512	-0.0672307	-0.0790809	-0.0926769	-0.114691	-0.137059	-0.158064	-0.156646	-0.130508	-0.075305	-0.00987674	0.053937	0.0740703	0.0492938	-0.0020202	-0.0710328	-0.1043	-0.0815755	-0.000600269
	-0.478602	-0.389611	-0.298589	-0.26816	-0.273699	-0.311639	-0.347548	-0.363434	-0.338689	-0.266324	-0.190286	-0.111369	-0.0575188	-0.0267531	-0.0365117	-0.0421537	-0.0536117	-0.068558	-0.0873613	-0.106996	-0.129763	-0.149706	-0.164087	-0.168743	-0.171895	-0.171211	-0.175282	-0.183279	-0.199056	-0.209008	-0.222174	-0.229027	-0.233898	-0.241235	-0.256929	-0.275775	-0.2977	-0.297964	-0.275671	-0.233775	-0.179244	-0.128186	-0.125579	-0.166663	-0.231126	-0.311551	-0.359305	-0.356772	-0.301845
	-0.305302	-0.212119	-0.113207	-0.0600296	-0.0408142	-0.0571502	-0.0809861	-0.0980958	-0.083202	-0.0187202	0.0568696	0.145243	0.208755	0.244571	0.233987	0.216814	0.190676	0.172166	0.158453	0.151037	0.141142	0.131625	0.121429	0.0944989	0.0713848	0.0605731	0.0477236	0.037784	0.0361544	0.0215974	0.000730759	-0.0252048	-0.057363	-0.0924746	-0.124346	-0.159917	-0.189073	-0.192328	-0.172696	-0.122492	-0.0614347	-0.00436634	0.0266536	-0.00344358	-0.0672812	-0.147241	-0.209954	-0.228025	-0.174827
	-0.392886	-0.327113	-0.25589	-0.22337	-0.211643	-0.22383	-0.242391	-0.254363	-0.243982	-0.186498	-0.11782	-0.0390464	0.0217076	0.0611532	0.047499	0.0274095	0.000619177	-0.0211163	-0.0320875	-0.0341661	-0.0369	-0.0405742	-0.0491186	-0.0688844	-0.0845389	-0.0955391	-0.1105	-0.126013	-0.13604	-0.151092	-0.167638	-0.184442	-0.204493	-0.226723	-0.250932	-0.277848	-0.302631	-0.311012	-0.29865	-0.259856	-0.199503	-0.137907	-0.0942118	-0.109455	-0.15097	-0.216916	-0.273381	-0.29849	-0.269827
	-0.180811	-0.123579	-0.0585033	-0.0405696	-0.0438297	-0.06029	-0.0840243	-0.0993617	-0.0888976	-0.039831	0.0117317	0.0715398	0.108067	0.118355	0.0972559	0.0741281	0.0473332	0.0217416	0.00215069	-0.0145012	-0.0312845	-0.0463886	-0.0578833	-0.0786009	-0.0974679	-0.110796	-0.125216	-0.139808	-0.150441	-0.165005	-0.182433	-0.196005	-0.209457	-0.223616	-0.241182	-0.261664	-0.281605	-0.289284	-0.281041	-0.256446	-0.221442	-0.184463	-0.162167	-0.176148	-0.211536	-0.251755	-0.28578	-0.28923	-0.24518
	-0.409967	-0.345976	-0.279706	-0.244246	-0.24109	-0.266655	-0.290879	-0.30764	-0.301147	-0.253007	-0.201008	-0.143974	-0.112028	-0.099915	-0.109443	-0.119454	-0.132863	-0.132162	-0.143146	-0.16402	-0.180517	-0.196664	-0.213148	-0.212587	-0.206767	-0.191604	-0.17791	-0.167626	-0.155212	-0.151552	-0.157827	-0.147894	-0.143476	-0.147654	-0.151743	-0.159343	-0.180471	-0.172247	-0.137011	-0.0818165	-0.00308563	0.0795827	0.12381	0.116181	0.0780547	0.0146942	-0.0297535	-0.0366609	0.0234384
	-0.421877	-0.352772	-0.27679	-0.227688	-0.208411	-0.217482	-0.235723	-0.247643	-0.232685	-0.187056	-0.112559	-0.0361607	0.0244254	0.050082	0.0412726	0.0125117	-0.016855	-0.0413531	-0.0657894	-0.0925408	-0.120502	-0.153198	-0.193603	-0.227042	-0.254292	-0.278795	-0.299368	-0.319474	-0.339349	-0.362351	-0.378875	-0.385491	-0.391814	-0.392632	-0.395924	-0.404729	-0.415212	-0.40524	-0.365277	-0.297858	-0.212789	-0.115883	-0.0607953	-0.0644435	-0.0994861	-0.160711	-0.219938	-0.218206	-0.161684
	-0.286681	-0.215842	-0.152779	-0.107615	-0.088425	-0.109645	-0.137941	-0.159544	-0.14221	-0.0934917	0.0137584	0.124015	0.231287	0.274952	0.275904	0.240216	0.199134	0.155934	0.117142	0.0781975	0.042289	0.00845913	-0.019299	-0.0392512	-0.0447193	-0.0546846	-0.0630133	-0.0743375	-0.09721	-0.129119	-0.159285	-0.188697	-0.219051	-0.227918	-0.233164	-0.239249	-0.23718	-0.22828	-0.206523	-0.16762	-0.12104	-0.0817184	-0.0825266	-0.126345	-0.205565	-0.294085	-0.387759	-0.404566	-0.394716
	-0.374879	-0.275117	-0.179278	-0.105818	-0.0656875	-0.0760495	-0.0984775	-0.113949	-0.0855509	-0.0190228	0.112792	0.243772	0.371801	0.420407	0.419607	0.378548	0.33367	0.291146	0.261413	0.220601	0.176907	0.130086	0.0806941	0.0353187	0.0124183	-0.00415834	-0.0150372	-0.0251993	-0.04266	-0.0694472	-0.102831	-0.138041	-0.170932	-0.184925	-0.195489	-0.198953	-0.194007	-0.17914	-0.143884	-0.0804581	-0.0120974	0.0540531	0.0712029	0.0356058	-0.0507362	-0.146898	-0.245776	-0.259192	-0.226112
	-0.46493	-0.390848	-0.319423	-0.264014	-0.234632	-0.241238	-0.258815	-0.265939	-0.228565	-0.159401	-0.0431189	0.0728698	0.168841	0.196722	0.184248	0.136707	0.0946333	0.0635803	0.0391373	0.0128025	-0.011191	-0.0408747	-0.0693283	-0.0936668	-0.108857	-0.126779	-0.14194	-0.154713	-0.168177	-0.180204	-0.187679	-0.195468	-0.203151	-0.204052	-0.207849	-0.213574	-0.212242	-0.19823	-0.135846	-0.0446521	0.0606228	0.166793	0.200666	0.162596	0.0714625	-0.0347526	-0.144385	-0.117231	-0.0319656
	-0.410773	-0.30256	-0.200087	-0.123658	-0.0893399	-0.108207	-0.136689	-0.151842	-0.129678	-0.0754938	0.0503455	0.180214	0.296185	0.336944	0.323894	0.253477	0.180235	0.11813	0.069878	0.0299617	0.00232632	-0.0235095	-0.0513837	-0.0802616	-0.114291	-0.168684	-0.221312	-0.26263	-0.288151	-0.286449	-0.281456	-0.276185	-0.27331	-0.29863	-0.327188	-0.357137	-0.38212	-0.381063	-0.361381	-0.320823	-0.26929	-0.176967	-0.0790618	-0.0254006	-0.0144348	-0.0722962	-0.179372	-0.221323	-0.218209
	-0.136325	0.0395403	0.214321	0.339162	0.339035	0.295448	0.251763	0.192959	0.116992	0.0480982	-0.0192914	-0.0808972	-0.101826	-0.0838402	-0.0677214	-0.0568453	-0.0605989	-0.146765	-0.234336	-0.316917	-0.387288	-0.394443	-0.391117	-0.391652	-0.396757	-0.404313	-0.417031	-0.428826	-0.422579	-0.418282	-0.412242	-0.405925	-0.395988	-0.394017	-0.391478	-0.388179	-0.387957	-0.384162	-0.0966942	0.185797	0.471125	0.97141	1.19638	1.37882	1.55306	1.50508	1.24073	0.979778	0.721674
	-0.3253	-0.178143	-0.0318091	0.0903207	0.137849	0.12983	0.124666	0.113437	0.0512712	-0.0237846	-0.102897	-0.177181	-0.195708	-0.174579	-0.161277	-0.147066	-0.138674	-0.177353	-0.202382	-0.227967	-0.268949	-0.306522	-0.339939	-0.37273	-0.399464	-0.404101	-0.410779	-0.418146	-0.422079	-0.417558	-0.409877	-0.401107	-0.396004	-0.403287	-0.436415	-0.470674	-0.506477	-0.5056	0.203173	1.10956	2.01582	2.9855	3.08511	2.58197	2.08282	1.52522	0.995511	0.742262	0.48645
	-0.519053	-0.344585	-0.159628	0.0158688	0.130124	0.126468	0.0943307	0.0622901	0.00171633	-0.0564687	-0.103562	-0.151044	-0.187135	-0.217344	-0.258231	-0.299103	-0.322426	-0.328377	-0.323607	-0.318228	-0.321785	-0.342077	-0.361976	-0.386197	-0.409257	-0.433255	-0.45355	-0.467394	-0.481635	-0.491892	-0.506214	-0.527622	-0.548778	-0.55791	-0.580733	-0.587463	-0.594031	-0.588612	-0.0188043	0.938117	1.89707	2.8615	3.15537	2.50701	1.82761	1.14415	0.557463	0.362086	0.190436
	-0.473878	-0.290594	-0.0858628	0.119648	0.280585	0.254082	0.160247	0.0664375	-0.0282324	-0.0802413	-0.08111	-0.0821649	-0.0833083	-0.0890815	-0.10597	-0.12267	-0.137519	-0.14192	-0.17047	-0.200478	-0.230328	-0.25905	-0.26836	-0.275915	-0.283329	-0.294265	-0.293621	-0.288126	-0.282641	-0.287693	-0.33729	-0.399013	-0.460702	-0.514097	-0.523988	-0.512257	-0.5005	-0.47809	-0.177267	0.650365	1.4931	2.33283	2.8183	2.26692	1.58933	0.912789	0.322447	0.0954439	-0.0227631
	-0.433559	-0.286954	-0.123796	0.0393615	0.164833	0.141494	0.0629654	-0.0157414	-0.100243	-0.15975	-0.181595	-0.20235	-0.216104	-0.20328	-0.2165	-0.231181	-0.246698	-0.287164	-0.340675	-0.395365	-0.450036	-0.491801	-0.497252	-0.493383	-0.489518	-0.483508	-0.470206	-0.454618	-0.43905	-0.431171	-0.444336	-0.464291	-0.484484	-0.50046	-0.501036	-0.503092	-0.505819	-0.498045	-0.166002	0.727438	1.64161	2.55429	3.10204	2.5998	1.97564	1.35157	0.810157	0.606212	0.499515
	-0.471709	-0.326518	-0.0991385	0.12824	0.333573	0.389311	0.281873	0.173927	0.066339	-0.0220402	-0.0406483	-0.0517474	-0.0619366	-0.064931	-0.106744	-0.156624	-0.206868	-0.259351	-0.295713	-0.332352	-0.368979	-0.407697	-0.443356	-0.452865	-0.462374	-0.470523	-0.483777	-0.517527	-0.551899	-0.586594	-0.576599	-0.557257	-0.53705	-0.517726	-0.532634	-0.568003	-0.600413	-0.631557	-0.548273	0.0279841	0.778956	1.52981	2.18438	2.14596	1.66793	1.1899	0.728814	0.444137	0.32776
	-0.499575	-0.383471	-0.217861	-0.0513151	0.0948844	0.136717	0.0724528	0.00705151	-0.0582236	-0.0741447	-0.0789544	-0.0769745	-0.0751172	-0.0778787	-0.1066	-0.131611	-0.156596	-0.189524	-0.224963	-0.262236	-0.299458	-0.331842	-0.346086	-0.344576	-0.343174	-0.343618	-0.365145	-0.381809	-0.399386	-0.416719	-0.398508	-0.413981	-0.435165	-0.456371	-0.503077	-0.51672	-0.510627	-0.50472	-0.367251	0.320719	1.20253	2.08409	2.84414	2.72197	2.04657	1.37243	0.723533	0.408416	0.335406
	-0.444289	-0.253614	-0.0537632	0.138378	0.309451	0.323043	0.23764	0.16698	0.0964701	0.0976608	0.109057	0.0854404	0.0617664	-0.00263501	-0.0963613	-0.168633	-0.240904	-0.288645	-0.303666	-0.315885	-0.328478	-0.350524	-0.379673	-0.392846	-0.405047	-0.416893	-0.438798	-0.483928	-0.527001	-0.569936	-0.58249	-0.55455	-0.524828	-0.495141	-0.47512	-0.47364	-0.477726	-0.481811	-0.430267	-0.0685334	0.447424	0.965826	1.43136	1.42651	1.01604	0.595377	0.184792	-0.0775264	-0.14791
	-0.141725	0.000503794	0.123432	0.221784	0.320433	0.351744	0.30518	0.265051	0.224919	0.196147	0.198013	0.181665	0.16532	0.149765	0.105676	0.0657551	0.0258344	-0.0146125	-0.0412254	-0.0636555	-0.085625	-0.107429	-0.147448	-0.174184	-0.202079	-0.230177	-0.252188	-0.284594	-0.319862	-0.355123	-0.379747	-0.369215	-0.34623	-0.323245	-0.305352	-0.320349	-0.346662	-0.372976	-0.398106	-0.262631	0.0709981	0.414208	0.760152	0.908485	0.661448	0.369984	0.0776666	-0.15007	-0.234333
	-0.0304441	0.126205	0.188585	0.225991	0.263453	0.255772	0.207095	0.150012	0.0929131	0.0397651	0.00761218	-0.0157367	-0.0392093	-0.0618447	-0.0776484	-0.0991292	-0.120327	-0.141347	-0.163237	-0.158898	-0.153229	-0.147524	-0.140088	-0.134998	-0.135866	-0.136737	-0.147657	-0.170928	-0.191877	-0.212795	-0.217175	-0.192516	-0.18429	-0.176067	-0.180783	-0.242048	-0.298138	-0.354483	-0.402482	-0.134182	0.484662	1.1116	1.73712	2.02081	1.60286	1.11865	0.634437	0.229003	0.0614886
	-0.197611	0.0161715	0.176003	0.257995	0.339988	0.35557	0.280796	0.218123	0.155507	0.107568	0.0898343	0.0835845	0.0784353	0.0691809	0.0311871	-0.0220457	-0.0774217	-0.131614	-0.159639	-0.197998	-0.241765	-0.285633	-0.349641	-0.346363	-0.32362	-0.300877	-0.267874	-0.265699	-0.289492	-0.313662	-0.337889	-0.371224	-0.390005	-0.408365	-0.428183	-0.445071	-0.449444	-0.451576	-0.449489	-0.28257	0.102488	0.502449	0.901666	1.12866	0.922395	0.633869	0.345345	0.0904302	-0.0471407
	0.0892594	0.360494	0.55936	0.500377	0.440098	0.370294	0.237797	0.216425	0.199195	0.182353	0.164008	0.138058	0.110415	0.0825356	0.056796	-0.0115542	-0.0854076	-0.15925	-0.231202	-0.27024	-0.293172	-0.316252	-0.345214	-0.379836	-0.40821	-0.436464	-0.459307	-0.456958	-0.450122	-0.443645	-0.438897	-0.45994	-0.480224	-0.505958	-0.530173	-0.531844	-0.500985	-0.458987	-0.417258	-0.318891	-0.0204948	0.346009	0.71259	1.01425	0.901631	0.548629	0.195381	-0.144396	-0.31403
	-0.0497234	0.169066	0.3451	0.383098	0.429506	0.46859	0.448878	0.414714	0.349789	0.286021	0.206407	0.140158	0.0993132	0.0566586	0.0220193	-0.0118586	-0.0748229	-0.136902	-0.19304	-0.224263	-0.226411	-0.227068	-0.228379	-0.235316	-0.236388	-0.239835	-0.244281	-0.251906	-0.290047	-0.322608	-0.355301	-0.393043	-0.416882	-0.444759	-0.473239	-0.492372	-0.479532	-0.45781	-0.434478	-0.372782	-0.146237	0.155427	0.454712	0.718021	0.698628	0.483407	0.271731	0.0618295	-0.0909137
	-0.396081	-0.389672	-0.386654	-0.343858	-0.192263	-0.0413574	0.106303	0.196147	0.108513	0.00720644	-0.0954986	-0.178528	-0.187257	-0.176128	-0.163938	-0.155165	-0.183834	-0.223144	-0.264264	-0.303815	-0.32774	-0.348022	-0.367587	-0.386257	-0.380708	-0.332548	-0.283182	-0.23485	-0.195427	-0.237707	-0.280019	-0.324068	-0.377971	-0.38255	-0.38387	-0.38739	-0.38698	-0.393246	-0.405897	-0.415747	-0.423416	-0.413643	-0.396301	-0.381343	-0.361849	-0.325242	-0.290301	-0.252406	-0.220543
	-0.511363	-0.511193	-0.508798	-0.503018	-0.415698	-0.255819	-0.0953466	0.0660257	0.0960535	-0.0174983	-0.132277	-0.248253	-0.305773	-0.298679	-0.297606	-0.296395	-0.293833	-0.301883	-0.290622	-0.279067	-0.272881	-0.293604	-0.329226	-0.366765	-0.402141	-0.407753	-0.407472	-0.409057	-0.413552	-0.440423	-0.447997	-0.449497	-0.451275	-0.41282	-0.379642	-0.345296	-0.311002	-0.300787	-0.320268	-0.346324	-0.37219	-0.394858	-0.245883	-0.0555593	0.131398	0.318479	0.351857	0.262509	0.172283
	-0.348704	-0.354633	-0.388404	-0.415844	-0.442353	-0.371326	-0.249847	-0.130848	-0.00265721	0.0516908	0.0452624	0.0316977	0.00499823	-0.051204	-0.139586	-0.224237	-0.298213	-0.342315	-0.315314	-0.29434	-0.282497	-0.275603	-0.301921	-0.298858	-0.283213	-0.264446	-0.255797	-0.289746	-0.338264	-0.395116	-0.432824	-0.432461	-0.419833	-0.404048	-0.395728	-0.417885	-0.442727	-0.461949	-0.479634	-0.475341	-0.485079	-0.501558	-0.504973	-0.385523	-0.214437	-0.0448833	0.101528	0.0980864	0.0417598
	-0.341998	-0.348268	-0.350509	-0.321776	-0.263737	-0.202735	-0.170657	-0.148983	-0.156925	-0.145613	-0.146315	-0.139355	-0.138541	-0.174653	-0.194292	-0.215066	-0.195822	-0.168596	-0.190065	-0.235091	-0.3247	-0.378499	-0.402069	-0.387812	-0.36947	-0.369797	-0.392671	-0.429133	-0.469137	-0.51107	-0.513917	-0.505927	-0.471744	-0.431478	-0.434025	-0.440649	-0.483034	-0.528972	-0.561693	-0.56092	-0.538415	-0.510953	-0.354591	-0.0564285	0.340989	0.784008	0.970058	0.946621	0.776981
	-0.549648	-0.572813	-0.579254	-0.445682	-0.282082	-0.119115	-0.045883	-0.129364	-0.201948	-0.244938	-0.25349	-0.236024	-0.242764	-0.303209	-0.383859	-0.452515	-0.503288	-0.500712	-0.492358	-0.502175	-0.521946	-0.546644	-0.55844	-0.555704	-0.549103	-0.566709	-0.579222	-0.597052	-0.600474	-0.576325	-0.567822	-0.55744	-0.572823	-0.598354	-0.609571	-0.594181	-0.557137	-0.524564	-0.498316	-0.520579	-0.556351	-0.591734	-0.45433	0.0808591	0.85607	1.71724	2.14886	2.01641	1.57084
	-0.550949	-0.607121	-0.610797	-0.459917	-0.270871	-0.0781545	0.0194173	-0.0479742	-0.110787	-0.177981	-0.243881	-0.266097	-0.296953	-0.318994	-0.334879	-0.358707	-0.386781	-0.418615	-0.483113	-0.546165	-0.611406	-0.658246	-0.68087	-0.69947	-0.711807	-0.710186	-0.697823	-0.687747	-0.680217	-0.676217	-0.665463	-0.63679	-0.597735	-0.576174	-0.577559	-0.577214	-0.582556	-0.582228	-0.572939	-0.597407	-0.626329	-0.646587	-0.478243	0.172925	1.13194	2.16675	2.68514	2.53929	2.06866
	-0.596949	-0.554682	-0.525172	-0.323134	-0.0449772	0.237086	0.439536	0.309482	0.148267	-0.0249246	-0.145973	-0.222089	-0.309525	-0.394867	-0.439988	-0.444736	-0.4295	-0.412316	-0.410389	-0.44942	-0.498489	-0.530806	-0.545923	-0.548962	-0.548445	-0.561008	-0.574199	-0.588845	-0.605318	-0.613928	-0.616761	-0.620707	-0.609369	-0.603065	-0.58552	-0.556632	-0.544243	-0.523464	-0.540076	-0.556734	-0.584306	-0.599607	-0.476944	-0.0994726	0.495669	1.13762	1.50022	1.43298	1.08563
	-0.605906	-0.626708	-0.615772	-0.428361	-0.174215	0.0862141	0.250726	0.149898	-0.0107858	-0.160667	-0.256166	-0.28115	-0.310582	-0.36646	-0.425065	-0.468859	-0.494016	-0.498549	-0.480443	-0.470435	-0.463927	-0.469147	-0.466858	-0.454012	-0.445797	-0.436696	-0.441396	-0.453879	-0.476142	-0.496282	-0.514428	-0.537113	-0.558734	-0.557278	-0.54722	-0.531209	-0.504582	-0.498814	-0.501771	-0.505212	-0.528491	-0.555433	-0.412774	-0.00876918	0.624722	1.30481	1.60892	1.45465	0.977666
	-0.663811	-0.646336	-0.639137	-0.481846	-0.138238	0.248959	0.600166	0.60371	0.386161	0.145448	-0.0198128	-0.0487793	-0.0257589	-0.00289296	-0.0124831	-0.0416952	-0.0803071	-0.12661	-0.183821	-0.244006	-0.286662	-0.322874	-0.349538	-0.393035	-0.439872	-0.481583	-0.510802	-0.513841	-0.528589	-0.521458	-0.524134	-0.537432	-0.551712	-0.574061	-0.560189	-0.524164	-0.482508	-0.438538	-0.452038	-0.486533	-0.531669	-0.591546	-0.522646	-0.240663	0.190425	0.674579	0.908896	0.823494	0.576392
	-0.618039	-0.613277	-0.63204	-0.5415	-0.216247	0.138505	0.509579	0.531951	0.331709	0.128766	-0.0409442	-0.062389	-0.0831451	-0.0992059	-0.13636	-0.172149	-0.191946	-0.220381	-0.267351	-0.321388	-0.384938	-0.431471	-0.460266	-0.469537	-0.483666	-0.504845	-0.501968	-0.506125	-0.501167	-0.498244	-0.535354	-0.567771	-0.57769	-0.595866	-0.581014	-0.586764	-0.606499	-0.608035	-0.627269	-0.635661	-0.646052	-0.652239	-0.527003	-0.199893	0.350985	1.01645	1.38414	1.39655	1.04831
	-0.579989	-0.590955	-0.622247	-0.5564	-0.28333	0.0210052	0.329606	0.329513	0.115396	-0.104806	-0.2818	-0.305878	-0.287245	-0.276048	-0.296622	-0.310387	-0.326982	-0.337271	-0.358421	-0.379062	-0.399608	-0.416466	-0.38988	-0.330685	-0.290096	-0.239874	-0.249688	-0.270299	-0.286676	-0.34855	-0.423906	-0.506664	-0.559857	-0.566514	-0.531212	-0.506801	-0.495405	-0.521508	-0.573515	-0.617754	-0.637423	-0.639656	-0.468557	-0.0572526	0.570157	1.32896	1.72933	1.73901	1.38022
	-0.670115	-0.657227	-0.665936	-0.619931	-0.433336	-0.211508	0.0121588	0.0468912	-0.0525043	-0.160921	-0.244676	-0.254988	-0.25111	-0.236109	-0.237146	-0.2815	-0.343525	-0.416738	-0.475732	-0.502961	-0.512919	-0.513478	-0.496648	-0.490235	-0.496588	-0.515486	-0.537615	-0.544852	-0.541938	-0.519828	-0.511341	-0.507471	-0.522143	-0.554502	-0.591847	-0.603067	-0.60593	-0.61463	-0.653753	-0.716814	-0.768702	-0.780119	-0.581657	-0.14206	0.545252	1.31275	1.65676	1.60887	1.19067
	-0.638359	-0.556514	-0.405961	-0.251552	-0.0897533	0.0400464	0.124564	0.104368	-0.00424576	-0.0950693	-0.158503	-0.183508	-0.203351	-0.231736	-0.235274	-0.240991	-0.230821	-0.244699	-0.273318	-0.32468	-0.38926	-0.443715	-0.47002	-0.491697	-0.487515	-0.487093	-0.46028	-0.43877	-0.430746	-0.398303	-0.369392	-0.342906	-0.33299	-0.354746	-0.395865	-0.450364	-0.507611	-0.54352	-0.559572	-0.55175	-0.511044	-0.469649	-0.357139	-0.164578	0.103053	0.40981	0.500914	0.440898	0.248096
	-0.46525	-0.266235	-0.00139508	0.253857	0.37923	0.423505	0.421742	0.430261	0.432665	0.3716	0.297162	0.198185	0.117574	0.0439841	-0.0448933	-0.13545	-0.218388	-0.287598	-0.319195	-0.355475	-0.397154	-0.465645	-0.510037	-0.509208	-0.459433	-0.43658	-0.441052	-0.480317	-0.519998	-0.533961	-0.532658	-0.491862	-0.458683	-0.448131	-0.466459	-0.491125	-0.503252	-0.502245	-0.503018	-0.432125	-0.284041	-0.0925248	0.0288449	0.013723	-0.0800087	-0.184194	-0.280394	-0.342129	-0.387932
	-0.0987379	0.257937	0.581235	0.724222	0.713283	0.578965	0.408648	0.249072	0.133424	0.0599448	-0.000403862	-0.0254208	-0.0581934	-0.0477622	-0.105419	-0.15861	-0.237724	-0.276632	-0.291519	-0.317186	-0.343657	-0.396167	-0.430391	-0.454777	-0.455143	-0.449519	-0.431028	-0.411084	-0.412061	-0.432774	-0.460505	-0.467535	-0.462382	-0.428725	-0.419836	-0.408965	-0.473882	-0.512563	-0.545606	-0.253695	0.283695	1.00084	1.40327	1.31353	0.941106	0.530505	0.238672	0.0269447	-0.139472
	-0.50179	-0.219809	0.0882021	0.301621	0.330578	0.324012	0.207943	0.0851387	-0.10957	-0.209054	-0.25097	-0.263703	-0.298733	-0.320617	-0.335867	-0.376189	-0.436099	-0.485027	-0.500784	-0.513324	-0.545748	-0.588892	-0.605109	-0.603822	-0.592702	-0.610361	-0.632028	-0.665747	-0.685559	-0.70905	-0.713732	-0.709164	-0.685364	-0.67386	-0.675574	-0.672391	-0.660158	-0.638294	-0.631477	-0.526191	-0.188238	0.323451	0.796445	0.887535	0.676976	0.327777	0.0373419	-0.167769	-0.323528
	-0.562311	-0.371798	-0.138365	0.0928336	0.203497	0.157553	0.0852943	0.0140097	-0.068861	-0.132931	-0.145653	-0.169144	-0.199001	-0.237905	-0.264805	-0.300121	-0.339435	-0.364603	-0.374385	-0.396143	-0.441274	-0.512888	-0.568083	-0.568055	-0.51856	-0.501009	-0.531779	-0.557401	-0.545797	-0.560149	-0.576874	-0.584677	-0.590643	-0.588852	-0.592813	-0.581025	-0.573411	-0.586676	-0.614641	-0.531457	-0.185059	0.331347	0.825848	1.01331	0.889633	0.567905	0.328602	0.132722	-0.051335
	-0.510608	-0.431163	-0.236612	0.210604	0.646686	0.672453	0.550361	0.439159	0.374028	0.275971	0.177553	0.071763	-0.0401214	-0.0442837	-0.0167742	-0.029419	-0.0689667	-0.130601	-0.190203	-0.186243	-0.171087	-0.215932	-0.24647	-0.231691	-0.248008	-0.263431	-0.265356	-0.255836	-0.228921	-0.223921	-0.236803	-0.233459	-0.255804	-0.27716	-0.235842	-0.204939	-0.259979	-0.318213	-0.3136	-0.305749	-0.327797	-0.337373	-0.191577	0.180425	0.349782	0.104129	-0.063629	-0.0634735	-0.0836739
	-0.550305	-0.49796	-0.313974	0.249325	0.783844	0.718134	0.47569	0.311786	0.200635	0.172275	0.168807	0.0768513	-0.0484152	-0.0187639	0.0444358	-0.0140005	-0.0578649	-0.0792994	-0.147693	-0.204871	-0.210967	-0.211698	-0.283024	-0.353122	-0.313012	-0.22964	-0.187418	-0.179535	-0.230941	-0.294923	-0.289791	-0.261891	-0.259831	-0.243092	-0.231167	-0.258381	-0.315614	-0.351608	-0.321594	-0.280565	-0.284036	-0.311443	-0.129755	0.317397	0.479843	0.148511	-0.032383	0.0459942	0.0567079
	-0.651513	-0.625179	-0.474029	0.308364	1.11011	1.01898	0.629733	0.37019	0.199691	0.141331	0.161849	0.142181	0.031461	-0.0488992	-0.0560392	-0.076455	-0.121552	-0.0977321	0.00938883	0.0239224	-0.0667496	-0.115002	-0.116073	-0.114496	-0.0819293	-0.0587771	-0.0764187	-0.0851115	-0.11702	-0.169806	-0.164975	-0.141266	-0.194721	-0.271185	-0.31264	-0.326957	-0.267837	-0.162502	-0.150992	-0.254859	-0.340699	-0.400601	-0.381562	0.151101	0.692041	0.442586	-0.0254153	-0.262657	-0.358128
	-0.68046	-0.667449	-0.529111	0.253649	1.06095	0.989608	0.636124	0.488172	0.450733	0.379406	0.263576	0.196253	0.119796	0.01082	-0.00321612	-0.000653801	-0.0448643	-0.049511	0.0143093	0.027365	-0.075283	-0.153664	-0.157317	-0.166517	-0.213027	-0.26207	-0.289162	-0.301613	-0.307191	-0.304841	-0.238198	-0.17338	-0.212435	-0.314892	-0.390577	-0.414033	-0.431401	-0.485839	-0.520721	-0.48169	-0.467484	-0.509671	-0.458652	0.124213	0.684775	0.456669	0.0444309	-0.158117	-0.253491
	-0.643442	-0.666588	-0.60936	0.0547266	0.820265	0.87737	0.625414	0.399522	0.213968	0.112382	0.0869422	0.0651607	0.0326761	0.0644276	0.0896967	0.00652939	-0.137076	-0.22905	-0.192801	-0.138464	-0.12344	-0.0993871	-0.00592017	0.0592204	0.00172648	-0.0351997	0.00360327	0.00795771	-0.0800915	-0.135562	-0.0951094	-0.0476516	-0.0757926	-0.175854	-0.251487	-0.284702	-0.319292	-0.313591	-0.304488	-0.304279	-0.295327	-0.335436	-0.278936	0.464104	1.19025	0.802854	0.160253	-0.0254471	-0.0163465
	-0.619578	-0.632463	-0.547006	0.101432	0.774018	0.68386	0.335474	0.107883	-0.0458447	-0.106988	-0.133689	-0.163453	-0.162353	-0.144668	-0.136731	-0.188723	-0.264938	-0.289367	-0.287005	-0.263653	-0.202007	-0.18467	-0.262141	-0.313229	-0.253427	-0.215197	-0.246887	-0.248222	-0.24433	-0.273474	-0.29427	-0.293316	-0.33106	-0.413487	-0.428734	-0.352104	-0.315012	-0.359012	-0.422354	-0.432042	-0.394124	-0.376928	-0.274526	0.694093	1.70052	1.28008	0.467713	0.184049	0.176365
	-0.741905	-0.756322	-0.659961	-0.053805	0.69044	0.837856	0.585993	0.367156	0.212149	0.113837	0.0470556	0.0183372	0.0471918	0.0310693	-0.0372137	-0.0709008	-0.04126	-0.0166714	-0.0273755	-0.0552022	-0.10805	-0.148637	-0.152851	-0.175203	-0.223584	-0.247031	-0.213352	-0.172075	-0.224565	-0.282775	-0.293804	-0.326038	-0.362684	-0.401177	-0.433902	-0.415816	-0.376417	-0.369633	-0.365616	-0.356423	-0.362223	-0.405439	-0.378136	0.0958217	0.584036	0.444515	0.0720225	-0.134707	-0.217548
	-0.738211	-0.741006	-0.716744	-0.414843	0.226837	0.618916	0.517564	0.388202	0.171271	-0.0287712	-0.0384476	-0.0038333	-0.00283041	-0.0616407	-0.0560639	0.0260109	0.0877294	0.0857932	0.00941099	-0.0630824	-0.130405	-0.201036	-0.197821	-0.179707	-0.170759	-0.137115	-0.0828764	0.000216409	0.0249746	-0.0455639	-0.105185	-0.156514	-0.177104	-0.175475	-0.204845	-0.272509	-0.336223	-0.355895	-0.349089	-0.315381	-0.293137	-0.298592	-0.279436	-0.089079	0.191958	0.25568	0.0559092	-0.0593413	-0.115697
	-0.572115	-0.564941	-0.44436	0.00569129	0.748613	1.09596	0.795877	0.531467	0.328354	0.152309	0.141189	0.127757	0.0478989	-0.0415815	-0.0413146	-0.0142335	-0.00569772	-0.00892683	-0.0636954	-0.115034	-0.140205	-0.178607	-0.21024	-0.244439	-0.279396	-0.294518	-0.273138	-0.229973	-0.210464	-0.236233	-0.280446	-0.29883	-0.291582	-0.251163	-0.244554	-0.311704	-0.346319	-0.343453	-0.38522	-0.418436	-0.411681	-0.378057	-0.264595	0.115865	0.67941	0.85002	0.439956	0.111578	0.0351833
	-0.646924	-0.63365	-0.544224	-0.123257	0.633456	1.01748	0.754281	0.499527	0.309949	0.159728	0.129379	0.125521	0.128753	0.0818797	0.0142677	0.00426699	0.0334566	0.0162594	-0.0699444	-0.156121	-0.231699	-0.279975	-0.249302	-0.23984	-0.268446	-0.296697	-0.236719	-0.138373	-0.155656	-0.203532	-0.21019	-0.256701	-0.310804	-0.352643	-0.386739	-0.349899	-0.277638	-0.230558	-0.234721	-0.278895	-0.348779	-0.357136	-0.193412	0.330239	0.944676	1.0816	0.738919	0.49011	0.382803
	-0.530178	-0.577431	-0.534798	-0.0553614	0.856584	1.23795	0.798973	0.470251	0.303575	0.151918	0.107839	0.0691005	0.0418262	0.0108611	-0.00734874	-0.0147455	-0.0438303	-0.0672636	-0.035419	-0.0211403	-0.0476159	-0.0597808	-0.0872489	-0.167756	-0.21826	-0.185281	-0.16207	-0.146278	-0.112618	-0.122035	-0.15503	-0.191925	-0.223178	-0.245324	-0.258921	-0.261095	-0.27379	-0.284362	-0.287096	-0.266322	-0.23003	-0.200517	-0.149745	0.204386	0.819843	1.00832	0.614013	0.310738	0.110064
	-0.416856	-0.4673	-0.506265	-0.37077	-0.0222645	0.180746	0.041024	-0.0612478	-0.00856812	-0.0133399	-0.108302	-0.20718	-0.225341	-0.224912	-0.234231	-0.216728	-0.157911	-0.107656	-0.11918	-0.183121	-0.215321	-0.224831	-0.195818	-0.171118	-0.183108	-0.211548	-0.22097	-0.254209	-0.272589	-0.304658	-0.367594	-0.381966	-0.369459	-0.352832	-0.368323	-0.409498	-0.44635	-0.449049	-0.434801	-0.396916	-0.373987	-0.42856	-0.481375	-0.28497	0.101115	0.225391	-0.0268997	-0.20242	-0.218525
	-0.321179	-0.200171	-0.0940579	-0.0224554	0.00398487	0.054693	0.164848	0.237909	0.277202	0.256605	0.229377	0.22461	0.177065	0.138579	0.0982813	0.0532753	0.0240399	-0.0158505	-0.0459454	-0.083529	-0.102661	-0.135458	-0.16158	-0.190147	-0.224212	-0.249106	-0.27168	-0.305807	-0.326242	-0.378187	-0.418157	-0.457961	-0.484081	-0.473023	-0.456442	-0.429115	-0.413779	-0.414764	-0.410318	-0.391647	-0.344529	-0.281228	-0.22214	-0.242376	-0.321791	-0.40502	-0.447628	-0.465904	-0.46503
	-0.230801	-0.0813138	0.052161	0.123228	0.126615	0.110275	0.0992443	0.0950879	0.101656	0.114932	0.126912	0.140364	0.111032	0.061166	0.00242244	-0.0648967	-0.0984092	-0.108938	-0.0993605	-0.0736441	-0.0666137	-0.081294	-0.120522	-0.164686	-0.216579	-0.250256	-0.277637	-0.312373	-0.331262	-0.356677	-0.379762	-0.389073	-0.404161	-0.415795	-0.424294	-0.439135	-0.450063	-0.473507	-0.486532	-0.46406	-0.4059	-0.322924	-0.267889	-0.271909	-0.304031	-0.33753	-0.344279	-0.337512	-0.336812
	-0.242845	-0.111814	0.0392171	0.17151	0.212304	0.209724	0.181726	0.141319	0.0872326	0.0605356	0.0350475	0.0188128	0.0292583	0.0126175	-0.00299227	-0.0238929	-0.0603036	-0.0852102	-0.106429	-0.122311	-0.1337	-0.148326	-0.165565	-0.191836	-0.221423	-0.24183	-0.259822	-0.275405	-0.275248	-0.282337	-0.294011	-0.305955	-0.33553	-0.36479	-0.390189	-0.406799	-0.407753	-0.411714	-0.415384	-0.404111	-0.372688	-0.335847	-0.316016	-0.331929	-0.376973	-0.412369	-0.415769	-0.401614	-0.373686
	-0.341396	-0.157523	0.0560322	0.206237	0.270552	0.262863	0.26092	0.269806	0.26198	0.239222	0.172505	0.105421	0.0506331	0.0154357	0.0126409	0.016456	0.0214616	0.00782025	-0.0166572	-0.0273276	-0.0297775	-0.027408	-0.0391075	-0.085207	-0.125805	-0.163072	-0.195183	-0.215636	-0.257044	-0.293844	-0.336221	-0.374779	-0.390578	-0.412219	-0.411572	-0.407427	-0.409097	-0.402232	-0.389027	-0.338377	-0.267555	-0.182468	-0.123956	-0.13278	-0.177328	-0.243097	-0.309126	-0.348065	-0.360685
	-0.15788	0.0830275	0.339366	0.514039	0.581295	0.566871	0.539868	0.517478	0.465589	0.385157	0.277626	0.171848	0.0972896	0.0497457	0.036176	0.0371494	0.0413431	0.0346253	0.00837976	-0.010902	-0.024317	-0.0318503	-0.0569071	-0.110716	-0.17187	-0.240061	-0.283689	-0.319236	-0.356353	-0.382526	-0.413172	-0.426645	-0.432024	-0.44632	-0.473732	-0.504029	-0.525545	-0.534459	-0.489396	-0.396746	-0.271595	-0.127207	-0.0450158	-0.063002	-0.135679	-0.23776	-0.324009	-0.366251	-0.399365
	-0.29726	-0.163898	0.0159694	0.177765	0.259757	0.272191	0.217275	0.156369	0.119235	0.0814161	0.0512844	0.0147206	-0.0195693	-0.0238876	-0.0185061	0.00856463	0.0305362	0.0256617	0.0251	0.0220343	0.0143879	-0.0104883	-0.0410856	-0.0934058	-0.138198	-0.150919	-0.151542	-0.130598	-0.101822	-0.086654	-0.0915363	-0.110786	-0.151797	-0.197247	-0.246463	-0.297417	-0.341342	-0.3748	-0.348801	-0.248815	-0.0944848	0.0851656	0.195202	0.182844	0.0991358	-0.0233606	-0.13559	-0.204716	-0.252669
	-0.328065	-0.208865	-0.048474	0.11747	0.22553	0.264871	0.258565	0.235231	0.242756	0.223335	0.208103	0.189396	0.139355	0.102794	0.0721574	0.0485085	0.0532595	0.0447057	0.0164428	-0.0122428	-0.0624208	-0.102267	-0.129979	-0.16112	-0.169665	-0.173393	-0.174074	-0.172931	-0.206244	-0.23198	-0.262377	-0.29004	-0.286035	-0.287455	-0.288666	-0.30407	-0.344628	-0.371048	-0.352452	-0.255852	-0.110975	0.0364857	0.126021	0.101931	0.022184	-0.0807987	-0.181755	-0.245698	-0.280479
	-0.311886	-0.148731	0.0398993	0.238987	0.378174	0.438746	0.440311	0.420436	0.392131	0.327157	0.267014	0.208546	0.161577	0.11225	0.0473191	-0.0369128	-0.109059	-0.146222	-0.157845	-0.143325	-0.118664	-0.10321	-0.100838	-0.1121	-0.153266	-0.199372	-0.23109	-0.255041	-0.264276	-0.263046	-0.278007	-0.296976	-0.305057	-0.305368	-0.293503	-0.28206	-0.305016	-0.324576	-0.293696	-0.183786	-0.00333952	0.176728	0.276638	0.234097	0.100585	-0.0469865	-0.178292	-0.257867	-0.307702
	-0.360613	-0.180042	0.00715515	0.176018	0.249477	0.256568	0.237402	0.205843	0.19494	0.162542	0.142216	0.129182	0.103493	0.0772998	0.0287129	-0.0257506	-0.0580818	-0.0805286	-0.0801119	-0.0593239	-0.0425612	-0.0398246	-0.0639713	-0.116085	-0.165026	-0.19428	-0.199122	-0.188544	-0.186962	-0.202919	-0.236691	-0.279695	-0.323114	-0.350698	-0.37932	-0.403182	-0.437173	-0.459703	-0.420136	-0.303695	-0.119753	0.0739257	0.182422	0.143728	0.0141255	-0.139713	-0.266174	-0.323274	-0.348183
	-0.376317	-0.238018	-0.10629	0.0247686	0.1149	0.152898	0.18689	0.236902	0.282053	0.305916	0.311258	0.285658	0.256391	0.193992	0.130289	0.0774672	0.0380793	0.0322315	0.0299406	0.030477	-0.00768365	-0.0570439	-0.110392	-0.176757	-0.219919	-0.234187	-0.250339	-0.266676	-0.286491	-0.338668	-0.369224	-0.390145	-0.406249	-0.396992	-0.395182	-0.387875	-0.398146	-0.402707	-0.368312	-0.265512	-0.0780119	0.098789	0.183543	0.12084	-0.0410703	-0.19682	-0.297435	-0.330253	-0.335506
	-0.213198	-0.0219184	0.158342	0.264711	0.335579	0.359358	0.343757	0.32854	0.314272	0.285168	0.236188	0.18381	0.127039	0.063291	0.00469192	-0.0383788	-0.0760517	-0.092376	-0.103098	-0.110203	-0.111595	-0.11936	-0.11331	-0.115468	-0.132795	-0.153578	-0.177246	-0.216419	-0.254579	-0.295341	-0.329675	-0.344833	-0.349337	-0.350195	-0.35458	-0.376778	-0.418093	-0.457731	-0.423106	-0.312057	-0.144318	0.0377216	0.100898	0.0493019	-0.0861003	-0.238964	-0.354365	-0.415067	-0.436264
	-0.29279	-0.115295	0.0861844	0.217787	0.325076	0.392722	0.401526	0.398409	0.391389	0.355556	0.311676	0.268712	0.215569	0.171925	0.115111	0.0674351	0.017014	-0.0346991	-0.0762702	-0.115569	-0.132053	-0.125914	-0.123618	-0.122713	-0.141389	-0.199524	-0.222438	-0.249422	-0.276364	-0.280792	-0.297603	-0.317278	-0.337582	-0.358996	-0.380552	-0.393176	-0.403369	-0.418317	-0.369743	-0.271693	-0.125646	0.0501669	0.120468	0.105419	0.0143573	-0.103656	-0.192398	-0.244555	-0.279741
	-0.227345	-0.0489823	0.144063	0.241862	0.285034	0.263676	0.205567	0.192321	0.21195	0.251796	0.259219	0.248571	0.215064	0.15389	0.108754	0.0608471	0.018808	-0.0020117	-0.0076832	-0.00517899	-0.00415497	-0.00969805	-0.0477996	-0.100242	-0.155935	-0.213104	-0.23969	-0.247331	-0.24935	-0.253889	-0.260345	-0.277142	-0.291425	-0.289468	-0.294963	-0.297374	-0.310973	-0.340096	-0.235879	-0.0174831	0.260846	0.560194	0.644344	0.530221	0.304635	0.0485121	-0.150195	-0.249715	-0.292629
	-0.293517	-0.122622	0.0504793	0.146612	0.191721	0.207713	0.194032	0.206583	0.218193	0.226679	0.218322	0.188361	0.153521	0.11883	0.085635	0.0618372	0.042599	0.0209737	0.0178597	0.00780029	0.00675396	0.0263081	0.0343289	0.0431696	0.0411698	-0.00144209	-0.0474512	-0.089715	-0.130559	-0.155595	-0.174575	-0.200859	-0.234836	-0.272082	-0.306383	-0.328285	-0.345012	-0.364019	-0.283556	-0.119106	0.094251	0.346598	0.438442	0.387037	0.260229	0.0920776	-0.0267349	-0.0732599	-0.0900347
	-0.296448	-0.100505	0.0717412	0.174097	0.242234	0.284791	0.300205	0.299117	0.257177	0.20886	0.141214	0.0812285	0.0376619	-0.00637521	-0.0394955	-0.0796157	-0.112127	-0.122891	-0.110768	-0.0926161	-0.0839957	-0.106345	-0.149454	-0.19638	-0.250326	-0.294806	-0.330949	-0.359495	-0.372301	-0.384434	-0.392325	-0.398884	-0.409299	-0.429721	-0.453904	-0.473452	-0.497418	-0.510644	-0.406142	-0.19331	0.096059	0.421254	0.552555	0.498132	0.33633	0.117811	-0.0350992	-0.121248	-0.181657
	-0.247051	-0.0738436	0.0774352	0.212851	0.343261	0.387956	0.3986	0.365831	0.314943	0.278147	0.241576	0.230052	0.223491	0.189197	0.163331	0.119659	0.0740068	0.0397831	0.0058711	-0.0282498	-0.0863776	-0.115204	-0.146323	-0.180202	-0.200958	-0.264364	-0.316306	-0.338265	-0.341435	-0.317181	-0.308771	-0.336352	-0.374902	-0.428088	-0.478498	-0.505141	-0.528129	-0.541272	-0.488631	-0.376358	-0.219338	-0.0433396	0.0385551	0.0230556	-0.0499243	-0.141826	-0.199322	-0.223297	-0.247118
	-0.282699	-0.160256	0.0262006	0.176268	0.349809	0.396684	0.350793	0.330898	0.30905	0.290276	0.26203	0.211417	0.163301	0.139358	0.132526	0.105463	0.0449811	-0.0436951	-0.118692	-0.17727	-0.212701	-0.197411	-0.184462	-0.163591	-0.15323	-0.186519	-0.232621	-0.267525	-0.285965	-0.284319	-0.2811	-0.298992	-0.326663	-0.342556	-0.343099	-0.331526	-0.322344	-0.33814	-0.363664	-0.390838	-0.403299	-0.410672	-0.417882	-0.421434	-0.422286	-0.375996	-0.322509	-0.271327	-0.23282
	-0.311305	-0.176776	0.0594667	0.20468	0.354341	0.435827	0.407223	0.372642	0.346604	0.327949	0.296374	0.271795	0.2062	0.167554	0.148247	0.125673	0.114157	0.0605818	0.00553239	-0.0679526	-0.125175	-0.158581	-0.206387	-0.215981	-0.241955	-0.262571	-0.250758	-0.262017	-0.259778	-0.275508	-0.317783	-0.344107	-0.378844	-0.397716	-0.397126	-0.410345	-0.414919	-0.406176	-0.388828	-0.352481	-0.313227	-0.305502	-0.327184	-0.350734	-0.367507	-0.338343	-0.271405	-0.213724	-0.164271
	-0.362234	-0.217268	0.0176719	0.139296	0.272149	0.339607	0.305132	0.277774	0.249855	0.221382	0.201966	0.228582	0.21267	0.197386	0.161456	0.0757842	0.00405733	-0.0849641	-0.163135	-0.226804	-0.280148	-0.309029	-0.316642	-0.313676	-0.30648	-0.284828	-0.268754	-0.261818	-0.256559	-0.285073	-0.332889	-0.387043	-0.454441	-0.505002	-0.524341	-0.519779	-0.48811	-0.46022	-0.443503	-0.430424	-0.386147	-0.305844	-0.215997	-0.128026	-0.121062	-0.126092	-0.139084	-0.152153	-0.129013
	-0.538896	-0.431229	-0.242331	-0.102741	0.0408748	0.132988	0.172265	0.163666	0.15338	0.147086	0.124248	0.168212	0.191694	0.204621	0.191835	0.100513	0.0195959	-0.0582695	-0.123631	-0.145594	-0.161157	-0.175875	-0.181392	-0.190328	-0.212876	-0.228905	-0.250237	-0.281221	-0.29495	-0.314538	-0.321971	-0.337982	-0.366711	-0.390113	-0.417423	-0.419015	-0.41144	-0.38645	-0.329441	-0.260483	-0.158123	-0.0622151	-0.0153592	0.0145078	-0.000206863	0.00307075	0.00563173	-0.00839202	-0.0201442
	-0.498538	-0.397088	-0.21805	-0.0848915	0.0437117	0.128027	0.123181	0.097581	0.0673019	0.0275227	-0.0182865	-0.0354907	-0.0538156	-0.0501806	-0.0417359	-0.0688431	-0.103604	-0.157219	-0.200012	-0.241881	-0.276614	-0.310053	-0.363211	-0.395658	-0.433075	-0.446191	-0.42316	-0.39609	-0.369885	-0.371259	-0.398464	-0.425413	-0.437293	-0.44	-0.443799	-0.468232	-0.503705	-0.517897	-0.493722	-0.407925	-0.279618	-0.131269	0.0154332	0.118723	0.17781	0.187213	0.139249	0.0408068	-0.0502961
	-0.27242	-0.127567	0.0356163	0.17777	0.263412	0.338677	0.343022	0.309895	0.289032	0.262288	0.23786	0.235512	0.253815	0.274497	0.275445	0.248947	0.176286	0.0940672	0.0244684	-0.0402962	-0.0850632	-0.122691	-0.164069	-0.208397	-0.263831	-0.312435	-0.347762	-0.36666	-0.364983	-0.368436	-0.375284	-0.383523	-0.399425	-0.412258	-0.414639	-0.417924	-0.41454	-0.392395	-0.314741	-0.203399	-0.0882452	0.0141704	0.0052396	-0.0613479	-0.13074	-0.198385	-0.201795	-0.182307	-0.184183
	-0.220906	-0.0487143	0.160328	0.34061	0.45017	0.560402	0.586323	0.566821	0.537669	0.499031	0.459341	0.428306	0.398898	0.347585	0.264547	0.169337	0.0835553	0.00699101	-0.040173	-0.0718258	-0.100119	-0.11153	-0.112435	-0.123108	-0.155425	-0.203975	-0.278494	-0.351838	-0.404682	-0.441388	-0.453059	-0.455507	-0.459752	-0.471821	-0.480669	-0.485664	-0.48798	-0.487827	-0.445399	-0.37962	-0.297391	-0.194638	-0.167418	-0.181097	-0.213147	-0.273164	-0.313619	-0.342373	-0.373603
	-0.303349	-0.1304	-0.0129101	0.0623616	0.097375	0.148165	0.19986	0.242134	0.27131	0.271123	0.268134	0.267471	0.270415	0.292874	0.281503	0.239976	0.178281	0.101224	0.049498	0.0203452	0.000915817	-0.0135945	-0.0567097	-0.118934	-0.184845	-0.248773	-0.282115	-0.295256	-0.300135	-0.302881	-0.294255	-0.287425	-0.280663	-0.259233	-0.2737	-0.298453	-0.321855	-0.368144	-0.386561	-0.380717	-0.365549	-0.317791	-0.266657	-0.235927	-0.213463	-0.204896	-0.178192	-0.130041	-0.0825314
	-0.295341	-0.109504	0.0179249	0.0826904	0.0841665	0.0852848	0.058246	0.0234871	-0.00531068	-0.0398208	-0.0539979	-0.0627532	-0.0686081	-0.0586305	-0.0554373	-0.0612711	-0.0759454	-0.119578	-0.160379	-0.194134	-0.222284	-0.226007	-0.246862	-0.270482	-0.291387	-0.322118	-0.342352	-0.357732	-0.371383	-0.384174	-0.379167	-0.367898	-0.349905	-0.326823	-0.309687	-0.308077	-0.328331	-0.345605	-0.326406	-0.27161	-0.19399	-0.0995912	-0.0880365	-0.123087	-0.160208	-0.229582	-0.229484	-0.202777	-0.190714
	-0.311726	-0.154762	0.0265297	0.18301	0.258188	0.307012	0.279786	0.216601	0.164951	0.128397	0.0992986	0.0800667	0.0706978	0.0464651	0.0340666	0.0230502	-0.00185838	-0.0321369	-0.0905159	-0.153747	-0.204221	-0.241334	-0.232417	-0.216401	-0.214894	-0.212168	-0.243434	-0.279538	-0.304443	-0.341623	-0.374978	-0.400247	-0.414161	-0.411546	-0.393515	-0.379848	-0.383531	-0.387394	-0.340364	-0.270517	-0.181085	-0.0825354	-0.0864436	-0.129533	-0.18703	-0.265394	-0.306814	-0.3365	-0.370978
	-0.271688	-0.0861289	0.0841212	0.189153	0.247916	0.292268	0.290098	0.278851	0.250785	0.227794	0.195467	0.145305	0.0970442	0.0437729	0.00331731	-0.0405631	-0.0879526	-0.142091	-0.208422	-0.252336	-0.287666	-0.318655	-0.323487	-0.336199	-0.344708	-0.348208	-0.363609	-0.376256	-0.399152	-0.425127	-0.446038	-0.458883	-0.466046	-0.468093	-0.479769	-0.494488	-0.497676	-0.495561	-0.397515	-0.228459	-0.0334266	0.184519	0.277634	0.254444	0.189785	0.0732783	-0.0240838	-0.0986171	-0.185648
	-0.183817	0.0743544	0.330238	0.372046	0.358217	0.328614	0.312974	0.320759	0.327339	0.335787	0.321417	0.302704	0.275113	0.227083	0.173688	0.136109	0.0894912	0.044082	0.00110911	-0.0617683	-0.100894	-0.129849	-0.164196	-0.212865	-0.279556	-0.344208	-0.389352	-0.414833	-0.433908	-0.453154	-0.477189	-0.463775	-0.455326	-0.45417	-0.460656	-0.499343	-0.514108	-0.516398	-0.414518	-0.151698	0.120156	0.412302	0.549995	0.41762	0.238229	0.00558215	-0.21355	-0.341888	-0.450011
	-0.188178	0.0974505	0.368778	0.351383	0.306423	0.246045	0.176527	0.173582	0.147478	0.119509	0.1065	0.0889574	0.0471774	-0.00889013	-0.0652763	-0.123263	-0.156565	-0.186385	-0.215616	-0.248406	-0.276531	-0.293766	-0.321202	-0.329377	-0.341043	-0.364196	-0.392552	-0.437406	-0.477549	-0.506239	-0.516037	-0.501253	-0.50063	-0.512213	-0.536331	-0.583047	-0.615467	-0.629246	-0.572136	-0.396982	-0.205294	-0.00974836	0.0859228	0.0253424	-0.0669343	-0.191502	-0.306265	-0.387125	-0.461626
	-0.0978681	0.187035	0.477461	0.479526	0.4259	0.356704	0.302625	0.312743	0.317385	0.296829	0.243536	0.20029	0.161807	0.130775	0.113338	0.0868831	0.0609887	0.0293092	-0.00860914	-0.0397282	-0.0720868	-0.101174	-0.137347	-0.194927	-0.249239	-0.29703	-0.329299	-0.342932	-0.364764	-0.37965	-0.393847	-0.376944	-0.353334	-0.344708	-0.338466	-0.371047	-0.399792	-0.407436	-0.344196	-0.175237	0.00717531	0.176175	0.213707	0.106421	-0.0160109	-0.137063	-0.182946	-0.178901	-0.173756
	-0.201755	0.0674027	0.334622	0.338567	0.268194	0.179064	0.102292	0.143701	0.176446	0.187839	0.187878	0.157836	0.129896	0.101191	0.0666616	0.0236274	-0.00732716	-0.0341928	-0.0665672	-0.105772	-0.160272	-0.220561	-0.269042	-0.32908	-0.379362	-0.41873	-0.457697	-0.465316	-0.481846	-0.501525	-0.515482	-0.524867	-0.516307	-0.511966	-0.517971	-0.516934	-0.528753	-0.52899	-0.409809	-0.141553	0.160538	0.477888	0.589248	0.426009	0.212236	-0.0387017	-0.21208	-0.308476	-0.386987
	-0.441077	-0.107438	0.233226	0.477159	0.478931	0.413139	0.340875	0.292911	0.329075	0.345727	0.358457	0.364026	0.353271	0.34616	0.340718	0.309505	0.233489	0.15931	0.0925685	0.0471615	0.0329796	0.0249672	0.0161454	0.0048875	-0.0118903	-0.0437961	-0.0772515	-0.120153	-0.170806	-0.230655	-0.294166	-0.331126	-0.341822	-0.332288	-0.323043	-0.340472	-0.364624	-0.383936	-0.366484	-0.297406	-0.22731	-0.163248	-0.14731	-0.195697	-0.257507	-0.31956	-0.376446	-0.400931	-0.414169
	-0.400714	-0.038046	0.326921	0.565752	0.499627	0.378237	0.274384	0.219573	0.272219	0.274886	0.265584	0.254879	0.245991	0.258	0.25486	0.247356	0.216855	0.187605	0.163172	0.111849	0.055788	0.00841209	-0.0316288	-0.0509473	-0.065484	-0.104438	-0.147225	-0.209271	-0.274153	-0.329847	-0.384472	-0.418477	-0.443592	-0.451214	-0.461775	-0.475105	-0.48324	-0.517521	-0.482095	-0.33036	-0.108231	0.153805	0.311607	0.293343	0.181169	0.0379349	-0.0824466	-0.153596	-0.210359
	-0.432622	-0.117525	0.198733	0.399825	0.360432	0.266188	0.179562	0.140047	0.182681	0.200453	0.198567	0.186148	0.165304	0.160443	0.157178	0.165723	0.181231	0.174887	0.176659	0.146476	0.0897202	0.0400676	-0.0108401	-0.0455444	-0.0745428	-0.111724	-0.145453	-0.195817	-0.254875	-0.30419	-0.359347	-0.401175	-0.425613	-0.434393	-0.440671	-0.443385	-0.456585	-0.485062	-0.480364	-0.367235	-0.186682	0.0240295	0.169524	0.130302	-0.00237571	-0.168343	-0.29989	-0.358266	-0.39493
	-0.285378	0.00377058	0.279831	0.471959	0.471313	0.422961	0.368145	0.333309	0.339495	0.32629	0.31845	0.306209	0.299656	0.251231	0.19127	0.11769	0.0422977	-0.0174187	-0.0655729	-0.113338	-0.160051	-0.204717	-0.240424	-0.264857	-0.278622	-0.284567	-0.291682	-0.306229	-0.328045	-0.352857	-0.397188	-0.447598	-0.48297	-0.51281	-0.526366	-0.526305	-0.52416	-0.523817	-0.479716	-0.315164	-0.0829858	0.14702	0.299255	0.243175	0.0677947	-0.113561	-0.267269	-0.339046	-0.360318
	0.310131	0.424764	0.497321	0.558514	0.577642	0.581688	0.617803	0.656991	0.702399	0.72949	0.731649	0.677068	0.623438	0.564653	0.52132	0.441671	0.311924	0.19281	0.056192	-0.110829	-0.194291	-0.262345	-0.349093	-0.401018	-0.422998	-0.433235	-0.400531	-0.358876	-0.309725	-0.254772	-0.179561	-0.124888	-0.0676265	-0.0641569	-0.127015	-0.260431	-0.393803	-0.495841	-0.479524	-0.344932	-0.0254018	0.319249	0.618308	0.866164	1.14717	1.41163	1.68085	1.99977	2.29892
	0.578385	0.836799	1.0146	1.03477	1.04548	1.01076	0.936708	0.988786	1.08063	1.17416	1.22856	1.22146	1.09273	0.965293	0.8336	0.672924	0.548148	0.465323	0.367022	0.275646	0.238416	0.174593	0.0811407	0.011861	-0.0292927	-0.0629425	-0.0163931	0.0493814	0.107144	0.146655	0.166003	0.154544	0.143513	0.127299	0.106016	0.0756616	0.0293933	-0.0258914	-0.0248898	0.0611214	0.325927	0.796285	1.26719	1.73186	2.15662	2.47976	2.71266	2.93948	3.06526
	0.24066	0.502773	0.735872	0.820385	0.854904	0.886586	0.792169	0.756443	0.794332	0.833565	0.866277	0.950921	0.99342	0.97319	0.924899	0.874894	0.764	0.690055	0.664787	0.664679	0.663732	0.702623	0.702884	0.669203	0.62155	0.562821	0.458542	0.345128	0.246881	0.163375	0.106052	0.0945565	0.108314	0.12336	0.130148	0.142419	0.127988	0.139768	0.188751	0.262213	0.350523	0.527775	0.732871	0.91956	1.12725	1.40553	1.6954	1.94741	2.1748
	0.178012	0.319897	0.320514	0.325661	0.311716	0.277752	0.266313	0.311869	0.369438	0.46577	0.573693	0.701725	0.8656	0.954997	0.952482	0.947891	0.867636	0.74822	0.648887	0.603353	0.551682	0.528633	0.485515	0.360419	0.203553	0.0585846	-0.0692721	-0.167291	-0.178044	-0.205363	-0.236944	-0.272426	-0.308095	-0.377445	-0.431977	-0.469424	-0.493747	-0.430326	-0.21232	0.00312072	0.379356	0.836517	1.36417	1.86119	2.34116	2.59481	2.773	2.73812	2.63809
	-0.0692597	0.0410897	0.157571	0.152331	0.167285	0.214804	0.256254	0.285538	0.341621	0.403217	0.406223	0.412083	0.458751	0.490445	0.438124	0.409554	0.384645	0.345792	0.323928	0.325086	0.321794	0.295877	0.249043	0.216707	0.223787	0.238517	0.257206	0.260125	0.216663	0.0804326	-0.0603937	-0.161934	-0.240066	-0.245839	-0.219316	-0.186116	-0.18173	-0.106176	0.228957	0.657516	1.10805	1.64673	2.02664	2.12297	2.17365	2.1816	2.19686	2.22874	2.28849
	-0.0560404	0.092034	0.195243	0.252602	0.349103	0.454331	0.539635	0.547312	0.510483	0.506079	0.474453	0.463539	0.447169	0.393821	0.305629	0.21774	0.198088	0.269981	0.374505	0.463852	0.392257	0.261426	0.116119	0.0166597	0.000182031	0.0141133	0.0681343	0.133309	0.205482	0.208955	0.248366	0.27622	0.362011	0.411326	0.453492	0.518778	0.594273	0.732294	0.821563	0.841381	0.901174	1.05878	1.46715	1.88082	2.20749	2.29608	2.12513	1.99021	1.9124
	-0.357578	-0.26705	-0.159714	-0.0481464	0.11171	0.324948	0.532412	0.694632	0.785032	0.800897	0.7818	0.741241	0.659092	0.554986	0.444173	0.34754	0.296599	0.236589	0.19308	0.143624	0.0790562	0.0171071	-0.052905	-0.120603	-0.177289	-0.213933	-0.222393	-0.21594	-0.208094	-0.221019	-0.22232	-0.23879	-0.264414	-0.286744	-0.277324	-0.26035	-0.223566	-0.188913	-0.150816	-0.0528619	0.119867	0.384362	0.689641	0.994016	1.2494	1.46356	1.66707	1.94687	2.23813
	-0.104253	-0.105652	-0.0955577	-0.0874331	-0.0642638	-0.0390637	-0.0177129	0.00876496	0.0227762	0.0250332	0.0298233	0.0271875	0.0246385	0.0441521	0.06364	0.0830219	0.105187	0.129646	0.144296	0.169068	0.18596	0.199756	0.211607	0.215478	0.219967	0.2055	0.189235	0.197705	0.205367	0.21572	0.257202	0.296779	0.316992	0.350647	0.369103	0.375261	0.380886	0.416206	0.509187	0.706302	0.958013	1.27037	1.56083	1.77429	1.91376	2.0046	2.02714	2.14779	2.31462
	-0.470261	-0.441555	-0.413863	-0.394769	-0.365363	-0.326912	-0.295538	-0.242695	-0.186392	-0.158353	-0.129362	-0.103139	-0.119779	-0.124321	-0.108682	-0.089366	-0.0563083	-0.00481904	0.0474945	0.088322	0.112886	0.117255	0.110177	0.0862336	0.0679848	0.0490451	0.0300638	0.0282233	0.0442627	0.0586579	0.0858919	0.116591	0.126584	0.125164	0.11304	0.089514	0.0723532	0.0843021	0.222539	0.419535	0.677515	0.977754	1.23809	1.33518	1.42547	1.51189	1.56377	1.76658	2.07553
	-0.443487	-0.408422	-0.390886	-0.395258	-0.387935	-0.369018	-0.348427	-0.271517	-0.185379	-0.125335	-0.0663788	-0.0185896	-0.0452174	-0.0635314	-0.0661951	-0.0732363	-0.0632519	-0.0285227	0.00189395	0.0203856	0.0280792	0.0234493	0.0121487	-0.00296662	-0.00392246	-0.00868803	-0.0151074	-0.00905038	0.00179675	-0.000775891	0.00882496	0.0203736	0.0205136	0.0243468	0.0280723	0.0265405	0.0261426	0.0479601	0.186434	0.373709	0.621996	0.915271	1.1546	1.23478	1.30817	1.38186	1.42771	1.66793	2.03107
	-0.395579	-0.362799	-0.327432	-0.321472	-0.304822	-0.28395	-0.258667	-0.212772	-0.152123	-0.0974802	-0.0390284	0.0256311	0.0542765	0.0754905	0.098263	0.119605	0.13431	0.151157	0.163748	0.163617	0.156645	0.138747	0.120824	0.0975743	0.080275	0.0674155	0.0660901	0.0777845	0.103848	0.123677	0.139971	0.151376	0.149053	0.130885	0.107204	0.0831991	0.0556201	0.0558213	0.144205	0.301633	0.507298	0.751041	0.939473	1.02367	1.06394	1.09924	1.12921	1.27117	1.51287
	-0.398348	-0.362922	-0.317561	-0.314097	-0.31322	-0.305981	-0.294009	-0.267598	-0.194559	-0.131858	-0.0728838	-0.0164358	0.008236	0.00620438	0.00956803	0.0147615	0.0186027	0.0393289	0.066376	0.100244	0.120619	0.130033	0.106335	0.0806921	0.0529257	0.0399647	0.0423057	0.065708	0.0996198	0.134193	0.157713	0.182568	0.201264	0.182004	0.156976	0.125712	0.077932	0.0757486	0.1823	0.376792	0.622849	0.906084	1.10693	1.21113	1.257	1.29602	1.35652	1.52538	1.80806
	-0.164046	-0.109033	-0.0603792	-0.0244328	0.00311858	0.0234282	0.0389492	0.0677816	0.106697	0.14074	0.181874	0.223117	0.253216	0.273892	0.299043	0.334793	0.361937	0.386747	0.400063	0.399547	0.381557	0.364878	0.339186	0.315098	0.304238	0.307774	0.314079	0.338031	0.368397	0.400917	0.428064	0.463256	0.50653	0.526595	0.538501	0.552808	0.556397	0.585369	0.712436	0.904007	1.12963	1.40291	1.59695	1.6772	1.6959	1.70629	1.702	1.80084	1.98384
	0.113724	0.263248	0.402168	0.449342	0.408665	0.349221	0.284288	0.24933	0.237718	0.248947	0.280011	0.310121	0.32318	0.309657	0.275712	0.226215	0.204717	0.177284	0.155743	0.135451	0.113375	0.09727	0.0892411	0.0765327	0.0919834	0.105672	0.107044	0.114674	0.112975	0.0986748	0.106749	0.132434	0.178882	0.240509	0.290561	0.327398	0.33842	0.34775	0.413999	0.524609	0.679362	1.03449	1.44773	1.77694	2.05511	2.18033	2.10346	2.09287	2.13613
	0.275622	0.45144	0.600148	0.654414	0.600113	0.545481	0.492703	0.430377	0.322614	0.214895	0.107649	0.0170699	-0.0626641	-0.139352	-0.216161	-0.270458	-0.232169	-0.168448	-0.104347	-0.06166	-0.085007	-0.132298	-0.179329	-0.227097	-0.259677	-0.286292	-0.31263	-0.339366	-0.371269	-0.398608	-0.426905	-0.455195	-0.460325	-0.458075	-0.45317	-0.448223	-0.448472	-0.459094	-0.474875	-0.492121	-0.465911	-0.0773401	0.593953	1.26849	1.92952	2.49079	2.76302	3.02973	3.28779
	0.307016	0.440148	0.538377	0.542459	0.470687	0.400923	0.333425	0.294963	0.246752	0.200208	0.153605	0.0913897	0.0413362	-0.0082832	-0.057859	-0.0683504	-0.0496268	-0.0229572	0.00357751	-0.00890961	-0.0668778	-0.140247	-0.213668	-0.270516	-0.272602	-0.21783	-0.162532	-0.110256	-0.10727	-0.179819	-0.260268	-0.340459	-0.366972	-0.321645	-0.25971	-0.197758	-0.174278	-0.187715	-0.224075	-0.260365	-0.230148	0.131746	0.739446	1.3458	1.92906	2.4661	2.85211	3.24377	3.63306
	0.0977671	0.283521	0.468816	0.571532	0.597945	0.582236	0.567254	0.559449	0.473169	0.384474	0.295715	0.179688	0.101509	-0.00139004	-0.104289	-0.174741	-0.165323	-0.100282	-0.0344695	0.0273231	0.00416026	-0.0445346	-0.0902441	-0.136298	-0.151762	-0.144293	-0.133068	-0.123086	-0.123075	-0.138132	-0.167871	-0.197549	-0.228407	-0.266361	-0.271259	-0.276157	-0.277931	-0.220655	0.183826	0.596571	1.03142	1.63787	1.97691	2.22571	2.46139	2.62848	2.90831	3.25436	3.60061
	0.055807	0.213236	0.370943	0.451243	0.481945	0.480969	0.4799	0.449089	0.333349	0.213631	0.0941468	0.00462	-0.00159104	-0.0452628	-0.0889735	-0.137675	-0.201018	-0.196207	-0.190502	-0.184374	-0.197047	-0.257056	-0.317356	-0.377621	-0.408763	-0.372819	-0.319878	-0.266798	-0.217264	-0.21231	-0.248773	-0.284733	-0.329415	-0.377582	-0.380239	-0.383675	-0.383722	-0.311644	0.25214	0.815792	1.37774	2.07119	2.29512	2.42502	2.55626	2.67662	2.9478	3.28148	3.61513
	0.0460382	0.186284	0.326529	0.47036	0.538872	0.537636	0.536382	0.495361	0.39501	0.311719	0.225273	0.156679	0.124935	0.0395958	-0.04445	-0.130292	-0.200321	-0.181078	-0.154235	-0.127466	-0.12238	-0.169659	-0.215754	-0.261816	-0.286438	-0.26735	-0.216485	-0.165515	-0.121983	-0.127323	-0.196212	-0.271135	-0.34277	-0.361525	-0.314188	-0.257956	-0.205822	-0.181578	0.320349	0.948249	1.57667	2.31463	2.60922	2.54257	2.47593	2.40296	2.43095	2.66476	2.89868
	-0.00930716	0.0833043	0.175447	0.261124	0.337233	0.350466	0.363822	0.379141	0.329856	0.268431	0.202443	0.134937	0.102241	0.0607572	0.0206295	-0.0192917	-0.0466528	-0.0502601	-0.0427134	-0.0352914	-0.0313407	-0.0355935	-0.0308942	-0.0262434	-0.0227218	-0.00555039	0.0187747	0.0425174	0.0662789	0.0702321	0.0204394	-0.0338071	-0.0882388	-0.143796	-0.162709	-0.169453	-0.175928	-0.170691	0.41889	1.29431	2.16881	3.07015	3.47711	3.22185	2.97225	2.71634	2.5478	2.68322	2.81452
	-0.387409	-0.269055	-0.146124	-0.0315498	0.0589743	0.0862759	0.109906	0.134124	0.107157	0.0262518	-0.0673981	-0.160806	-0.243673	-0.302606	-0.374445	-0.446718	-0.504544	-0.519154	-0.503197	-0.485211	-0.463528	-0.446733	-0.420242	-0.393673	-0.368629	-0.354473	-0.340997	-0.321362	-0.302094	-0.284281	-0.275368	-0.294639	-0.313707	-0.329931	-0.341712	-0.330792	-0.3197	-0.309586	0.260588	1.40139	2.54629	3.72426	4.40777	4.0505	3.62467	3.19316	2.85372	2.89455	3.0036
	-0.235175	-0.158836	-0.0655483	0.0342247	0.148549	0.195413	0.220956	0.240836	0.247335	0.226202	0.175456	0.120774	0.0614728	0.00750517	-0.0528607	-0.106565	-0.149197	-0.165657	-0.131037	-0.102339	-0.0863098	-0.0960866	-0.149145	-0.199527	-0.2433	-0.288888	-0.284637	-0.250468	-0.21348	-0.159343	-0.0980121	-0.0907057	-0.0847714	-0.0868511	-0.117314	-0.143115	-0.171115	-0.187613	0.0261367	0.744754	1.55349	2.36146	2.98168	3.0342	2.98061	2.9371	2.92615	3.09405	3.22669
	-0.246651	-0.224622	-0.19241	-0.138188	-0.0763162	-0.0171743	0.037849	0.0542907	-0.0047855	-0.0703007	-0.144031	-0.218469	-0.236745	-0.24828	-0.255417	-0.255824	-0.266507	-0.280189	-0.285805	-0.292858	-0.323115	-0.363523	-0.415014	-0.469668	-0.511171	-0.534684	-0.550242	-0.567218	-0.571491	-0.578118	-0.589301	-0.595528	-0.608478	-0.621179	-0.62622	-0.635248	-0.643813	-0.620794	-0.60884	-0.572255	-0.488458	-0.402242	-0.314289	-0.199073	-0.100405	0.100948	0.500209	0.883397	1.217
	-0.117581	-0.106694	-0.096908	-0.0759664	-0.0274229	0.0203639	0.0686462	0.103891	0.0300039	-0.0473849	-0.123917	-0.200388	-0.231778	-0.247323	-0.26314	-0.279333	-0.298196	-0.33262	-0.368103	-0.403465	-0.414788	-0.408941	-0.401488	-0.393663	-0.396809	-0.406143	-0.418097	-0.43001	-0.445297	-0.478805	-0.512374	-0.54614	-0.579277	-0.578948	-0.571981	-0.564825	-0.557477	-0.542675	-0.534777	-0.53234	-0.534996	-0.538871	-0.533147	-0.526624	-0.518186	-0.386351	0.0834279	0.553435	1.02893
	-0.207932	-0.216551	-0.225169	-0.221388	-0.127042	-0.0106954	0.105652	0.214819	0.191709	0.100004	0.00829786	-0.083345	-0.122413	-0.124238	-0.126061	-0.127889	-0.146469	-0.206783	-0.269245	-0.331706	-0.378115	-0.39245	-0.401752	-0.411055	-0.423745	-0.452939	-0.482524	-0.512109	-0.541407	-0.552838	-0.542286	-0.531734	-0.521198	-0.523719	-0.543824	-0.563929	-0.584023	-0.594055	-0.582132	-0.569922	-0.557712	-0.532538	-0.308244	-0.0572694	0.193705	0.464046	0.835341	1.20429	1.57325
	-0.428672	-0.391909	-0.355152	-0.319616	-0.248392	-0.165803	-0.0831917	0.00017632	-0.0149129	-0.113655	-0.212897	-0.312146	-0.377378	-0.342632	-0.30663	-0.270628	-0.235182	-0.259686	-0.289119	-0.318548	-0.349276	-0.400233	-0.456109	-0.511993	-0.567515	-0.584963	-0.574098	-0.563242	-0.5524	-0.549058	-0.574672	-0.600285	-0.625897	-0.650745	-0.657599	-0.664308	-0.67102	-0.661967	-0.591359	-0.522042	-0.452725	-0.384376	-0.1774	0.0417595	0.260895	0.479035	0.923476	1.42184	1.92025
	-0.39777	-0.367875	-0.337706	-0.307056	-0.25146	-0.209141	-0.168811	-0.128722	-0.127563	-0.121309	-0.107443	-0.0924618	-0.0644611	-0.0781951	-0.109844	-0.142866	-0.176198	-0.200502	-0.224731	-0.248424	-0.272087	-0.331329	-0.394781	-0.459128	-0.524214	-0.582828	-0.633937	-0.685291	-0.737051	-0.772084	-0.765867	-0.758491	-0.751011	-0.747108	-0.761856	-0.781583	-0.801541	-0.817604	-0.77754	-0.721696	-0.66443	-0.604273	-0.256305	0.321332	0.890718	1.45541	1.95001	2.17502	2.40715
	-0.440513	-0.408038	-0.372468	-0.340289	-0.317277	-0.267821	-0.195893	-0.122031	-0.0521857	-0.0298862	-0.0429319	-0.0663453	-0.109144	-0.177135	-0.229067	-0.269647	-0.306409	-0.324979	-0.358894	-0.399646	-0.443928	-0.49258	-0.533095	-0.556155	-0.571822	-0.587698	-0.5949	-0.600597	-0.601343	-0.600407	-0.601472	-0.60824	-0.617484	-0.6238	-0.625482	-0.598818	-0.569665	-0.532174	-0.499711	-0.48132	-0.478298	-0.49208	-0.338939	0.449993	1.35173	2.29781	3.06943	3.14144	2.99383
	-0.470499	-0.41644	-0.351993	-0.319667	-0.289969	-0.225747	-0.0771919	0.0842901	0.234596	0.27385	0.27239	0.248675	0.186388	0.127294	0.0860667	0.0750638	0.0587312	0.0555392	0.0197023	-0.0173031	-0.0274698	-0.0583219	-0.100354	-0.155635	-0.238693	-0.306742	-0.348091	-0.374049	-0.379543	-0.384385	-0.393547	-0.387657	-0.370914	-0.341836	-0.316912	-0.251418	-0.179575	-0.103097	-0.0372538	-0.0292461	-0.0321303	-0.0511681	0.14077	0.652037	1.38181	2.23782	2.66668	2.72122	2.67652
	-0.419358	-0.419002	-0.38644	-0.346693	-0.313094	-0.271551	-0.178956	-0.0940669	-0.0186614	-0.0126816	-0.0423438	-0.0774179	-0.0983401	-0.146669	-0.180252	-0.17469	-0.196181	-0.194004	-0.194138	-0.233583	-0.195172	-0.155552	-0.132426	-0.114857	-0.194116	-0.285126	-0.348433	-0.375174	-0.349869	-0.336031	-0.348168	-0.40798	-0.446277	-0.454291	-0.439421	-0.377901	-0.311917	-0.234284	-0.132334	-0.101922	-0.088652	-0.102711	0.0961761	0.773842	1.72771	2.85292	3.48784	3.57665	3.49168
	-0.395667	-0.347523	-0.278356	-0.212357	-0.147742	-0.115265	-0.0625654	-0.0104852	0.0353409	0.0399417	0.0230725	0.000824985	0.00935386	0.015086	0.00832634	0.013403	-0.0328376	-0.0706446	-0.126034	-0.189828	-0.221636	-0.259409	-0.302808	-0.358373	-0.467282	-0.576032	-0.649248	-0.681895	-0.627814	-0.579689	-0.558583	-0.548119	-0.575018	-0.581622	-0.566858	-0.510214	-0.415778	-0.333269	-0.259812	-0.290674	-0.342213	-0.389423	-0.282763	0.207058	0.906353	1.75483	2.29681	2.46002	2.54589
	-0.385255	-0.358305	-0.292703	-0.251223	-0.197514	-0.150695	-0.117075	-0.0654799	-0.0196588	-0.0365486	-0.0841334	-0.152657	-0.182341	-0.1743	-0.157439	-0.143277	-0.169986	-0.198736	-0.204393	-0.205547	-0.172885	-0.156067	-0.171225	-0.202594	-0.294192	-0.3962	-0.48249	-0.545475	-0.539002	-0.509483	-0.492979	-0.4681	-0.470481	-0.48643	-0.521183	-0.549094	-0.542105	-0.500231	-0.437726	-0.43108	-0.434691	-0.460251	-0.252278	0.351383	1.11784	1.97677	2.38956	2.41593	2.44995
	-0.273721	-0.235121	-0.125823	-0.00976312	0.112893	0.232339	0.223494	0.231848	0.21021	0.198719	0.15312	0.125069	0.120049	0.0817748	0.0467282	-0.0495025	-0.152007	-0.252152	-0.304188	-0.325136	-0.293329	-0.219283	-0.171451	-0.145233	-0.183443	-0.270389	-0.345866	-0.397209	-0.414447	-0.423127	-0.454563	-0.501314	-0.540207	-0.561301	-0.559093	-0.555144	-0.511089	-0.457374	-0.424431	-0.388911	-0.379321	-0.392148	-0.121905	0.728649	1.88416	3.20138	3.91602	3.87887	3.59453
	-0.227621	-0.251216	-0.20985	-0.110868	0.0434088	0.219369	0.270569	0.26836	0.255548	0.230227	0.219449	0.223968	0.203697	0.147515	0.061993	-0.0130966	-0.0842365	-0.157969	-0.210424	-0.279138	-0.307239	-0.287967	-0.286141	-0.281245	-0.296234	-0.361452	-0.394854	-0.421815	-0.425542	-0.407725	-0.403142	-0.397127	-0.377011	-0.363887	-0.342836	-0.339036	-0.304468	-0.231352	-0.162513	-0.133702	-0.16898	-0.258769	-0.0980551	0.632123	1.69742	2.96358	3.73176	3.77622	3.55003
	-0.272163	-0.268133	-0.195694	-0.07441	0.0374857	0.101415	0.0260067	-0.0474828	-0.0781448	-0.0736913	-0.0457491	-0.0154999	-0.020894	-0.0385048	-0.0759526	-0.107825	-0.123137	-0.140409	-0.130552	-0.129612	-0.125935	-0.147033	-0.201564	-0.286955	-0.344343	-0.406103	-0.428757	-0.438453	-0.463008	-0.462525	-0.491903	-0.526969	-0.533427	-0.525323	-0.493957	-0.437101	-0.386241	-0.335735	-0.302923	-0.292927	-0.267514	-0.24294	0.00318884	0.630593	1.43831	2.32557	2.77118	2.73767	2.65113
	-0.43081	-0.431201	-0.364654	-0.166986	0.00724826	0.169047	0.154532	0.0847709	0.0287536	-0.0371581	-0.0397875	-0.0500013	-0.0335126	-6.13992e-05	-0.00277204	-0.0246851	-0.0831389	-0.177947	-0.228061	-0.265193	-0.274485	-0.241964	-0.228232	-0.224237	-0.226011	-0.270811	-0.322946	-0.351539	-0.398638	-0.416288	-0.439194	-0.474728	-0.486376	-0.482788	-0.47818	-0.451087	-0.402845	-0.327485	-0.241645	-0.187588	-0.180958	-0.192231	-0.0357668	0.500386	1.27972	2.14254	2.6071	2.68809	2.76138
	-0.478597	-0.467189	-0.397859	-0.169479	0.0680446	0.269511	0.323776	0.23532	0.15216	0.0857555	0.0509034	0.0326377	0.02359	-0.00018324	-0.0245801	-0.0734649	-0.135139	-0.208674	-0.274017	-0.332237	-0.375712	-0.386125	-0.396599	-0.393723	-0.397989	-0.423587	-0.462811	-0.50737	-0.546463	-0.568261	-0.570449	-0.564575	-0.542161	-0.504244	-0.483752	-0.479433	-0.477866	-0.462559	-0.420557	-0.359207	-0.345461	-0.340172	-0.162468	0.56938	1.71557	3.0123	3.7713	3.79379	3.53394
	-0.430588	-0.410236	-0.34613	-0.144474	0.103347	0.360599	0.480476	0.435918	0.363774	0.29234	0.252153	0.211338	0.188233	0.165866	0.178849	0.205915	0.21457	0.192655	0.0937646	-0.0315862	-0.146913	-0.263554	-0.336791	-0.397605	-0.407936	-0.400421	-0.392027	-0.379697	-0.392446	-0.380358	-0.383349	-0.391415	-0.366566	-0.338661	-0.302645	-0.286006	-0.295854	-0.296611	-0.270078	-0.233035	-0.211948	-0.216548	-0.0720094	0.465142	1.29567	2.22731	2.75321	2.8039	2.71588
	-0.241657	-0.206646	-0.171494	-0.0466992	0.114195	0.317782	0.391907	0.330858	0.219556	0.13463	0.108582	0.115024	0.130344	0.0817029	0.064753	0.0524598	0.0614539	0.0755788	0.0269983	-0.0596707	-0.131032	-0.209846	-0.26041	-0.307257	-0.358113	-0.379796	-0.388284	-0.373814	-0.353226	-0.323261	-0.311054	-0.311479	-0.292982	-0.261004	-0.227992	-0.196972	-0.186584	-0.156416	-0.0882851	-0.0165884	0.0252137	0.0266585	0.167371	0.695463	1.48997	2.43129	2.98122	3.06912	2.99507
	-0.372123	-0.351308	-0.318508	-0.147115	0.070558	0.287692	0.384397	0.286959	0.152663	0.044215	0.0154536	0.0558797	0.111133	0.103292	0.0602704	-0.026749	-0.0794677	-0.102681	-0.114558	-0.100696	-0.105852	-0.0952108	-0.138327	-0.21195	-0.278693	-0.37689	-0.441497	-0.497066	-0.545158	-0.542358	-0.552465	-0.560284	-0.564252	-0.561178	-0.545107	-0.532191	-0.524594	-0.512729	-0.482814	-0.436218	-0.418806	-0.400592	-0.239448	0.298591	1.15303	2.14124	2.7412	2.93556	2.98946
	-0.405443	-0.414374	-0.413748	-0.22071	0.0733662	0.371234	0.584472	0.462331	0.294616	0.146727	0.0383871	-0.0115615	-0.0698867	-0.140655	-0.207826	-0.273066	-0.338628	-0.383452	-0.388938	-0.365741	-0.350314	-0.338854	-0.35258	-0.401034	-0.446667	-0.499089	-0.523186	-0.52958	-0.545159	-0.564029	-0.590571	-0.60765	-0.598106	-0.567105	-0.533212	-0.508446	-0.486343	-0.455717	-0.430211	-0.403612	-0.420313	-0.462278	-0.357718	0.186682	1.16095	2.32428	3.10765	3.25679	3.02897
	-0.414603	-0.412151	-0.397775	-0.175046	0.13779	0.471359	0.699996	0.605388	0.459959	0.300243	0.203572	0.123052	0.0475653	-0.0352512	-0.0961408	-0.100818	-0.100911	-0.10331	-0.138177	-0.208167	-0.283211	-0.326362	-0.322262	-0.322958	-0.342646	-0.366666	-0.397221	-0.420217	-0.436725	-0.446859	-0.456978	-0.471109	-0.497656	-0.522176	-0.525705	-0.501043	-0.468737	-0.42622	-0.411772	-0.407117	-0.39382	-0.383119	-0.296005	0.0895329	0.737746	1.49184	2.04697	2.18269	2.15877
	-0.378245	-0.327834	-0.249867	-0.0567046	0.201963	0.465161	0.67279	0.66829	0.582548	0.490619	0.374344	0.260625	0.167761	0.0800138	0.0583789	0.0792909	0.070076	0.0493814	-0.017244	-0.130542	-0.215106	-0.301194	-0.341002	-0.370751	-0.398531	-0.385745	-0.366781	-0.336146	-0.336793	-0.351854	-0.409164	-0.467505	-0.503849	-0.5328	-0.502876	-0.456438	-0.409868	-0.332502	-0.257012	-0.184995	-0.125642	-0.138002	-0.0376245	0.38064	1.07446	1.96491	2.59152	2.8506	2.98016
	-0.339372	-0.284989	-0.237462	-0.0975822	0.113612	0.322906	0.516073	0.47817	0.352125	0.229407	0.142362	0.0989959	0.0746671	0.0707186	0.0503346	0.0241531	-0.0455233	-0.134418	-0.220381	-0.28659	-0.324309	-0.324607	-0.308315	-0.258938	-0.207016	-0.155325	-0.0917157	-0.0815088	-0.0925027	-0.144662	-0.226426	-0.286551	-0.355142	-0.392551	-0.360076	-0.316253	-0.236412	-0.178701	-0.134102	-0.0988487	-0.120405	-0.180701	-0.0993223	0.288425	0.99941	1.93177	2.50616	2.70378	2.63797
	-0.320468	-0.249474	-0.194345	-0.0993612	-0.00488939	0.169253	0.361322	0.463964	0.436865	0.343366	0.272507	0.248953	0.236731	0.222823	0.182315	0.139852	0.103444	0.0773433	0.0822962	0.0995264	0.0823895	0.0323691	-0.0234845	-0.0474251	-0.0192451	0.0257404	0.075911	0.0710819	0.0686263	0.0398405	-0.014881	-0.0980548	-0.166751	-0.166825	-0.109083	-0.0720531	-0.0782251	-0.112881	-0.120181	-0.0322611	0.142902	0.361181	0.580093	0.887633	1.37869	2.13771	2.6928	2.8962	2.92947
	-0.551648	-0.508928	-0.387852	-0.149028	0.0426956	0.0776942	0.150707	0.334644	0.405673	0.456897	0.525811	0.507777	0.476838	0.447303	0.41304	0.296678	0.135071	-0.0373812	-0.164159	-0.167446	-0.125312	-0.147506	-0.223224	-0.272956	-0.281662	-0.280366	-0.324502	-0.383703	-0.384154	-0.326099	-0.321383	-0.376205	-0.46618	-0.538636	-0.563425	-0.57018	-0.567327	-0.557785	-0.527727	-0.389859	-0.0347906	0.485361	1.24216	2.36187	2.9355	2.54672	2.38445	2.79351	2.93219
	-0.456833	-0.427956	-0.328032	-0.00412047	0.408627	0.500023	0.417036	0.404213	0.387917	0.445974	0.525155	0.465536	0.402561	0.331258	0.230111	0.121601	0.0481529	0.00484704	-0.0416488	-0.116621	-0.211522	-0.250421	-0.230354	-0.222194	-0.210422	-0.194499	-0.249853	-0.326148	-0.323832	-0.312137	-0.374793	-0.439598	-0.405472	-0.325639	-0.32148	-0.379172	-0.398715	-0.342804	-0.281667	-0.30337	-0.271908	-0.144254	0.185381	1.54029	2.95206	2.82221	2.05669	2.02276	2.40574
	-0.534716	-0.516643	-0.483345	-0.365807	-0.116553	0.097984	0.191994	0.281033	0.319765	0.366466	0.40875	0.357261	0.299225	0.197891	0.048766	-0.0715971	-0.1121	-0.113906	-0.181622	-0.31762	-0.401725	-0.423087	-0.414194	-0.452089	-0.531319	-0.584305	-0.633704	-0.628853	-0.591895	-0.566737	-0.570563	-0.554461	-0.511186	-0.44915	-0.41813	-0.468864	-0.491581	-0.459619	-0.422014	-0.444032	-0.466034	-0.412936	-0.238005	0.339341	1.27997	2.12464	2.56546	3.03881	3.55012
	-0.677914	-0.636725	-0.568031	-0.494364	-0.421947	-0.321581	-0.205094	-0.0821689	0.00646881	0.0350668	0.0577665	0.0393885	-0.021315	-0.0791932	-0.107331	-0.0948736	-0.0791502	-0.102497	-0.126718	-0.14954	-0.175142	-0.21022	-0.238528	-0.278766	-0.323137	-0.373032	-0.42209	-0.445972	-0.427803	-0.401126	-0.355483	-0.3204	-0.321623	-0.331505	-0.320648	-0.304883	-0.287778	-0.256497	-0.172281	0.077306	0.446782	0.896904	1.35908	1.81228	2.38494	3.08761	3.69976	4.05541	4.00066
	-0.682783	-0.606609	-0.497917	-0.38636	-0.251728	-0.120697	-0.0362237	0.045278	0.0956216	0.107023	0.0912002	0.0526227	-0.00260631	-0.047755	-0.0584281	-0.0563426	-0.0604044	-0.0602685	-0.074283	-0.0933234	-0.110563	-0.152173	-0.206357	-0.264811	-0.316948	-0.368054	-0.40746	-0.438619	-0.458874	-0.451758	-0.447555	-0.444289	-0.455061	-0.487451	-0.503272	-0.509899	-0.506841	-0.461443	-0.225104	0.229114	0.84221	1.56595	2.14868	2.55224	2.97283	3.39731	3.74592	3.96339	3.87998
	-0.421731	-0.343404	-0.283067	-0.24769	-0.201885	-0.139156	-0.0644938	0.0467533	0.145451	0.218829	0.25463	0.227932	0.185502	0.119606	0.0573427	0.0125116	-0.037004	-0.085376	-0.130141	-0.173762	-0.194664	-0.228656	-0.287215	-0.340246	-0.399691	-0.421981	-0.414331	-0.408768	-0.40698	-0.417363	-0.406324	-0.381593	-0.36692	-0.376096	-0.43425	-0.511418	-0.574013	-0.60039	-0.495466	-0.262571	0.0501224	0.460223	0.830894	1.18638	1.66161	2.18422	2.68116	3.0819	3.29411
	-0.565459	-0.510759	-0.421327	-0.350035	-0.274396	-0.208404	-0.140017	-0.0545412	0.0507535	0.154833	0.220491	0.258155	0.265236	0.264466	0.249199	0.220084	0.182505	0.112424	0.038434	-0.00923523	-0.0367676	-0.0519344	-0.0614505	-0.0758048	-0.0955605	-0.110361	-0.117988	-0.131031	-0.141809	-0.144768	-0.127986	-0.0768289	-0.0305551	0.012272	0.0206397	-0.0438577	-0.11477	-0.158606	-0.135165	-0.0311407	0.171055	0.510677	0.958452	1.43925	2.09191	2.77289	3.2395	3.60257	3.67634
	-0.232456	-0.153172	-0.0215521	0.0330519	0.0553563	0.0729756	0.121666	0.20414	0.292344	0.40322	0.472377	0.453243	0.415633	0.369153	0.334429	0.304509	0.279841	0.251855	0.228728	0.210666	0.203247	0.217383	0.204702	0.160712	0.115273	0.0483838	-0.00982222	-0.0504748	-0.109076	-0.163367	-0.214643	-0.258491	-0.283061	-0.295077	-0.306549	-0.305745	-0.303393	-0.297027	-0.263544	-0.193848	-0.111487	0.0177277	0.256337	0.594599	1.00093	1.51798	2.05373	2.54643	2.97366
	0.28619	0.618268	1.02363	1.29456	1.54751	1.72052	1.8943	1.86737	1.8253	1.80104	1.73423	1.55244	1.46163	1.39106	1.29127	1.17997	1.08948	0.978802	0.862556	0.766391	0.72181	0.707645	0.713751	0.736633	0.747117	0.727092	0.714253	0.645368	0.570009	0.469981	0.332453	0.184896	0.0610864	-0.0584248	-0.137611	-0.175402	-0.161532	-0.143557	-0.103349	-0.0297376	0.0735176	0.1508	0.241714	0.356923	0.439024	0.474514	0.526282	0.528214	0.466573
	0.484815	0.802661	1.0754	1.31288	1.55862	1.69588	1.71415	1.6882	1.56198	1.42049	1.40689	1.43334	1.47999	1.58615	1.66061	1.60265	1.48583	1.36099	1.23344	1.15429	1.17474	1.17032	1.13672	1.09552	1.00902	0.89597	0.847346	0.818872	0.780618	0.675584	0.528801	0.343778	0.145193	-0.0347159	-0.131559	-0.196822	-0.17769	-0.0928668	-0.00648506	0.0809306	0.206632	0.274054	0.337969	0.416422	0.55196	0.662026	0.757206	0.819837	0.797472
	0.23205	0.596274	0.95996	1.19489	1.38123	1.5715	1.64649	1.7313	1.7865	1.83234	1.8556	1.8385	1.73205	1.49857	1.26121	1.06024	0.890884	0.823611	0.872644	0.913706	0.911223	0.88542	0.781538	0.653746	0.534174	0.436936	0.375008	0.347049	0.294997	0.233848	0.129604	0.00219814	-0.0939467	-0.178098	-0.234736	-0.252134	-0.245572	-0.176395	-0.108375	-0.0255599	0.0600658	0.132094	0.164355	0.199453	0.227961	0.279964	0.365932	0.445246	0.525649
	0.257179	0.530399	0.860963	1.08101	1.1999	1.32837	1.39987	1.44547	1.46928	1.40436	1.32166	1.20903	1.10638	0.978068	0.897672	0.845925	0.811288	0.781996	0.825987	0.86387	0.905145	0.945092	0.887223	0.761869	0.639956	0.472419	0.379916	0.405061	0.453431	0.504882	0.52391	0.439568	0.341992	0.279119	0.212143	0.187766	0.198993	0.212852	0.228383	0.268547	0.36675	0.464021	0.5349	0.572369	0.57073	0.568274	0.551715	0.528078	0.514192
	0.256599	0.478972	0.730833	1.00638	1.19847	1.34426	1.48722	1.60513	1.63129	1.5858	1.54603	1.4449	1.27368	1.08712	0.953364	0.812584	0.748597	0.733587	0.838203	0.951599	1.06783	1.13541	1.16546	1.0927	0.994867	0.897069	0.775587	0.71098	0.75581	0.800441	0.84286	0.885813	0.813858	0.688499	0.571105	0.498421	0.459491	0.492871	0.513507	0.533847	0.578018	0.637301	0.688637	0.706484	0.715882	0.648964	0.589599	0.610561	0.658828
	0.289143	0.742455	1.20646	1.53008	1.68686	1.72359	1.73791	1.71619	1.73095	1.68369	1.63193	1.57196	1.48618	1.37613	1.34231	1.27458	1.2448	1.20154	1.16958	1.09859	1.02781	0.928791	0.873318	0.797832	0.721487	0.642786	0.538262	0.419195	0.300608	0.201343	0.122307	0.0994403	0.095558	0.0793721	0.0310731	-0.0236912	-0.113526	-0.15096	-0.0261467	0.144998	0.314028	0.536755	0.653101	0.657568	0.653444	0.640307	0.625066	0.637603	0.58186
	0.0118204	0.231681	0.411475	0.463462	0.477879	0.517124	0.571142	0.661676	0.792848	0.879088	0.814622	0.748289	0.66603	0.578467	0.550723	0.60894	0.659778	0.676443	0.689715	0.668985	0.616393	0.587559	0.639396	0.686388	0.709952	0.723819	0.711719	0.662573	0.608312	0.643836	0.68176	0.718802	0.763146	0.775919	0.733158	0.690156	0.638385	0.597232	0.628255	0.669775	0.715272	0.793392	0.811675	0.798245	0.794125	0.783733	0.769525	0.807559	0.798614
	0.158213	0.180661	0.211493	0.268373	0.3498	0.428815	0.505323	0.568243	0.607672	0.645205	0.695218	0.743983	0.79622	0.854201	0.906587	0.954296	1.00233	1.04479	1.08664	1.13197	1.16975	1.20312	1.23205	1.26155	1.29681	1.32924	1.35414	1.38235	1.40689	1.41726	1.41927	1.4233	1.42843	1.44203	1.46173	1.47943	1.49732	1.51163	1.51835	1.5251	1.53212	1.53542	1.5377	1.53199	1.52179	1.51189	1.50158	1.49235	1.50043
	-0.0205342	0.0172789	0.0604251	0.108746	0.166181	0.225353	0.282316	0.362488	0.434815	0.505283	0.570397	0.628269	0.689589	0.738567	0.780374	0.815295	0.844883	0.887412	0.937535	0.993141	1.04972	1.08075	1.09451	1.10465	1.11224	1.13066	1.15259	1.16742	1.18218	1.19582	1.20855	1.22868	1.24742	1.26578	1.28363	1.30141	1.31772	1.33528	1.35616	1.37175	1.38759	1.40163	1.40574	1.40879	1.41344	1.41942	1.42102	1.41214	1.39696
	-0.386583	-0.376325	-0.365037	-0.275141	-0.0383807	0.230009	0.50563	0.482924	0.391028	0.302224	0.270157	0.307901	0.288806	0.28917	0.353763	0.458416	0.60343	0.706206	0.754614	0.751064	0.675455	0.600303	0.572418	0.576231	0.603694	0.592026	0.560149	0.593806	0.640501	0.72187	0.774149	0.817386	0.870868	0.896066	0.893435	0.846724	0.796457	0.76234	0.74339	0.76408	0.788727	0.822157	0.841673	0.842898	0.835622	0.813102	0.794898	0.834322	0.896465
	-0.408647	-0.175466	0.0973063	0.428093	0.909731	1.43823	1.87861	1.99316	1.79668	1.56054	1.35275	1.33574	1.31065	1.28821	1.37377	1.39361	1.44872	1.44264	1.41612	1.36888	1.25244	1.12807	0.934251	0.749638	0.612826	0.544967	0.453952	0.433891	0.422254	0.457741	0.466266	0.457841	0.457789	0.430745	0.371646	0.294392	0.240277	0.207414	0.217108	0.277573	0.386552	0.495332	0.56993	0.558471	0.487583	0.436293	0.347459	0.30479	0.24185
	-0.170969	0.259234	0.802036	1.29801	1.71358	1.94823	2.06478	2.07346	2.09306	2.07713	2.03576	1.98213	1.91331	1.86077	1.80218	1.71251	1.54992	1.39521	1.2238	1.08296	0.995152	0.976577	0.958933	0.918196	0.841841	0.743231	0.624083	0.507744	0.420503	0.377875	0.337404	0.328883	0.319172	0.319047	0.303652	0.281564	0.248727	0.235113	0.251278	0.32468	0.412729	0.492557	0.512391	0.45529	0.382231	0.316348	0.238309	0.181069	0.108888
	0.013412	0.503915	1.05532	1.48936	1.83718	2.0827	2.15806	2.14223	2.12398	2.0912	2.05852	2.03886	1.97614	1.90649	1.81669	1.69985	1.57841	1.48406	1.37857	1.28358	1.18764	1.05767	0.92795	0.800398	0.683606	0.584706	0.520421	0.469279	0.429281	0.411931	0.41069	0.415499	0.424142	0.430065	0.413138	0.387884	0.367375	0.351105	0.356036	0.370171	0.400593	0.412352	0.399871	0.31562	0.20815	0.0685748	-0.0697774	-0.169653	-0.221342
	0.100776	0.530823	1.02129	1.44125	1.77639	2.0247	2.12033	2.10254	2.02967	1.94779	1.89149	1.88384	1.85312	1.78053	1.69276	1.6094	1.51049	1.43871	1.38381	1.31253	1.23666	1.11205	1.00713	0.89705	0.801097	0.750473	0.721403	0.694313	0.67287	0.644581	0.591117	0.544918	0.491434	0.434602	0.391255	0.35364	0.319213	0.320904	0.359608	0.380946	0.420695	0.425189	0.379977	0.313509	0.242372	0.126222	0.0155785	-0.0960375	-0.224661
	-0.569805	-0.572824	-0.587607	-0.561048	-0.339882	0.190613	0.864978	1.53675	2.0769	2.41561	2.55848	2.63886	2.6687	2.48902	2.2775	2.07649	1.86652	1.70624	1.51302	1.33243	1.15817	0.987504	0.876434	0.763006	0.66562	0.622196	0.568235	0.499273	0.417141	0.281459	0.124493	-0.012146	-0.139214	-0.238292	-0.244593	-0.236665	-0.227693	-0.209326	-0.237788	-0.272653	-0.288682	-0.322609	-0.351825	-0.360311	-0.371644	-0.370388	-0.350408	-0.351512	-0.368892
	-0.208502	-0.159878	-0.110797	-0.0724188	-0.0410905	0.115105	0.417394	0.759917	1.11306	1.35374	1.40137	1.37059	1.33803	1.25198	1.15945	1.0953	1.02576	0.937498	0.830783	0.720448	0.620956	0.555882	0.51226	0.477118	0.426828	0.359161	0.301147	0.241982	0.183763	0.137384	0.0784857	0.0222963	-0.0433972	-0.113636	-0.144629	-0.152831	-0.137132	-0.107342	-0.0850314	-0.04763	-0.0134097	0.00813511	0.002859	-0.0255504	-0.0574178	-0.0702852	-0.0677118	-0.0273764	0.0178235
	0.462394	0.469238	0.496147	0.512201	0.500982	0.465935	0.405186	0.324426	0.272872	0.25709	0.272252	0.309344	0.355419	0.388101	0.414046	0.43108	0.446103	0.462408	0.490253	0.524619	0.56114	0.586018	0.614982	0.629372	0.634546	0.625468	0.612339	0.588583	0.571738	0.55277	0.518714	0.478354	0.439376	0.384792	0.334984	0.300092	0.26855	0.239964	0.233816	0.227676	0.219405	0.214494	0.19612	0.163046	0.147162	0.152868	0.177458	0.245317	0.33899
	0.389838	0.43525	0.481871	0.517234	0.532274	0.541537	0.535914	0.522014	0.526144	0.545488	0.587418	0.638288	0.683757	0.723663	0.772296	0.803921	0.819133	0.825443	0.821591	0.799254	0.76414	0.725473	0.682213	0.647686	0.634001	0.628673	0.624164	0.618402	0.607432	0.563661	0.518198	0.470414	0.423084	0.372217	0.327124	0.288641	0.242024	0.2071	0.223266	0.253482	0.303897	0.378194	0.417234	0.365292	0.303959	0.231746	0.157049	0.173456	0.25888
	-0.0464079	-0.00781245	0.0245635	0.0378648	0.0470616	0.064465	0.086255	0.134967	0.200847	0.273752	0.343844	0.410267	0.445137	0.474364	0.500767	0.552205	0.592366	0.632134	0.6768	0.695332	0.673253	0.65493	0.62767	0.596141	0.591395	0.599297	0.599954	0.609573	0.620057	0.600999	0.580169	0.558595	0.533563	0.499146	0.46196	0.41702	0.371065	0.337366	0.376336	0.439727	0.536275	0.636127	0.683927	0.61568	0.530924	0.436829	0.354826	0.394146	0.505875
	0.336953	0.35314	0.362471	0.358079	0.352588	0.346596	0.338896	0.352007	0.37373	0.408079	0.454609	0.501617	0.527074	0.544568	0.554848	0.562599	0.569646	0.583176	0.59822	0.614979	0.623078	0.617698	0.608861	0.594043	0.579528	0.569633	0.570535	0.570404	0.568068	0.562058	0.544942	0.518467	0.49174	0.466687	0.438229	0.419881	0.404137	0.397419	0.431878	0.488987	0.564211	0.636824	0.672874	0.630775	0.573907	0.509767	0.472239	0.514966	0.610668
	0.334086	0.409083	0.50778	0.530947	0.548304	0.568298	0.57195	0.576607	0.631959	0.691783	0.761802	0.861572	0.92185	0.946294	0.96465	0.963196	0.937428	0.924585	0.910785	0.89302	0.880902	0.866415	0.837801	0.819704	0.809623	0.803255	0.803968	0.808858	0.802334	0.781831	0.748951	0.700453	0.649645	0.609338	0.57539	0.548116	0.526627	0.521851	0.565634	0.649543	0.759829	0.889288	0.951399	0.90573	0.811042	0.68426	0.573204	0.574145	0.681732
	0.0690059	0.153107	0.24799	0.238356	0.218421	0.207743	0.197465	0.211101	0.308387	0.411152	0.504819	0.620226	0.6743	0.681256	0.68472	0.694199	0.687026	0.687281	0.690135	0.676744	0.658367	0.642373	0.61532	0.594605	0.585401	0.578528	0.577009	0.583021	0.588714	0.582795	0.569018	0.544244	0.511595	0.477896	0.444055	0.414579	0.398888	0.407831	0.470139	0.57133	0.694481	0.833008	0.908069	0.882396	0.812234	0.723693	0.65734	0.695601	0.840271
	0.275742	0.353404	0.446985	0.453517	0.444523	0.438245	0.434032	0.449791	0.556281	0.669332	0.778041	0.898398	0.957098	0.959067	0.959274	0.9669	0.966973	0.964502	0.965977	0.954107	0.913868	0.874273	0.827639	0.781297	0.74562	0.727033	0.703901	0.692633	0.688259	0.669191	0.639312	0.621969	0.584801	0.537832	0.488486	0.431897	0.371386	0.352902	0.396694	0.489144	0.610994	0.74944	0.812459	0.763917	0.666841	0.547196	0.437855	0.424889	0.526129
	0.125923	0.176813	0.2539	0.283895	0.30697	0.331241	0.342322	0.354292	0.427803	0.504029	0.586758	0.681956	0.726886	0.723644	0.71408	0.700383	0.679497	0.686021	0.702189	0.713035	0.712803	0.70431	0.66965	0.627449	0.586496	0.568663	0.562931	0.576575	0.59595	0.603742	0.593248	0.574232	0.541064	0.503027	0.467735	0.430543	0.388261	0.365193	0.391302	0.455919	0.54551	0.656302	0.712925	0.682227	0.602663	0.487977	0.376688	0.351906	0.424448
	0.301776	0.372364	0.444525	0.468945	0.455132	0.44433	0.426226	0.428893	0.48805	0.55913	0.636195	0.714591	0.767151	0.767922	0.769783	0.773304	0.772171	0.768794	0.751055	0.727385	0.701236	0.669612	0.639932	0.610291	0.585919	0.567922	0.550472	0.535914	0.525462	0.513391	0.497759	0.47987	0.454801	0.422701	0.379567	0.333468	0.302574	0.294467	0.325307	0.386608	0.458751	0.535863	0.559126	0.513905	0.440194	0.371176	0.308829	0.349351	0.455769
	0.313335	0.420601	0.506384	0.56502	0.556079	0.55665	0.555192	0.584299	0.65324	0.755945	0.862244	0.957524	1.03907	1.04768	1.04504	1.03539	1.02129	1.00252	0.966823	0.933121	0.896503	0.856558	0.825484	0.802986	0.783355	0.767248	0.74738	0.718453	0.686546	0.655207	0.621522	0.590602	0.558918	0.527561	0.486611	0.435472	0.39234	0.366865	0.394463	0.458664	0.545708	0.64506	0.69457	0.629743	0.513645	0.381944	0.251992	0.231311	0.313825
	0.145938	0.237935	0.319346	0.374899	0.366317	0.352702	0.33449	0.338929	0.394732	0.495626	0.598916	0.702673	0.798212	0.805256	0.795204	0.781876	0.758609	0.733212	0.722535	0.712153	0.700705	0.691458	0.675556	0.649762	0.632647	0.611095	0.581448	0.556211	0.528752	0.496199	0.468944	0.442002	0.412521	0.380851	0.349199	0.305717	0.273914	0.260317	0.284837	0.334851	0.407523	0.483253	0.510471	0.467971	0.379086	0.280624	0.188345	0.189723	0.249946
	0.181256	0.264038	0.349065	0.421749	0.435459	0.439845	0.447024	0.467728	0.530142	0.629815	0.736564	0.830863	0.918467	0.945365	0.959667	0.970861	0.984673	0.989738	0.98881	0.985334	0.978205	0.958313	0.948116	0.937714	0.93582	0.936735	0.943889	0.943244	0.941981	0.935189	0.918554	0.895221	0.862262	0.838724	0.821868	0.811688	0.813949	0.832041	0.879897	0.94558	1.0169	1.08811	1.09364	1.00548	0.856641	0.700366	0.544902	0.506958	0.542189
	0.304402	0.412705	0.5065	0.573055	0.549325	0.52872	0.510735	0.517868	0.581614	0.693963	0.80583	0.896053	0.968441	0.963636	0.950972	0.942298	0.938579	0.929178	0.90172	0.866203	0.82458	0.778527	0.746409	0.72691	0.715463	0.70591	0.695821	0.669901	0.643121	0.614504	0.578929	0.544379	0.504682	0.469483	0.43252	0.405736	0.392494	0.401555	0.452762	0.533371	0.619038	0.701211	0.733229	0.667991	0.543398	0.408525	0.274572	0.227715	0.270113
	0.356682	0.436642	0.488626	0.520864	0.495309	0.477077	0.465065	0.498598	0.566685	0.667329	0.76603	0.846134	0.895906	0.881816	0.858	0.82829	0.813061	0.805829	0.803084	0.802958	0.80189	0.799786	0.798824	0.799619	0.794464	0.782238	0.75921	0.722216	0.686776	0.653522	0.619154	0.588544	0.560809	0.533252	0.506881	0.482451	0.457465	0.441101	0.463839	0.515535	0.576627	0.656187	0.700927	0.656264	0.568541	0.471874	0.364143	0.331949	0.383475
	0.0721599	0.150017	0.225366	0.283402	0.271677	0.272155	0.270374	0.29105	0.361623	0.468207	0.580585	0.686972	0.776805	0.779365	0.772404	0.75005	0.737956	0.738045	0.753797	0.770265	0.784448	0.777291	0.764255	0.744721	0.719278	0.691557	0.67292	0.644142	0.621878	0.619043	0.610541	0.602443	0.596507	0.581833	0.549465	0.523012	0.497825	0.483588	0.520087	0.587021	0.656218	0.74576	0.78552	0.7205	0.609859	0.489249	0.358671	0.324056	0.361747
	0.122602	0.212354	0.307784	0.369537	0.35843	0.345129	0.332799	0.33209	0.377908	0.472358	0.572731	0.669007	0.754812	0.770384	0.767911	0.75706	0.750907	0.745214	0.747533	0.757903	0.762021	0.751858	0.739218	0.722346	0.686866	0.656163	0.627355	0.582393	0.537275	0.496358	0.445857	0.400952	0.372362	0.345309	0.328735	0.331203	0.330012	0.335116	0.354435	0.385577	0.415206	0.454337	0.462034	0.417144	0.344403	0.269824	0.204374	0.187799	0.224034
	0.253158	0.340311	0.433416	0.470265	0.473758	0.440129	0.410372	0.400399	0.432803	0.508249	0.594645	0.687328	0.746771	0.786121	0.803444	0.826162	0.840708	0.872557	0.887115	0.886274	0.883874	0.882832	0.874429	0.876665	0.885058	0.89303	0.891953	0.885247	0.859194	0.828595	0.789011	0.740029	0.689154	0.636616	0.587289	0.536213	0.486346	0.463627	0.467499	0.495152	0.536101	0.577317	0.576584	0.501317	0.392141	0.275135	0.189355	0.169861	0.25332
	0.0206859	0.108955	0.212489	0.269282	0.298702	0.293311	0.270712	0.266504	0.305647	0.388191	0.47978	0.595852	0.667962	0.705265	0.703294	0.701799	0.678443	0.662792	0.648814	0.634263	0.628934	0.638271	0.645949	0.645774	0.648111	0.636037	0.61498	0.594102	0.568913	0.543173	0.521971	0.499028	0.477537	0.452552	0.418311	0.379062	0.339503	0.318738	0.322013	0.340729	0.358188	0.375043	0.363369	0.30626	0.237355	0.173836	0.139258	0.160249	0.242764
	-0.0446343	0.0327064	0.121023	0.176047	0.19694	0.185651	0.18339	0.198121	0.244032	0.332579	0.428664	0.531109	0.601648	0.652424	0.672419	0.692033	0.707632	0.727038	0.731342	0.725952	0.720816	0.706923	0.689159	0.685308	0.681118	0.676356	0.681535	0.678732	0.665574	0.650091	0.626289	0.595138	0.565639	0.533739	0.497933	0.466779	0.440042	0.43626	0.448382	0.46917	0.494955	0.518877	0.50925	0.468171	0.410883	0.345033	0.306529	0.310745	0.362583
	0.152681	0.239531	0.341757	0.393082	0.405294	0.380957	0.345378	0.321594	0.339458	0.411986	0.499083	0.603674	0.679567	0.730068	0.73859	0.744517	0.734936	0.726357	0.707307	0.685045	0.669512	0.660169	0.651731	0.645252	0.634829	0.615865	0.589518	0.554179	0.513814	0.473639	0.427778	0.384509	0.342393	0.297717	0.258086	0.219447	0.186614	0.185747	0.211263	0.255117	0.320259	0.382769	0.40071	0.371345	0.319865	0.257994	0.224816	0.24228	0.308636
	0.223341	0.315442	0.421959	0.474818	0.485228	0.45806	0.430153	0.415124	0.438909	0.54251	0.659155	0.780257	0.869908	0.928999	0.924409	0.913584	0.897749	0.884442	0.882915	0.891546	0.894858	0.88981	0.887899	0.874802	0.869594	0.87565	0.86626	0.838898	0.788317	0.719371	0.649052	0.591207	0.55705	0.537195	0.520224	0.499458	0.479714	0.455806	0.450469	0.464198	0.499296	0.533068	0.535079	0.488389	0.415301	0.3361	0.291767	0.298461	0.364538
	0.28148	0.392612	0.512212	0.560681	0.56528	0.529037	0.488063	0.471723	0.5023	0.598997	0.709925	0.825096	0.896223	0.934869	0.929328	0.925628	0.926922	0.941998	0.954286	0.961763	0.949713	0.929678	0.912696	0.89607	0.883053	0.875536	0.856849	0.826902	0.789528	0.747045	0.70464	0.671429	0.63732	0.59897	0.549333	0.492786	0.432814	0.396796	0.384456	0.407803	0.447681	0.486892	0.501312	0.468851	0.400933	0.331223	0.282491	0.267329	0.30507
	-0.0399983	0.0516872	0.149563	0.189398	0.186671	0.146338	0.121426	0.129356	0.187169	0.314823	0.452213	0.587805	0.674331	0.721223	0.709512	0.696762	0.676582	0.673019	0.66908	0.664486	0.655593	0.639575	0.618095	0.605457	0.591127	0.573082	0.549512	0.519376	0.476396	0.430927	0.381677	0.342323	0.310899	0.282435	0.260469	0.240085	0.216773	0.210274	0.218649	0.244414	0.289849	0.336033	0.347547	0.31879	0.254709	0.162	0.0904265	0.0565844	0.0908537
	-0.0930892	0.0143456	0.134938	0.21339	0.242311	0.218163	0.185897	0.169256	0.189958	0.273133	0.390845	0.526872	0.634251	0.70137	0.704009	0.683765	0.651264	0.628166	0.609272	0.602976	0.601366	0.59026	0.570542	0.543029	0.512241	0.48238	0.462712	0.44589	0.424312	0.40305	0.373656	0.338126	0.301549	0.265418	0.237633	0.211245	0.187385	0.190511	0.216884	0.253398	0.302911	0.352887	0.362266	0.328403	0.268611	0.19316	0.133435	0.125939	0.175183
	0.241647	0.319311	0.408861	0.480878	0.529404	0.52557	0.506269	0.503894	0.54955	0.626553	0.775964	0.925307	1.06195	1.13647	1.169	1.15386	1.13279	1.10663	1.07628	1.0321	0.992346	0.947988	0.913347	0.882491	0.848995	0.821028	0.791036	0.748054	0.704331	0.658601	0.610665	0.562186	0.519299	0.476135	0.43217	0.392862	0.355268	0.330284	0.353381	0.394456	0.440836	0.485976	0.475959	0.409284	0.314047	0.207344	0.0989622	0.0727751	0.0860833
	-0.0561176	0.0464444	0.144027	0.224223	0.257628	0.257252	0.249629	0.267672	0.34106	0.454675	0.623804	0.787454	0.926884	0.985588	0.99788	0.964289	0.934093	0.906447	0.886364	0.854109	0.821569	0.776453	0.739821	0.708863	0.691287	0.677699	0.667781	0.657166	0.643982	0.627916	0.61338	0.597005	0.571862	0.556569	0.54553	0.53691	0.534294	0.550998	0.608642	0.70461	0.818134	0.922906	0.962879	0.926315	0.808582	0.646609	0.473075	0.39375	0.383006
	-0.106343	-0.013981	0.087905	0.167271	0.211283	0.20533	0.187575	0.187426	0.239087	0.331807	0.504095	0.680994	0.84628	0.938197	0.972342	0.951033	0.920698	0.885259	0.850123	0.812583	0.779802	0.739149	0.702348	0.666702	0.617434	0.566656	0.515159	0.464585	0.42403	0.393566	0.365996	0.343782	0.317963	0.289188	0.260365	0.230149	0.211502	0.215235	0.280311	0.36822	0.468663	0.552477	0.5674	0.506908	0.401125	0.275772	0.147731	0.112417	0.122391
	-0.0439112	0.0597064	0.154059	0.216374	0.241417	0.226077	0.20614	0.217605	0.285184	0.387567	0.554398	0.71827	0.866733	0.952766	0.994383	0.987266	0.97349	0.95294	0.933119	0.888984	0.845339	0.805407	0.763812	0.72771	0.711711	0.687558	0.657539	0.628752	0.596696	0.565499	0.540531	0.518078	0.502469	0.497806	0.495533	0.502671	0.512576	0.539289	0.616137	0.723042	0.838511	0.944098	0.96909	0.911353	0.792485	0.639831	0.478464	0.42885	0.435065
	-0.051442	0.0398087	0.12814	0.203094	0.239728	0.255427	0.262005	0.271602	0.308219	0.37096	0.490897	0.605596	0.714903	0.761592	0.766885	0.734819	0.705066	0.674879	0.659629	0.617839	0.575602	0.526876	0.464712	0.404676	0.365116	0.332765	0.30593	0.288573	0.278363	0.26173	0.24561	0.233448	0.201202	0.185093	0.171461	0.161167	0.14796	0.148254	0.184339	0.243937	0.336186	0.449873	0.509571	0.497444	0.425772	0.301288	0.15641	0.118486	0.131577
	0.21779	0.471305	0.725135	0.912825	0.906438	0.883145	0.857607	0.804117	0.735295	0.634092	0.536496	0.447394	0.372285	0.335931	0.298036	0.266244	0.234959	0.193533	0.151258	0.10621	0.121381	0.17174	0.223762	0.275054	0.250891	0.210631	0.173229	0.137967	0.146083	0.118553	0.0819723	0.0445905	-0.0182528	-0.0197842	0.00814579	0.0350209	0.0679344	0.0524408	0.109493	0.163125	0.235521	0.408674	0.474428	0.517932	0.541885	0.462387	0.350287	0.263807	0.181253
	0.0614499	0.330826	0.602316	0.823296	0.810703	0.646612	0.476215	0.314052	0.248495	0.250765	0.255122	0.261891	0.258556	0.248504	0.241321	0.236536	0.251986	0.286939	0.329616	0.372213	0.387869	0.386184	0.356734	0.326911	0.294168	0.240907	0.191351	0.145402	0.0930115	0.0553614	0.0014196	-0.0570161	-0.105199	-0.136677	-0.106446	-0.0628326	-0.0221671	0.00801383	0.285981	0.64751	1.00764	1.39612	1.39995	1.13876	0.876595	0.595266	0.381232	0.260169	0.13837
	-0.216332	-0.0246762	0.199092	0.42349	0.587598	0.598252	0.560712	0.523729	0.497257	0.50524	0.515535	0.524617	0.538435	0.525745	0.487015	0.443951	0.394527	0.360441	0.359271	0.364471	0.372843	0.359593	0.307859	0.249129	0.192608	0.160221	0.171374	0.190978	0.210067	0.211841	0.159848	0.0905954	0.0225804	-0.0447603	-0.0939163	-0.115551	-0.140698	-0.157101	0.0817507	0.664653	1.26055	1.85799	2.17417	1.84793	1.46817	1.09027	0.742093	0.570431	0.414196
	-0.00478963	0.0551342	0.191407	0.330468	0.469007	0.588196	0.625994	0.648193	0.668498	0.661709	0.689214	0.723089	0.757327	0.781414	0.746699	0.706355	0.665832	0.621911	0.563187	0.507547	0.454011	0.408801	0.402179	0.387108	0.362081	0.336464	0.289446	0.242857	0.195713	0.148623	0.108989	0.0823107	0.0597243	0.036712	0.00728107	-0.00804343	-0.020497	-0.0325651	0.00545231	0.197998	0.460698	0.723705	0.940694	0.877228	0.647578	0.405971	0.171752	0.0610207	0.0161775
	-0.154427	-0.0997129	0.0374941	0.166793	0.295978	0.417607	0.482666	0.552379	0.624576	0.679182	0.705077	0.665019	0.616424	0.557789	0.487515	0.452272	0.421808	0.393235	0.392789	0.422281	0.460321	0.499266	0.514619	0.483918	0.436122	0.387477	0.353949	0.333077	0.316486	0.300578	0.274458	0.244836	0.196245	0.148741	0.106363	0.0769124	0.0585256	0.0374599	0.0174383	0.0725592	0.265525	0.477286	0.689337	0.761319	0.555569	0.278189	0.00147854	-0.210184	-0.289809
	-0.063926	0.0344383	0.179378	0.309773	0.438526	0.557997	0.625598	0.637154	0.641062	0.655317	0.653143	0.631579	0.606235	0.575117	0.53595	0.497779	0.48435	0.470276	0.468365	0.457196	0.390223	0.322066	0.248582	0.217765	0.263945	0.314307	0.36998	0.403247	0.351635	0.29425	0.237113	0.171696	0.133018	0.0962383	0.0540924	0.0250209	0.00714778	0.0188904	0.0342252	0.0747375	0.163344	0.267817	0.370622	0.434445	0.340182	0.142483	-0.0577978	-0.245557	-0.35116
	-0.112729	-0.16994	-0.223244	-0.223793	-0.0678981	0.113747	0.286303	0.422552	0.368573	0.236778	0.113502	-0.000705405	-0.055642	-0.0624142	-0.0711411	-0.0871363	-0.0923631	-0.0975832	-0.102494	-0.103206	-0.127554	-0.135427	-0.14421	-0.148968	-0.117474	-0.10485	-0.0909144	-0.077641	-0.0949687	-0.122235	-0.161884	-0.208033	-0.248709	-0.300631	-0.317892	-0.331258	-0.332741	-0.271143	-0.239388	-0.208965	-0.181632	-0.206344	-0.203481	-0.187904	-0.176307	-0.142766	-0.0924641	-0.0641073	-0.0304071
	-0.214526	-0.2412	-0.279417	-0.318058	-0.305086	-0.152123	0.0286477	0.210654	0.354566	0.305923	0.217497	0.130217	0.0444618	0.012265	-0.0112217	-0.0345037	-0.0540478	-0.0830585	-0.0995145	-0.115786	-0.128759	-0.118339	-0.121807	-0.129778	-0.141513	-0.167148	-0.202002	-0.228551	-0.252433	-0.279705	-0.284168	-0.284506	-0.284617	-0.280846	-0.223184	-0.162731	-0.105852	-0.0520867	-0.0769292	-0.139064	-0.198861	-0.256271	-0.216596	-0.0571467	0.102758	0.262262	0.361302	0.228838	0.0699071
	-0.0870484	-0.110617	-0.158672	-0.21816	-0.275878	-0.255457	-0.109352	0.0587007	0.212242	0.313389	0.35118	0.34985	0.356925	0.363407	0.326198	0.294025	0.255735	0.225096	0.196336	0.165529	0.124673	0.0855538	0.0510565	0.025655	-0.00165318	-0.0307652	-0.0616675	-0.0678848	-0.073722	-0.0801518	-0.0715511	-0.0369881	-0.0297758	-0.0211617	-0.0222296	-0.0713036	-0.0983323	-0.125678	-0.150831	-0.134841	-0.083962	-0.0345821	0.016334	0.0755549	0.101613	0.131603	0.161271	0.137995	0.103344
	-0.178249	-0.123463	-0.0449764	0.0568984	0.0634784	0.179465	0.313129	0.417286	0.525205	0.471278	0.396504	0.324819	0.287094	0.292319	0.325748	0.395918	0.439338	0.475277	0.466108	0.39096	0.286513	0.165665	0.0639459	0.0186948	0.00445486	-0.00847678	-0.0118724	-0.0272028	-0.0414817	-0.0502925	-0.0743503	-0.0999667	-0.1438	-0.154154	-0.16689	-0.207489	-0.262934	-0.338896	-0.365334	-0.360751	-0.328586	-0.287218	-0.24778	-0.181218	-0.103423	-0.02918	0.000248848	-0.0462384	-0.0952835
	-0.304711	-0.305385	-0.205636	0.149564	0.530206	0.924358	1.09546	0.920815	0.755552	0.564546	0.456637	0.424179	0.366538	0.338116	0.327958	0.305256	0.306848	0.313052	0.327735	0.350387	0.338528	0.295618	0.236281	0.152877	0.0855239	-0.00108634	-0.0780444	-0.11627	-0.102583	-0.0332919	0.0282448	0.0571282	0.0531075	0.0156195	0.000158301	-0.0109937	-0.0372723	-0.0559487	-0.0837843	-0.0982012	-0.0831662	-0.0883693	-0.0190973	0.178478	0.449049	0.758928	0.87344	0.792975	0.64521
	-0.230514	-0.26851	-0.238856	0.0694199	0.47413	0.90911	1.17584	0.995605	0.755135	0.501023	0.36004	0.323206	0.328305	0.329841	0.385286	0.400544	0.379205	0.340276	0.276953	0.289302	0.294356	0.314255	0.330683	0.307095	0.284137	0.221587	0.154391	0.108041	0.0715207	0.0396761	0.0162345	-0.0157693	-0.0208223	-0.00655036	0.0125523	0.039648	0.0382446	0.0326204	0.0130403	-0.0232019	-0.0377713	-0.0439695	-0.0156583	0.0689775	0.160495	0.239601	0.279697	0.239315	0.20098
	-0.312501	-0.291026	-0.276057	-0.0624784	0.333911	0.768264	1.15032	1.10251	0.858482	0.584575	0.338046	0.211761	0.14505	0.116861	0.175036	0.249111	0.269312	0.254371	0.195756	0.121105	0.0755254	0.0221426	-0.019346	-0.0291382	-0.0299427	-0.0105331	-0.00217836	-0.0115738	-0.0233157	-0.0527378	-0.0840825	-0.0899698	-0.0937044	-0.089831	-0.102584	-0.13017	-0.145266	-0.118986	-0.0947818	-0.100357	-0.149563	-0.232886	-0.236892	-0.0985798	0.160212	0.463788	0.618171	0.580633	0.41512
	-0.2892	-0.277356	-0.299121	-0.201181	0.15782	0.580303	1.00773	1.0867	0.89263	0.684164	0.492718	0.385435	0.296099	0.241526	0.226258	0.263291	0.266029	0.229415	0.180597	0.125405	0.108086	0.10409	0.0729135	0.0470033	0.0453636	0.0628827	0.10765	0.157942	0.150797	0.137057	0.0823544	0.0310565	-0.00378377	-0.0614306	-0.071089	-0.0283596	0.0474322	0.112107	0.121116	0.0816562	0.0186022	0.00906584	0.0792845	0.258045	0.526198	0.804028	0.928388	0.843972	0.628619
	0.00213136	0.111581	0.207744	0.271017	0.380669	0.460262	0.535242	0.49546	0.474887	0.498901	0.536071	0.533958	0.556312	0.591639	0.657699	0.668454	0.626818	0.608082	0.598388	0.578677	0.516538	0.415352	0.342184	0.332792	0.374986	0.449652	0.51857	0.520776	0.422948	0.3407	0.295182	0.223197	0.173283	0.163036	0.192522	0.212581	0.196472	0.181818	0.193633	0.299313	0.436846	0.532897	0.586505	0.632648	0.605948	0.444828	0.321107	0.21278	0.106269
	-0.351029	-0.445057	-0.413414	0.139303	0.69068	0.703268	0.577234	0.528358	0.5077	0.557342	0.667187	0.668975	0.630863	0.668208	0.660273	0.629838	0.630533	0.649588	0.628405	0.551556	0.559567	0.607897	0.579992	0.515661	0.52219	0.625628	0.659801	0.54588	0.420871	0.394209	0.423998	0.424753	0.450899	0.448839	0.433586	0.472116	0.487854	0.435773	0.362121	0.323902	0.341319	0.369515	0.483173	0.978747	1.29675	0.738624	0.150118	0.120108	0.244107
	-0.294063	-0.265367	-0.264108	0.219949	1.04484	1.2872	0.932139	0.737355	0.813656	0.89434	0.933021	0.959752	1.00953	1.00914	0.874929	0.816774	0.886025	0.915738	0.866114	0.769485	0.702519	0.701564	0.731534	0.708304	0.63884	0.630544	0.585952	0.501607	0.46136	0.386237	0.354532	0.513125	0.585897	0.461979	0.392776	0.40219	0.430958	0.477251	0.483071	0.417455	0.359897	0.32362	0.343372	0.843976	1.54465	1.47096	0.708391	0.308909	0.332372
	-0.284545	-0.341907	-0.393344	-0.0580018	0.722183	1.16095	1.01263	0.902359	0.920922	0.950385	0.992263	1.01547	0.982589	0.947775	0.891483	0.835756	0.839915	0.888472	0.848007	0.681642	0.508396	0.429086	0.469636	0.470051	0.375841	0.335175	0.33579	0.311469	0.225839	0.198279	0.243224	0.252392	0.206947	0.108698	0.0420319	0.011932	-0.028179	-0.00990911	0.0594989	0.0762162	0.0502534	-0.00172427	0.00453248	0.320645	0.911674	1.13175	0.70961	0.352936	0.296522
	-0.381232	-0.388145	-0.367712	-0.280223	-0.166681	0.00461543	0.133653	0.219821	0.241808	0.169086	0.107262	0.058738	0.0657356	0.0966008	0.128233	0.146581	0.133273	0.120299	0.0814577	0.0636965	0.0113925	-0.00243228	0.00778414	-0.0157534	-0.0579631	-0.10179	-0.11049	-0.0975891	-0.0712056	-0.076006	-0.106975	-0.154395	-0.20617	-0.249217	-0.301101	-0.33965	-0.352042	-0.366386	-0.369993	-0.393701	-0.430125	-0.435265	-0.421266	-0.359657	-0.26694	-0.177207	-0.113426	-0.114348	-0.105443
	-0.22112	-0.0657528	0.0901873	0.221826	0.266085	0.25227	0.234362	0.236712	0.300064	0.391697	0.486631	0.548974	0.532044	0.471816	0.39913	0.337152	0.307656	0.270294	0.249686	0.242879	0.24027	0.252182	0.258651	0.23659	0.19136	0.120829	0.0542832	0.00123667	-0.0454333	-0.0870063	-0.130128	-0.16802	-0.176215	-0.16861	-0.162127	-0.149865	-0.175741	-0.208219	-0.207525	-0.19441	-0.129877	-0.0546264	-0.00680928	0.0350196	0.0800508	0.139016	0.200222	0.225198	0.183645
	-0.20267	-0.075744	0.0726043	0.180426	0.241464	0.254886	0.270973	0.292648	0.329508	0.387503	0.412818	0.426951	0.395342	0.341338	0.300701	0.270739	0.288836	0.306713	0.308439	0.327917	0.331867	0.329327	0.326584	0.282141	0.214804	0.166858	0.127495	0.114487	0.0995413	0.0652637	0.025787	-0.03764	-0.0773222	-0.103695	-0.121769	-0.116943	-0.13529	-0.165076	-0.16643	-0.141755	-0.0671311	0.0331572	0.0829253	0.104071	0.106562	0.124617	0.173509	0.202114	0.203707
	-0.359451	-0.183277	0.0182481	0.175449	0.276333	0.331011	0.405793	0.494114	0.587575	0.686053	0.7223	0.742098	0.716431	0.647807	0.596974	0.559673	0.543684	0.526558	0.492943	0.451723	0.413295	0.378812	0.358052	0.326968	0.284086	0.238877	0.191687	0.161062	0.134229	0.114463	0.0790309	0.0246298	-0.0355905	-0.0997003	-0.155508	-0.202589	-0.233987	-0.247202	-0.187813	-0.0700083	0.0992792	0.298505	0.386247	0.374827	0.290709	0.181303	0.126212	0.0907809	0.0606351
	-0.227711	-0.0847789	0.0944468	0.26033	0.376721	0.481919	0.569976	0.676464	0.789975	0.842515	0.883081	0.889	0.871861	0.84491	0.808327	0.777841	0.735071	0.679558	0.624194	0.56696	0.508662	0.473885	0.427494	0.3866	0.343397	0.302402	0.279606	0.283574	0.278711	0.285827	0.275438	0.220907	0.184409	0.13372	0.0830666	0.0286862	-0.0317537	-0.0609411	-0.0295563	0.0948819	0.292228	0.484391	0.591103	0.553816	0.399934	0.222885	0.0807295	0.00177273	-0.0325809
	-0.247893	-0.1111	0.0782831	0.283955	0.463351	0.568442	0.596458	0.622166	0.664575	0.698513	0.775454	0.851706	0.86193	0.860251	0.822276	0.773737	0.77905	0.783157	0.802795	0.816917	0.767873	0.717773	0.637683	0.555226	0.503832	0.461314	0.44312	0.433332	0.413953	0.375521	0.328061	0.272915	0.223368	0.188062	0.156545	0.126873	0.0860605	0.0391196	0.0468479	0.140893	0.314029	0.520959	0.63714	0.588676	0.43062	0.244986	0.112117	0.0619306	0.0572015
	-0.171473	-0.0612527	0.0869151	0.217226	0.292842	0.355481	0.388976	0.430264	0.517665	0.559507	0.63272	0.718287	0.752769	0.786903	0.769652	0.723471	0.707426	0.691869	0.688376	0.687128	0.669489	0.63859	0.590344	0.563325	0.525184	0.496973	0.490198	0.455237	0.421226	0.388139	0.3266	0.267403	0.21636	0.146822	0.0949869	0.0518325	0.00109654	-0.0111783	0.0388639	0.158365	0.335281	0.504572	0.578908	0.514253	0.359923	0.208425	0.0938485	0.0380717	0.0211701
	-0.20522	-0.0831888	0.0707144	0.214534	0.349205	0.468813	0.569208	0.640083	0.711114	0.742384	0.727618	0.723956	0.711562	0.699443	0.71588	0.731693	0.745661	0.739499	0.686713	0.620576	0.546683	0.481018	0.410555	0.34452	0.294591	0.261767	0.267126	0.266659	0.245179	0.195302	0.113681	0.0346748	-0.0420319	-0.102728	-0.141421	-0.172336	-0.188821	-0.193221	-0.129553	-0.0173206	0.115425	0.253903	0.278141	0.214304	0.106958	-0.00439198	-0.0698841	-0.0896148	-0.0979909
	-0.262875	-0.162971	-0.0255965	0.120521	0.284716	0.452027	0.597189	0.702614	0.794215	0.859995	0.884706	0.918156	0.940218	0.938116	0.93175	0.913302	0.894402	0.872551	0.817295	0.748023	0.672532	0.607292	0.556905	0.530079	0.511084	0.484937	0.47675	0.441185	0.394083	0.352076	0.287883	0.231921	0.170923	0.101004	0.0530323	0.0216954	0.00614475	0.00394012	0.0907704	0.238353	0.418059	0.624506	0.676286	0.60883	0.47697	0.319415	0.214415	0.153312	0.0965472
	-0.248632	-0.142088	-0.00441241	0.120954	0.257835	0.374877	0.484685	0.601961	0.678969	0.762917	0.822092	0.857491	0.894656	0.925402	0.927303	0.908087	0.896474	0.859464	0.833622	0.815823	0.780729	0.736109	0.6533	0.544962	0.447648	0.37418	0.345742	0.342245	0.336442	0.332625	0.318026	0.29925	0.27783	0.241883	0.208525	0.165658	0.133975	0.109984	0.119361	0.190073	0.289495	0.414631	0.485016	0.4605	0.371381	0.228267	0.0914996	-0.0158035	-0.123903
	-0.385541	-0.269779	-0.111748	0.0530922	0.230525	0.432953	0.614984	0.78232	0.888243	0.911142	0.910049	0.920549	0.960339	0.977357	0.976116	0.916592	0.826701	0.76106	0.729521	0.732444	0.756511	0.757352	0.722493	0.652849	0.577285	0.49862	0.418456	0.369487	0.317784	0.286458	0.264523	0.231788	0.187115	0.132378	0.0786669	0.0352476	0.0278659	0.0176101	0.0571594	0.175612	0.312189	0.494689	0.603988	0.581224	0.508863	0.382666	0.269686	0.194754	0.126477
	-0.398151	-0.273393	-0.0259157	0.219368	0.476077	0.718398	0.865232	0.954456	1.04664	1.09105	1.11341	1.14377	1.15081	1.12266	1.05852	0.974479	0.865257	0.804166	0.778143	0.747243	0.746682	0.684264	0.596374	0.517067	0.443303	0.388319	0.346925	0.300341	0.247671	0.203921	0.143676	0.0748398	0.00208305	-0.0683255	-0.114481	-0.136771	-0.142496	-0.141683	-0.155706	-0.17895	-0.198524	-0.192129	-0.130612	-0.0187514	0.142507	0.34686	0.5218	0.617616	0.638897
	-0.417325	-0.28485	-0.0326184	0.22293	0.490493	0.731873	0.902933	0.999821	1.08517	1.13255	1.11463	1.09981	1.05996	1.01968	0.989375	0.965827	0.942596	0.903167	0.829717	0.741144	0.657177	0.577115	0.515287	0.467075	0.424715	0.389085	0.367244	0.3228	0.300047	0.271592	0.226144	0.177788	0.100559	0.0453041	0.0258845	0.0256887	0.0368431	0.0359698	0.0237943	-0.0284576	-0.0516108	-0.0582032	-0.0756871	0.0126591	0.117681	0.252368	0.423564	0.510375	0.547833
	-0.314303	-0.156559	0.0715595	0.284432	0.462639	0.617537	0.697936	0.727121	0.73788	0.743702	0.734886	0.721407	0.725006	0.721381	0.713301	0.706486	0.668523	0.626041	0.60318	0.596069	0.609448	0.63203	0.593155	0.528173	0.446071	0.347075	0.263674	0.175302	0.0940519	0.044537	0.0334708	0.0470268	0.0760691	0.0846096	0.0693006	0.0537249	0.0179634	0.0123246	0.0659958	0.125632	0.208908	0.275091	0.264002	0.225991	0.185443	0.156107	0.158456	0.172797	0.164157
	-0.294536	-0.147775	0.0511809	0.257952	0.400957	0.545237	0.642931	0.707834	0.792372	0.870173	0.933653	0.988411	0.996005	0.965552	0.903984	0.823461	0.756918	0.702375	0.634538	0.571484	0.505737	0.444057	0.38924	0.323214	0.261752	0.200653	0.140373	0.0905101	0.0296578	-0.0135239	-0.0379006	-0.0660195	-0.0868096	-0.116646	-0.175512	-0.222226	-0.248626	-0.281133	-0.222735	-0.136783	-0.0553741	0.074215	0.106298	0.0943172	0.0758928	0.00716025	-0.011146	-0.00948398	-0.00439939
	-0.234163	-0.10236	0.0582121	0.216192	0.368663	0.542658	0.698698	0.813325	0.885058	0.938619	0.981577	1.01594	1.03651	1.0384	0.982715	0.915913	0.851601	0.784114	0.731237	0.669895	0.609156	0.545019	0.480141	0.409403	0.335977	0.294579	0.234869	0.175496	0.120512	0.0461788	0.0120341	-0.0107215	-0.0453944	-0.0729949	-0.0942988	-0.0918829	-0.0648057	-0.0283784	0.00907616	0.0497429	0.09772	0.133742	0.141389	0.118851	0.0829041	0.0525462	0.00881075	-0.0271807	-0.0670399
	-0.184154	0.0464918	0.304108	0.513736	0.713946	0.884606	1.03092	1.09171	1.11916	1.13517	1.14783	1.11817	1.0608	0.983322	0.893104	0.845654	0.787485	0.735556	0.677383	0.597607	0.538053	0.47826	0.436875	0.38575	0.309491	0.235454	0.159753	0.0701458	0.00626504	-0.0376981	-0.0702428	-0.0551913	-0.0439575	-0.0514672	-0.0837276	-0.149211	-0.19212	-0.219917	-0.187752	-0.0685051	0.0312786	0.131612	0.190203	0.208706	0.235991	0.267529	0.294772	0.289738	0.264122
	-0.415974	-0.104783	0.212186	0.452208	0.594736	0.702031	0.801248	0.920313	1.03701	1.07754	1.10149	1.03383	0.951078	0.895334	0.848002	0.853388	0.807611	0.742376	0.678232	0.598019	0.552898	0.515865	0.47279	0.419663	0.371626	0.311423	0.26069	0.209922	0.137782	0.0671142	0.0110292	-0.0169444	-0.0394549	-0.0447192	-0.0666936	-0.134615	-0.185012	-0.240405	-0.278057	-0.238912	-0.194245	-0.156501	-0.135479	-0.155282	-0.187439	-0.190463	-0.174768	-0.135356	-0.0998455
	-0.176047	0.00887285	0.186139	0.33816	0.383922	0.374455	0.403089	0.457288	0.505719	0.500071	0.50183	0.442963	0.351074	0.30256	0.265939	0.249149	0.279535	0.287485	0.291803	0.255351	0.156458	0.071976	-0.00825724	-0.0636103	-0.0822246	-0.0579049	-0.0262088	0.000141249	0.00314476	-0.0275539	-0.0995025	-0.188496	-0.276783	-0.312555	-0.34845	-0.339473	-0.339502	-0.331933	-0.259064	-0.157598	-0.00836619	0.127926	0.192749	0.177101	0.167977	0.148241	0.147677	0.176877	0.170828
	-0.17253	-0.179741	-0.195999	-0.23594	-0.278265	-0.324274	-0.319533	-0.304114	-0.252675	-0.20682	-0.150564	-0.119534	-0.12669	-0.160222	-0.212645	-0.272724	-0.302239	-0.298477	-0.271556	-0.220563	-0.197441	-0.159687	-0.123937	-0.120607	-0.119416	-0.09769	-0.125953	-0.171167	-0.200718	-0.244704	-0.274578	-0.264857	-0.265616	-0.272283	-0.272383	-0.279705	-0.318758	-0.264571	-0.130664	0.0182197	0.236346	0.459851	0.583697	0.650629	0.748113	0.809906	0.919742	1.0717	1.20203
	-0.467682	-0.497417	-0.516094	-0.520358	-0.504744	-0.477113	-0.448828	-0.391089	-0.33463	-0.303849	-0.289191	-0.297585	-0.295056	-0.286372	-0.27692	-0.290648	-0.290277	-0.295809	-0.291083	-0.264517	-0.247853	-0.215735	-0.179107	-0.172552	-0.194761	-0.227922	-0.259543	-0.278754	-0.255771	-0.234256	-0.22026	-0.213804	-0.227442	-0.258044	-0.273887	-0.294749	-0.292224	-0.240868	-0.141566	-0.0350242	0.0791902	0.194171	0.218241	0.186853	0.149417	0.129451	0.134955	0.1614	0.218054
	-0.0705491	-0.138624	-0.252442	-0.415109	-0.555441	-0.645202	-0.699873	-0.655611	-0.578013	-0.44147	-0.351713	-0.317392	-0.32214	-0.338399	-0.312754	-0.285065	-0.22455	-0.172419	-0.123684	-0.113512	-0.146296	-0.158064	-0.111452	-0.0576993	-0.0296944	-0.0876855	-0.189654	-0.256109	-0.236915	-0.134849	-0.0885615	-0.0885805	-0.173053	-0.266988	-0.263143	-0.211682	-0.111245	-0.0777897	-0.123581	-0.224595	-0.30338	-0.27507	-0.244098	-0.170168	-0.0669309	0.0864018	0.264868	0.490478	0.687124
	-0.0782648	-0.208751	-0.366116	-0.495647	-0.575125	-0.612914	-0.53608	-0.420052	-0.323268	-0.240605	-0.166112	-0.116144	-0.0989197	-0.0871066	-0.0980936	-0.112196	-0.104079	-0.0658459	-0.0114104	0.0534668	0.096063	0.0699519	0.0363794	-0.00676688	-0.0408456	-0.0463181	-0.0263062	-0.0224738	-0.0322389	-0.0394835	-0.0504339	-0.0885058	-0.0880995	-0.0834545	-0.0649323	-0.0539853	-0.0388675	-0.0300823	-0.00654519	0.0311507	0.0960072	0.19918	0.319792	0.42851	0.537959	0.68575	0.813766	0.958381	1.16693
	0.655052	0.623789	0.55199	0.488614	0.384157	0.254436	0.14405	0.0210465	-0.0829434	-0.15476	-0.224633	-0.236908	-0.171841	-0.0996062	-0.0343597	-0.000641656	0.0240732	0.0405928	0.0613657	0.10809	0.11474	0.148938	0.185425	0.214078	0.240851	0.193442	0.13079	0.0423943	-0.0552175	-0.0891818	-0.0872782	-0.0821162	-0.0334772	-0.00606274	0.0087208	0.00574205	-0.0143183	-0.0319035	-0.0242752	0.0142642	0.0825124	0.199234	0.308386	0.380401	0.42575	0.500735	0.628907	0.79934	0.994202
	1.1691	1.08592	1.01471	0.940736	0.769446	0.477527	0.151207	-0.163524	-0.344058	-0.307529	-0.209262	-0.114469	-0.0510726	-0.0544603	-0.0831737	-0.108628	-0.102923	-0.0669511	-0.0177224	0.0288006	0.0749349	0.129607	0.17537	0.226818	0.267713	0.236751	0.200049	0.161822	0.131795	0.181625	0.267976	0.354027	0.424576	0.436765	0.396941	0.344272	0.288546	0.263521	0.244143	0.235322	0.236722	0.224905	0.206868	0.218509	0.214633	0.239816	0.45525	0.765928	1.11834
	0.955393	0.871495	0.789271	0.713129	0.692609	0.60709	0.428461	0.229754	0.00867356	-0.117983	-0.0752973	-0.0196448	0.0467744	0.0887735	0.0910819	0.108137	0.111476	0.160845	0.229469	0.269107	0.311707	0.345439	0.375514	0.438029	0.505838	0.559379	0.576449	0.572955	0.556822	0.53938	0.516182	0.478488	0.472173	0.470379	0.477951	0.496884	0.447905	0.394153	0.3357	0.266477	0.261793	0.281261	0.348145	0.484838	0.716675	0.947042	1.16279	1.42655	1.62833
	0.798483	0.669077	0.492775	0.3173	0.266004	0.296942	0.3658	0.447416	0.451341	0.396827	0.328942	0.269054	0.280472	0.347315	0.430569	0.501002	0.504892	0.452737	0.368007	0.283631	0.207352	0.1561	0.164282	0.180335	0.206653	0.210612	0.174274	0.152532	0.156453	0.19122	0.221893	0.214765	0.188257	0.134052	0.0899997	0.0610866	0.0282931	0.0368663	0.0918757	0.166251	0.219177	0.238413	0.26541	0.381435	0.710578	1.14569	1.55363	1.85164	1.9234
	0.753949	0.671465	0.578286	0.449985	0.357687	0.361339	0.382715	0.407308	0.402132	0.336348	0.256698	0.200907	0.175345	0.165181	0.162252	0.138383	0.094022	0.0280555	-0.0396933	-0.0768982	-0.106122	-0.115225	-0.110557	-0.110603	-0.12539	-0.155777	-0.188736	-0.232547	-0.255218	-0.255131	-0.249297	-0.235145	-0.220296	-0.206945	-0.197926	-0.197944	-0.216222	-0.222718	-0.221984	-0.19764	-0.145068	-0.0905222	-0.0127544	0.13114	0.336363	0.623387	0.930205	1.16812	1.34722
	0.271315	0.264912	0.24915	0.232394	0.206949	0.178094	0.144476	0.108278	0.0715018	0.0464754	0.0279645	0.0299512	0.0348285	0.0399557	0.03212	0.0223681	0.0134142	0.0071123	0.00417207	0.0169191	0.0216487	0.0238863	0.0207537	0.0108537	-0.0141192	-0.0352829	-0.0527206	-0.0666871	-0.0855705	-0.10674	-0.123924	-0.134653	-0.138259	-0.122453	-0.100621	-0.0821209	-0.0678319	-0.0508828	-0.0266033	0.0207531	0.0922889	0.183685	0.272249	0.353499	0.434001	0.494413	0.557687	0.651348	0.737378
	0.159307	0.153384	0.152832	0.159075	0.1599	0.153082	0.137219	0.117007	0.0946231	0.0727075	0.0559329	0.0483632	0.0422551	0.0396291	0.0396572	0.0434872	0.0459572	0.0527717	0.0660397	0.0796393	0.0856723	0.087015	0.080321	0.0694802	0.0612638	0.0579581	0.0587592	0.0680489	0.0749381	0.0690549	0.0618466	0.0583766	0.0632642	0.0838087	0.114338	0.143441	0.163825	0.182638	0.210709	0.240751	0.277715	0.333613	0.382802	0.429707	0.488953	0.556922	0.629102	0.718436	0.809914
	0.15958	0.135189	0.121857	0.120332	0.1319	0.149771	0.163851	0.166577	0.162219	0.156278	0.148752	0.145746	0.140062	0.136228	0.131823	0.123114	0.115627	0.114277	0.124231	0.130348	0.134365	0.125172	0.10781	0.0877238	0.0619237	0.0390353	0.0276396	0.0194047	0.0132526	0.0169801	0.0147638	0.0104239	0.0120521	0.0212371	0.0317519	0.0490163	0.0562859	0.0608688	0.0802122	0.101651	0.12253	0.162835	0.192577	0.208431	0.243897	0.292619	0.342058	0.406115	0.477778
	0.207347	0.188228	0.179139	0.161461	0.144342	0.129727	0.114141	0.107781	0.127655	0.1449	0.157609	0.166806	0.148524	0.120328	0.0888875	0.0727833	0.063614	0.0671313	0.0798913	0.089288	0.0799443	0.0608195	0.0396996	0.0152611	0.00382761	0.0036978	0.0131161	0.023327	0.0352647	0.0372378	0.0340267	0.0226612	0.0214978	0.0192456	0.0182819	0.0249544	0.0352151	0.0563093	0.110676	0.195369	0.288796	0.376008	0.42447	0.428125	0.418111	0.413835	0.444231	0.529412	0.650592
	0.0985144	0.0862838	0.0923412	0.0960826	0.0973935	0.0972154	0.101123	0.102404	0.120787	0.137777	0.146166	0.145965	0.144228	0.125145	0.0940234	0.0739332	0.0568574	0.0373509	0.0269028	0.0265649	0.0152036	-0.0043232	-0.0285507	-0.0505107	-0.0782952	-0.0878097	-0.0877283	-0.0842904	-0.0800271	-0.0807456	-0.0856039	-0.0934149	-0.0850482	-0.0606498	-0.0328202	-0.00401175	0.0247649	0.0447179	0.0777017	0.119868	0.172731	0.22866	0.269971	0.294095	0.308572	0.326937	0.367906	0.433843	0.521318
	0.192449	0.187954	0.187018	0.182115	0.146392	0.110608	0.071338	0.0269419	0.0616431	0.103599	0.146877	0.185167	0.150158	0.0914436	0.0299333	-0.0314689	-0.0134607	0.0286324	0.0713762	0.122187	0.153229	0.167233	0.179918	0.193271	0.177547	0.149714	0.123612	0.0998124	0.0662708	0.0808251	0.0974713	0.115108	0.165718	0.165494	0.152816	0.139476	0.118377	0.125551	0.1413	0.160695	0.178801	0.167184	0.172404	0.176069	0.186783	0.359626	0.637612	0.915568	1.19682
	0.0603456	0.101257	0.134859	0.118883	0.0590121	-0.000822985	-0.0600371	-0.121809	-0.150979	-0.179158	-0.207438	-0.211	-0.165062	-0.11225	-0.059113	-0.0110921	0.0181197	0.0392965	0.0603706	0.0712139	0.07456	0.0657526	0.0570538	0.0553174	0.0438072	0.0212671	-0.00148717	-0.0267599	-0.0787929	-0.0926403	-0.107655	-0.122634	-0.108325	-0.0761397	-0.0383389	-0.000429573	0.0411626	0.0747787	0.112511	0.149622	0.185145	0.237691	0.277227	0.317115	0.365978	0.543813	0.818177	1.09238	1.36351
	0.129832	0.168691	0.200657	0.191556	0.159542	0.12785	0.09678	0.0573527	0.0400209	0.0206136	0.00122741	-0.00707438	0.0141661	0.0357592	0.0573524	0.0733267	0.0787067	0.0851875	0.0916471	0.0896553	0.0581997	0.0148139	-0.0286759	-0.0679204	-0.050126	0.0288643	0.108229	0.188753	0.264945	0.29883	0.327589	0.356297	0.353331	0.307016	0.253216	0.199416	0.164456	0.178975	0.202182	0.225425	0.246656	0.304175	0.41155	0.518987	0.637591	0.92414	1.21308	1.50194	1.78859
	0.197831	0.254215	0.306244	0.292518	0.194731	0.0940122	-0.0054191	-0.0536777	-0.0988085	-0.139808	-0.180815	-0.21833	-0.182457	-0.133868	-0.0852791	-0.0438189	-0.0423267	-0.0543249	-0.0661756	-0.0731973	-0.0294449	0.0535721	0.138061	0.21496	0.254839	0.239018	0.218128	0.19947	0.188849	0.148267	0.109216	0.0700964	0.0159623	-0.0119653	-0.0223866	-0.0328079	-0.0379554	0.018127	0.0620097	0.105384	0.149524	0.155985	0.207701	0.259974	0.317977	0.59174	0.95733	1.32188	1.68491
	-0.086648	-0.110595	-0.134219	-0.146202	-0.139028	-0.12572	-0.112337	-0.0985431	-0.101757	-0.103767	-0.10578	-0.108644	-0.0858224	-0.0664668	-0.0471113	-0.0241613	-0.00518234	0.0328796	0.0694814	0.108671	0.162117	0.185137	0.209613	0.231413	0.206028	0.195253	0.201062	0.207339	0.234148	0.254318	0.252973	0.25161	0.251189	0.24123	0.210679	0.180128	0.146096	0.143214	0.176807	0.210394	0.245496	0.262586	0.31773	0.371655	0.427029	0.534073	0.770822	1.02879	1.28638
	0.0067193	0.00432746	0.00193694	-0.0121566	-0.000547047	0.00414575	0.00882106	0.00783241	-0.0376731	-0.0549547	-0.0722349	-0.0859613	-0.0623372	-0.0679367	-0.0735385	-0.0796723	-0.111612	-0.116593	-0.122361	-0.128333	-0.111905	-0.0961528	-0.0824363	-0.0684301	-0.0652073	-0.00932414	0.0579819	0.125221	0.205638	0.249986	0.283711	0.317438	0.342235	0.327184	0.276962	0.226735	0.176802	0.138535	0.256171	0.379509	0.502743	0.650658	0.606318	0.511337	0.416205	0.349253	0.507523	0.74244	0.977425
	-0.0481757	0.0341798	0.116533	0.179314	0.121174	0.0419261	-0.0373163	-0.11391	-0.132014	-0.118697	-0.105524	-0.0907834	-0.0698483	-0.0467459	-0.0234789	0.000274845	0.00876199	0.00550375	0.00101729	-0.00354359	-0.0172245	-0.0143195	0.00203028	0.0183623	0.0275185	0.0634923	0.08136	0.0992325	0.133067	0.138693	0.137827	0.136776	0.134038	0.116174	0.101196	0.0863626	0.0698511	0.0885337	0.290188	0.494923	0.699766	0.937121	0.946012	0.904801	0.863707	0.857831	1.02248	1.23848	1.45447
	-0.0636464	-0.0521216	-0.040599	-0.0491894	-0.118657	-0.182128	-0.245616	-0.296549	-0.2935	-0.289535	-0.285229	-0.288383	-0.292693	-0.267769	-0.240888	-0.210606	-0.166304	-0.132781	-0.0935534	-0.0543819	-0.0330468	-0.0422682	-0.0565056	-0.0707568	-0.0913611	-0.0815077	-0.0961571	-0.110929	-0.122318	-0.167184	-0.187609	-0.20757	-0.226971	-0.233462	-0.228171	-0.217874	-0.207922	-0.165744	0.018772	0.222909	0.427036	0.633151	0.69255	0.693726	0.694983	0.740629	0.858796	1.01553	1.17229
	-0.117331	0.00413441	0.125418	0.242255	0.279183	0.195897	0.111814	0.0271535	-0.0218336	0.00803999	0.0374077	0.0677112	0.0825851	0.0284038	-0.0233983	-0.0756569	-0.115568	-0.114813	-0.107147	-0.0991454	-0.105453	-0.124455	-0.123813	-0.123788	-0.119982	-0.101453	-0.120416	-0.13893	-0.157697	-0.182224	-0.206163	-0.227716	-0.249484	-0.279444	-0.286405	-0.288738	-0.291187	-0.265735	0.0567995	0.488673	0.919913	1.34793	1.39978	1.12161	0.843393	0.574727	0.508156	0.700059	0.891999
	-0.108446	-0.0908308	-0.0776333	-0.0666984	-0.0758706	-0.110462	-0.139706	-0.16674	-0.164066	-0.120248	-0.0618851	-0.00775584	0.0425831	0.0383813	0.0185802	0.000992634	-0.0248686	-0.036341	-0.0424731	-0.0525478	-0.0598737	-0.0562857	-0.0221348	0.0190481	0.0555765	0.0572103	0.0210429	-0.0212245	-0.0647758	-0.0670011	-0.0752355	-0.103815	-0.13035	-0.167583	-0.170129	-0.14093	-0.110702	-0.0532075	0.221729	0.62582	1.0366	1.43146	1.53522	1.41503	1.2921	1.17546	1.21495	1.36956	1.51321
	-0.0216493	-0.0307907	-0.0254489	-0.0322717	-0.0490415	-0.0460783	-0.0416549	-0.0686484	-0.101927	-0.133891	-0.157382	-0.151166	-0.101355	-0.065262	-0.0519319	-0.0495611	-0.100917	-0.144124	-0.180144	-0.224661	-0.280293	-0.337734	-0.394592	-0.436585	-0.440626	-0.434028	-0.424345	-0.415727	-0.379734	-0.329845	-0.2864	-0.271402	-0.27332	-0.288691	-0.296168	-0.279275	-0.269299	-0.276478	-0.295668	-0.292568	-0.268415	-0.220861	-0.162368	-0.0931139	-0.0116644	0.114463	0.248184	0.374444	0.475873
	-0.149464	-0.111693	-0.0751803	-0.0487423	-0.0408238	-0.0346284	-0.0287777	-0.0625102	-0.109163	-0.156505	-0.204569	-0.217109	-0.176564	-0.134014	-0.0889953	-0.0558408	-0.0810059	-0.106108	-0.132166	-0.158525	-0.209335	-0.263593	-0.31817	-0.373861	-0.395353	-0.405103	-0.414545	-0.423848	-0.412673	-0.396333	-0.379662	-0.360463	-0.353444	-0.345968	-0.339275	-0.334879	-0.336027	-0.364677	-0.394641	-0.427383	-0.457548	-0.434709	-0.406182	-0.376991	-0.347959	-0.233166	-0.103628	0.0255903	0.156244
	0.105024	0.107152	0.109297	0.145883	0.18189	0.217897	0.253892	0.212275	0.124242	0.0365548	-0.0511321	-0.104627	-0.110004	-0.115296	-0.120588	-0.128347	-0.13046	-0.131896	-0.133331	-0.136174	-0.144814	-0.159293	-0.173772	-0.188111	-0.174659	-0.158223	-0.141786	-0.125368	-0.144631	-0.181142	-0.217595	-0.254048	-0.272447	-0.253709	-0.23451	-0.215311	-0.203386	-0.219153	-0.236021	-0.252889	-0.264371	-0.246228	-0.227502	-0.208776	-0.189602	-0.0889814	0.0318968	0.152775	0.273661
	-0.101136	-0.0913876	-0.0816405	-0.0862913	-0.0693539	-0.0524167	-0.035482	-0.0176592	-0.0629445	-0.114691	-0.166438	-0.227119	-0.254197	-0.266747	-0.279297	-0.288934	-0.306324	-0.340522	-0.374721	-0.408725	-0.411977	-0.377046	-0.342114	-0.307095	-0.251885	-0.235131	-0.218378	-0.201634	-0.222595	-0.24441	-0.263896	-0.283382	-0.28764	-0.269768	-0.255672	-0.241577	-0.232477	-0.265238	-0.303963	-0.342687	-0.37925	-0.344287	-0.269691	-0.195094	-0.120529	-0.0239448	0.136784	0.297512	0.458258
	-0.175507	-0.162934	-0.15036	-0.127142	-0.102557	-0.0769991	-0.0514413	-0.0409767	-0.094487	-0.149368	-0.20425	-0.258389	-0.260205	-0.251634	-0.243062	-0.234717	-0.236554	-0.252198	-0.267853	-0.283509	-0.261117	-0.189968	-0.118892	-0.0478288	-0.00925745	-0.0434938	-0.0769225	-0.11035	-0.133943	-0.1194	-0.10615	-0.0929003	-0.0815238	-0.0904605	-0.096177	-0.101893	-0.107014	-0.117279	-0.13949	-0.161705	-0.184179	-0.176465	-0.134676	-0.0938502	-0.0530219	0.0478495	0.283514	0.522059	0.760602
	-0.182848	-0.149216	-0.115582	-0.0931429	-0.126112	-0.174366	-0.222631	-0.272311	-0.268106	-0.256543	-0.244838	-0.233132	-0.233651	-0.232677	-0.23119	-0.22969	-0.198813	-0.141607	-0.0852291	-0.0288513	0.0226219	0.055051	0.0865707	0.11809	0.134079	0.0808112	0.0198405	-0.04113	-0.0979557	-0.100396	-0.0940699	-0.0877593	-0.0815777	-0.0928241	-0.107093	-0.12162	-0.136151	-0.142931	-0.139221	-0.135568	-0.131914	-0.119265	0.0463617	0.224258	0.402154	0.607948	0.768022	0.882946	0.997888
	-0.105181	-0.121734	-0.139156	-0.156442	-0.136772	-0.0955735	-0.0544227	-0.013443	-0.018353	-0.0359079	-0.0550004	-0.0734518	-0.099075	-0.16401	-0.23373	-0.305621	-0.358208	-0.315534	-0.263662	-0.211239	-0.16159	-0.163118	-0.162636	-0.160599	-0.157602	-0.146198	-0.150849	-0.15765	-0.163143	-0.180826	-0.202975	-0.22454	-0.248302	-0.272625	-0.29442	-0.313893	-0.332096	-0.353128	-0.347195	-0.33866	-0.330853	-0.321367	-0.088945	0.187935	0.462858	0.738926	0.91642	1.00727	1.0972
	-0.0728689	-0.113095	-0.150659	-0.179053	-0.205452	-0.221255	-0.227603	-0.230039	-0.223354	-0.178173	-0.128588	-0.086547	-0.0562759	-0.0242484	-0.016853	0.00800188	0.00281275	-0.00990625	-0.0148696	-0.0196252	-0.00904247	0.00237687	-0.000120722	-0.0224715	-0.0455477	-0.088317	-0.121219	-0.128388	-0.150168	-0.195768	-0.264297	-0.328519	-0.364009	-0.363965	-0.320504	-0.266813	-0.233586	-0.219237	-0.216552	-0.227324	-0.230289	-0.218562	-0.112872	0.080554	0.296161	0.462787	0.566154	0.626957	0.694503
	-0.262896	-0.285742	-0.262326	-0.284161	-0.301143	-0.335237	-0.404773	-0.42133	-0.430369	-0.442869	-0.451045	-0.470086	-0.462358	-0.45333	-0.431318	-0.390747	-0.363336	-0.355573	-0.374458	-0.427803	-0.452176	-0.438236	-0.39154	-0.333452	-0.293477	-0.277572	-0.285121	-0.273683	-0.254445	-0.261927	-0.257832	-0.296634	-0.342209	-0.337072	-0.278664	-0.1668	-0.0333404	0.0050459	-0.00408659	-0.0711955	-0.141118	-0.164348	-0.158788	-0.0732866	0.0677103	0.232697	0.348177	0.433687	0.536234
	-0.385484	-0.388514	-0.366125	-0.335886	-0.308372	-0.279342	-0.318911	-0.363436	-0.416588	-0.472238	-0.487849	-0.501145	-0.504033	-0.508403	-0.523607	-0.546936	-0.553632	-0.556181	-0.538579	-0.524275	-0.511416	-0.496092	-0.481401	-0.47387	-0.458256	-0.439033	-0.418865	-0.389407	-0.369307	-0.35791	-0.348146	-0.353178	-0.382634	-0.39685	-0.408007	-0.379802	-0.322142	-0.258983	-0.224585	-0.204798	-0.20993	-0.228469	-0.201972	-0.104096	0.0126888	0.145285	0.199066	0.213401	0.288604
	-0.382909	-0.349588	-0.305087	-0.252733	-0.199137	-0.143679	-0.17773	-0.20699	-0.236101	-0.283565	-0.315289	-0.356003	-0.384596	-0.393378	-0.432786	-0.464351	-0.513298	-0.526075	-0.497261	-0.466563	-0.431035	-0.409267	-0.413063	-0.406883	-0.39182	-0.394473	-0.380965	-0.370669	-0.34082	-0.30552	-0.275389	-0.271527	-0.303862	-0.325531	-0.340626	-0.318468	-0.261298	-0.195851	-0.150435	-0.119668	-0.111277	-0.117707	-0.120281	-0.0492253	0.0589284	0.219575	0.309638	0.374381	0.448482
	-0.35527	-0.328396	-0.277759	-0.213511	-0.188911	-0.194532	-0.241097	-0.371615	-0.464059	-0.545574	-0.568373	-0.544873	-0.512411	-0.472867	-0.467368	-0.492288	-0.55174	-0.593239	-0.603151	-0.604687	-0.569107	-0.540171	-0.478718	-0.435694	-0.40694	-0.427163	-0.48383	-0.511616	-0.521643	-0.499889	-0.489123	-0.48574	-0.494964	-0.494592	-0.493549	-0.484276	-0.449919	-0.406065	-0.345029	-0.321675	-0.315154	-0.308866	-0.298941	-0.203839	-0.078782	0.0816058	0.212782	0.312596	0.444863
	-0.280809	-0.289146	-0.285539	-0.210696	-0.1095	-0.0220271	0.0527494	-0.0510413	-0.16796	-0.265396	-0.333633	-0.312887	-0.292835	-0.292576	-0.294972	-0.334904	-0.38587	-0.412534	-0.405182	-0.376218	-0.353983	-0.37391	-0.401282	-0.414421	-0.403095	-0.372212	-0.368397	-0.375161	-0.369894	-0.360633	-0.354012	-0.371255	-0.403184	-0.437421	-0.451194	-0.436908	-0.41737	-0.364994	-0.318892	-0.317057	-0.333163	-0.35449	-0.332294	-0.200651	-0.0169467	0.184604	0.337026	0.375851	0.439079
	0.026443	0.02996	0.0178019	-0.0345886	-0.0697108	-0.0277407	0.0639374	0.163829	0.147593	0.113471	0.0732033	0.0894502	0.101135	0.0994378	0.0635791	0.0528352	0.0664988	0.0855954	0.0946498	0.104684	0.151561	0.20037	0.183442	0.139438	0.0630219	0.0296756	0.0089847	-0.00562621	0.00468861	-0.00724108	-0.0474592	-0.0777058	-0.125283	-0.100464	-0.077309	0.00393741	0.0598715	0.100533	0.0824121	0.0303522	-0.042795	-0.089937	-0.0356622	0.160813	0.574734	1.04445	1.4436	1.60502	1.6172
	0.0893593	0.127008	0.12847	0.0460481	-0.00315456	0.0300959	0.128153	0.195096	0.195549	0.157645	0.134161	0.0987653	0.0935902	0.0796866	0.126225	0.186674	0.271523	0.309626	0.298817	0.227097	0.156988	0.128882	0.11951	0.0968955	0.017744	-0.025668	-0.0151312	0.0671214	0.14909	0.179721	0.153312	0.0907573	0.0893899	0.101756	0.122163	0.1104	0.112045	0.150443	0.205503	0.245117	0.251425	0.200606	0.201227	0.33531	0.71611	1.2163	1.65724	1.90504	1.93064
	0.178756	0.13457	0.062282	-0.00435695	-0.0809348	-0.0922191	-0.109728	-0.0956964	-0.131586	-0.145003	-0.147066	-0.12796	-0.0957673	-0.0540141	0.00217655	0.0694457	0.135469	0.168341	0.145404	0.100075	0.104845	0.174095	0.241374	0.199512	0.0640017	-0.0297819	-0.0225705	0.0376911	0.0652435	0.00443528	2.41849e-05	-0.0412059	-0.0194866	-0.0772512	-0.0805182	-0.0765046	-0.0267294	-0.00178309	0.0275644	0.073423	0.118594	0.150642	0.217602	0.444361	0.918458	1.43269	1.82429	1.87076	1.73593
	0.134286	0.0542614	-0.0550934	-0.0999836	-0.0836134	-0.0119332	0.0202189	-0.0218775	-0.0925756	-0.158621	-0.153519	-0.115538	-0.0812071	-0.0473046	-0.0589802	-0.0706238	-0.0923224	-0.10246	-0.0960608	-0.0943357	-0.0758674	-0.0497442	-0.0089608	0.0351853	0.0506029	0.0285056	0.000523778	0.00242239	0.0310341	0.0103871	-0.0268049	-0.0264403	0.0717809	0.134764	0.139723	0.0401094	-0.0627235	-0.150604	-0.186782	-0.183233	-0.171297	-0.114955	0.0464899	0.395781	0.934713	1.40491	1.69945	1.74155	1.81199
	0.0369373	0.0466322	0.030777	0.033958	0.00799641	-0.00165966	-0.0138487	-0.051732	-0.101045	-0.150644	-0.168514	-0.119213	-0.0448584	0.0783173	0.114746	0.0842467	0.0103376	-0.00521001	0.050036	0.136103	0.183022	0.186	0.12861	0.0752906	0.0111554	-0.0367262	-0.0556722	-0.0353677	0.026214	0.0321389	0.0309444	0.0339204	0.0687557	0.0789074	0.0716562	0.0507736	0.051859	0.0593633	0.0780826	0.0828026	0.033112	-0.0402949	0.0155863	0.332834	0.94768	1.53511	1.88104	1.90731	1.83115
	0.266841	0.301092	0.25892	0.20198	0.100867	0.0919353	0.0655996	0.103992	0.0913422	0.114495	0.121384	0.199165	0.237878	0.281261	0.244444	0.218717	0.165317	0.162978	0.190523	0.232925	0.25257	0.225209	0.202362	0.233786	0.318159	0.403292	0.429548	0.394484	0.372835	0.332254	0.277334	0.187336	0.15472	0.17384	0.218426	0.221202	0.199788	0.17843	0.22946	0.275178	0.271435	0.207889	0.246958	0.512115	0.987429	1.42295	1.64828	1.65282	1.61711
	-0.0274403	-0.0209577	-0.00829027	-0.0520401	-0.0831225	-0.0736423	-0.0639588	-0.0516456	-0.122489	-0.170472	-0.160897	-0.0934772	-0.0294561	-0.0474726	-0.124574	-0.204243	-0.207848	-0.128596	0.00862641	0.107929	0.159861	0.124596	0.0651997	-0.012451	-0.0799727	-0.121745	-0.14035	-0.115744	-0.0734911	-0.031068	-0.0109715	-0.0277359	-0.00598578	0.0179496	0.0703215	0.0714049	0.0577969	0.0366539	0.0379027	0.0584706	0.0396749	0.00793382	0.0129059	0.19576	0.594552	1.09942	1.46112	1.63014	1.63341
	0.0617788	0.0693581	0.0329978	-0.0378023	-0.113549	-0.161178	-0.15733	-0.102915	-0.0524388	-0.0361513	-0.0301097	0.00227864	0.072941	0.121046	0.103346	0.0479018	-0.0399498	-0.066531	-0.0642439	-0.0181279	0.0301891	0.0642805	0.0772551	0.0504562	-0.0173662	-0.0531809	-0.075996	-0.0464007	-0.0366172	-0.0294894	-0.0296924	-0.0044943	0.0407586	0.0985286	0.11786	0.11489	0.0779535	0.0500492	0.0254195	0.0441685	0.060202	0.102442	0.219656	0.494734	0.943617	1.42976	1.76769	1.87335	1.78596
	0.271012	0.232905	0.208662	0.171457	0.140821	0.127455	0.132596	0.187864	0.236003	0.281795	0.309273	0.318066	0.340016	0.36315	0.403275	0.443494	0.385271	0.31254	0.207562	0.143767	0.113664	0.139386	0.148707	0.124834	0.0655	0.0441187	0.0454163	0.0559653	0.0467029	0.0412745	0.0227812	0.0175268	0.0413518	0.0870509	0.133156	0.139174	0.168751	0.234972	0.311711	0.338563	0.319533	0.356691	0.472676	0.742159	1.09712	1.50077	1.77895	1.89017	1.78564
	0.182326	0.172126	0.217425	0.218247	0.218145	0.211804	0.231992	0.252829	0.260356	0.29215	0.341152	0.4138	0.458482	0.48194	0.498507	0.496442	0.488477	0.426869	0.338796	0.266722	0.255758	0.32285	0.362157	0.324926	0.255036	0.219705	0.247127	0.30908	0.367595	0.410476	0.423664	0.402164	0.382928	0.363199	0.35203	0.301721	0.250974	0.224691	0.2807	0.432274	0.657491	0.883854	1.07628	1.19956	1.37155	1.53062	1.63261	1.60661	1.47583
	0.424615	0.422502	0.405635	0.373582	0.387262	0.415033	0.439725	0.440081	0.429203	0.416396	0.420784	0.400217	0.363123	0.349879	0.345813	0.373722	0.287624	0.221849	0.158736	0.135894	0.0648014	0.0107834	-0.0251338	-0.0268792	-0.0302294	0.0256812	0.129584	0.274004	0.368586	0.374271	0.309585	0.226185	0.173666	0.164304	0.156601	0.149719	0.145255	0.159628	0.225387	0.311782	0.435199	0.612251	0.82665	1.06964	1.27074	1.39161	1.41628	1.33942	1.18289
	0.564937	0.589042	0.590286	0.602363	0.590004	0.681122	0.76498	0.836018	0.857053	0.79009	0.700597	0.551252	0.477073	0.437874	0.421291	0.432796	0.395213	0.322376	0.231692	0.131075	0.054925	-0.0355987	-0.113369	-0.108795	-0.0462523	0.0630021	0.130894	0.125188	0.0718248	0.0222267	0.0363167	0.0605381	0.102801	0.0945784	0.122049	0.135076	0.126819	0.115205	0.127646	0.241972	0.440885	0.665825	0.851049	0.923442	0.922805	0.849229	0.82652	0.845862	0.871978
	0.113495	0.166717	0.241352	0.395834	0.496009	0.623121	0.632477	0.588886	0.530149	0.41535	0.33525	0.229272	0.191559	0.15544	0.121802	0.102234	0.089379	0.0461547	-0.00470512	-0.0627991	-0.0803106	-0.0874965	-0.0977768	-0.120917	-0.146811	-0.175829	-0.204512	-0.2216	-0.219975	-0.162198	-0.0524772	0.0375938	0.0884171	0.0455313	0.000929881	-0.0199606	-0.0663123	-0.123627	-0.188376	-0.0508084	0.362075	0.941755	1.42226	1.50829	1.27347	0.923765	0.735046	0.752998	0.816916
	0.099116	0.108199	0.120465	0.165382	0.226254	0.333142	0.426784	0.473103	0.507003	0.431158	0.326072	0.159977	0.105345	0.0991476	0.140879	0.155992	0.172496	0.144889	0.101847	0.0191139	-0.0849068	-0.156972	-0.209925	-0.214351	-0.221903	-0.220184	-0.210074	-0.203721	-0.173269	-0.142785	-0.0616266	-0.0161836	0.0362154	0.043389	0.0531813	0.0574449	0.0494048	0.0434756	0.0337017	0.191259	0.586643	1.15067	1.65336	1.78962	1.63549	1.28034	0.993914	0.81923	0.703164
	0.391541	0.40399	0.409886	0.456123	0.4839	0.596436	0.689468	0.746195	0.756411	0.677951	0.626937	0.503624	0.483832	0.489613	0.583892	0.667095	0.714712	0.649314	0.535708	0.388398	0.275655	0.213196	0.172058	0.176231	0.188511	0.255849	0.296768	0.281931	0.210947	0.156798	0.19433	0.262499	0.327343	0.379127	0.433576	0.480153	0.461343	0.407049	0.356012	0.443442	0.665242	0.963912	1.15669	1.16681	1.07023	0.965741	0.926453	0.929925	0.919904
	0.391555	0.47934	0.481407	0.42077	0.319634	0.249249	0.197276	0.165217	0.176362	0.200637	0.212017	0.147571	0.07251	0.0480396	0.0855732	0.125711	0.166913	0.167011	0.165568	0.0821106	0.00320762	-0.0577094	-0.0546391	-0.0477921	-0.0517964	-0.0812092	-0.0965623	-0.105687	-0.109988	-0.120338	-0.138926	-0.153348	-0.160471	-0.128221	-0.107172	-0.079262	-0.0858734	-0.0579834	-0.0146554	0.0908741	0.313164	0.592365	0.820012	0.854305	0.763047	0.675324	0.681003	0.748441	0.810327
	0.103807	0.188639	0.207502	0.203796	0.177657	0.195674	0.180493	0.139651	0.0827548	0.0242716	-0.0106189	-0.0764566	-0.114834	-0.150464	-0.175896	-0.214573	-0.20923	-0.150573	-0.0833426	-0.0600251	-0.114771	-0.190535	-0.288811	-0.3399	-0.352821	-0.33994	-0.316644	-0.281407	-0.229487	-0.180082	-0.161082	-0.162652	-0.169436	-0.158963	-0.149134	-0.112955	-0.0740613	-0.0280469	-0.0207509	0.0258085	0.26028	0.662326	1.08553	1.22378	1.11034	0.91158	0.835386	0.815742	0.802193
	-0.003713	0.0828735	0.134843	0.160278	0.147377	0.189817	0.234078	0.235779	0.162295	0.0505549	-0.030076	-0.0968491	-0.140661	-0.165806	-0.191039	-0.208564	-0.230125	-0.221072	-0.23753	-0.277796	-0.348666	-0.384402	-0.411052	-0.405433	-0.420556	-0.448695	-0.486235	-0.50462	-0.475518	-0.425363	-0.379788	-0.36244	-0.37578	-0.371624	-0.353498	-0.291563	-0.242037	-0.2115	-0.243304	-0.179104	0.25672	0.985189	1.7385	1.88915	1.57451	1.11695	0.920323	0.910471	0.912247
	-0.0301116	0.0922945	0.188004	0.247134	0.177345	-0.0442521	-0.175924	-0.186621	-0.217449	-0.259265	-0.266266	-0.225624	-0.195904	-0.149057	-0.0810745	-0.0787963	-0.104383	-0.11026	-0.10195	-0.0848278	-0.109372	-0.106556	-0.0830546	-0.0704422	0.0126133	0.0561955	-0.0742434	-0.178677	-0.189706	-0.170776	-0.0884722	-0.0121553	-0.0506473	-0.1254	-0.142269	-0.0924893	-0.0354561	-0.00349694	-0.0579462	-0.108922	-0.0388035	0.0988771	0.348263	0.549134	0.439486	0.180566	0.339966	0.928154	1.28855
	-0.151456	-0.0482743	-0.00439587	0.0571186	0.0911708	0.0155517	-0.0571609	-0.112305	-0.164523	-0.14825	-0.109165	-0.102547	-0.106657	0.0296518	0.186301	0.132507	0.0620056	0.0405889	-0.000209183	-0.00110394	0.0204202	0.0375481	0.0149495	-0.0163948	0.0668435	0.168747	0.118597	0.0429755	-0.030092	-0.0658866	-0.00455449	0.0314392	0.00799714	-0.0290221	-0.0565313	-0.0278556	0.00175465	0.0141475	0.0447495	0.0439471	0.0671069	0.0673374	0.103977	0.269508	0.253398	0.122182	0.443089	1.24665	1.81939
	-0.121582	-0.164349	-0.197474	-0.195182	-0.153704	-0.0934791	-0.0427065	0.0066593	0.0536677	0.043921	0.0231856	0.0483895	0.033433	0.0441166	0.0691668	-0.0329151	-0.137931	-0.0898207	0.0291736	0.0631382	0.0562274	0.0954752	0.10723	0.0876648	0.0573731	0.0384707	0.128662	0.2528	0.282292	0.245097	0.189813	0.162005	0.166562	0.229316	0.243302	0.166456	0.12792	0.136488	0.156908	0.22574	0.281345	0.288447	0.316868	0.474541	0.604859	0.552164	0.629606	1.11228	1.60904
	0.673757	0.634044	0.600604	0.549831	0.467069	0.322453	0.193291	0.122899	0.107629	0.071608	0.0704257	0.0813747	0.0700757	0.0186595	-0.00325959	0.0275563	0.0352141	0.0042951	0.00347675	0.0250972	0.0479711	0.0432244	0.0311681	0.0115475	-0.00453472	-0.0156279	0.00670817	0.0706179	0.126145	0.118771	0.0793196	0.035003	0.0437992	0.106768	0.177469	0.205906	0.181731	0.186672	0.189215	0.200491	0.22775	0.281345	0.327799	0.353596	0.332972	0.216253	0.184207	0.352647	0.700553
	0.441709	0.475113	0.530797	0.562881	0.490622	0.344238	0.204857	0.138622	0.137546	0.103813	0.080112	0.0178187	-0.0270264	-0.0374118	-0.0194309	0.0332027	0.0616915	0.0497087	0.0327724	0.0448256	0.0969272	0.146133	0.174345	0.17792	0.157502	0.145369	0.110764	0.102027	0.107459	0.117668	0.133569	0.135325	0.145616	0.145162	0.158501	0.176047	0.180959	0.171719	0.168118	0.167177	0.215501	0.295109	0.389196	0.39849	0.31791	0.216764	0.245724	0.459402	0.843904
	0.396854	0.484472	0.57279	0.613383	0.572901	0.485857	0.421332	0.378906	0.355991	0.291697	0.25098	0.235029	0.228727	0.209105	0.185474	0.168516	0.192265	0.205904	0.239745	0.271249	0.342736	0.396139	0.424961	0.408693	0.365327	0.350125	0.307978	0.276246	0.206512	0.193317	0.204067	0.245031	0.301099	0.347643	0.372892	0.3839	0.340701	0.327485	0.330109	0.365895	0.386117	0.400556	0.384636	0.28145	0.129579	-0.000549313	0.0622921	0.348113	0.791579
	0.375682	0.449275	0.549427	0.601353	0.55748	0.427749	0.261646	0.16728	0.125085	0.113461	0.109002	0.131935	0.17084	0.184071	0.189555	0.168259	0.158444	0.156236	0.170739	0.201577	0.243261	0.262276	0.248828	0.176104	0.113135	0.0780677	0.084206	0.117935	0.140064	0.167985	0.169913	0.176358	0.199115	0.236413	0.287908	0.323425	0.30312	0.269771	0.229671	0.239904	0.26435	0.305306	0.310345	0.213865	0.0573895	-0.0746526	-0.00254541	0.314257	0.781351
	0.467023	0.514813	0.566364	0.61002	0.561543	0.461383	0.318791	0.182496	0.0927283	0.0343194	0.0673721	0.106277	0.134014	0.129254	0.132285	0.132214	0.106892	0.0671907	0.0313776	0.010941	0.0135075	0.0324483	0.0571024	0.0526955	0.00461833	-0.0524877	-0.0913499	-0.0783937	-0.0323675	0.0182989	0.064772	0.0657811	0.0644129	0.0752691	0.0934722	0.140658	0.181997	0.274379	0.365052	0.447843	0.47533	0.494638	0.52176	0.468895	0.345341	0.173695	0.154776	0.376673	0.774415
	0.455483	0.509991	0.578824	0.654882	0.607329	0.491281	0.362026	0.260529	0.210572	0.153673	0.161658	0.201674	0.24342	0.262759	0.268702	0.26431	0.304196	0.332808	0.391327	0.39193	0.38619	0.37332	0.369686	0.364281	0.300135	0.274836	0.212684	0.236888	0.238891	0.272899	0.288402	0.292997	0.302555	0.32308	0.343541	0.359892	0.310002	0.283968	0.293547	0.375183	0.447099	0.484668	0.509077	0.419181	0.287143	0.121175	0.138615	0.446367	0.964311
	0.758396	0.728723	0.637383	0.59761	0.571751	0.539858	0.520412	0.467952	0.423279	0.374896	0.33891	0.293701	0.241867	0.189082	0.184231	0.221513	0.28443	0.357959	0.405433	0.427043	0.38556	0.364266	0.361657	0.373319	0.377876	0.355071	0.331314	0.317238	0.286223	0.262409	0.242378	0.255941	0.261	0.265502	0.239429	0.21222	0.194253	0.176043	0.190555	0.202832	0.247759	0.277684	0.311273	0.287265	0.193259	0.0637945	0.0171142	0.171828	0.515583
	0.382764	0.377888	0.35149	0.324944	0.328231	0.297369	0.276103	0.219335	0.188015	0.173998	0.192752	0.22883	0.231699	0.232624	0.238183	0.271296	0.315821	0.377878	0.431494	0.491029	0.476798	0.445193	0.42745	0.414019	0.428732	0.428927	0.437174	0.449266	0.438331	0.375056	0.346616	0.333174	0.413137	0.449055	0.482349	0.447874	0.412427	0.406788	0.416848	0.427525	0.433041	0.411887	0.417372	0.409896	0.355833	0.25989	0.229239	0.402301	0.778439
	0.528063	0.540408	0.501973	0.463954	0.414458	0.326529	0.250799	0.179796	0.174101	0.204526	0.227627	0.246193	0.247677	0.262746	0.277397	0.298582	0.309535	0.360071	0.401327	0.432278	0.397768	0.346402	0.330175	0.348386	0.373301	0.401077	0.411705	0.432428	0.426642	0.402514	0.363142	0.294905	0.273017	0.245292	0.269636	0.260516	0.254399	0.277403	0.289281	0.323629	0.346378	0.352481	0.35692	0.30854	0.174843	0.0307047	-0.0315286	0.133887	0.498109
	0.330079	0.376562	0.381327	0.383937	0.373412	0.305445	0.231058	0.155492	0.127803	0.128303	0.153638	0.173131	0.183753	0.179582	0.18401	0.181663	0.200079	0.233348	0.24072	0.233827	0.161712	0.129281	0.117172	0.142132	0.14796	0.148262	0.158187	0.184153	0.191654	0.179862	0.13849	0.0900546	0.0451701	0.0333691	0.0541472	0.0861689	0.103866	0.132983	0.153118	0.167607	0.182985	0.196581	0.276414	0.319245	0.25927	0.1403	0.0824851	0.29755	0.732863
	0.366407	0.379772	0.395837	0.386407	0.398507	0.371735	0.33756	0.267591	0.231252	0.236656	0.270935	0.31225	0.33068	0.355758	0.351933	0.349843	0.327773	0.29695	0.29411	0.280305	0.298393	0.288733	0.305289	0.327838	0.340448	0.327365	0.302803	0.268377	0.239137	0.210086	0.177478	0.147584	0.140003	0.156289	0.221166	0.252694	0.280036	0.284013	0.302923	0.315002	0.332356	0.379143	0.480926	0.56182	0.488336	0.303647	0.137161	0.180897	0.45517
	0.351667	0.363179	0.396641	0.426556	0.451766	0.425905	0.385736	0.321694	0.267894	0.210112	0.162326	0.138405	0.130893	0.127493	0.111688	0.0961055	0.0812618	0.10747	0.123419	0.151468	0.15942	0.180645	0.171446	0.173254	0.149052	0.136253	0.107516	0.0635313	0.0425312	0.0418005	0.0543135	0.0185548	-0.0399375	-0.0506001	0.0466615	0.154029	0.223915	0.223209	0.222955	0.237012	0.256914	0.250645	0.240235	0.253729	0.196228	0.108494	0.0646333	0.247073	0.661546
	0.569395	0.607598	0.595567	0.6016	0.523519	0.448573	0.378254	0.333222	0.328607	0.294074	0.270278	0.271725	0.290743	0.314755	0.328083	0.343755	0.357562	0.363551	0.318965	0.286388	0.269328	0.314818	0.318216	0.300293	0.197724	0.120053	0.0693729	0.085943	0.146626	0.198474	0.218349	0.189188	0.171114	0.187825	0.229782	0.297651	0.34798	0.421546	0.495647	0.542388	0.545783	0.478301	0.431637	0.364	0.26834	0.131902	0.0841756	0.334908	0.855536
	0.340195	0.404124	0.47375	0.520969	0.5104	0.440746	0.358088	0.28964	0.28476	0.305647	0.356443	0.42655	0.457161	0.46272	0.416273	0.367485	0.349383	0.343973	0.358487	0.349077	0.378916	0.440865	0.500235	0.529323	0.512133	0.490262	0.425647	0.350714	0.259706	0.207554	0.248779	0.298861	0.334943	0.345753	0.363946	0.392969	0.399206	0.370858	0.366335	0.342182	0.329657	0.290998	0.262227	0.256326	0.206594	0.185101	0.216113	0.362941	0.637274
	0.288452	0.300593	0.357002	0.443679	0.456857	0.371149	0.229954	0.125669	0.111482	0.176245	0.244232	0.25513	0.209984	0.136078	0.130041	0.186837	0.269118	0.309034	0.302101	0.261792	0.201273	0.176526	0.173363	0.231149	0.266721	0.294677	0.279185	0.27112	0.266328	0.280372	0.303014	0.271365	0.238014	0.216481	0.245444	0.30393	0.313854	0.293262	0.274036	0.29296	0.329796	0.336587	0.317958	0.251164	0.1399	0.0510591	0.0551912	0.277337	0.656895
	0.538276	0.552148	0.539945	0.539084	0.512405	0.457972	0.39246	0.344708	0.35942	0.420288	0.473927	0.467161	0.428671	0.365242	0.303972	0.257811	0.234162	0.279647	0.349692	0.388566	0.38174	0.340294	0.332274	0.356191	0.373226	0.36947	0.353497	0.357041	0.363592	0.362586	0.330223	0.297014	0.28514	0.302378	0.306502	0.292657	0.286574	0.294765	0.344822	0.380932	0.3747	0.305543	0.239447	0.192333	0.191986	0.16292	0.178678	0.316086	0.622298
	0.287155	0.31108	0.30706	0.254482	0.228406	0.193028	0.211557	0.228544	0.249953	0.290051	0.316918	0.305199	0.296758	0.262874	0.255615	0.25453	0.27095	0.350862	0.442292	0.527382	0.549248	0.502191	0.474765	0.443958	0.422448	0.374405	0.319313	0.297004	0.299124	0.33303	0.368682	0.408742	0.437319	0.436949	0.415482	0.363354	0.310604	0.262378	0.220877	0.197088	0.168524	0.152655	0.171744	0.191222	0.176325	0.0742294	-0.0231404	0.0987105	0.453578
	0.457814	0.485168	0.482998	0.459891	0.405688	0.341993	0.251387	0.190224	0.163407	0.163249	0.184068	0.158988	0.120653	0.0785934	0.0563548	0.0588092	0.0975771	0.146289	0.218469	0.283703	0.331317	0.340092	0.351656	0.363315	0.317908	0.253595	0.171569	0.176435	0.217757	0.286045	0.322299	0.314639	0.273059	0.2427	0.236285	0.243805	0.270989	0.277635	0.293538	0.282082	0.283368	0.280802	0.295694	0.27642	0.191228	0.0720866	0.00140772	0.180469	0.633707
	0.179023	0.209693	0.24329	0.312359	0.338816	0.312528	0.249424	0.189323	0.216965	0.278303	0.330133	0.283976	0.213638	0.141786	0.130495	0.122987	0.126208	0.137798	0.187462	0.232191	0.276754	0.267083	0.279808	0.301933	0.349751	0.414753	0.457998	0.476865	0.45535	0.447744	0.457265	0.480898	0.474449	0.457265	0.441014	0.479183	0.543067	0.60277	0.56967	0.523469	0.445884	0.404949	0.39551	0.412731	0.408253	0.353207	0.318893	0.489434	0.89739
	0.233034	0.281214	0.304633	0.312995	0.277584	0.220503	0.170149	0.159538	0.224613	0.338037	0.424164	0.429653	0.392774	0.331685	0.279386	0.196361	0.138959	0.0857741	0.076845	0.0551747	0.0343364	0.0115184	-0.00249977	0.00458402	0.0474301	0.102271	0.169132	0.198941	0.178087	0.146254	0.0998561	0.104116	0.0866598	0.0862169	0.0679951	0.104723	0.133371	0.16295	0.138313	0.131958	0.131943	0.119338	0.114708	0.113276	0.130584	0.158008	0.162867	0.274582	0.527463
	0.525731	0.528955	0.493659	0.374583	0.298808	0.202196	0.149503	0.104541	0.114341	0.18233	0.224048	0.226787	0.170979	0.13476	0.13904	0.177543	0.215234	0.208406	0.168817	0.109984	0.0815616	0.129386	0.170012	0.219568	0.196472	0.198274	0.228432	0.280639	0.349622	0.344821	0.348036	0.359158	0.40958	0.46354	0.459664	0.41761	0.349902	0.284309	0.286227	0.317433	0.328088	0.271335	0.203343	0.171758	0.185935	0.186321	0.190608	0.342879	0.711491
	0.334082	0.356805	0.369265	0.358805	0.36302	0.36195	0.351677	0.335275	0.340744	0.330758	0.311633	0.262814	0.229727	0.21749	0.226455	0.211902	0.189349	0.168488	0.212508	0.251636	0.313292	0.333058	0.343601	0.333512	0.323376	0.355066	0.405338	0.450166	0.423943	0.38334	0.373186	0.420504	0.502108	0.548648	0.563791	0.525425	0.475775	0.414566	0.346084	0.315745	0.275222	0.249357	0.24515	0.250128	0.253877	0.201869	0.138956	0.209271	0.546721
	0.133234	0.158705	0.241451	0.31384	0.345773	0.345331	0.300532	0.280609	0.2744	0.276654	0.297138	0.292809	0.269185	0.221012	0.159504	0.0947093	0.0381335	0.0287029	0.0907903	0.174444	0.262679	0.271475	0.255616	0.212677	0.175455	0.179402	0.199413	0.246423	0.234183	0.221606	0.207035	0.214022	0.233869	0.238627	0.241608	0.26709	0.314215	0.35101	0.299443	0.233389	0.163549	0.172585	0.199454	0.276335	0.362755	0.403224	0.393155	0.374429	0.527329
	0.228857	0.239108	0.293134	0.347256	0.397126	0.400931	0.341514	0.275226	0.239438	0.23456	0.236894	0.188154	0.144703	0.112878	0.119224	0.104868	0.0816415	0.061809	0.0724231	0.132181	0.183937	0.212173	0.185422	0.148117	0.124928	0.161897	0.223803	0.260744	0.252434	0.175185	0.122867	0.105012	0.150383	0.225069	0.268656	0.256403	0.205425	0.130344	0.0995126	0.0990454	0.133386	0.168927	0.210204	0.252192	0.275473	0.236823	0.162592	0.18928	0.44252
	0.233275	0.216253	0.213588	0.251395	0.320677	0.390093	0.418021	0.419017	0.408038	0.404193	0.38597	0.353975	0.284826	0.193822	0.131535	0.0988088	0.0511857	0.0265657	0.00156331	0.0294559	0.097907	0.147657	0.160802	0.176848	0.14641	0.12688	0.100511	0.0893787	0.107647	0.0880135	0.0560556	0.0213272	0.0405321	0.104643	0.172795	0.199403	0.208105	0.207164	0.255414	0.348977	0.465371	0.593631	0.682177	0.722117	0.740438	0.713917	0.685922	0.69171	0.771217
	0.298197	0.343881	0.368616	0.369032	0.376888	0.393749	0.420493	0.444663	0.45655	0.459986	0.451651	0.443684	0.432056	0.408227	0.348861	0.269006	0.1789	0.0887701	0.0611693	0.0778121	0.156176	0.271421	0.360756	0.4276	0.4236	0.391099	0.348075	0.298	0.261391	0.208896	0.164024	0.109649	0.0577217	0.0422671	0.0314183	0.0672498	0.13396	0.192123	0.302896	0.430004	0.577595	0.742168	0.857019	0.96654	1.11136	1.2454	1.35563	1.41022	1.32571
	0.535358	0.523124	0.461672	0.350114	0.244529	0.172441	0.158319	0.196608	0.277024	0.359065	0.416452	0.445313	0.44273	0.432123	0.41018	0.388674	0.3699	0.35077	0.351389	0.38137	0.429295	0.479895	0.528026	0.534484	0.499333	0.473413	0.429727	0.406019	0.406181	0.382851	0.371603	0.366759	0.36221	0.363145	0.361449	0.345684	0.320667	0.288541	0.275374	0.313307	0.373674	0.459129	0.542093	0.647766	0.87517	1.15646	1.43209	1.66008	1.75655
	0.467697	0.475905	0.478473	0.450508	0.419185	0.432324	0.516882	0.614021	0.700273	0.740406	0.725592	0.724766	0.719529	0.729432	0.714325	0.674039	0.604113	0.52556	0.482776	0.456782	0.491803	0.55546	0.613399	0.640877	0.611055	0.557058	0.502486	0.468203	0.461688	0.452222	0.419758	0.370961	0.31221	0.257454	0.253966	0.259482	0.281833	0.32753	0.393707	0.521734	0.67015	0.801501	0.827869	0.820573	0.892111	1.03154	1.24535	1.41743	1.46382
	0.0805126	0.0788754	0.0865976	0.082684	0.0685747	0.0940632	0.191829	0.311677	0.430855	0.503397	0.501801	0.48649	0.453673	0.453232	0.444413	0.439336	0.425192	0.379903	0.363845	0.362081	0.402238	0.460175	0.502615	0.519671	0.526868	0.529376	0.525958	0.501236	0.444246	0.368251	0.292408	0.219318	0.157529	0.104726	0.0728229	0.0518616	0.0544685	0.0913593	0.161348	0.286577	0.43867	0.571916	0.61813	0.612008	0.640338	0.736712	0.921468	1.11096	1.18218
	0.24549	0.275522	0.315502	0.326112	0.3121	0.331771	0.403565	0.49757	0.565651	0.594106	0.586084	0.577136	0.594874	0.636221	0.663669	0.675903	0.652312	0.601371	0.558001	0.548487	0.574531	0.593585	0.618471	0.576171	0.520143	0.489678	0.427807	0.381975	0.334606	0.275873	0.237536	0.202576	0.159803	0.102208	0.0410572	-0.00175333	-0.0120068	0.0256132	0.12748	0.270668	0.445533	0.602225	0.652825	0.641546	0.635775	0.695032	0.829473	0.965924	1.01021
	0.308558	0.348421	0.389896	0.414107	0.436077	0.45099	0.482101	0.552063	0.61396	0.654101	0.666034	0.67607	0.692019	0.733794	0.782628	0.781968	0.737467	0.663031	0.605697	0.60881	0.668702	0.73406	0.785003	0.76067	0.708073	0.65497	0.572578	0.519512	0.461583	0.4068	0.386601	0.367826	0.369023	0.372562	0.35493	0.32622	0.286126	0.284773	0.36693	0.506509	0.686961	0.835333	0.863555	0.819901	0.815208	0.890123	1.01983	1.17841	1.22767
	0.30247	0.288784	0.289509	0.271805	0.244397	0.227223	0.216597	0.230349	0.275899	0.317489	0.36793	0.416394	0.439142	0.464776	0.461961	0.444448	0.422557	0.395901	0.371458	0.360191	0.392944	0.437273	0.510615	0.557027	0.563589	0.535082	0.505544	0.498751	0.485965	0.475119	0.434567	0.36015	0.295729	0.245035	0.170661	0.0967526	0.0449115	0.00933888	0.0414052	0.130695	0.218668	0.298787	0.3584	0.378368	0.476153	0.667205	0.864766	1.08428	1.18218
	0.0474573	0.0406569	0.0257199	0.00192459	-0.00144881	-0.00573401	0.0475019	0.126032	0.178853	0.253524	0.311233	0.380055	0.460428	0.52334	0.561067	0.551123	0.509444	0.429071	0.358941	0.330858	0.32748	0.384796	0.452062	0.500147	0.545589	0.529573	0.497746	0.441262	0.365354	0.307432	0.248995	0.215081	0.188106	0.157088	0.116645	0.0650242	0.0537082	0.0814965	0.151885	0.241186	0.32663	0.397243	0.416443	0.45558	0.560184	0.75048	1.00434	1.20937	1.28869
	0.323884	0.312243	0.290367	0.237468	0.188418	0.129757	0.128562	0.173926	0.240545	0.330164	0.393288	0.446155	0.476271	0.507442	0.528884	0.536527	0.522498	0.478889	0.440946	0.434381	0.467309	0.53131	0.595158	0.61302	0.615554	0.585338	0.558468	0.539726	0.523883	0.504729	0.465626	0.440314	0.402681	0.354617	0.321689	0.293029	0.292592	0.349234	0.395057	0.429642	0.464757	0.474028	0.511086	0.563047	0.691408	0.895705	1.09628	1.2745	1.32057
	0.185125	0.184898	0.20282	0.235322	0.258498	0.329732	0.419818	0.518229	0.594607	0.610812	0.610337	0.568617	0.522363	0.46975	0.406489	0.370399	0.322492	0.311613	0.313464	0.323277	0.36985	0.38929	0.388876	0.391988	0.366282	0.360803	0.377214	0.373646	0.395441	0.431003	0.44675	0.471754	0.474452	0.45378	0.445239	0.435268	0.449659	0.472748	0.561592	0.729163	0.913081	1.18681	1.36331	1.40335	1.46034	1.41784	1.38884	1.38507	1.29112
	0.262416	0.234857	0.228185	0.249027	0.279231	0.375886	0.503757	0.649381	0.781099	0.825396	0.823194	0.77338	0.74312	0.725183	0.703605	0.699526	0.616898	0.539471	0.488943	0.442658	0.443647	0.444338	0.430376	0.420846	0.402584	0.408921	0.398199	0.368056	0.336774	0.319736	0.340692	0.369998	0.375421	0.341148	0.275192	0.225024	0.216411	0.244582	0.368918	0.568289	0.794798	1.03265	1.14873	1.13007	1.14089	1.18418	1.27815	1.38768	1.37614
	0.536221	0.467223	0.40349	0.351371	0.324039	0.388856	0.478775	0.576171	0.674942	0.74564	0.806548	0.815094	0.822358	0.812352	0.775211	0.781481	0.741255	0.708892	0.702398	0.697936	0.726671	0.768984	0.76772	0.726417	0.686367	0.620463	0.584447	0.564742	0.515697	0.509106	0.484712	0.450103	0.417611	0.37128	0.335628	0.321966	0.272067	0.2455	0.29651	0.421052	0.628263	0.84189	0.936979	0.932261	0.945335	0.973377	1.08087	1.18545	1.22996
	0.153675	0.124263	0.104641	0.0927054	0.0994507	0.198258	0.328689	0.449147	0.540507	0.551802	0.530513	0.504836	0.482446	0.508014	0.550456	0.60191	0.653262	0.637252	0.582701	0.518406	0.446329	0.411169	0.379977	0.347195	0.30811	0.301079	0.322297	0.340932	0.360474	0.372466	0.366469	0.335722	0.27084	0.187508	0.125537	0.116033	0.14051	0.175361	0.268261	0.415998	0.607455	0.835021	0.968271	1.00888	1.07741	1.17412	1.30314	1.43011	1.42944
	0.249668	0.234388	0.228337	0.230746	0.240542	0.3139	0.426716	0.524475	0.603788	0.607863	0.587316	0.577107	0.558041	0.543045	0.548631	0.53957	0.555369	0.594918	0.618765	0.655593	0.663346	0.657785	0.609461	0.543311	0.492967	0.465443	0.484173	0.508761	0.513361	0.500089	0.462646	0.412632	0.364021	0.343693	0.349415	0.393654	0.444967	0.485079	0.588131	0.735507	0.901102	1.10861	1.20805	1.21913	1.28811	1.36352	1.47306	1.59884	1.61957
	0.0665495	0.00248754	-0.0374564	-0.0354938	0.0162285	0.140491	0.304537	0.440435	0.577649	0.667705	0.69649	0.725135	0.689229	0.61798	0.558196	0.502752	0.484008	0.482816	0.48202	0.477456	0.450787	0.433776	0.415192	0.386542	0.376179	0.361998	0.364706	0.35967	0.362618	0.38575	0.369945	0.377634	0.349934	0.32318	0.32438	0.325896	0.315805	0.301821	0.341392	0.42139	0.56518	0.730937	0.802062	0.807631	0.814397	0.865058	0.989795	1.0972	1.14669
	-0.171738	-0.169233	-0.104327	-0.0161416	0.0831662	0.211658	0.340986	0.431486	0.520429	0.579651	0.588286	0.614344	0.608593	0.566712	0.512346	0.424777	0.323958	0.224697	0.151612	0.101069	0.0812456	0.0864282	0.0787442	0.0838389	0.100989	0.110981	0.157033	0.194898	0.217393	0.238914	0.245587	0.233307	0.221648	0.227076	0.221791	0.226173	0.230949	0.21999	0.34516	0.616106	0.930655	1.29072	1.48146	1.47062	1.44166	1.41251	1.42657	1.46941	1.42495
	0.0604437	0.0386955	0.0273457	0.0440412	0.0601278	0.113357	0.209931	0.307478	0.429639	0.525695	0.59122	0.651631	0.67684	0.678331	0.6513	0.598903	0.54811	0.516077	0.508161	0.520879	0.540108	0.555347	0.531916	0.471029	0.414059	0.38066	0.426766	0.520605	0.593945	0.642402	0.624938	0.558629	0.486625	0.407435	0.381436	0.387092	0.409939	0.446632	0.596243	0.876289	1.19164	1.53581	1.6751	1.63784	1.60103	1.53634	1.51175	1.4816	1.36425
	0.122109	0.138311	0.135958	0.127688	0.114108	0.129592	0.17309	0.242007	0.328523	0.381793	0.407916	0.405317	0.385443	0.37516	0.386185	0.403537	0.408273	0.399525	0.356173	0.307213	0.265125	0.229489	0.210368	0.185977	0.175387	0.185722	0.223875	0.267012	0.273047	0.256726	0.215325	0.177774	0.160004	0.133045	0.125199	0.113862	0.114696	0.136146	0.24282	0.441027	0.669658	0.939404	1.13224	1.24261	1.33313	1.39467	1.4159	1.38372	1.29504
	0.0946023	0.115012	0.132235	0.154006	0.177261	0.202835	0.268473	0.333726	0.426202	0.561981	0.6479	0.725879	0.763497	0.728003	0.708399	0.683438	0.645909	0.598788	0.529202	0.468942	0.41218	0.380574	0.366282	0.328576	0.31605	0.309776	0.316296	0.348523	0.355837	0.349222	0.326988	0.274548	0.216189	0.180988	0.183435	0.205967	0.253107	0.26988	0.331209	0.442494	0.553003	0.720625	0.845271	0.922851	1.03141	1.11495	1.12327	1.09332	0.965553
	0.0507876	0.102591	0.135583	0.155536	0.173698	0.199537	0.256627	0.310286	0.373235	0.427078	0.467351	0.520578	0.53676	0.532893	0.498579	0.448319	0.419094	0.389954	0.361638	0.32766	0.291168	0.2564	0.25773	0.26201	0.281986	0.320983	0.352895	0.391292	0.416149	0.43581	0.455292	0.454592	0.424792	0.370377	0.298925	0.244524	0.21442	0.211309	0.377993	0.667796	0.996245	1.36495	1.53723	1.5457	1.55055	1.54146	1.54549	1.57201	1.51863
	0.0629354	0.0707385	0.0594572	0.0874402	0.162015	0.253438	0.388602	0.549405	0.664209	0.742886	0.735069	0.689675	0.632145	0.567113	0.528631	0.476798	0.435242	0.389675	0.341633	0.283356	0.242655	0.206145	0.197262	0.220939	0.248534	0.315277	0.379903	0.461784	0.513104	0.511016	0.516929	0.490648	0.468691	0.451709	0.414315	0.393213	0.377301	0.387999	0.626976	1.0539	1.55021	2.0503	2.20237	2.06173	1.84464	1.62834	1.5042	1.43239	1.33565
	0.383657	0.337847	0.277587	0.219379	0.175961	0.191098	0.233274	0.292188	0.351148	0.422336	0.464859	0.516396	0.560905	0.541754	0.529893	0.479817	0.437119	0.430092	0.423883	0.434259	0.419414	0.393399	0.357775	0.329972	0.333795	0.343338	0.371201	0.411042	0.422607	0.414041	0.408002	0.369664	0.33438	0.32196	0.313148	0.344322	0.3879	0.404795	0.526323	0.723201	0.916844	1.15675	1.23569	1.20113	1.23081	1.27946	1.34409	1.40029	1.37156
	0.346519	0.277438	0.206262	0.132228	0.0671859	0.0934877	0.120642	0.152998	0.180734	0.240316	0.315106	0.375072	0.414405	0.368448	0.320546	0.29269	0.30827	0.362302	0.401019	0.424747	0.392918	0.378263	0.371005	0.374573	0.424932	0.42909	0.42809	0.397628	0.317603	0.269979	0.231793	0.221729	0.238736	0.262742	0.278552	0.299713	0.330168	0.326099	0.311057	0.261684	0.158873	0.076748	0.0277035	0.0759333	0.284616	0.543407	0.803965	0.993657	1.07159
	0.317273	0.306922	0.280067	0.232432	0.161222	0.135614	0.133981	0.155261	0.215275	0.308586	0.395429	0.458363	0.486173	0.43981	0.389909	0.345767	0.308189	0.325907	0.343986	0.364095	0.370708	0.35487	0.341947	0.335714	0.370639	0.408845	0.447116	0.468091	0.430039	0.369011	0.310399	0.26807	0.268867	0.294094	0.306655	0.305998	0.293042	0.258968	0.236283	0.226354	0.145448	0.0880478	0.0299737	0.0431986	0.298285	0.651018	1.02982	1.33937	1.46082
	0.329214	0.239163	0.136624	0.0664201	0.0554787	0.0847803	0.139386	0.172995	0.207466	0.261977	0.311195	0.369084	0.410354	0.411167	0.406017	0.398452	0.383647	0.391705	0.411553	0.456262	0.515041	0.575258	0.613784	0.605524	0.564134	0.494244	0.451386	0.413301	0.379805	0.359746	0.318795	0.299874	0.297985	0.290468	0.284424	0.267186	0.258593	0.248409	0.24691	0.245819	0.175324	0.136374	0.105211	0.160059	0.404644	0.679662	0.967048	1.16044	1.20317
	0.0436065	0.0156559	0.000330186	-0.0243798	0.00587975	0.0792972	0.151843	0.244964	0.310931	0.379119	0.458025	0.53577	0.573358	0.521917	0.435313	0.315622	0.247139	0.224323	0.213763	0.222309	0.211529	0.209325	0.224709	0.277525	0.32045	0.379273	0.42501	0.401527	0.368709	0.302891	0.243556	0.216573	0.219932	0.208113	0.181464	0.150061	0.10714	0.109102	0.11764	0.143551	0.186907	0.237368	0.325412	0.449413	0.59712	0.81828	1.09765	1.32289	1.4926
	-0.10825	-0.0513082	-0.0063346	0.0192296	0.0663547	0.0982826	0.143433	0.203969	0.212386	0.269105	0.35358	0.446211	0.535011	0.51462	0.447409	0.347669	0.282284	0.260954	0.223115	0.197426	0.146676	0.094109	0.080846	0.0756199	0.0917386	0.129815	0.150526	0.152222	0.102481	0.0254667	-0.0580794	-0.135031	-0.158445	-0.170685	-0.188113	-0.194982	-0.195797	-0.180249	-0.101302	0.00677104	0.120168	0.212054	0.268249	0.315212	0.436455	0.75603	1.15892	1.547	1.78642
	-0.0618515	0.0131023	0.0447956	0.0825246	0.112876	0.134058	0.181743	0.246158	0.333025	0.438045	0.57958	0.744112	0.880102	0.968157	0.954278	0.856301	0.738568	0.632294	0.550931	0.498888	0.463988	0.409219	0.376134	0.360559	0.368958	0.387884	0.368849	0.333882	0.260283	0.231637	0.269137	0.304001	0.340408	0.335287	0.283354	0.241437	0.210537	0.170936	0.252702	0.384846	0.524675	0.707723	0.796971	0.867256	1.01599	1.26152	1.54435	1.78647	1.90801
	0.00859157	0.056016	0.109995	0.183169	0.244661	0.269367	0.301722	0.346815	0.415614	0.493355	0.557722	0.610334	0.641432	0.650666	0.6521	0.624961	0.58665	0.540343	0.473429	0.413219	0.368241	0.32713	0.294192	0.26017	0.22765	0.202844	0.168726	0.137943	0.0881709	0.0426621	0.0476523	0.0480893	0.0412037	0.0309275	-0.0134032	-0.0451426	-0.0571934	-0.062861	0.0194372	0.155614	0.306394	0.493062	0.612097	0.695577	0.827969	1.01567	1.30087	1.59163	1.7927
	-0.205721	-0.185407	-0.165703	-0.127936	-0.0757733	-0.0109099	0.0702813	0.181184	0.291011	0.383483	0.496228	0.550819	0.603274	0.662716	0.661897	0.648453	0.631046	0.596755	0.528172	0.410097	0.289106	0.184562	0.0977475	0.0710274	0.0643322	0.0590431	0.0777776	0.10614	0.0981183	0.0640492	0.0727798	0.0884254	0.120078	0.17633	0.166038	0.150775	0.152815	0.14998	0.272971	0.522134	0.774649	1.0797	1.30042	1.46574	1.63991	1.80249	1.9306	1.99085	2.02158
	0.322173	0.315739	0.330386	0.34577	0.427886	0.55639	0.661078	0.723755	0.79238	0.762812	0.677445	0.519528	0.385315	0.259745	0.195848	0.175348	0.150519	0.114531	0.0675599	-0.0155944	-0.0573205	-0.0626492	-0.0709645	-0.066142	-0.0551459	-0.167744	-0.262057	-0.353158	-0.40566	-0.415954	-0.351524	-0.276516	-0.202029	-0.121788	-0.07252	-0.0933325	-0.12921	-0.127333	-0.0123392	0.163325	0.436405	0.721385	0.864086	0.855258	0.806432	0.699268	0.565948	0.517665	0.509214
	0.147801	0.251662	0.473427	0.694971	0.940845	1.18788	1.20512	1.08867	0.971422	0.779035	0.596271	0.485207	0.390946	0.299929	0.24291	0.157485	0.103773	0.0669577	0.0373811	0.0244471	0.0711799	0.0041661	-0.0630502	-0.14804	-0.246739	-0.355817	-0.415105	-0.474612	-0.498006	-0.499467	-0.448259	-0.388174	-0.328988	-0.305421	-0.315062	-0.352482	-0.385026	-0.384688	-0.289204	-0.11753	0.0930123	0.303007	0.440181	0.500533	0.504794	0.52441	0.546943	0.592127	0.630171
	0.74978	0.914838	1.05686	1.19892	1.31507	1.41115	1.37883	1.20375	1.02876	0.892378	0.772389	0.717606	0.698592	0.668087	0.526395	0.368869	0.226891	0.093852	-0.0117749	-0.0607391	-0.106815	-0.181216	-0.255733	-0.320216	-0.376402	-0.358496	-0.264074	-0.169842	-0.131122	-0.118335	-0.181164	-0.287957	-0.392155	-0.387732	-0.363152	-0.325399	-0.292123	-0.252265	-0.193231	-0.0905656	0.1141	0.325556	0.503243	0.644537	0.671269	0.624597	0.577855	0.486942	0.378021
	0.470091	0.584802	0.6686	0.758418	0.832291	0.897597	0.952692	0.978321	1.00289	1.03782	1.03681	0.907077	0.744589	0.574554	0.333052	0.120208	0.0162767	-0.0646163	-0.119964	-0.12309	-0.0357995	0.0548124	0.146875	0.217204	0.268513	0.180505	0.0929149	0.00569948	-0.0814401	-0.151887	-0.178152	-0.222247	-0.265732	-0.262253	-0.274934	-0.272109	-0.254086	-0.213421	-0.109937	0.0832818	0.293221	0.495846	0.638268	0.723678	0.689534	0.635722	0.587818	0.530222	0.462971
	0.911027	1.10944	1.15445	1.08339	1.01969	0.938661	0.8994	0.878104	0.844612	0.836096	0.830779	0.751016	0.651916	0.560695	0.414702	0.234289	0.132436	0.0645247	-0.0170871	-0.105467	-0.159777	-0.229961	-0.300082	-0.352349	-0.390053	-0.459051	-0.535109	-0.60318	-0.656731	-0.686176	-0.698693	-0.701378	-0.704079	-0.711375	-0.723762	-0.703406	-0.681911	-0.637561	-0.47668	-0.233737	0.0523416	0.432203	0.730843	0.826104	0.83017	0.726241	0.526683	0.372062	0.32854
	1.00522	1.18496	1.24664	1.16442	1.08196	0.950437	0.819062	0.750643	0.712261	0.672935	0.642046	0.571426	0.462544	0.354796	0.246341	0.128914	0.00992182	-0.0180294	-0.04222	-0.0495544	-0.0449528	0.00727296	0.0170055	0.0253675	0.016711	-0.00614638	-0.0944524	-0.206044	-0.318423	-0.376552	-0.410918	-0.407298	-0.400465	-0.401216	-0.427872	-0.460315	-0.472674	-0.484492	-0.423892	-0.274312	-0.0386993	0.28581	0.616836	0.793776	0.900559	0.946137	0.912502	0.876354	0.879211
	0.607547	0.713233	0.667487	0.566747	0.466027	0.393462	0.353267	0.396607	0.451916	0.504217	0.514321	0.506029	0.429256	0.334908	0.256187	0.214084	0.149967	0.167385	0.18746	0.192977	0.185762	0.191526	0.17243	0.153311	0.124749	0.0854783	0.0122349	-0.0652208	-0.142573	-0.206751	-0.231378	-0.191886	-0.146221	-0.0891213	0.00653792	0.0391579	0.0475354	0.0567477	0.0821469	0.127124	0.253035	0.395795	0.538507	0.620294	0.674721	0.732801	0.801106	0.868722	0.87325
	0.166996	0.402744	0.622872	0.728848	0.834803	0.908726	0.96111	0.941333	0.890894	0.845044	0.863597	0.810967	0.685471	0.55885	0.398724	0.160127	-0.000544077	-0.122766	-0.244673	-0.338387	-0.407136	-0.443549	-0.430487	-0.417492	-0.432877	-0.46993	-0.567256	-0.676908	-0.786044	-0.829416	-0.846945	-0.815209	-0.775445	-0.737293	-0.70457	-0.677353	-0.659339	-0.642054	-0.618634	-0.586929	-0.412023	-0.162771	0.0864762	0.328987	0.545873	0.577755	0.552306	0.52592	0.413737
	0.628007	0.939733	1.08659	1.07927	1.07198	1.08929	1.08291	1.01542	0.962249	0.902242	0.746271	0.632333	0.513817	0.379397	0.266359	0.203452	0.132936	0.0997031	0.0676588	0.0136217	-0.0596881	-0.0877143	-0.0291446	0.0293981	0.0765093	0.115255	0.0867286	-0.00313131	-0.092763	-0.153365	-0.187172	-0.194286	-0.205192	-0.209771	-0.193018	-0.233231	-0.236628	-0.232613	-0.198457	-0.128337	0.0315665	0.204789	0.377935	0.452168	0.474622	0.41219	0.295831	0.180177	0.128988
	0.880643	1.07718	1.25709	1.31877	1.38045	1.43233	1.4415	1.33964	1.23517	1.12616	0.953577	0.785707	0.570231	0.336578	0.132879	-0.000571385	-0.125996	-0.0940361	-0.0574842	-0.0347344	-0.0238821	0.015497	-0.0308456	-0.07724	-0.145746	-0.224117	-0.284806	-0.308288	-0.331455	-0.314588	-0.287979	-0.28941	-0.310305	-0.322809	-0.307019	-0.286579	-0.22152	-0.151667	-0.0737013	0.0137097	0.10067	0.20928	0.317858	0.384766	0.43185	0.453148	0.446133	0.438736	0.396448
	0.441086	0.617459	0.637084	0.531106	0.425297	0.382844	0.346242	0.346833	0.398713	0.445186	0.412639	0.343312	0.181201	-0.001538	-0.163914	-0.278321	-0.29764	-0.203555	-0.106789	-0.0443519	-0.0118441	-0.035111	-0.102867	-0.170365	-0.220815	-0.25789	-0.251884	-0.237335	-0.222738	-0.190332	-0.194994	-0.257377	-0.32391	-0.390081	-0.4551	-0.497815	-0.524756	-0.551361	-0.526263	-0.441205	-0.242126	0.0754544	0.391084	0.620898	0.802546	0.857512	0.838249	0.820538	0.734042
	0.57432	0.801954	0.871872	0.81281	0.753382	0.755072	0.764892	0.743395	0.720969	0.692251	0.605152	0.501068	0.347095	0.19394	0.0545922	-0.0584035	-0.14001	-0.0945373	-0.048194	-0.0163171	0.00294921	0.00817803	-0.040024	-0.0909301	-0.118624	-0.122971	-0.101894	-0.092704	-0.0836028	-0.139756	-0.224296	-0.323457	-0.414992	-0.492957	-0.52418	-0.555749	-0.524695	-0.484668	-0.375713	-0.176498	0.131504	0.463673	0.809618	0.990898	1.07268	1.03279	0.878933	0.708047	0.593733
	0.281457	0.42448	0.561549	0.601348	0.601401	0.612191	0.656514	0.701728	0.740532	0.771838	0.762927	0.641491	0.485322	0.287627	0.0862291	-0.0329289	-0.0724468	-0.0670034	-0.0403318	-0.0105282	-0.0735255	-0.165121	-0.261079	-0.346775	-0.432288	-0.439603	-0.437433	-0.43762	-0.445935	-0.460642	-0.478786	-0.508683	-0.526939	-0.541349	-0.555161	-0.570701	-0.546279	-0.493064	-0.433814	-0.306376	-0.149972	0.0495042	0.346112	0.626633	0.822764	1.02045	1.03446	0.924682	0.81383
	-0.10731	0.00837141	0.145797	0.33355	0.528588	0.719496	0.834628	0.918474	0.952443	0.980696	0.983402	0.917046	0.841575	0.632547	0.416033	0.276252	0.211496	0.0878289	0.0394774	-0.00903266	-0.097114	-0.191185	-0.240252	-0.283115	-0.325522	-0.279915	-0.24016	-0.211906	-0.182825	-0.173689	-0.245671	-0.26838	-0.247016	-0.223411	-0.198737	-0.172126	-0.125499	-0.113758	-0.102932	-0.0375532	0.0440881	0.0736962	0.191431	0.3108	0.363516	0.445203	0.500939	0.480881	0.463395
	0.057173	0.320953	0.599013	0.808195	1.00276	1.19118	1.22994	1.25681	1.14771	0.989613	0.80657	0.556764	0.338056	0.182301	0.0294601	-0.0750622	-0.132056	-0.168928	-0.168989	-0.169029	-0.153738	-0.148568	-0.207614	-0.253277	-0.298922	-0.341696	-0.368072	-0.371059	-0.374222	-0.374727	-0.364708	-0.338821	-0.342936	-0.352748	-0.378608	-0.425488	-0.479466	-0.473965	-0.468464	-0.419067	-0.341015	-0.187113	0.000822002	0.188256	0.321254	0.438958	0.453358	0.404417	0.36401
	-0.0324779	0.126155	0.287773	0.37233	0.400229	0.426757	0.419956	0.432975	0.460678	0.485635	0.478631	0.386027	0.235767	0.101414	-0.0306525	-0.116868	-0.15807	-0.213004	-0.284843	-0.356687	-0.43179	-0.503374	-0.547626	-0.584456	-0.62116	-0.637852	-0.633901	-0.578966	-0.511959	-0.445572	-0.381636	-0.3523	-0.406881	-0.470879	-0.537304	-0.606449	-0.600209	-0.503987	-0.407765	-0.273559	-0.121357	0.0446971	0.25373	0.46247	0.639453	0.819249	0.883872	0.854225	0.824142
	-0.154426	0.0480164	0.257648	0.389805	0.476528	0.561912	0.614749	0.680251	0.700973	0.698365	0.653775	0.496763	0.294975	0.21651	0.146256	0.170853	0.28841	0.323911	0.260334	0.196684	0.0820445	-0.0464015	-0.122749	-0.155496	-0.188259	-0.223539	-0.232816	-0.191425	-0.143096	-0.0993873	-0.0739658	-0.0468882	-0.100606	-0.166277	-0.220002	-0.258083	-0.27589	-0.21501	-0.154131	-0.0640894	0.0411481	0.156388	0.280632	0.404295	0.464509	0.505537	0.459396	0.365785	0.281461
	-0.0111116	0.170377	0.34991	0.515066	0.723992	0.929429	1.05002	1.16285	1.10716	0.987705	0.831292	0.575943	0.318954	0.163489	0.0139511	-0.0283807	0.0348042	0.142638	0.257728	0.372695	0.401858	0.384008	0.280864	0.164698	0.0486527	-0.0483444	-0.149838	-0.222145	-0.274308	-0.318063	-0.328545	-0.269654	-0.203043	-0.141026	-0.099275	-0.0842664	-0.117594	-0.157356	-0.197118	-0.208781	-0.19557	-0.0990736	-0.0223874	0.0541783	0.117614	0.149824	0.167586	0.217734	0.280073
	-0.0918594	0.170013	0.448983	0.629999	0.745094	0.854433	0.823783	0.797776	0.780699	0.765164	0.730952	0.646722	0.536828	0.398016	0.258133	0.194709	0.206289	0.191173	0.197645	0.203993	0.123174	0.0159428	-0.0707404	-0.161257	-0.251617	-0.317157	-0.39256	-0.454068	-0.499347	-0.521381	-0.451403	-0.339864	-0.261932	-0.192345	-0.171888	-0.215685	-0.2822	-0.282952	-0.283703	-0.210454	-0.0896774	0.104942	0.266858	0.427716	0.473363	0.476954	0.419869	0.358669	0.305328
	0.0639429	0.146013	0.218389	0.246053	0.246105	0.246949	0.267053	0.27067	0.270207	0.27527	0.276539	0.267641	0.243776	0.252468	0.263403	0.265652	0.259498	0.265436	0.177765	0.0901141	0.0173427	-0.0527911	-0.0957604	-0.0820807	-0.068574	-0.0823444	-0.126917	-0.222968	-0.323489	-0.416962	-0.482539	-0.504703	-0.524445	-0.547414	-0.552473	-0.534134	-0.500407	-0.406163	-0.311919	-0.207072	-0.0922418	0.0601488	0.206895	0.353205	0.451953	0.567041	0.662726	0.711917	0.758039
	0.292346	0.425055	0.56347	0.667833	0.740687	0.811927	0.867822	0.886598	0.826146	0.754379	0.668345	0.54233	0.380309	0.213283	0.0452747	-0.0972341	-0.213225	-0.220377	-0.174013	-0.126929	-0.106262	-0.100777	-0.124948	-0.154726	-0.184743	-0.162382	-0.157523	-0.154075	-0.134802	-0.121154	-0.131775	-0.10123	-0.111867	-0.132014	-0.140451	-0.131905	-0.120369	-0.0157457	0.0818862	0.190925	0.308738	0.450882	0.531812	0.618501	0.725361	0.816054	0.813389	0.773847	0.717941
	0.0512579	0.10914	0.192173	0.219376	0.22991	0.245305	0.223921	0.214568	0.263576	0.303483	0.329114	0.332158	0.266747	0.0924816	-0.075381	-0.197068	-0.287741	-0.335891	-0.31274	-0.297137	-0.318611	-0.347923	-0.371664	-0.386786	-0.397497	-0.399426	-0.388939	-0.400282	-0.439183	-0.480412	-0.513182	-0.518902	-0.518078	-0.521685	-0.513095	-0.514764	-0.538859	-0.444838	-0.272761	-0.0967644	0.149581	0.440548	0.644819	0.788296	0.908732	0.94836	0.907846	0.841457	0.780503
	0.32753	0.49516	0.757432	0.925161	1.0153	1.12389	1.16672	1.00258	0.846832	0.542811	0.22594	-0.00928777	-0.150235	-0.175115	-0.101127	-0.0293525	0.0452143	0.10636	0.0863776	0.0527295	0.0204504	-0.0588853	-0.127728	-0.149906	-0.15668	-0.153585	-0.103159	-0.0793138	-0.134614	-0.201168	-0.27264	-0.353928	-0.37132	-0.321867	-0.273864	-0.211044	-0.140183	-0.0322438	0.26163	0.556581	0.823808	1.10881	1.21361	1.12231	1.0317	0.958564	0.85813	0.805763	0.774971
	-0.342815	-0.354573	-0.215637	-0.0663392	0.183566	0.473342	0.701839	0.741359	0.801222	0.687655	0.558	0.465813	0.414453	0.310744	0.248694	0.186663	0.167458	0.164009	0.141202	0.104371	0.0672861	-0.0236401	-0.130249	-0.217653	-0.281146	-0.334875	-0.342409	-0.341724	-0.377454	-0.420727	-0.475574	-0.547073	-0.578992	-0.572194	-0.565398	-0.554437	-0.53728	-0.398108	-0.0961393	0.206108	0.546263	0.872491	0.98774	0.966569	0.945774	0.928089	0.934231	0.912333	0.87655
	-0.0302699	0.0317709	0.237048	0.425496	0.618126	0.821893	0.959892	0.895126	0.852673	0.729132	0.597547	0.48572	0.395298	0.226546	0.0688043	-0.088857	-0.132106	-0.124231	-0.0828838	-0.0266668	0.028981	-0.030318	-0.106569	-0.21776	-0.34117	-0.456738	-0.53525	-0.598996	-0.589942	-0.569384	-0.544846	-0.514517	-0.487386	-0.48261	-0.477834	-0.480056	-0.480821	-0.320826	0.0455702	0.412523	0.853303	1.30594	1.46373	1.37937	1.2898	1.15548	0.968025	0.881083	0.836025
	-0.0348527	0.0604268	0.250704	0.438877	0.645644	0.861988	1.02481	1.02261	1.01088	0.915703	0.81357	0.709514	0.603134	0.425446	0.280781	0.136184	0.08821	0.0923307	0.158724	0.210354	0.261464	0.207904	0.127491	0.0102687	-0.109712	-0.212058	-0.231082	-0.250572	-0.240113	-0.224171	-0.210226	-0.199041	-0.161295	-0.13289	-0.104483	-0.108115	-0.121255	0.0546159	0.416232	0.778423	1.21709	1.63593	1.71468	1.57303	1.426	1.23283	0.985097	0.787143	0.616823
	-0.175159	-0.117651	-0.114753	-0.0681716	0.113508	0.332385	0.551254	0.770092	0.926962	0.883748	0.825446	0.735636	0.611152	0.443577	0.380378	0.317197	0.27991	0.257788	0.24568	0.208023	0.170138	0.0860259	-4.91916e-05	-0.109025	-0.233228	-0.340957	-0.370845	-0.369569	-0.336808	-0.301912	-0.277672	-0.269063	-0.279948	-0.28405	-0.288153	-0.293182	-0.293278	-0.168827	0.0826315	0.334502	0.64105	0.931894	1.01892	0.983441	0.937727	0.804264	0.657193	0.557177	0.474021
	-0.163512	-0.0847481	0.0743466	0.222904	0.361023	0.500201	0.6089	0.623629	0.654772	0.671796	0.686911	0.696042	0.698438	0.623147	0.475328	0.327563	0.258979	0.219053	0.20179	0.255324	0.308424	0.27377	0.230591	0.114456	-0.0439203	-0.204792	-0.377457	-0.521568	-0.583165	-0.63308	-0.6599	-0.652893	-0.611911	-0.581261	-0.550612	-0.533139	-0.51913	-0.373239	-0.045874	0.281877	0.660931	1.0342	1.1637	1.11878	1.07228	1.01228	0.892079	0.773882	0.670958
	-0.234805	-0.171373	-0.00263759	0.12471	0.210003	0.298974	0.360129	0.335525	0.3246	0.296086	0.265469	0.237969	0.213701	0.12116	0.00464732	-0.111845	-0.198524	-0.268422	-0.283134	-0.251727	-0.220371	-0.199383	-0.169911	-0.146684	-0.1365	-0.129609	-0.138279	-0.154931	-0.216595	-0.285503	-0.353939	-0.421694	-0.483458	-0.463292	-0.443126	-0.388696	-0.311984	-0.172002	0.0273308	0.226837	0.449343	0.689353	0.853002	0.928594	0.995651	0.989495	0.930158	0.802565	0.668317
[truncated: 122 more rows]
[truncated: 1,752 more columns]

## Sheet: EDFig 3f
bin centers (rad)	probability
-3.11018	0.00273794
-3.04734	0.00241957
-2.98451	0.00179876
-2.92168	0.00155999
-2.85885	0.00146448
-2.79602	0.00152815
-2.73319	0.00109836
-2.67035	0.000955095
-2.60752	0.000827749
-2.54469	0.00106652
[truncated: 90 more rows]

## Sheet: EDFig 3g
	relative Time (s)	2	2.1	2.2	2.3	2.4	2.5	2.6	2.7	2.8	2.9	3	3.1	3.2	3.3	3.4	3.5	3.6	3.7	3.8	3.9	4	4.1	4.2	4.3	4.4	4.5	4.6	4.7	4.8	4.9	5	5.1	5.2	5.3	5.4	5.5	5.6	5.7	5.8	5.9	6	6.1	6.2	6.3	6.4	6.5	6.6	6.7
[truncated: 46 more rows]
[truncated: 3 more columns]

[truncated: 8 more sheets: EDFig 3h, EDFig 3i, EDFig 3j, EDFig 3k Saccades, EDFig 3k Pupil, EDFig 3k Locomotion, EDFig 3l, EDFig 3m]
