# Supplementary material for: A thalamic hub-and-spoke network enables visual perception during action by coordinating visuomotor dynamics
Source: Nat Neurosci. 2025 Feb 10;28(3):627–39. doi: 10.1038/s41593-025-01874-w (PMC11893466; doi:10.1038/s41593-025-01874-w)
Supplement: Supplementary file 2 — Vega_Zuniga_Fig1_SourceData.xlsx in zip file. Compendium of all data shown in the figures. If the data were too large, there is a direct reference to the ISTA repository. Vega_Zuniga_Fig2_SourceData.xlsx in zip file. Compendium of all data shown in the figures. If the data were too large, there is a direct reference to the ISTA repository. Vega_Zuniga_Fig3_SourceData.xlsx in zip file. Compendium of all data shown in the figures. If the data were too large, there is a direct reference to the ISTA repository. Vega_Zuniga_Fig4_SourceData.xlsx in zip file. Compendium of all data shown in the figures. If the data were too large, there is a direct reference to the ISTA repository. Vega_Zuniga_Fig5_SourceData.xlsx in zip file. Compendium of all data shown in the figures. If the data were too large, there is a direct reference to the ISTA repository. Vega_Zuniga_Fig6_SourceData.xlsx in zip file. Compendium of all data shown in the figures. If the data were too large, there is a direct reference to the ISTA repository. Vega_Zuniga_Fig7_SourceData.xlsx in zip file. Compendium of all data shown in the figures. If the data were too large, there is a direct reference to the ISTA repository. Vega_Zuniga_EDFig2_SourceData.xlsx in zip file. Statistical source data. Vega_Zuniga_EDFig3_SourceData.xlsx in zip file. Statistical source data. Vega_Zuniga_EDFig4_SourceData.xlsx in zip file. Statistical source data. Vega_Zuniga_EDFig5_SourceData.xlsx in zip file. Statistical source data. Vega_Zuniga_EDFig8_SourceData.xlsx in zip file. Statistical source data. [file 41593_2025_1874_MOESM2_ESM.zip › Vega_Zuniga_EDFig4_SourceData.xlsx]

## Sheet: EDFig4a
bin centers	vLGN	RGC
0.025	0.342105	0.896552
0.075	0.210526	0.103448
0.125	0.131579	0
0.175	0.184211	0
0.225	0.105263	0
0.275	0.0263158	0
0.325	0	0
0.375	0	0
0.425	0	0
0.475	0	0

## Sheet: EDFig4b
bin centers	vLGN	RGC
-0.745	0	0
-0.735	0	0
-0.725	0	0
-0.715	0	0
-0.705	0	0
-0.695	0	0
-0.685	0	0
-0.675	0	0
-0.665	0	0
-0.655	0	0
-0.645	0	0
-0.635	0	0
-0.625	0	0
-0.615	9.09004e-06	0
-0.605	9.09004e-06	0
-0.595	4.54502e-06	0
-0.585	1.81801e-05	0
-0.575	2.27251e-05	0
-0.565	5.90853e-05	0
-0.555	0.00010908	0
-0.545	0.000145441	0
-0.535	0.000149986	0
-0.525	0.000168166	0
-0.515	0.000245431	0
-0.505	0.000218161	0
-0.495	0.000277246	0
-0.485	0.000340877	0
-0.475	0.000372692	0
-0.465	0.000404507	0
-0.455	0.000418142	0
-0.445	0.000427232	0
-0.435	0.000522677	0
-0.425	0.000477227	0
-0.415	0.000627213	0
-0.405	0.000636303	0
-0.395	0.000704478	0
-0.385	0.000663573	0
-0.375	0.000795379	0
-0.365	0.000936274	0
-0.355	0.000913549	0
-0.345	0.000949909	0
-0.335	0.00114989	0
-0.325	0.00115898	0
-0.315	0.00111808	0
-0.305	0.00117716	0
-0.295	0.00125897	0
-0.285	0.00143623	0
-0.275	0.0014635	0
-0.265	0.00163166	0
-0.255	0.00162712	0
-0.245	0.00154985	0
-0.235	0.00164984	0
-0.225	0.00170438	0
-0.215	0.0020498	0
-0.205	0.00188618	0
-0.195	0.0021907	0
-0.185	0.00233614	1.27016e-05
-0.175	0.00252703	1.27016e-05
-0.165	0.00265429	5.08066e-05
-0.155	0.00272247	7.62098e-05
-0.145	0.00303607	3.81049e-05
-0.135	0.00326787	0.000139718
-0.125	0.00346785	0.000355646
-0.115	0.00371328	0.000736695
-0.105	0.00423141	0.00107964
-0.095	0.004745	0.00170202
-0.085	0.00530858	0.00301029
-0.075	0.0062494	0.0046869
-0.065	0.00724931	0.00717643
-0.055	0.0083492	0.0111774
-0.045	0.00986724	0.0147339
-0.035	0.0115489	0.0242601
-0.025	0.0151122	0.0370507
-0.015	0.0197027	0.0557856
-0.005	0.0247522	0.0749016
0.005	0.0297017	0.0906643
0.015	0.0329605	0.097231
0.025	0.0309243	0.0939032
0.035	0.0284064	0.0836149
0.045	0.0251703	0.0727423
0.055	0.0230114	0.0630763
0.065	0.0211389	0.0529023
0.075	0.0196663	0.0439223
0.085	0.0188664	0.0383716
0.095	0.0175892	0.0301664
0.105	0.0170393	0.0251111
0.115	0.016653	0.0194462
0.125	0.015853	0.0159025
0.135	0.0153849	0.0110885
0.145	0.015494	0.00864982
0.155	0.0148486	0.00600788
0.165	0.0145759	0.00396291
0.175	0.0147804	0.00262924
0.185	0.013885	0.00140988
0.195	0.0145532	0.000952623
0.205	0.0141123	0.000482662
0.215	0.0135714	0.000304839
0.225	0.0132169	0.000203226
0.235	0.0131078	8.89115e-05
0.245	0.0131669	3.81049e-05
0.255	0.0131851	6.35082e-05
0.265	0.0123579	5.08066e-05
0.275	0.0124988	2.54033e-05
0.285	0.0118216	0
0.295	0.0118807	0
0.305	0.0118852	0
0.315	0.011808	0
0.325	0.0115216	0
0.335	0.0114216	0
0.345	0.0113035	0
0.355	0.0111626	0
0.365	0.0105808	0
0.375	0.0104217	0
0.385	0.0103808	0
0.395	0.0102717	0
0.405	0.0101763	0
0.415	0.00971271	0
0.425	0.00904914	0
0.435	0.00956727	0
0.445	0.00938092	0
0.455	0.00913095	0
0.465	0.00915822	0
0.475	0.00920821	0
0.485	0.00947637	0
0.495	0.00987178	0
0.505	0.00959454	0
0.515	0.0101627	0
0.525	0.00983088	0
0.535	0.00970816	0
0.545	0.00871735	0
0.555	0.00725385	0
0.565	0.00621759	0
0.575	0.00527222	0
0.585	0.00454048	0
0.595	0.0040587	0
0.605	0.00359966	0
0.615	0.00300426	0
0.625	0.00254067	0
0.635	0.00211798	0
0.645	0.00165439	0
0.655	0.00114989	0
0.665	0.000663573	0
0.675	0.000309061	0
0.685	0.000168166	0
0.695	4.54502e-06	0
0.705	0	0
0.715	0	0
0.725	0	0
0.735	0	0
0.745	0	0

## Sheet: EDFig4c
relative Time (s)	vLGN norm. Act.	RGC norm. Act.
-1.4	-0.0121867	-0.00407609
-1.3	-0.0111467	-0.00375607
-1.2	-0.0101205	-0.00355027
-1.1	-0.00912321	-0.00284368
-1	-0.00815166	-0.00159151
-0.9	-0.00719046	-0.000690568
-0.8	-0.0059276	4.91413e-05
-0.7	-0.00395149	2.56485e-05
-0.6	-0.00135494	0.000206669
-0.5	0.00149059	0.00147533
-0.4	0.00450508	0.00252676
-0.3	0.00781163	0.00233749
-0.2	0.0114346	0.00284208
-0.1	0.0153116	0.00544338
0	0.0194087	0.0107716
0.1	0.0239688	0.019482
0.2	0.0282961	0.0278125
0.3	0.0312692	0.0332204
0.4	0.0332756	0.035939
0.5	0.035957	0.0365158
0.6	0.0395807	0.0354509
0.7	0.0434476	0.0337412
0.8	0.0471064	0.0311007
0.9	0.0505211	0.0282944
1	0.0537656	0.0264801
1.1	0.0567627	0.025743
1.2	0.0594773	0.0252591
1.3	0.0617139	0.0245882
1.4	0.0630538	0.0233463
1.5	0.0632389	0.0227243
1.6	0.0625023	0.0224245
1.7	0.0612474	0.0213216
1.8	0.0598869	0.0195299
1.9	0.0586837	0.0172903
2	0.0576047	0.015302
2.1	0.0565314	0.0137171
2.2	0.0553369	0.01287
2.3	0.0539614	0.0127955
2.4	0.0526101	0.0121689
2.5	0.0512918	0.0111669
2.6	0.0498617	0.0103252
2.7	0.0484257	0.00953614
2.8	0.0470676	0.00920122
2.9	0.0456305	0.00950553
3	0.0440525	0.0094962
3.1	0.0424017	0.00907197
3.2	0.040732	0.00880108
3.3	0.0391677	0.00838216
3.4	0.0377697	0.00783783

## Sheet: EDFig4d,e
bincenters	vLGN locomotion	RGC locomotion	vLGN pupil	RGC pupil
-2.375	0.020602	0.011475	0.00235095	0.00838746
-2.125	0.0200487	0.00806352	0.00206685	0.00643249
-1.875	0.044563	0.0129637	0.00402716	0.00914423
-1.625	0.0412172	0.00700906	0.00356549	0.00668474
-1.375	0.0937628	0.0120332	0.00713099	0.0133695
-1.125	0.0760061	0.0101104	0.00852309	0.0150722
-0.875	0.113456	0.025183	0.0214143	0.0261714
-0.625	0.075848	0.0261754	0.0239215	0.0259192
-0.375	0.109083	0.0558243	0.0609614	0.0431986
-0.125	0.0812488	0.0677335	0.0683765	0.0491266
0.125	0.0960943	0.169086	0.19378	0.119758
0.375	0.0438122	0.105074	0.13654	0.0571356
0.625	0.049832	0.135405	0.172436	0.0831809
0.875	0.0232629	0.0427366	0.0811185	0.0766854
1.125	0.0230653	0.0533433	0.0750174	0.10456
1.375	0.012211	0.04131	0.0307257	0.0643249
1.625	0.0152407	0.0567547	0.0343765	0.0828656
1.875	0.00873345	0.0376504	0.0169894	0.0426941
2.125	0.00989264	0.041372	0.0197167	0.0577032
2.375	0.00870711	0.0336807	0.0167195	0.0413067

## Sheet: EDFig4f
arousal/locomotion correlation	N recordings
-0.7	0
-0.6	0
-0.5	1
-0.4	0
-0.3	2
-0.2	3
-0.1	4
0	9
0.1	5
0.2	8
0.3	8
0.4	11
0.5	5
0.6	2
0.7	2

## Sheet: EDFig4g
	vLGN		RGC
bin centers	full	stationary	full	stationary
-0.745	0	0	0	0
-0.735	0	0	0	0
-0.725	0	0	0	0
-0.715	0	0	0	0
-0.705	0	0	0	0
-0.695	0	0	0	0
-0.685	0	0	0	0
-0.675	0	0	0	0
-0.665	0	0	0	0
-0.655	0	0	0	0
-0.645	0	0	0	0
-0.635	0	0	0	0
-0.625	0	9.09004e-06	0	0
-0.615	0	0	0	0
-0.605	0	0	0	0
-0.595	0	9.09004e-06	0	1.27016e-05
-0.585	0	0	0	0
-0.575	0	1.36351e-05	0	0
-0.565	0	4.54502e-06	0	2.54033e-05
-0.555	0	0	0	0
-0.545	0	9.09004e-06	0	0
-0.535	0	4.54502e-06	0	1.27016e-05
-0.525	0	2.27251e-05	0	0
-0.515	0	2.27251e-05	0	1.27016e-05
-0.505	0	9.09004e-06	0	1.27016e-05
-0.495	0	9.09004e-06	0	1.27016e-05
-0.485	0	0	0	3.81049e-05
-0.475	0	2.27251e-05	0	2.54033e-05
-0.465	0	3.18151e-05	0	0
-0.455	0	2.72701e-05	0	3.81049e-05
-0.445	0	1.36351e-05	1.27016e-05	3.81049e-05
-0.435	0	1.81801e-05	0	1.27016e-05
-0.425	0	1.81801e-05	0	3.81049e-05
-0.415	0	2.27251e-05	0	6.35082e-05
-0.405	0	2.72701e-05	1.27016e-05	7.62098e-05
-0.395	0	4.54502e-05	1.27016e-05	5.08066e-05
-0.385	0	3.18151e-05	0	5.08066e-05
-0.375	0	2.27251e-05	5.08066e-05	0.000114315
-0.365	0	8.18104e-05	2.54033e-05	0.000114315
-0.355	4.54502e-06	7.72654e-05	2.54033e-05	0.00015242
-0.345	4.54502e-06	7.72654e-05	8.89115e-05	0.000114315
-0.335	0	0.000136351	2.54033e-05	0.000139718
-0.325	4.54502e-06	0.000127261	0	0.000114315
-0.315	2.27251e-05	0.000149986	8.89115e-05	0.000241331
-0.305	1.36351e-05	0.000195436	0.000139718	0.000203226
-0.295	4.09052e-05	0.000204526	0.000127016	0.000254033
-0.285	1.36351e-05	0.000240886	0.00015242	0.000355646
-0.275	6.81753e-05	0.000304516	0.000101613	0.000444557
-0.265	4.54502e-05	0.000295426	0.00015242	0.000368348
-0.255	6.81753e-05	0.000363602	0.000254033	0.000558872
-0.245	0.000113626	0.000431777	0.000165121	0.000571574
-0.235	0.000168166	0.000449957	0.000292138	0.000787502
-0.225	0.000213616	0.000613578	0.000469961	0.000978026
-0.215	0.000236341	0.000718113	0.000469961	0.00139718
-0.205	0.000440867	0.000840829	0.00069859	0.00168932
-0.195	0.000431777	0.00102717	0.000685888	0.00187984
-0.185	0.000699933	0.00106808	0.000838308	0.00261654
-0.175	0.000886279	0.00147713	0.00130827	0.00295948
-0.165	0.00113171	0.00209525	0.00168932	0.00353106
-0.155	0.00138623	0.00226342	0.00190525	0.00438207
-0.145	0.00174529	0.00299062	0.00264194	0.00561412
-0.135	0.00213616	0.00382691	0.0030865	0.00736695
-0.125	0.00253612	0.0054722	0.0046234	0.00842119
-0.115	0.00304971	0.00653574	0.0061857	0.0117998
-0.105	0.00400871	0.00819467	0.00760828	0.0132224
-0.095	0.00459956	0.0104672	0.0106694	0.0164359
-0.085	0.00582217	0.0131124	0.0132097	0.0185317
-0.075	0.00651756	0.0162166	0.0174902	0.0231297
-0.065	0.00788561	0.020239	0.0222533	0.0286295
-0.055	0.00956272	0.0242522	0.0290613	0.0320843
-0.045	0.0115171	0.0294745	0.0352597	0.0363648
-0.035	0.013935	0.034833	0.0435539	0.0414073
-0.025	0.016503	0.0388963	0.0520767	0.0449257
-0.015	0.0192845	0.0418187	0.0574114	0.0491172
-0.005	0.022207	0.0435049	0.0635463	0.0547314
0.005	0.0246113	0.0431868	0.0651086	0.0576527
0.015	0.0258975	0.0431186	0.06488	0.0553918
0.025	0.0271747	0.0430686	0.0625683	0.0552775
0.035	0.0274156	0.041896	0.0564461	0.0525467
0.045	0.0277383	0.0401234	0.0520005	0.0477074
0.055	0.0276746	0.0387872	0.0481519	0.0417503
0.065	0.0272292	0.0356784	0.0436047	0.0365299
0.075	0.0270701	0.0343513	0.0367585	0.0321351
0.085	0.026502	0.0327696	0.0318176	0.028947
0.095	0.0263702	0.0298881	0.0269402	0.0254414
0.105	0.026193	0.0282609	0.0238537	0.0208815
0.115	0.0256839	0.0259884	0.0195605	0.0186841
0.125	0.025543	0.024275	0.0159914	0.0167789
0.135	0.026352	0.022416	0.0134891	0.0143147
0.145	0.0257794	0.0203753	0.0110504	0.0113426
0.155	0.0261066	0.0188664	0.00999619	0.0100724
0.165	0.0260112	0.0167757	0.00760828	0.00887845
0.175	0.0263611	0.0158121	0.00631271	0.00722723
0.185	0.0259521	0.0145804	0.00538549	0.00635082
0.195	0.0242568	0.0124715	0.00412803	0.00523308
0.205	0.0240068	0.0111444	0.0031119	0.0046615
0.215	0.0235796	0.0104445	0.00270545	0.00369618
0.225	0.0227069	0.00949	0.00199416	0.0030865
0.235	0.0207344	0.00855373	0.00184174	0.00270545
0.245	0.0205117	0.00779926	0.00140988	0.00208307
0.255	0.0201435	0.00685844	0.00129557	0.00190525
0.265	0.019639	0.00637212	0.000914518	0.00186714
0.275	0.0186528	0.00618577	0.000711292	0.00132097
0.285	0.0186255	0.00534494	0.00054617	0.00132097
0.295	0.0181937	0.0046541	0.000431856	0.000762098
0.305	0.0166484	0.00356784	0.000279436	0.000825607
0.315	0.0152258	0.00299971	0.000228629	0.000787502
0.325	0.0140941	0.00274065	0.000127016	0.000520767
0.335	0.0127715	0.00221343	0.000114315	0.00054617
0.345	0.0113444	0.0019589	6.35082e-05	0.000520767
0.355	0.0102808	0.00194981	3.81049e-05	0.000457259
0.365	0.00920367	0.00166802	1.27016e-05	0.000368348
0.375	0.00824012	0.00161803	2.54033e-05	0.000304839
0.385	0.00694934	0.00151349	0	0.000393751
0.395	0.00582672	0.00124534	1.27016e-05	0.000317541
0.405	0.00474955	0.00111808	0	0.000203226
0.415	0.00376782	0.000990815	0	0.000127016
0.425	0.00285427	0.000813559	1.27016e-05	0.000101613
0.435	0.00211343	0.000668118	0	0.000241331
0.445	0.00149077	0.000613578	0	0.000127016
0.455	0.00118171	0.000418142	0	0.000165121
0.465	0.000836284	0.000340877	0	0.000266734
0.475	0.000604488	0.000177256	0	0.000127016
0.485	0.000431777	0.000113626	0	0.000127016
0.495	0.000331787	9.99905e-05	0	6.35082e-05
0.505	0.000159076	7.27203e-05	0	7.62098e-05
0.515	0.000104535	2.27251e-05	0	5.08066e-05
0.525	0.000127261	1.81801e-05	0	8.89115e-05
0.535	5.90853e-05	2.27251e-05	0	0.000101613
0.545	4.99952e-05	1.81801e-05	0	3.81049e-05
0.555	5.45402e-05	4.54502e-06	0	3.81049e-05
0.565	5.90853e-05	4.54502e-06	0	0
0.575	5.90853e-05	0	0	2.54033e-05
0.585	5.90853e-05	0	0	6.35082e-05
0.595	6.36303e-05	0	0	3.81049e-05
0.605	4.54502e-05	0	0	0
0.615	3.18151e-05	0	0	3.81049e-05
0.625	3.18151e-05	0	0	1.27016e-05
0.635	3.18151e-05	0	0	0
0.645	1.81801e-05	0	0	0
0.655	4.54502e-06	0	0	1.27016e-05
0.665	1.81801e-05	0	0	0
0.675	1.81801e-05	0	0	0
0.685	9.09004e-06	0	0	0
0.695	1.36351e-05	0	0	0
0.705	9.09004e-06	0	0	0
0.715	4.54502e-06	0	0	0
0.725	0	0	0	0
0.735	0	0	0	0
0.745	0	0	0	0

## Sheet: EDFig4h
vLGN			RGC
full	stationary		full	stationary
-0.027426	0.150941		-0.154427	-0.100857
0.0204949	0.0183532		-0.0146848	0.0192823
-0.0267131	0.126943		-0.0295915	-0.0182304
-0.0940887	-0.131043		0.0345438	0.0225988
-0.0809131	-0.148379		-0.0480377	-0.0750196
0.0041369	0.245124		-0.151726	-0.0666387
-0.0415952	0.0313356		0.114094	0.0937489
-0.0263313	0.0115589		-0.0153307	0.0660864
0.0984688	0.156845		-0.0337567	0.0356701
-0.0551936	0.0784341		-0.153095	-0.0782768
0.0586274	0.180838		-0.0366984	0.0354434
0.0717023	0.00515975		-0.00600355	-0.0197416
-0.0299123	0.00390959		-0.0660184	-0.0952674
0.0351677	0.13795		-0.0300495	-0.0159574
-0.0543653	0.0505724		0.00447086	0.0329018
0.0562255	0.00909532		0.000198812	0.0278782
0.0104488	0.188244		0.0304802	0.0420226
-0.0372898	-0.0400617		0.0617062	0.0616148
0.0366908	0.128469		0.0824886	0.0915547
0.0505309	0.177565		0.00903047	0.0619829
0.0793563	0.178033		0.0936994	0.0633691
-0.00843067	0.132773		0.0472736	-0.0992677
-0.00866929	-0.0696836		-0.00612631	-0.00390358
0.12969	0.172288		-0.000381945	0.037865
0.0392432	0.128375		-0.192478	-0.165919
0.105768	0.132416		-0.07103	-0.175808
-0.040029	0.0456417		-0.147996	-0.0874896
-0.064015	-0.083827		-0.0199723	0.00782242
0.03331	0.22895		-0.0652929	0.0083608
0.105672	-0.0809497		0.0605727	0.107683
0.000421566	-0.00502616		0.0176092	0.0697289
0.0588752	0.119963		-0.0432259	-0.0661948
-0.039707	-0.0577645		0.00345622	0.00617427
0.0929629	-0.128952		-0.0829036	-0.175357
0.06013	0.172012		0.0109924	-0.0429783
0.0458883	0.0471568		-0.0185711	-0.0610313
-0.0680993	-0.000418595		0.077426	0.0589572
-0.0568698	-0.251388		0.00594849	-0.0596831
0.0357166	-0.00820248		-0.15565	-0.197874
-0.0259669	-0.0973845		-0.0069767	0.000247707
-0.0626178	-0.0859328		0.0857121	0.171597
0.0662538	0.18845		0.0735758	0.0965354
-0.00311459	-0.0721873		-0.000923219	0.108259
-0.0289108	0.0960567		-0.0227763	-0.010844
0.065506	0.1846		0.0558718	0.0339088
0.124126	0.140521		0.0202053	0.0586018
-0.0199819	-0.0514594		0.0149964	-0.019746
0.0668297	-0.00711124		-0.0972956	-0.0560332
0.0288112	0.130698		-0.11105	-0.0454838
-0.0373947	-0.208901		0.0114229	-0.00620392
0.0983026	0.117388		-0.0562389	-0.0326885
-0.00401906	0.0348882		-0.0486374	-0.00681751
0.00747945	0.00759729		0.0612817	0.112034
-0.0308019	0.0680587		-0.0516947	-0.0257076
-0.045314	0.0338031		0.0687538	0.116208
0.0229168	0.236124		0.0408392	0.0518131
0.0531482	0.0221788		-0.0145645	0.00122325
0.0198153	0.00451466		0.00666302	0.00938781
0.0122778	0.136052		0.0093104	0.0824128
0.0726107	0.000681673		0.0698363	0.0052036
-0.041941	-0.0428306		-0.0451624	-0.127836
0.032371	-0.0296182		0.0161005	-0.00340141
-0.023798	0.0395916		-0.0485462	0.012147
-0.0222991	-0.0124584		0.012252	-0.0155874
-0.0068897	0.0648846		-0.0101069	0.0138368
0.0107934	0.114669		-0.0525693	-0.0410229
0.122815	0.230893		0.00378084	0.0510001
-0.0100361	0.0646045		-0.017611	0.0397866
0.0725635	0.124583		-0.0786365	-0.115601
-0.0373699	-0.0658651		-0.0035188	0.00799151
0.0608521	0.106334		0.0756699	0.100778
0.0177663	0.228853		0.0226188	0.15507
0.0605242	0.1324		-0.00819286	-0.13031
0.0442813	0.017149		-0.0223873	0.0480202
0.00582699	-0.00114189		0.0515801	0.0993892
0.000737186	0.100065		-0.0412516	0.0793542
-0.0277075	0.0556064		0.0157683	0.0233388
0.0265325	0.144052		-0.0547752	0.081598
0.0313679	0.062317		0.0213438	0.0720224
-0.0335388	0.0472699		-0.0246833	-0.0153967
0.0109237	0.0415148		0.0647066	0.0636498
0.0423473	0.049279		-0.0236746	0.0348443
0.00727594	0.0621902		-0.0551588	-0.0345904
-0.00888648	0.0300565		-0.0310458	0.0613774
0.0685592	0.139463		-0.00128141	-0.0730746
0.070809	0.126748		-0.128001	-0.0435888
0.122886	0.105083		0.00597187	0.129757
0.0646512	0.0717543		0.0505133	0.0724292
0.0952438	0.0970607		0.0495516	-0.0226515
-0.00236027	-0.051136		0.0175069	0.0265391
0.156044	0.035744		0.0375891	0.104228
0.0661445	0.0811976		-0.0284397	0.0194699
0.0974991	0.0473073		0.0541571	0.00208351
0.0772027	-0.0199557		0.0151095	0.0747297
0.0269245	0.00809841		0.026815	-0.112447
0.0871285	0.0901958		0.00377584	0.0430686
-0.0460064	-0.0553954		-0.012078	-0.00835592
0.127011	0.110858		0.00715832	0.0261669
0.0348112	0.0898794		0.0539572	-0.091528
0.0716061	0.28192		-0.0248861	0.00889452
0.0148591	0.0664743		0.0120221	0.024573
0.0820312	0.087939		0.0439878	-0.00112971
-0.0161274	0.107144		0.034415	-0.000253922
-0.0200915	0.0212576		-0.0478852	-0.0116432
0.10906	0.0452951		0.0860163	0.0450914
0.0776037	0.0569259		0.0396819	0.0695436
-0.00421191	-0.0932247		0.0294132	-0.00232445
0.109037	0.2585		-0.00292604	-0.00309211
0.0430664	-0.0142049		-0.160104	-0.131351
0.060091	-0.0234103		-0.0768457	-0.0957884
0.0304072	0.0813232		0.0397498	0.0129124
0.0778505	0.0143635		-0.0573772	-0.184797
-0.0399495	-0.20189		-0.047656	0.026195
0.0372287	0.134944		0.189476	0.026965
0.0838103	0.174693		-0.0740618	0.00634378
0.108568	0.128271		-0.0381332	0.0624701
0.0297013	-0.0120269		-0.0210781	0.0293523
0.0177076	0.134274		0.0765931	-0.0891715
0.0293143	-0.00615741		-0.121277	-0.0997225
0.0942211	0.00460265		-0.0219169	-0.0775556
0.0180629	0.059862		-0.0356502	-0.0621816
0.071971	0.123657		0.0555474	0.00922149
-0.020399	-0.0691316		-0.0836139	-0.0758334
0.0232282	-0.0168401		0.00585958	0.0766113
-0.0156535	0.0803056		0.106427	0.128742
0.0426684	-0.000805543		0.000632353	-0.011661
-0.0219212	0.031302		-0.0542317	-0.173546
-0.0597815	-0.0295264		-0.0122935	-0.0334956
-0.00475238	-0.0977268		0.0189458	-0.00323727
0.0403763	0.155145		-0.0453146	-0.146728
-0.0553815	-0.142009		0.0363607	0.00377313
0.0648731	0.0973125		0.0905398	0.145886
0.0282072	0.135328		0.00800471	0.0868503
0.019388	0.0149197		0.0383207	0.107176
0.101345	0.131703		-0.136938	-0.21291
0.0197497	0.00612848		-0.00548111	-0.193579
0.0496976	0.129808		0.019162	0.137293
-0.0139343	0.101324		0.0452858	0.0421578
0.00917938	0.0947715		-0.0192153	0.0400431
0.117154	0.144553		-0.0417632	-0.00632328
-0.00321898	0.0993822		-0.00720152	-0.113944
0.0120089	0.0942867		-0.0390819	0.0231675
0.0682901	0.130641		-0.000748259	0.0528292
0.138527	0.291114		-0.0470781	-0.051883
0.0290474	0.0398747		0.0564994	-0.0241695
-0.014531	0.0405795		-0.00709888	0.0307215
0.0054284	0.0968091		0.0677298	-0.0439278
0.105629	0.191196		0.0233334	0.00534234
0.0459066	0.0547159		-0.0847384	0.000687206
-0.0272728	0.050509		-0.0886383	-0.127615
0.0253436	0.10331		-0.0216814	0.0661187
0.0849525	0.0891121		0.00680727	-0.0248531
0.0105182	0.133945		0.0198017	0.0651068
0.0456964	0.132972		0.0110114	0.0359815
0.0665455	0.127979		-0.108467	-0.181579
-0.0349408	0.0632859		0.0493774	0.0132502
-0.0188875	0.0269412		-0.036074	0.00642383
0.0718995	0.0740371		-0.0641406	-0.0635971
-0.00818287	0.127661		0.0440652	0.0230953
0.0164902	0.0459793		0.0125606	0.0131183
-0.0382419	-0.0913681		0.0374097	0.0882589
0.0874648	0.162989		0.037877	0.0941135
-0.00671534	0.0402827		0.027862	0.0364294
0.108239	0.185406		0.0305994	0.0451933
0.117054	0.186873		0.0465453	0.0907137
0.0649229	0.147911		-0.0350077	0.00292882
0.0311816	0.113875		-0.0349245	0.0461461
0.124861	0.151811		-0.0577873	-0.0192072
0.0670494	-0.0169446		-0.0290423	0.0213124
-0.0206647	-0.0317207		0.0267222	0.0779822
-0.0331677	-0.0496203		-0.0355147	0.0462958
-0.169761	-0.19759		0.0257596	-0.0573279
0.0393027	0.0457971		-0.14178	-0.130065
0.0583669	0.128555		-0.0473326	-0.00522411
0.0144386	0.0138885		-0.00838561	0.0673556
0.101374	0.0541191		0.00395319	0.0273606
0.0928371	0.194649		-0.0213286	0.0164657
0.0962757	0.0965007		-0.0123319	0.0367619
0.00696646	0.198971		-0.0929245	-0.109654
-0.0363654	0.125054		0.0764941	0.0930601
0.130516	0.190471		0.0117435	-0.0124841
0.0575172	0.117722		-0.0966739	-0.100676
0.0343543	0.0685567		0.003227	0.0441926
0.0516857	-0.029349		-0.0277824	0.0376417
0.0877334	0.101635		0.0478271	0.125482
-0.0338102	-0.0410677		-0.0953476	-0.0701799
0.00220395	0.0847904		0.0237613	0.0704949
0.0272018	-0.101008		0.020738	-0.129291
0.173391	0.0558326		0.0739847	-0.0112095
-0.0377516	-0.0857355		-0.0691845	0.0955515
0.106661	0.0492239		-0.012199	-0.0472565
0.0899164	0.0863715		0.00802143	0.0620046
-0.0403925	-0.0976675		0.0239102	0.00354174
0.0814392	0.0650449		-0.0134624	0.022566
-0.0325461	0.0687928		-0.0240582	-0.0112912
0.0832089	0.0190779		-0.0499933	0.0141778
-0.00460211	0.240023		-0.12047	-0.0951864
0.0754809	0.000961004		-0.000969251	-0.152365
0.0905091	0.151462		0.0564273	0.079333
0.0170131	0.00866633		0.00946556	0.0726055
-0.0160287	0.124272		0.0946706	0.0832695
-0.0138525	-0.0577636		-0.0131495	0.0189262
0.0736942	0.0972382		0.0213229	0.0562544
0.0200692	0.184436		0.0659425	0.0588984
0.00769379	0.0883489		0.00440143	0.0488476
0.0467876	-0.0554303		-0.0492025	-0.042383
0.0811319	0.24271		0.0171117	-0.0170168
-0.0121455	0.113787		0.0152096	0.0601253
-0.0978778	-0.0391253		0.0226404	0.0583967
0.131566	0.119336		0.00448744	-0.0626915
0.0377827	0.130879		-0.00414228	-0.0262738
0.0536906	0.153392		0.0808541	0.0570977
0.0301601	0.0643922		0.00901613	0.0447631
0.0489482	0.119103		-0.0117864	0.04727
0.0110298	0.145609		-0.0268509	0.0218521
0.033246	0.113021		0.0699881	0.0521051
0.0574945	0.133427		-0.0605607	-0.0137161
0.0510816	0.146768		0.0250874	-0.0251907
0.00960469	-0.187656		0.0104158	0.0230033
0.067179	0.0564574		0.00849323	0.0333541
0.00746049	-0.0362369		0.0154981	0.0117384
0.115211	0.226656		0.0312925	0.0338332
0.101976	0.205673		-0.0387155	-0.0130506
0.0358312	0.122388		0.14822	0.0537763
0.0274523	-0.0382308		0.0285672	0.0550094
0.0662733	0.157872		-0.0140976	0.0480132
0.0244203	0.0841972		0.00159125	0.0662208
-0.0213247	0.0932797		0.0775239	0.0364912
0.00165972	0.0881512		-0.0081562	-0.050598
-0.0444464	0.048969		0.0574206	0.0229411
0.00491201	0.0251292		0.0582744	0.156336
0.102577	0.153885		0.0220393	-0.067242
-0.0409164	0.0643227		0.0446022	0.0528289
0.060812	0.14081		-0.0313469	0.0833822
0.0270359	0.136688		-0.0791419	-0.095045
0.0625472	0.0566683		0.0732915	-0.0171453
-0.026643	0.114439		0.0227296	0.0139133
0.131359	0.00499812		-0.00159	-0.00205959
0.116586	0.211512		0.0637151	0.0486122
0.0215741	0.0648574		-0.0575422	-0.0499642
0.0960093	0.19294		0.018159	0.0130048
0.0242522	-0.0121647		-0.0661548	-0.00576543
0.0694186	0.212757		0.000936458	0.0510654
0.0266826	0.121525		-0.019862	-0.0161225
0.0618026	0.0600849		-0.0133648	-0.0288053
0.100474	0.165103		-0.028454	0.0430123
-0.0338757	0.031183		0.0542207	0.0812102
-0.0254932	0.06083		-0.00544743	0.0455176
0.0955739	0.070905		-0.024119	0.0482157
0.0709963	0.0623378		0.100336	0.115635
-0.00592952	0.0576502		0.0378498	0.137366
0.0675135	0.176787		0.0238899	0.00944701
-0.0318339	-0.115164		0.0539069	-0.0207677
0.00742954	0.073024		0.00398863	-0.00939387
0.0160452	0.0175016		-0.00849742	0.0525225
-0.0258877	-0.0208809		-0.014786	-0.0370797
0.152678	0.347628		0.102698	0.121139
0.0946356	0.104469		0.00505945	0.0817313
0.0636914	0.0815222		0.0341039	0.0872334
0.0771921	0.099616		-0.0274427	0.0324723
0.0295869	0.134261		0.0852533	0.101564
0.0086024	0.123971		0.103066	0.122629
0.108628	0.158159		0.0463969	0.0495795
0.0257018	0.189433		-0.00446085	0.0478979
0.0532257	0.0801113		0.0599833	0.023921
0.0495253	0.126059		0.0374202	0.0973708
0.0708407	0.130947		-0.0704108	-0.0938031
0.0541592	0.0694156		-0.046994	-0.0401534
0.0621056	0.0986934		-0.0166703	0.0341058
0.027521	0.127813		-0.0376246	-0.0735417
0.00235528	0.0384119		0.0714187	0.0421773
0.0487751	0.0754651		-0.0194128	0.0649035
0.100092	0.1913		0.0118745	0.0116634
0.00268085	0.104483		0.00122524	-0.00722253
0.129273	0.312924		0.0186632	0.0198774
0.0844713	0.12555		0.0488107	0.0954728
0.124544	0.224394		0.0348797	0.0448695
0.0152846	0.0626223		-0.00879355	-0.00435859
0.035855	0.0514275		-0.00224873	0.0870834
-0.0213164	-0.0528354		-0.0230776	-0.0355902
0.0814329	0.0514691		-0.0433653	-0.0254562
-0.0120913	0.0227535		-0.0646487	-0.134119
0.000419615	0.169782		-0.0173403	0.0195501
-0.0134749	-0.0239629		0.0367688	0.0201432
0.0263298	0.1693		0.0448101	0.0668435
0.0765183	0.145082		-0.00780533	0.0546396
0.0581812	0.0107467		-0.0162756	0.0313945
-0.0685689	-0.0827445		0.0634354	0.0744551
0.0524933	0.159921		-0.00353463	0.0202445
0.141948	0.115688		-0.015675	0.0525752
-0.00191053	0.113344		0.0373485	0.0350261
0.0200277	0.0973712		-0.0549969	-0.0414764
0.0830024	0.153217		-0.0431289	0.016256
0.0656955	0.074918		-0.0139772	-0.0176732
0.0319073	0.0467231		-0.0187845	0.0271509
0.0312314	0.0527693		0.0285671	0.0977344
0.0297767	0.026803		-0.00352804	0.0675481
0.066474	-0.0354396		-0.00443804	-0.180832
0.0643977	0.097569		0.0433038	0.0718868
0.100525	0.0108952		0.0220829	0.0617122
0.0244853	-0.0131043		0.0515288	0.0721826
0.0588625	0.141531		0.0138691	0.0230742
0.0756034	0.0427045		0.0816073	0.0740972
0.0229691	0.116441		0.039787	0.0992585
-0.033842	-0.0793584		0.0970769	-0.0383503
0.0271353	0.142375		-0.0283758	-0.0230565
0.0733566	0.058918		0.0270941	0.0712156
0.0401941	0.0570354		0.03545	-0.0178428
0.0422918	-0.0376939		-0.0185772	0.0264363
0.0415271	-0.00571799		-0.0309252	0.0405997
0.00336506	0.115333		0.0738806	0.0225078
0.0314378	0.0187386		-0.0429027	-0.106186
-0.025902	0.0325002		-0.0351995	-0.0599313
0.0208626	0.0851141		-0.0281781	-0.0302401
0.0697917	0.00948157		0.0416899	0.051778
0.0398888	0.0900756		0.00272452	0.0268567
0.0895166	0.103353		0.0143514	0.0293714
0.0334837	0.0562688		0.020974	0.055724
0.0803993	0.205316		0.0265818	0.0266515
0.0323183	-0.0485154		0.0349704	0.0668814
0.0219023	-0.0421216		0.127481	0.0913711
-0.00557202	-0.00348728		0.058303	0.0794743
0.0115046	0.0340511		0.0315227	0.117331
-0.0336707	-0.018439		-0.0391637	0.117791
0.0757397	0.0567727		0.075132	0.00752976
0.0430851	0.0249724		0.0683187	0.085151
0.0511335	0.0512143		0.0625713	0.0382058
-0.0889015	-0.132637		-0.0744186	0.0569377
0.0509906	-0.108846		-0.0504433	-0.0905334
-0.00119855	0.00379852		-0.0619079	-0.0499158
0.0339449	0.0264745		-0.108954	-0.0221271
0.0474504	0.155921		-0.00956304	0.0323313
0.132166	-0.0688891		0.0181203	0.0616677
0.0718439	0.146003		0.0651843	0.05727
0.05255	0.118633		0.00774796	0.0310639
0.0948185	0.202298		0.0706508	0.0878942
-0.000117199	0.0290816		-0.0289925	-0.0848784
0.0723633	0.163128		0.0653902	0.0779334
-0.00315789	0.174371		0.0203184	0.0415678
0.0516234	0.105591		0.0025192	0.0100569
0.0279167	0.0369747		-0.00647044	0.024553
0.0266498	0.0533498		0.0428164	0.113584
0.0748959	0.126884		-0.0253782	0.0011005
-0.0134952	0.0754851		0.0171788	0.0643063
0.0594941	0.0727779		0.0136759	0.028665
0.0820425	0.0433279		-0.0407471	-0.0444159
0.0810331	0.105041		-0.0298761	0.0197353
0.0219356	0.192013		-0.0745978	-0.129941
-0.0423798	0.073292		0.00989814	0.0926187
0.0568334	0.0841925		-0.0229807	0.036426
0.0532939	0.170104		-0.0184203	-0.0167138
0.0561291	0.0281196		0.0560913	0.0103419
0.0985953	0.182483		-0.0499416	-0.0651288
0.00934866	0.0545102		0.054036	0.0605878
0.0892503	0.127175		-0.00771711	-0.0317522
-0.0476165	-0.0490655		-0.00824792	0.0329228
0.0283873	-0.0268455		0.0644177	0.0648312
0.120724	0.0907941		-0.109089	-0.114589
0.0571669	0.126273		-0.0580833	0.00320802
0.0815588	0.0970422		-0.0456791	-0.0323907
0.0411253	-0.0549306		-0.00137774	-0.00696473
-0.0243072	0.0636006		0.00923062	0.0172325
-0.0338091	0.0421228		0.0687638	-0.00452358
0.0757294	0.0983572		-0.0884064	-0.0468108
0.101962	0.181737		-0.0340259	0.0275825
0.0193118	0.0143792		0.0502961	0.0776913
0.132851	0.114455		0.0217646	-0.000857082
-0.00574325	0.0185119		0.0580797	0.100225
0.00950054	0.0553305		-0.00503383	0.0417779
0.0753771	0.099592		0.0263499	0.0205805
0.0299844	0.0435486		0.00735515	0.025277
0.0209897	0.0410463		0.0280705	0.012462
-0.026685	-0.067127		0.00826909	-0.0708419
-0.0184394	0.0201031		-0.00636689	0.0232928
0.13875	0.104166		0.0800309	0.0335689
0.127169	0.21018		-0.0428556	-0.0525102
0.0253417	0.136469		0.050988	0.120041
0.0112816	0.0823635		0.0105579	-0.00874601
0.0448934	0.144467		0.0165528	-0.00181119
0.15228	0.255117		0.0488008	0.0456499
-0.00387878	0.168287		4.44054e-05	0.0207824
0.0704389	0.0944481		-0.0346337	0.0130573
0.0165702	0.172583		0.016765	0.0457237
0.0781921	0.0770569		0.0533661	0.0234616
0.0467781	0.0987411		0.0147057	0.0153932
0.0675171	0.0782332		0.00850565	0.0554423
0.0576368	0.103399		-0.0308342	-0.0355612
0.144749	0.263703		-0.000365104	0.0420067
0.126084	0.163154		0.0556621	0.00935723
0.00267178	0.109217		0.00941508	-5.0392e-05
0.0570685	0.112823		0.075669	0.0972778
0.0559395	0.0816777		0.0611356	0.00317168
-0.0641001	-0.0624762		0.0772927	0.118695
0.047185	0.0617739		0.0334109	0.08454
0.0547703	0.121435		-0.0254387	0.0058518
0.128001	0.131611		-0.0210783	0.0149023
0.0526206	0.146531		0.0400844	0.0544381
0.00228773	0.146217		0.00572354	0.0346333
0.0584131	0.0790274		0.0208955	0.0635611
0.0793055	-0.0136164		0.0914338	0.0841386
-0.0962203	-0.171126		0.0519661	0.109237
-0.0417837	-0.0348717		-0.0846293	-0.108684
0.0580646	0.0550143		0.0227961	0.104014
-0.00254235	-0.00785759		0.117265	0.0710634
0.0850777	-0.0731364		0.0392282	-0.095507
0.018137	0.0782193		-0.0128065	0.0498921
0.0085607	0.0365168		0.00622946	0.0220887
0.0106101	0.0335926		0.0949726	0.0585902
0.0634572	0.0950476		0.02714	-0.0112104
0.0928929	0.140384		0.0353853	0.0839654
0.0819516	0.0393505		0.0619273	0.121791
0.0271479	-0.0148848		-0.00437091	0.0717279
-0.0207197	0.107995		0.0790689	0.0819624
-0.013699	0.0724101		-0.0140833	-0.00359204
0.0232578	0.023317		0.0245507	0.0510767
0.0656504	0.175241		-0.0481081	0.0165936
0.108981	0.0660983		0.00585397	0.0172464
0.0818383	0.185319		-0.0474696	-0.00905341
0.0836854	0.120321		0.0163362	-0.051977
0.0732364	-0.00952217		0.0620164	0.131311
0.0629143	0.194484		0.0498616	0.109182
0.123689	0.0193619		0.0340922	-0.0123307
0.0815265	0.0884107		0.0228268	0.00918782
0.0147254	-0.0155238		-0.0361415	-0.00449504
-0.0109787	-0.0698126		0.0038235	-0.00515738
0.181723	0.344372		0.030013	0.0260089
-0.0437649	0.00488165		0.0259599	0.110877
0.0582871	0.235259		0.0421492	0.0963237
0.00124698	-0.00610931		0.106495	-0.00192182
0.0576268	0.0543252		0.0207603	0.0354675
0.0602501	0.0639702		0.0508607	0.0704243
-0.0112639	-0.0297962		-0.0134944	-0.057412
0.0862311	0.126525		0.0238632	0.0733361
0.116	0.0590952		-0.0162947	0.0636147
0.0722238	0.096714		0.01258	0.0184501
0.00591141	0.11971		0.0601428	0.0819292
-0.0268028	0.0724737		-0.00980189	-0.0211994
0.0567221	0.0411188		0.034869	0.00053223
0.118523	0.135411		0.0106575	0.0380245
0.0121904	0.046363		0.000535061	0.0247707
-0.0116208	0.0152382		0.00891637	0.000363409
-0.00875554	-0.0192076		0.0331336	0.0456038
0.0340577	0.0250166		-0.016773	0.00777499
0.0516856	0.136336		0.0156354	0.0513445
0.0764318	0.162811		0.0179951	0.0582916
0.0675127	-0.00826124		-0.0524547	-0.0759596
0.082211	0.0520244		0.00418675	0.0526054
-0.0259979	0.0161559		0.0113911	0.0256102
0.0470555	0.192145		-0.0255528	-0.0617223
0.0178118	0.110725		0.0147983	-0.0635309
0.0231706	0.0285037		0.0431184	0.0891888
0.0165827	-0.0701207		-0.067319	-0.081372
0.035246	0.0678726		-0.0729462	-0.138686
0.0401095	0.0705534		0.0454812	0.0131324
0.0682144	0.07413		0.0744539	0.101834
-0.01871	-0.0368672		0.00844563	0.0751128
0.061817	0.0747127		-0.00410373	0.0558637
-0.0117678	-0.105494		0.0170607	-0.00243362
0.010576	0.0378846		-0.0275774	-0.0281525
0.0240566	0.0394231		0.0469716	0.00134455
0.0167287	0.00358092		0.0509551	0.138405
0.0250606	-0.116311		0.0152218	0.0848966
0.070945	0.243242		0.00739927	0.107822
0.077812	0.0968387		-0.000580511	0.000911127
0.00452441	-0.0349602		0.0239195	0.071756
0.00250729	-0.00478476		0.00933875	0.090496
-0.024754	0.0542726		-0.0161502	-0.0606288
0.0959547	0.199377		0.0205074	-0.0718544
0.0524838	0.0765693		0.0542251	0.0483078
0.0140501	-0.071964		0.022524	0.0904405
0.0426796	0.0711964		0.0117696	-0.0591923
0.0668908	0.10402		0.0103976	0.0391348
0.0688507	0.115811		0.000732685	0.0217023
0.0292014	0.00621168		0.000815543	-0.00382282
0.103018	0.163645		-0.0681444	-0.0787555
0.0499426	0.0418599		-0.0896338	-0.0299068
0.0118315	-0.0378518		0.02732	0.0522924
0.0979889	0.228994		0.064414	0.08464
0.0854633	0.269544		0.0263646	0.158481
0.00492833	0.169424		9.00923e-05	0.0692319
0.0185395	-0.0303113		0.054672	0.0387877
0.0695826	-0.0139961		-0.0457249	-0.050307
0.0306394	0.156051		0.0511308	0.128231
0.0695216	0.231199		0.0465054	0.0158652
-0.0299947	-0.0349616		0.0600818	0.0521313
0.0634391	0.154757		-0.000240832	0.072944
0.0149314	0.0619567		0.0282198	0.0257167
-0.00488248	0.162984		-0.0624497	-0.00638651
0.0805603	-0.0129086		0.00396046	0.0415066
-0.0499399	-0.0893004		0.0101693	0.0251359
0.0656244	0.0281935		0.10351	0.0678191
0.0186964	0.0857828		-0.00803448	0.0233355
0.0337338	-0.0243772		0.0289959	0.0371784
0.0623241	-0.135223		0.00877338	-0.0552976
0.0978797	0.0487303		-0.026895	0.00386891
-0.0793559	-0.163949		0.0724245	0.103314
0.0277489	0.0260375		-0.0163374	0.0213455
-0.0351919	0.109734		0.0554785	0.0860381
0.0176462	-0.00364957		0.00277776	0.0506158
0.090908	0.0551997		0.00594682	0.0424548
-0.00093654	0.0197725		0.0992911	0.0867774
0.0298554	0.142616		0.0156724	0.0734243
-0.0140376	0.0345624		-0.0473356	-0.0715537
0.0390771	-0.0175218		-0.00169826	-0.00591982
-0.016222	-0.0541268		-0.00502359	-0.0115818
0.0293603	0.125368		-0.0483816	-0.00700034
0.0857319	0.0942219		0.108213	0.146922
0.0624056	-0.00457798		0.0929489	0.000872896
0.0264106	0.0882063		0.0720487	0.110686
0.00251402	-0.0122538		-0.000567139	-0.0039435
0.076557	0.121013		-0.0100464	0.0454594
0.0823267	0.126747		0.00973966	-0.0339687
0.0279281	0.022756		0.0260074	0.0783985
-0.0118473	-0.145069		0.056676	0.0792181
-0.00733537	0.173787		0.0451886	0.0372835
0.0399989	0.0268187		0.126577	0.145969
-0.00469232	0.0956711		-0.0696376	-0.0261678
0.0873907	0.0503913		0.000475266	-0.00677841
-0.0489289	-0.0591743		-0.0173748	0.0044046
0.0976513	0.193974		0.0582038	-0.0358964
0.012332	0.0710498		-0.0157638	0.0015918
0.0511936	0.0265386		-0.0279086	-0.0343845
0.00410702	0.12079		0.0681054	0.0332683
0.0292705	0.058097		0.00215175	0.0589042
0.037596	0.2577		-0.0495549	-0.0129986
-0.00112124	-0.104408		0.0368604	0.0209676
5.08508e-05	-0.0613054		-0.0108425	-0.0320435
0.0180936	-0.11308		0.0385682	0.0647581
0.103648	0.170169		0.0291263	0.0915335
0.0167935	0.209031		0.0768113	0.166842
0.0880521	0.101734		-0.0334238	-0.0323489
0.0201566	0.0591462		0.029148	0.0707707
0.0541299	0.0237573		0.0912871	0.134696
0.073717	0.179574		-0.0242883	-0.00840145
0.00059458	0.0622067		0.0398923	0.0754326
0.0273119	0.0770996		0.0678368	0.05892
0.0970622	0.0188704		-0.00909049	0.00518191
0.109319	0.307964		-0.00310187	0.0479766
0.0102427	0.061994		-0.00168513	0.0684888
0.0617851	0.143365		0.0257722	0.047816
0.0445426	0.112265		-0.0356945	-0.0480612
0.0786399	0.116995		0.00179735	0.0281913
0.0749086	0.13065		0.0216261	0.0942524
0.001598	-0.0907008		-0.00945234	-0.0332386
-0.0579593	-0.108387		-0.0377984	-0.0552809
0.0695811	-0.00676417		-0.0180366	0.0126386
-0.0313325	-0.0231394		0.10008	-0.00745877
-0.106146	-0.211967		0.0251312	0.0484056
0.0264492	-0.0146891		-0.0232423	-0.0398587
0.120589	0.147687		-0.0583006	0.0604731
0.0631097	0.109839		-0.0230289	0.0570117
0.02618	-0.19084		-0.00437167	0.0268901
0.0906123	0.218503		0.0686498	0.0585526
0.0100303	0.115472		0.00759955	0.00701552
-0.0110577	0.077553		-0.0211663	0.000797323
0.0702773	0.0860892		-0.16685	-0.116786
0.00297337	0.0411095		-0.00585303	-0.00362186
0.114976	0.206462		0.0663411	0.0447312
-0.0196047	-0.0284429		-0.0379189	-0.069952
-0.00717149	-0.0627493		0.037323	0.0267604
0.0315693	-0.00996036		-0.0154931	0.0721476
0.112168	0.214366		0.0189506	-0.00584396
0.101696	0.168726		-0.103467	-0.103077
0.0188779	0.0315561		0.107931	0.00931084
-0.0703847	-0.0856008		0.130473	0.0426623
-0.0583905	-0.145058		-0.00326895	0.0395131
0.0438947	0.0631254		0.0435931	-0.0202601
0.0034596	0.0174081		0.0797486	0.0916318
0.0585324	0.0906841		0.053635	0.100259
0.0175636	-0.0560581		-0.0197418	-0.0743596
0.0493273	0.169601		0.0781429	0.121303
-0.0546397	-0.0716926		0.06993	0.0581331
0.0986065	0.103396		0.0116253	0.027015
0.00166175	0.0710298		0.0130921	0.0983517
0.0402325	0.0068851		0.079165	0.0603702
-0.00928052	0.069697		0.0105947	0.0541248
-0.0912366	-0.147844		0.0382843	0.0364867
0.0678249	0.159358		-0.0134834	0.0786298
0.00539001	-0.164925		-0.0332727	0.0143664
0.0475154	0.0367969		-0.00515636	0.0630776
-0.0332893	-0.121976		-0.162176	-0.148286
-0.0443334	-0.0233864		0.0197141	0.0919323
0.0867919	0.137378		-0.0707281	-0.118727
0.0897597	0.0855057		0.0104954	0.00669345
0.0718682	0.100444		-0.0643509	-0.101782
0.039078	-0.0651617		-0.043782	-0.0426028
0.0325646	0.0893679		-0.0733819	-0.100807
0.0582119	0.153508		0.00114649	-0.0529859
-0.0355677	0.0309594		-0.0332562	-0.0347532
0.0398298	-0.0225077		-0.047738	-0.0592137
0.0896951	0.140367		-0.0327887	-0.109964
0.0839653	0.189152		0.0209565	0.0964352
0.0732711	0.0603199		0.0023403	0.0417566
0.0865484	0.27561		0.0253139	0.0574904
-0.0212233	0.0369809		0.0327474	0.134761
0.144668	-0.000568993		0.00372859	-0.0398812
0.0706225	0.0319618		-0.00465613	-0.00535617
-0.0448859	0.0787519		0.0280081	0.0875273
-0.0617138	-0.0968397		-0.0092191	-0.011312
0.0525197	0.112485		-0.0382843	-0.0251263
-0.00752987	0.0115029		0.0291996	0.0779108
0.0436441	0.0531604		0.010951	-0.0150014
0.00510223	-0.0952041		0.0576981	0.0513464
0.0185334	-0.0474019		0.0112364	0.0109992
-0.00306813	-0.0376168		-0.0971226	-0.107663
0.0989357	0.129879		0.04393	-0.00864817
-0.00938451	-0.0307193		0.055165	0.0877711
-0.0238823	-0.0900613		0.000467198	0.0206468
0.12121	0.207735		0.0219582	0.0635356
0.0441437	0.0699255		0.0174348	0.0053877
0.0518039	0.253887		0.00662077	-0.0353669
-0.0111621	0.12416		0.00805873	0.125862
0.0510529	0.0941007		0.0447963	0.0502988
-0.0945525	-0.0955067		-0.0138947	0.0880276
0.0201571	0.0551647		0.0292227	0.128824
-0.0227475	0.0561898		0.0690567	-0.030651
0.0264988	0.0949223		0.0748639	0.024041
0.0205609	0.127714		-0.0508686	-0.0363535
0.00799479	-0.015852		0.0138585	-0.00486715
-0.0504786	0.189632		0.000236828	0.00784249
0.0508629	0.0677416		0.000327874	-0.0386422
0.036553	0.083802		0.0256144	0.0523544
0.0476002	0.127065		0.0316717	0.00761748
0.0329491	0.188545		-0.0219618	-0.0413113
0.11231	0.188426		0.00864032	0.0348
0.0140703	0.116687		0.0499236	0.0583843
0.0989	0.0843722		-0.00184574	-0.0163486
0.041177	0.0165536		0.0150258	0.0235861
-0.00574178	0.0197335		-0.00496498	0.0155955
0.045563	0.101933		-0.11775	-0.162197
-0.0124483	-0.152221		0.0333819	0.0405975
0.0876837	-0.0048147		0.120456	0.0316896
0.0217023	0.0915176		0.0432416	0.0943846
0.0113939	0.0306824		0.0475717	0.0127286
0.0177394	0.101206		-0.0183756	0.0186996
0.0653151	0.189931		0.00553926	0.0210488
0.0464692	0.122679		-0.0101984	-0.0480881
0.0350784	0.0638558		-0.0336228	0.0104986
0.058202	0.0209956		0.0435947	-0.0102161
0.059239	0.133171		0.0314739	0.0288783
0.0295498	0.0916786		0.0605447	0.0482203
0.0108506	0.135788		0.0661994	0.0758177
0.0403083	0.0273274		-0.0292159	-0.0518294
0.0618521	0.0743134		0.0353807	0.0340052
0.0424701	0.120866		0.032822	0.0581766
0.0777379	0.04371		-0.0266405	-0.050839
0.0813746	0.0144244		0.0654048	0.132702
-0.00118238	0.0808268		-0.0825685	-0.0480803
-0.0352848	0.0107149		0.0171816	0.0778641
0.0577734	0.114923		-0.0109045	0.0209571
-0.0489285	-0.0591513		-0.0144746	0.0836867
0.022847	0.0454686		-0.0036095	-0.0928167
-0.00129872	0.0775003		-0.140952	-0.134132
0.00619005	0.0208325		-0.014109	-0.0284652
0.0452115	0.108212		0.0271546	0.0818938
0.0513446	0.173937		0.0108553	0.0046136
0.0610458	0.062712		-0.0329391	-0.0650066
0.0380132	0.187104		0.0519694	0.0469868
-0.00316092	0.159189		0.038741	0.118728
0.10797	0.189891		-0.0320737	-0.0311975
0.0671289	-0.032528		-0.141044	-0.0823439
0.0382711	-0.0243501		-0.0220499	0.00175864
0.11249	-0.0721273		0.00684128	-0.0270823
0.0785533	0.0730917		0.0324686	0.0558094
0.0247744	0.00857054		0.0943765	0.0436342
0.0879538	0.0294621		0.0502413	0.159366
0.0412685	0.0611028		-0.00528713	0.0135641
0.0812676	0.129874		0.000193777	0.0922567
0.0456856	0.128365		0.0355854	0.134496
0.0580201	0.0726492		0.0717229	0.0304001
0.0953394	0.269901		-0.0332231	-0.0409482
0.0159585	-0.0924854		0.0532812	0.0976821
0.0348978	0.0126685		-0.00641418	0.0100464
0.0810218	0.120816		0.0421338	0.0110047
0.0109063	0.0218819		0.0171976	-0.00330161
0.0415834	0.210446		-0.00597817	0.0274876
0.0305215	0.159268		0.055855	0.0517623
0.0738856	0.0578812		0.0189123	0.0480029
0.0070113	0.093062		0.0212407	0.0340388
0.0241624	0.0488115		0.0433196	0.0719741
0.00266825	0.157631		0.0117566	-0.0209228
0.0594225	0.182132		-0.0200914	-0.0769812
0.0969344	0.153936		0.0438025	0.0041788
0.0215782	-0.0143122		-0.00903119	0.0608897
-0.0296943	-0.0283368		-0.0431362	-0.0804495
0.0688401	0.123896		0.0201398	0.0781137
0.0630469	0.0813289		0.0255588	-0.0250008
-0.0496015	-0.0759843		0.0590304	0.0515358
-0.0383602	-0.0776006		0.0362933	0.0808052
-0.0177635	-0.108358		0.0438978	0.053551
0.039494	0.00841511		-0.0224864	-0.0410694
-0.040902	0.0406655		0.0148819	0.0336875
0.0784131	0.0187493		0.0207687	-0.0104169
0.00449274	0.018278		-0.0479198	-0.0171946
0.0428599	0.0795332		-0.0206641	-0.0210146
-0.0232999	0.0114597		0.0992149	0.0964765
0.0394041	0.213301		0.0359469	0.0998541
0.0596738	0.0852006		0.011516	0.00434003
0.0585982	0.0977421		0.0230166	0.0500665
0.0305216	0.0551677		-0.0244797	0.0218869
0.1317	0.197627		0.029538	0.00335137
0.00584251	-0.106656		0.0319213	0.00969029
0.0534068	0.116589		-0.00169862	0.0184541
0.0588893	0.155414		0.00408798	-0.00253374
0.0323866	0.180264		0.021376	-0.0392254
-0.00753386	0.0315453		0.00620527	0.115534
-0.018315	0.0207296		-0.00750469	-0.0402747
0.0117365	0.0327901		-0.0030556	-0.0323216
-0.00955865	0.0243475		-0.0188719	-0.0659513
0.0658889	0.177792		-0.00453349	0.0077659
0.0653527	0.171626		-0.0205601	0.00453603
0.0670394	0.101513		0.0744744	0.0932365
-0.0264154	0.0465422		-0.00951672	-0.0542038
0.0763602	0.0868268		-0.00295534	0.0479243
0.0572028	0.119067		0.0667921	0.0993329
-0.0235392	0.0438048		0.0237173	0.108608
-0.043238	0.0234793		0.0141252	-0.0791621
0.0535936	0.157777		0.0496114	0.0261068
0.131567	0.116308		0.0398612	0.120921
0.0179653	-0.027408		0.0129588	0.1338
0.0301973	0.118187		-0.00394456	0.0123123
0.0575909	0.0618563		-0.00930148	0.0356653
0.0332978	0.0633077		0.0544491	0.0690459
0.0942998	0.0954012		0.019194	0.00825591
-0.00149895	-0.00480833		0.0560995	0.0968688
0.059908	0.144234		0.0541285	0.0807911
-0.0116038	-0.0850671		-0.0329821	-0.063449
0.0643145	0.101002		0.0395906	0.0330766
-0.00722118	0.17085		0.00985016	0.0304121
0.0751896	0.226475		0.0470828	0.0516665
0.0495766	0.175728		-0.00456563	-0.0304719
0.0741983	0.257825		-0.0226138	0.00947035
0.0548937	0.272847		0.00647436	0.0786703
0.0865455	0.145021		0.040754	0.0526863
0.0691356	0.0269424		-0.0447681	-0.0286816
0.0569779	0.100644		0.0421731	0.12744
0.0331423	0.176292		0.0512902	0.0428085
-0.0100164	-0.00786607		-0.0394989	0.00363243
0.0554215	0.141053		0.115525	0.0559017
0.0141276	-0.049457		-0.00842737	0.0513774
0.0297287	0.0225759		0.0522549	0.0650274
0.0371245	0.0188093		0.00676902	-0.00887968
0.0140625	0.128014		-0.0416592	0.0421519
0.112197	-0.0161693		0.0399574	0.0487185
-0.00146681	0.0252933		0.073222	0.0774523
0.0612439	0.130019		0.029502	0.0877474
0.0662861	0.0565287		0.0188436	0.0665094
0.0672079	0.0182269		0.0316148	0.0235212
0.076043	-0.0521546		0.0481668	0.0337896
0.0283959	0.134244		-0.0310434	0.116035
0.0611136	0.151396		0.0387104	0.0567048
0.0271743	0.0671794		0.0347925	0.110325
0.0266212	0.0451124		0.0211088	0.00738557
0.0704764	0.0985837		0.0287981	-0.0482295
0.073411	0.15442		-0.00601602	0.0307715
0.0388472	0.0204022		-0.00674998	-0.084824
-0.11788	-0.229338		-0.00263265	0.0114864
0.0935424	0.0570158		0.0270695	0.013082
0.0436009	0.14294		0.0894295	0.106165
-0.00827971	-0.0417362		-0.0183129	0.00439115
-0.0182922	0.199066		-0.0358911	0.0258707
0.0113705	0.159905		0.0254795	0.0580532
0.0993203	0.207475		0.0301906	0.0301371
0.0337219	-0.153606		0.00582006	0.0844499
0.044525	0.0659502		0.0147343	0.137899
0.0803779	0.141397		0.0405328	0.0723428
0.128307	0.0711894		0.0584666	0.0374326
-0.0337943	-0.166216		0.037443	0.0453056
0.0228639	0.00591346		-0.0152737	0.0364067
0.0250933	0.124648		-0.0817863	-0.0525215
-0.0148338	-0.0413138		0.0130149	0.042234
0.0409499	0.0360389		-0.00882331	0.0510707
-0.0192486	-0.0640087		0.0521451	0.0771925
-0.0282597	0.0227313		-0.00785933	0.065122
0.0379901	0.117404		-0.0324855	-0.00191162
0.0236999	0.08366		0.0189414	0.0320894
0.0294679	0.0852364		0.0574858	0.0913981
0.0311651	0.0822681		0.0198279	0.0820463
-0.000882394	0.0583358		-0.0370372	-0.0308409
-0.0161105	0.0245215		-0.00272752	0.0380815
0.070369	0.169371		0.0453864	-0.0239646
0.0454679	0.17027		0.00105905	0.0348791
0.0820995	0.12042		0.0757503	0.101297
0.0275358	0.0513003		0.0431955	0.150181
0.00769268	0.0823457		-0.00572385	-0.000131143
0.036779	0.0368735		0.0297542	0.0555587
0.0484277	-0.05552		0.0524855	0.07717
0.0662836	0.0684141		0.0508485	0.00749707
0.0228214	-0.0541904		0.0590415	0.0505939
-0.00932549	0.0271627		0.056318	0.0326559
0.0635731	0.11234		0.0178523	-0.0122448
0.00526985	-0.0164147		0.0993048	0.0316423
0.00769922	-0.0299187		-0.0476571	0.0344306
0.113694	0.136959		0.0563555	0.0668943
0.0630464	0.230828		1.86015e-05	0.00331652
0.0117599	0.132857		0.00168722	-0.0839629
-0.0049646	0.180289		0.00526897	-0.0538903
-0.198659	-0.276462		0.0235578	-0.063862
0.0413886	-0.0330375		0.032119	0.0839845
0.0115472	-0.0972507		0.0111535	0.0532516
0.095854	0.106293		0.0517157	0.0741553
0.0206301	0.0526493		0.0045516	-0.00239937
0.0141408	0.134028		-0.0280008	0.0530958
0.0180412	-0.00159417		-0.0404457	0.0298094
0.02808	-0.0498543		0.0268079	0.0742858
0.0493398	0.132265		0.0939903	0.0598239
0.104	0.177011		0.00743695	0.0723945
0.09358	0.211897		0.0312709	0.0627073
-0.00398843	0.0523327		-0.011288	-0.0348844
0.132849	0.183956		0.0453514	0.0998997
0.0583171	0.0460964		-0.00117151	-0.0389363
0.0123001	0.0845014		0.00204539	0.0279821
-0.00922747	0.0275323		0.0421369	0.0951185
0.119731	0.267681		-0.0105757	-0.0048855
0.0247765	0.147336		0.00887066	-0.0429841
0.0764683	0.176199		0.0433394	0.035747
0.0219139	0.0801724		0.00504279	0.0604395
0.0642736	0.114773		0.0455255	-0.0033579
-0.0584374	-0.0655504		-0.00203132	0.0546215
0.0515765	-0.0415123		-0.0319489	-0.025438
0.0423369	0.140904		0.0738875	0.0687838
0.0334812	0.0583084		0.0717687	0.0865564
0.00451284	0.047968		-0.0261811	-0.041506
0.0529221	0.143452		0.0865438	-0.0454658
0.0473749	0.212239		0.0112523	-0.0479968
0.056649	0.130916		0.0681559	0.0937558
-0.0335693	0.0316525		0.0720462	0.0327347
0.0197653	-0.0405799		0.0737944	0.0581509
0.0474056	0.189082		0.0234727	0.0313768
0.000472349	0.094327		-0.00598493	-0.0623019
0.0548519	0.152319		0.0374047	0.0519662
-0.0178654	0.0310929		-0.0321024	0.0323428
0.0430948	0.072469		0.0239785	0.0308493
0.00368994	0.0451206		-0.159999	-0.15803
0.0879173	0.0686676		-0.00210839	0.0266732
-0.012329	0.0376252		0.0471929	0.0563744
-0.00859823	0.059465		0.00671079	0.0656889
0.0287778	0.0906119		0.00967733	0.0174159
0.0138919	0.0598224		0.0285466	0.0961704
0.067756	0.166572		-0.00596792	-0.0137385
0.0121709	-0.00872683		0.0818721	0.113967
0.0511483	0.141684		0.00606932	0.0635495
0.0168489	0.0384039		0.0450489	0.187029
-0.12437	-0.24332		0.0168394	-0.0194039
0.0688966	0.131499		0.0178057	0.0488956
-0.0366836	-0.0418991		0.0431721	0.0668499
0.0414995	0.113055		0.0135898	0.0400651
0.00318319	0.110203		0.0612951	0.0528194
0.154185	0.192641		0.0262746	0.0174992
0.0625605	0.0994804		0.0194735	0.0839783
-0.00371164	0.0370383		-0.0602751	-0.0262044
0.048959	0.0859293		0.0396445	0.0678767
0.00913975	0.0637914		-0.0292628	0.0731098
-0.0318615	-0.00650091		0.041331	0.0727946
0.0316951	0.0410304		0.0342276	-0.0100504
0.0059507	0.0934238		-0.0281668	-0.100537
0.0213518	0.0916247		-0.0513248	0.00251666
0.0561462	0.0652671		0.0736096	0.0827105
0.053011	0.0818192		0.0360873	0.00987056
-0.0351188	-0.0721173		0.0870905	0.0595571
0.0163496	0.0865049		0.0626651	0.0816291
-0.0353559	-0.00620204		0.0706677	0.100591
0.0674274	0.0346689		0.0113281	-0.0319396
0.0060258	0.11043		0.0104061	0.0294805
-0.0853734	-0.159701		0.0122937	0.0215818
-0.0155572	-0.0809931		-0.0108849	0.0306466
-0.0458995	-0.0753477		0.0495828	0.0425017
0.0765893	0.0398615		-0.0846991	-0.0582732
-0.00199006	0.0882957		0.0481324	-0.0150755
0.00948505	0.0250071		-0.0658714	0.0176946
-0.0741241	-0.00732279		0.0144132	0.0652739
-0.00959563	-0.0123146		-0.0231281	-0.0172542
0.025983	-0.0174115		0.0324028	-0.0502151
0.0118078	0.0278162		0.00888591	-0.014335
-0.0449813	0.0801305		0.0385253	0.0397082
0.0211297	0.096537		-0.0119753	-0.0375235
-0.0530543	-0.0665876		0.0370428	0.120764
-0.055395	-0.177796		-0.02702	0.0524705
0.0588832	0.113194		0.048585	0.0690717
0.0842565	0.0613727		0.0778998	0.0626832
0.024967	0.0503558		-0.0424498	0.0238334
0.058845	0.10631		0.00457969	-0.0135231
0.0289231	0.212712		-0.00688138	0.0950336
-0.0294827	0.0576351		-0.0681651	0.0407329
0.0378881	0.109825		0.0334216	0.0921373
0.0225076	0.0674246		0.0141914	-0.0071162
0.0177608	0.0202956		0.0546819	-0.0818387
0.0409924	0.169597		0.0162246	0.11877
0.00954341	0.165223		0.00757621	-0.010287
0.0687194	0.106137		0.0420434	0.0634854
0.0122121	0.0774531		0.0266409	0.00150469
0.0258393	0.0211847		-0.0207783	-0.0189579
0.014615	0.0335419		0.0137676	0.0179027
-0.0069572	0.0381526		0.0747636	0.11552
0.0893274	0.119909		-0.0198801	0.010123
-0.0606412	0.0107441		-0.0846922	-0.126563
-0.00840556	-0.029228		0.0219213	-0.131716
0.0353029	0.152246		0.0674271	0.0731762
0.0566464	0.0579318		0.0676427	-0.0135293
0.00195923	0.064031		0.00877407	0.0127454
0.0290593	0.107883		0.0622231	0.0758086
0.0827914	0.0156346		0.045475	0.0210233
0.0249825	0.0368449		0.0706832	0.101655
0.022133	-0.074503		0.0748719	0.0771487
0.0857491	0.171011		-0.0178361	-0.0402022
0.0524641	0.155042		-0.0139056	0.100237
0.0363712	0.0487558		-0.0258928	0.0164819
-0.00262667	0.0723972		-0.0292567	-0.0788176
-0.036965	-0.16259		0.026938	0.0917816
0.107248	0.109633		-0.0238203	-0.0465615
0.0445698	0.203497		0.002528	0.0408479
0.0378744	0.177711		0.0074606	0.0625291
-0.0769871	0.098445		-0.0053503	0.0144224
0.00712835	-0.0297578		-0.00675986	0.0376472
-0.0378021	0.0358125		0.0701378	0.0345899
-0.00727767	0.016638		0.0585143	0.0714044
0.0706265	0.217383		-0.0111496	0.0143411
0.0735373	0.0621383		-0.0194711	-0.0770796
0.0580282	0.0762818		0.0228787	0.0688885
-0.0171907	0.0301935		0.0619686	-0.0708875
0.020752	0.117603		-0.0314322	0.0846094
-0.0125238	0.00857653		0.0472027	-0.0145493
0.00662063	0.0488653		-0.0274073	-0.0215387
0.0276347	0.0583347		0.0128057	0.0326242
0.0821452	0.15533		0.0187595	0.018753
-0.0059804	0.0475448		-0.00194819	0.00319708
0.0618738	0.105757		0.0155984	0.0723808
0.0701305	0.105921		-0.00974679	-0.0979953
0.0262003	0.0111923		-0.0259092	0.00524161
0.00935295	0.0535993		-0.0376615	-0.00470208
0.05464	0.0612064		-0.0623993	-0.102166
-0.0304486	-0.121956		-0.00350994	0.00574723
0.0313049	0.050778		0.074719	0.0185631
-0.00943511	-0.103072		0.0105572	0.0348435
0.0983227	0.146914		0.0216984	0.0837861
-0.123707	-0.198131		0.0263634	0.0834589
-0.060422	-0.0303243		0.0126241	0.0150965
0.0120877	-0.134125		0.0679162	0.0974999
0.00112323	-0.00429961		0.129174	0.10671
-0.0331877	0.0748473		-0.0412691	-0.0237604
0.0665244	0.0435994		-0.0070099	-0.0666365
0.0416358	0.0791968		0.00603718	0.00733589
-0.0405662	-0.10601		-0.0270986	0.0817877
0.0643042	0.0662958		-0.0122007	0.00477795
0.0318576	0.0315159		-0.0199323	-0.0478247
-0.0390899	-0.10884		-0.00817844	-0.0207086
0.0146268	0.102764		0.0514404	0.0855972
0.0435426	0.107101		-0.0409276	-0.0316862
0.013227	0.00981441		0.0110461	0.0207066
0.0091148	-0.0465173		-0.0482696	-0.10521
0.0501035	0.12328		0.0471114	0.125557
0.0499624	0.0573612		-0.0593147	-0.0480124
-0.0494652	-0.115093		-0.0330185	-0.0559617
0.0801635	0.107987		0.00753554	-0.00294611
0.0687238	0.0890436		0.00367037	0.0237851
0.000475486	0.0968833		0.0740441	0.0824497
0.0540927	0.0365863		-0.0404211	0.0239208
-0.0886129	-0.188468		0.0486266	0.0237336
0.0228139	0.142677		0.0496776	0.100009
0.029959	0.0877194		-0.114093	-0.0503894
0.0583146	0.0408671		-0.0689786	-0.00822629
0.0666195	0.0749112		-0.0309674	-0.0624193
0.0436373	0.0851882		-0.0144626	-0.0348927
0.130219	0.0884662		-0.0535918	-0.00180104
-0.0182518	0.0719558		-0.0589498	-0.0546531
-0.00399575	0.0182108		0.00800588	0.0308806
0.0445859	0.0904242		0.0397209	0.0983492
0.0370722	0.106136		-0.00808141	0.00990083
-0.00796852	0.11002		0.0103675	0.039101
0.0685063	0.0619161		-0.0372993	-0.00816234
0.00933538	0.0202651		0.0257414	0.0171851
0.0335073	0.0556831		0.0558389	0.0012642
0.0281829	-0.0285116		-0.0979048	-0.0792343
0.0317023	0.00242482		0.0691044	0.0569224
0.00649558	0.0484599		0.00909145	-0.0473585
0.0511294	0.184594		0.0528826	0.0455263
0.0246975	0.0764773		-0.04885	-0.0913296
0.010066	-0.00288835		0.0432727	0.160231
-0.042749	0.0832392		-0.003567	-0.0274816
-0.0133943	-0.0025988		0.0565803	0.0445859
-0.0430848	-0.0104886		-0.0174652	-0.049881
0.00673629	-0.099458		0.0230979	-0.0254993
0.00827966	0.0579852		-0.0652399	-0.11271
0.0297634	0.0991992		-0.0262516	-0.00814095
-0.0156001	0.0757001		0.0187582	-0.00471705
0.0782236	0.0442438		0.0711614	0.114839
0.0157384	0.126041		0.0306307	0.000375243
0.0279992	0.251012		-0.0851744	-0.0226457
-0.00901982	-0.157916		0.0416268	-0.0119041
-0.0323181	0.0112336		-0.0805995	-0.0776765
0.020175	-0.0432784		-0.0405959	-0.0531885
0.0290822	0.084343		-0.0113152	0.016595
0.051241	-0.050004		0.0355817	0.074956
0.0315396	0.205207		0.00662171	0.0648664
0.023025	0.0424012		-0.00718348	0.0502561
0.0454898	0.028627		0.0339287	0.0330442
0.0683545	0.0540201		-0.0741411	-0.0516368
0.00235243	-0.0787467		0.028736	0.0528723
-0.162443	-0.240339		0.0509597	0.0958273
0.0169526	0.0835529		-0.0600088	-0.0998344
0.001869	0.0544164		0.0960106	0.0596068
-0.0964272	0.0211615		-0.0141609	0.00289773
0.0438349	0.0261804		0.0958103	0.0752949
-0.0183483	0.00218154		0.0588412	0.0859309
0.0586455	0.243309		-0.034358	-0.0380422
0.0538293	0.0846716		0.0148099	-0.0376111
0.0183888	0.0947742		-0.0372743	-0.0271719
0.0529167	0.0921512		-0.0169692	0.0325757
-0.0192829	-0.0252531		0.0166824	0.0663375
0.0527596	0.15462		-0.00710568	0.034203
0.069365	0.0696944		0.0482384	0.127744
0.0415964	0.0824969		-0.0189829	0.011555
0.0296388	0.14823		0.128653	0.0242822
-0.0372545	-0.00780407		0.00606891	0.0907165
0.0196302	0.0204058		0.0754269	0.00465472
-0.00246864	-0.0641528		0.00920651	-0.00668887
-0.000524324	0.0194924		0.064321	0.0453267
0.0111052	0.13889		-0.0137545	0.0363563
0.0350079	0.129001		0.0196163	0.0256455
0.026733	0.136397		-0.0184826	0.00517451
0.00411269	0.0512103		0.0257339	0.105768
0.0898094	0.111264		0.0197255	0.0107191
0.0271663	0.051596		0.0102779	0.0318577
0.0383604	0.119771		0.00117484	0.0940092
0.0472656	0.0909709		-0.00236621	0.0912157
0.00247436	0.0318923		0.0218564	0.129406
-0.00361616	0.0311169		0.00873975	0.0567924
0.0601306	0.119277		0.026728	0.0462947
0.0156763	0.187753		0.0469491	-0.0370406
-0.0109766	-0.0937508		-0.0441454	-0.0152014
0.0258337	0.048649		0.0152754	-0.0673765
0.0184863	0.117053		-0.0315346	0.00724318
0.0491223	0.175573		-0.011102	0.0289696
-0.022317	-0.0884713		-0.0654589	-0.0587087
0.0268805	0.0813146		0.0359966	0.0532503
0.0091634	0.0110318		0.0234033	0.0986035
0.0369626	0.0610988		-0.0589034	-0.0622751
0.0649526	0.165614		-0.00611345	0.0952126
0.0559585	0.0716241		-0.0138018	0.00637413
0.092776	0.22368		0.0130907	0.002161
-0.0285289	-0.0596443		0.0098817	0.0143173
-0.0204469	-0.0368629		0.055253	0.0153289
-0.011938	0.00325973		-0.0283476	-0.00472917
0.0446704	0.0500963		0.0249036	0.0218444
0.0233352	0.121146		-0.0494583	-0.0941637
0.022849	0.0380623		0.0091248	0.0813196
0.00857622	-0.0495417		0.00291743	-0.0533776
0.0146574	-0.0569796		-0.0171987	0.00298784
0.00193966	-0.0748302		0.00843048	0.0678972
0.0177635	0.0184916		0.00714031	-0.0140224
0.0133442	0.0622137		0.028193	0.0297472
0.0576241	0.150029		-0.000605415	0.0829874
0.00223295	-0.0141902		-0.00696719	0.0286715
0.0774786	0.057697		-0.0741268	-0.155674
0.0126976	-0.0209916		0.0401735	0.0202602
0.00875355	0.10798		-0.0564588	-0.0911039
0.0647996	0.1687		0.0644506	-0.00900023
0.00428409	0.0420072		0.00124643	0.00876548
0.0136245	0.034905		0.0129414	-0.0235935
-0.00687515	-0.0644199		0.075939	0.208864
0.00572201	0.0427399		0.012705	0.0554861
0.0558178	0.0387867		0.037775	0.000877303
-0.0154467	-0.0273102		-0.0438864	-0.0451726
-0.00171292	0.137804		0.00597006	0.0583859
0.0673794	-0.00865961		0.00153247	-0.00923324
0.0456443	0.172838		0.153858	0.167391
0.0425779	0.104615		0.0168782	0.0418707
0.0389889	0.0618939		-7.63769e-05	-0.0626755
0.0251204	0.173765		0.066848	0.118302
0.0236292	0.106472		0.0550979	0.0437863
0.0834242	0.105317		0.0748881	0.0701007
0.0615322	0.104667		0.00966176	0.0175507
0.0315819	0.132988		-0.00847613	0.0429556
0.0326074	0.160287		-0.0105006	0.0329827
0.0255875	0.0652002		0.0719146	-0.0360814
0.084339	0.157874		-0.0329305	-0.0147902
0.0721307	-0.0327141		0.0320548	0.0683818
0.113066	0.155479		0.0395436	-0.0083595
0.0117267	0.0370086		-0.00418657	0.0745481
-0.0499939	-0.00288536		0.0492487	0.0306333
0.0648518	0.0689056		-0.00754566	-0.0274479
0.038251	0.0711515		-0.0393855	-0.0879505
-0.00764558	0.0386284		-0.0629129	-0.0463093
0.102655	0.0703725		0.0250307	-0.0157501
-0.0358724	-0.0591339		-0.0975897	-0.128008
0.0363078	-0.0212311		-0.0341648	-0.151482
0.0305471	-0.0291675		0.030045	0.0805527
0.103292	0.120381		0.0711509	0.0384268
0.0089292	-0.0503739		0.000634495	0.0407259
-0.00825504	0.0985478		0.0487624	0.0571852
0.105097	0.114623		0.00683882	-0.0120996
0.00906332	-0.0020872		-0.0629389	-0.0507971
0.0145282	0.0761124		0.0590007	0.0876329
-0.0157198	-0.0114294		-0.0390543	-0.0601718
0.096566	0.0803429		0.00191068	0.0524002
-0.0239096	0.0865917		-0.0152687	0.0696284
0.0309384	-0.0694631		-0.0221821	-0.0807514
-0.0264536	0.0292654		0.0242337	0.0393625
-0.034943	-0.16071		-0.0366464	-0.120784
-0.0103688	0.100798		0.0779704	0.152305
-0.0695303	0.0653812		-0.0191962	0.025975
0.0365312	0.125218		-0.00543941	0.0749882
-0.0150851	0.0343696		0.0493255	0.126653
0.108992	0.110104		0.0320175	0.0659553
-0.0385895	-0.0891481		0.00466386	0.0259951
0.105092	0.179355		0.0675596	0.0621734
0.0304755	0.0857907		0.0489129	-0.00373946
0.118893	0.30706		-0.0255748	-0.00600853
0.00124104	0.15791		0.0313556	0.00224204
0.0356215	0.0020403		0.0244638	0.00487002
-0.0642395	-0.0527803		-0.0218575	-0.0067598
-0.0562738	0.0633564		0.0510714	0.048069
0.0131141	0.242539		0.0427907	0.0252195
0.0352477	0.131644		-0.0123006	0.0249789
0.0816228	0.0144899		0.033834	0.0178367
-0.0461579	0.0351443		-0.0819008	-0.117836
0.0017583	0.140183		0.00578592	-0.0450161
0.0420917	-0.0155967		0.0021111	0.110986
-0.0449771	-0.0772539		-0.000844813	0.103525
0.0216326	-0.0705946		0.0201493	0.0232863
0.00393764	0.119945		-0.0573099	0.0129601
-0.02795	0.00464671		0.0237157	0.0103825
0.0140411	0.0748425		0.0512546	0.0429592
0.0998433	0.151864		0.0334042	0.0701722
0.0163153	0.106414		0.0562464	0.0736177
-0.0096854	0.127997		0.0498968	0.0622706
-0.0351043	0.0433335		0.0417135	0.0643786
-0.0295287	0.079871		0.00329939	0.0887566
0.0553798	0.239717		-0.0619768	-0.130566
0.149082	0.186263		0.0696123	0.105762
0.123985	0.0553121		0.0343077	0.0588575
0.0551097	0.054132		0.0466925	-0.0314799
0.0237393	0.110739		-0.0218795	-0.0312952
0.0519458	0.0468694		-0.0177733	0.0173897
-0.0591014	0.142586		-0.0284945	-0.0764165
0.0260563	0.0300195		0.0521459	0.0623694
-0.0890088	-0.0585552		0.0699301	0.101907
0.0945855	0.218406		0.0464197	0.00936097
0.115128	0.0638009		0.0787747	0.0969669
0.0690019	0.182505		0.00200028	0.00994237
0.104866	0.0658995		0.026268	0.108562
0.0934513	0.201975		-0.00372633	0.126041
0.0754526	0.138893		-0.025527	-0.0384676
-0.108709	-0.127799		0.00875883	0.0305226
0.0154628	0.0241019		0.00659577	0.10135
0.106783	-0.11062		0.0153909	0.0153429
-0.0609182	-0.038136		0.00865372	0.0398235
0.0452148	0.133399		0.0430622	-0.00417485
0.0216754	0.151168		-0.00145621	0.0626857
0.00718162	0.0496541		0.0329076	-0.0246727
0.0460798	0.0100303		-0.0294594	-0.014152
0.0119856	0.0521915		0.0812396	0.118106
-0.00688945	-0.0545074		-0.000939082	0.0600646
-0.0507875	0.0269047		0.0199233	0.0424695
0.0268538	0.0834532		0.016286	0.118289
-0.0640497	-0.12503		0.0302737	0.0444251
0.0431697	0.194357		0.020897	0.042172
-0.0302738	0.0748382		0.0309835	0.0621549
0.00283881	0.0141422		0.0620446	0.149509
0.000345462	-0.176667		0.0416549	0.0706096
0.030306	0.0202619		-0.109059	-0.115615
-0.00881646	0.0609226		-0.00444044	0.0204695
0.0794863	-0.127226		0.0053277	0.0402818
-0.0136301	-0.036646		0.00201255	0.00525264
0.00267544	0.0739892		-0.0490172	0.00919323
0.102071	0.132652		0.0137803	0.00804204
-0.013893	0.229161		0.0461944	0.00548055
0.0658309	0.0188388		-0.00569479	0.0852781
-0.00451493	0.144924		-0.0718314	-0.0926288
0.0431274	0.156675		-0.0410173	0.0511252
0.083722	0.12652		0.035366	0.146165
0.0257843	0.0695087		0.079379	-0.0257433
0.0655739	0.211879		0.0223024	0.0628387
0.0510397	0.0718443		0.035223	0.0542663
0.102784	0.0761635		-0.0497248	-0.100299
0.0989141	0.182984		0.0407674	0.0265994
-0.0314745	-0.0395818		0.0174468	0.0543564
0.0172738	-0.0871686		-0.0767204	-0.143916
-0.0147848	0.109799		-0.068484	-0.0160158
-0.0340285	-0.100349		-0.0148112	0.0638633
0.0160683	-0.0538821		-0.00399716	0.0593001
0.157676	0.208657		0.00823305	-0.0242421
0.036963	0.0907831		-0.00942173	0.0302512
0.0293675	0.0426038		0.00722772	0.0568936
0.0646101	0.190497		0.098958	0.058876
-0.00213953	-0.0248543		0.0104732	0.0670824
-0.0331316	-0.0398789		-0.0274879	-0.0187079
0.0645725	0.175023		0.0229807	-0.031625
0.108034	0.133074		0.03692	0.0759433
0.0331436	0.0992273		-0.0243025	-0.00123157
0.0716366	0.183125		-0.0170427	-0.104585
0.00304719	0.0528398		-0.00357771	0.0266771
0.0315826	0.0988196		-0.0334132	0.0559815
0.0209484	0.0939279		-0.000564072	-0.0326318
0.102544	0.214399		-0.0281911	0.0397689
0.0626016	0.101213		-0.00552585	-0.00407541
0.0555087	0.10415		0.0195206	0.0358206
0.0818555	0.155101		0.0526625	-0.0378369
0.0413844	0.0819798		-0.00419114	0.0701903
-0.0250041	-0.0459447		0.0367551	0.0502282
0.0420998	-0.0514123		0.0550599	0.108987
-0.0106031	-0.0359639		0.0159338	0.0884398
0.0306973	0.157104		-0.0168142	-0.0165353
-0.0343702	-0.0676057		-0.0227494	-0.109911
-0.0235449	-0.118907		0.0461467	-0.0569842
0.106774	0.185087		-0.0281278	0.0604982
-0.0357343	-0.111751		-0.00242641	0.0974896
0.0646345	0.25187		-0.0233018	-0.0176373
-0.110046	-0.118759		0.038251	0.0545543
0.0718589	0.146269		0.0246293	0.034445
-0.0424078	0.0189134		-0.0168816	0.0220925
0.0831066	0.0486319		0.00547588	0.00864761
0.0393136	0.183318		-0.0145629	0.0256119
0.047405	0.091462		0.097158	0.0295368
-0.016007	0.0926492		0.0176079	0.0309413
0.0310369	0.113263		0.0434635	0.125843
0.0404613	0.0446154		-0.040892	-0.111236
0.0816369	0.10225		-0.000365312	-0.0213538
0.0286988	0.112172		0.0469334	0.110958
0.0742648	0.119031		0.0405603	0.082832
0.137236	0.0705385		8.01838e-05	0.0524811
0.0838867	0.0866604		0.0264117	0.0388794
-0.0132265	-0.131966		0.0109667	0.0830676
0.134818	0.085148		0.0490911	-0.0377264
0.0312898	0.0658136		-0.0455945	-0.11145
0.115942	0.06499		-0.0348567	-0.0207845
0.00207402	0.0571614		-0.0493128	-0.0168844
-0.02246	0.0148716		0.0103756	-0.00618313
0.0557032	0.133729		-0.0256887	-0.029899
0.117881	0.130393		0.0463965	0.0621522
0.0616221	0.101351		-0.0256803	-0.000860025
0.00503317	0.0250755		0.0519896	0.0289279
0.101604	0.134114		-0.0174461	-0.0425228
0.00549775	0.0825661		-0.0317781	-0.0250612
-0.038282	-0.0182302		0.0453707	0.00870891
-0.0263055	-0.0245565		-0.0645773	-0.0447928
-0.0128333	0.0498247		0.0419768	0.049426
0.0189647	0.135399		-0.00290803	-0.0464507
0.092081	0.215554		-0.0135328	-0.0130243
-0.0428333	-0.0322849		0.0741815	0.0935402
0.0670549	0.0682579		-0.00147003	-0.00178209
0.0773327	0.210347		-0.00199461	-0.0156997
0.098981	0.0600741		0.035412	0.0376275
-0.0255631	-0.192691		-0.00172186	0.0287022
0.0744703	0.12205		0.0544194	0.0976487
0.0429124	0.0436578		-0.00864706	-0.00717651
-0.0257494	-0.0573631		0.0476072	0.131118
0.131546	0.0796022		0.0431102	0.0674648
0.0284671	0.0567634		0.0321354	-0.0473775
0.062603	0.029217		0.0228062	0.10741
-0.0189166	-0.030189		0.0417156	0.0845084
0.0255181	0.102065		-0.0122984	0.0456542
0.140457	0.118004		-0.0628873	-0.00155926
0.0674783	0.119355		0.016683	-0.000365912
0.0226813	0.0859929		0.132962	0.083446
-0.0113194	-0.026401		0.0545955	0.0409897
0.0539178	0.142901		6.46704e-05	-0.0140565
0.048511	-0.0146662		-0.0215353	0.0160118
0.0571481	0.171934		0.0971257	0.0535178
0.104187	0.0880004		0.0129414	0.0351217
0.00637525	0.0919648		0.0131469	-0.012094
-0.0485972	0.0459818		-0.0675365	-0.055216
0.0147071	0.221921		0.0513721	0.0614065
0.0860184	-0.029967		0.0377587	-0.00553801
0.0618706	0.0602153		-0.0278969	-0.0485854
0.0380092	0.0124281		0.050028	0.0495981
0.135357	0.227113		0.0654172	0.0417695
-0.0219863	0.0126159		0.0393543	0.0734669
0.0993367	0.0904464		-0.0562966	-0.0370077
-0.0168207	-0.0789952		-0.0371632	-0.0326243
0.0105712	0.0125061		0.0444029	-0.0802576
0.0396486	0.124961		0.0623269	0.0328431
0.0703541	0.114671		0.0760828	-0.0284682
-0.000921505	0.114045		0.00886373	0.0189093
-0.00459061	0.0638209		0.0585033	0.104015
-0.0465079	0.0255325		0.0252329	0.00165527
0.0578515	0.106966		0.0292117	0.0199849
0.0289581	0.0305367		-0.0535697	-0.0147581
0.0396275	0.0261377		0.0314159	0.0785151
-0.00206422	0.169842		-0.00492381	0.0348194
0.095492	0.177297		0.0612419	0.0869105
0.0264439	-0.107851		0.0889907	0.0288686
-0.0146273	-0.00572596		0.068873	0.0785818
0.112173	0.176011		0.0803742	0.0367257
0.0165711	0.0405376		0.0257079	0.0687397
0.13765	0.144915		0.00694346	0.0461354
0.104431	0.210671		-0.0282918	-0.0156211
0.0385328	-0.165417		0.0822551	0.12363
0.0041072	0.160802		0.0512052	-0.00249452
0.0109609	0.0372885		0.030364	0.0638402
0.040595	0.241694		0.0322863	0.0646146
-0.0316319	0.055652		0.0074156	-0.00746999
-0.0449413	-0.0421348		0.028766	0.0439766
-0.0331214	0.04055		0.0362345	-0.00576871
0.10866	0.127436		-0.0144287	0.0513946
0.111782	0.152758		0.022256	0.001646
0.0675653	0.0207754		0.0126041	0.005152
0.0432237	-0.0952349		0.062233	0.118269
0.0369492	0.103369		0.058208	0.0531171
0.100593	0.142555		-0.0248896	-0.110964
0.0365681	-0.00849384		0.0033742	0.049
0.0519289	0.134684		-0.0568595	0.00189314
0.0754675	0.106093		-0.000888378	0.0137589
-0.0441638	-0.0156633		0.0322938	-6.32705e-05
0.138855	0.130467		0.0282093	0.0376684
0.0805172	0.147257		0.0892457	0.0449363
0.126917	0.119889		-0.00956065	0.0576069
0.108112	0.0889775		0.00946375	0.0660844
-0.0220741	0.0229287		-0.0429257	0.00213512
0.13189	0.190142		0.0257717	0.053597
-0.0126923	0.152488		0.0276695	-0.00977714
-0.0659707	-0.190248		0.0485021	0.0844621
0.131966	0.26168		0.055379	0.0569358
0.0150115	0.0913046		0.100229	0.0612654
0.0759707	0.306552		0.051171	0.0391379
0.00210682	0.0133316		0.0209475	-0.0322934
-0.027596	-0.0345323		-0.0439255	0.0255154
0.00951259	0.000210469		-0.0718	-0.118299
-0.00733597	0.0231418		-0.0242465	-0.0698474
0.00740379	0.0358554		-0.0539428	-0.0490397
0.0139873	0.0730795		0.0270852	0.0231953
0.00492408	-0.0146223		0.00320218	-0.0228924
0.133704	0.282291		-0.109284	-0.0300323
0.051739	0.094091		0.0153981	0.00645972
-0.0244332	-0.0633356		-0.00666065	0.0210286
0.0371067	0.0567426		-0.110865	-0.08057
0.0356192	0.195844		-0.113316	-0.108524
0.04785	0.149437		0.0224455	0.020083
-0.00585607	0.125919		-0.0416158	-0.078167
-0.0699633	-0.0618615		0.0126609	-0.0151852
0.0886686	0.253658		0.0450014	0.120121
0.0381433	0.0872167		0.0794201	0.112151
-0.0455795	-0.0296667		-0.0364183	-0.0230991
-0.095312	-0.216721		0.0520553	0.134294
0.144774	0.205899		-0.0203144	-0.0853372
0.0526667	0.066893		0.0541193	0.110649
0.12804	0.199838		-0.0101417	0.0610269
0.0505256	0.0555817		-0.051124	-0.0864141
0.0468431	0.106395		-0.0487678	-0.0379057
0.0155748	0.139306		-0.0850516	-0.170504
0.0413157	0.087473		0.0828308	0.0204579
0.0696095	0.131916		-0.040992	0.0361948
0.0207629	0.11234		0.00789615	-0.0260399
0.0586344	0.117404		0.0125769	-0.134466
0.0830421	0.235327		-0.00394599	0.0866865
-0.0187368	0.0586617		0.101248	0.0391069
-0.0921691	0.031158		-0.058433	-0.0582086
0.0735731	0.0513796		-0.038171	0.0199889
0.0236967	0.0533031		-0.0992035	-0.128349
0.00349135	0.00317489		0.0027016	0.045981
0.0119089	0.0823322		0.0388756	0.104769
0.0363138	0.0685521		-0.0437705	-0.025267
0.118792	0.164972		0.0497084	0.180366
0.103524	0.00134484		0.031584	0.0353993
0.121124	0.16796		0.0221489	-0.0467123
0.039037	0.0373839		0.017112	-0.00791711
-0.0172537	0.00621533		0.0876992	0.138271
0.0445865	0.0921866		0.0209226	0.0924544
-0.0236336	0.0636675		-0.0432651	0.132918
0.0282724	0.230323		-0.0340255	-0.0148789
0.0136694	0.133673		0.00530109	1.64639e-05
0.102661	-0.0276268		-0.0142117	0.0282904
-0.0117135	-0.0419881		-0.0335435	0.02557
0.0870733	0.00321929		-0.00175137	0.142018
0.0246091	0.127533		0.0662057	0.0291085
0.104581	0.0672572		-0.0376681	0.026897
0.0554524	0.126464		0.0280459	0.10909
0.126503	0.118082		0.0120886	0.0415748
0.0436335	0.0724633		-0.0399889	-0.0302078
0.0475089	0.117429		4.24598e-06	0.124813
0.0335644	0.0537367		0.00385147	0.00781259
0.00347142	0.228887		0.0514016	0.00196943
0.123119	0.227757		0.0239637	-0.031388
0.0217796	0.0894766		0.0815521	0.0530184
-0.022403	0.0501425		0.028799	0.0556759
-0.0468175	-0.0904662		0.01511	-0.00701627
0.0262314	0.119975		0.0465705	0.0500451
0.0813534	0.0976152		-0.027562	-0.0798217
0.00214189	0.0876978		0.0284796	0.0970727
0.137374	0.130017		0.0726347	0.0461006
-0.0113728	-0.103971		0.0964572	0.0370173
-0.00139001	0.102397		-0.00601022	-0.0486322
0.0272787	0.0843147		0.0611435	0.0430832
0.0272432	0.109638		0.032445	0.0414839
-0.000617607	0.0705411		-0.0386885	-0.0755176
-0.0291985	-0.0504106		-0.0559114	-0.092987
0.10348	0.071459		-0.0577909	-0.118801
0.104499	0.0850357		0.0557934	0.111488
0.0144538	0.189365		0.0165078	0.0365398
-0.0648602	-0.0328722		0.00693225	0.133974
0.0075243	0.0242009		0.0361528	-0.0118439
0.0633411	0.07537		0.0404957	-0.0235035
0.129819	0.167168		0.0235091	-0.0145073
0.00206315	-0.012544		0.0271032	0.00126997
0.00720604	0.0384362		0.0273707	0.0477157
-0.0277381	0.173989		-0.0298703	0.0589748
0.0191584	0.113112		0.00720412	-0.0590162
0.0063752	0.124546		-0.0548516	-0.154319
0.0337841	0.185005		0.0469727	0.0724199
0.0578243	0.144661		0.0261277	0.044657
0.0254888	0.0604377		-0.0039476	0.0175921
-0.026044	0.0186844		0.1453	0.0249934
0.075461	0.179692		-0.00420294	-0.0948257
0.00583251	0.0415775		0.00132898	0.0877862
0.0826986	0.0832401		0.0159181	0.0493199
0.0719446	0.175356		0.0675966	-0.0741063
0.00910108	0.151464		0.0496349	0.0320799
0.0241689	0.199975		0.0379037	0.100387
0.0323236	0.11839		-0.00963629	0.15274
-0.0372463	0.187019		0.0659629	-0.0191149
-0.0318125	0.0345147		0.0392269	0.0598893
0.0404592	0.120577		0.0512097	0.0648372
-0.0304995	-0.0896268		0.00375966	0.0102643
-0.111596	-0.136711		-0.00723795	0.0426675
0.0985757	0.12234		0.0630992	0.0282586
0.0982509	0.100418		0.0532093	0.104566
-0.0286174	0.039076		0.079798	0.0112596
-0.0232584	0.0509445		0.0380483	0.0853944
-0.00401992	0.0976097		-0.0519622	-0.0375474
-0.0140901	0.0715702		-0.00738714	0.0152548
0.0619531	0.0762124		0.0547859	0.0560478
0.0250252	-0.015634		-0.0157864	-0.0256515
0.0646756	-0.0273581		-0.0352722	-0.00159146
0.1613	0.20092		-0.0148969	-0.0186549
-0.0466068	0.105017		-0.00136814	-0.0184709
-0.0457513	-0.0799492		0.0126558	0.0884691
-0.0272175	-0.0326719		-0.015788	-0.126511
0.111569	0.118478		0.0640073	0.114095
-0.00436258	0.127416		0.055914	0.143983
0.127963	0.135578		0.0438231	-0.0439303
0.0809108	0.117673		0.0980652	0.130937
-0.0696366	-0.116148		-0.00898393	-0.00478225
0.0675932	0.184837		0.0942769	0.0693241
0.0362342	0.112387		0.0654976	0.0343523
0.0662792	0.0104904		-0.028964	-0.00731601
0.128587	0.181744		0.0313457	0.102082
-0.085478	-0.156314		-0.0147152	0.0366558
-0.0228367	-0.119008		0.0493438	0.0727842
0.0577038	0.105821		0.0573697	0.141749
0.0189161	0.143557		-0.0185484	0.0649546
0.077797	0.123221		0.0136189	0.0238309
0.111433	0.0942884		-0.0128819	0.0916932
0.0512771	0.244017		-0.0318187	-0.0396696
0.100458	0.211408		-0.005538	0.0620525
-0.00165956	0.0616993		-0.0300999	-0.0208929
0.103908	0.0781858		0.0269826	-0.0132528
-0.010376	0.0809035		0.0228893	-0.0179423
-0.000772549	0.137596		-0.00110827	0.0156009
-0.0285425	-0.00711713		0.00221735	-0.0371045
-0.0344259	-0.0846215		0.0359451	0.00849516
-0.0172166	0.188658		-0.0356601	-0.12992
0.00852286	0.0424618		-0.0301482	0.0470825
0.0751761	0.17501		0.0802892	0.0446636
0.0679869	0.0852499		0.0560957	-0.0024635
0.0032876	0.103532		0.0933832	0.0806942
0.0268594	-0.0383261		0.016654	0.00294756
0.101815	0.0955723		0.0627196	0.161011
0.0458921	0.0579804		0.00681474	-0.0099389
-0.0763201	-0.148284		0.0170673	0.0643647
0.0301326	0.0749427		-0.014566	0.0316862
0.111626	0.20031		-0.00556186	-0.102527
0.0800718	0.0925517		0.000801814	0.063956
0.0988862	0.184306		0.0339598	0.114006
0.134402	0.165211		-0.00426697	-0.0577323
0.112137	-0.0980076		0.050489	-0.01989
0.0485152	0.0652706		-0.0056555	-0.00761016
-0.035092	0.00181937		0.0172808	0.0753499
0.13116	0.220899		0.0404302	0.113011
-0.0218178	0.157032		0.0119887	-0.0393358
0.0228696	0.0724485		0.0246342	0.0592247
0.0957842	0.213769		0.0495458	-0.0256464
0.099642	-0.0645283		0.103281	0.0616466
-0.0228459	-0.0366503		0.0637156	0.0365806
0.102844	0.0458523		0.0284446	0.0498768
0.0606908	0.0501353		-0.0292328	-0.0217708
0.0353566	0.0790294		-0.107258	-0.140652
0.00181178	-0.0606935		0.0832565	0.0514676
0.0270734	0.281837		-0.020528	0.0555217
-0.065367	-0.062256		0.0759696	0.0702763
-0.0185879	0.0433242		0.0395968	0.0347125
0.0956018	0.136004		-0.0738638	-0.0612689
0.0644511	0.147557		0.04131	0.00930797
0.0442776	0.108732		0.0211118	-0.00563686
0.132108	0.186225		-0.0139211	-0.0141541
0.0100307	-0.00132514		0.00798494	0.0432395
0.127158	0.186241		0.0325113	0.0356848
0.0632991	0.250209		0.0185434	0.0231817
-0.0520586	-0.0742878		0.0252988	0.0828267
0.0795211	0.111466		0.00848	-0.0275141
0.0104192	0.0603989		0.0504725	0.0361174
0.00442357	0.0604524		0.0157464	-0.0775966
0.112594	0.0351075		-0.0153476	0.00376734
0.0954779	0.100003		-0.0364989	0.0311392
0.0950221	0.196251		0.0738353	0.0868364
-0.0289874	-0.118435		0.00274084	0.0327946
0.03504	0.00975871		0.0252207	0.0524333
0.0857108	0.0329425		0.0530645	0.143702
0.0360565	0.0314227		0.0185048	0.02046
-0.0837501	-0.0927356		0.0136515	-0.00110484
-0.0429746	-0.0918848		-0.00558384	-0.0272401
0.0520092	0.0745604		-0.0467424	0.0732175
0.0888287	0.0341133		0.0693222	0.0685846
0.0185723	0.0572981		0.0696177	0.0585255
-0.0253257	0.0535278		0.0394678	0.0246239
0.0363258	0.0908154		0.12416	0.0976659
0.0255696	-0.00934461		-0.021035	-0.0117306
0.0442595	0.127127		-0.0575684	-0.0581109
0.00297864	0.128305		0.0573981	0.0786388
0.0466375	0.0459721		-0.0188508	-0.131673
0.0427426	0.0742819		0.0361878	0.0481013
0.0241103	0.0361969		0.0585638	0.169086
0.0932456	0.11726		0.0452364	0.0731125
0.0454983	0.0531462		-0.00658028	0.116532
-0.0520861	-0.168719		0.00964805	0.0453821
0.0537197	0.00908407		0.0457212	0.0890429
-0.0040236	0.0782827		0.00963211	-0.0363406
0.00168204	0.0540254		-0.0852905	-0.0916963
0.042496	0.125916		0.00520146	0.0126194
-0.0333558	-0.0900294		0.0226557	0.00613795
0.0985622	0.189198		0.0195587	0.0650365
-0.0144804	-0.0477742		0.0974612	-0.0573614
0.0248662	0.00573014		0.0422026	0.00827019
0.0765106	0.130519		-0.0428477	-0.0697906
0.0468837	0.0440592		-0.0289446	0.00318781
0.0151314	0.115246		0.0279795	0.0389642
0.0686272	-0.00262965		-0.0141007	-0.039259
0.0890881	0.089426		0.0228801	0.0789985
0.00775343	0.0635564		0.0553304	0.165069
0.0122457	0.0285235		0.00772096	0.0364824
-0.0456809	-0.0105493		0.0700127	0.0871716
0.074564	0.0468288		0.0261059	0.0382054
0.00482946	-0.0406376		0.054188	0.0679287
0.0281009	0.0828021		0.0146788	-0.0136147
0.038025	0.0904476		0.0375225	0.0802551
0.0191843	-0.195427		0.0296795	-0.0280654
0.00277299	0.038789		0.00454821	-0.00666511
-0.0127846	0.000640075		0.114802	0.043613
-0.00405777	-0.0711671		-0.00839663	0.0147165
-0.0440734	-0.0411897		0.0323705	0.0489155
0.0833476	0.0219515		0.0260411	0.108592
0.0433017	0.084262		0.00612705	-0.0130545
0.070693	0.0722243		2.9358e-05	0.0517797
0.0425396	0.015027		0.0100112	0.048442
0.0544886	0.0256279		0.0146709	0.0133701
-0.0119138	-0.030702		0.00903097	0.0525284
0.030858	0.131312		0.0345407	0.00163005
0.0505306	0.0282578		0.0328645	0.0646539
0.00885454	0.0614506		0.0458627	0.0225276
-0.0107675	-0.0998424		0.0404824	0.0605103
-0.00788288	-0.000238547		0.0987462	0.0528775
0.0365519	0.127123		0.000722655	0.0201473
0.0183728	0.0788943		0.00891719	-0.0662811
0.0941713	0.141042		-0.0032573	0.0624739
0.124677	0.162795		-0.0143511	-0.0156143
0.0980955	-0.0262478		-0.0429229	0.00890993
0.00843315	0.015145		0.0107725	-0.0753951
0.0874439	0.127726		0.0609825	0.0840698
-0.0299208	-0.0582074		-0.032469	0.0719044
0.0298254	0.0455527		0.0439589	0.0800205
-0.0148678	0.00728964		-0.0693448	-0.0859414
0.00718012	0.0128478		0.0134346	-0.00243437
0.00547277	-0.0146266		-0.00392121	0.0126342
0.000976857	0.0639757		0.0123002	0.0607368
0.0635079	0.167907		-0.010114	-0.0277441
-0.00104797	4.42715e-05		-0.0367049	0.0156938
0.0380218	-0.0424801		-0.027531	0.00180843
0.0913158	0.190336		0.0249365	-0.0153667
0.0931937	0.233818		-0.0509793	-0.0295236
-0.02142	0.0551084		-0.0115904	0.0246871
0.0237095	0.143026		0.0239239	0.0958521
-0.0434267	-0.0778707		-0.0296939	-0.0318192
-0.00010963	0.029093		0.0823243	0.163628
-0.015779	0.115545		-0.000194363	-0.0511486
-0.0401169	0.0548995		0.00732557	0.0462872
0.032004	0.021394		0.0211106	0.0408105
-0.00319492	0.0129253		-0.0415742	0.0388329
0.057696	0.0612438		0.0654047	0.0636005
0.143685	0.114559		0.0381199	0.0867434
-0.0644802	-0.054348		-0.0213555	-0.00989648
0.0117468	0.0517795		0.00584075	-0.017654
0.0753416	0.0414019		-0.00339408	0.0816501
0.0323283	0.0537424		0.00913565	-0.0401093
0.00154103	0.0093776		0.0245124	0.0493479
-0.00749738	0.0238847		0.0716588	0.0819316
0.0811857	0.190479		0.0269061	0.0439862
0.0876553	0.225155		-0.0298983	0.0619121
0.122232	0.222714		0.026428	0.111835
0.0785978	-0.057351		0.0138586	0.00795807
-0.0403902	0.0944405		-0.0034496	-0.0679693
-0.00167536	0.103895		0.0061349	0.0204335
-0.0610397	0.0564348		-0.00130795	0.0354673
0.0184836	0.0461044		0.0350388	-0.0206258
0.0461461	0.11477		0.0305829	0.0283708
0.115428	0.144902		0.032631	0.06938
0.0953702	0.105901		-0.00416755	0.0809885
-0.00627831	0.168422		0.0634036	0.0365838
0.0431918	0.0249913		-0.00313232	0.0371905
0.0613424	0.113628		-0.0645903	-0.0623745
0.0747139	0.160062		0.000755688	0.0778435
0.0183671	0.0414529		0.0229677	-0.0167881
0.0550344	0.0661772		0.0396494	0.00920104
0.0682146	0.120194		0.0242719	0.0841292
0.129744	0.0490738		0.0243222	0.021916
-0.0111387	-0.0082793		0.0379221	-0.07549
0.043307	0.143247		-0.038958	-0.128432
0.0478434	0.0919115		0.0267915	-0.0148919
-0.00750406	0.00293657		0.179343	0.179873
-0.0126828	0.035688		0.136731	-0.0166343
0.090119	0.137595		0.0977553	0.073808
0.0235032	-0.0269981		0.0331965	0.0738359
0.0661296	0.0670442		0.101435	0.118735
0.0475667	0.0670517		0.148645	0.0572888
-0.0248769	-0.0732429		0.178887	0.0238667
0.0807727	0.00916138		0.0888545	0.0269559
-0.0897591	-0.103885		0.194657	0.115856
0.0220414	0.0550696		-0.0788503	-0.036117
0.0195512	0.0335326		-0.0462884	0.0687253
-0.00764088	0.073295		0.0860693	-0.0601192
0.010708	0.0011632		0.161203	0.00640501
-0.000543195	0.043251		0.157656	0.0111195
-0.00225394	0.125853		0.174878	0.122328
-0.0102766	-0.0361305		0.0622233	0.0517997
0.096456	0.0692963		0.0745011	-0.0157401
-0.0104915	-0.030122		-0.127157	-0.0448485
0.110721	0.0522397		-0.203418	-0.159153
0.0396921	0.226419		0.106353	-0.107825
0.132001	0.179812		0.0739061	0.120634
0.00847572	0.0887025		0.0940807	-0.205617
0.0923353	0.147878		0.0233679	-0.00177695
0.0179652	0.000383942		-0.115309	-0.21472
0.0284326	0.0713462		-0.214945	-0.288504
0.0269497	0.0167108		-0.0669883	0.0839999
0.0204421	-0.167172		0.136068	-0.167766
0.0888891	0.195297		0.00733766	0.0647088
-0.0102424	0.0378333		0.170673	-0.0383728
0.0112508	0.0904637		0.161891	0.0973146
-0.109961	-0.19025		0.069867	-0.0102307
0.0946832	0.192843		0.186048	0.119341
0.0181843	0.182684		0.124963	0.110392
-0.0264862	-0.0184383		-0.255011	-0.18482
0.050505	0.0490472		0.077243	0.0566171
0.064959	0.0275613		0.155802	0.0675976
0.0437655	0.0807335		-0.00302344	-0.00560213
0.0521677	0.114479		0.14939	0.0425053
0.035753	0.124906		0.126274	0.144866
0.0848417	0.077886		0.121778	0.0292913
0.0261455	0.0254991		0.193864	0.103835
0.0163434	0.0623298		0.104145	0.00952014
0.0220352	0.0389187		-0.132348	-0.0850163
0.121433	0.205956		-0.090333	-0.131473
-0.00791875	-0.0252414		-0.165832	-0.213921
0.0763082	0.255356		0.0648515	0.0921495
0.0513799	0.208495		0.13324	0.12405
0.0396543	0.151469		0.081366	0.102379
0.0151611	0.0933507		0.152652	-0.000518396
0.00400395	-0.13255		0.107332	0.106759
0.0115368	0.0167559		0.108781	0.0523484
0.0821538	0.138512		-0.0719164	0.0305665
0.0036027	0.1174		0.171637	0.125618
0.0576805	0.0893587		0.123504	0.132945
0.075106	0.0285976		0.0505816	0.0194838
0.0703916	0.0820667		0.0905648	0.124351
0.0177576	0.0606951		0.114897	0.0687146
-0.0410504	0.0259978		0.178505	0.0244614
-0.0020972	0.0701702		0.192112	0.186599
0.0174206	-0.0532869		-0.0858048	-0.094882
0.102336	0.185232		0.0316853	0.0755087
0.0804273	0.0809695		0.0395616	0.0980895
0.0358443	0.0636512		0.106166	0.0609182
-0.0159379	-0.0770108		0.0316093	-0.0696543
-0.0423267	-0.0408411		0.152739	0.162856
0.0243169	0.0236265		0.116005	0.0892512
0.0155291	0.000165576		0.111433	0.0604572
0.0235114	0.11791		0.100568	0.054358
0.0781655	0.0333132		0.144702	0.0298128
0.0093821	-0.0369773		0.134425	0.122285
0.0303467	0.19914		0.271333	-0.0238815
0.101897	0.203013		-0.0414794	0.0670728
0.0447581	0.142558		0.18793	0.0519287
-0.00729263	-0.00746491		-0.197117	-0.0873881
-0.0341718	0.0964564		0.167148	0.0753189
-0.0712853	0.039421		0.111867	0.0984023
0.0855242	0.106273		0.193267	0.121676
-0.00626144	0.0355339		0.130301	-0.0294065
0.0566777	0.162293		0.0873684	0.107588
0.00415214	0.0524949		0.100281	0.105635
0.0145612	-0.0269146		0.132518	0.0564408
0.0944268	0.101138		-0.124849	0.0267534
-0.0107588	0.100573		0.077723	-0.0407648
0.0347912	0.0930933		0.0111243	0.0347002
0.117646	0.252541		0.0672689	0.0690152
-0.0380622	0.0265134		0.133901	0.0512103
0.0371929	0.212668		0.00580003	0.0759106
-0.00954521	0.0618115		0.131484	-0.122422
0.00327316	0.0559977		0.107046	0.0272455
0.0991969	0.148522		0.0475647	0.00536491
0.0283334	0.103057		0.127631	0.00140996
0.0363464	-0.00140223		0.130505	0.149189
0.104646	0.0945356		0.0876757	0.118445
0.0862887	0.206491		0.0660667	0.062317
0.0294812	0.103427		0.104623	0.149345
0.0974059	0.127268		0.000709523	0.0884512
0.024369	0.0969542		0.133266	0.156085
-0.0382174	-0.0853283		0.177719	0.0888255
0.0866283	0.0966089		0.103445	0.087585
0.128962	0.168113		0.0177558	0.0742239
-0.0135477	-0.0562837		0.122253	0.171758
0.0519048	0.144927		0.15339	0.0412467
-0.033834	-0.183473		0.0438421	0.0831195
0.0188706	0.0894793		0.143483	0.0802005
0.0819314	0.0126047		0.114393	0.0652626
0.13303	0.188971		0.115457	0.119076
0.0396837	0.0837952		0.0423838	0.105621
0.0428172	0.158771		0.173771	0.017176
0.0151387	0.0321205		0.16383	0.0959606
0.00157358	0.046377		0.0651351	0.0269899
0.0259704	-0.0538629		0.0224867	-0.00660162
0.0193952	0.117608		0.135438	0.0755475
0.0759948	0.188943		0.00531852	0.0535899
0.0480476	0.195294		0.0621264	0.0561374
0.0634861	0.16645		0.192247	0.142954
-0.0236907	0.0783928		0.0975888	0.0701505
0.0243454	-0.121857		0.131376	0.153285
0.015711	0.102967		0.0660099	0.113131
0.00188821	0.0942982		-0.0385878	0.0527437
-0.0128261	-0.0252026		0.21198	0.106969
0.0181163	0.0306973		0.0624033	0.0501404
0.126162	0.174677		0.0784554	-0.0540335
-0.00238031	0.0357368		0.18901	0.0896339
0.0584578	0.0606207		0.10757	0.115642
0.122282	0.125986		0.192001	0.119325
0.0257477	0.123357		0.048218	0.0253536
0.0186983	0.0427437		0.0690077	0.0823541
-0.0250559	0.0447096		0.179774	0.00543583
0.0329943	0.124503		0.0511354	0.106265
0.0395416	0.0146772		0.0853512	-0.00955768
0.0258873	0.0519828		0.140313	0.0827704
-0.0147666	0.0679321		0.041313	0.0935004
0.0576137	0.0715081		-0.0926671	-0.117146
-0.0251328	-0.0629796		0.183821	-0.0533382
0.0706424	0.00160516		0.158219	0.10512
0.0955499	0.115449		0.18257	0.132274
0.0900911	0.1338		-0.000958715	0.105452
0.0969688	0.296394		0.0965126	0.151086
0.141396	-0.00724592		0.15099	0.0382605
-0.0358729	-0.0835399		-0.0379477	0.0563218
0.0273112	0.206658		0.132345	0.123414
0.110402	0.0893219		0.0993154	0.0258422
-0.0330349	0.0489116		-0.0120852	0.103721
0.0326793	0.164988		0.109857	0.0838198
0.113285	0.170255		0.0988015	0.176842
0.0248363	0.139092		0.10778	0.00689472
0.0790657	0.245256		0.084681	0.105987
0.0812223	0.0880347		0.0432881	0.0915095
-0.0176152	-0.0177036		0.0976465	0.00420419
0.0032946	0.00306601		0.0945252	0.083495
0.0706175	0.0976343		0.0891526	0.125197
0.115072	0.212208		0.0770808	0.0896173
0.0332746	-0.154009		0.103906	0.08709
0.0207602	0.00592824		0.0927689	0.0752703
0.0610104	0.0491423		0.183417	0.0946463
0.150275	0.264512		-0.138256	0.0480484
0.0345306	0.0794979		-0.119765	-0.0724455
0.0467311	0.215987		0.0797555	0.0702646
0.0132281	0.0468946		0.0445424	0.0423641
-0.177869	-0.26722		0.151365	0.0800538
0.0496319	0.254844		0.110859	0.151294
0.0531194	0.0421217		0.155668	0.107493
0.00182593	0.0855135		-0.109852	-0.0596857
-0.0477054	-0.0254028		-0.115753	0.00481236
0.0811439	0.136403		0.145956	0.107763
-0.00184644	0.0283083		0.0211234	0.0198145
0.00420978	0.0704612		0.144836	0.0240529
0.0298745	0.0791941		0.0510246	0.0125565
0.0724445	-0.0133364		0.0984577	0.070728
0.0748087	0.0905109		0.154222	0.189257
-0.0255623	-0.0673535		0.0812854	0.07753
0.0398361	0.143376		0.0196258	0.0393868
-0.0420042	-0.128311		0.0519845	0.106585
0.0725707	0.0894456		0.129608	0.0204983
0.0520171	0.109294		0.0935048	0.149686
0.0401141	0.0345098		0.0944451	0.10805
0.0456311	0.108539		0.103442	0.0563959
0.0530952	-0.00830622		0.105726	0.163659
0.0273139	-0.00435717		0.240931	0.0850554
0.00624003	-0.00102202		0.116101	0.0682923
0.0555257	0.113995		0.0683529	0.0715224
0.00555787	-0.129937		0.123834	-0.0558761
0.0991476	0.164278		-0.0714604	0.02719
0.00689062	-0.0786274		-0.0673695	-0.0923457
-0.0405075	-0.0431762		0.0606753	0.0311347
0.00721574	0.185114		0.110475	0.0840487
-0.0234749	-0.0921957		0.128372	0.0248009
0.140311	0.195325		0.0745661	0.09735
0.123837	0.192344		-0.140187	-0.061025
0.0374919	0.254352		-0.0479016	0.0642079
-0.0626701	-0.0606517		0.0625133	0.0478322
0.0615113	0.0693811		0.131438	0.0260992
0.0587329	0.113886		0.0732233	0.0526275
0.0232274	0.0659424		0.198875	0.119195
0.0600254	0.0703631		0.203802	0.149784
0.00235702	0.137922		0.0848508	0.0653406
0.12308	0.278138		0.130395	0.0690378
-0.0149285	0.181825		0.0797983	0.0825004
0.00785031	0.0245311		0.0862867	0.0875243
0.114548	0.241948		0.106567	-0.0221711
-0.0241891	-0.0759488		0.202365	0.096974
0.0547815	0.171891		0.143767	0.0608967
0.0271691	0.068979		0.0123308	0.0464888
-0.0641909	-0.0269706		0.0109885	0.120735
0.0473271	0.11402		0.0313522	0.0952788
-0.0464702	-0.157173		-0.0560104	-0.0120922
0.0685097	0.0872483		0.0469137	-0.0151947
0.0386227	0.147981		0.0572046	0.0191681
0.00164859	-0.0183793		0.028162	0.12651
0.0433734	0.0463715		0.193864	0.123845
0.0284286	0.142451		0.156044	0.0811779
0.00565924	0.19478		0.0703105	-0.00103384
0.067772	0.18898		0.124517	0.0409228
0.0614748	0.0216337		0.0339454	0.0291669
0.00259301	0.0789464		0.0952662	0.0487006
0.00619296	0.00458662		-0.0518816	0.019128
0.0829592	0.133085		0.0695724	0.115543
0.0678334	0.0157792		0.0480725	0.0301472
0.0234721	0.0157416		0.00204509	-0.0375381
0.0604929	0.184195		0.0919892	0.0729238
0.0573567	0.0402091		0.162528	0.152174
0.0581191	0.105229		0.130374	0.0859017
-0.0351019	0.00958903		0.124336	0.134793
0.110675	0.0516926		0.181458	0.0654214
-0.0192983	0.0776963		0.177654	0.0823388
0.0777607	0.00216155		0.109328	0.0143819
-0.0208261	0.000892407		0.064392	0.0803724
-0.0144	0.052789		0.0943584	0.0593346
0.039003	0.130149		-0.147835	-0.1108
0.105177	0.140627		0.122983	0.060678
-0.00433152	-0.138087		0.133853	0.0942791
0.0679052	0.0352518		-0.122809	-0.0328949
-0.0148127	0.104311		0.0350365	-0.0058997
-0.0132861	0.0569924		0.112395	0.0410729
0.0581903	0.137806		0.136643	0.123618
0.00985567	-0.0504719		-0.0261847	-0.0259474
0.136208	0.250763		0.132815	0.0272594
0.0688476	0.00459571		0.0627214	-0.00119571
-0.00202711	-0.0384934		0.0856091	0.145026
0.0778319	0.0428014		0.0695295	-0.0117944
0.0242666	0.0267921		0.11506	0.0155017
-0.00575142	-0.0198739		0.0641926	0.0888579
0.0670399	0.054202		0.158854	0.116975
0.0537406	0.116077		0.159123	0.0982127
0.0454971	0.148996		0.0760221	0.134089
0.00400785	0.0313448		0.115996	0.126912
0.0161621	-0.0356606		-0.0363227	0.115263
0.0063326	0.0218422		0.0567083	0.141733
0.112602	0.162607		0.087379	0.120965
0.0446638	0.133956		0.222757	0.0993849
0.0141002	0.133034		0.136798	0.0969868
0.139244	0.171972		-0.00188146	0.0149401
0.00136997	-0.0654914		0.0951074	0.0940988
0.0108531	0.178621		0.0547637	0.0438963
0.0632206	0.129613		0.101643	0.136049
0.0352142	0.0847633		-0.138572	-0.124914
0.0614643	0.164092		0.107334	0.0599999
0.0445373	0.00817333		0.0731901	0.0842455
0.0357324	0.0426572		0.153507	0.0776261
0.0522312	-0.0233738		0.19113	0.107515
0.0183735	0.160376		0.134658	0.150593
-0.0195388	0.00952751		-0.067613	-0.0204565
0.0520684	0.0402221		0.142404	0.13312
0.00559946	-0.0285876		0.121434	0.05328
-0.0315548	-0.0314844		-0.0964324	0.0108806
-0.016471	-0.068127		0.0696126	0.0625913
-0.0314924	0.0833495		0.0572498	0.0989803
0.00217405	0.0612229		0.178882	0.0634418
-0.00149126	0.0378692		0.0403195	0.073643
0.0286266	0.0138798		0.115947	0.0653645
0.0697653	0.0393283		-0.141564	0.0175963
0.123081	0.211997		0.0292304	0.0394013
0.0327981	0.108501		0.0966479	0.10539
0.107995	0.247289		0.18241	0.0372712
0.0416678	0.130392		0.121066	0.0558441
0.0443392	-0.0777024		-0.0924135	0.0572565
0.114518	0.219842		0.0548838	0.0525398
0.0101962	-0.0202565		0.155422	0.0827638
-0.0236307	0.112322		0.0915164	0.133812
0.0386668	0.0762606		0.107381	0.0860081
0.112635	0.0749261		0.0746528	0.060317
-0.00380058	0.0592753		0.0956178	0.19914
0.0135387	0.0970669		0.0791344	0.0062196
0.023669	-0.0424763		0.0681702	0.142327
0.00284087	0.0379683		0.0867662	0.033606
-0.00927668	0.125285		0.264719	0.11109
0.0316772	0.00101106		0.00788237	0.00302569
-0.0375514	-0.0245775		0.146239	0.0888853
-0.0301715	0.0297504		0.0620963	0.0219847
0.00770778	0.000175361		0.0544978	0.0361052
0.0219407	0.243182		0.0986204	0.0100962
0.0430845	0.136071		0.157022	0.0120593
-0.0394165	0.00869787		0.252575	0.158253
-0.0109179	0.0531749		0.0299875	0.0693006
0.0388268	0.146		0.0253936	0.0851654
0.118167	0.244648		-0.0756117	0.0630316
0.0525874	0.0946104		0.150164	0.0519856
0.0149168	0.164183		0.147975	0.1168
0.122521	0.126888		0.0107695	0.109478
0.0388443	0.043957		0.00682016	0.0230649
0.0578566	0.085312		-0.159186	-0.209935
0.0262118	0.101198		0.108137	0.00824861
0.0485848	0.000409184		0.169888	0.145147
-0.00339638	0.0417456		-0.125542	-0.145561
0.0221967	0.0346405		0.214862	0.166923
0.0120515	0.0108579		0.0595205	-0.106748
0.031201	0.136987		-0.045179	0.0498766
0.0174538	0.0130751		0.110362	0.112564
0.0176135	-0.00617857		-0.0371188	0.0444055
0.0609039	0.0187157		0.0515724	0.0234831
0.00352565	-0.137444		0.147645	0.113951
0.00694098	-0.069588		0.0216233	0.10912
0.0509178	0.0995945		0.0762783	-0.0671676
0.0580701	0.123924		0.143493	0.0878155
0.0774703	0.086301		0.117348	-0.00152032
0.0342288	0.0880805		0.239533	0.128224
0.054636	0.0864122		0.163944	0.13891
-0.0183123	-0.0740236		0.198175	0.123372
0.0866163	0.103007		0.0513674	0.0691815
0.00149178	0.033062		0.172041	0.176768
0.00281982	-0.0533452		0.0758391	0.0791048
0.0436681	0.144266		-0.0371236	0.0374634
-0.00987939	0.160719		0.228029	0.140816
0.102528	0.191548		-0.020956	0.0584951
-0.11464	-0.142236		0.153473	0.211807
0.0287183	0.0918013		0.188374	0.173699
0.0550375	0.0839717		0.189182	0.110909
0.0925607	0.17591		0.0220487	0.0344298
0.124314	0.303296		0.111199	0.0766774
0.0544551	0.151515		0.0248279	0.0140154
0.022638	0.172665		0.0482975	0.0512019
-0.0315038	-0.0806386		0.111965	0.0422884
0.0725163	0.0179547		0.0512736	0.0208864
0.00570137	0.0587906		0.11839	-0.0229379
-0.0420455	-0.0400053		0.0605942	0.0772098
0.0230664	-0.0210471		0.0496668	0.0812426
0.0446036	0.156828		0.276881	0.144181
0.0447159	0.19293		0.228657	0.137536
0.11381	0.11493		0.200916	0.0956883
0.0837085	0.163822		0.0445046	0.0471746
0.0770337	0.181485		0.0604869	-0.00916555
-0.0238674	-0.0249348		-0.118783	-0.0669382
0.0620354	-0.081923		0.0887878	0.0736363
0.00558458	-0.00381238		-0.0670526	0.0522374
0.119954	0.0454637		0.163642	0.10246
0.0597223	0.0469473		0.104531	0.0873942
8.0278e-05	-0.0360024		0.104018	0.0389883
0.0425265	0.0994113		-0.0464925	0.0575027
0.0356644	0.0611616		0.136083	0.0615715
0.021322	0.0727402		0.215329	0.114903
0.0413181	0.00814532		-0.132425	-0.0982565
-0.0311885	0.00875926		-0.0306897	0.0590214
0.0293348	0.123045		0.0822043	0.0247278
0.00119362	-0.00557832		0.0162687	0.074627
-0.0205233	-0.0436316		0.045454	0.0980461
0.0283803	0.162805		0.0361566	0.0093838
-0.0334748	0.000282488		0.117635	0.0179293
0.000364295	-0.0499203		0.106456	0.147361
0.0400839	0.124916		0.111412	0.0529676
0.0461217	0.0360006		0.0232501	0.0609519
0.0229326	0.131592		0.191172	0.0892289
0.0440623	0.120786		0.135367	0.049017
0.0857678	0.0131906		0.124669	0.141674
0.0262196	-0.141146		0.0464716	0.0321573
0.0373346	0.0302017		0.117958	0.046968
-0.0276275	-0.0225456		0.206039	0.141466
-0.0746197	0.00498494		0.142295	0.17443
0.0935071	0.141777		-0.0401691	0.0554613
0.00517856	0.111743		0.121211	0.152611
-0.0217265	0.0844793		0.152284	0.0952172
-0.0483365	-0.0440172		0.221801	0.140257
-0.0161952	0.126123		0.154259	0.0929321
0.0165689	0.0108595		0.0374488	0.0324333
-0.016482	0.0286815		-0.0027049	0.0642669
0.102333	0.250692		0.0929109	0.0494055
-0.0164715	-0.0515917		-0.0115938	0.090219
-0.00731302	0.15967		0.0567657	0.0152591
0.0744969	0.135647		0.113536	0.125363
-0.0279848	-0.148971		0.182026	0.11206
0.106449	0.191568		0.141551	0.0486552
0.120937	0.173105		0.0541025	0.0908257
-0.00653637	0.0479703		0.139465	-0.0783945
0.0448889	0.0184292		0.141479	0.125338
0.0673608	0.213105		0.118817	0.0972172
0.00765993	0.0574248		0.0881088	0.187356
0.0410715	0.118975		0.077756	0.0508403
0.103051	0.122517		-0.0287517	0.0475114
0.109722	0.146485		0.0435948	0.0914802
0.0458082	0.0165405		0.0743629	0.139745
0.00493245	-0.0749664		0.0228614	0.0652298
0.0252844	0.105044		0.155991	0.181309
-0.090387	-0.009481		0.0910567	0.0419873
[truncated: 218,023+ more rows]

## Sheet: EDFig4i
bin centers	vLGN	RGC
-0.745	0	0
-0.735	4.54502e-06	0
-0.725	0	0
-0.715	0	0
-0.705	0	0
-0.695	1.81801e-05	0
-0.685	9.09004e-06	0
-0.675	0	0
-0.665	9.09004e-06	0
-0.655	0	0
-0.645	2.72701e-05	0
-0.635	9.09004e-06	0
-0.625	4.54502e-06	0
-0.615	3.18151e-05	0
-0.605	3.63602e-05	0
-0.595	5.45402e-05	0
-0.585	4.54502e-05	0
-0.575	6.81753e-05	0
-0.565	0.000145441	0
-0.555	9.99905e-05	0
-0.545	0.000204526	1.27016e-05
-0.535	0.000236341	0
-0.525	0.000427232	2.54033e-05
-0.515	0.000481772	0
-0.505	0.000581763	1.27016e-05
-0.495	0.000713568	0
-0.485	0.000781744	0
-0.475	0.00104081	1.27016e-05
-0.465	0.00108626	0
-0.455	0.00139987	2.54033e-05
-0.445	0.00159076	0
-0.435	0.00160894	3.81049e-05
-0.425	0.00198163	2.54033e-05
-0.415	0.00237705	1.27016e-05
-0.405	0.00276337	3.81049e-05
-0.395	0.00293154	5.08066e-05
-0.385	0.00359511	7.62098e-05
-0.375	0.00414506	0.000114315
-0.365	0.00472682	0.000114315
-0.355	0.00517223	0.000190525
-0.345	0.0058449	0.000304839
-0.335	0.00672663	0.000317541
-0.325	0.00716295	0.000355646
-0.315	0.0083492	0.000292138
-0.305	0.008531	0.000495364
-0.295	0.00950364	0.000647784
-0.285	0.00994451	0.000660485
-0.275	0.0106081	0.000762098
-0.265	0.0115307	0.00100343
-0.255	0.0121761	0.00113045
-0.245	0.0130397	0.00148609
-0.235	0.0136351	0.00180363
-0.225	0.0144895	0.00245142
-0.215	0.0149804	0.00287057
-0.205	0.0161848	0.00261654
-0.195	0.0164075	0.00364537
-0.185	0.0175347	0.00471231
-0.175	0.0182392	0.00566493
-0.165	0.0189118	0.00720183
-0.155	0.020139	0.00758288
-0.145	0.0206344	0.00985647
-0.135	0.0216934	0.0119014
-0.125	0.0226478	0.0139591
-0.115	0.0232432	0.0168805
-0.105	0.023625	0.0195605
-0.095	0.0248976	0.0230916
-0.085	0.0266838	0.0266988
-0.075	0.0269338	0.0301791
-0.065	0.0277246	0.0368348
-0.055	0.0292245	0.0414836
-0.045	0.0303653	0.046234
-0.035	0.0326151	0.0511241
-0.025	0.0368374	0.0550108
-0.015	0.040987	0.0564588
-0.005	0.0457138	0.056662
0.005	0.0440003	0.0561539
0.015	0.0359329	0.054617
0.025	0.0283064	0.0484949
0.035	0.0227796	0.0428426
0.045	0.0194981	0.0368221
0.055	0.0164757	0.0330497
0.065	0.013376	0.0273212
0.075	0.0108717	0.0229646
0.085	0.00927639	0.0195097
0.095	0.00828557	0.0170837
0.105	0.00752655	0.0135908
0.115	0.00642666	0.0113807
0.125	0.00582217	0.00911978
0.135	0.0053813	0.0085355
0.145	0.00490408	0.00664296
0.155	0.00434049	0.00572844
0.165	0.00406325	0.00533469
0.175	0.00368601	0.00458529
0.185	0.00337695	0.0038486
0.195	0.00288154	0.00361997
0.205	0.00264975	0.00295948
0.215	0.00219979	0.00268005
0.225	0.00169984	0.00224819
0.235	0.00150895	0.00191795
0.245	0.00133169	0.00174012
0.255	0.00115898	0.00168932
0.265	0.000899914	0.00140988
0.275	0.000849919	0.00127016
0.285	0.000649938	0.00102883
0.295	0.000649938	0.00092722
0.305	0.000422687	0.000952623
0.315	0.000449957	0.0007748
0.325	0.000363602	0.000584275
0.335	0.000309061	0.000800203
0.345	0.000286336	0.000533469
0.355	0.000227251	0.000457259
0.365	0.000181801	0.000469961
0.375	0.000154531	0.000393751
0.385	0.000113626	0.000355646
0.395	0.00010908	0.000254033
0.405	8.18104e-05	0.000279436
0.415	7.72654e-05	0.000393751
0.425	6.81753e-05	0.000241331
0.435	4.54502e-05	0.000177823
0.445	2.27251e-05	0.000330243
0.455	2.72701e-05	0.000228629
0.465	1.81801e-05	0.00015242
0.475	4.54502e-06	0.000101613
0.485	9.09004e-06	0.000127016
0.495	4.54502e-06	6.35082e-05
0.505	4.54502e-06	5.08066e-05
0.515	1.36351e-05	3.81049e-05
0.525	0	7.62098e-05
0.535	4.54502e-06	5.08066e-05
0.545	4.54502e-06	5.08066e-05
0.555	0	3.81049e-05
0.565	0	2.54033e-05
0.575	0	1.27016e-05
0.585	0	0.000101613
0.595	0	1.27016e-05
0.605	0	0
0.615	0	2.54033e-05
0.625	0	1.27016e-05
0.635	0	1.27016e-05
0.645	0	0
0.655	0	1.27016e-05
0.665	0	0
0.675	0	0
0.685	0	0
0.695	0	0
0.705	0	0
0.715	0	0
0.725	0	0
0.735	0	0
0.745	0	0
