# Supplementary material for: A thalamic hub-and-spoke network enables visual perception during action by coordinating visuomotor dynamics
Source: Nat Neurosci. 2025 Feb 10;28(3):627–39. doi: 10.1038/s41593-025-01874-w (PMC11893466; doi:10.1038/s41593-025-01874-w)
Supplement: Supplementary file 2 — Vega_Zuniga_Fig1_SourceData.xlsx in zip file. Compendium of all data shown in the figures. If the data were too large, there is a direct reference to the ISTA repository. Vega_Zuniga_Fig2_SourceData.xlsx in zip file. Compendium of all data shown in the figures. If the data were too large, there is a direct reference to the ISTA repository. Vega_Zuniga_Fig3_SourceData.xlsx in zip file. Compendium of all data shown in the figures. If the data were too large, there is a direct reference to the ISTA repository. Vega_Zuniga_Fig4_SourceData.xlsx in zip file. Compendium of all data shown in the figures. If the data were too large, there is a direct reference to the ISTA repository. Vega_Zuniga_Fig5_SourceData.xlsx in zip file. Compendium of all data shown in the figures. If the data were too large, there is a direct reference to the ISTA repository. Vega_Zuniga_Fig6_SourceData.xlsx in zip file. Compendium of all data shown in the figures. If the data were too large, there is a direct reference to the ISTA repository. Vega_Zuniga_Fig7_SourceData.xlsx in zip file. Compendium of all data shown in the figures. If the data were too large, there is a direct reference to the ISTA repository. Vega_Zuniga_EDFig2_SourceData.xlsx in zip file. Statistical source data. Vega_Zuniga_EDFig3_SourceData.xlsx in zip file. Statistical source data. Vega_Zuniga_EDFig4_SourceData.xlsx in zip file. Statistical source data. Vega_Zuniga_EDFig5_SourceData.xlsx in zip file. Statistical source data. Vega_Zuniga_EDFig8_SourceData.xlsx in zip file. Statistical source data. [file 41593_2025_1874_MOESM2_ESM.zip › Vega_Zuniga_EDFig5_SourceData.xlsx]

## Sheet: ext5b
Time (ms)	Individual Trace 1	Individual Trace 2	Individual Trace 3	Individual Trace 4	Individual Trace 5	Individual Trace 6	Individual Trace 7	Individual Trace 8	Individual Trace 9	Individual Trace 10	Individual Trace 11	Individual Trace 12	Individual Trace 13	Individual Trace 14	Individual Trace 15	Individual Trace 16	Individual Trace 17	Individual Trace 18	Individual Trace 19	Individual Trace 20		Average
0	2.03284	-0.957456	2.88105	-1.77496	-1.62039	0.638888	3.76668	2.26698	-0.433932	1.39753	-0.265061	-1.16617	0.552615	0.955297	-1.37073	0.919101	0.0587411	-7.79663	1.11891	1.10119		0.115225
0.2	0.346357	9.06072	-3.81606	-1.76033	-9.98782	7.29936	2.09395	-2.73739	-0.442473	-3.61356	-13.6052	0.509058	0.550421	5.97738	-3.04267	4.24168	-3.27348	-7.79359	-5.58579	-7.26853		-1.6424
0.4	0.215443	8.20604	-3.63221	-1.69231	-9.66597	6.49454	2.15732	-2.33447	-0.48894	-3.08122	-12.2144	0.506464	0.571956	5.64939	-2.86411	3.66535	-2.93037	-7.56403	-5.33296	-6.7987		-1.55666
0.6	0.512812	3.85064	-1.37646	-1.90704	-7.16206	3.03456	2.9001	-0.201498	-0.538677	-0.550837	-6.06008	0.421236	0.735484	3.3334	-1.88643	1.36205	-1.53136	-6.70677	-2.94559	-3.52922		-0.912287
0.8	0.90608	1.35332	0.560632	-2.24245	-5.97269	0.45641	3.68522	1.3744	-0.608065	0.951887	-2.52753	0.839991	0.818843	1.53703	-0.926461	-0.521106	-1.15293	-5.64345	-1.57887	-1.2213		-0.495552
1	0.505491	0.433	1.42425	-2.23114	-5.66036	-0.440861	3.66547	1.96032	-0.398437	1.36197	-1.39017	0.862464	1.25331	0.957938	-0.469298	-1.30483	-1.43619	-4.92987	-1.51118	0.0680682		-0.364003
1.2	-0.841323	-0.236578	1.56142	-1.695	-5.64022	-0.253695	3.52924	2.05409	0.12186	1.37021	-1.47445	0.392414	2.10858	1.2339	-0.835792	-1.21436	-1.10282	-4.79076	-1.62665	0.868209		-0.323586
1.4	-1.33345	-0.147224	1.82534	-1.34176	-5.55374	-0.346321	3.96073	2.48756	0.311135	1.24418	-2.21503	0.121093	2.17847	1.9142	-1.17376	-0.944571	-0.237183	-4.76337	-1.39359	1.38652		-0.201038
1.6	-0.568077	0.192755	2.1185	-1.5168	-5.36456	-0.907084	4.09372	3.11797	0.240088	1.27424	-2.30226	0.114712	1.25861	2.07859	-0.827292	-0.302822	0.0743646	-4.73691	-1.16958	2.17447		-0.0478684
1.8	-0.0286599	0.557347	2.60036	-1.35899	-4.16502	-1.37416	3.81978	3.3784	0.24384	1.10993	-1.41727	0.353396	0.379207	1.57742	-0.327308	0.374968	0.160242	-5.13642	-1.14345	2.58778		0.10957
2	-0.18773	1.00639	2.64924	-0.704235	-2.25031	-2.10696	3.32425	3.22443	0.247015	0.10531	-0.792877	0.554736	0.322494	0.816494	-0.22708	0.645564	0.462928	-5.39681	-0.745652	1.85391		0.140056
2.2	-0.914586	0.819765	1.83178	-0.0149676	-1.67543	-2.54564	3.01473	2.99089	-0.485838	-0.742005	-1.00234	0.700697	0.888812	-0.160878	-0.132106	0.700533	1.07309	-4.93219	-0.0721103	0.876526		0.010937
2.4	-1.84445	0.174905	0.844621	0.198015	-2.74825	-1.85984	3.26051	3.16356	-1.85571	-0.774631	-1.22489	0.469229	1.50962	-0.804916	-0.0684162	0.920507	1.44984	-4.21354	0.0207355	0.766552		-0.130827
2.6	-2.11989	-0.24578	0.823906	-0.652112	-3.45135	-1.18707	3.50244	3.49602	-3.07494	-1.10735	-0.679095	-0.257239	1.6821	-0.493396	-0.171299	1.25637	0.893287	-3.7137	-0.184785	1.26289		-0.221049
2.8	-1.51364	0.0178604	1.88022	-1.77175	-2.75062	-1.58516	3.5708	3.56676	-4.33527	-1.74975	0.0289253	-1.16276	1.51219	0.213978	0.0679819	1.26602	0.179579	-3.89145	-0.568108	1.98777		-0.251821
3	-0.759024	0.43509	2.23231	-1.78306	-1.57029	-1.9999	3.80488	3.50904	-5.58918	-1.62144	0.00201189	-1.25809	1.35133	0.525868	0.482339	0.646126	0.435365	-4.08678	-0.87785	2.56101		-0.178013
3.2	-0.856697	1.08747	1.3281	-0.820082	-0.840985	-1.74911	3.87329	3.17756	-6.39028	-1.22225	-0.678997	-0.359593	0.926672	0.39846	0.582187	-0.150081	0.637285	-3.89873	-0.287478	2.42796		-0.140766
3.4	-1.16758	1.57226	0.535239	-0.596898	-0.874357	-1.43149	3.74718	2.00835	-6.69283	-0.713863	-1.44425	0.598485	0.355779	0.186179	0.394446	-0.601899	0.139915	-3.77461	0.478101	2.07615		-0.260285
3.6	-0.423889	1.13526	0.569501	-1.29372	-1.02251	-1.21174	3.98125	0.479231	-6.68293	0.442503	-1.95811	1.10812	0.377082	0.226994	0.172808	-0.585271	0.220711	-3.25037	0.301894	2.23546		-0.258886
3.8	0.612556	0.253834	0.731649	-1.71257	-0.879115	-0.810699	3.96824	-0.680106	-6.34124	1.32384	-2.04025	1.48019	1.08906	0.434014	-0.0639159	-0.0883352	0.854466	-2.34174	-0.551068	2.00835		-0.137642
4	1.06361	-0.443658	0.662362	-1.7495	-0.675969	-0.860271	3.37551	-1.87067	-5.71092	0.733924	-2.15052	1.2033	1.52548	0.78154	-0.131444	0.710435	0.76333	-1.84633	-1.0064	1.19228		-0.221695
4.2	1.15331	-0.600494	0.816412	-1.95805	-0.208302	-1.4253	2.82253	-2.89618	-5.43054	0.226876	-2.1448	0.0111827	1.21875	1.22026	-0.0918411	1.27154	0.0365665	-1.56488	-0.857586	0.790605		-0.380497
4.4	1.17843	-0.360833	1.11053	-2.17434	0.0328363	-1.62355	2.79063	-3.53545	-6.10659	0.564089	-1.47405	-1.01648	0.762093	0.899301	0.237809	1.00766	-0.178241	-1.64703	-0.546869	1.16221		-0.445892
4.6	0.851814	-0.194809	1.23893	-2.11095	-0.384683	-1.37432	2.64078	-4.34509	-7.58477	0.489386	-0.729751	-0.83361	0.730076	0.252252	0.66978	0.316273	0.11563	-2.40328	0.255189	1.54304		-0.542906
4.8	0.544914	0.0563002	1.59605	-2.12876	-0.157594	-1.44393	2.06166	-5.50675	-9.02739	0.730036	-1.06689	0.0690272	0.732326	0.294558	0.560664	0.255597	0.252708	-2.8158	0.70764	1.12097		-0.658234
5	1.08079	0.235445	1.92922	-2.24585	0.243367	-1.95373	2.08721	-6.33764	-9.5165	1.67998	-1.96221	0.431498	0.135463	0.608394	0.0236913	0.523374	0.478418	-2.54111	0.0303336	0.787618		-0.714112
5.2	1.60322	-0.000814282	2.04594	-1.95934	-0.319157	-2.20753	2.68911	-6.25513	-8.77293	1.91497	-1.79543	0.210113	-0.399085	0.704525	-0.361452	0.28548	0.849434	-2.42739	-0.519373	1.20538		-0.675473
5.4	1.07764	-0.421622	2.04017	-1.59842	-0.420163	-2.03457	2.66408	-5.57198	-8.00219	1.64091	-1.25953	0.0341788	-0.328161	0.513705	-0.839728	-0.038669	0.998485	-2.17277	-0.605477	1.61247		-0.635582
5.6	0.263758	-0.358789	2.11844	-1.24329	0.624097	-1.7468	1.78399	-5.11149	-8.09821	1.73123	-1.85434	0.0173576	-0.463802	0.133696	-1.14706	0.147417	1.1427	-1.8658	-0.676892	1.80273		-0.640053
5.8	-0.288523	0.225947	2.28573	-1.07419	0.924241	-1.58199	1.56066	-5.18385	-7.98648	1.74778	-2.72896	0.336655	-0.891634	-0.277087	-1.01072	0.253113	1.08521	-2.29928	-0.679451	1.77081		-0.690601
6	-0.85387	0.518777	2.29305	-0.978577	-0.0156394	-1.68294	2.366	-5.45012	-7.25696	1.65918	-2.65382	0.691179	-0.865683	-0.388183	-0.94857	-0.103632	0.89968	-2.61678	-0.59447	1.65305		-0.716417
6.2	-0.899602	0.0490502	1.94071	-0.578863	-0.360229	-2.00337	2.57839	-5.71696	-6.67437	1.39076	-1.64528	0.623927	-0.451961	-0.228911	-0.874566	-0.492413	0.912377	-2.35487	-0.486216	1.29457		-0.698891
6.4	-0.769247	-0.692164	2.15603	-0.395772	0.184587	-1.97087	1.54592	-5.93975	-6.41281	1.32152	-0.764731	0.0830852	-0.0749426	-0.127206	-0.359027	-0.635037	0.758422	-2.31154	-0.126922	0.60824		-0.696111
6.6	-1.03954	-0.923363	2.24514	-0.336971	0.878751	-1.40383	0.723173	-6.10635	-6.63109	2.18572	-0.904291	-0.535987	-0.101124	0.250353	-0.223153	-0.525082	0.674029	-2.30415	0.208893	0.178388		-0.684524
6.8	-0.990139	-0.749634	1.80745	-0.233451	1.73395	-1.39596	1.14682	-6.11786	-6.69121	2.61303	-1.55648	-0.685355	-0.0201217	0.728811	-0.47777	-0.154468	1.03685	-1.9035	-0.122747	0.303921		-0.586393
7	-0.38452	-0.6413	2.06276	-0.25892	2.32788	-2.18956	1.83332	-5.86933	-6.39045	1.9276	-1.72661	-0.801199	0.446017	0.682779	0.0562411	-0.000782089	1.7091	-1.22076	-1.12736	0.616714		-0.447419
7.2	-0.0540577	-0.932601	2.69561	-0.323546	2.43601	-2.23159	1.40157	-5.84307	-6.84489	1.19434	-1.54033	-1.0418	0.52116	0.505252	0.837475	-0.168553	2.28737	-0.522429	-1.40635	0.700057		-0.416518
7.4	-0.0377369	-1.5875	2.85582	-0.0904575	2.047	-1.58619	0.376924	-6.44872	-7.12055	0.912284	-1.43173	-0.776882	0.245059	0.766509	0.88677	0.0816596	2.00873	-0.281636	-0.230228	0.525496		-0.444268
7.6	0.307514	-2.09775	2.42251	0.129234	1.11317	-1.04597	0.164352	-6.61549	-6.77282	0.802613	-1.24434	-0.397956	-0.212098	1.01666	0.516922	0.252702	1.18177	-0.554532	1.00108	0.387446		-0.482249
7.8	0.939847	-2.13185	1.52802	-0.152586	0.177173	-0.744861	0.472271	-6.05296	-7.11484	0.976197	-1.22531	-0.627668	-0.4241	1.17436	-0.160401	-0.198945	1.014	-0.50142	1.14662	0.329816		-0.578833
8	0.920641	-1.95196	0.600317	-0.759466	0.324531	-0.847871	0.631348	-5.87061	-7.32773	1.64437	-1.65488	-0.99487	0.112612	1.07619	-0.541297	-0.133653	1.66171	-0.186984	0.296682	0.193122		-0.640391
8.2	0.0965522	-2.24611	0.292334	-1.27124	1.26738	-0.891818	0.605367	-6.11497	-6.74264	1.85046	-1.75213	-0.915623	0.590245	0.480433	0.173299	0.684282	2.12015	-0.547264	-0.629687	0.483126		-0.623393
8.4	-0.329643	-2.67483	0.980179	-1.3951	2.00849	-0.634368	0.933898	-5.95815	-6.15675	1.18417	-1.37728	-0.898644	0.71363	-0.167452	0.932034	1.28257	2.26056	-1.22142	-0.995774	1.31449		-0.509969
8.6	-0.0948695	-2.77322	2.18997	-0.933043	2.54136	-0.941516	1.46633	-5.35954	-5.95448	0.554605	-1.46997	-0.935916	0.772862	-0.189874	0.760852	1.03573	2.41525	-1.38113	-0.983864	1.607		-0.383674
8.8	0.208946	-3.06143	2.58935	-0.940354	2.79989	-1.67093	1.5274	-4.65974	-6.04593	0.251334	-1.9847	-1.00407	0.18005	0.495818	0.285477	0.457215	2.50368	-1.50616	-0.656641	1.17722		-0.452679
9	0.26237	-2.58131	2.24001	-1.305	2.40559	-2.08627	1.12721	-3.66017	-6.22483	0.397877	-1.80538	-1.69665	-0.75335	0.934998	0.179281	0.15187	2.49792	-1.52402	-0.176116	1.14906		-0.523345
9.2	-0.2955	-1.27464	2.16237	-1.44104	1.42799	-1.87779	1.09043	-2.65575	-5.76154	1.04985	-1.14805	-2.57657	-0.513095	1.26466	0.183196	0.127364	2.32986	-0.999487	-0.00393033	1.48222		-0.371473
9.4	-0.779851	-0.995682	1.93742	-1.72626	0.477927	-1.55663	1.36347	-2.60359	-5.29285	1.77104	-0.750378	-2.98366	0.789843	1.5566	-0.141495	0.764394	2.16207	-0.499595	-0.208164	1.73763		-0.248888
9.6	-0.57767	-1.47765	1.16276	-1.85384	0.0577046	-2.0494	1.43954	-3.62034	-5.17647	1.62431	-0.860378	-2.54335	1.55334	0.930472	-0.0583333	1.02957	2.57736	-0.422198	-0.490798	2.21268		-0.327135
9.8	-0.309472	-1.3221	0.643154	-2.02543	-0.00577183	-2.83949	1.48757	-4.16255	-5.03553	0.675068	-1.70312	-1.54902	1.48316	0.399069	0.707256	-0.0254011	2.83368	-0.273219	-0.458692	3.02075		-0.423004
10	-0.12406	-0.707948	0.741691	-2.8266	0.410706	-2.94417	1.33507	-2.93114	-5.15178	0.244222	-2.64498	-1.0372	1.22543	1.3451	1.06439	-0.861572	2.03446	-0.442926	-0.313848	2.83151		-0.437683
10.2	0.112265	-0.569942	0.726924	-2.99987	1.48405	-2.37751	1.48089	-1.40154	-5.38424	0.632876	-3.01101	-1.32771	0.662012	1.96245	0.785556	-0.573796	1.21801	-0.879623	-0.466305	1.44823		-0.423915
10.4	0.280621	-0.888818	0.904569	-2.21016	2.05883	-1.62224	1.95826	-1.09354	-5.27079	0.828751	-2.91831	-1.28036	-0.217816	1.07939	0.660501	-0.00227969	0.856779	-0.682076	-0.650996	0.503807		-0.385293
10.6	0.359565	-0.622549	1.48274	-1.56159	1.711	-1.11129	2.08122	-1.3981	-4.99672	0.458141	-2.63381	-0.813794	-0.684129	0.302385	0.776234	0.269204	0.831704	-0.51625	-0.333987	0.600455		-0.289978
10.8	-0.0741829	0.193941	1.35254	-1.4459	1.08937	-1.32208	1.83514	-1.22782	-4.63913	0.396772	-2.44366	-0.684295	-0.556356	0.158096	0.628519	-0.0994928	1.24848	-0.632824	0.309413	1.17283		-0.237033
11	-0.844023	0.62421	1.03711	-1.30951	0.671947	-1.98647	2.08688	-0.906978	-4.06206	0.729251	-2.42771	-0.723555	-0.344871	-0.0464356	-0.0267128	-0.645716	1.6617	-0.316932	0.414033	1.49174		-0.246205
11.2	-1.10535	0.120811	1.36841	-1.03619	0.613877	-2.42658	2.21084	-0.584117	-3.8852	0.982443	-2.3736	-0.532462	-0.297628	0.182283	-0.651927	-0.90053	1.74088	0.324045	-0.0557565	1.26737		-0.251919
11.4	-0.832068	-0.914065	1.31554	-1.25411	0.321183	-2.64698	1.38598	-0.000586007	-4.55937	0.837583	-1.86888	-0.198109	-0.00530843	0.928218	-0.592899	-0.846465	1.72521	0.669116	-0.31134	1.30543		-0.277096
11.6	-0.876978	-1.20287	1.09166	-1.76086	0.195203	-2.63713	0.478953	0.275891	-4.94859	0.491238	-1.07844	-0.226837	0.146037	1.44899	-0.129296	-0.543275	1.63977	0.332411	-0.393106	1.7427		-0.297726
11.8	-0.679093	-0.559593	1.13954	-2.35577	0.132847	-1.93836	0.568076	0.267346	-4.27284	0.470368	-1.19685	-0.115495	-0.0209198	1.65289	0.404755	-0.0724372	1.05661	-0.288978	-0.346415	1.65021		-0.225206
12	0.219589	-0.0243885	1.37758	-3.04187	-0.550573	-1.10588	1.63272	0.699781	-3.15882	1.01777	-1.77091	0.436983	-0.286488	0.975788	0.75244	-0.181526	0.43468	-0.693858	-0.042111	1.4863		-0.0911395
12.2	0.552839	-0.668803	1.56403	-3.64626	-0.836656	-1.01855	2.51385	1.16103	-2.92495	1.15501	-1.58701	0.762128	-0.658877	-0.112944	0.531192	-0.88425	0.701559	-0.973747	-0.174507	1.90385		-0.132053
12.4	0.311031	-1.80264	1.59489	-3.99307	0.0524588	-1.83097	2.4929	0.968737	-3.55155	0.688196	-1.12311	0.59885	-0.429612	-0.0801918	0.36683	-1.5817	1.56856	-1.13629	-0.328337	2.38507		-0.241498
12.6	0.22965	-2.05886	1.41225	-3.93269	1.184	-2.64298	2.13976	0.605199	-3.90916	0.0550399	-0.780717	0.0742697	0.318006	0.611969	0.533015	-2.42989	1.99118	-0.561527	-0.40179	2.34447		-0.26094
12.8	0.337845	-1.65817	1.08096	-3.9434	1.6052	-2.78279	1.93725	0.495073	-3.14562	-0.158213	-0.796987	-0.638818	0.516728	0.790292	0.301301	-2.79298	1.32443	0.222364	-1.07525	2.33864		-0.302106
13	0.120925	-1.26736	0.610931	-4.13291	1.16788	-2.81464	1.83154	0.798439	-2.66141	0.0502819	-0.955546	-1.15784	0.146811	0.438969	-0.0276398	-1.90814	0.47039	-0.0113553	-1.584	2.59639		-0.414415
13.2	-0.177804	-0.966878	0.0295388	-4.08807	0.646037	-3.14088	1.51115	1.23876	-3.5747	0.25044	-1.09206	-1.01867	-0.225062	-0.0841605	0.286825	-0.927976	0.740062	-0.784309	-1.12504	2.56309		-0.496986
13.4	-0.0140731	-1.04494	-0.148434	-3.84476	0.961883	-3.15602	1.02152	1.1488	-4.4937	0.699342	-1.17841	-0.223846	-0.516271	-0.182611	0.504539	-0.766772	1.44098	-0.846724	-0.246747	1.89117		-0.449754
13.6	0.350977	-1.2389	0.368994	-3.21714	1.65621	-2.69093	0.679078	0.837838	-4.50804	1.03897	-0.550218	0.417609	-0.419411	0.531957	0.729976	-0.867225	1.23519	-0.70137	0.00937853	1.36855		-0.248426
13.8	0.302337	-1.29196	0.464463	-2.57033	1.82623	-2.54616	0.82824	0.979398	-3.98751	1.04745	0.318109	0.792175	0.27977	1.25203	1.07545	-0.901671	0.433141	-0.931577	-0.357494	1.57559		-0.0706167
14	-0.226097	-1.36127	-0.0758865	-2.32482	1.50432	-2.63604	1.01938	1.07005	-3.3667	1.01274	0.157198	0.520164	0.579294	1.09379	0.989054	-1.01664	-0.152023	-1.15126	-0.655894	2.14365		-0.14385
14.2	-0.710974	-1.55672	-0.144621	-2.12666	1.37083	-2.698	0.726485	1.09312	-3.2618	0.668712	-0.646783	-0.0997003	0.268425	0.344746	0.596392	-1.04317	-0.580843	-0.814016	-0.829847	2.02267		-0.371088
14.4	-0.811381	-1.77683	0.258492	-2.06797	1.04264	-2.84213	0.388921	1.56012	-3.13924	0.330125	-1.65981	0.103176	-0.0135856	-0.188824	0.656767	-0.564395	-0.65654	-0.36424	-0.879624	1.51905		-0.455264
14.6	-0.47436	-1.73231	0.609658	-1.65604	0.332733	-3.04953	0.321427	1.8921	-2.50671	0.603857	-2.12858	0.835236	-0.101806	-0.0365371	1.08819	0.0602417	0.0568457	-0.300991	-0.3854	1.47472		-0.254862
14.8	-0.13983	-1.56181	0.549145	-1.03168	0.18095	-3.739	0.138879	1.38167	-2.26942	1.05163	-1.22768	0.755284	-0.337299	0.650314	1.51572	-0.0411694	0.767881	-0.536687	0.161248	1.51409		-0.110888
15	0.296735	-1.57592	0.0962024	-1.34766	0.262003	-4.77892	0.0728678	0.47241	-2.9021	1.20456	-0.428243	-0.0153958	-0.879104	1.20069	1.85807	-0.557218	0.840251	-0.570327	-0.154143	1.47952		-0.271286
15.2	0.773594	-1.09619	-0.181311	-2.17997	0.0421345	-5.18775	0.39558	0.358205	-2.63173	1.08705	-0.774428	-0.661849	-1.16017	1.04695	1.60435	-0.585958	0.623263	-0.816421	-0.689039	1.39864		-0.431752
15.4	0.515847	-0.141065	-0.344328	-2.1901	0.165675	-4.93179	0.78691	1.23899	-1.56215	0.652067	-0.998087	-0.86211	-0.864772	0.849174	0.621249	-0.436444	0.392551	-1.70724	-0.621914	0.988831		-0.422435
15.6	-0.199258	0.250655	-0.574996	-1.79408	0.69101	-4.82735	0.974074	1.84134	-2.02033	0.575873	-0.0695779	-0.70415	-0.372885	1.71857	0.00995944	-0.891242	0.40368	-1.79857	-0.181853	0.678421		-0.314536
15.8	-0.213537	-0.234698	-0.432907	-1.64362	0.876154	-4.47349	0.946151	1.69229	-4.21731	0.858354	0.930163	-0.422082	-0.0395929	3.11048	0.484192	-0.956389	0.603922	-0.878699	0.161199	1.35664		-0.124639
16	0.370951	-1.06356	0.176272	-1.37907	0.587868	-3.6295	0.937235	1.62329	-6.40571	1.26531	0.460609	-0.207682	-0.208806	3.26007	1.3063	-0.590421	0.936522	0.144279	0.0587554	2.30066		-0.00283144
16.2	0.73311	-1.26898	0.9593	-1.24176	0.28159	-3.36132	0.923105	1.99859	-7.40017	1.78441	-0.326304	0.248212	-0.531496	2.32882	1.3633	-0.913931	1.60325	0.375632	-0.243067	2.44099		-0.0123358
16.4	0.643515	-0.457703	1.57569	-1.31775	-0.125382	-3.90927	1.16194	2.02675	-7.71656	1.70325	-0.54286	1.26233	-0.313279	1.46089	0.710957	-1.55586	1.52836	-0.248171	-0.373392	1.81544		-0.133554
16.6	0.139463	0.73583	1.55138	-1.57434	-0.453469	-4.25916	1.31235	1.063	-7.99199	0.903146	-0.739187	1.9562	0.500735	0.910236	0.231915	-1.55493	0.731296	-0.498687	0.0211815	1.3856		-0.281471
16.8	-0.431202	1.32415	1.33857	-2.05316	0.0997147	-4.32718	1.06556	-0.175297	-8.25363	0.237101	-1.12898	0.890871	1.16431	1.16202	-0.106615	-0.708632	0.607752	-0.425554	0.246911	1.26747		-0.410291
17	-0.635971	0.854064	1.67031	-2.57892	1.21581	-4.73689	0.628788	-0.437471	-8.23574	0.424562	-1.22866	-0.437927	1.1933	1.52413	-0.353934	0.303753	1.24602	-0.401324	-0.130108	1.2697		-0.442325
17.2	-0.229866	0.0645097	2.27644	-2.91384	1.60503	-5.35441	0.457861	0.240462	-7.93006	0.999224	-0.968163	-0.0649103	0.66506	1.5534	-0.0335451	1.06887	1.61724	-0.26564	-0.627654	1.05261		-0.339369
17.4	0.216509	-0.118988	2.60421	-3.22709	0.945607	-5.14713	1.03363	0.626027	-7.42798	1.39675	-0.654147	0.758517	0.552197	1.62388	0.185038	0.726635	1.50897	-0.77287	-1.06013	0.679219		-0.277557
17.6	0.380043	0.265327	2.34079	-3.19391	0.436247	-4.23828	1.8383	0.0611522	-6.90334	1.59622	-0.665271	0.630421	1.23234	1.81098	0.040135	-0.313203	1.50345	-1.8036	-0.939567	0.689118		-0.261633
17.8	0.489125	0.491108	1.49145	-2.62631	0.437425	-4.18898	2.15761	-0.292756	-6.18453	1.68873	-0.857886	0.0758096	1.73909	1.97838	0.180667	-0.556263	1.75607	-1.89432	-0.937053	0.581978		-0.223532
18	0.763493	0.608554	0.823108	-2.22872	0.125903	-4.52194	2.02425	0.424846	-5.58418	1.50071	-0.725521	-0.348231	1.40608	1.76296	0.349125	0.0519945	1.89859	-1.01824	-1.41943	0.265287		-0.192068
18.2	0.860863	0.853796	0.442654	-1.91918	-0.398145	-4.10711	1.67475	0.923626	-5.09414	1.17515	-0.904013	-0.511132	1.10971	1.47741	0.112366	0.183024	1.76219	-0.732062	-1.46376	-0.0391319		-0.229656
18.4	0.395531	0.494299	0.11684	-1.40995	-0.280558	-3.56575	1.41748	0.511211	-4.23462	1.01472	-1.52422	-0.147449	0.954189	1.43283	-0.323378	-0.29982	1.38759	-1.12752	-1.22794	-0.130865		-0.327369
18.6	0.174208	-0.229216	0.174186	-1.53966	0.303697	-3.48142	1.26093	0.339822	-3.93413	0.842857	-1.89891	0.200885	0.662288	1.33083	-0.254063	-0.312743	1.03893	-1.55063	-1.44345	0.133286		-0.409115
18.8	0.592752	-0.328956	0.695701	-2.66029	1.04888	-4.0646	1.13016	0.631082	-4.62333	0.687813	-2.15315	0.239894	0.404805	0.973137	0.630599	0.18868	1.0041	-1.41022	-1.3652	0.765161		-0.38065
19	0.6719	-0.251161	0.948363	-2.78732	1.69111	-4.85615	1.28595	0.570472	-5.58648	0.951879	-1.91627	0.273099	0.347215	0.537311	1.61539	0.702016	0.988428	-0.862997	-0.864776	1.37906		-0.258147
19.2	0.423658	-1.0126	1.12321	-1.90729	1.88273	-4.58291	1.59835	0.401265	-5.86775	1.36993	-1.10808	0.386925	0.413771	0.309182	1.59473	0.473109	1.05304	-0.723947	-0.406568	1.68538		-0.144693
19.4	0.423034	-1.91731	1.49432	-1.88541	1.73692	-3.33784	1.86971	0.505722	-5.37845	1.25115	-0.464549	0.803681	1.03686	0.376441	1.12404	-0.465373	1.30376	-0.875753	-0.219141	1.56808		-0.052506
19.6	0.825372	-1.58151	1.71627	-2.51751	1.57312	-2.29165	1.70051	0.741124	-4.17502	1.08465	-0.449515	0.849239	2.03958	0.0879511	0.744959	-0.937546	1.22018	-0.635896	0.0111042	1.12051		0.0562963
19.8	1.01193	-1.10935	1.49398	-2.93444	1.44231	-1.6856	1.11707	1.17125	-2.73452	1.59135	-1.41204	0.590395	2.1496	-0.381948	0.35305	-0.685841	1.07776	-0.0734731	0.680692	0.711342		0.118676
20	0.746322	-1.29044	1.03859	-2.91535	1.13017	-1.64009	0.760586	1.60968	-2.41084	1.63884	-2.23108	0.682424	1.44435	-0.300994	0.239126	-0.69719	0.608648	0.50226	1.288	0.472701		0.0337856
20.2	0.458165	-1.51497	1.17598	-2.49638	0.765022	-1.95459	0.709772	1.70519	-3.17268	0.770994	-2.25411	1.21142	1.21497	0.0241565	0.480961	-1.06647	0.0359112	1.06918	0.83926	0.420079		-0.0789064
20.4	0.996377	-1.73624	1.60227	-2.59187	0.624219	-2.08121	1.06015	1.66147	-4.1104	0.262152	-1.75529	1.6907	1.40259	-0.131643	0.446079	-0.676555	-0.202934	1.2235	-0.0845892	0.621189		-0.0890014
20.6	1.66333	-2.21547	1.41463	-3.67139	0.714822	-2.09441	1.89705	1.44282	-5.06929	0.222028	-1.25898	1.77175	1.31719	-0.922141	0.0284921	-0.0360036	-0.665179	0.84604	-0.436802	0.973892		-0.203881
20.8	1.31803	-2.18962	0.871733	-4.18775	0.936006	-2.46554	2.64032	1.006	-5.07061	0.2631	-1.18815	1.63454	0.77853	-1.50922	-0.143827	0.0411564	-1.43519	0.263647	-0.258431	1.27376		-0.371075
21	0.858291	-1.78393	0.0113802	-3.3882	1.19405	-2.79775	2.47125	0.82257	-3.70998	0.590205	-1.77293	1.48867	0.386722	-1.59386	0.195573	-0.071035	-1.26752	-0.122278	-0.46267	1.54555		-0.370294
21.2	1.04821	-1.73707	-0.707821	-2.59683	1.14041	-2.3673	1.38674	1.21962	-2.67863	1.02615	-2.05846	0.887142	0.57275	-1.26103	0.669461	-0.185854	0.10174	-0.515974	-0.857005	1.85605		-0.252885
21.4	1.29127	-1.75064	-0.843378	-2.12457	0.340209	-1.73155	1.06552	1.7263	-3.00086	1.127	-1.04497	0.625562	0.516025	-0.630923	0.869507	-0.264877	1.22206	-0.629547	-0.319732	1.95643		-0.080059
21.6	0.819212	-1.56432	-0.672957	-1.40308	-0.414422	-1.35556	1.55718	1.98023	-3.15864	0.971544	0.205891	0.860499	-0.0716755	-0.198452	0.824214	-0.620802	0.909012	-0.00208878	0.0481866	1.67315		0.0193561
21.8	0.0902755	-1.36883	-0.584114	-0.543501	-0.490055	-1.22222	1.84479	1.69976	-2.85457	0.965484	-0.100719	0.987243	0.36248	-0.103023	0.64388	-1.42348	-0.233626	0.0943086	-0.28375	1.95056		-0.0284554
22	-0.274753	-1.02461	-1.01311	-0.260443	-0.111456	-1.571	1.82718	1.05293	-3.01082	0.821025	-1.06364	1.3885	1.5144	-0.258456	0.67483	-1.36714	-1.16887	-0.909576	-0.68011	2.56356		-0.143578
22.2	-0.179415	-0.921241	-1.52675	-0.524849	-0.283494	-1.97757	1.5267	1.05919	-3.48882	0.353219	-1.2347	1.63448	1.50192	-0.313721	1.03883	-0.180921	-1.09599	-1.00197	-0.588228	2.37512		-0.191411
22.4	0.23847	-1.04632	-1.12454	-0.783196	-0.564568	-1.77734	0.993317	1.56973	-3.80284	0.162879	-1.44784	1.41563	0.715328	-0.170864	1.14828	0.539941	-0.285245	0.00391541	0.63674	1.63922		-0.0969647
22.6	0.383302	-0.867002	-0.259784	-0.73087	0.104963	-0.931425	0.620716	1.96524	-3.63111	0.189932	-2.41539	1.01734	0.630528	0.275888	0.472346	0.0974873	0.0168769	0.500172	1.61947	0.947887		0.000328583
22.8	0.367139	-0.55228	0.414721	-0.463268	0.666294	-0.809193	0.567035	2.04068	-3.21632	0.173742	-3.01978	0.520385	1.2581	0.732702	-0.434027	-0.536344	0.150514	0.154987	0.892079	0.821346		-0.0135745
23	0.601322	-0.607969	0.501792	-0.400448	0.611032	-1.60583	0.74723	2.05293	-2.97027	0.659173	-2.88427	0.366998	1.95864	1.03748	-0.148095	-0.875296	0.866926	-0.522564	-0.265262	1.61275		0.0368129
23.2	1.07379	-0.819355	0.0780771	-0.542741	0.0719314	-1.36552	0.79404	2.25877	-2.7635	0.725883	-2.13118	1.15774	2.20379	1.52653	1.36117	-0.82771	1.32556	-0.926006	-0.289671	2.59562		0.275361
23.4	1.69671	-1.4177	0.285115	-0.236058	-0.328455	-0.544828	0.651101	2.32912	-3.03766	-0.259195	-1.10155	2.19962	1.7646	2.0547	2.16553	-0.3937	1.10961	-0.983203	-0.20392	2.54327		0.414656
23.6	1.76485	-2.48054	0.527277	0.151059	-0.132422	-0.328071	0.736685	2.35155	-3.65358	-0.842543	-0.926074	2.52152	1.11769	2.28187	1.62872	-0.231606	0.75938	-0.889527	-0.809845	1.71136		0.262887
23.8	1.4527	-2.78705	0.0733595	0.110402	0.131172	-0.109971	1.03853	2.4512	-3.69417	-0.900373	-1.7854	2.0297	0.689191	1.77759	-1.03892	0.0366794	0.56281	-0.530689	-1.22131	1.34297		-0.018579
24	1.0156	-2.22641	-0.147561	0.170813	0.127543	0.207906	1.14247	2.39386	-2.84153	-0.609142	-2.39355	1.61797	1.15418	0.878426	-7.06017	0.625091	0.277227	-0.199401	-0.913218	1.45075		-0.266456
24.2	0.570742	-1.30558	0.311896	0.302345	-0.296002	-0.000708743	0.880918	1.90434	-1.88964	-0.325462	-1.95298	1.71893	1.75562	0.247783	-13.3956	1.06917	-0.128166	-0.496841	-0.573108	1.64897		-0.497669
24.4	-0.0721911	-0.0105395	0.958307	0.0974953	-0.138547	-0.85885	0.907434	1.66175	-1.50683	-0.398905	-1.45088	1.67879	1.28773	0.353325	-16.1542	0.631937	0.153355	-0.774285	-0.406173	1.86598		-0.608765
24.6	-0.836292	0.495642	1.07343	-0.412514	0.444193	-1.61606	1.20943	1.93558	-1.40195	-0.164888	-1.52687	1.69604	0.625566	0.654265	-15.2663	0.108575	1.31309	-0.582329	-0.141424	1.83714		-0.527786
24.8	-0.636535	-0.260593	0.905591	-0.959366	0.866103	-1.38041	1.38728	1.93807	-1.12982	0.434014	-2.0052	1.95382	0.861108	0.633963	-12.5796	0.067573	1.86032	-0.209483	0.128925	1.32813		-0.339808
25	0.347809	-0.893384	0.636016	-1.38875	0.742281	-0.533659	1.14373	1.6094	-0.593669	0.405299	-2.1707	1.93544	1.50118	0.235826	-9.60966	-0.123714	1.64091	0.300552	0.317271	0.801844		-0.184798
25.2	0.65355	-0.540908	0.584484	-1.14038	0.189344	0.002378	0.497148	1.41597	0.00549705	-0.0380559	-1.66095	1.55988	1.34596	-0.232504	-8.01065	-0.361837	1.63009	0.379206	0.478096	0.353954		-0.144486
25.4	0.129959	0.127361	1.7464	-0.0701966	0.122485	0.10318	0.0867789	1.2779	0.34773	-0.203339	-1.0633	1.39282	0.600158	-0.282466	-8.24299	-0.185005	2.24332	-0.1385	0.307565	0.146612		-0.0776764
25.6	-0.301405	0.343127	3.25431	0.733915	0.0768122	-0.162989	0.0394906	1.05555	0.267523	-0.178272	-0.761735	1.51483	0.450293	-0.211743	-8.4809	0.0432247	2.5061	-0.354274	-0.0814697	0.914923		0.0333658
25.8	-0.812984	-0.438255	3.55466	-0.0321727	-0.120827	-0.658847	-0.461258	0.757353	-0.359592	-0.232199	-0.838586	1.59463	0.925652	-0.247876	-7.26316	-0.101885	1.94272	0.304112	-0.163392	2.01228		-0.0319815
26	-1.118	-1.46963	2.6648	-1.57439	0.0666545	-1.0693	-1.02693	0.819755	-1.70642	0.164635	-0.525462	1.66134	1.59669	-0.410845	-5.58614	-0.220069	1.2566	0.813538	-0.0532741	2.37855		-0.166895
26.2	-0.475442	-1.30197	1.65379	-2.13049	0.314594	-1.37159	-0.855642	0.936958	-3.10795	1.01168	-0.234689	1.92524	1.92158	-0.376685	-5.0681	-0.158189	1.00113	0.0686352	0.00935669	2.30793		-0.196492
26.4	0.512242	-0.399916	0.845537	-1.478	0.288154	-1.49134	-0.176618	0.574817	-3.06304	1.40873	-0.568928	1.6778	1.57916	-0.498838	-5.19212	-0.42439	1.10237	-1.15498	0.165385	2.01256		-0.214071
26.6	0.308151	0.257627	0.209376	-0.701887	-0.325115	-1.16988	-0.0083679	-0.26974	-2.08857	1.18148	-1.18002	0.94733	1.18265	-1.07757	-4.50968	-0.761816	1.36107	-1.25168	0.311664	0.937942		-0.332351
26.8	-0.772914	0.484724	-0.0496482	-0.473903	-0.620616	-0.213451	-0.418962	-0.586881	-1.43333	1.01987	-1.3039	0.781809	0.933241	-1.90537	-3.44254	-0.231442	1.65142	-0.674259	-0.271956	0.107335		-0.371039
27	-1.15937	0.447376	0.196416	-0.877831	-0.243977	0.372338	-0.828292	0.170236	-0.741369	0.897707	-1.03788	0.971539	0.429514	-2.51718	-3.00606	0.515423	1.60244	-0.267676	-1.34526	0.420424		-0.300073
27.2	-0.801696	0.470489	0.377743	-1.39108	-0.280686	-0.169807	-1.16921	1.05443	-0.232885	0.63444	-0.930816	0.833086	-0.478229	-2.54713	-2.99282	0.736924	1.30811	0.43974	-1.75353	0.894558		-0.299919
27.4	-0.330192	0.561564	0.597797	-1.49014	-0.32639	-0.882929	-1.17039	0.633051	-0.306896	0.576668	-0.839305	0.864601	-0.924052	-1.98333	-3.02226	0.021274	0.65778	0.948094	-1.55526	0.872605		-0.354886
27.6	-0.283911	0.812885	0.586779	-0.818311	-0.0171322	-0.617384	-0.449183	-0.610167	-0.507858	0.182139	-0.695899	1.69563	-0.36199	-1.32179	-3.04097	-1.01712	-0.211336	0.840403	-1.41992	0.464173		-0.339548
27.8	-0.702368	0.92175	0.103175	0.145017	0.179187	0.35502	0.555838	-1.2763	-0.63613	-0.391159	-0.743071	2.40263	0.68742	-1.29509	-3.05787	-1.14522	-0.355493	0.814398	-1.26447	-0.278339		-0.249054
28	-1.59015	0.273786	0.563625	0.708696	-0.0367751	0.571992	1.27005	-1.06131	-0.808887	-0.168101	-0.940596	2.60548	1.58319	-1.27004	-2.77371	-0.680456	0.360258	1.16587	-0.958059	-0.487387		-0.0836264
28.2	-1.9489	-0.315666	1.8186	0.575821	-0.572708	-0.232822	1.53913	-0.501101	-1.10373	0.142828	-0.86751	2.41513	1.46497	-0.588464	-1.98109	-0.535611	0.831495	1.49946	-0.542406	0.179842		0.0638627
28.4	-1.37716	0.336311	2.2999	0.0463883	-1.00668	-0.507697	1.34516	0.0130887	-1.62181	-0.105702	-0.958094	1.69569	0.735478	0.0489781	-1.29113	-0.632967	0.520016	1.28447	-0.663323	0.873638		0.0517291
28.6	-0.282832	1.56935	2.35754	-0.312738	-0.552884	0.175671	1.19679	0.316483	-1.85263	-0.163127	-1.45001	0.933993	0.917311	0.170702	-1.37517	-0.235922	0.605096	0.347099	-1.04543	1.10966		0.121448
28.8	0.854497	2.35919	2.69126	-0.179008	0.125004	0.735283	1.44436	0.635658	-1.78827	-0.19869	-1.67716	0.823559	1.72087	-0.0155491	-1.74441	0.524865	1.00748	-0.221308	-1.09005	1.11986		0.356371
29	1.09677	2.03477	2.64873	0.420763	-0.18734	0.285286	1.74531	1.23564	-1.44497	-0.230367	-1.93621	1.5408	1.91258	-0.481172	-1.759	0.487407	0.834936	0.298263	-0.855155	1.2553		0.445118
29.2	1.07149	0.708921	1.73833	1.07806	-0.60652	-0.623052	2.01629	1.1464	-0.665607	-0.0799218	-2.35039	2.18886	1.21279	-0.412032	-1.32381	-0.106489	0.325127	0.746061	-0.352129	1.38326		0.354782
29.4	0.998487	-0.480261	0.960754	1.31911	-0.0185369	-0.726231	2.24265	0.559872	-0.169654	-0.0477914	-2.33339	1.94841	0.588605	0.322632	-0.712373	-0.390766	0.282386	0.250292	-0.220295	1.42093		0.289741
29.6	0.445106	-0.989576	0.828145	0.811132	1.0158	-0.34798	2.12592	0.724546	-0.325248	0.349043	-1.85985	1.24897	0.876458	0.584159	-0.467749	-0.108382	0.583695	-0.182727	-0.543179	1.16137		0.296483
29.8	-0.254398	-0.804186	0.893741	-0.165786	1.0371	-0.724869	0.947974	1.30866	-0.0974761	1.13834	-1.43833	0.774683	1.09977	0.250474	-0.687686	0.396354	1.17595	0.607479	-0.981137	0.7193		0.259798
30	-0.675183	-0.181756	0.884718	-1.37985	0.286869	-1.08777	-1.58693	1.10873	0.325041	1.46903	-1.49743	0.409876	0.603082	-0.188908	-1.20904	0.786746	1.64867	1.3368	-1.25837	0.10381		-0.00509379
30.2	-0.746173	0.722014	0.410642	-1.91984	0.132055	-1.01698	-4.57332	-0.146448	0.223462	0.709601	-1.93315	0.166315	0.305172	-0.61509	-1.59824	0.357524	1.51838	1.10286	-0.895652	-0.518926		-0.415789
30.4	-0.603219	1.46863	0.00957874	-1.23924	0.482186	-1.23444	-6.57102	-1.21907	0.406923	-0.0187864	-2.29753	0.482944	0.952223	-0.9479	-1.38164	-0.639309	1.4613	0.976768	0.0770782	-0.821541		-0.532803
30.6	-0.716304	1.81116	0.430444	-0.478725	0.504066	-1.87397	-7.54251	-0.915019	1.27303	-0.507706	-2.21319	1.11063	1.52836	-0.64153	-1.08846	-0.968833	1.39256	1.33051	1.06364	-0.723223		-0.361254
30.8	-1.24874	1.79	0.625976	-0.245762	-0.121328	-2.51442	-7.85512	0.418694	1.63428	-1.09285	-1.87504	1.80994	1.4523	0.269672	-1.1539	-0.430465	0.979174	1.54989	1.82851	-0.420691		-0.229994
31	-1.54497	1.55967	0.253309	0.08738	-1.02973	-2.69982	-7.44619	1.45136	0.952547	-1.38462	-2.33576	2.16669	1.02	0.696599	-1.36891	0.415673	0.348614	1.52056	2.00263	0.045774		-0.264459
31.2	-1.35327	0.963944	0.0863663	0.512596	-1.54153	-2.64627	-6.81792	1.82625	0.488837	-1.74284	-2.92852	1.68455	0.101566	0.357571	-1.36078	0.608331	-0.187809	1.43511	1.22782	0.642359		-0.432182
31.4	-0.807007	0.271561	-0.310482	0.140084	-1.40903	-2.62112	-6.55949	1.79833	0.287286	-1.63331	-2.54827	0.870698	-0.988121	-0.0392871	-0.973457	-0.119795	-0.228315	1.53129	0.625092	0.874059		-0.591965
31.6	0.186972	0.141643	-0.889854	0.181486	-1.05576	-2.61159	-6.50271	1.26711	-0.234628	-0.566097	-1.68854	0.683678	-1.22417	0.100745	-0.641688	-0.914071	-0.00240019	1.97245	1.12313	0.354376		-0.515996
31.8	1.38861	0.96038	-0.299029	0.709136	-0.974553	-2.56962	-5.92375	0.626417	0.145741	0.316708	-0.882534	1.21266	-0.614219	0.439391	-0.698253	-1.38638	0.350884	1.90199	1.5738	-0.358323		-0.204047
32	1.75342	1.77017	1.18465	0.38687	-1.41843	-2.69042	-4.5517	0.44334	1.05054	0.63607	-0.797886	1.26267	0.0824946	0.469149	-0.435679	-1.48542	0.646029	1.78038	1.24219	-0.709349		0.0309537
32.2	1.25642	1.82562	1.77498	-0.284196	-1.80592	-2.80673	-3.47107	0.239124	1.22827	0.577979	-0.940815	0.662325	0.654978	-0.197275	0.117404	-0.754028	0.412878	2.02566	0.655709	-0.649259		0.026103
32.4	0.685658	1.78504	1.61489	-0.291291	-1.05853	-2.86456	-3.45846	0.0168564	0.611884	0.168266	-0.868096	0.643842	1.03835	-0.601929	0.389323	0.221969	0.269286	1.85122	-0.0602594	-0.273915		-0.0090232
32.6	0.347122	1.59318	1.30335	0.0347747	0.0184752	-3.05927	-3.7077	0.0014852	0.151008	-0.155102	-0.798189	0.90557	1.38073	-0.174561	0.700165	0.417377	0.652276	1.73949	-0.559597	0.308328		0.0549455
32.8	0.292734	0.792698	0.939129	0.57188	0.384867	-3.38324	-3.81798	0.232302	0.15181	0.157263	-0.626922	0.833439	1.96194	0.359156	1.11669	0.39176	0.923417	1.75862	-0.290121	0.429996		0.158972
33	0.795412	0.307037	0.530309	1.38003	0.103096	-2.95239	-3.91486	0.590642	0.0869716	0.518051	-0.597872	0.760507	1.93389	0.990499	1.08947	0.505233	0.730495	1.31101	0.483838	-0.101771		0.22748
33.2	1.11781	0.337707	0.0607584	1.82839	-0.696015	-2.19551	-3.6137	0.618145	-0.217784	0.483721	-0.746403	0.630096	0.746418	1.38626	0.876523	0.0908514	0.355671	0.875464	0.829204	-0.136101		0.131575
33.4	1.15691	0.180302	0.173772	1.89999	-1.22915	-2.51061	-3.06177	0.342632	-0.187504	0.0935309	-0.820211	0.667477	-0.349151	1.2752	1.07686	-0.350241	0.0354461	0.659142	0.471299	0.951969		0.023795
33.6	1.81534	-0.0819932	0.93564	1.76439	-0.699557	-3.3028	-3.21594	-0.529857	-0.177971	0.273317	-0.583204	1.08145	-0.414124	0.73629	1.1077	0.0987736	0.0571299	0.485494	0.413649	1.53689		0.0650316
33.8	2.05531	-0.0482589	1.54686	1.31383	-0.502869	-3.36863	-3.73965	-2.31537	-0.393265	1.12612	-0.602456	1.19463	0.277863	0.25375	0.520881	0.978197	0.450702	0.829491	0.73195	0.992794		0.0650936
34	1.44726	-0.231534	1.2099	1.03464	-1.04087	-2.70794	-3.82781	-4.16645	-0.20818	1.70905	-0.827915	0.414983	0.917707	0.782171	-0.393541	1.2121	0.393097	1.18847	0.857082	0.73458		-0.0751597
34.2	0.645703	-1.34278	0.48938	1.45143	-1.21276	-1.97264	-3.33891	-5.04088	0.0954769	1.67798	-0.453332	0.0495385	0.805029	1.41599	-1.19577	0.618439	-0.0428235	1.24488	0.931352	0.930052		-0.212233
34.4	0.457982	-1.96093	-0.0892485	1.47003	-1.24901	-1.80419	-2.60132	-5.34914	0.180306	1.10723	-0.286911	0.19252	0.26181	1.17627	-1.21489	0.0986455	-0.430461	1.18217	1.23398	1.21581		-0.320467
34.6	1.20202	-1.24902	-0.257616	0.362316	-1.10797	-1.95866	-1.60618	-5.99304	0.0408413	0.679494	-1.0158	0.410059	0.138073	0.760562	-0.42299	0.334765	-0.791597	1.13868	1.23964	1.35502		-0.33707
34.8	1.65352	-0.495319	-0.228332	-0.139907	-0.354396	-1.9545	-0.734185	-7.04301	-0.140897	0.57545	-1.06359	0.810988	0.122125	0.608553	0.316352	0.693262	-0.771704	1.08411	0.396944	1.15798		-0.275328
35	1.28454	-0.412264	-0.138608	0.807648	0.339831	-1.40099	-0.781532	-7.51084	-0.16038	0.647073	-0.58336	0.83452	-0.247879	0.395146	0.522518	0.211746	-0.397018	1.00583	-0.432312	1.16142		-0.242746
35.2	1.11178	-0.549068	0.278374	1.58342	0.5173	-0.821448	-1.23474	-7.01907	-0.919735	0.926762	-0.854579	0.670083	-0.504268	-0.0743832	0.504099	0.0681817	-0.181722	1.32782	-0.562504	1.81598		-0.195886
35.4	1.31374	-0.807313	1.02978	1.43592	-0.114306	-0.836202	-1.21486	-6.56869	-2.41855	1.2332	-1.32024	1.35728	-0.637783	0.100866	-0.160849	1.20525	-0.464786	2.10271	-0.153433	2.05442		-0.143192
35.6	1.83354	-0.895432	2.06932	0.901789	-1.58095	-1.09207	-0.431331	-6.32376	-2.84857	0.989107	-1.43766	2.62803	-0.668699	1.20943	-0.792491	2.10218	-0.487832	2.72415	0.310881	1.29106		-0.024965
35.8	2.49211	-1.22124	2.57626	0.258156	-2.78188	-0.824693	-0.131044	-5.68579	-1.75619	0.478774	-1.14672	3.10942	-0.455234	2.07439	-0.57263	1.83432	0.078354	2.48176	0.542181	0.734694		0.10425
36	2.87223	-2.39969	2.25456	0.0876645	-2.49506	-0.620944	-0.769914	-5.16959	-0.157716	0.378694	-0.726768	2.41421	0.0976841	2.04389	-0.438492	1.18793	0.0144527	1.41953	0.466812	0.480821		0.0470152
36.2	3.07606	-3.51432	1.77589	0.789936	-1.58711	-0.977353	-0.967002	-5.04212	0.607151	0.774306	-0.435189	1.44411	0.459528	1.41524	-0.960902	0.71874	-0.668722	0.637294	0.0826114	0.0810156		-0.114542
36.4	3.03887	-3.3431	1.55653	1.87291	-1.23264	-1.28195	-0.478059	-4.9568	0.623304	0.911352	-0.388428	0.962538	0.225204	0.503288	-1.02539	0.538339	-0.694587	0.83414	-0.250913	0.216251		-0.118458
36.6	2.43994	-2.60011	1.79112	2.24949	-1.40307	-1.06213	-0.318444	-5.01734	0.637617	0.870276	-0.533411	1.26965	-0.240213	-0.053626	-0.327315	0.464264	-0.456879	1.31904	-0.193611	0.863722		-0.0150507
36.8	1.64955	-2.6259	1.8054	1.74898	-1.83672	-0.79794	-0.807218	-5.08409	0.818514	0.625092	-0.840222	1.53169	-0.737703	0.413283	0.0592922	0.469971	-0.806388	1.3613	-0.376822	1.16687		-0.113153
37	1.68312	-2.62449	1.81328	1.29507	-2.34556	-0.861776	-0.817997	-4.63795	0.772674	0.394198	-1.04709	1.58527	-1.19923	0.98602	-0.464092	0.565693	-0.860424	1.05513	-1.4217	1.31056		-0.240964
37.2	2.37524	-2.00389	2.12861	1.37501	-2.0405	-0.879589	-0.180198	-4.23922	0.301366	0.417985	-1.37025	1.70436	-1.23849	0.874812	-1.25086	0.385219	-0.417205	1.06921	-2.35159	1.4956		-0.192219
37.4	2.58475	-1.35336	2.12039	1.50118	-1.18013	-1.18433	0.115899	-3.8275	-0.145534	0.339332	-1.7788	1.77786	-0.856892	0.751144	-1.18229	0.146996	-0.208538	1.55523	-1.96835	1.21795		-0.0787495
37.6	1.87724	-0.601123	1.93174	1.45766	-1.10284	-1.62123	0.0235511	-3.3746	0.122415	-0.125769	-1.5809	1.72915	-0.519344	0.540782	-0.715907	0.106911	-0.355816	1.54229	-1.04705	0.827868		-0.0442491
37.8	1.30192	0.342503	2.06862	1.40611	-1.75363	-1.69417	-0.352182	-4.00096	0.71314	-0.235197	-1.06639	1.29327	-0.161896	0.413427	-0.461773	0.281099	-0.723489	0.651952	-0.551538	0.809882		-0.0859654
38	1.45512	0.604368	2.13739	1.25139	-2.00022	-1.69479	-0.810801	-5.36645	1.11409	0.479285	-0.945089	0.819117	-0.106783	0.759189	-0.204793	0.411972	-0.821472	0.157052	-0.195443	0.464843		-0.124601
38.2	2.12831	-0.185223	1.78044	1.12915	-2.00781	-1.61504	-0.82606	-5.97136	1.71126	1.05123	-1.31871	0.496624	0.0503583	1.51266	0.0254998	0.731155	-0.828074	0.565507	0.267602	-0.127674		-0.0715075
38.4	2.0968	-1.28223	0.866079	1.27315	-2.38983	-1.07482	-0.644809	-5.95706	1.51746	1.40444	-1.2444	0.550987	0.727858	1.78479	0.1818	1.44592	-1.06916	1.13723	0.310334	-0.0512146		-0.0208337
38.6	1.45718	-1.84164	0.141007	1.63561	-3.0722	-0.736224	-0.604679	-5.70397	-0.0611692	1.7887	-0.47614	1.34077	1.43922	0.985721	0.473308	1.68295	-1.13903	1.61748	-0.297879	0.753462		-0.0308751
38.8	1.43512	-1.86249	0.307643	1.52494	-3.78899	-0.888461	-0.185892	-5.45982	-1.31401	1.86778	-0.0467681	1.95216	1.47172	0.453278	0.844803	1.49474	-0.740824	1.81315	-0.764824	1.45942		-0.0213658
39	1.63061	-1.70139	0.782327	0.820178	-3.51894	-0.467021	0.788479	-5.70958	-1.25115	1.41756	-0.540896	2.22028	1.11434	1.03017	1.09269	1.36407	-0.234549	1.19255	-0.450342	1.50436		0.0541876
39.2	1.27377	-1.33114	1.16141	0.602011	-2.45323	0.528715	1.32203	-5.91224	-0.445636	0.991585	-1.04578	2.55808	0.998432	1.49872	1.10453	1.54541	-0.300648	0.436368	-0.384449	1.14474		0.164635
39.4	0.916044	-0.811745	1.34437	0.682479	-2.00772	0.701877	0.876515	-5.49526	-0.109733	1.08717	-1.19378	2.15668	1.31165	1.49477	1.07573	1.2099	-1.1657	0.856047	-0.888793	0.455543		0.124802
39.6	1.125	-0.321669	1.18294	0.609827	-2.31868	0.0183723	0.235611	-5.09579	-0.0909047	1.0784	-1.0732	1.26309	1.85886	1.7169	1.06116	0.000210504	-1.67879	1.64654	-1.23031	-0.265605		-0.0139024
39.8	0.970006	-0.605306	1.24684	0.519835	-2.48262	-0.466319	0.0621929	-4.71815	-0.433756	1.13188	-0.760831	1.18843	1.53957	1.84913	1.35975	-0.775668	-1.36245	1.49173	-1.17939	-0.556621		-0.0990871
40	0.477103	-1.73392	1.67883	0.257902	-2.24652	-0.900333	-0.171705	-4.33379	-0.853589	1.81839	-0.46387	1.99354	0.526642	1.33253	1.56167	-0.12823	-0.974176	1.3676	-1.16558	-0.135992		-0.104675
40.2	0.599668	-2.23955	1.77781	-0.0644144	-2.21387	-1.18514	-0.824539	-4.20535	-0.425762	2.21653	-0.205949	2.40935	0.300823	0.918473	1.28059	1.61416	-1.02338	1.93262	-1.13254	0.56359		0.00465508
40.4	1.37299	-1.74596	1.23972	0.264202	-1.93766	-1.0967	-1.17609	-3.70315	0.098584	1.67572	0.0597627	1.96444	0.733087	1.33777	1.15359	2.13746	-1.47917	2.2655	-0.711709	0.86835		0.166037
40.6	1.54874	-1.47086	0.379693	0.751662	-1.48003	-0.672174	-0.691442	-3.08289	-0.0730857	1.21358	0.101884	1.51257	0.346383	2.06028	1.17277	1.27864	-2.06433	1.99601	-0.334096	0.680574		0.158694
40.8	0.645928	-1.42398	0.517099	0.338282	-1.52572	-0.141633	0.351295	-3.13232	-0.2055	1.11348	-0.348476	1.31353	-0.247262	2.17019	0.882675	1.00661	-2.48351	1.41001	-0.446797	0.462464		0.0128185
41	-0.361106	-1.34334	1.369	-0.734038	-1.90801	0.235216	1.09712	-3.75524	-0.355124	1.11573	-0.56215	1.2292	-0.450639	1.87416	0.851363	1.11883	-2.07509	0.913881	-0.585408	0.544405		-0.0890624
41.2	-0.900699	-1.40104	1.80997	-1.20598	-2.1478	0.607704	1.21838	-4.32791	-1.15934	1.73581	0.0359823	1.20823	-0.892468	1.59873	0.969405	0.788672	-1.25959	0.85672	-0.408401	0.773721		-0.104995
41.4	-1.28752	-1.73674	1.93714	-0.902869	-2.21538	0.639179	1.18021	-4.74486	-1.49569	2.88471	0.397165	1.26287	-0.967234	1.49081	0.404495	0.382765	-1.09985	1.12194	-0.0364256	0.737066		-0.102411
41.6	-1.18282	-1.8127	1.88882	-0.571634	-2.36676	0.130527	1.45804	-4.5925	-0.77967	3.72633	-0.11082	1.24895	-0.16342	1.75043	-0.235584	0.201864	-0.993813	1.08953	-0.0150321	0.909457		-0.02104
41.8	-0.233654	-1.02292	1.34147	-0.188124	-2.53052	-0.166376	1.81414	-3.81037	-0.0798532	3.68649	-0.614938	0.522591	0.633686	1.59809	-0.409272	0.307604	-0.434847	0.69572	-0.275363	1.42313		0.112834
42	0.632454	-0.15343	0.973637	-0.0192773	-2.3427	0.17585	1.56231	-3.20624	-0.0114608	3.16727	-0.423148	-0.450712	0.543863	0.936663	-0.149018	0.889685	-0.0873944	0.400005	-0.495898	1.24392		0.159319
42.2	0.582897	-0.124556	1.42307	-0.0762504	-1.75428	0.254079	0.742056	-3.05396	-0.343064	2.69301	-0.311118	-0.246422	0.253305	0.0751617	0.715274	1.38957	-0.378722	0.442266	-0.628943	0.746569		0.119998
42.4	0.439102	-0.235721	1.81808	0.18243	-1.51018	-0.205586	-0.162681	-2.65455	-0.667498	2.1837	-0.395962	0.630991	0.519505	-0.681641	1.35662	0.90555	-1.00195	0.880174	-0.675322	0.264566		0.0494812
42.6	0.428175	-0.040794	1.53849	0.259954	-1.42882	-0.31225	-1.19541	-1.73879	-0.687364	1.6604	-0.307475	0.53199	0.52521	-0.817062	1.54662	-0.0397332	-1.17804	1.22951	-0.757397	-0.427131		-0.0604957
42.8	0.206918	0.0109202	1.13777	-0.336198	-0.919664	0.246414	-2.23533	-1.27191	-0.33908	1.56283	-0.254932	-0.370981	0.396493	-0.242581	1.6258	-0.0381887	-1.098	0.922689	-0.631891	-0.367573		-0.0998252
43	-0.365322	-0.405184	0.950282	-0.454132	-0.885149	0.447421	-3.3144	-1.71414	-0.323602	1.46844	-0.784327	-0.933988	0.613434	0.677359	1.45375	0.809439	-1.17407	0.531998	-0.0368541	0.590441		-0.14243
43.2	-0.912293	-1.11121	0.76969	0.390281	-1.0482	0.00298022	-3.99918	-1.57774	-0.649451	1.03683	-2.04953	-0.480176	0.556452	1.31754	1.40676	1.54796	-1.11849	0.826783	0.51287	1.41643		-0.158084
43.4	-0.670808	-1.32004	0.793974	0.791852	-0.861108	-0.356436	-4.11806	-1.25654	-0.556859	0.307268	-2.50259	0.705788	0.382799	1.62108	1.71341	1.79614	-0.642675	1.19365	0.162021	1.59286		-0.0612139
43.6	-0.297453	-0.915773	1.36685	0.0912565	-1.46175	-0.549124	-4.43372	-1.93114	-0.141559	0.0312895	-1.78771	1.32999	0.314639	1.45227	2.07599	1.67222	-0.71465	1.24088	-0.770548	1.15349		-0.113726
43.8	-0.367139	-0.935279	2.2481	-0.61395	-2.1536	-0.925104	-5.16441	-2.62281	-0.337256	0.455702	-1.33924	0.834468	0.288118	0.731889	2.2274	1.04405	-1.50506	0.894956	-1.7012	0.22437		-0.4358
44	-0.102906	-1.51335	2.30101	-0.349388	-1.52341	-1.0611	-5.78396	-2.42515	-0.925097	1.09327	-1.61764	0.558069	0.473618	-0.0721149	2.13902	0.430663	-1.84539	0.401065	-2.47531	-0.689289		-0.649369
44.2	0.469566	-1.57904	1.74938	0.316603	-0.677796	-0.809112	-5.50496	-2.02018	-1.31807	1.78259	-1.81721	0.891758	0.498374	0.141709	2.37252	0.910046	-1.40534	0.831718	-2.82117	-0.951075		-0.446984
44.4	0.333535	-1.27871	1.80285	0.122116	-0.484227	-0.564968	-4.67573	-1.87635	-1.42575	1.62899	-1.84277	1.5049	0.52941	1.09323	2.83664	1.92062	-1.20842	1.47956	-2.45583	-0.464386		-0.151265
44.6	-0.935362	-1.14624	2.12188	-0.579276	-0.485711	-0.285785	-4.46695	-1.62285	-1.09327	0.794041	-1.60265	2.11754	0.874182	1.38304	2.61827	2.74502	-1.3809	1.45113	-1.68781	0.255824		-0.046294
44.8	-2.96856	-0.771256	1.95909	-0.868023	-0.420166	-0.143972	-4.90434	-1.36365	-1.11582	0.62809	-0.771061	1.90859	1.11781	0.894193	1.76365	3.32401	-1.67624	1.4168	-1.32866	0.99648		-0.116152
45	-4.26841	-0.250007	1.43516	-0.413272	-0.602354	-0.592327	-4.86591	-1.10622	-1.77447	1.40771	-0.0955258	1.06195	0.939019	0.611772	0.768203	3.18433	-1.80016	1.43484	-1.72053	1.37207		-0.263705
45.2	-4.05967	-0.125799	0.867983	0.839637	-0.906299	-1.03895	-4.7962	-1.18708	-2.11204	2.15475	-0.196218	0.612015	0.457235	0.489871	0.0522089	2.46654	-1.11999	1.21631	-2.13404	1.16166		-0.367904
45.4	-3.49064	0.103707	0.378859	1.85508	-0.397121	-0.634223	-4.97869	-1.51577	-1.84961	1.91671	-0.881688	0.796074	0.704906	0.530662	-0.0490043	1.84393	0.102726	1.03367	-1.80677	1.03513		-0.265104
45.6	-3.05662	0.808923	0.224247	1.99346	0.436683	-0.385674	-4.7706	-1.13883	-1.61704	1.23613	-1.5265	1.24994	1.28605	0.0893136	0.310727	1.6604	0.573871	0.921882	-1.02888	1.05447		-0.0839019
45.8	-2.74887	1.02901	0.35973	1.71462	0.713446	-0.295901	-4.64272	-0.278677	-1.34024	1.01946	-1.42304	1.94608	1.14763	-0.934386	0.765722	1.43298	-0.0853132	0.685688	-0.81169	1.05276		-0.0346849
46	-2.71997	0.575997	0.624195	1.24375	0.66448	-0.0768467	-4.75567	-0.36933	-0.799585	1.14912	-1.2784	2.37936	0.849267	-1.304	1.13833	1.13544	-1.00914	0.541071	-1.19827	1.01059		-0.109981
46.2	-2.57303	-0.358021	0.471918	0.958213	0.408536	-0.415135	-4.63437	-0.930364	-0.794281	1.33281	-1.55281	2.00302	0.71409	-0.806998	1.69687	1.10215	-1.26186	0.749247	-1.90364	0.76326		-0.25152
46.4	-2.34599	-1.65611	-0.300381	0.599651	0.0029238	-1.00324	-4.42202	-0.704131	-1.3397	2.21097	-1.56845	1.57841	0.637213	-0.0698795	2.0845	1.09021	-0.89848	1.18584	-2.35424	0.557252		-0.335782
46.6	-2.96879	-2.46826	-0.792569	0.386396	-0.0231437	-1.15865	-4.83179	0.0734055	-2.04234	3.08474	-1.31705	1.85676	0.793413	0.201781	1.81656	1.17658	-1.10571	1.36402	-1.87085	0.630643		-0.359742
46.8	-3.69882	-2.41437	-0.129172	0.774709	0.0791852	-1.52525	-4.88913	0.332864	-2.50766	2.84795	-1.02645	2.08565	1.42553	-0.37005	1.24379	1.36773	-1.72269	1.0557	-0.851324	0.585213		-0.36683
47	-3.39932	-2.23787	0.513478	1.47922	-0.084549	-1.45291	-4.23656	0.482009	-2.71226	1.95942	-0.857746	2.17271	2.01757	-0.662165	1.03355	0.839514	-1.4223	0.681978	-0.481792	0.122435		-0.31228
47.2	-2.3454	-2.32729	0.447305	1.79712	-0.226847	-0.235092	-3.94197	1.19154	-2.9731	1.15262	-1.09714	2.6269	2.28411	0.0518916	1.14323	0.131383	-0.676281	1.1413	-0.684114	-0.273822		-0.140683
47.4	-1.15667	-2.86297	0.76399	1.9807	0.141156	0.824742	-4.00021	1.52156	-2.70717	0.708393	-1.66357	2.77985	2.1814	0.391947	1.27797	0.0144765	-0.651899	2.03471	-1.29217	-0.358682		-0.00362188
47.6	-0.165425	-3.2646	1.63372	1.76512	0.558746	0.810138	-4.02104	0.833894	-1.58117	0.883989	-1.63185	2.33315	1.19549	-0.0865021	1.77964	-0.0518129	-1.41245	2.4104	-2.05206	-0.227661		-0.0145146
47.8	0.196142	-2.87519	1.87187	0.925346	0.75785	0.645634	-3.91191	-0.152683	-0.881316	1.04811	-0.625237	1.68452	0.296422	-0.575781	2.48741	-0.146893	-1.89322	1.68244	-2.25912	0.213952		-0.0755824
48	-0.370232	-2.1291	1.60808	0.524268	0.769118	0.696468	-3.73538	-0.362949	-1.41182	1.1467	0.30244	1.33507	0.346799	-0.413034	2.05973	-0.145621	-1.97123	0.997149	-1.86444	1.0397		-0.0789141
48.2	-1.42751	-1.70469	1.34312	0.61061	0.549775	0.583244	-3.69531	0.222142	-2.02805	1.31719	0.27346	1.32939	0.432202	-0.0600331	0.646087	-0.233197	-2.19336	1.53879	-1.12224	1.50746		-0.105546
48.4	-2.65853	-1.26308	1.13052	0.488653	0.216674	0.505245	-3.32622	0.710585	-1.4992	0.889614	-0.195087	1.18616	0.305558	-0.01917	-0.113957	-0.0708553	-2.22581	2.17128	-0.881912	1.36242		-0.164355
48.6	-4.15215	-1.36092	1.37194	0.716758	0.303165	0.418478	-2.68859	0.514642	-0.235973	0.159907	-0.592989	0.709365	0.436514	0.295253	0.368133	0.159346	-1.88815	1.62224	-1.37196	1.10785		-0.205357
48.8	-5.99938	-2.50969	1.56979	0.803662	0.956591	0.390613	-2.3981	-0.00554272	0.135525	0.411656	-1.10955	0.250882	0.548451	0.76046	1.06645	-0.172319	-1.61465	0.957627	-1.8254	1.27316		-0.325489
49	-8.00633	-3.19657	1.35315	0.0976758	1.02048	0.663663	-2.64643	-0.220771	-0.59475	1.46496	-1.60313	0.562929	0.78531	1.02762	1.16838	-0.777346	-1.46245	0.99643	-1.63337	1.70451		-0.464802
49.2	-9.57495	-2.60868	1.81907	-0.318516	0.209234	1.09085	-2.86877	0.161998	-0.857999	2.34624	-1.08463	0.998618	1.29833	0.887949	0.8105	-0.958093	-0.822661	1.39938	-1.15508	1.71676		-0.375523
49.4	-10.3839	-2.10289	2.56079	0.124471	-0.176549	1.18173	-2.7143	0.893608	-0.340512	2.50441	0.312347	0.761038	1.37204	0.412791	0.919189	-0.195555	0.279191	1.20069	-0.795468	1.10905		-0.153889
49.6	-10.6526	-1.96981	1.8115	0.749915	0.304809	1.10135	-2.76919	0.918315	-0.29678	2.28868	0.958906	0.610406	0.652827	0.218928	1.42252	0.658354	0.637257	0.847501	-0.489052	0.450169		-0.127299
49.8	-10.7105	-1.14054	0.19661	0.554408	0.960937	1.08651	-3.36169	-0.165941	-0.57214	2.10225	0.152832	0.562586	0.178782	0.611201	1.03316	0.509616	-0.394187	1.54966	-0.00978172	0.365885		-0.324515
50	-11.0076	-0.405532	-0.363885	-0.00198281	1.60867	0.364881	-3.73834	-1.00544	-0.824099	1.94348	-0.704472	0.587839	0.286122	1.33081	0.146873	-0.163908	-0.872631	2.13335	0.415002	0.845808		-0.471254
50.2	-11.4414	-1.1385	0.207042	0.0550839	2.06889	-0.706267	-3.68819	-0.846908	-1.01457	2.24299	-0.738143	0.771592	0.843093	1.46761	0.0483466	-0.776228	0.0954261	1.61693	0.58585	1.58543		-0.438095
50.4	-11.7128	-2.61735	0.398917	0.917799	1.97138	-1.19877	-3.47814	-0.497334	-1.0408	2.53746	-0.628518	1.16183	1.39623	0.332696	0.394143	-0.930563	1.05728	1.10683	0.145265	2.0628		-0.431081
50.6	-11.6316	-2.96817	-0.182462	2.17172	1.16779	-0.999816	-3.2122	-0.472538	-0.898266	2.39882	-0.467231	1.35143	1.12139	-0.860455	1.07645	-0.704929	1.4655	0.952551	-0.535835	1.84891		-0.468946
50.8	-11.3989	-1.95081	-0.731355	2.75893	0.397991	-0.5861	-3.22666	-0.502552	-0.630868	2.1571	-0.454519	1.23782	0.404902	-0.789004	1.72884	-0.262951	1.251	1.14154	-0.509001	0.946706		-0.450893
51	-10.9986	-1.39075	-0.0789321	2.25677	0.661513	-0.371052	-2.88259	-0.522136	-0.230507	1.98917	-0.801648	1.187	0.214403	-0.0991617	1.87858	0.0392553	0.741123	1.3925	-0.0536839	0.187313		-0.344073
51.2	-10.2472	-2.6079	1.04517	1.74402	0.964916	-0.119224	-2.42413	-0.452753	-0.0485864	1.72336	-0.977855	0.938421	0.166588	0.423068	1.84901	-0.199893	0.675781	1.56355	0.281482	0.717316		-0.249243
51.4	-9.32988	-3.66648	1.51726	1.40851	0.406245	0.197159	-2.49638	-0.162469	-0.0385255	1.15358	-1.11728	0.447399	0.524435	0.086472	1.70449	-0.484986	0.716466	2.09338	0.0816909	1.53575		-0.271158
51.6	-8.79447	-2.87716	1.47353	0.688727	-0.171151	0.162272	-2.41057	0.159495	-0.191479	0.849722	-1.23269	0.390585	0.944408	-0.447898	1.53362	-0.542095	0.868222	2.50573	-0.267365	1.28554		-0.303651
51.8	-9.05661	-1.5762	1.15317	0.564163	-0.389051	0.132058	-2.50336	0.299674	-0.401339	1.22783	-0.999997	0.523166	1.02145	-0.284254	1.3475	-0.874386	1.07479	1.75991	-0.481244	0.799704		-0.333151
52	-9.36366	-0.893977	1.11721	1.03505	0.000256611	0.382512	-3.16733	0.601762	-0.149134	1.57688	-0.94845	0.245486	0.788454	-0.334658	1.17626	-1.1549	0.742949	0.828019	-0.530879	1.03216		-0.350799
52.2	-8.92076	-0.327833	0.468275	1.55197	0.834311	0.61294	-3.52691	0.965471	0.738253	1.82186	-0.689833	0.0383166	0.604309	-0.533814	1.28919	-0.201495	0.0862149	0.935553	-0.471327	1.80203		-0.146164
52.4	-8.25144	-0.145208	-0.81495	2.23333	1.21721	0.372073	-3.47756	1.12789	1.18993	1.57825	0.157456	0.0222621	0.448182	-0.826523	1.3809	0.717918	-0.337305	1.30002	-0.687145	2.57912		-0.0107792
52.6	-7.69518	-0.943297	-1.67629	2.25914	1.17687	0.125615	-3.15588	1.00164	0.653496	0.305059	0.449105	-0.137457	0.332812	-1.21596	1.04897	0.722329	0.003836	1.00469	-0.774133	3.07339		-0.172063
52.8	-7.70106	-1.30911	-2.34091	1.77939	1.23623	-0.0959662	-2.92535	0.60729	0.397802	-0.627355	-0.378491	0.551625	0.316162	-1.10326	0.886122	0.859391	0.258513	1.11378	-0.367279	3.21387		-0.281431
53	-8.25608	-1.12207	-2.61804	1.1915	0.983168	-0.444526	-2.83674	0.5696	0.795919	-0.0307754	-1.4208	1.56085	-0.0279832	-0.338222	1.0352	0.708262	0.352776	1.82459	-0.278013	2.51364		-0.291888
53.2	-8.45279	-1.59057	-2.07501	0.584204	0.0332582	-0.612456	-2.66209	0.555844	1.12108	0.986807	-1.88031	1.39072	-0.353285	0.346517	1.29094	0.286444	0.675673	1.75555	-1.07093	1.15251		-0.425895
53.4	-8.34199	-1.83914	-1.52723	0.662629	-0.744278	-0.643104	-2.35497	0.284311	0.47775	1.55453	-1.52204	0.568373	0.148449	0.957108	1.79517	0.750605	1.19638	1.65677	-1.74138	0.746536		-0.395776
53.6	-7.87667	-0.859864	-1.48342	1.29568	-0.721871	-0.436809	-1.794	0.149565	-0.745655	2.00316	-0.722496	0.311685	1.06318	1.14024	2.2258	1.34137	1.67895	2.00981	-2.0609	1.47713		-0.100255
53.8	-6.8724	0.10934	-1.2942	1.67437	-0.679403	0.0254986	-1.56761	0.164224	-0.863469	2.15961	-0.174881	0.533858	1.55733	0.116026	2.32861	1.16913	1.54877	1.94691	-2.00789	1.75426		0.0814043
54	-6.49552	0.332676	-1.03165	1.60004	-0.952627	0.211103	-1.67624	-0.101262	-0.120909	1.98312	-0.273472	0.603696	1.54553	-1.16802	2.13903	0.748877	0.729122	1.37862	-1.61098	1.78616		-0.0186351
54.2	-6.93157	0.0172672	-1.40339	1.52023	-1.42346	-0.310531	-1.34822	-0.172386	0.157415	1.60395	-0.559719	0.508646	1.33852	-1.7482	1.70034	0.0310302	0.351736	0.995217	-1.60301	2.06203		-0.260705
54.4	-6.44618	-0.0814184	-1.60195	1.8546	-1.63908	-0.695949	-0.537047	0.376732	0.0988088	1.27771	-0.668927	0.287247	0.831747	-1.62118	1.01445	-0.293593	0.501741	1.24428	-2.11772	2.24361		-0.298606
54.6	-4.98499	0.261363	-0.651507	1.82012	-0.935106	-0.164483	0.068222	0.758089	0.561649	0.799121	-0.75132	-0.259656	0.442495	-1.28516	0.559568	-0.0273577	0.304574	1.50115	-2.35193	2.48771		-0.0923725
54.8	-3.89216	0.117224	0.625463	1.55352	0.0508117	0.153413	0.239234	0.589783	1.11619	0.138807	-1.03463	-0.399334	0.464282	-1.06753	0.95717	-0.0792247	-0.0450187	1.19565	-2.35391	2.73554		0.0532637
55	-3.64171	-0.255359	1.37764	1.84836	-0.0212613	-0.0678491	0.108337	0.459588	1.02614	0.0496913	-1.20584	0.236027	0.532496	-0.761619	1.83768	-0.679522	0.25045	1.13624	-2.57047	3.00173		0.133038
55.2	-3.90875	-0.000824846	1.61251	1.82744	-0.24431	0.291345	-0.113628	0.261214	0.41934	0.648871	-1.04151	0.649858	0.554211	-0.448652	2.26706	-0.547728	0.992358	1.56262	-2.90838	3.18248		0.252777
55.4	-3.94749	-0.268392	1.47579	1.30842	0.192764	0.812635	-0.247008	0.0664233	-0.399952	1.40111	-0.399358	0.629478	0.768166	-0.384012	1.96479	0.565613	1.37992	1.48172	-3.02757	2.53019		0.295162
55.6	-3.70341	-1.81922	1.21952	1.13721	0.689342	0.560912	-0.309961	0.058286	-1.09928	2.33516	0.465367	0.914386	1.03732	-0.428432	1.69521	1.00957	0.932019	1.07797	-2.85339	1.4135		0.216604
55.8	-4.00188	-2.70819	1.67578	1.20656	0.739308	0.173346	-0.884584	0.153449	-1.15949	3.09067	0.955085	1.34621	1.21485	-0.133661	1.54865	0.974095	0.476297	0.932234	-2.32463	1.06754		0.217082
56	-4.56943	-2.34575	2.18681	1.08679	0.118578	0.477566	-1.78292	0.424622	-0.507801	2.97339	0.963656	1.99301	1.19246	-0.0795474	1.34654	1.31161	0.397402	1.00137	-1.97112	1.51937		0.286831
56.2	-4.50748	-2.03526	1.48788	1.25953	-0.517819	0.86538	-1.91922	0.75077	0.209166	2.3455	0.939748	2.47352	0.807899	-0.309208	1.17754	1.31453	0.65647	0.963489	-1.93666	1.74269		0.288424
56.4	-3.67118	-1.93442	0.85103	1.58531	-0.517689	0.85224	-1.49009	1.01708	0.636446	2.06847	1.27278	1.76584	0.210411	-0.271589	1.21165	0.743194	1.35143	1.3227	-1.76537	1.90802		0.357314
56.6	-2.60829	-1.44163	0.773368	1.50721	-0.491507	0.714238	-1.01597	0.817109	1.30622	1.9141	1.2104	0.607116	0.282817	-0.584668	1.52762	0.969189	1.72043	1.57823	-1.727	2.29749		0.467823
56.8	-2.24296	-0.791928	0.616542	0.999773	-0.893751	0.454874	-0.114249	0.384775	1.51979	1.51304	0.111716	0.0594007	1.13453	-1.10357	1.6549	1.64056	1.21038	1.42625	-1.95783	2.30236		0.39623
57	-2.72739	-0.544729	0.254512	0.62789	-0.797247	-0.0660824	0.930439	0.551487	0.595218	1.37561	-0.958053	0.0990176	1.63427	-1.16164	1.45616	1.54618	0.0513366	1.03458	-2.34786	2.10815		0.183093
57.2	-3.16224	-0.743081	0.0801969	0.548464	0.131317	-0.455821	0.880033	0.944361	0.0765591	1.22585	-0.923342	0.313802	1.23964	-0.809082	1.41083	0.83703	-0.337503	0.856573	-2.67	1.98349		0.0713541
57.4	-2.70072	-1.32607	0.339679	0.42654	0.682706	-0.638479	-0.473723	0.525021	0.427956	0.945866	-0.420833	0.379957	0.554708	-0.402364	1.63025	0.538808	0.943099	0.95378	-2.53385	1.55901		0.0705677
57.6	-2.18517	-1.5977	0.591746	0.819595	0.520422	-0.909787	-1.34987	-0.432928	0.941196	0.808601	-0.578093	0.518918	0.38535	-0.443074	1.90944	0.804223	2.00585	0.900484	-2.33133	1.16181		0.0769842
57.8	-3.11043	-1.34542	0.19071	1.68577	0.164633	-0.851259	-1.14874	-0.588999	1.17996	0.484166	-0.90811	0.943176	0.945728	-0.859456	1.74197	0.581879	1.8678	0.616822	-2.03569	1.12186		0.0338185
58	-4.7239	-1.39209	-0.732803	2.0668	0.0980511	-0.748415	-0.986392	0.589075	1.08003	-0.0845902	-1.24905	1.53142	1.21188	-1.02704	1.00768	-0.140749	1.28427	0.498908	-1.17561	1.13024		-0.0881142
58.2	-4.64969	-1.61268	-1.15341	1.55073	0.146224	-0.44051	-1.55032	1.59138	1.00246	-0.0484377	-1.51009	1.84408	1.00135	-0.964311	0.325413	0.0246083	0.723481	0.830248	-0.749039	0.822945		-0.140779
58.4	-3.00635	-1.38675	-0.797994	1.16298	-0.0236167	0.296204	-1.98073	1.47466	0.830081	0.894219	-1.34472	1.82533	1.35206	-1.07047	0.181621	0.731672	0.659268	1.0489	-1.5811	0.380518		-0.0177114
58.6	-2.33016	-0.577016	-0.533144	1.36046	-0.578688	0.49663	-1.10104	0.878256	0.290986	1.97996	-1.03686	1.49696	1.56107	-1.31675	0.321926	0.814171	1.13043	0.805536	-2.5262	0.109169		0.062285
58.8	-2.80616	-0.258419	-0.982949	1.2235	-0.965985	-0.265194	0.0987795	0.512461	-0.0832962	2.21396	-1.13862	0.964001	0.97084	-1.50214	0.202034	0.569295	1.23783	0.624678	-2.58382	0.164527		-0.0902349
59	-2.78419	-1.12767	-1.55538	0.567351	-0.396356	-1.40365	0.163044	0.476219	-0.105903	1.32425	-1.4084	0.823568	0.523919	-1.00935	0.246066	0.330442	0.597419	0.593347	-2.08715	0.192091		-0.302017
59.2	-1.8962	-1.88555	-1.7851	0.0704233	0.410769	-1.73688	-0.571089	0.639274	-0.0990931	0.32701	-1.54515	1.35263	0.849841	0.274382	0.548713	0.0124839	0.00290271	0.509974	-1.52952	0.361056		-0.284456
59.4	-1.22113	-1.63238	-1.7729	-0.130022	0.498896	-1.44563	-1.26049	0.678117	-0.246143	0.272116	-2.05813	1.7313	1.11839	0.896254	0.394682	-0.164125	-0.476989	0.182104	-1.36392	0.903986		-0.2548
59.6	-1.5738	-1.86906	-1.30045	0.167433	-0.253468	-1.38147	-1.27634	0.331127	-0.46329	0.982666	-2.59417	1.31094	0.550371	0.128662	-0.059797	-0.0438188	-0.681971	-0.165293	-1.9053	1.22894		-0.443404
59.8	-2.06244	-1.93769	-0.951882	0.34151	-0.654769	-1.36113	-0.447596	-0.160962	-0.820114	1.46066	-2.09094	0.950297	-0.0964209	-0.498593	-0.651528	0.142775	0.110447	-0.283587	-2.28874	1.02549		-0.513761
60	-2.1301	-0.720351	-1.12864	0.626648	-0.220764	-1.04478	0.0674797	-0.373281	-1.3193	0.878613	-1.47224	0.879547	0.00113966	-0.481386	-0.962863	0.197184	0.979332	-0.0863274	-1.96273	0.703375		-0.378472
60.2	-2.17358	0.322317	-1.04999	1.02478	-0.025412	-0.623387	-0.247957	0.259376	-1.92096	0.22375	-1.58372	0.750353	0.669217	-0.492592	-0.681263	0.0483906	0.747236	0.250338	-1.95438	0.355343		-0.305108
60.4	-2.15331	0.00380398	-0.190233	0.480779	-0.123266	-0.420483	-0.280061	1.05822	-2.24498	0.326552	-2.11621	0.538651	0.898497	-0.301683	-0.0542885	0.0891654	0.331143	0.514953	-2.52024	0.207654		-0.297767
60.6	-2.09482	-1.00376	0.629058	-0.141587	-0.278892	-0.567035	0.29374	0.74468	-1.67095	0.626117	-1.73592	0.526864	0.348633	-0.0878562	0.160231	0.0900214	0.389372	0.697103	-2.72639	0.80651		-0.249744
60.8	-2.46755	-1.76368	0.67382	-0.0914283	-0.511497	-1.81909	0.575792	-0.267998	-0.317416	0.510437	-0.423396	0.610389	-0.372679	-0.155503	-0.187516	-0.200441	0.326586	0.987124	-2.05993	1.65476		-0.264961
61	-3.21556	-1.91196	0.124003	-0.253962	-0.425819	-3.44706	0.289595	-0.22314	0.727102	0.634287	0.0563843	0.344531	-0.571265	-0.587961	-0.582181	-0.476108	0.184707	1.0041	-1.57654	1.91109		-0.399788
61.2	-3.38253	-1.96681	-0.627161	-0.444782	-0.123394	-3.54077	-0.0257797	0.402954	0.721783	1.52836	-0.480598	-0.238345	0.22275	-1.1664	-0.634775	-0.391868	0.444858	0.585413	-1.89955	1.89371		-0.456148
61.4	-2.49776	-2.35106	-1.01302	-0.067623	0.222339	-2.62447	-0.0267219	-0.0419556	0.242594	2.60531	-1.1439	-0.762277	0.870228	-1.17566	-0.650704	0.432878	0.717057	0.274936	-2.2967	1.71529		-0.37856
61.6	-2.0477	-2.34369	-0.887652	0.587124	0.314331	-2.52594	-0.178419	-0.807779	0.0437311	2.57261	-1.42334	-0.894361	0.331578	-0.601478	-0.565972	0.683281	0.36314	0.242817	-1.88695	0.976758		-0.402395
61.8	-2.81537	-1.45654	-0.730773	0.943285	0.134755	-2.55458	-0.553992	-0.519567	0.135771	1.43663	-1.52688	-0.180213	-0.489243	-0.339662	-0.466443	0.196077	0.0197576	0.0811705	-1.42196	0.10756		-0.500011
62	-3.5453	-1.43837	-0.862608	0.615033	0.14647	-1.93434	-0.592035	0.47625	0.429376	0.695707	-1.51241	0.803665	-0.8934	-0.456435	-0.548262	0.0118934	0.198103	-0.308268	-1.20375	-0.474351		-0.519652
62.2	-3.57924	-2.81977	-1.36935	-0.0807387	0.455376	-1.55261	-0.0200467	0.977874	0.674212	0.9611	-1.39123	0.749389	-1.49251	-0.559783	-0.90606	-0.0406919	0.312202	-0.526358	-1.0263	-0.646122		-0.594033
62.4	-3.02711	-3.57376	-2.14236	-0.107254	0.161823	-1.95654	0.50424	0.835567	0.0694119	1.32713	-0.660417	0.201867	-2.15701	-1.07547	-1.42145	-0.275236	0.293375	-0.259549	-1.66713	-0.161434		-0.754565
62.6	-3.04866	-3.29419	-2.37135	0.484901	-0.551771	-2.61738	0.360426	0.895649	-0.257093	1.41844	0.209396	0.324951	-1.84573	-2.00786	-2.02935	-0.422005	0.208092	-0.226526	-2.97503	0.00658759		-0.886925
62.8	-3.019	-3.43291	-1.73711	0.505241	-0.413132	-2.98948	0.156713	1.11965	0.00368458	2.01595	0.0318172	0.830886	-0.859762	-2.81997	-2.371	-0.441503	0.449173	-0.931049	-3.32001	-0.450497		-0.883616
63	-2.13073	-3.99138	-0.837495	0.0357409	0.0561963	-3.05916	0.360622	1.03495	0.303267	2.1547	-1.2908	0.947683	-0.911267	-3.49933	-2.07406	-0.696053	0.942058	-1.09753	-2.33557	-0.363119		-0.822564
63.2	-0.841508	-4.60804	-0.079801	-0.13093	-0.11186	-3.58157	0.687941	0.7332	0.359067	1.42421	-1.97917	0.295507	-1.93786	-3.91167	-1.54354	-0.797014	1.14668	-0.209405	-1.19588	0.215522		-0.803307
63.4	0.577652	-4.80523	0.165636	-0.0788391	0.0687657	-4.53826	0.747472	0.924673	-0.283376	1.19824	-1.49383	-0.37752	-2.35856	-3.84715	-1.38731	-0.694017	0.816604	0.54175	-1.01203	0.544116		-0.764561
63.6	1.05329	-3.92145	0.0780905	0.116792	0.849335	-4.99203	0.823911	1.44946	-1.33816	1.76602	-1.03747	-0.189152	-1.9556	-3.71313	-1.77361	-0.616371	0.528471	0.345938	-1.63814	0.692417		-0.673569
63.8	0.262488	-3.09614	0.141523	0.356857	1.03624	-4.97549	1.00165	1.70017	-1.31962	1.8378	-0.843274	1.00682	-1.52332	-4.33574	-2.43758	-0.646328	0.591417	-0.329675	-1.82093	0.890989		-0.625107
64	-0.781113	-2.59058	-0.0684269	0.619828	1.10832	-4.42359	0.842056	1.84671	-0.651685	1.55156	-0.643144	1.76298	-1.6008	-5.1264	-2.58048	-0.817366	0.710883	-0.745611	-1.22741	1.22243		-0.579592
64.2	-1.20252	-1.8206	-0.526908	0.871308	1.53246	-3.9199	0.880661	1.74906	-0.495015	1.66935	-1.11895	1.09444	-2.07587	-5.43046	-2.21534	-1.16533	1.3178	-0.921145	-1.10759	1.69467		-0.559495
64.4	-1.01466	-1.28589	-0.919954	1.36343	1.45239	-3.3968	1.31365	1.04288	-0.530247	1.72598	-1.32081	0.197384	-2.50676	-5.4294	-2.23081	-1.39682	2.16417	-0.684852	-1.37776	1.90115		-0.546687
64.6	-0.794449	-1.52969	-1.22663	1.64449	0.835025	-2.50641	1.58532	0.656536	-0.747722	1.89522	-0.344797	0.049854	-2.54057	-5.16625	-2.68173	-1.35858	2.23287	0.105557	-1.71203	1.5986		-0.500269
64.8	-0.77871	-2.39672	-1.05521	1.53172	0.431268	-2.25446	1.27544	1.41374	-0.745092	2.02726	0.237469	0.39498	-2.13645	-5.05295	-3.24332	-1.06535	1.70595	0.793824	-1.98473	1.26227		-0.481954
65	-0.409849	-2.92085	-0.434689	1.51111	0.30495	-3.06726	0.857831	1.77637	-0.344008	2.00803	-0.0593807	0.643769	-1.49889	-5.18825	-3.6128	-0.559003	1.37951	0.59313	-1.54166	0.886567		-0.483769
65.2	-0.455097	-1.91034	-0.033888	1.43688	0.728636	-3.36173	0.707084	1.61182	-0.260474	2.29522	-0.618724	1.00231	-1.10183	-5.00762	-3.6548	-0.329493	1.32721	-0.0458224	-0.760691	0.849919		-0.379072
65.4	-1.79178	-0.613876	-0.285075	1.07012	1.07629	-2.75876	0.834929	1.84884	-0.821366	2.71812	-0.963305	1.75626	-0.84967	-4.73153	-3.58315	-0.345357	1.59671	-0.105672	-0.499337	1.31677		-0.256542
65.6	-2.83326	-0.582877	-0.245408	0.686267	0.59543	-2.54944	1.20174	2.10574	-1.48127	2.8465	-0.613282	1.8021	-0.210942	-4.56699	-3.29442	-0.358393	2.17134	-0.0302396	-0.494449	1.53471		-0.215857
65.8	-2.14403	-1.78389	0.278823	0.87111	-0.210173	-2.90397	1.45697	1.893	-1.63178	2.94373	-0.222829	0.980907	-0.334072	-4.60382	-3.01491	-0.285575	2.05239	-0.14677	-0.505349	1.28078		-0.301473
66	-0.617539	-2.87065	0.419849	1.61937	-0.526383	-3.34419	1.73449	1.86172	-1.6397	2.94183	-0.436046	0.33569	-0.824199	-4.69445	-2.89532	0.0858991	1.09696	0.370646	-1.02804	0.901851		-0.37541
66.2	0.57908	-2.46606	0.549897	2.10483	-0.50409	-3.64788	1.87801	1.81115	-1.82923	2.39145	-0.767434	-0.106253	-0.20014	-4.64375	-2.72134	0.338933	0.258959	1.1845	-1.85512	0.94005		-0.335222
66.4	0.846386	-1.39007	0.489128	1.7436	-0.885127	-3.61878	1.82095	1.43584	-1.64741	1.06512	-0.560566	-0.617361	0.71149	-4.64143	-2.58668	0.0854844	-0.0597274	0.719431	-1.91099	0.815569		-0.409256
66.6	0.473283	-1.01737	-0.247158	0.837893	-0.861932	-3.27737	1.61288	1.63875	-1.10941	-0.313816	-0.437779	-0.454115	0.775474	-4.89412	-2.34762	-0.450612	0.101365	-0.103299	-1.36289	0.502384		-0.546773
66.8	0.470619	-1.08302	-1.41149	0.0069741	-0.0793826	-3.0033	1.04375	2.42441	-0.602054	-0.666086	-0.668188	0.0981508	-0.128785	-5.33133	-1.95661	-0.835435	0.49772	0.385157	-1.06101	0.433648		-0.573313
67	0.72063	-0.600233	-1.88826	-0.0590113	0.646805	-2.95387	0.455358	2.73267	-0.0503076	-0.24148	-0.651394	0.453042	-0.714234	-5.23451	-2.07082	-0.851364	0.74418	0.834011	-1.00599	0.40228		-0.466624
67.2	0.714089	-0.235059	-1.27791	0.45541	0.535649	-2.67249	0.140141	2.23783	0.0114264	0.378262	-0.498308	0.889674	-0.672712	-4.95114	-2.39392	-0.416952	0.397347	0.910771	-0.83453	0.0773146		-0.360255
67.4	0.465038	-0.95614	-0.203211	0.893765	0.486857	-2.01659	0.3124	1.36954	-0.50109	0.431824	-0.307032	1.20888	-0.739007	-4.76943	-2.2518	-0.608418	0.431068	1.42328	-0.804144	-0.22509		-0.317965
67.6	0.00150996	-2.0905	0.757329	0.630777	0.869412	-1.32281	0.418667	1.26118	-0.199031	-0.310793	-0.241306	1.27666	-0.421551	-4.39863	-2.36067	-1.12662	0.823347	1.61023	-0.983176	-0.350276		-0.307812
67.8	-0.188028	-2.70684	0.858172	0.573453	1.17867	-1.50877	-0.0486014	1.7612	0.574659	-1.06814	-0.323366	0.576712	0.526906	-3.90056	-2.67954	-0.876209	0.870994	1.06512	-0.952363	-0.246175		-0.325635
68	0.396922	-2.58872	0.0325398	1.10072	1.22147	-2.27336	-0.530961	1.79349	0.406402	-1.26	-0.458118	-1.36686	1.18408	-3.45941	-2.95066	-0.512178	0.661051	0.608905	-1.1319	0.119047		-0.450376
68.2	0.903826	-2.02532	-0.764534	0.956755	1.22324	-2.2983	-0.469316	0.90245	0.258676	-0.835264	-0.776103	-3.21447	0.98078	-2.97345	-2.83967	-0.182287	0.433939	0.8007	-1.79742	0.292418		-0.571168
68.4	0.85545	-1.13982	-1.24084	0.13376	1.33412	-1.48952	0.0456003	-0.0325771	0.571779	0.411186	-0.986347	-4.07177	0.483233	-3.06677	-2.22113	-0.0832733	0.318529	1.05651	-2.12531	0.28124		-0.548298
68.6	0.979941	-0.461212	-1.2727	0.0741853	1.93969	-0.828385	0.798989	0.261192	0.290638	2.10369	-0.655571	-4.41845	0.363856	-3.68428	-2.64072	-0.3693	0.604144	1.10748	-1.69636	0.697529		-0.340282
68.8	1.63375	-0.352437	-0.593928	0.47778	2.70524	-0.602937	1.3791	1.41918	-0.652379	2.90884	-0.0198853	-4.49564	0.515309	-3.77759	-3.78709	-0.7652	1.58441	0.798735	-1.09632	1.01853		-0.0851256
69	1.65264	-0.157425	-0.107628	0.480997	2.24505	-0.0198051	1.38648	2.22479	-1.2178	2.3434	0.0427404	-4.34639	0.409821	-3.39111	-3.87971	-1.10248	2.55826	0.352796	-0.619462	0.368423		-0.0388206
69.2	0.936036	0.273178	-0.269373	0.775682	1.22541	0.413393	0.938456	2.49506	-0.934513	1.60193	-0.448355	-4.20722	-0.17946	-3.36355	-3.01124	-1.41467	2.59629	0.591815	-0.297446	-0.563885		-0.142123
69.4	1.30137	0.483882	-0.237996	1.71595	1.19324	0.0755034	0.562534	2.48254	-0.019144	1.85367	-1.02855	-4.09954	-0.595981	-3.55303	-2.85665	-1.90972	1.89919	1.07823	0.0484872	-1.08182		-0.134392
69.6	2.00705	0.0293463	0.098364	2.31913	1.97117	-0.493514	0.78189	2.00817	0.629801	2.33108	-1.33996	-4.5027	-0.628746	-3.83398	-3.05257	-1.95628	1.71644	1.16626	0.71333	-1.37054		-0.070314
69.8	1.64604	-0.611702	0.126961	2.1637	2.46653	-0.417141	1.15117	1.68114	0.549161	2.09546	-1.50978	-4.95951	-0.858989	-3.88849	-2.84801	-1.24993	2.05794	0.644726	1.25465	-1.03194		-0.0769003
70	1.17433	-1.12616	0.432196	0.974596	1.94995	0.285558	0.691098	1.64333	0.225988	2.0066	-1.63332	-4.27438	-0.878679	-3.3544	-2.6402	-0.878102	2.01172	0.0624628	1.23117	-0.347255		-0.122175
70.2	1.19733	-1.63626	1.36554	-0.516817	1.14402	0.653152	0.0108855	1.24593	0.150583	1.94387	-1.33306	-3.59414	-0.046478	-2.71663	-2.50609	-1.12968	1.73059	-0.0767629	0.932586	-0.0924839		-0.163696
70.4	1.02923	-1.94556	1.70962	-1.25501	1.39631	0.329351	0.445469	0.834058	0.149721	0.972296	-0.460248	-3.70696	0.736135	-2.46843	-2.50544	-1.16205	1.3267	0.173441	0.928513	-0.492702		-0.198278
70.6	0.906455	-1.74844	0.830281	-1.05454	2.08544	-0.0265392	1.21515	1.12035	0.416457	0.114901	0.557622	-3.61058	0.40672	-2.89649	-2.43367	-0.869784	0.979773	0.482503	1.61612	-0.827015		-0.136764
70.8	0.811197	-1.7551	-0.16724	-0.552788	2.24799	0.185125	1.19102	1.77895	0.988875	0.59009	0.602815	-3.32288	-0.196297	-3.58748	-2.68635	-0.351279	0.927576	0.582683	2.46813	-0.597222		-0.0421096
71	0.155012	-2.01895	-0.402536	0.153097	1.99397	0.0551326	0.735195	1.91525	0.927727	1.77599	-0.330639	-3.61289	-0.160416	-3.59969	-3.45266	-0.106958	1.29867	0.418467	3.03986	-0.205787		-0.0711073
71.2	0.0076553	-1.78259	-0.410557	0.583046	1.77171	-0.522915	-0.0676429	2.10696	0.442435	2.58268	-0.736205	-3.64929	0.0223483	-2.76458	-3.19852	-0.243473	1.50295	0.372693	3.27547	0.146218		-0.0280809
71.4	0.649384	-0.757233	-0.536342	0.364561	2.06166	-0.391294	-0.65349	2.77225	0.648765	2.61892	-0.00927493	-3.08576	-0.169138	-2.31753	-2.21416	-0.409626	1.24044	0.557275	2.76527	0.551398		0.184304
71.6	1.13231	0.220837	-0.767251	0.432295	2.51187	-0.135548	-0.251872	2.93149	0.945407	2.7851	0.836851	-2.56108	-0.687013	-2.60975	-1.7067	-0.646044	1.18173	0.491935	1.97201	0.958996		0.351779
71.8	1.23713	0.403848	-0.63473	0.774538	2.4852	-0.124512	0.47469	2.0958	0.920891	3.18363	1.19893	-2.37633	-1.4092	-3.14477	-1.61007	-0.972085	0.8865	0.0104379	1.29697	1.15964		0.292825
72	1.15563	-0.423146	-0.20974	0.838966	2.38387	-0.114816	0.372386	1.48655	0.962947	3.33915	0.615796	-2.43684	-1.55777	-3.49994	-1.76355	-1.20795	0.460262	-0.071032	0.725887	0.93909		0.099787
72.2	1.5151	-1.28681	0.310362	0.592963	2.50562	-0.45232	-0.0124154	1.42641	1.06179	2.93958	-0.615204	-2.13059	-0.992662	-2.95168	-1.88235	-1.0993	0.428724	0.449239	0.896837	0.769035		0.0736169
72.4	2.01667	-1.6503	0.964615	0.152775	2.93406	-1.12137	0.327382	1.19649	1.61651	2.18506	-1.28686	-1.65887	-0.698154	-1.65795	-1.58462	-1.05676	0.325229	1.05743	1.13864	0.819622		0.20098
72.6	2.14597	-1.29266	1.45001	-0.162334	3.39944	-1.37228	0.646273	1.3466	2.29978	1.99888	-0.602737	-1.39143	-0.76892	-1.46481	-1.02076	-1.48004	0.639432	1.81805	0.943594	1.24272		0.418739
72.8	2.33367	-0.332437	1.43398	-0.328462	3.39701	-1.18139	0.219343	1.83068	2.42567	2.41805	0.227328	-1.45412	-0.386039	-2.56148	-0.984779	-1.54408	1.5397	2.09874	1.21281	2.07961		0.62219
73	2.50403	0.208044	0.814812	-0.646737	2.74652	-1.10475	-0.430963	1.56389	1.74505	2.95987	0.559923	-1.77329	0.258137	-2.92872	-1.54218	-0.953165	2.25593	0.97848	1.68861	2.21314		0.555832
73.2	2.61697	0.141053	-0.327481	-1.02835	2.22331	-1.53175	-0.759956	1.31844	0.782231	3.53084	1.0614	-1.98618	0.524492	-2.23985	-1.92404	-0.860004	2.33529	-0.554706	1.89785	1.47707		0.334832
73.4	3.13594	0.278746	-1.09449	-1.32397	2.6487	-2.08248	-1.06431	2.08472	0.397911	3.9295	1.5326	-1.88663	0.341891	-1.71969	-1.57641	-0.847429	2.32282	-1.10746	2.01522	1.2077		0.359644
73.6	3.45934	0.625423	-1.14273	-0.837257	3.52798	-2.45091	-1.16356	2.77687	0.637763	3.89634	1.71732	-1.31302	0.28536	-1.74871	-0.909996	-0.45771	2.2644	-1.10775	2.32522	1.90702		0.614569
73.8	3.2294	0.960077	-1.0371	0.424573	3.52576	-2.00094	-0.739638	2.52368	1.27234	3.51699	1.49056	-0.631493	0.289823	-2.02283	-1.05881	-0.262309	2.08572	-1.29505	2.71868	2.60501		0.779722
74	3.01994	1.35498	-1.3981	1.45062	2.38152	-1.0199	0.180335	2.26815	2.27614	3.63606	0.926433	-0.376208	0.430579	-2.2042	-2.01554	0.153762	2.06381	-0.882398	2.43389	2.65674		0.86683
74.2	2.61462	1.44519	-1.96813	1.69106	1.18063	-0.664175	0.688799	2.4702	3.04589	4.04668	0.419138	-0.207575	0.771048	-2.07079	-2.61633	0.719941	1.99376	0.0335985	1.77955	2.00012		0.868661
74.4	1.9744	0.986762	-2.0288	1.34829	0.418656	-0.950684	0.551681	2.6757	3.13816	4.2461	0.27826	0.216677	0.900256	-1.90273	-2.96227	0.622858	1.55622	0.125181	1.89425	1.49463		0.729179
74.6	1.46264	0.511478	-1.197	1.47594	-0.00383233	-1.3986	0.030641	2.56763	2.31701	4.2831	0.853471	0.550521	0.891265	-1.91151	-2.92424	0.473179	1.08349	-0.373982	2.58503	2.17601		0.672612
74.8	1.23518	0.474955	-0.108404	1.85824	-0.635375	-1.48409	-0.223691	2.53422	1.12973	3.89448	1.35183	0.205443	1.15609	-1.90462	-2.54531	0.693853	0.977782	0.0230122	2.85541	3.20657		0.734766
75	1.12233	0.719233	0.935748	1.66289	-1.03542	-1.01221	0.351268	2.91878	0.574513	3.06399	1.02892	-0.187777	1.14866	-1.85911	-2.30653	1.02018	1.33409	1.10015	2.73892	3.11838		0.821849
75.2	1.38097	1.14234	1.74341	1.15775	-1.18038	-0.619174	0.927637	2.89524	1.04959	2.49658	0.464795	0.220379	0.518803	-2.00655	-2.03089	1.30225	1.63185	1.08736	2.50398	2.28793		0.848693
75.4	1.97842	1.66134	1.88024	0.863609	-1.54695	-0.878996	0.553973	2.2546	2.06346	2.0202	0.219852	0.926505	-0.133598	-2.46129	-1.5049	1.25162	1.44692	0.678069	2.25929	1.93408		0.773322
75.6	1.78154	1.15523	1.69395	0.650835	-2.28055	-1.04461	-0.225321	1.46675	2.19835	1.52586	0.266161	0.859291	-0.232242	-2.77514	-1.51952	1.26245	1.25081	0.594439	2.48264	2.12551		0.561822
75.8	1.30619	0.0210434	1.12602	0.493024	-2.86457	-0.914653	-0.341732	1.19674	1.27197	1.16419	0.709588	0.54605	-0.18204	-2.19112	-2.37552	2.05964	1.27315	0.176423	3.33869	2.31455		0.406382
76	1.26945	-0.430302	0.642673	0.590982	-2.69836	-1.26431	0.372516	1.50262	0.650106	0.964522	1.27302	0.619263	-0.278387	-1.35639	-3.08623	2.62616	1.33463	-0.0471998	3.90331	2.54696		0.456751
76.2	1.62467	-0.355184	1.26688	0.618992	-1.95283	-1.84943	0.498012	1.36721	0.551456	1.26118	1.34152	0.85387	-1.59599e-05	-0.849726	-2.49493	1.87953	1.60716	0.102249	3.32559	2.71015		0.575317
76.4	1.64529	-0.0720468	2.31906	0.610297	-1.23017	-1.73973	0.0795954	0.824832	0.03346	2.24732	0.787213	1.30919	0.766992	-1.06792	-1.20074	0.750152	1.80985	-0.222921	2.23498	2.81755		0.635112
76.6	1.04705	0.172429	2.2504	0.809917	-0.851608	-1.31778	0.335029	0.217442	-0.668689	3.1187	-0.56786	1.85067	1.49355	-1.98581	-1.06671	0.460333	1.63128	-1.25991	1.9656	2.87085		0.525244
76.8	0.477101	-0.388147	1.56861	1.64567	-0.6936	-1.5313	1.32693	-0.669132	-0.36415	3.29033	-2.51629	1.51679	1.84464	-2.38325	-1.98583	0.670398	1.65995	-1.91819	2.4168	2.5883		0.327781
77	0.336942	-1.54617	1.34751	2.52203	-0.363193	-1.96809	2.34888	-1.0867	0.43107	2.93656	-3.69147	0.700421	1.67873	-1.81668	-2.77757	0.662342	1.6302	-1.34897	3.02351	2.59575		0.280755
77.2	0.626026	-2.44469	1.16591	2.52338	0.0696173	-1.69366	2.3505	-0.217611	0.57793	2.4089	-3.88931	0.71254	1.29807	-1.07084	-2.7504	1.03571	1.34561	-0.725326	3.16523	3.01035		0.374896
77.4	0.575473	-2.68083	1.34916	1.78577	0.486489	-1.46644	1.59442	1.15739	0.229365	2.22137	-4.29621	1.36174	1.19257	-0.903429	-1.9391	1.57835	1.47583	-1.1067	2.90582	2.8955		0.420826
77.6	0.0599463	-2.56877	2.2128	1.1375	0.474183	-1.86929	0.968632	1.47917	-0.366136	2.21558	-4.92997	1.54923	1.63744	-1.28693	-1.25558	1.85004	1.9991	-2.0191	2.72515	2.56346		0.328821
77.8	-0.0278095	-2.46595	2.65776	0.380369	0.143996	-1.71043	0.333013	0.976454	-0.748756	2.31615	-4.83018	1.64764	1.97795	-1.65385	-1.2903	2.31167	2.35388	-2.61852	2.43656	2.671		0.243032
78	0.727669	-2.44428	2.19393	-0.733888	0.271068	-0.954331	0.173725	0.616855	-0.590393	2.18266	-3.66775	2.00478	1.60686	-1.80772	-1.37273	2.86254	2.33571	-2.69276	2.22975	3.03066		0.298618
78.2	1.99633	-2.345	1.65504	-0.686346	0.215327	-0.401714	0.879542	0.615654	-0.0660861	2.24631	-2.66522	2.16924	1.29305	-2.11672	-1.16976	2.85285	2.66249	-2.30829	2.24925	3.27237		0.517416
78.4	2.7276	-2.0456	1.54938	0.601037	-0.570587	-0.289892	1.38741	0.691519	-0.106421	2.53224	-2.4164	2.13393	1.50055	-2.5483	-1.01014	2.57036	3.1502	-1.98547	2.46602	3.28493		0.681119
78.6	2.03147	-2.15737	1.52272	1.30257	-1.22428	-0.433726	1.32668	0.666091	-1.08762	2.63006	-2.09783	1.98839	1.62849	-2.55158	-0.895479	2.47325	2.66384	-2.0955	2.79322	3.1044		0.57939
78.8	1.09281	-2.55335	2.05121	1.22115	-0.875684	-0.934149	2.00133	0.604179	-1.74609	2.33903	-1.67381	1.61063	2.03664	-2.20611	-0.538212	2.73099	1.65605	-2.52995	2.66608	2.964		0.495838
79	1.49746	-2.46315	2.65102	1.33056	0.0414294	-0.834132	2.92795	0.795043	-0.978274	1.78466	-1.47764	1.27906	2.41391	-1.66362	-0.00236772	3.17986	1.20491	-2.51163	2.1043	2.9967		0.713803
79.2	2.81023	-2.08861	2.76729	1.80592	0.490398	0.0245037	2.67636	1.12529	0.513861	1.27963	-1.24755	0.989351	1.90779	-1.0566	0.0547464	3.53707	1.23653	-1.77835	1.73359	2.89114		0.983629
79.4	3.41454	-1.56933	3.06412	1.9547	-0.130026	0.145472	1.84572	1.15359	1.1054	0.934656	-0.578363	0.887135	1.31328	-1.16224	-0.0822324	3.42045	1.49431	-0.842596	1.75127	2.43129		1.02756
79.6	2.9194	-0.843507	3.20985	1.51753	-1.37813	-0.919995	1.63491	0.852329	0.729442	1.39462	-0.0128134	1.5568	1.58315	-1.73679	0.319307	2.76408	2.12492	-0.886342	2.03969	2.4438		0.965612
79.8	2.56706	-0.877113	2.72375	1.07718	-1.78379	-1.21527	1.66739	0.501825	0.852191	2.25579	-0.39793	2.34468	1.3738	-2.07182	0.876751	2.11841	2.24899	-2.35634	2.61186	2.93539		0.87264
80	2.74438	-1.75202	2.18342	0.75314	-1.47081	0.00758884	1.16702	0.969418	1.07813	2.21594	-1.24424	1.97344	0.7452	-1.81582	0.861427	1.87586	1.98419	-3.95963	2.80264	3.1417		0.713049
80.2	2.59738	-1.71933	2.58043	0.471512	-1.69286	1.29114	0.622865	2.2286	0.648591	1.85339	-1.6138	1.42097	1.09149	-1.09572	0.333846	1.71571	1.91653	-4.21974	2.25568	2.94232		0.681451
80.4	1.76834	-1.06702	3.73821	0.573264	-2.27644	1.53243	0.64755	3.05639	0.476001	1.74482	-1.7306	1.53174	1.92201	-1.02256	0.198984	1.49118	1.64209	-3.26355	1.77391	2.72914		0.773295
80.6	1.00468	-0.720515	4.04141	0.875427	-2.1335	1.19311	1.49635	3.02341	0.799855	1.78614	-1.53551	1.9261	1.74926	-1.44301	0.504	1.35763	1.63897	-2.39815	1.7915	2.60152		0.877934
80.8	0.668991	-0.530261	3.42625	0.808282	-1.43239	0.937295	1.98753	2.74684	1.13743	1.99042	-1.1802	2.27319	0.935759	-1.34754	0.848196	1.24772	1.90135	-2.5384	1.71454	2.6524		0.91237
81	0.0515591	-0.484612	2.93095	0.54321	-1.13259	1.17538	1.6523	2.55594	1.17649	2.07817	-0.819922	2.2932	0.840952	-1.48978	0.937097	1.33833	1.63887	-3.11754	1.28817	3.0849		0.827053
81.2	-0.725736	-0.459986	2.33684	0.597205	-1.3817	1.69749	1.73732	2.08747	0.986353	1.81975	-0.404499	1.81283	1.55035	-2.25286	0.793914	1.80019	1.34485	-2.96445	1.33653	3.36421		0.753805
81.4	-1.01016	-0.138402	2.01081	1.0606	-1.56757	2.25785	2.61138	1.29428	0.596834	1.09638	-0.60656	1.12051	2.1543	-2.81025	0.821758	1.9223	1.41832	-2.31936	1.90423	3.03255		0.74249
81.6	-0.860052	0.105986	2.27149	1.42934	-1.0857	2.32847	3.1776	1.08167	-0.297996	0.440365	-0.811417	0.750189	2.12655	-2.26023	1.14311	2.006	1.5372	-2.1214	2.75031	2.92501		0.831824
81.8	-0.111121	0.116344	2.38558	1.17604	-0.00277991	1.87841	3.01565	2.04305	-0.937624	0.728788	-0.805987	0.734771	2.08556	-1.45965	1.12374	2.14808	1.27843	-2.70756	3.74466	3.5852		1.00098
82	1.02856	0.159946	2.3643	1.05493	0.0752841	1.41622	2.71281	3.02191	-0.755307	1.29117	-0.736796	0.368019	2.30383	-1.40187	0.929003	1.87865	0.623261	-3.34616	4.47087	4.26199		1.08603
82.2	1.61985	0.256808	2.34961	1.61879	-0.948828	1.16275	2.71026	3.14335	-0.310111	1.32281	-0.157484	-0.211052	1.70738	-1.29899	1.61817	1.67309	0.468257	-3.7076	4.4743	3.86971		1.06805
82.4	1.50991	0.121477	2.44778	2.14267	-1.60883	1.03872	3.07607	2.63218	-0.0848851	0.970946	0.211329	0.260754	0.937714	-1.24491	2.67672	2.0577	0.931061	-4.16443	3.92662	3.02701		1.04328
82.6	1.20408	-0.23474	2.26	2.13137	-1.65317	1.41623	3.13065	1.87097	-0.078954	0.944325	-0.189391	1.32925	1.64119	-1.56763	2.44107	2.12083	1.01537	-3.80677	3.48048	3.24558		1.03504
82.8	1.13053	-0.506554	1.92543	1.95007	-1.3966	2.25702	3.0053	1.37837	-0.941408	1.58651	-0.447972	1.8488	2.57778	-1.54422	1.1726	1.81743	0.785024	-2.60256	3.58805	4.27308		1.09283
83	1.48379	-0.912587	2.11471	1.72675	-0.935446	2.81894	3.35417	1.80883	-2.29646	2.01197	-0.663046	1.96064	2.53751	-1.24599	0.413318	1.99479	0.956495	-2.11242	4.14442	4.81228		1.19863
83.2	2.10867	-1.53857	2.28858	1.48038	-0.865633	2.79988	3.09503	3.03477	-2.71265	1.17611	-1.03177	2.26803	2.07877	-1.22091	0.523645	2.40485	1.56478	-2.07309	4.51882	4.6796		1.22896
83.4	2.56555	-1.82135	2.30488	1.42687	-1.68431	2.46125	2.14689	3.8778	-1.90678	0.225787	-1.1814	2.11798	1.37432	-1.16425	1.23172	2.81631	1.61637	-2.25116	4.54733	4.06068		1.13822
83.6	2.35148	-1.6712	2.58046	1.75979	-2.62334	1.89005	1.82587	3.62158	-1.21366	0.368604	-0.734738	1.49881	0.835328	-1.36219	1.34821	2.78712	1.72111	-2.60263	3.86757	3.42029		0.983425
83.8	1.82729	-1.68539	2.22702	1.79274	-2.86447	1.44246	1.93124	2.96541	-1.10089	0.946338	-0.361515	1.23242	1.37688	-1.49775	0.204311	2.48497	2.13609	-2.58388	3.12107	3.26661		0.843047
84	1.10344	-1.86407	1.26435	1.22503	-2.08922	1.03927	1.35502	2.31882	-1.01806	1.12335	-0.577277	1.21349	2.23615	-1.08978	-0.824983	2.51916	2.01095	-2.32051	3.41084	3.33391		0.718494
84.2	0.473186	-1.63205	0.840835	0.771644	-1.09647	0.74807	0.668539	1.98705	-0.559022	0.724385	-0.605556	1.65675	1.85888	-0.547042	-0.666282	2.55927	1.7651	-1.6855	4.3527	3.25856		0.743651
84.4	0.577883	-1.76519	0.645518	1.39073	-0.880458	1.13969	0.897412	2.42813	-0.00467814	0.572009	-0.299423	2.14632	0.793472	-0.960975	-0.171346	2.24642	1.79182	-0.898115	4.6304	3.6599		0.896975
84.6	1.10387	-3.18997	0.344403	1.62487	-1.05255	1.94832	1.62135	2.78651	-0.40687	0.687458	-0.0451751	2.1878	0.75214	-1.66785	0.148594	1.76322	1.65121	-0.966386	4.08706	4.11433		0.874616
84.8	1.84003	-4.01773	0.581861	0.82552	-0.901005	2.50319	1.75256	2.2173	-1.47562	0.268078	0.326746	2.2207	1.67322	-1.71924	0.738	1.316	1.19788	-1.38452	3.87518	3.23791		0.753803
85	2.65322	-3.16828	1.29916	0.719962	-0.406987	2.51762	1.65139	1.27964	-1.79831	-0.334302	0.404398	2.15663	2.40893	-1.54307	1.14658	1.60862	0.93457	-1.60474	4.09512	1.93985		0.797999
85.2	2.75679	-1.81371	1.61197	1.2471	-0.0426615	2.41543	2.03261	0.507054	-1.47877	-0.30089	0.0357663	1.86351	2.32066	-1.18811	0.813239	1.79643	1.46804	-1.83368	4.23495	1.63123		0.903848
85.4	1.8741	-1.56733	1.27919	1.22764	-0.0587021	2.13078	2.34658	0.323487	-0.96793	0.555709	-0.115291	1.72602	1.50423	-0.872815	0.33147	1.37783	2.3133	-2.26433	4.37172	2.49944		0.900756
85.6	1.16474	-2.15261	1.10648	1.06886	-0.311318	2.04479	2.09356	0.939692	-0.397296	1.48307	0.0313989	1.63294	1.10812	-0.89322	-0.175714	0.951726	2.36511	-2.58711	4.33088	3.19374		0.849893
85.8	1.17066	-2.31244	1.72704	1.15194	-0.285106	2.26039	1.68529	1.40362	-0.00724995	1.93893	-0.307991	1.71057	1.61439	-0.367168	-0.346115	1.16373	1.51202	-2.37152	4.04023	2.99806		0.918965
86	1.4518	-1.59584	2.64433	0.917736	0.398412	2.16116	1.88806	1.07362	-0.0049504	1.50152	-0.56327	1.87943	2.18777	0.299085	-0.10237	1.81531	0.873071	-1.94434	3.51206	2.8101		1.06013
86.2	1.64706	-0.677493	3.42987	0.47267	1.14353	1.78688	2.61151	0.641545	-0.20603	0.70762	-0.135484	1.50835	2.26451	-0.235013	-0.179322	2.16146	0.612265	-1.28145	3.13575	3.03916		1.12237
86.4	1.76437	-0.3047	4.35701	0.650773	1.00383	1.77119	3.4238	0.472983	-0.148808	0.615271	0.298673	0.504493	2.07733	-1.0705	-0.0890252	1.9201	0.830316	-1.1941	3.25718	3.35453		1.17474
86.6	1.48457	-0.235494	4.50315	1.38385	0.34795	2.35858	3.62893	0.583044	-0.51572	0.856895	0.605336	0.00154396	1.93482	-0.846847	0.501508	1.48538	1.82665	-1.55049	3.5171	3.67854		1.27746
86.8	0.69973	0.167632	3.33517	1.8335	0.206161	2.59176	2.86165	0.676542	-0.880529	0.913337	1.16954	0.201923	1.81423	-0.4692	0.718791	1.07225	2.31257	-0.865764	3.50848	3.46808		1.26679
87	0.681022	0.00766291	2.48281	1.66553	0.412726	2.04151	2.26378	-0.0817255	-0.49412	0.973663	1.7812	0.257062	1.20819	-0.484425	0.561916	0.246945	1.6873	-0.0777445	3.45723	2.42989		1.05102
87.2	1.3387	-1.3286	2.65522	1.81584	0.275002	1.51576	2.95604	-0.553575	-0.392978	1.12734	1.30746	0.511766	0.504156	-0.682128	0.789675	0.000750929	1.18837	-0.647757	3.72672	1.63895		0.887335
87.4	1.53544	-2.71841	2.72994	1.7635	-0.0260396	1.81094	3.66183	0.212368	-0.935253	0.840406	0.53477	1.04298	-0.240394	-0.909645	1.28787	0.787238	0.917782	-1.25671	3.66301	1.5848		0.814321
87.6	1.12608	-2.33436	1.91627	1.78691	0.0395842	1.94923	3.38452	0.89035	-1.13382	0.415657	0.717668	1.38758	-0.68457	-1.05962	1.58218	1.55374	0.106829	-0.826647	2.94218	1.5951		0.767744
87.8	1.06348	-0.280733	0.951032	2.58597	0.933784	1.43018	2.67952	0.594467	-0.757819	0.769638	0.906077	1.52839	-0.19432	-1.12265	1.46319	1.76359	-0.22048	-0.31483	2.75719	1.97284		0.925426
88	1.884	1.20628	1.04178	3.16416	2.0223	0.802633	2.05825	0.137886	-0.387907	1.11652	0.207981	1.07491	0.955441	-0.839127	1.06315	1.26344	0.429917	-0.893239	3.33886	2.51653		1.10819
88.2	2.50692	1.51774	2.07191	2.71179	2.20497	1.14443	1.61077	-0.133391	-0.134375	1.17493	-0.270239	0.804502	1.73081	-0.399751	0.880553	0.685786	0.985946	-1.74076	3.64454	2.80036		1.18987
88.4	2.3593	1.37476	3.25552	2.30547	1.91992	2.06288	1.78295	-0.310277	0.225886	1.17082	0.0323006	1.07572	1.58186	-0.626372	1.3023	0.852266	1.13825	-1.61373	3.25007	2.89441		1.30172
88.6	2.15637	1.02226	3.68702	1.97975	1.52956	2.45001	2.57195	-0.542205	0.643087	0.568256	0.592058	1.4295	0.58907	-1.11573	2.03348	1.32439	0.828272	-1.4101	2.96207	2.85195		1.30755
88.8	2.26544	0.674195	3.19744	0.987169	0.825757	2.42178	2.56729	-0.854383	0.816395	0.0764628	0.737514	1.76986	-0.263644	-1.12025	1.82229	1.51174	0.636935	-1.64075	3.05932	2.98485		1.12377
89	2.1025	0.935807	2.19981	-0.0963471	0.457329	2.09713	2.02969	-0.385907	0.337793	0.368337	0.263806	2.09479	-0.394622	-1.00818	0.795719	1.61151	0.958027	-1.69666	3.21796	3.2289		0.95587
89.2	1.51205	1.49872	1.75859	-0.151768	0.531327	1.64616	1.85912	0.800637	-0.0308785	0.710512	-0.0687892	2.43477	0.00858968	-0.882036	0.139148	1.52736	1.15702	-1.478	3.65408	3.33917		0.998289
89.4	1.00004	1.42509	2.21973	0.757994	0.480229	1.89668	1.90085	1.37034	0.673796	0.69037	0.470401	2.16667	0.523681	-0.342203	-0.0407151	1.27933	0.655717	-1.2077	4.14685	3.21177		1.16395
89.6	1.03994	0.734825	2.64858	1.54169	0.484671	2.40186	2.02737	1.18584	1.66861	1.07336	0.820856	1.73935	0.905353	0.0208604	-0.140308	1.34179	0.336061	-0.949358	4.21048	3.08875		1.30903
89.8	1.91196	0.76871	2.30081	1.83103	0.669805	2.19363	2.36209	1.08444	1.64019	1.77082	0.383141	1.65062	1.2403	-0.276641	0.244572	1.6496	0.773269	-0.868895	3.95766	3.06844		1.41778
90	2.79379	1.38144	1.92552	1.4782	1.06138	1.73575	2.14087	1.06418	0.854541	1.64066	0.720873	1.61411	1.37341	-0.807264	1.15082	1.85	0.58717	-1.15375	3.76129	2.98691		1.408
90.2	2.89941	1.57365	2.00087	1.0047	1.56461	1.80519	1.42978	0.897212	0.442399	1.26915	1.68175	1.18624	0.895288	-1.34038	1.45855	2.18584	0.0310438	-1.04165	3.8204	2.57954		1.31718
90.4	2.51193	1.18637	2.24866	0.824593	1.83138	1.98396	1.24465	0.623191	0.86505	1.65132	1.92394	1.00738	0.43013	-1.406	0.698731	2.34511	0.113097	-0.367471	3.74524	1.98123		1.27212
90.6	2.12402	0.695454	2.41885	0.842186	2.09002	1.51354	1.08776	0.283896	1.56991	2.03452	1.65985	1.28708	0.953929	-1.01125	0.276278	1.79417	0.0896834	-0.000366874	3.62934	1.54861		1.24437
90.8	1.9354	0.331681	2.35045	0.907456	2.29384	0.964365	0.531611	0.136846	1.83813	1.9336	1.6605	1.23084	1.49872	-0.776138	0.639037	1.75258	-0.0426897	-0.22596	3.76283	1.79391		1.22585
91	1.98989	-0.153573	2.27863	0.693353	1.97638	1.27543	0.652461	0.363135	1.61898	1.58264	1.48952	0.847755	1.47932	-0.717147	0.916457	2.43051	0.349418	-0.28833	4.161	2.41865		1.26822
91.2	2.07429	-0.597895	1.88124	0.776526	1.63311	1.77072	1.32008	0.807548	1.26494	0.934686	1.10184	1.13631	1.55197	-0.553378	1.07971	2.31638	0.949671	-0.00979893	4.38383	2.89935		1.33606
91.4	2.38456	-0.449663	1.42385	1.40289	1.67704	1.31269	1.73346	0.999952	1.03521	0.696937	1.09673	1.44912	1.24999	-0.525444	1.25642	1.14514	1.44207	0.265215	3.98092	2.92587		1.32515
91.6	2.94438	-0.206085	1.24498	1.95885	2.11809	0.44791	1.90049	0.792434	1.11105	1.27318	1.10428	1.13142	0.723556	-0.841021	1.56121	0.307658	1.38077	0.163771	3.35728	2.48362		1.24789
91.8	3.04437	-0.0150703	1.47425	1.80037	2.01678	0.449152	2.21191	0.561437	1.10841	1.63895	0.933662	0.992531	0.6373	-1.04271	1.89856	0.496705	0.560275	-0.548918	3.09058	2.17903		1.17438
92	2.49254	0.0539987	1.61564	1.2179	1.20369	1.12708	2.4337	0.510918	0.653617	1.08704	0.857023	0.669144	0.790871	-0.590826	1.97008	0.948622	0.194613	-1.13867	3.3352	2.3888		1.09105
92.2	1.83887	-0.00343762	1.43082	0.893408	0.711725	1.33303	2.15042	0.489621	0.132686	0.399934	0.874894	0.00381962	1.33283	0.143472	1.77957	0.858496	0.425904	-1.02677	3.49001	2.87439		1.00668
92.4	1.44439	0.0724787	1.5892	1.00587	1.1751	0.863404	1.39237	0.47492	0.295767	0.316252	0.957041	-0.153015	1.81157	0.257382	2.07236	0.376466	-0.14365	-0.618363	3.05436	3.36958		0.980674
92.6	1.90761	0.418211	2.21911	1.17443	1.87065	0.303923	0.867957	0.605088	0.928966	0.752137	0.844134	-0.226308	1.29314	0.0660549	2.59561	-0.0734772	-1.25474	-0.478518	2.54495	3.50063		0.992978
92.8	2.82531	0.931711	2.46789	0.735992	1.93246	-0.175194	1.38048	1.07245	1.51192	1.38798	0.649307	-0.157338	-0.0760317	-0.0955672	2.37441	0.217689	-1.2391	-0.383023	2.23592	3.127		1.03621
93	3.13233	0.886909	2.28741	0.489935	1.50945	0.0602433	2.2739	1.82149	2.20592	1.77398	0.102883	0.515008	-0.655896	-0.511376	1.49314	0.899478	0.0599756	0.128056	2.45316	2.77876		1.18524
93.2	2.5107	0.577466	1.99582	1.11044	1.59242	0.770779	2.54001	2.05518	2.79999	1.81052	-0.55878	0.663645	-0.0468382	-0.727426	0.933297	1.21294	1.18991	0.580165	2.9889	3.03064		1.35149
93.4	1.77472	0.506248	1.47101	1.48	1.83083	1.01793	1.99961	0.825917	2.32027	1.45487	-0.457086	-0.285646	0.347982	-0.687188	1.04055	1.58543	0.583316	0.109551	3.15373	3.59439		1.18332
93.6	1.39942	-0.00742771	1.37767	0.963733	1.76721	0.565999	1.60894	-1.25259	1.38435	0.448125	0.348554	-0.467662	0.443268	-0.912874	1.55568	1.81735	-1.05647	-0.41577	2.92176	3.86744		0.817835
93.8	1.48618	-0.541404	1.90971	0.523192	1.72375	-0.261641	1.56726	-2.43336	1.09893	-1.18443	1.28485	0.361003	0.924896	-1.46706	1.96336	1.71403	-1.95394	-0.654842	2.92371	3.75108		0.636764
94	1.5904	-0.418316	2.10512	0.555204	2.00378	-0.965894	1.40106	-1.96077	1.04535	-2.43118	1.8306	0.637431	1.63439	-2.27054	1.68996	1.79338	-1.68993	-1.15839	3.26834	3.85043		0.625521
94.2	1.29207	-0.191688	1.77671	0.878329	1.81578	-0.817638	1.61617	-0.650823	1.18982	-2.60295	1.57738	0.217773	1.95839	-3.28308	1.20088	1.91679	-0.807386	-1.74827	3.17156	4.17057		0.634019
94.4	0.870986	-0.0044094	1.72978	1.08866	1.02579	-0.0344616	2.29777	-0.249193	2.01986	-2.66217	0.558428	0.401298	1.40445	-3.7725	1.54207	1.39828	0.0791625	-1.65539	2.53067	4.26844		0.641875
94.6	0.743872	0.753426	2.15697	0.637568	0.743267	0.296014	2.27032	-1.13038	2.46509	-3.03181	-0.693132	1.22889	0.247077	-3.48004	2.36829	0.780171	0.830994	-1.06313	2.31448	4.26531		0.635161
94.8	0.568883	1.69031	2.32295	0.310547	1.10874	-0.171056	1.80496	-1.64416	1.86559	-3.13666	-1.20453	1.51301	-0.0742492	-2.60502	2.6429	0.853118	0.653487	-0.711918	2.41798	4.14126		0.617307
95	-0.303035	1.78115	2.10696	0.663622	1.30423	-0.273135	1.67991	-1.37281	1.43291	-3.29329	-0.62181	1.16564	0.721984	-1.9906	2.63546	1.45516	-0.412551	-0.874809	2.13779	4.08404		0.60134
95.2	-1.07129	1.50806	1.70727	1.12152	1.4728	0.407115	1.70871	-1.20059	1.6372	-3.75811	0.173013	0.687172	1.26282	-1.92032	2.17278	2.03092	-0.96676	-1.14982	2.04929	3.91037		0.589108
95.4	-0.813572	1.3197	1.81331	1.29804	1.0969	1.04617	1.82409	-1.24779	1.42972	-4.38197	0.758051	0.805587	1.03903	-1.99349	1.25105	2.30212	-0.638793	-1.22408	2.45054	3.44984		0.579222
95.6	0.102687	1.00777	2.56808	1.32204	0.625082	0.837053	1.64952	-1.54797	0.513001	-4.82273	1.27952	1.19619	0.839945	-1.92958	1.16446	1.74863	-0.30088	-1.25348	2.40553	3.2615		0.533319
95.8	0.813367	0.855068	2.89491	1.0168	0.678011	0.593991	1.40013	-2.36689	0.182221	-4.56502	1.61104	0.907867	1.15355	-1.83795	1.801	0.558854	-0.287351	-0.994765	2.10653	3.42191		0.497163
96	0.999325	0.365445	2.79137	0.511482	0.950779	1.0702	1.72641	-2.82544	0.961414	-4.70455	1.56491	0.289156	1.79143	-1.83898	1.88622	0.277095	-0.335604	-0.609038	2.5874	3.5294		0.549421
96.2	1.04197	-0.644116	2.6397	0.453759	0.922729	1.33618	1.91921	-2.13387	1.433	-4.99268	0.967624	0.144546	1.78035	-2.35869	1.5688	0.947205	-0.216615	-0.654107	3.08569	3.39583		0.531826
96.4	0.994503	-0.848798	2.49216	0.944577	0.478793	0.846831	1.27645	-1.06986	1.01045	-4.48209	0.711356	0.595502	1.39797	-3.27085	1.86353	1.47891	0.341431	-0.964395	2.69518	3.43683		0.496424
96.6	1.13239	-0.261231	2.85871	1.60486	0.475464	-0.0777444	0.872368	-0.793668	0.546484	-3.64992	1.0497	0.466508	1.62459	-3.45277	2.45605	1.54119	0.969906	-0.876943	2.15895	3.88401		0.626444
96.8	1.30533	0.373509	3.23783	1.71993	1.30681	-0.43456	1.71557	-1.14841	0.571329	-2.35633	1.59069	-0.164159	2.02974	-3.05275	2.20663	1.50888	0.609879	-0.526477	2.16339	3.75574		0.820627
97	1.09752	1.03399	2.80087	0.886683	2.03329	0.359931	2.30997	-1.13604	0.718003	-0.860316	1.51834	-0.374385	1.84187	-3.14723	1.12785	1.81461	-0.603706	0.273259	2.23926	2.74641		0.834009
97.2	1.51569	1.34522	1.88705	0.0526189	1.67153	1.56064	1.81015	-0.696928	0.54321	-0.404411	1.43034	-0.453999	1.4826	-3.09299	0.105374	2.21392	-1.53306	1.42609	2.16299	2.25998		0.764301
97.4	1.89167	1.48607	1.03382	-0.0122145	0.997844	1.71531	0.904647	-0.661612	0.269167	-1.11334	1.89441	-0.53404	1.76558	-2.30871	0.178041	2.0791	-1.60525	1.47223	2.17342	3.01752		0.732184
97.6	0.983706	1.65685	0.792601	0.664519	1.23638	1.16596	0.358913	-1.07299	0.237961	-1.72104	1.9899	-0.301495	2.0251	-1.49659	1.34911	1.66269	-0.938966	0.611089	2.41663	3.74497		0.768266
97.8	0.134114	1.70597	1.54301	1.31914	1.50281	1.03485	0.582119	-1.17689	0.145693	-1.56834	2.16213	0.551106	1.75757	-1.04025	2.18638	1.41961	-0.670387	0.260441	2.26175	3.68283		0.889683
98	0.279438	1.20026	2.30567	0.988679	0.763685	1.42431	1.23557	-1.06825	-0.248717	-0.701646	2.48832	0.755724	1.33386	-1.75771	2.3197	1.28146	-1.52387	0.816484	1.65489	3.18071		0.836428
98.2	0.750588	0.766478	2.70402	0.00852264	0.203865	1.86035	1.5878	-1.25755	-0.561474	-0.0149896	2.22863	-0.284631	1.16271	-3.45942	2.38338	1.48763	-1.80215	0.921806	1.56123	2.90917		0.657798
98.4	0.915155	1.05035	3.10479	0.151502	0.696503	1.5717	1.39724	-1.81955	-0.634897	0.14558	1.61496	-0.773823	1.19758	-4.17985	2.25732	2.07285	-1.24859	0.415915	1.74607	2.93977		0.631029
98.6	-0.0940308	1.02948	2.67728	1.07469	1.5411	1.24758	1.2554	-2.27611	-0.0555446	0.0401653	1.35017	0.455965	1.46762	-3.6482	2.07363	2.22246	-0.720461	0.554527	1.6465	2.51479		0.71785
98.8	-1.58724	0.670674	1.69016	1.44799	2.00327	1.5544	1.30944	-2.10858	1.00667	-0.308032	1.4518	1.71153	2.06792	-2.87121	2.31816	1.86352	0.0243598	1.04076	2.02547	2.14518		0.872812
99	-1.90945	0.780308	1.23811	1.6096	2.06695	1.9983	1.41754	-1.58593	1.05375	-0.434292	1.73687	1.55146	2.44291	-2.64805	2.26389	1.82888	0.167427	0.832612	2.76426	2.56292		0.986903
99.2	-1.55713	1.14911	1.29088	1.47689	2.02549	1.91127	1.20482	-1.38908	-0.112265	-0.359449	1.89505	0.977271	2.32288	-2.38271	1.74452	2.0339	-0.482415	0.404158	2.84713	3.04675		0.902353
99.4	-1.59796	0.998135	1.48169	1.07474	1.74205	1.4131	0.955838	-1.66529	-1.26318	0.397939	2.06703	1.45023	2.32655	-2.03701	1.49097	1.79639	-0.792876	0.519001	2.47348	2.77945		0.780513
99.6	-0.819856	0.0530171	1.49239	1.14237	1.12028	1.85822	1.03446	-1.76715	-2.43667	1.14153	1.98377	2.04809	2.25671	-1.76238	1.32877	1.4883	-0.572863	0.287204	2.26795	2.075		0.710957
99.8	0.433268	-0.573929	1.44108	1.52732	0.645028	2.88577	1.53303	-1.72773	-3.87559	0.731742	1.33142	1.73137	2.43368	-1.40541	1.66146	1.42492	-0.517782	-0.134927	2.05413	1.68641		0.664263
100	0.785801	-0.544168	1.37274	1.39419	0.493073	2.92953	2.14987	-1.83698	-4.70807	-0.0323614	1.13264	1.20777	2.96588	-1.50817	2.34453	1.53489	-1.07309	-0.448062	1.71874	1.43456		0.565666
100.2	0.655766	0.149443	1.22655	0.912257	0.403199	2.23433	2.58317	-2.08271	-4.72333	-0.5517	1.63161	1.18185	2.99273	-2.27072	2.25947	1.90015	-1.75416	-0.58064	1.20154	1.05974		0.421427
100.4	0.740717	0.835997	0.391976	1.12893	0.425919	1.52194	2.43003	-2.17666	-4.79529	-0.879822	1.71657	1.1005	2.57172	-2.38503	2.30393	2.28859	-2.10651	-0.452375	0.671406	0.912862		0.31227
100.6	0.784876	0.697797	-0.154567	1.61082	0.785127	1.21731	2.28548	-2.17887	-5.32369	-0.456444	1.21533	0.674364	2.53802	-1.81039	2.72208	2.53959	-1.45658	-0.134686	0.830339	1.2484		0.381715
100.8	0.612116	0.344705	0.376205	1.65682	1.20476	1.26231	2.51111	-2.22108	-5.81857	0.151948	0.935594	0.287365	2.50746	-1.87617	2.66227	2.67068	-0.00806459	0.357685	1.10173	1.99602		0.535745
101	0.628939	0.499778	1.31582	1.38798	1.49343	1.10386	2.4358	-2.32123	-5.78821	0.502868	1.07321	0.480649	2.45789	-2.46441	1.82387	2.10903	0.639877	0.284517	0.734184	2.77096		0.55844
101.2	0.67725	0.736527	1.8925	0.976928	1.51948	1.03711	1.95561	-2.17042	-5.58526	0.746561	1.08697	0.930484	2.53233	-2.37404	0.832711	1.39127	0.581844	0.199239	0.700772	3.2266		0.544723
101.4	0.620223	0.655681	1.94142	0.78933	0.970029	0.838412	1.37997	-1.69839	-5.70739	1.00678	0.72963	0.707384	2.23151	-2.07518	0.385385	1.56064	0.717483	0.569429	1.49775	3.19868		0.515939
101.6	0.511186	0.151609	1.86577	0.721204	0.447895	0.279404	1.38009	-1.23363	-5.82826	1.23861	0.4219	0.285985	1.92813	-2.21171	0.366441	2.0451	0.510971	0.740433	2.00358	2.77005		0.419738
101.8	0.386032	-0.354666	1.83893	0.836817	0.50602	0.282641	1.97882	-0.935067	-5.73671	0.706001	0.275844	0.391844	1.79418	-2.50625	0.527823	2.08048	-0.274506	0.410401	1.7935	2.4776		0.323987
102	0.153447	-0.396482	2.15289	1.21519	1.00001	0.933265	2.15011	-1.14621	-5.65807	0.120489	0.0736684	0.504984	2.05942	-2.66221	1.17542	2.09287	-0.842842	0.110742	1.30063	2.473		0.340517
102.2	-0.315072	-0.0240357	2.3419	1.62518	1.18341	1.14929	2.08075	-1.51457	-6.4619	0.85359	0.489525	0.517038	2.66285	-2.73424	1.94342	1.79474	-0.935692	-0.088528	0.80019	2.29329		0.383056
102.4	-0.443576	0.0406067	1.9796	1.74479	1.12649	1.26314	1.99284	-1.52381	-7.2352	1.52257	1.19081	0.258891	2.89873	-3.4144	2.18969	1.23718	-0.607995	-0.48577	0.530719	1.84168		0.30535
102.6	0.220542	-0.634644	1.64916	1.39924	1.0778	1.69627	1.90875	-1.03629	-6.43041	1.04811	1.03182	0.00840304	2.44021	-4.18872	2.06552	1.16645	-0.328122	-0.425313	1.00788	1.4342		0.255542
102.8	1.3654	-1.3525	1.81784	1.11453	1.36751	1.79689	1.84285	-0.79234	-5.07539	0.494267	0.239478	0.157169	1.98647	-4.02227	1.89552	1.28521	-0.352523	0.260266	1.81084	1.52357		0.368138
103	2.24725	-1.31234	2.19816	1.0793	1.67554	1.44285	1.56659	-0.831129	-4.77294	0.780412	0.0368002	0.623755	1.7965	-3.65298	1.63285	1.11585	-0.0122417	0.975104	1.64923	1.91041		0.507449
103.2	2.44838	-0.239667	2.72684	1.03281	1.07069	0.949973	1.30153	-0.744547	-4.49576	1.07695	1.09861	0.774274	1.67143	-3.56181	1.62257	1.20488	0.250138	1.42962	1.0942	2.02319		0.636715
103.4	2.05328	0.556888	3.2987	1.14861	-0.0639592	0.75402	1.20011	-0.429646	-3.56384	0.989882	2.45409	0.148508	1.6557	-3.38517	1.80593	1.44598	0.415149	1.28305	0.890129	1.53583		0.709662
103.6	1.65107	-0.114634	3.44106	1.199	-0.769555	0.492201	1.50493	0.243727	-3.24706	1.02279	2.91374	-0.586631	1.63281	-3.04441	1.77873	1.22806	0.652564	0.232285	1.17601	0.723168		0.606493
103.8	1.78815	-0.726304	3.15965	0.880803	-0.840888	0.249822	1.86774	0.439502	-3.66822	0.816403	2.09767	-0.296284	1.3879	-2.49033	1.9332	0.952975	0.427785	-0.96242	2.00877	0.552553		0.478923
104	1.68491	-0.325325	3.40903	0.661528	-0.386992	0.727739	1.56472	-0.4023	-4.18587	0.309526	0.842277	-0.215528	1.70251	-2.10222	1.97472	0.914133	0.250968	-1.32831	2.51219	1.25893		0.443332
104.2	1.0922	-0.166931	4.23967	1.10342	0.0283465	1.697	0.965422	-0.871294	-4.41222	0.785248	0.362108	-1.13201	2.32219	-2.22527	1.39138	0.850077	0.36619	-0.941191	2.1153	1.80206		0.468584
104.4	1.04854	-0.453393	4.30649	1.80845	0.0297647	2.21885	0.929213	-0.395835	-4.21823	1.68116	0.755684	-1.62419	1.96886	-3.00711	1.01023	0.865955	0.0146048	-0.40204	1.36726	1.2851		0.459468
104.6	1.59939	-0.393816	3.34034	1.96385	-0.0964144	1.97512	0.792287	-0.220211	-4.13983	1.29947	1.165	-1.30864	1.2486	-3.66215	1.15126	0.91721	-0.517643	-0.531438	0.60176	0.461178		0.282266
104.8	1.91396	0.324005	2.33891	1.5651	-0.651243	1.64625	0.538886	-0.422555	-4.13129	0.637704	1.38672	-0.952212	0.96155	-3.43221	1.55615	0.747332	-0.405211	-1.03743	0.0770238	0.543788		0.160262
105	1.84147	1.29872	2.08868	1.305	-1.57936	1.33028	0.91077	-0.58849	-3.85781	0.960804	1.42593	-1.02302	0.808727	-2.95915	1.48563	1.01368	-0.115464	-1.06613	0.537562	1.12137		0.24696
105.2	1.67985	1.41357	2.78661	1.16018	-1.66061	1.25642	1.39448	-0.907911	-3.13743	0.925281	1.0667	-1.00826	0.568434	-2.88865	1.07815	1.94308	0.214187	-0.850921	1.399	1.45437		0.394325
105.4	1.9839	0.788276	3.31434	1.18027	-0.856498	1.92245	1.86851	-1.05411	-2.81205	-0.141298	1.18442	-0.251366	0.36793	-3.01298	1.35695	2.36917	0.10543	-0.553572	1.48878	2.1838		0.571617
105.6	2.47993	0.638238	3.10078	1.59424	-0.391675	2.60196	2.47051	-0.660488	-3.09411	-0.590389	1.2833	-0.0573233	0.369036	-2.71539	1.79992	2.08678	-0.329214	-0.212787	1.33955	3.02622		0.736954
105.8	2.28626	0.933446	2.8566	2.21729	-0.286214	2.30978	2.53307	-0.396527	-2.84184	-0.0931596	0.734586	-0.786452	0.65604	-2.43039	1.44748	1.79823	-0.0721728	-0.728817	1.57987	2.78304		0.725007
106	1.73518	1.38723	2.90507	2.62587	0.0384014	1.44048	1.97474	-0.539225	-2.68813	0.230311	0.114479	-1.16668	0.70246	-2.30989	0.821082	1.71188	0.402829	-1.50859	1.6462	2.06812		0.579591
106.2	1.31014	2.03477	3.06612	2.62148	0.287932	0.598699	1.3066	-0.857567	-2.967	-0.163425	-0.169187	-0.964946	0.118474	-2.17752	0.774788	1.91924	0.149588	-1.82094	1.26937	1.62337		0.397999
106.4	1.33953	2.10807	3.08545	2.51545	0.472853	0.120499	1.06356	-1.20484	-2.83598	-0.38361	0.0131652	-0.652163	-0.792933	-2.33064	1.17538	2.25364	-0.201257	-2.11195	0.987398	1.19269		0.290716
106.6	1.76389	1.96667	2.72713	2.49127	0.974297	0.210876	0.881602	-1.54171	-2.2744	-0.218954	0.443407	-0.136704	-1.37321	-2.6282	1.50519	2.69751	0.143349	-1.95239	1.19857	1.01252		0.394536
106.8	1.93199	2.19055	2.71512	2.27923	1.23063	0.326081	0.226259	-1.45382	-2.26412	-0.0108453	0.803293	-0.0341119	-1.26309	-3.08672	1.7752	3.02644	0.626065	-1.31024	1.57801	1.39664		0.534128
107	1.5346	2.23276	2.61267	2.03646	0.905882	0.57789	-0.0997111	-0.627197	-2.81407	-0.0393517	0.433398	-0.577696	-0.768358	-3.8834	2.12223	2.69398	0.391219	-0.833463	1.68425	1.82677		0.470443
107.2	1.47629	1.65607	2.08723	2.08563	0.420056	0.964356	0.309203	0.12491	-3.09597	-0.148476	-0.173517	-0.731775	-0.256989	-4.21714	1.97181	2.11065	0.0787131	-0.332277	1.68665	2.00253		0.400898
107.4	1.95428	0.785512	1.90098	2.05473	0.228799	1.16812	0.583783	0.620399	-2.98091	0.139557	-0.0388872	-0.22486	0.117747	-3.83447	1.39847	2.23514	0.0935423	0.3165	1.91693	2.16033		0.529784
107.6	2.40337	0.913211	2.07603	1.68183	0.715157	1.07775	0.681819	0.597989	-3.05795	-0.154888	0.194604	0.0663133	0.266741	-3.09271	0.99249	2.20703	-0.115444	0.0370685	1.8806	2.21168		0.579135
107.8	2.21922	2.00201	2.78958	1.45884	1.57651	1.14792	0.705876	-0.241965	-3.15527	-1.20714	-0.253473	-0.223475	0.355764	-2.50468	0.542636	1.1482	0.067379	-0.753928	1.02473	2.07228		0.438552
108	1.63002	2.31702	3.71484	1.83955	2.04231	1.13779	0.426312	-0.447133	-3.33069	-2.04851	-0.756855	-0.452565	1.01137	-2.76948	0.322477	0.546802	0.917006	-0.129799	0.160555	1.60989		0.387046
108.2	1.93143	1.28879	4.22768	2.68644	1.99131	0.847605	0.204541	-0.102169	-3.19648	-1.96638	-0.568594	-0.0947711	1.599	-2.90033	0.511711	0.69704	1.50689	0.765997	-0.013939	1.2848		0.53503
108.4	2.09555	-0.0190807	4.38801	2.5192	1.98665	0.475138	0.772745	0.216337	-3.12921	-0.905181	-0.0946225	0.21312	1.76978	-2.32338	1.038	0.564764	1.2734	0.0778566	0.141534	1.3972		0.622891
108.6	1.13408	-0.396604	4.03023	1.52153	1.72909	0.418004	1.56697	0.837056	-3.26158	-0.238878	0.0312339	-0.142255	2.03309	-1.76149	1.70775	0.629142	0.75864	-0.822825	-0.153274	1.74523		0.568257
108.8	0.754318	-0.370427	3.40552	0.715557	0.915112	0.933907	1.63061	1.06422	-2.90236	-0.315225	0.293069	-0.585964	2.03223	-1.96294	2.10704	1.45255	0.801753	-0.382803	-0.785107	1.95389		0.537748
109	1.52046	-0.471549	3.57595	0.3956	0.0578648	1.43623	1.16166	0.524268	-2.21971	-0.34092	0.2597	-0.897689	1.45437	-2.19204	1.93799	1.7467	1.47414	0.465223	-1.53201	2.05926		0.520774
109.2	2.107	-0.711049	3.80741	0.774236	-0.47303	0.962711	0.700815	-0.302217	-1.25896	-0.580258	0.0647794	-0.891074	1.0054	-1.75132	1.39585	0.927722	1.93803	0.813666	-2.1724	1.60478		0.398105
109.4	2.2139	-0.655581	3.09631	1.76926	-0.360912	0.312507	0.374955	-0.635886	-0.603023	-0.726614	0.338479	-0.589131	0.730278	-1.58029	0.874205	-0.136094	1.06376	0.520167	-2.53014	0.75888		0.211752
109.6	2.04292	-0.515557	2.21984	2.51285	0.206025	0.270177	0.589365	-0.120362	-0.710584	-0.563786	0.582237	-0.543445	-0.012834	-2.2318	0.909104	-0.584521	0.0819177	-0.139636	-2.8031	0.558693		0.0873751
109.8	1.54831	-0.602431	1.27728	2.1861	0.451394	0.251304	1.44289	0.355066	-1.02811	-0.453266	0.581998	-0.568327	-0.418848	-2.92932	1.48882	-0.124073	0.432535	-0.320975	-2.84788	1.24456		0.0983509
110	1.09262	-0.516034	0.877224	1.68787	-0.0187729	0.419526	2.02437	0.348991	-1.27707	-0.337438	0.519832	-0.164891	0.0461106	-2.86458	2.33707	0.373322	0.876928	0.13111	-2.43239	2.17762		0.265071
110.2	1.31669	-0.372359	1.60311	1.97525	-0.318221	0.96898	2.38739	0.0471277	-1.22271	0.0153536	0.769022	0.208257	0.369425	-2.49294	2.85434	0.152562	0.425626	0.496684	-2.18593	2.65941		0.482853
110.4	1.87139	-0.385538	2.21727	2.10731	-0.337359	1.29575	2.85602	-0.281209	-0.992217	0.474086	1.11719	0.29334	0.221608	-2.4518	2.40323	0.0645511	-0.33612	0.749401	-2.16167	2.94965		0.583744
110.6	2.10624	-0.289423	1.8457	1.97988	-0.52186	1.08292	2.64722	-0.248446	-0.956132	0.756828	0.967942	0.0558513	0.0430668	-3.17261	1.54351	0.348442	-0.781555	0.431017	-1.91241	3.03037		0.447827
110.8	2.24229	-0.224265	1.30818	2.18939	-0.559766	0.496433	1.79045	0.22687	-0.992472	0.593985	0.276327	-0.166797	0.376057	-3.62367	1.00617	0.464529	-0.742199	-0.235736	-1.77811	2.69282		0.267025
111	2.01299	0.00328824	1.20447	1.88963	-0.870718	0.0773927	1.47472	0.52921	-1.20099	0.534044	-0.195725	0.319898	0.764068	-3.09354	1.07704	0.480224	-0.137143	-0.147449	-1.8506	2.30832		0.258956
111.2	1.56033	0.184574	1.00115	0.923772	-1.16371	0.0478218	1.98998	0.589715	-1.36378	0.686314	-0.0552372	1.1614	0.820364	-2.89974	1.22048	0.246223	0.364896	0.458891	-1.44893	2.20678		0.326564
111.4	1.51053	-0.0680434	0.522545	0.340792	-0.882352	0.189998	2.26197	0.985855	-1.21073	0.787926	-0.00217006	1.46187	0.782779	-3.17559	0.969634	0.0173543	-0.120278	0.423319	-1.03835	2.56578		0.316142
111.6	1.4537	-0.238629	0.516089	0.395963	-0.515115	0.172812	1.63622	0.973511	-0.677457	0.771176	-0.153794	1.2078	0.221154	-2.91404	0.708765	-0.300211	-0.499515	-0.0996924	-0.892958	2.88151		0.232365
111.8	0.943678	-0.449178	1.9108	0.0612312	-0.522477	-0.0449842	1.1895	0.136177	-0.199594	0.449844	0.101105	0.821519	0.0731911	-2.19922	0.859109	-0.53592	0.304684	-0.51114	-0.498642	2.70379		0.229674
112	0.569891	-0.763574	3.39325	-0.496903	-0.517895	-0.173764	1.18678	-0.808904	-0.348038	-0.137067	0.692648	0.983315	0.689532	-2.13382	1.15193	-0.51365	1.50015	-0.407728	-0.225795	2.3401		0.299023
112.2	0.338521	-1.11378	3.08089	-0.702427	-0.631094	-0.238751	1.24154	-1.18427	-0.449747	-0.214913	0.964783	1.03714	1.12297	-2.50736	0.932715	-0.283231	2.19198	0.0660413	-0.449526	2.18051		0.2691
112.4	0.131996	-1.11405	2.1571	-0.537907	-0.574396	-0.664436	1.56514	-0.971911	-0.0512865	0.418922	0.909912	0.374569	1.10071	-2.6591	0.532668	0.0144412	2.14793	0.322953	-0.841199	2.31811		0.229008
112.6	0.472457	-0.205242	2.11684	-0.136911	-0.123251	-1.24544	1.87434	-0.199397	-0.0819834	0.616012	0.618863	-0.441655	1.08574	-2.76957	0.810667	0.0219901	1.21218	0.244106	-0.798684	2.46446		0.276776
112.8	1.0677	0.785349	2.46268	0.443282	0.303165	-1.71994	1.8312	0.497936	-0.592394	0.444227	0.336108	-0.695637	1.38397	-2.87548	1.31023	-0.318753	-0.00923892	0.162126	-0.0839377	2.36914		0.355087
113	1.47636	0.651216	2.6463	0.581573	0.956292	-2.49771	1.75155	0.160335	-0.317031	0.715105	0.528157	-0.233058	1.64303	-2.8445	1.28835	-0.66903	-0.347069	0.0583757	0.330396	1.955		0.391683
113.2	1.80065	-0.183277	3.05666	0.259564	1.58575	-3.45054	2.11021	-0.398768	0.205985	1.23958	0.702718	0.187	1.52065	-2.60778	1.14591	-0.386192	0.14691	0.53328	-0.0273994	1.95571		0.469831
113.4	2.17467	-0.843055	2.85398	0.403727	1.48235	-3.74615	2.61345	-0.390568	0.198201	1.51149	-0.145408	0.212253	0.791059	-2.59012	0.892735	0.479247	0.621127	1.27819	-0.532842	2.4841		0.487422
113.6	2.46106	-1.10716	2.22983	1.07144	1.01161	-3.73824	2.86155	-0.111226	-0.285024	1.4051	-0.917788	0.329812	0.309248	-2.6876	0.155231	0.963231	0.679872	1.29152	-0.843871	2.81077		0.394468
113.8	2.75499	-1.05553	2.03473	1.29817	0.518114	-3.39387	2.90113	-0.572685	-1.41691	1.01871	-1.19998	0.283521	0.713747	-2.40826	-0.473336	0.463729	0.570658	0.710729	-0.594489	2.48311		0.231814
114	2.9269	-0.941727	1.77088	0.689576	0.104979	-2.84165	2.58184	-1.64048	-2.17994	0.354889	-1.95574	-0.26845	1.28076	-2.05316	-0.0384138	-0.177178	0.321016	0.387107	0.3922	2.28185		0.0497636
114.2	3.0392	-0.919611	1.09856	0.171526	-0.529494	-2.53393	2.40814	-2.04512	-1.57117	0.109971	-2.77521	-0.562162	1.22415	-2.38214	1.03403	0.242283	-0.045784	0.273258	1.14803	2.67547		0.00299962
114.4	2.91776	-0.955791	0.583165	0.182798	-0.64107	-2.1631	2.4618	-1.95916	-0.663367	0.739234	-3.74502	-0.085767	0.273513	-3.14062	1.21634	1.07658	0.2097	-0.368119	0.781935	2.96726		-0.015596
114.6	2.40904	-0.653717	0.645558	0.246855	-0.0633766	-1.58239	2.1506	-1.89246	-0.679449	1.08587	-4.64128	0.551066	-0.77099	-3.25048	0.708797	0.900838	0.951019	-0.983041	0.147409	3.00875		-0.0855695
114.8	2.09682	0.0819368	0.862513	0.101731	0.223981	-1.20662	1.73152	-1.45575	-1.00431	0.801744	-5.03044	0.788773	-0.815201	-2.67039	0.590859	0.175757	1.0486	-0.758645	0.156324	3.1348		-0.0573005
115	2.39245	0.452063	0.95336	0.0408569	0.286423	-1.40501	1.83807	-0.984519	-0.862637	0.461024	-5.29586	0.664112	-0.145392	-1.78989	0.78246	0.152251	0.460497	0.0521923	0.0425768	2.88751		0.049127
115.2	3.1617	0.289467	1.14902	-0.204419	0.656673	-1.69651	2.42982	-1.19228	-0.263311	0.111631	-5.31524	0.682362	0.529155	-0.995115	1.25344	0.852837	0.0966199	0.785743	-0.561788	2.11442		0.194211
115.4	3.85107	0.0995826	0.908353	-0.195017	0.83006	-1.92884	2.66775	-1.77247	-0.0978714	-0.0281313	-4.57868	0.733895	0.787878	-1.01447	1.74006	1.2309	0.29146	1.00966	-0.940854	1.77255		0.268344
115.6	3.73433	-0.522217	0.193222	0.476417	0.355354	-2.16759	2.42637	-2.07695	-1.02112	0.1509	-3.57812	0.660366	0.318399	-1.56019	1.3727	0.798601	0.59586	1.22197	-0.756767	2.14775		0.138464
115.8	3.48979	-1.38155	0.28165	0.971966	-0.595578	-2.53859	2.41287	-2.00933	-2.11657	0.507803	-2.95449	0.713472	0.396112	-1.63151	0.333735	0.593884	0.44101	1.56281	-0.154395	2.26987		0.0296475
116	3.68922	-1.52211	1.27344	0.908648	-1.10646	-3.18451	2.51873	-1.77012	-2.25164	0.890573	-2.61178	0.522571	1.32676	-1.16149	-0.337728	0.860207	0.0940684	1.54461	0.153163	1.53723		0.0686683
116.2	3.75751	-0.921308	1.89147	1.19517	-0.704634	-3.3658	2.58782	-1.39407	-1.69567	0.558948	-2.249	0.147658	1.55674	-0.86633	-0.28309	0.719562	0.172051	1.35019	-0.345613	0.949353		0.153048
116.4	3.67982	-0.364334	1.59077	2.00448	0.0854298	-2.97105	2.83989	-1.0527	-1.12961	-0.0514062	-2.01508	0.189935	0.743278	-1.13832	0.160298	-0.168858	0.886428	1.52555	-1.0606	1.7317		0.274282
116.6	3.26056	-0.217902	1.32398	2.56788	0.483013	-2.21207	2.59207	-0.526402	-1.05364	0.0234475	-2.0596	0.384489	0.107502	-1.63365	0.70072	-0.446958	1.62095	1.04089	-1.13417	2.85145		0.383627
116.8	2.67841	-0.688902	1.91518	2.44593	0.420839	-1.64468	2.08916	0.0238573	-1.4649	0.651913	-2.24351	0.18664	0.357798	-1.72342	1.21978	-0.334801	1.1304	-0.262739	-0.612323	2.7421		0.344337
117	2.61532	-1.73426	2.33855	2.05835	1.07667	-1.70828	2.07849	-0.159506	-1.37466	1.45911	-2.34401	-0.0381158	0.859584	-1.85156	1.40611	-0.274662	0.531145	-0.569829	-0.377165	2.02334		0.300731
117.2	2.9881	-2.57291	1.97855	1.96476	1.5403	-2.16852	2.33454	-0.569459	-0.769329	1.66333	-2.18179	0.196265	0.724955	-2.01943	1.14901	0.241087	0.858874	-0.146433	-0.439413	1.47358		0.312304
117.4	2.97642	-2.21644	1.45771	1.88673	0.262541	-1.80647	2.30615	-0.0765765	-0.502743	1.0182	-2.02562	0.624545	0.325272	-1.81696	0.986689	0.842917	1.16867	-0.171477	-0.267873	1.26647		0.311907
117.6	2.61316	-0.951177	1.55823	1.66195	-1.35333	-1.11811	1.99518	0.668033	-0.708386	0.490336	-2.76495	1.11447	0.139782	-1.0354	1.13256	1.09755	0.974614	-0.355595	0.161785	1.46769		0.33942
117.8	2.50174	-0.0777886	1.93921	1.56097	-1.34776	-1.19508	1.27383	0.441242	-0.660636	0.165081	-4.04234	1.38092	0.0619612	-0.391037	1.25739	1.05063	0.877441	0.169592	0.656969	1.26972		0.344603
118	2.52894	-0.0192478	1.79418	1.83682	-0.631046	-1.44965	0.823452	-0.117651	-0.47141	-0.594498	-4.34035	1.35317	-0.503295	-0.509418	1.38493	0.486324	1.18721	0.60066	0.704953	0.648994		0.235654
118.2	2.60424	0.14101	1.42067	2.34575	-0.143996	-1.02243	1.21108	0.16709	-0.506517	-1.93597	-3.54133	1.00313	-1.04031	-1.09664	1.54532	0.194473	1.32217	0.299521	0.42977	0.678139		0.203758
118.4	2.26929	0.90575	1.25258	2.77444	0.281388	-0.512798	1.41898	0.539514	-0.450577	-2.96721	-2.90577	0.780383	-1.00413	-1.62986	1.39723	0.481393	0.768822	0.215856	0.446884	1.1058		0.258399
118.6	1.37286	1.65094	1.2851	2.65195	0.127225	-0.854541	1.25044	0.240528	-0.124286	-2.60482	-2.78267	0.964398	-0.796611	-1.56566	1.28132	0.211098	-0.0808623	0.594576	0.177263	1.38237		0.21903
118.8	0.517487	1.55702	1.15746	1.50727	-0.362034	-1.65493	1.41501	0.144077	-0.237874	-1.20325	-3.15649	0.957835	-0.535936	-0.909316	1.70567	0.187058	-0.230615	0.922782	-0.192199	1.69613		0.164258
119	0.0882994	1.14228	1.156	0.154132	-0.442604	-2.20863	2.14589	0.269785	-0.829261	-0.105191	-3.53864	0.827988	-0.349366	-0.548263	1.99519	0.692509	0.317883	0.935978	-0.300801	2.03071		0.171694
119.2	0.108883	1.40134	1.49323	0.781216	0.10228	-2.49778	2.73568	0.45375	-1.09466	0.121406	-3.34205	0.800395	-0.331091	-1.03328	1.50519	0.20245	0.628859	0.437324	-0.266939	2.22818		0.221719
119.4	0.552094	1.44848	1.73071	2.59894	0.667935	-2.75475	2.51775	0.96828	-1.05881	-0.0227817	-2.87721	0.693356	-0.667482	-1.49037	0.946653	-0.790645	0.273642	-0.222194	0.0238239	2.35064		0.244402
119.6	1.26913	0.874345	2.04853	2.65763	0.575474	-3.23836	2.15791	0.990065	-1.50961	-0.397246	-2.54685	0.489393	-0.883302	-1.09029	1.19022	-0.726007	0.167035	-0.0859972	0.427345	1.97962		0.217452
119.8	1.83672	0.860207	2.64028	1.29986	-0.241577	-3.0189	1.98992	0.599189	-1.91306	-0.238641	-2.13798	0.735189	-0.889301	-0.965822	1.71311	-0.338333	0.811634	0.302027	0.599715	1.30954		0.247689
120	2.04422	0.890147	2.74762	0.435181	-1.07586	-2.18861	1.79775	0.81011	-1.88579	0.415914	-1.85008	0.904453	-1.25453	-1.4601	1.85113	-0.654298	1.37583	-0.0326157	0.825354	1.53835		0.261709
120.2	2.13981	0.611914	2.10749	0.291643	-0.947747	-1.61903	0.908855	1.4641	-1.68253	0.616567	-1.86508	0.484096	-1.73844	-1.37855	1.82113	-0.990776	1.15294	-0.334445	0.929515	1.86125		0.191635
120.4	2.3329	0.560929	1.70773	0.12237	-0.472769	-1.2521	0.613793	1.51178	-1.2995	0.32389	-2.21764	0.150127	-1.93827	-1.04877	1.66912	-0.931644	0.439442	0.18791	0.578048	1.49886		0.126811
120.6	2.88189	0.462172	1.32147	0.522768	-0.518009	-0.850446	1.17938	0.733666	-1.54625	0.470766	-2.77348	-0.0297536	-1.61054	-1.0528	1.51135	-0.508489	-0.130269	0.310034	0.00787558	1.31821		0.0849778
120.8	2.84912	0.286397	0.753193	1.97767	-0.329766	-0.859051	1.29387	0.408423	-2.41684	1.12153	-2.81202	-0.452348	-1.11279	-1.1388	1.56706	-0.223755	-0.190711	-0.550409	-0.881391	1.77366		0.0531526
121	1.67492	0.604539	0.524229	2.53826	0.236212	-1.19807	1.1277	1.12054	-2.61027	1.26899	-1.99034	-0.974591	-0.956729	-1.45386	1.48717	-0.261181	-0.272096	-1.02965	-1.72413	2.30003		0.020583
121.2	0.8401	1.47832	0.522328	1.48121	0.604946	-1.23629	1.19912	1.60974	-2.85936	0.854516	-1.23366	-1.21491	-0.80658	-1.38697	0.722999	-0.300903	-0.534575	-0.645405	-1.94671	2.45574		-0.0198164
121.4	0.823284	1.817	0.251963	0.580908	0.685963	-1.18817	1.38655	1.10475	-3.77369	1.09683	-0.819999	-0.592859	-0.307604	-1.03253	-0.0817094	-0.439337	-0.146038	-0.0703468	-1.50113	2.0846		-0.00607882
121.6	0.65538	1.55206	-0.881511	0.675399	0.53844	-1.32744	1.4994	0.828225	-3.49508	1.7022	-0.348088	0.496826	-0.214576	-0.875176	-0.00178785	-0.368426	0.052593	-0.0467174	-0.882712	1.59815		0.0578577
121.8	0.803815	1.42027	-1.68477	1.27067	0.343201	-1.58702	1.76037	1.18539	-1.91022	1.61811	-0.15455	1.3984	-0.804395	-0.717288	0.34473	-0.217748	-0.527342	-0.257163	-0.998766	1.95278		0.161924
122	2.00911	1.66534	-1.07075	1.91016	0.284329	-1.89677	1.97814	1.27564	-0.62261	1.38613	-0.808733	2.01642	-0.884351	-0.684098	0.630826	-0.192757	-1.24504	0.357497	-1.27156	2.99017		0.391355
122.2	2.86688	1.93921	-0.976056	2.02281	0.500165	-1.83646	1.75506	0.8954	-0.456866	1.2053	-1.635	1.92451	-0.211171	-0.720371	1.44792	-0.398267	-1.61936	0.80674	-0.817927	3.28356		0.498804
122.4	2.73814	1.68874	-1.98053	1.37944	0.373568	-1.68997	1.4344	0.512085	-0.909776	0.942848	-1.73633	1.44973	0.232652	-0.841184	2.26528	-0.585377	-1.41318	0.0913237	-0.2407	2.58099		0.314607
122.6	2.3923	1.12591	-2.52835	0.652397	-0.0707286	-1.61447	1.24371	0.619411	-0.688482	1.2056	-1.6236	1.04899	-0.0991382	-1.3797	2.04341	-1.05326	-0.450896	-0.548419	0.0870228	1.41593		0.0888822
122.8	1.63939	0.851555	-2.06922	0.527092	0.156942	-1.46588	1.42964	0.902213	-0.180357	1.95592	-1.60639	0.0942872	-0.590148	-1.64448	1.3229	-1.32363	0.324072	-0.203274	0.120127	0.738627		0.0489695
123	1.05184	1.10343	-1.46229	0.519808	0.721412	-1.86818	2.26765	1.05206	-0.427708	1.63463	-1.23111	-0.602762	-1.09863	-1.28325	1.1724	-1.48338	0.31516	0.0427014	-0.395288	1.21197		0.062024
123.2	1.08033	1.27113	-0.684129	0.377353	0.605485	-2.63703	2.82328	1.047	-1.13058	0.42418	-0.805016	0.148392	-1.60034	-0.786006	1.31345	-1.69969	0.0468059	-0.0710366	-1.02445	1.70983		0.020448
123.4	1.19743	1.10061	-0.150017	0.500351	-0.417089	-2.82589	2.54115	1.05782	-1.24175	0.0469127	-0.590994	0.968692	-1.59462	-0.0420382	1.3404	-1.53909	0.308241	-0.510442	-0.906057	1.2345		0.0239059
123.6	1.39586	1.00682	-0.36593	0.838985	-1.46459	-2.74065	2.26346	1.09418	-0.928376	0.310254	-0.16174	1.09761	-1.11082	0.616944	1.60316	-1.07785	0.861145	-0.732703	-0.12472	0.375737		0.137839
123.8	2.06634	0.934058	-0.412716	0.721939	-1.15573	-2.70287	1.764	0.925076	-0.583304	0.561102	0.0997425	1.56232	-0.716886	0.989424	1.47474	-0.91984	0.699331	-0.518199	0.208432	0.320248		0.26586
124	2.50241	1.09694	-0.0978544	0.362391	-0.236828	-2.18309	1.12272	0.946314	-0.505855	0.498145	-0.162599	1.88836	-0.741453	0.663231	1.46954	-1.15099	-0.335841	-0.409111	0.135983	0.435435		0.264892
124.2	2.48774	1.65521	-0.000784017	0.622088	0.0376223	-1.62707	1.03116	1.26434	-0.72277	0.642713	-0.320194	1.77986	-1.11873	-0.423696	1.74468	-1.42437	-1.16544	-0.35226	0.0658834	-0.436275		0.186985
124.4	2.71577	1.66154	0.437709	0.953458	-0.162338	-1.99381	1.37568	1.0441	-0.748114	1.3021	-0.405122	1.75481	-0.988448	-1.02856	1.36764	-1.46972	-1.22405	-0.139697	-0.15741	-1.4923		0.140162
124.6	2.56497	1.17986	1.15865	0.251681	0.106564	-2.65705	1.67326	0.483518	-0.424673	1.38345	-0.483089	1.38723	-0.381143	-1.00073	0.344993	-0.934727	-0.625727	0.0736613	-0.747626	-1.53688		0.0908096
124.8	1.65016	0.635053	0.484889	-0.873188	0.750824	-2.90754	1.44582	0.641024	-0.438145	0.818949	-0.471705	0.923499	-0.267747	-0.659992	-0.0962342	0.000640974	-0.00141708	-0.228468	-1.43562	-1.59063		-0.0809911
125	0.840423	0.574978	-0.540589	-0.867124	1.24051	-2.66415	0.960627	1.32528	-0.721227	0.45573	-1.04139	0.999139	-0.450846	-0.541633	-0.231372	0.936305	0.00419808	-0.477292	-1.35324	-2.04942		-0.180055
125.2	0.909878	1.03953	-0.619768	-0.0566421	1.18215	-1.99977	0.649907	1.51368	-1.02173	0.458732	-1.34247	1.04245	-0.183984	-0.677998	-0.671832	1.27307	0.134704	0.160772	-0.496144	-2.03876		-0.0372116
125.4	1.17863	1.11738	-0.708754	-0.205828	0.556552	-1.45292	0.756575	1.1656	-1.16231	0.95961	-0.50628	1.14046	0.13084	-0.539415	-1.00049	0.919929	0.972008	0.364795	-0.0941497	-2.21657		0.0687829
125.6	1.56839	0.719936	-1.41556	-1.12447	0.219459	-1.67061	1.17536	0.969126	-1.14916	1.77296	-0.0115956	1.60906	-0.389507	-0.539657	-1.27955	0.188716	2.08791	-0.0660503	-0.336185	-2.26741		0.00305797
125.8	1.79981	0.853779	-1.98581	-1.33164	0.648993	-2.16152	1.49935	0.762471	-1.26822	2.08428	-0.126976	1.50566	-1.43459	-1.08737	-1.64684	-0.828284	2.90061	-0.122362	-0.532602	-1.71687		-0.109407
126	0.928494	1.41468	-1.78533	-1.09858	1.07195	-2.59989	1.90683	0.34715	-1.39787	1.98545	0.286627	1.05584	-1.67053	-1.17184	-1.48871	-1.39824	2.80886	-0.235037	-0.568977	-1.34424		-0.147667
126.2	-0.226753	0.883133	-1.19585	-1.5179	1.05211	-3.0401	2.09942	0.066196	-1.18464	2.06645	1.06682	1.07798	-1.34748	-0.762223	-0.957427	-0.998301	1.91449	-0.377755	-0.521617	-1.36226		-0.163285
126.4	-0.374228	-0.143784	-1.0283	-1.96806	1.02333	-3.05539	2.08101	0.29218	-0.755886	2.30584	1.15717	1.35425	-1.26764	-0.717058	-0.884339	-0.30829	1.29229	-0.413034	-0.976047	-1.57049		-0.197823
126.6	0.0350116	-0.250001	-1.43446	-1.31823	0.924088	-2.49799	2.43246	0.725754	-0.424361	2.53554	0.583902	1.34835	-1.39956	-1.02401	-1.35292	0.191705	1.00338	-0.759169	-1.3009	-2.08883		-0.203512
126.8	0.358459	0.588814	-1.9355	-0.00316564	0.976048	-2.13741	2.59105	0.52121	-0.0801119	2.51334	-0.0892031	1.59484	-1.50093	-1.02273	-1.2676	0.494192	0.577392	-1.23781	-0.900233	-1.93367		-0.0946503
127	0.374372	1.13763	-2.47787	0.828	1.71685	-1.97641	1.99976	0.0668954	-0.465743	1.71912	-0.50705	1.76995	-1.31253	-1.23497	-0.497905	0.222462	0.560407	-0.754881	-0.489858	-1.08477		-0.0203277
127.2	0.607548	0.436585	-2.48546	0.365309	2.62044	-1.69902	1.15337	0.0779292	-1.64223	0.457239	-0.809849	1.74336	-1.02866	-2.07012	-0.115762	-0.384316	1.50074	0.232564	-0.356731	-0.415026		-0.0906047
127.4	1.05712	-0.762981	-2.05583	-0.515659	2.68691	-1.69603	1.10773	0.382589	-1.79426	0.0511614	-0.721648	1.98068	-1.1718	-2.3386	-0.321749	-0.229735	2.34524	0.425583	-0.182752	-0.202053		-0.097804
127.6	0.970223	-1.06721	-1.90396	-0.51169	2.3344	-2.06156	1.68314	0.3205	-0.682387	0.40454	-0.207897	2.07831	-1.39482	-1.61721	-0.523802	0.381383	2.6369	0.20273	-0.476716	-0.319833		0.0122516
127.8	0.443473	-0.816193	-2.08141	-0.0932787	2.06785	-2.26369	1.79512	0.148774	0.157828	0.547962	-0.0418184	1.50288	-1.09862	-0.804836	-0.507176	0.512348	2.5509	-0.0487435	-1.03385	-0.374501		0.028151
128	0.384946	-0.263556	-2.51304	0.529234	1.76275	-2.42784	1.51731	0.627768	-0.171279	0.789009	-0.14524	0.809268	-0.9488	-0.221067	-0.667726	0.599502	1.88321	-0.421508	-0.897791	-0.178745		0.0023201
128.2	0.551886	0.607664	-2.46217	1.3957	1.72367	-2.41645	1.19669	1.29047	-1.13584	1.16306	0.0397634	0.38583	-1.39911	-0.0499402	-1.2038	0.453687	0.937595	-0.713062	-0.586722	0.355124		0.00670235
128.4	0.217749	1.07678	-1.65454	1.85749	1.9791	-1.83097	0.864018	1.43204	-1.89854	1.50385	0.212048	-0.0306074	-2.02841	-0.151001	-1.99246	-0.0515966	0.343579	-0.910545	-0.799667	0.794326		-0.0533681
128.6	0.591149	0.760328	-1.17316	1.5665	2.03723	-1.46824	0.719499	1.18996	-2.38797	1.21202	-0.0377964	-0.459598	-2.06804	-0.61209	-2.72212	-0.317711	-0.0260137	-0.933378	-0.528324	0.684606		-0.198658
128.8	1.42691	0.514514	-1.89988	1.13554	1.79289	-1.89122	0.859597	0.74628	-2.01128	0.278628	-0.310135	-0.371409	-1.2861	-1.85413	-2.95405	-0.483543	-0.458019	-0.590942	0.16916	0.161191		-0.3513
129	1.24839	0.514926	-3.19219	0.71319	1.82488	-2.1614	1.44177	0.488279	-0.664657	-0.0647367	-0.169088	0.519258	-0.430218	-2.39164	-2.13454	-0.493613	-0.622056	0.0625615	0.373813	-0.200082		-0.266858
129.2	-0.369623	0.0071722	-3.67322	0.472449	1.7976	-1.85152	2.02167	0.432571	0.365438	0.709002	-0.380741	1.83953	-0.0612042	-1.5903	-1.32044	-0.10981	-0.806824	0.488549	0.662125	-0.149361		-0.0758467
129.4	-2.08948	-0.549691	-2.98758	0.942921	1.2794	-1.53925	1.95972	0.490793	0.390153	0.989029	-1.07799	2.23418	-0.159569	-1.03898	-1.90506	0.0248254	-1.679	0.333489	1.02158	0.259653		-0.155043
129.6	-1.97947	-0.611425	-2.30114	1.68887	0.871761	-1.87359	2.13926	0.50336	0.102395	0.269532	-1.33284	1.29601	-0.345478	-1.63955	-2.90498	-0.615613	-2.43117	0.304537	0.880453	0.419605		-0.377975
129.8	-0.58083	-0.361701	-1.75415	1.77469	1.11919	-2.22698	3.06227	-0.0158749	0.148459	0.31136	-0.535454	0.420761	-0.369658	-2.12929	-2.86497	-1.08995	-2.1745	0.621806	0.260675	-0.128159		-0.325616
130	0.528003	-0.130308	-1.33914	1.31315	0.84779	-1.585	3.37869	-0.767351	0.428294	1.40545	0.263792	0.662321	-0.535667	-1.14356	-1.90658	-1.0122	-1.37464	0.863002	-0.606047	-0.790703		-0.075035
130.2	0.836074	0.124494	-1.48156	1.03145	0.189057	-0.678285	2.49592	-0.557651	0.864496	2.13405	-0.265725	1.08185	-0.92652	-0.2765	-1.06804	-0.873962	-0.899042	0.842102	-1.53432	-0.526208		0.0255839
130.4	0.419419	0.176714	-1.71732	0.762154	0.488751	-0.328794	1.37744	0.588645	1.33917	2.42471	-0.987178	0.560532	-1.39609	-0.486998	-0.733038	-0.97605	-1.14897	0.266911	-1.53669	0.224255		-0.0341218
130.6	0.191767	-0.0178915	-1.89713	0.346506	1.1685	-0.284604	0.804803	1.14087	1.44799	2.2529	-0.909347	-0.0753685	-1.72839	-1.53977	-0.633538	-1.02522	-1.48388	-0.369224	-0.588291	0.120293		-0.153952
130.8	0.32375	-0.0919793	-2.13174	0.327514	0.979962	0.0797219	0.595447	1.07283	1.24261	1.61563	-0.610385	0.225403	-2.0111	-2.19639	-0.320615	-0.730816	-1.20024	-0.182285	-0.0411504	-0.322188		-0.168801
131	0.512866	0.165813	-2.45997	0.590009	0.492508	0.439758	0.397468	0.749875	1.44151	1.03031	-0.406783	0.834664	-1.71251	-1.8343	-0.0826982	-0.304165	-0.480491	0.416322	-0.192519	-0.035291		-0.0218812
131.2	1.3085	0.467483	-2.93093	0.507739	1.11021	0.330577	0.437936	0.504622	1.64783	0.902733	-0.179826	0.956212	-0.617036	-1.5504	-0.282195	-0.0838941	0.0279246	0.735548	-0.697106	0.666061		0.163099
131.4	2.12829	0.414388	-3.4689	0.29822	2.27141	-0.109162	0.833814	0.570673	1.48403	1.24081	0.198092	0.58022	0.100147	-1.35706	-0.509251	-0.706147	0.325473	0.783457	-1.14839	1.67206		0.280108
131.6	1.8655	0.106239	-3.28918	0.354796	2.74101	-0.211847	1.15341	0.643453	0.73495	1.07206	-0.0876795	0.455914	-0.266961	-1.18889	-0.870347	-1.0237	0.461337	0.583806	-1.261	1.76867		0.187077
131.8	1.1828	0.108313	-2.88895	0.386998	2.20909	-0.0825292	1.40453	0.981317	0.214102	0.192821	-0.815435	0.595152	-0.970477	-1.54583	-1.57042	-0.733899	0.202716	0.315326	-1.25863	0.626119		-0.0723445
132	0.898485	0.686592	-2.77686	0.372125	1.45664	-0.127458	1.36439	1.69137	0.523131	0.354404	-1.27799	0.605443	-1.57431	-1.98804	-1.88249	-0.893703	0.053369	0.636782	-1.06368	0.161702		-0.139005
132.2	0.842697	1.14227	-2.15194	-0.332103	1.43844	-0.0633131	1.13893	2.27325	0.766217	1.40255	-0.848764	0.314166	-2.40262	-1.4905	-1.53815	-0.941413	0.544964	1.2102	-0.627837	0.657169		0.0667105
132.4	0.877092	0.859605	-2.1491	-1.19682	1.84196	0.0140939	1.19822	2.09893	0.487113	1.53653	-0.0308076	-0.237732	-2.64916	-0.567145	-2.63056	-0.51044	1.24701	1.3487	-0.40266	0.860207		0.0997507
132.6	0.859646	0.148256	-3.18234	-0.717161	1.87917	0.709109	1.50502	1.2146	0.239797	0.727067	0.0487713	-0.132874	-2.37198	-0.322248	-6.3876	-0.40616	1.05448	1.03796	-0.710752	0.95788		-0.192468
132.8	0.92631	-0.307374	-3.50077	0.625781	1.71689	1.40575	1.75101	0.185381	0.469107	0.215194	-0.181843	0.306365	-2.12248	-0.682584	-11.0308	-0.179902	0.515344	0.993355	-0.839279	1.00547		-0.436454
133	1.14964	-0.475302	-2.63053	1.46	1.34549	1.58572	1.80964	0.0396016	0.76311	0.104639	0.423079	0.0477742	-2.01336	-0.886154	-14.1078	0.072418	0.644286	1.61268	-0.629854	0.511527		-0.458671
133.2	1.51028	-0.649761	-1.71129	1.32208	0.881521	1.37297	1.81579	0.817252	0.309529	0.375864	1.22446	-0.0231587	-2.0746	-0.649342	-15.3222	-0.0274373	1.28505	1.86944	-0.0947177	0.133503		-0.381738
133.4	1.37939	-0.812816	-1.69687	1.08872	0.816853	1.07897	1.83163	1.49836	0.26275	0.635622	1.12632	0.25812	-2.02349	-0.821356	-15.6088	-0.0351358	1.40431	1.31101	0.44802	0.845967		-0.350619
133.6	0.866662	-0.870519	-2.09017	0.613344	0.956233	0.923525	1.62252	1.56867	0.923619	0.69991	0.68305	0.460638	-1.65922	-1.12293	-15.5418	-0.00747579	0.857557	0.694372	0.445039	2.00725		-0.398487
133.8	0.838547	-0.44744	-2.03479	-0.106277	1.02979	0.865589	1.27689	1.30241	0.843656	0.633027	0.57433	0.924142	-1.10802	-0.578356	-14.9585	0.119822	0.716581	0.641558	0.0709141	2.33871		-0.35287
134	1.12461	0.00324323	-1.82502	0.155086	1.39463	1.17253	1.44126	0.742836	0.756819	0.72232	0.28837	0.822149	-0.962464	0.0800272	-13.9327	-0.167277	1.2147	0.512842	-0.074182	1.94652		-0.229183
134.2	1.19841	0.018392	-2.12255	0.779075	1.87895	1.55375	1.51095	0.0151656	0.655266	1.03365	0.332079	0.346011	-0.920756	0.476341	-12.9855	-0.352677	1.29579	0.0183046	-0.0379387	1.75889		-0.17742
134.4	0.518542	0.474273	-2.76973	0.247993	2.00883	1.81692	1.29029	-0.648108	-0.187674	0.733634	0.405688	0.70867	-1.13255	0.606231	-12.3574	0.304502	0.945336	0.251507	-0.25149	2.10886		-0.246282
134.6	0.019815	1.15511	-3.52148	-0.635889	1.45157	2.1004	1.03335	-1.00851	-0.756894	0.50825	-0.0216488	1.47474	-1.77751	0.550383	-11.71	0.530711	1.06064	1.06577	0.079943	2.20282		-0.309921
134.8	0.439535	1.28038	-3.80944	-0.504392	0.58902	2.05091	0.942163	-0.75458	-0.679338	0.84093	0.173455	1.09304	-2.17346	0.448654	-10.4929	-0.0428439	1.20268	1.1219	0.916432	1.5378		-0.291005
135	1.03021	1.0967	-3.36234	0.0704891	0.171998	1.32943	1.41107	-0.259366	-0.521816	1.15321	1.0965	0.137441	-1.84943	0.202791	-9.41944	-0.264323	0.403176	0.00364589	1.22996	0.95256		-0.269376
135.2	1.40825	0.689769	-2.7314	0.0382595	0.129882	0.770768	1.4627	0.0264974	-0.809176	1.32912	1.70563	0.0749956	-1.03271	-0.288362	-9.13451	0.210156	-0.96107	-1.13834	0.974789	0.909851		-0.318245
135.4	1.61558	-0.0344258	-2.11406	-0.361312	0.122353	0.844085	0.751754	0.0639716	-0.84549	1.07488	1.62705	0.548753	-0.968565	-0.42011	-8.99717	0.773361	-1.61963	-1.09621	0.587608	0.722162		-0.38627
135.6	1.28688	-0.371018	-1.68613	-0.692309	0.069444	1.27615	0.908384	0.374148	-0.0190114	0.52719	1.37316	0.659054	-1.75535	-0.111638	-8.32806	0.952541	-1.08959	-0.532242	-0.00494465	0.699711		-0.323181
135.8	1.0549	0.0882956	-1.70733	-0.420638	0.0627838	1.53884	1.52993	0.617432	0.42922	0.127821	1.57239	0.759887	-1.73308	0.255784	-7.55158	0.921219	-0.583654	-0.198976	-0.5056	1.09906		-0.132165
136	1.52806	0.482825	-1.40117	0.380707	0.497332	0.730157	0.867222	0.0991714	0.862305	0.0246856	2.02281	1.32187	-0.942431	0.378216	-7.26127	0.838127	-0.739312	0.0786311	-0.683741	0.91884		0.000151548
136.2	2.16142	0.60759	-0.267575	0.782425	1.59041	-0.327021	-0.463684	-0.654834	1.53988	-0.123062	1.95203	1.08976	-0.864393	0.0576626	-7.14418	0.432609	-1.02195	0.058627	-0.880879	0.458075		-0.0508544
136.4	2.1963	0.608739	0.543476	0.840403	2.4235	-0.561531	-1.03209	-1.06475	1.56895	-0.669433	1.74286	0.394738	-1.56641	-0.250723	-7.17012	-0.0361784	-0.710133	0.0349358	-0.967094	0.754738		-0.145991
136.6	2.03864	0.562936	0.152278	1.06439	2.36855	-0.103592	-1.10195	-1.01183	0.939125	-1.26268	1.57175	0.40096	-2.065	0.120351	-7.32459	-0.248896	0.0799346	0.741443	-1.04706	1.13698		-0.149413
136.8	1.93956	0.520229	-0.469283	1.36553	1.40274	0.184158	-1.11273	-0.701045	0.60723	-0.675432	1.3121	0.895176	-1.95858	0.758692	-7.35899	-0.0573608	0.390845	1.31934	-1.06668	1.4216		-0.0641449
137	1.7962	0.454455	-0.670664	1.24477	0.730674	-0.132045	-0.965138	-0.865681	0.636784	0.49269	1.13515	0.70412	-1.73215	0.356884	-7.09033	0.580834	0.318725	1.07769	-1.14617	1.91728		-0.0577956
137.2	1.61921	0.622923	-1.17487	0.946742	1.20064	-0.594361	-0.614969	-1.26229	0.597199	0.286535	1.07533	0.142085	-1.65264	-0.190316	-6.40303	0.35845	0.184358	0.814197	-1.26499	2.03497		-0.163742
137.4	1.24869	1.1867	-1.47073	1.10055	2.08956	-0.542393	-0.276432	-1.23244	0.411235	-0.23615	0.958918	0.427936	-2.00537	0.124924	-5.75049	-0.46976	-0.216807	0.608435	-1.20363	1.7041		-0.177158
137.6	0.605455	1.69006	-1.42637	1.32652	2.53875	-0.432971	-0.351888	-1.25678	0.245236	0.107076	0.610924	1.13566	-2.32637	0.50639	-5.68322	-0.791168	-0.433769	0.197235	-0.449924	1.26116		-0.1464
137.8	0.0458113	2.20093	-1.43816	1.13112	2.01942	-0.54044	-0.97158	-1.23587	0.157746	0.231701	0.547382	0.631715	-1.57393	0.556573	-5.38	-0.803302	-0.160545	-0.0148801	0.512107	0.774796		-0.165471
138	-0.299266	2.74452	-1.22148	0.670883	1.14568	-0.382427	-1.35228	-1.21466	0.555296	0.219034	1.05405	-0.193169	-0.581866	0.401852	-5.1836	-0.863524	0.0978157	0.151899	0.408372	0.612791		-0.161504
138.2	-0.190653	2.89694	-0.584027	0.838023	1.09213	-0.336237	-0.841165	-1.86374	1.48116	0.731002	1.78064	-0.0413557	-0.830367	0.641856	-5.37275	-0.862279	-0.00114481	0.195914	-0.313937	1.08181		-0.0249085
138.4	0.831072	2.37423	-0.732602	1.7093	1.35298	-0.883131	-0.601106	-2.41807	1.60756	0.99468	2.1432	0.785653	-1.62427	0.918774	-5.28155	-0.610769	-0.548881	-0.0564681	-0.0967299	1.62411		0.0743991
138.6	1.52686	1.66366	-1.31552	2.20565	1.05421	-0.838733	-1.03095	-2.20864	1.24848	0.891955	1.9145	1.70709	-1.92705	1.06041	-4.59397	-0.303113	-0.946223	-0.356672	0.718138	1.6406		0.105534
138.8	0.388915	1.5833	-1.52583	2.30044	1.18086	-0.0406907	-0.892593	-1.68243	1.56966	0.628815	1.43972	2.03383	-1.85762	1.25725	-4.05773	-0.185503	-0.753043	-0.418147	0.959252	1.18343		0.155595
139	-0.792459	1.99979	-1.50841	2.31872	1.79595	0.038395	-0.219774	-1.19145	1.83617	-0.0498547	1.20581	1.91766	-2.0033	1.09613	-4.00101	-0.438784	-0.565072	-0.0748583	0.914267	0.970752		0.162433
139.2	-0.823456	2.52633	-1.54149	1.95414	2.18644	-0.708442	-0.184794	-1.30102	1.21923	-0.228753	1.28406	1.33756	-2.57874	0.481288	-3.62398	-0.474448	-0.448637	0.132169	1.02192	1.26604		0.0747699
139.4	-0.844393	3.13563	-1.43789	0.987058	1.86601	-0.693911	-0.827043	-2.11323	0.534262	0.0200991	1.46172	0.711806	-2.6874	0.0140369	-2.95278	-0.283928	-0.129659	0.196016	0.981079	1.69635		-0.0183077
139.6	-0.578174	3.50375	-0.761334	0.101416	1.23544	0.300474	-1.01656	-2.50307	0.464368	-0.113267	1.4789	0.772464	-2.02873	0.231168	-2.5815	-0.283416	0.117387	0.600481	0.645835	1.58067		0.058315
139.8	-0.174651	3.27341	-0.798377	-0.146661	0.838001	0.789294	-0.911108	-1.79344	-0.00589012	-0.186457	1.2729	0.897053	-1.34875	1.20617	-2.06706	-0.241527	0.0612841	0.924621	0.485719	1.30816		0.169135
140	-0.0550808	2.48754	-2.05229	-0.166821	0.832847	0.6812	-0.721993	-0.707411	-0.573422	0.210213	1.39403	0.321586	-0.885494	1.96879	-1.5485	0.257482	-0.130987	0.713712	0.348196	1.82997		0.210179
140.2	-0.123067	1.97894	-2.93328	0.0438338	1.16857	0.64057	-0.294944	0.00164203	-0.433874	0.482085	1.82006	0.0901086	-0.354961	1.11387	-1.68945	0.8539	-0.380384	0.5316	0.496965	2.44854		0.273036
140.4	0.253848	2.50547	-2.69183	0.570592	1.37856	0.372547	-0.0816208	-0.154133	-0.487374	0.329063	1.92292	0.831033	-0.374021	-0.445904	-2.56939	0.84938	-0.406976	0.934493	0.962631	2.18579		0.294254
140.6	1.08826	3.12976	-1.52141	0.62954	1.38014	-0.000930166	0.358537	-1.04105	-0.753894	0.250241	2.05538	1.11881	-1.15258	-0.615679	-3.37846	0.303594	-0.579084	1.24771	0.872868	1.54195		0.246685
140.8	1.76451	3.47977	-0.455233	0.336699	1.11092	0.0823394	1.13748	-1.37135	-0.813098	0.447511	2.46176	0.408277	-1.88812	0.0508527	-3.58032	-0.13482	-0.952966	0.934465	0.151166	1.73389		0.245186
141	1.52269	3.89105	-0.822186	-0.0196822	0.326983	0.369483	1.24718	-0.999041	-0.804204	0.43176	2.10069	-0.233919	-2.35956	0.0937556	-3.64317	-0.199035	-1.21037	1.09376	-0.383872	2.91081		0.165657
141.2	0.843662	4.11612	-1.95565	-0.559627	-0.708511	0.0189965	0.743364	-0.38785	-1.10427	-0.0303776	0.905706	-0.00419378	-2.52231	-0.250421	-3.37118	-0.484566	-1.1628	1.60509	-0.293707	3.39646		-0.0603031
141.4	0.896658	4.21325	-2.39645	0.137194	-0.774202	-0.15545	0.512886	-0.133689	-0.943349	-0.342276	0.444678	0.311576	-2.13571	-0.402225	-2.99169	-0.382075	-1.08569	1.22024	0.0991353	2.25824		-0.0824473
141.6	1.45438	3.91936	-2.1188	1.81521	0.375039	0.845577	0.549049	-0.240337	-0.447339	-0.463876	1.32528	0.123728	-1.79086	-0.198437	-2.77393	0.249395	-1.33498	0.293546	0.256232	0.855049		0.134665
141.8	1.79487	2.85059	-1.80012	2.17147	1.16403	1.32229	0.964996	-0.491596	-0.528065	-0.318568	2.15427	0.132948	-1.61943	0.348816	-2.24462	0.288449	-1.5265	-0.0507579	0.162931	0.582749		0.267938
142	2.26283	1.69751	-1.75612	1.1354	1.5489	0.577036	1.8218	-0.539721	-0.574144	0.162866	1.78045	0.138083	-1.46785	1.04435	-1.61142	-0.0596266	-1.88806	0.123019	0.597368	1.0577		0.302518
142.2	2.65925	1.39397	-1.5218	0.145781	1.68064	-0.0192295	2.20446	-0.361414	-0.618452	0.385059	1.12372	-0.0647591	-1.53687	1.27349	-1.07147	-0.273157	-1.89029	0.163488	1.36298	1.32544		0.318042
142.4	2.42366	1.34007	-0.807621	-0.153135	0.876218	-0.0389907	1.86613	-0.318915	-1.36125	0.647119	1.01698	-0.216328	-2.14807	1.38043	-0.661157	-0.180168	-1.20958	0.0930881	1.40278	1.18279		0.256703
142.6	1.6162	1.34808	-0.681012	-0.0486764	0.478275	0.195958	1.10822	-0.308398	-1.60427	1.34732	1.19612	-0.474163	-2.86534	1.28031	-0.544374	-0.230169	-0.960228	0.174731	0.729022	0.473673		0.111563
142.8	0.473475	1.70649	-1.00487	0.0960835	0.923563	0.420846	0.542196	-0.0891701	-0.879615	1.96175	1.04148	-0.820218	-2.52737	0.411697	-0.399573	-0.346751	-1.06116	0.261146	0.0283791	0.118023		0.0428197
143	-0.0451677	2.05149	-1.18826	0.588372	1.27827	0.281549	0.544525	-0.0141676	-0.768717	1.97332	0.848482	-0.376326	-1.42249	-0.644546	-0.0119711	-0.204147	-1.09541	-0.0141768	0.221712	0.786766		0.139455
143.2	0.425882	2.68962	-1.26171	1.01496	1.39214	-0.538864	0.717673	0.165001	-0.951908	1.68912	1.17875	0.587094	-1.17258	-1.08576	0.302494	-0.157849	-1.37861	-0.16386	0.530154	1.29939		0.264057
143.4	0.653667	3.51295	-1.05342	0.450665	1.50971	-0.769581	0.703007	0.307223	-0.42079	1.53022	1.45488	0.716855	-1.9289	-0.847435	0.367943	0.40451	-1.82169	0.0539846	0.295334	0.480674		0.279991
143.6	0.270681	3.91244	-0.793196	-0.0235165	1.22746	0.379451	0.580007	-0.0814683	0.122215	1.33313	1.90151	-0.255683	-2.0115	-0.61891	0.00294594	1.26008	-1.38146	0.24182	-0.0439491	-0.561948		0.273005
143.8	0.41676	3.83566	-0.987996	0.872506	0.686965	0.969566	0.484827	-0.760501	0.0743725	0.963664	1.95643	-1.51626	-1.43734	-0.804704	-0.406882	1.22594	-0.526518	0.373821	-0.346069	-0.517515		0.227836
144	1.30534	3.13802	-1.27909	1.86978	0.556807	0.280914	0.279068	-1.16338	-0.382261	0.402735	0.951732	-1.60961	-1.35105	-0.414131	-0.391545	0.650731	-0.636261	-0.0240962	-0.523323	0.2881		0.0974231
144.2	1.73363	2.39008	-1.59023	2.13873	0.645776	0.404114	0.103924	-1.08403	-1.37521	0.378884	0.422371	-0.89953	-1.54874	0.78079	0.0953154	0.278354	-1.03628	-0.581046	-0.373853	1.00096		0.094201
144.4	1.59405	2.59603	-1.80542	2.39787	0.991959	1.04991	0.463062	-0.804133	-2.18609	0.985703	0.6733	-0.856139	-1.55172	1.40517	0.350506	0.15161	-0.966308	-0.509795	-0.0139145	1.10396		0.25348
144.6	1.27488	3.44139	-1.48007	2.42953	1.55909	0.430213	0.96191	-0.607647	-2.15959	1.16734	1.14883	-1.19107	-1.92843	0.967176	0.0173531	0.31866	-1.41095	-0.10843	-0.0168548	0.743871		0.27786
144.8	1.32668	3.71456	-1.02277	1.94933	1.85668	-0.879896	0.948502	-0.580563	-1.76805	1.17356	1.86386	-1.04238	-2.84452	0.592668	-0.565122	0.6627	-2.06068	-0.05612	-0.31651	0.685373		0.181865
145	1.7768	2.8734	-0.962372	1.28649	1.75826	-1.57943	0.794263	-0.508187	-1.47542	1.85991	2.57917	-0.402027	-2.72091	0.619944	-0.636337	0.648345	-1.47235	-0.111155	-0.00828484	0.698746		0.250943
145.2	1.27545	1.83235	-1.38637	0.729455	0.996382	-1.24834	0.871978	-0.378022	-0.871834	2.5547	3.27357	-0.203362	-1.73701	0.298663	-0.290024	-0.0498233	-0.292098	0.138549	0.794616	0.595029		0.345193
145.4	0.590923	1.46786	-1.54761	0.224257	-0.194604	-0.866862	0.731111	-0.449069	-0.441515	2.49443	3.43914	-0.761808	-1.31897	-0.314818	0.403436	-0.476334	0.264757	0.182516	0.866123	0.635224		0.246409
145.6	0.444558	1.64114	-1.17797	-0.202737	-0.629183	-0.992649	0.508059	-0.58019	-0.898774	2.41894	2.38298	-1.17905	-1.75826	-0.976751	0.669663	0.0409089	0.127085	-0.272624	0.226824	0.626016		0.0208994
145.8	0.29581	2.09106	-0.698444	-0.110172	-0.164759	-1.26497	0.916009	-0.710455	-0.974952	2.05078	1.28647	-0.660584	-2.28166	-0.928751	0.143204	0.562905	-0.52772	-0.79116	0.139898	0.523492		-0.0552004
146	0.136305	3.1459	-0.636772	0.833066	-0.200184	-1.53606	1.71825	-0.792085	-0.492456	1.36843	1.24375	0.362343	-2.33093	-0.148238	0.155626	0.702665	-1.5653	-0.602034	0.785242	0.563764		0.135564
146.2	0.319487	4.10668	-0.74117	1.94437	-0.650641	-2.0402	1.92918	-0.565812	-0.556651	1.46676	1.64784	0.787935	-1.83932	0.0771714	0.353866	0.867387	-2.16604	0.123386	1.22858	0.319241		0.330602
146.4	0.860221	4.10481	-0.601514	2.35447	-0.535758	-2.23624	1.82306	-0.523113	-0.851512	2.15012	1.59163	0.613911	-1.36743	-0.507278	-0.233707	0.857714	-1.81574	0.378157	0.645194	-0.190311		0.325834
146.6	1.51941	3.71992	-0.579697	2.19771	-0.327882	-1.59456	1.92079	-0.860826	-0.468557	2.31606	1.05915	0.869338	-0.670531	-0.850791	-0.890293	0.672579	-1.26195	0.171117	-0.15953	-0.56196		0.310975
146.8	1.75529	3.22581	-0.60545	2.04137	-0.424375	-1.37375	2.12154	-0.587778	-0.15433	1.69128	0.877286	1.86823	-0.165173	-0.684037	-0.376926	0.507115	-1.73401	0.0392693	-0.0383668	-0.290833		0.384609
147	1.35499	2.61024	-0.627964	2.10871	-0.495806	-1.54038	2.30718	-0.0641289	-1.28125	1.35159	1.33146	2.46837	-0.444632	-0.117279	0.154382	0.164769	-2.58798	0.213011	0.619626	0.331457		0.392818
147.2	0.9031	2.33522	-1.07956	1.94477	-0.796444	-0.868098	1.95452	0.00234645	-2.87135	1.57379	2.07495	2.07593	-0.982503	0.214793	-0.370643	0.113582	-2.95512	0.144329	0.744463	0.723196		0.244064
147.4	0.864949	2.31919	-1.47069	1.35005	-1.05632	-0.200451	1.22594	-0.162075	-2.61741	1.42328	2.55074	1.60943	-1.11603	-0.000465228	-0.725269	0.834055	-2.46423	-0.155939	0.092463	1.05231		0.167677
147.6	1.41741	1.95424	-1.2027	0.519919	-0.848591	0.0782625	1.04991	-0.690321	-1.27465	0.672334	2.51173	1.3755	-1.02404	0.111622	0.0191283	1.3519	-1.42293	-0.187883	-0.665072	1.16017		0.245297
147.8	2.03337	1.77381	-0.680576	0.65953	-0.67051	0.414716	1.49552	-1.31171	-1.11591	0.288798	1.86475	0.831899	-0.876716	0.244513	1.09867	1.32524	-0.585151	0.110155	-0.715498	1.0252		0.360505
148	2.61724	1.99988	-0.568921	1.68695	-0.737815	0.302856	1.95092	-1.54856	-1.82663	0.458349	1.29565	0.318003	-0.726957	0.258893	1.23998	1.07662	-0.691098	0.517581	0.147451	0.891561		0.433097
148.2	2.31492	1.96006	-1.1149	1.87616	-0.519358	-0.640522	1.74436	-1.80808	-2.13535	0.452804	0.941484	0.0361603	-1.3394	0.651453	0.396112	0.58822	-1.28422	0.749782	1.33914	0.695755		0.245229
148.4	1.0187	1.30948	-1.55803	1.21973	0.201509	-1.47317	1.45503	-1.81347	-1.46202	0.645436	0.301445	-0.184651	-2.21498	0.615121	-0.193471	0.203026	-1.48385	0.654399	1.53113	0.698812		-0.0264921
148.6	0.238972	0.984238	-1.12991	0.925898	0.889738	-1.42267	1.8663	-1.44206	-0.625863	0.655227	-0.360215	-0.176816	-2.09558	0.00786114	0.0897618	0.472096	-1.74817	0.0423708	0.476095	0.233805		-0.105946
148.8	0.710911	1.28031	-0.517304	0.939476	0.879757	-0.965093	2.33488	-1.45824	-0.634107	-0.202568	-0.328019	-0.289671	-1.28492	-0.460382	0.456074	0.537236	-2.02088	-0.0332324	-0.297257	-0.266121		-0.0809572
149	1.25496	1.26147	-0.12506	0.521642	0.566385	-0.819862	2.23857	-1.79277	-0.938258	-0.65686	-0.450124	-0.565399	-1.07499	-0.372384	0.493727	0.155356	-1.40853	0.761985	-0.110263	0.449934		-0.030524
149.2	0.771801	0.84173	0.0652477	0.21681	0.408214	-1.20507	1.20312	-1.87882	-1.01529	-0.385475	-0.943713	-0.738958	-1.77482	0.0178783	0.302481	0.185051	-0.380642	0.995467	0.764278	1.31381		-0.0618452
149.4	-0.253284	0.914367	-0.217863	0.81632	0.0662352	-1.79306	0.238481	-1.74468	-1.18409	-0.00753609	-0.516072	-0.604891	-2.24348	-0.0475442	-0.269395	0.418436	0.259695	0.598683	1.11067	0.986634		-0.173619
149.6	-0.803375	1.65611	-0.688029	1.19902	-0.0442159	-2.11861	0.437532	-1.14323	-1.00638	0.267832	0.134805	-0.138455	-1.65076	-0.310599	-0.964792	0.50725	-0.0263372	0.437165	0.527795	0.260771		-0.173325
149.8	-0.439687	1.56772	-0.771292	0.644561	0.55151	-2.05552	1.33099	-0.343937	-0.370545	0.205269	-0.136694	0.112676	-0.720316	-0.242401	-2.15372	0.775596	-0.748092	0.567313	-0.0363833	0.429783		-0.0916583
150	0.362642	0.493263	-0.858419	-0.316634	1.07034	-1.52026	2.02708	-0.172125	-0.197921	0.0162281	-0.829879	-0.0653661	-0.622066	0.406067	-4.68777	1.02508	-0.970938	0.790413	-0.260838	1.0934		-0.160885
150.2	1.04599	0.0516887	-0.750127	-0.79391	1.06593	-1.11251	2.01401	-0.503091	-0.691238	0.046143	-1.01724	-0.316203	-0.967559	1.06737	-7.58485	0.476365	-0.517347	0.743657	-0.329868	1.68457		-0.319411
150.4	1.62997	0.831712	-0.10522	-0.844296	0.390875	-1.14411	1.71588	-0.880093	-1.12504	-0.0662977	-0.321712	-0.329323	-0.857648	0.82249	-8.95392	-0.165865	-0.00251157	0.380796	0.13047	2.04553		-0.342416
150.6	1.47782	1.51915	0.414845	-0.842006	-0.658886	-1.60487	1.56396	-1.04855	-0.600955	-0.050548	0.168912	0.0263864	-0.710653	0.208506	-9.14585	-0.426425	-0.10588	0.181097	0.747806	1.90903		-0.348855
150.8	0.88244	1.34875	0.269325	-0.87841	-0.79264	-1.62972	1.08962	-0.889933	0.0340696	0.477831	0.000700063	-0.032696	-0.816357	0.620897	-8.94637	-0.19559	-0.926982	0.121348	0.973057	1.60484		-0.384291
151	0.709378	0.874003	0.264734	-1.10883	0.193753	-1.07773	0.256765	-0.57612	-0.301386	0.432036	0.0420254	-0.37681	-1.0061	1.24539	-8.70837	0.144131	-1.58079	0.39153	1.18782	1.63614		-0.367922
151.2	0.635025	0.402767	0.624227	-0.914071	0.668902	-1.12855	0.0421374	-0.191057	-0.867947	-0.458211	0.522491	-0.517504	-1.60623	0.419903	-8.74496	0.0195335	-1.1847	0.614322	1.4227	1.42823		-0.44065
151.4	0.354398	-0.112136	0.544141	-1.12197	0.343113	-1.62225	0.661115	0.00598718	-0.687393	-0.8541	0.798434	-0.549645	-2.09925	-0.548751	-8.38591	-0.575823	-0.257553	0.0790005	1.39729	1.38213		-0.562458
151.6	0.0770655	-0.866585	0.00329354	-1.58977	0.472472	-1.12163	1.26092	-0.163194	-0.389888	0.11418	0.83837	-0.814158	-2.17783	-0.70373	-7.5021	-0.993791	-0.102062	-0.213922	1.65179	1.82847		-0.519605
151.8	-0.173296	-1.02633	-0.298717	-0.965851	1.37089	0.240743	1.23905	-0.0307921	-0.378886	0.913088	0.962783	-1.14654	-2.40815	-0.689939	-6.87859	-0.828692	-0.887907	0.459968	2.13658	1.95164		-0.321947
152	-0.391973	-0.639899	-0.211693	-0.00614784	2.09431	1.13866	0.753956	0.482232	-0.52606	0.344841	0.675321	-1.09591	-2.67325	-0.420342	-6.60792	-0.284344	-1.54744	0.915867	1.92772	1.54987		-0.22611
152.2	-0.385003	-0.572707	0.620986	0.185008	2.26281	1.11089	0.478595	0.794507	-0.596653	-0.210993	0.180507	-0.494904	-2.68183	0.172799	-6.6141	0.505706	-1.51501	0.61902	1.08522	1.06053		-0.199731
152.4	0.317682	-0.788439	0.883652	-0.336147	1.74287	0.504454	0.671969	0.850975	-0.0796633	-0.00992475	-0.0857339	0.444728	-2.56964	0.339138	-5.99623	0.751833	-1.2168	1.08767	0.837357	0.926455		-0.0861897
152.6	1.75076	-0.154585	-0.234965	-0.521972	0.843604	-0.0197866	1.25443	1.13301	-0.0147003	-0.111684	-0.001913	0.722279	-2.68746	-0.122829	-4.8625	0.125173	-1.19924	2.10823	0.990302	1.22991		0.011303
152.8	2.50104	0.705866	-1.29451	-0.280026	0.505253	0.0110972	1.84985	1.39285	-0.667345	-0.217936	0.539308	-0.0509358	-2.67045	-0.183164	-4.51306	-0.161893	-1.20835	1.83336	0.889654	1.7644		0.0372502
153	1.87299	0.881682	-0.984545	-0.0636937	0.760697	0.596633	2.04124	0.688324	-1.28217	0.569479	1.29018	-0.710578	-2.2523	0.501617	-4.451	0.232949	-1.01959	0.550047	0.599226	1.81884		0.082002
153.2	1.22706	1.04545	0.0817107	0.0595065	0.618422	1.0961	1.89178	0.0223043	-1.15632	1.4181	1.4377	-0.481221	-2.09646	1.01434	-4.18883	0.660346	-1.09696	-0.481869	0.714368	1.51962		0.165257
153.4	1.4449	1.61892	0.848545	-0.343209	0.0563116	1.51165	1.98613	0.360619	-0.673117	1.37744	1.15571	0.121647	-1.88101	1.04089	-3.77861	0.994794	-1.41527	-0.598221	1.15649	1.69111		0.333786
153.6	1.6603	1.9481	1.20786	-0.559926	-0.170188	1.85079	2.22123	0.905501	-0.323175	0.490802	1.03338	0.631791	-1.35919	1.15936	-3.51092	1.10022	-1.21366	0.179841	1.383	1.9063		0.527071
153.8	0.910377	1.58448	1.02881	-0.107585	-0.0227061	1.89942	1.92265	0.869512	0.126597	-0.17273	1.19161	0.947491	-0.972947	1.45261	-3.48027	1.00323	-0.616374	1.24689	1.34994	1.48427		0.582264
154	-0.194183	1.38464	0.0940289	0.204807	-0.0138915	1.33889	1.53585	0.512832	1.1501	0.235942	1.29702	0.73907	-0.641066	1.22453	-2.66655	1.17161	-0.554506	1.59453	1.37014	0.941358		0.536258
154.2	-0.433666	1.76099	-1.09043	-0.0754855	-0.408013	0.0554526	1.17747	0.564446	1.5181	0.832405	1.40333	0.314565	-0.402063	0.563997	-1.57278	1.15338	-1.01401	1.15897	1.87592	1.15948		0.427103
154.4	-0.0868688	1.92169	-1.70834	0.382333	-1.2177	-0.447465	0.790938	0.440197	0.600657	0.795105	1.74389	0.313602	-0.393774	-0.0489416	-1.03183	0.527208	-0.903275	1.05605	2.75646	1.57061		0.353028
154.6	0.14742	1.63905	-1.19576	1.51393	-1.7693	0.78864	0.741402	0.00433584	0.0743477	0.37523	1.66282	0.546978	-0.293665	-0.363886	-0.669827	0.0295228	-0.22402	1.247	3.1295	1.43239		0.440805
154.8	-0.109544	1.64858	-0.0748427	1.82409	-1.7095	2.21055	0.997601	-0.240129	0.71495	0.523169	1.4051	0.704665	0.0794556	-0.0701507	-0.512285	0.033963	-0.1274	1.15308	2.80714	0.795772		0.602714
155	-0.889136	1.72501	0.596488	1.99507	-1.58684	2.53415	1.37368	-0.154026	1.51566	1.27349	1.49916	0.893172	0.272284	0.705952	-0.509948	-0.338288	-0.871701	0.554314	2.47799	0.522317		0.679439
155.2	-1.58302	1.16844	0.284446	2.20137	-1.65821	2.25039	1.05357	0.267312	1.64766	1.48998	1.52076	0.958079	-0.113421	0.963062	-0.0926035	-0.846503	-1.70017	0.0230942	2.30922	1.16855		0.5656
155.4	-2.35363	0.230652	-0.470802	1.75065	-1.39786	2.04984	0.218388	0.41109	1.08516	0.988679	1.07418	0.789424	-0.353315	0.346304	0.495181	-0.635838	-2.01386	0.363789	1.84792	2.06079		0.324337
155.6	-2.91702	-0.109835	-0.633993	0.662959	-0.605884	1.7638	-0.15195	0.20204	0.317006	0.430576	0.560662	0.826966	0.101053	-0.499513	0.64545	-0.261345	-1.71888	0.941234	1.16434	2.35116		0.153441
155.8	-2.45303	0.0718576	-0.106011	-0.356135	-0.215567	1.57946	0.169388	0.224573	0.159874	-0.29709	0.0980235	0.817001	0.599124	-0.605256	0.64806	-0.550571	-0.784352	0.955848	0.704788	2.02922		0.13446
156	-1.45049	0.368664	0.173773	-0.327796	-0.450854	2.20969	0.632273	0.484939	0.302862	-0.864372	-0.391003	0.39695	0.333366	-0.0257868	0.863115	-1.12432	-0.134776	0.426824	0.263467	1.432		0.155927
156.2	-0.302971	0.306777	-0.170277	0.713224	-0.59555	3.12624	0.728523	0.538478	0.398928	-0.744279	-0.543797	0.174388	-0.112739	0.498043	0.575729	-1.83	-0.412099	-0.243852	-0.0111567	1.12539		0.16095
156.4	0.26394	0.168677	-0.48236	1.3935	-0.438672	3.05571	0.30509	0.374413	0.653072	0.192252	-0.488646	0.332222	0.00924049	0.497349	-0.429418	-1.90069	-0.951384	-0.536036	0.122366	1.4648		0.180272
156.6	0.24037	-0.0292243	-0.442979	1.35455	-0.244788	2.53872	0.180689	0.470382	0.723055	0.895071	-0.595445	0.220595	0.310588	0.578817	-0.638115	-0.938163	-0.948438	-0.122689	0.647455	2.03277		0.311661
156.8	0.57139	-0.329497	-0.0529325	1.02402	-0.162059	2.29434	0.643983	0.197843	0.718187	1.00573	-0.451479	-0.114026	0.513872	0.663272	0.0791322	0.142275	-0.615662	0.332373	0.804476	1.58293		0.442409
157	0.981999	-0.0458634	0.177446	0.428504	0.0616852	1.85774	1.22164	0.0734962	0.540083	0.904037	-0.397647	-0.418541	0.333307	0.164807	0.38777	-0.111185	-0.0638919	0.383601	0.696428	0.371667		0.377354
157.2	0.739204	0.586445	-0.3219	-0.0440357	0.154346	1.32628	1.4295	0.534845	0.390226	0.571655	-0.475344	-0.368044	0.154458	0.12516	0.29157	-0.857965	0.727098	0.0989182	0.508119	-0.000387881		0.278508
157.4	-0.0638461	0.518001	-0.507951	0.270417	0.0676727	1.37398	0.934093	0.787034	0.69788	0.233944	-0.559315	0.039391	0.17968	0.970113	0.673267	-0.362676	1.03259	0.00662975	0.684398	0.397436		0.368637
157.6	-0.921956	-0.0482521	-0.308577	0.853325	0.0437176	2.01684	0.328568	0.342122	1.10901	0.0225539	-0.603027	0.00379346	0.252821	1.40051	1.60374	0.71689	0.25464	0.422185	1.30153	0.683063		0.473675
157.8	-1.29052	0.0224286	-0.644074	0.745014	-0.0602347	2.54975	0.387006	-0.151429	0.988114	-0.0976069	-0.603794	-0.803187	0.330474	1.22741	1.92394	0.829572	-0.830895	0.59454	1.73278	1.21005		0.402967
158	-1.1755	0.95972	-1.01237	0.401592	-0.485927	2.504	0.493753	0.170372	0.576313	-0.141227	-1.06547	-1.54535	0.468956	0.771254	1.47582	0.187674	-1.39787	0.353453	1.71317	2.01364		0.2633
158.2	-0.866011	1.5177	-1.05725	0.134778	-0.805796	2.37805	0.798562	0.572649	0.192645	-0.208198	-1.72885	-1.57107	0.292175	0.343381	1.40755	0.29046	-1.53877	0.367728	1.81681	1.82344		0.207999
158.4	-0.62084	1.61145	-1.18963	0.493405	-0.670064	2.34226	1.32114	0.216112	-0.607921	0.0998911	-1.68093	-0.51887	-0.209076	0.65857	1.68996	0.835088	-1.11996	0.601226	1.86462	0.448664		0.278254
158.6	-1.60309	1.77862	-1.16235	1.32954	-0.894877	2.3975	1.10268	-0.272832	-1.6453	0.376695	-0.977531	0.74968	-0.281091	1.49739	1.40837	0.62766	-0.393825	0.728731	1.47333	-0.546065		0.284661
158.8	-3.57559	1.66303	-0.716778	1.12451	-1.60763	2.5509	0.803294	0.0509562	-2.23087	0.228042	-1.03831	0.706224	0.184004	1.92399	0.696558	0.187658	-0.015298	0.825806	1.29203	-0.464455		0.129404
159	-4.46474	1.30263	-0.370705	0.654526	-1.80623	2.60324	1.14882	0.696331	-1.84086	-0.0560007	-1.67708	0.162837	0.736687	1.59305	0.226931	-0.165628	-0.349267	0.221601	0.893748	0.283165		-0.0103473
159.2	-3.80491	0.969911	-0.902093	1.03148	-1.33169	2.58276	1.66848	0.783301	-0.956209	0.169636	-1.57721	0.138337	0.860395	1.21808	0.21321	-1.15812	-1.21583	-0.966924	0.237609	0.558548		-0.0740628
159.4	-3.06224	0.799045	-1.60565	1.22921	-1.13525	2.5525	1.49955	0.463972	-0.576399	0.91068	-1.18225	0.398603	0.788835	1.37338	0.172834	-2.18917	-2.02911	-1.36428	0.378137	0.629745		-0.0973935
159.6	-2.93086	0.771751	-1.05486	1.09008	-1.50631	2.66028	0.556516	0.480026	-0.565886	0.94423	-1.47478	0.345793	0.549912	1.94608	0.0168148	-1.86378	-2.1562	-0.822842	1.06472	0.611239		-0.0669047
159.8	-2.9218	0.479582	0.238182	0.795123	-1.67947	2.60788	0.522421	0.745962	-0.240481	0.138565	-1.84497	0.391635	-0.112851	2.07781	0.166586	-0.856657	-1.69922	-0.673119	1.34848	0.368391		-0.0073974
160	-2.43607	-0.216996	0.80267	0.40488	-0.837617	1.98453	1.66421	1.06882	0.241816	-0.218161	-1.95101	0.679443	-0.738252	1.46736	0.644219	-0.171696	-1.27337	-0.89581	1.20709	0.703493		0.106478
160.2	-1.28379	-0.423663	0.675172	0.46311	0.379449	1.20846	2.40378	1.4112	0.0249311	0.363355	-2.29699	0.0541095	-1.22019	1.31845	0.944109	0.243062	-0.827977	-0.561507	0.906914	0.933311		0.235765
160.4	-0.302763	-0.0308085	0.461219	0.393758	0.433587	0.336117	2.51106	1.34187	-0.290148	1.07192	-2.54193	-1.38822	-1.01474	1.79849	1.12866	0.306972	-0.484181	-0.139442	0.604531	0.437958		0.231695
160.6	-0.117012	0.302991	0.0914215	-0.871906	-1.21107	-0.00103982	2.33384	1.16537	0.229095	1.70463	-2.24027	-2.15467	-0.169919	1.98647	1.12063	0.0718338	-0.646636	-0.300647	0.564753	-0.0539743		0.0901944
160.8	0.223326	0.630084	-0.688758	-2.5934	-2.5459	0.63597	2.44862	1.16178	0.416884	2.13854	-1.38446	-2.0192	0.368378	1.4967	1.14422	-0.22762	-0.943869	-0.668291	0.965696	-0.731583		-0.00864414
161	0.525395	1.06968	-0.946271	-3.71096	-2.37814	1.27678	2.81821	1.34119	0.00257147	1.98212	-0.692997	-1.381	0.130286	0.72149	1.10484	-0.274854	-1.05604	-0.785677	1.64619	-1.13846		0.0127178
161.2	-0.387181	1.61293	-0.583164	-4.33587	-2.0301	1.63718	2.66908	1.2459	-0.178458	1.65014	-0.677178	-0.607289	0.144202	0.602702	0.611409	-0.2532	-0.996953	-0.609667	1.63999	-0.690087		0.0232191
161.4	-1.92243	1.99004	-0.637699	-4.70322	-1.78789	1.9941	1.96821	0.607256	-0.189689	1.98645	-0.916448	-0.214784	0.209682	1.26614	0.106755	-0.424225	-0.552127	-0.313064	0.953591	0.0990342		-0.0240152
161.6	-2.65061	1.98492	-0.666466	-5.11705	-1.40104	2.01154	1.0544	0.0509972	-0.166566	2.36337	-1.26625	-0.34597	-0.426922	1.79831	-0.352168	-0.678444	-0.130957	-0.748126	1.02573	0.342363		-0.165947
161.8	-2.98768	1.59773	-0.342831	-5.30129	-1.44137	1.6411	0.377323	0.313811	0.245591	2.29923	-1.5399	-1.05778	-0.60651	2.00801	-1.44016	-0.801397	0.0389899	-1.60575	1.63429	0.102872		-0.343286
162	-3.21702	1.02415	-0.414689	-5.01545	-1.8271	1.62731	0.459689	0.898804	0.524109	1.91697	-1.45793	-1.79601	0.38521	2.41663	-2.7618	-0.689529	-0.144218	-1.88173	1.61079	-0.217582		-0.42797
162.2	-2.26371	0.221571	-0.731015	-4.68319	-2.12446	1.67749	0.838704	0.940307	0.120216	1.74205	-0.890474	-1.85972	1.24692	2.41215	-3.4537	-0.555603	-0.624081	-1.78458	1.27965	-0.390412		-0.444094
162.4	-0.967929	-0.875225	-0.877865	-4.83917	-2.67267	1.32375	0.946419	0.264588	-0.276112	2.19545	-0.195728	-1.32148	0.995521	1.57744	-3.51575	-0.777125	-0.75803	-1.45903	1.5734	0.0633664		-0.47981
162.6	-0.0175239	-1.74717	-0.750791	-5.39552	-3.28972	1.39002	0.823091	-0.526011	0.588507	1.98794	-0.113373	-0.919764	0.209169	0.953918	-3.06199	-0.972865	-0.865706	-0.728816	2.33164	0.708324		-0.469832
162.8	0.341187	-1.57702	-0.536375	-5.76143	-3.22188	2.31223	0.614702	-0.48284	1.73005	1.39245	-1.0375	-1.21272	-0.261085	1.16932	-1.7714	-0.551129	-1.11998	0.20242	2.06475	0.496195		-0.360503
163	0.165997	-0.558327	-0.868393	-6.1878	-2.90788	2.96524	0.939899	0.0893018	1.35479	1.13617	-1.94885	-1.67827	-0.766443	1.25199	-0.302654	-0.045499	-1.15741	0.601782	0.892094	0.0303688		-0.349695
163.2	0.147362	0.296614	-1.47852	-7.07318	-3.07579	2.64842	1.56553	-0.214918	0.258414	0.553083	-1.56037	-0.868092	-1.26357	1.29842	0.736993	0.194554	-1.11488	0.0147706	0.362918	-0.0808882		-0.432657
163.4	0.225034	0.553184	-1.50933	-7.55638	-3.21147	2.44431	1.83411	-0.769121	0.227148	-0.111419	-0.475982	0.460371	-0.595162	2.05502	0.981479	0.273344	-0.837484	-0.904212	0.263495	-0.12397		-0.338852
163.6	-0.350037	0.80217	-1.42073	-7.37862	-2.80634	2.38066	1.88587	0.0560892	0.727714	0.0363747	0.369349	0.676144	0.696208	2.33468	0.287288	0.456264	-0.419733	-1.56453	-0.0971241	-0.45289		-0.18906
163.8	-1.38307	0.775425	-1.85303	-6.73389	-2.68084	1.64052	2.08821	1.02316	1.26841	0.781669	0.441588	-0.191341	0.708817	1.50381	-0.230586	0.644575	-0.457025	-1.52562	-0.0198413	-0.735641		-0.246735
164	-1.86539	0.421933	-2.41568	-5.71369	-3.1325	1.0843	2.19629	1.0367	1.5023	1.04278	-0.0982402	-0.461117	-0.382759	0.814326	-0.177468	0.487386	-0.722258	-0.98919	0.721389	-0.365878		-0.350839
164.2	-1.38261	0.392258	-2.36032	-5.08577	-3.13571	1.06219	1.77738	0.784251	0.702238	0.660838	-0.0753698	0.303288	-0.923778	0.740954	-0.127214	0.523053	-0.713887	-0.773584	1.28927	0.354733		-0.29939
164.4	-0.988084	1.03745	-1.52593	-4.98361	-2.63325	1.45696	1.16344	0.623272	-1.03727	0.115974	0.16445	0.653379	-0.491586	1.09141	-0.157335	0.634267	-0.162663	-0.901895	1.32617	0.495818		-0.205951
164.6	-1.55266	1.68533	-0.968272	-5.28051	-2.44283	2.0226	0.781183	0.191618	-1.50061	-0.159103	-0.356292	0.505805	-0.131882	1.49398	0.292628	0.683592	0.431167	-1.22167	1.011	-0.493166		-0.250405
164.8	-2.18052	1.41598	-0.734822	-5.73144	-2.86022	2.31926	0.189584	-0.281693	-0.45776	0.226559	-0.776754	0.24001	-0.275354	1.31639	0.960939	1.15938	0.383422	-1.68001	0.455052	-1.4421		-0.387706
165	-2.06044	0.826322	-0.403832	-5.88799	-3.66605	2.50474	-0.173941	-0.488981	-0.381823	1.39774	-0.139941	0.0573929	-0.0675185	0.910034	0.980065	1.15165	0.267605	-2.09301	0.254275	-1.3987		-0.42062
165.2	-1.85525	0.459758	-0.0797148	-5.59957	-3.81997	2.6287	-0.0259695	-0.244102	-1.51417	2.50816	0.679847	0.809086	0.306811	0.688955	-0.348025	0.512268	0.464961	-1.74066	0.645594	-0.833474		-0.317838
165.4	-2.27247	0.389914	0.00704381	-5.01415	-3.6155	2.21804	0.691464	0.205311	-2.29924	2.49395	0.858518	1.6701	0.116053	0.687523	-1.47579	0.0834175	1.1234	-0.710287	1.13204	-0.629771		-0.217021
165.6	-2.73609	0.659821	-0.218768	-4.72139	-3.46396	1.55538	1.54855	0.307263	-2.003	1.27703	0.454152	1.34803	-0.198491	0.897299	-1.06103	0.324693	0.995028	-0.377014	1.07274	-0.568701		-0.245422
165.8	-2.53401	0.982373	-0.431066	-4.729	-3.13506	1.56386	1.87324	0.494015	-1.48875	0.778768	0.215703	0.492689	-0.617777	1.34356	-0.337121	0.971197	-0.156838	-0.969037	0.72401	-0.507812		-0.273353
166	-1.69054	1.3616	-0.429196	-4.6078	-3.01729	2.12093	2.17344	0.833322	-1.6106	1.47218	0.172814	0.275904	-1.49535	1.45472	-0.039074	1.49538	-0.501252	-1.45798	0.939887	-0.366694		-0.14578
166.2	-1.10341	1.74076	-0.371207	-3.84113	-3.26721	2.00752	2.30714	0.733256	-1.4779	1.8238	0.311967	0.996515	-2.52486	1.54064	0.1258	1.75021	-0.265023	-1.23487	1.32218	0.162056		0.0368126
166.4	-1.46571	1.66494	-0.210272	-2.62334	-3.48385	1.23466	1.6088	0.601413	-0.858048	1.65468	0.758947	1.19104	-3.79651	1.79594	0.0961964	1.63888	-0.142684	-0.738063	1.24084	0.836872		0.0502375
166.6	-1.89704	1.13429	0.144751	-2.11306	-3.30826	0.905114	0.679914	0.99787	-0.681089	1.6677	1.25817	0.242512	-5.38777	1.37098	0.116615	1.51439	0.0858107	-0.834426	1.43535	1.12364		-0.0772272
166.8	-1.79773	0.566512	0.650911	-2.35852	-2.93303	1.12189	0.91479	1.64208	-1.69717	1.97185	1.50954	-0.134208	-6.47387	0.547574	0.193758	1.56942	0.480681	-1.20239	2.25451	0.639637		-0.126688
167	-1.79178	0.165183	0.853418	-2.30245	-3.21032	1.53421	1.6454	1.93617	-2.39713	1.77023	1.39811	0.396961	-6.9271	0.332712	-0.155894	1.26595	0.475227	-1.0988	2.30111	-0.351697		-0.208025
167.2	-2.04621	0.272903	0.310414	-1.9456	-3.56389	2.07713	1.51847	1.54052	-1.93079	1.09214	1.14433	0.803858	-7.01559	0.549199	-0.770469	0.563301	0.473278	-0.37097	0.967305	-1.02697		-0.367882
167.4	-1.85849	0.960075	-0.513486	-1.58238	-2.98601	2.66586	1.39413	1.051	-0.720348	0.925322	1.34858	0.979779	-6.58321	0.790581	-1.22158	0.394809	0.899193	0.374964	0.143453	-0.85667		-0.219722
167.6	-0.917489	1.3357	-1.32532	-1.42069	-2.19699	2.76212	1.41538	1.1301	-0.179671	0.925631	1.66235	1.01333	-6.20766	1.13027	-1.30841	0.615982	0.986426	0.47982	0.434186	-0.406151		-0.00355466
167.8	0.107249	0.990529	-1.98868	-1.64088	-2.34795	1.86867	1.04122	1.17008	-0.735207	0.772379	1.54132	1.15982	-6.35922	1.15876	-0.340015	0.438308	0.507686	-0.0978028	0.803199	-0.293804		-0.112217
168	0.102984	0.338004	-1.63702	-1.64128	-2.92851	1.27049	0.903239	0.909325	-1.43681	0.746261	0.942093	1.55679	-6.29141	0.831313	0.596902	0.275854	0.00934554	-0.13884	0.795698	-0.459316		-0.262744
168.2	-0.911374	-0.191487	-0.594337	-1.31872	-3.385	2.20457	1.17651	1.30303	-1.57175	0.700434	0.245549	1.68145	-6.59043	0.891599	0.287757	0.25227	0.157439	0.707192	0.869424	-0.609738		-0.234781
168.4	-1.94226	-0.543151	0.0975732	-1.59335	-3.92291	3.64364	1.07144	2.03567	-1.46496	0.907531	0.415524	1.36916	-7.82786	0.942215	-0.359482	-0.555494	0.974998	1.06282	1.27164	-0.638304		-0.252777
168.6	-2.30271	-0.224392	0.181745	-2.54832	-4.60781	4.29142	0.798184	1.98794	-1.27953	1.5981	1.14904	1.1742	-7.98419	0.639536	-0.627649	-1.33187	1.13608	0.308202	1.55228	-0.57238		-0.333106
168.8	-1.8347	0.156066	0.0251882	-3.33299	-4.92224	3.88996	0.91963	1.49788	-0.3888	1.8874	1.51303	1.86583	-6.77245	0.565365	-0.402657	-1.18492	0.393878	-0.39067	1.62979	-0.716753		-0.280108
169	-1.25414	-0.159525	-0.218509	-3.22691	-4.60804	3.31943	1.36909	1.48151	0.110409	1.38684	1.4587	2.60459	-6.0722	1.12748	0.282862	-0.64428	0.149622	-0.399937	1.32893	-0.786024		-0.137505
169.2	-1.32764	-0.562086	-0.767761	-2.69518	-4.15914	3.09299	1.55087	1.65356	-0.45878	0.639276	0.953277	2.47433	-5.89077	1.68619	0.638089	-0.393841	0.186725	-0.206422	0.833395	-0.426167		-0.158955
169.4	-1.93788	-1.14747	-1.39429	-2.54938	-3.67776	3.15856	1.35958	1.5681	-1.26405	-0.0214594	0.443449	1.6527	-5.53457	1.42889	0.318092	-0.45827	0.161059	0.0685768	0.658626	-0.333044		-0.375026
169.6	-1.93365	-1.92055	-1.16608	-2.4471	-3.10465	2.91873	1.24122	1.25216	-1.03836	-0.184189	0.414792	0.787507	-5.31696	0.883338	-0.0164291	-0.347834	0.293952	0.181262	1.05735	0.0449671		-0.420026
169.8	-1.13527	-1.97966	-0.0784882	-1.75539	-3.27783	2.32213	1.38419	0.668279	0.324043	-0.685437	0.243354	0.446505	-5.04074	0.884652	0.151225	-0.108252	0.437623	0.336136	1.68991	0.797267		-0.218788
170	-0.55977	-1.64633	0.648655	-0.501459	-3.98677	2.3646	1.50767	0.181663	1.00439	-1.55476	-0.565001	0.512246	-4.76743	1.67156	0.228119	-0.251684	0.528155	0.643682	1.56227	0.878606		-0.105079
170.2	-0.542421	-1.42488	0.318895	0.20327	-4.15148	2.90626	1.60108	0.401139	0.319102	-1.22033	-0.844169	0.365371	-5.43642	2.35364	0.0367756	-0.563212	0.336375	0.650341	1.06733	-0.0368819		-0.183012
170.4	-0.34573	-1.26186	-0.525155	-0.648513	-4.13809	2.95202	1.97594	0.933366	-0.303275	-0.391345	-0.413399	0.366875	-5.9999	2.01079	0.210447	-0.844398	-0.0253349	0.581979	0.847739	-1.12456		-0.30712
170.6	-0.00865348	-1.03909	-0.993747	-1.96269	-4.23728	2.53602	2.39039	1.15424	0.0742345	-0.299164	0.0975075	0.549951	-5.55277	1.26977	0.644486	-0.775162	-0.00226546	0.617826	0.877078	-1.46624		-0.306278
170.8	-0.196361	-0.79497	-0.623425	-2.4985	-4.08634	2.15353	2.15026	1.72914	0.312638	-0.288769	0.463206	0.545715	-4.62203	0.992807	1.39368	-0.188862	-0.336025	0.651795	1.09902	-1.26123		-0.170237
171	-0.490853	-0.848966	-0.0893917	-2.11968	-3.71761	1.64078	1.68305	2.31118	0.0981696	-0.203665	0.197446	0.505546	-3.79774	1.40927	2.0272	0.184038	-1.10447	0.495981	1.36452	-0.736327		-0.0595751
171.2	0.061713	-0.907602	-0.236233	-1.39525	-3.03155	1.42128	2.1177	2.20615	-0.289794	-0.619786	-0.167194	0.407382	-3.71571	2.05747	1.84637	0.50101	-1.34553	0.448452	1.48822	-0.363789		0.0241658
171.4	0.697457	-0.487654	-0.436948	-1.14637	-2.38531	1.74344	2.74458	1.29173	-0.945211	-0.423438	-0.0984954	0.278713	-4.43612	2.20808	1.58615	0.207024	-1.10502	0.461566	1.41767	-0.301474		0.0435187
171.6	0.37646	-0.0432327	-0.423699	-1.44162	-1.85364	2.3615	2.54897	0.223155	-1.48414	0.489023	0.154535	0.372367	-4.81852	1.73536	1.60968	-0.72916	-0.815647	0.706018	1.20946	-0.353502		-0.00883122
171.8	0.0538272	-0.164088	-0.558026	-1.56839	-1.68856	2.23403	2.18731	-0.18233	-1.28868	0.659552	0.875807	0.343638	-4.14462	1.05483	1.43157	-0.883852	-0.829318	1.14262	0.712278	-0.47716		-0.0544785
172	0.391672	-0.519496	-0.684844	-1.3349	-2.738	1.35856	2.03354	0.0768321	-0.176439	0.476899	1.66226	0.306355	-3.45079	0.0461208	1.30909	-0.286619	-0.795521	1.04686	0.427854	-0.431924		-0.0641242
172.2	0.877065	-0.691254	-0.283756	-1.65704	-3.76648	1.21803	1.88477	0.690713	1.10768	0.987288	1.69696	0.161884	-3.40556	-0.890291	1.49225	0.330051	-0.622594	0.946717	0.89888	-0.121324		0.0426993
172.4	0.756385	-0.772804	0.314118	-2.53114	-3.27981	1.76256	1.95488	1.09837	1.1959	1.59721	0.946298	0.0511796	-3.40621	-1.15246	1.14791	0.49229	-0.549506	1.18297	1.57453	-0.29917		0.104176
172.6	0.12762	-1.28287	0.646047	-3.33846	-2.40772	1.77264	1.93454	1.0644	0.187992	1.89613	0.519984	0.0733413	-3.32554	-0.41633	0.432619	0.699954	-0.0812203	1.26475	1.74079	-1.47248		0.00180905
172.8	0.0913145	-1.89634	0.506857	-3.70108	-2.38769	1.10308	1.39739	0.771059	-0.168945	1.67823	0.91856	0.030067	-3.14357	0.168297	0.322129	1.08748	0.81936	0.97433	1.11738	-2.75327		-0.153268
173	0.899815	-1.73836	0.369555	-3.57156	-2.90838	0.593258	1.0194	0.450736	0.21002	1.16463	1.27182	0.0975343	-3.43803	-0.388407	0.761089	1.07727	0.992054	0.866942	0.321406	-4.03139		-0.29903
173.2	1.5184	-1.20815	0.347403	-3.06306	-3.05173	0.430723	1.48384	-0.0330257	0.100462	0.87247	1.38252	-0.103305	-4.01953	-0.571351	0.807881	0.440255	0.481526	0.821538	-0.0290569	-5.78497		-0.458858
173.4	1.62058	-1.05882	0.486705	-2.40451	-2.90076	0.808502	2.36166	-0.585546	-0.378911	0.678307	1.39641	-0.0730786	-4.29811	-0.0521096	0.418488	-0.0124749	0.509099	0.387582	-0.0290715	-7.00954		-0.50678
173.6	1.92405	-0.638797	0.541488	-1.57231	-2.74808	1.59179	2.53275	-0.480037	-0.476421	0.881658	1.58567	0.0991835	-4.69005	-0.110045	0.15607	0.0926414	1.05516	-0.0739416	0.198649	-7.13628		-0.363343
173.8	1.85216	-0.181665	-0.297095	-1.18079	-2.58492	1.92059	2.32318	0.292736	-0.374979	1.48384	1.37238	-0.31772	-4.74703	-0.802564	0.0449172	0.377452	1.3549	0.135105	0.255604	-6.80424		-0.293907
174	1.28586	-0.0587565	-1.62279	-1.61992	-2.74891	1.73543	2.49929	0.839309	-0.351488	1.76282	0.713715	-0.956149	-3.70376	-1.1327	0.301574	0.94305	1.04742	0.316351	0.190851	-6.45024		-0.350453
174.2	1.20028	0.400509	-2.15708	-2.03679	-3.21527	1.27145	2.43136	0.393107	0.180511	1.55221	0.806263	-1.24035	-2.39641	-0.979291	0.446686	1.74327	0.468431	0.0547313	0.0479911	-6.60809		-0.381824
174.4	1.55671	0.954476	-1.82813	-1.94112	-3.35012	0.795234	2.29317	-0.171988	0.650997	1.15228	1.55197	-1.30776	-1.90869	-1.23057	0.28808	1.97677	-0.315899	0.0412267	-0.425537	-6.95436		-0.408663
174.6	1.58918	1.02712	-1.16247	-1.74766	-3.20125	0.723004	2.28974	0.486052	0.162183	0.615382	1.98925	-1.28038	-1.52191	-1.67866	0.297366	1.44874	-0.80605	0.0549556	-0.758563	-6.38775		-0.393087
174.8	1.37453	0.408664	-0.188714	-1.98113	-2.63874	1.09382	2.15476	1.10724	-0.750121	0.328389	2.18145	-0.879641	-1.08467	-1.17473	0.588429	0.983897	-0.982227	-0.085463	0.16287	-5.99653		-0.268896
175	0.980907	-0.431388	0.273573	-2.25094	-1.59297	1.63614	1.885	0.926743	-0.885163	0.570783	2.24056	-0.623831	-1.5672	0.146356	0.398789	0.763986	-1.58385	0.212544	1.66859	-6.17148		-0.170143
175.2	1.06094	-0.736683	-0.288882	-2.17648	-0.556877	2.25225	1.56122	0.796701	-0.414055	1.15187	1.74404	-0.744649	-2.24584	1.65264	-0.286191	0.606586	-1.93866	0.1471	2.05181	-6.14486		-0.125401
175.4	1.94602	-0.469995	-0.83724	-1.58398	-0.339305	2.80349	0.935348	0.782618	-0.173386	1.64294	0.525128	-0.661399	-1.91679	2.74131	-0.247276	0.4326	-1.16063	-0.720603	1.58329	-6.77402		-0.0745938
175.6	2.35482	0.0162715	-0.766869	-0.813513	-0.975344	2.7886	0.767832	0.981196	-0.26956	1.81345	-0.326668	-0.176366	-1.29004	3.06053	0.289116	0.100199	-0.632256	-1.06803	1.46983	-7.72982		-0.0203318
175.8	1.89744	0.668528	-0.450711	-1.04456	-1.91116	2.1469	1.41955	1.55964	-0.723941	1.59479	0.00788277	-0.0796067	-1.52667	3.20016	-0.0144155	-0.0397008	-0.851966	-0.871218	1.61319	-7.48613		-0.0445995
176	1.59333	1.43564	0.194842	-1.73773	-2.66616	1.71072	1.79249	2.21721	-1.23266	0.953202	1.06442	-1.26051	-1.96399	3.14385	-0.857738	-0.290839	-0.885347	-0.531407	1.13537	-6.56107		-0.137319
176.2	1.2645	1.68736	0.604138	-1.98731	-2.94583	1.53156	1.82305	2.3263	-1.23854	0.467464	1.53753	-2.50507	-1.81114	2.90224	-1.47174	-0.733479	-0.999768	-0.310765	-0.148397	-6.00667		-0.300728
176.4	1.05385	1.62759	0.172271	-2.28408	-3.38506	1.38681	1.74828	1.53318	-0.849817	0.47487	1.55389	-2.91501	-1.45525	2.2815	-1.58504	-0.877998	-0.572256	-0.217682	-1.4384	-5.6233		-0.468583
176.6	1.37705	1.25942	-0.339478	-2.40769	-3.63029	1.22952	1.48826	0.993586	-0.40408	0.319439	1.76034	-2.80531	-1.47709	1.29855	-1.2491	-0.76231	0.566102	-0.282099	-1.91995	-5.33141		-0.515827
176.8	1.61101	0.585122	-0.361838	-1.90532	-2.77496	1.2819	1.64692	1.45628	0.191726	0.00357308	1.64505	-2.20721	-1.33263	0.806019	-0.46216	-0.699795	0.820947	-0.643492	-1.1327	-5.28614		-0.337885
177	1.20807	0.313232	-0.396674	-1.22818	-1.27303	1.13977	2.43514	1.5837	0.37642	-0.146094	1.39156	-1.36953	-0.928602	0.779962	0.356048	-0.390116	-0.0870597	-0.780138	-0.0952571	-5.27935		-0.119507
177.2	0.182297	0.205826	-0.398622	-0.79209	-0.164539	0.813873	2.31	0.688042	-0.0563056	-0.371617	1.18519	-1.09353	-0.511471	0.664154	0.903077	0.244208	-0.863159	-0.669694	-0.11245	-4.87367		-0.135524
177.4	-0.389792	-0.211274	-0.0616431	-0.735961	0.150972	0.967959	1.37832	0.0053205	-0.437958	0.0665621	0.934127	-1.48342	-0.5838	0.595415	1.14934	0.807472	-0.841802	-0.689439	-0.356697	-4.23124		-0.198377
177.6	-0.162857	-0.220628	0.314632	-0.860666	-0.482722	1.57676	1.09956	-0.0538199	-0.405083	1.05204	0.579556	-1.81703	-1.29886	0.90492	0.602244	1.08663	-0.448667	-0.970439	-0.0528837	-3.72653		-0.164192
177.8	0.246869	1.19957	0.750534	-0.849745	-1.28493	2.29524	1.51766	-0.12404	-0.732138	1.46838	-0.232681	-1.95327	-1.69809	1.03809	-0.0644908	0.983371	-0.111109	-1.05764	0.315337	-4.01478		-0.115393
178	0.153551	2.62689	0.560981	-0.634099	-1.71282	2.57773	1.72289	-0.568981	-1.65522	1.10685	-0.899139	-1.3097	-1.60946	1.19623	0.081345	0.337816	-0.382261	-0.850878	0.759543	-4.8756		-0.168717
178.2	0.0982023	2.49322	-0.463755	-0.39582	-2.3088	2.75299	1.61393	-0.852043	-2.39086	0.659672	-0.554897	0.135365	-1.19933	1.70626	0.678923	-0.438347	-0.708106	-0.59546	1.21086	-5.31958		-0.193879
178.4	0.713412	1.36873	-0.725084	-0.0319307	-3.03	3.0008	1.50502	-1.09307	-2.1357	0.912332	-0.124887	1.14563	-0.799332	1.89555	1.0502	-0.829432	-0.558304	-0.357853	1.2585	-5.01245		-0.092393
178.6	1.01174	0.123208	-0.222798	0.148209	-3.00781	2.78267	1.72808	-1.33069	-1.21517	1.22411	0.0589604	1.16665	-0.609742	1.5005	0.700901	-0.998506	-0.151767	-0.17142	0.983271	-4.33344		-0.0306521
178.8	0.891174	-0.0613415	-0.307588	0.0263119	-2.13998	2.098	2.13374	-1.19218	-0.490952	1.07742	0.421919	0.622476	-0.631085	0.730304	0.233069	-1.02954	0.360147	0.061621	0.605814	-3.87894		-0.0234806
179	0.989892	0.945494	-0.793014	0.0380929	-0.893602	1.78553	2.0451	-0.623642	-0.461603	0.60503	1.16125	0.022266	-0.475008	0.40242	0.759418	-1.58337	0.567085	0.063457	0.325304	-3.87868		0.0500711
179.2	1.22797	1.41139	-1.16927	0.767312	-0.398216	1.88701	1.6605	0.223133	-1.08991	-0.0464415	1.38977	-0.126387	0.00460204	0.603373	1.60895	-2.20442	0.0261867	-0.282783	0.394447	-3.7954		0.10459
179.4	1.0609	0.931332	-1.57892	1.29812	-0.930531	1.62756	1.61679	0.883874	-1.04497	-0.451219	0.864426	0.365131	0.250958	0.787413	1.69909	-1.69658	-0.330852	-0.582098	0.290839	-3.29905		0.0881107
179.6	0.390771	0.577452	-1.81287	1.01807	-0.898648	1.35122	1.73035	0.944555	0.125376	0.341116	0.605058	1.02708	0.130511	1.06085	1.01757	-0.875535	0.13093	-0.652204	-0.291406	-3.31525		0.13025
179.8	0.212682	0.94582	-1.46239	0.452136	-0.300941	1.27107	1.68981	0.53522	0.565361	1.27478	0.498705	0.900281	-0.26787	1.67613	0.619958	-0.619578	0.732125	-0.826617	-0.278922	-3.74751		0.193512
180	0.352176	1.7238	-1.22079	-0.231841	-0.519375	1.17092	1.72038	0.465129	0.164416	0.858899	-0.483365	0.494621	-0.401493	1.69706	1.08306	-0.672022	0.672915	-0.878051	0.279713	-3.9583		0.115893
180.2	-0.369452	2.23907	-1.78832	-0.544394	-1.41793	1.47464	1.64494	0.708897	-0.345661	0.493642	-1.67013	0.51806	-0.447853	1.09337	1.76383	-0.356856	0.420056	-0.545793	0.641693	-4.40577		-0.0446973
180.4	-1.17949	2.11295	-2.50289	0.182332	-2.18329	1.95809	1.63705	0.563064	-0.467984	0.918007	-1.5521	0.558043	-0.802799	1.52905	2.1688	0.300948	0.752952	-0.131649	0.894167	-4.65737		0.00489402
180.6	-0.623393	1.85364	-2.03419	0.831657	-2.03602	2.06962	2.08922	0.0747564	-0.0409669	1.28009	-0.0455603	0.685411	-1.15851	2.59958	2.50524	0.689913	1.20529	-0.000280909	1.05119	-3.93316		0.353176
180.8	0.746606	1.55515	-0.801509	0.652627	-1.37687	1.77761	2.38214	-0.0578858	0.20412	1.05127	1.58186	1.17856	-1.02297	2.74304	2.44218	0.658101	1.01136	-0.184266	0.856157	-3.0288		0.618424
181	1.31079	0.934828	-0.242988	0.415569	-0.635083	1.08878	1.6738	0.253561	0.0192743	0.722082	1.87266	1.33234	-1.16665	2.2611	1.79224	0.287809	0.0766581	-0.215789	0.623257	-2.98539		0.470942
181.2	0.764686	0.598295	-0.494041	0.444234	-0.223708	0.817216	0.593409	0.286417	-0.305094	0.631709	0.740613	1.08053	-1.58048	2.45286	1.46085	-0.334302	-1.11064	0.122984	0.43401	-2.80403		0.178776
181.4	-0.23531	0.940179	-0.671272	0.145155	-0.477986	1.09335	0.346741	0.105955	-0.232394	0.613191	0.0651136	0.828357	-1.31275	2.68815	1.54948	-0.462158	-1.96701	-0.0921342	0.420964	-2.20103		0.0572296
181.6	-0.853136	1.25081	-1.05601	-0.551687	-0.660768	0.958698	0.795832	0.423266	-0.107122	0.574252	0.899071	0.546631	-0.596922	2.03002	1.57112	-0.105556	-2.19109	-0.618502	0.366963	-1.93673		0.0369565
181.8	-1.06036	1.52308	-1.39444	-0.801928	-0.799939	0.39707	1.41009	1.18731	-0.217441	0.128209	1.58173	0.156209	0.095646	1.27333	1.5371	-0.0554045	-1.70329	-0.712658	-0.240569	-2.21804		0.00428509
182	-1.50644	2.37011	-1.1267	-0.409271	-1.12849	0.056084	1.88269	1.33945	-0.387704	0.0834575	1.28933	-0.317769	0.279468	1.43312	1.68529	0.085551	-1.131	-0.45267	-0.539728	-2.72618		0.0389297
182.2	-2.05084	3.02502	-0.456003	0.00918539	-1.61407	0.0443315	2.1647	0.896937	-0.384521	0.742447	0.306547	-0.337851	0.440555	1.96825	1.4933	0.206519	-1.12107	-0.0592756	-0.198438	-2.68562		0.119505
182.4	-2.23947	2.61099	0.120887	0.194399	-2.01604	-0.221009	2.40313	0.686245	-0.0128408	1.51845	-0.677815	0.441987	0.374904	2.00565	1.15749	-0.0871147	-1.21595	0.191849	0.263796	-2.09401		0.170276
182.6	-1.71059	1.60041	-0.203017	0.0301063	-1.98129	-0.296304	2.44985	0.548831	0.318825	2.00845	-0.45551	1.14193	-0.477505	2.13954	1.4292	-0.290422	-0.401186	0.000419519	0.65505	-1.99111		0.225784
182.8	-0.831693	1.03279	-0.890696	-0.393963	-1.9162	0.454021	1.85956	0.552513	0.541488	2.01548	0.692538	0.803724	-1.10649	2.41295	1.81188	-0.498755	1.02324	-0.564647	0.762825	-2.64926		0.255566
183	-0.811695	0.9062	-0.8521	-0.449834	-2.10456	0.784276	1.03043	0.57216	0.400155	1.53771	1.01069	-0.0170923	-0.94204	2.55466	1.86165	-0.711661	1.28063	-1.1065	0.744419	-3.04744		0.132003
183.2	-1.64016	0.804506	-0.349304	-0.146067	-2.47822	0.125191	0.785653	0.657827	-0.173907	0.978851	0.530533	-0.0238009	-0.984216	2.62693	1.93847	-0.75271	0.599542	-1.15233	0.928774	-2.82722		-0.0275831
183.4	-2.42908	0.834068	-0.387572	-0.428582	-2.83929	-0.591804	1.27049	1.17996	-0.804888	1.09794	0.293348	0.249051	-1.57233	2.6111	2.23143	-0.696165	0.0799387	-0.890293	1.15342	-2.31079		-0.0975028
183.6	-2.4021	1.18972	-0.818874	-1.06525	-2.72547	-0.619659	2.15539	1.66089	-1.54664	2.03375	0.453871	0.436395	-1.63009	2.312	2.61071	-0.533233	-0.0854836	-0.500971	1.07777	-2.22883		-0.0113053
183.8	-1.55099	1.58942	-0.358743	-0.422534	-1.65229	-0.158023	2.45687	1.50751	-1.09901	2.27707	0.687215	0.911237	-0.934959	2.08889	2.35828	-0.462816	-0.0540608	-0.111062	0.438067	-2.59171		0.245917
184	-1.01995	1.38424	0.803737	0.93346	-0.561144	0.57191	1.46954	1.29958	-0.00533892	1.41274	0.454929	0.724702	-0.363451	2.03519	1.23619	-0.656232	0.266964	-0.210221	-0.439676	-2.73191		0.330264
184.2	-0.981703	0.661955	0.601713	1.14325	-0.694354	1.04927	0.52382	1.78866	0.269544	1.06024	-0.00779888	0.00120606	-0.331483	2.06405	0.0466428	-0.764908	1.00481	-1.0346	-0.710472	-2.57843		0.155571
184.4	-0.701184	0.33655	-0.252411	0.0934527	-1.95783	1.20384	0.869897	2.08136	-0.0113813	1.36264	0.141209	-0.0269632	-0.250083	1.72537	0.0419399	-0.494318	1.59135	-1.47997	-0.291947	-2.31078		0.0835368
184.6	-0.640915	0.934575	-0.169171	-0.494782	-2.3399	1.16142	1.65766	1.76563	0.249927	1.51127	1.09578	0.579879	0.182194	1.17564	1.00656	-0.358127	1.19718	-1.16542	-0.219622	-2.29971		0.241503
184.8	-1.20917	1.23699	0.130263	0.202071	-1.59107	0.364301	2.13236	1.48468	0.84592	1.50773	1.90095	0.418701	0.178858	1.06741	1.79631	-0.263896	0.431482	-0.598147	-0.459083	-2.58727		0.34947
185	-1.72956	1.07015	0.396091	1.16622	-1.02278	-0.356662	2.21168	1.33627	0.478327	1.27539	1.86678	-0.252047	0.173654	1.50019	2.31822	0.0965529	0.282795	0.0790613	-0.46079	-2.64041		0.389457
185.2	-1.95197	1.52358	0.848119	1.79461	-0.832899	-0.197275	1.83867	0.916603	-0.456826	1.1101	1.75864	-0.54574	0.316136	1.84616	2.60134	0.822525	0.384727	0.31407	-0.155426	-2.24639		0.484438
185.4	-1.8638	2.27674	1.60403	1.70927	-1.25661	0.495424	1.84894	0.570991	-0.854796	1.41482	1.75792	-0.579636	-0.160338	1.4831	2.32899	1.36681	0.0436876	-0.0691963	-0.141029	-1.46785		0.525373
185.6	-1.49279	2.39763	2.15165	0.929403	-1.54549	1.07339	2.61337	0.651774	-0.513168	1.88847	1.19521	-0.432767	-0.683158	1.04743	1.76473	0.856866	-0.364189	-0.491918	-0.478506	-0.560965		0.500348
185.8	-0.900684	1.97663	1.81948	0.109326	-0.851092	1.10042	2.60077	0.727382	0.105265	2.42981	0.809835	-0.288062	-0.468257	1.69606	1.55873	-0.193019	-0.0862566	-0.625164	-0.613207	-0.118775		0.539459
186	-0.373212	1.60288	1.11498	-0.507393	-0.373691	0.737276	1.82822	0.863327	0.604901	2.99338	1.28331	-0.0864776	0.233291	2.83674	1.84991	-0.235443	0.47864	-0.52273	-0.305042	-0.463252		0.677982
186.2	-0.210581	1.7162	0.703073	-0.432232	-1.13498	0.393858	1.53816	1.14896	0.728949	3.16249	1.48428	0.44049	0.746988	2.98179	1.66723	0.0898641	0.889026	-0.139128	-0.179769	-1.14134		0.722667
186.4	-0.351085	1.951	0.661761	-0.222962	-1.85428	0.0542376	1.55483	1.46997	0.819437	2.59787	0.808653	1.35406	0.490279	2.5136	1.27373	0.302553	1.08724	-0.142592	-0.808016	-1.66889		0.59457
186.6	-0.643304	1.69942	0.251261	0.0973273	-1.19508	-0.481839	1.217	2.23231	1.19626	1.67074	0.207594	1.84574	-0.311825	1.95068	1.26759	1.09747	0.91083	-0.523503	-0.810338	-1.81009		0.493412
186.8	-0.932889	1.63299	-0.576689	0.791049	-0.398111	-0.52616	0.660959	2.75923	1.25779	1.38102	0.567923	1.67925	-0.758961	1.28638	1.60127	1.52026	0.518182	-0.792178	0.246249	-1.46672		0.522542
187	-0.498848	2.03073	-0.813461	0.846342	-0.28098	0.342931	0.457091	2.25667	0.493622	1.75437	0.96564	1.13005	-0.477555	0.829611	2.07337	0.80653	0.133733	-0.419495	0.638196	-1.42959		0.541947
187.2	1.08839	1.65479	0.0672442	0.619182	-0.406826	0.734693	0.735332	1.46066	-0.26962	2.20912	0.855528	0.851335	-0.122494	0.438598	2.56293	-0.0677354	-0.152246	0.797572	0.139485	-1.61089		0.579252
187.4	2.01806	1.25445	1.14135	0.773021	-0.181144	0.390308	0.980804	1.33712	-0.547855	2.06795	0.444439	1.36886	-0.10071	0.53686	3.25833	-0.354465	0.17847	1.60119	-0.192495	-1.71218		0.713117
187.6	1.34863	1.28049	1.46306	1.3017	0.2248	0.470882	0.402015	1.86579	-0.695709	1.27566	-0.0778432	1.83047	-0.292044	1.60491	3.38912	-0.324578	0.849333	1.38986	-0.133536	-1.93755		0.761773
187.8	-0.165126	0.765868	1.16872	1.82966	0.584343	0.983212	-0.465062	2.53414	-0.641438	0.287003	-0.704382	1.69942	-0.420243	2.48845	2.28623	0.0752057	0.647507	0.812297	0.238665	-1.97247		0.6016
188	-1.04979	0.226824	0.726381	1.45025	0.661322	1.12716	-0.499224	2.70677	-0.928335	-0.085532	-1.31584	1.48618	-0.696182	2.4461	1.30513	0.886703	-0.290475	0.581455	0.774748	-1.8762		0.381872
188.2	-0.941877	0.027952	0.618496	0.878119	0.734043	1.04278	0.372424	2.43171	-0.994955	0.453865	-1.85032	0.861558	-0.979707	1.79624	1.21078	1.39694	-0.969592	0.26024	0.953185	-1.51384		0.289402
188.4	-0.82745	-0.226263	0.366864	0.646949	0.557546	0.816683	1.20536	2.35292	-0.111778	1.26899	-1.39497	-0.232839	-0.645512	1.32125	1.14684	0.512307	-0.987911	-0.27802	0.687648	-0.382208		0.28982
188.6	-1.09873	-0.406714	-1.22168	0.636761	0.344474	-0.281352	1.03669	2.13105	0.524088	1.67167	0.16579	-0.258395	0.216119	1.57797	1.22315	-1.15013	-0.30626	-0.305988	0.455969	0.600298		0.277739
188.8	-1.18105	-0.318417	-4.22209	1.20981	1.05324	-1.27789	0.533113	1.49729	-0.0253457	1.41865	1.04693	1.24841	0.924549	1.80641	2.06783	-1.83157	0.409359	-0.139656	0.356955	0.410251		0.249339
189	-0.828519	0.0281724	-7.52457	1.54575	1.69053	-0.870434	0.578318	0.688096	-0.485687	1.02844	0.478673	2.11004	1.09979	1.62034	2.92761	-1.19511	0.465161	-0.21119	0.00595206	-0.412147		0.13696
189.2	-0.485549	0.492784	-9.70341	0.833114	1.56789	0.306581	0.772068	-0.0442448	-0.455652	1.21526	-0.0174221	1.18025	0.970062	1.64479	2.8116	-0.686063	0.292756	-0.200121	-0.10212	-1.17952		-0.0393481
189.4	-0.926968	0.36	-9.61957	0.126719	1.26906	1.18595	0.761113	0.179668	-0.292618	1.55998	0.421082	-0.356297	0.844415	1.74311	1.95983	-1.13038	0.708961	0.397352	0.310355	-1.73132		-0.111478
189.6	-1.3902	0.208289	-8.50908	0.414321	0.618038	1.37667	1.09525	0.985904	-0.389535	1.64131	0.894377	-1.44154	0.747065	1.09798	1.09215	-2.04163	1.10868	0.801573	0.640083	-1.80367		-0.142699
189.8	-0.875312	0.724261	-7.90516	1.12622	-0.344967	1.53748	1.70238	1.3711	-0.784794	1.31711	0.779561	-1.58822	1.06648	0.392882	1.08605	-2.00239	0.913516	0.2306	0.423176	-1.50569		-0.116787
190	-0.379726	1.27261	-8.01183	1.19507	-0.689808	2.23549	1.63144	1.11286	-1.41182	0.363953	0.280838	-0.953123	1.32606	0.886825	1.81667	-1.13007	1.02677	-0.362468	0.118326	-1.24328		-0.0457611
190.2	-0.584913	1.83511	-8.39849	0.577723	-0.722871	2.52282	0.635736	0.8996	-1.39075	0.0133698	-0.213401	-0.00813548	0.918016	1.7689	2.66222	-1.10065	1.44368	-0.389124	0.288842	-1.07195		-0.0157134
190.4	-1.03967	2.1013	-8.25463	0.119278	-1.13275	1.97927	0.0485784	1.47191	-0.881491	0.478671	-0.300385	0.605186	0.547478	1.73512	3.18371	-1.7411	1.12127	-0.225883	0.887612	-0.687955		0.000775799
190.6	-0.807899	1.49691	-7.80703	0.659985	-1.28786	1.69644	0.0774582	2.38202	-0.833783	0.974872	0.266279	0.540091	0.759386	1.10289	3.61251	-1.86325	0.0954333	0.239425	1.2461	-0.372041		0.108897
190.8	0.197561	0.381292	-7.6645	1.31159	-0.511238	2.07443	-0.0881015	2.56903	-1.151	1.47991	0.519031	0.466718	1.34089	0.973321	3.4502	-1.39648	-0.118306	0.871443	1.08616	-0.685103		0.255343
191	0.58066	-0.0554332	-7.30692	0.979885	0.614873	2.6679	-0.59527	2.32166	-1.52853	1.88344	0.135939	1.02856	1.45827	1.53478	3.1594	-1.28904	0.663813	1.01651	0.555573	-1.24905		0.328851
191.2	-0.0778705	0.751335	-6.7924	0.304134	0.870373	3.14878	-0.887554	2.50241	-1.42228	1.945	-0.190757	1.08507	0.993944	2.13458	3.53211	-1.41314	1.10212	0.602796	0.0313166	-1.66341		0.327827
191.4	-0.207482	1.7754	-6.50058	-0.190395	0.372112	3.10389	-0.576433	2.77392	-0.979037	2.00584	-0.450136	0.370565	0.878995	2.37578	3.6431	-0.933307	0.652307	0.311891	-0.323573	-1.73208		0.318539
191.6	0.178329	1.65207	-6.17324	-0.273699	-0.146421	2.84148	-0.51834	2.62036	-0.81189	2.2115	-0.0813413	0.182321	1.01265	2.10788	2.91572	-0.0891342	0.238198	0.412576	-0.186734	-1.39675		0.334777
191.8	0.395608	1.3218	-5.80078	-0.209357	-0.185757	2.9682	-1.25337	2.17515	-0.509205	2.54805	0.817639	0.507437	0.590076	1.69894	2.16594	0.0152613	0.472968	0.554051	0.501559	-1.05829		0.385796
192	0.191331	1.8154	-5.73055	0.212539	0.511437	2.86178	-1.81281	1.44913	-0.00236436	3.37837	1.17759	0.386178	-0.0741097	1.64306	1.66246	-1.02205	0.955843	0.622756	1.36026	-0.827745		0.437925
192.2	-0.713129	2.05111	-5.38589	0.781306	1.20524	2.18317	-2.10819	0.737812	0.0906469	4.09945	1.51172	-0.440942	-0.332439	1.74232	1.13518	-1.97768	0.725815	0.708299	1.80406	-0.680792		0.356853
192.4	-1.23098	1.56496	-4.65836	0.482412	0.987459	1.74109	-1.78556	0.496274	-0.0172567	3.60944	1.70253	-1.65669	-0.00451229	1.48788	1.28	-1.52126	-0.199036	0.412452	1.33973	-1.03118		0.149969
192.6	-0.511217	1.25482	-4.31944	-0.284312	0.282741	2.16458	-0.760148	0.923257	0.0320439	3.22828	0.991588	-1.88696	0.805573	1.20768	2.13523	-0.553521	-0.716076	0.0113421	0.0614661	-1.35403		0.135645
192.8	0.752068	1.59863	-4.42787	-0.782757	0.00391833	2.65448	-0.0899461	1.47486	0.0629154	3.28597	0.362552	-1.84084	1.41593	1.09159	2.40364	-0.420552	-0.36043	0.287076	-0.955476	-1.03767		0.273905
193	1.69413	1.97784	-4.48979	-0.990364	0.307503	2.51312	-0.153359	1.97109	0.086089	3.06429	0.330799	-2.86164	1.57858	1.35149	2.15301	-0.706903	-0.0208134	0.880837	-0.756036	-0.839567		0.354515
193.2	1.75623	1.85832	-4.67699	-0.841238	0.508325	2.05459	-0.219816	2.26502	0.181023	2.57523	0.431941	-3.84195	1.0754	1.47423	2.37417	0.00617549	0.122386	0.831469	0.306149	-1.09343		0.357362
193.4	1.48734	1.78536	-5.45342	-0.153392	-0.235301	1.93719	-0.134775	1.94508	-0.342999	1.97213	0.699559	-3.96497	1.12641	1.18783	2.17035	1.23429	0.144553	0.562449	1.44407	-0.672482		0.336963
193.6	1.6075	1.88125	-6.1444	0.351761	-0.960911	2.26413	-0.581922	1.50124	-1.08154	1.60393	1.28946	-3.7325	2.14367	1.26427	1.36672	1.3392	-0.0309943	0.348561	1.88525	0.154312		0.323449
193.8	1.85438	1.83459	-6.15883	0.598698	-0.381096	2.27378	-1.05971	1.42404	-1.19332	1.67153	1.40461	-3.1684	1.98325	1.48691	1.16309	0.103496	-0.557234	0.541714	1.25599	0.192533		0.263501
194	1.58862	1.74116	-5.57909	0.615969	-0.10226	1.45813	-1.05739	1.437	-0.876532	1.86368	1.05362	-2.43252	0.944093	1.42272	1.16437	-0.946277	-1.23958	1.18479	0.706038	0.128505		0.153752
194.2	1.21355	1.52486	-5.10968	0.0299213	-0.847246	0.478804	-0.68783	1.41082	-0.320713	1.64388	0.971813	-2.0786	0.892943	1.41401	0.777908	-0.665184	-1.57594	1.26055	0.914592	0.472572		0.0860515
194.4	1.41927	1.08887	-5.22416	-0.358594	-1.34217	-0.192069	0.0108722	0.954781	-0.192348	1.45321	1.10935	-2.21547	0.904685	1.27341	0.793191	0.33786	-0.671412	0.822456	1.03295	0.496626		0.075066
194.6	1.75493	0.100368	-5.13831	0.113337	-1.33864	0.239119	0.528532	0.313802	0.275942	2.02415	1.19723	-2.34842	-0.0850068	0.686512	1.39003	0.606539	0.84489	0.45832	0.68818	0.349907		0.13307
194.8	1.34445	-0.562032	-4.31682	0.986425	-1.29803	1.05638	0.698029	0.423111	1.05415	2.53147	1.26872	-2.31251	-0.69792	0.226656	1.99108	0.693984	1.02202	0.49463	0.560481	0.426961		0.279562
195	0.312623	-0.354707	-3.30032	1.03093	-1.15504	0.981336	0.598599	1.29794	0.466426	2.28456	1.16212	-2.22291	-0.183035	0.519903	2.22889	0.985347	0.306155	0.582741	0.77229	0.527125		0.342048
195.2	-0.0175118	-0.382216	-2.41734	0.596694	-0.996434	0.834602	0.340453	2.23828	-0.69585	2.17129	0.756566	-1.33762	0.777033	0.999345	1.91534	0.697522	0.274299	0.48866	1.1317	0.123607		0.374922
195.4	0.209517	-0.721891	-1.87642	0.0823782	-1.1563	1.20131	-0.1625	2.68189	-0.732822	2.28831	0.382426	-0.207246	1.1784	1.16443	1.41939	0.389813	0.150102	0.635322	1.17609	-0.10836		0.399692
195.6	0.0250095	-1.05212	-1.94575	-0.909145	-1.38667	1.69703	-0.537634	2.23344	-0.235967	2.06198	0.424502	0.0645663	0.88076	1.06533	1.81672	0.619011	0.192252	0.828835	0.681853	0.209655		0.336683
195.8	-0.329444	-0.875891	-2.34987	-1.75207	-1.24224	2.10751	-0.386592	1.40403	-0.0351008	2.14782	0.447734	-0.173078	0.630726	0.787488	2.55902	0.825698	1.19731	0.312902	-0.164349	0.262205		0.268691
196	-0.279926	-0.130439	-2.64604	-1.79083	-0.676193	2.20802	-0.440853	1.03983	0.393345	2.23019	0.352568	-0.410585	0.742175	0.328537	2.56861	0.627147	1.45415	-0.265273	-0.179725	-0.156124		0.248429
196.2	-0.43215	0.729482	-2.72608	-1.07941	-0.25463	1.99766	-0.756389	1.3802	0.704839	2.16043	0.50741	-1.20014	0.956666	0.243251	2.03267	0.168288	0.916562	-0.27821	0.469427	-0.82293		0.235847
196.4	-0.353474	1.3034	-2.48036	-0.433014	-0.146528	1.2422	-0.998703	1.95023	0.391612	2.77409	0.693784	-2.33301	0.974307	0.860754	1.33047	-0.273728	0.914468	0.43048	0.681941	-0.842695		0.284312
196.6	0.60385	1.49669	-1.97269	-0.146336	-0.368392	0.340914	-1.05584	1.85713	0.105244	2.82037	0.783406	-2.81857	1.09692	1.34762	0.416576	-0.535219	1.01196	0.97326	0.596938	-0.186683		0.318357
196.8	0.819548	1.08449	-1.41023	0.257534	-0.263877	0.35229	-0.677697	1.48472	0.234999	1.8337	0.940582	-2.12723	1.4377	1.11543	0.0617716	-0.625078	0.764156	0.736876	0.550614	0.357176		0.346374
197	0.168673	0.921115	-1.06197	0.527448	-0.0444849	1.08952	-0.430352	1.25237	0.583112	1.53352	1.04218	-0.840001	1.49251	0.385457	0.506629	0.0765166	0.145749	0.55922	0.573056	0.413223		0.444674
197.2	0.00286415	0.840093	-0.777701	0.593207	0.00932293	1.68344	-0.666988	0.693461	0.842502	2.29442	0.785003	-0.147081	1.18696	0.0681235	0.659615	1.03425	-0.443647	0.438229	0.421529	0.273093		0.489535
197.4	0.293294	0.113528	-0.498359	0.260977	0.0506986	1.85246	-1.07825	0.160649	0.668265	2.82992	0.153539	-0.312263	0.728056	0.281078	0.562797	1.2196	-0.19239	0.223007	-0.0908636	0.720109		0.397293
197.6	0.398759	-0.423692	-0.0917904	-0.0104571	-0.0576375	2.05031	-0.965451	0.170891	0.0296433	2.35154	-0.368964	-0.206626	0.688022	0.62789	0.412704	0.810703	0.680096	0.213987	-0.354586	0.936201		0.344577
197.8	0.242343	-0.158043	-0.0594923	0.097941	0.0733013	2.33932	-0.802713	0.372266	-0.326541	1.74499	-0.411918	0.381299	0.970263	0.983425	0.238545	0.90597	1.24234	0.633286	-0.241027	0.530486		0.437802
198	-0.239681	-0.0350311	-0.538717	0.0622267	0.156794	2.05768	-0.776361	0.042151	-0.0833416	1.77055	-0.570735	1.03923	0.797635	1.03039	0.311549	1.28141	1.13738	1.2125	-0.258383	-0.202315		0.409747
198.2	-0.815468	-0.258532	-1.13381	-0.15339	-0.0924264	1.41259	-0.44815	-0.190123	0.43804	2.0613	-0.822252	1.93789	0.197095	1.40981	0.616351	1.23983	0.665827	0.701801	-0.721335	-1.01897		0.251303
198.4	-0.898107	0.0641519	-1.53671	-0.209035	0.208018	0.799024	0.0161566	0.523965	0.696082	2.08274	-0.555299	2.69333	-0.169762	1.76633	0.719922	1.05355	0.453039	-0.44692	-0.790483	-1.04778		0.271111
198.6	-0.993204	0.505218	-1.51877	0.125642	0.22839	-0.0558182	0.165274	1.51541	0.458122	1.69066	0.0378823	2.59224	0.0131481	1.60441	0.874607	0.869618	0.625208	-0.86625	-0.164822	-0.668133		0.351942
198.8	-1.56214	0.462626	-1.2593	0.395673	-0.770276	-0.589755	-0.0639951	2.08531	0.146801	1.18811	0.288318	1.98868	0.420737	1.5616	0.920219	0.254189	0.489575	-0.323999	0.433776	-0.58423		0.274096
199	-2.05515	0.30603	-1.03673	-0.151343	-1.4924	-0.00762534	-0.303254	2.0912	0.129509	1.20356	0.311012	1.68986	0.697842	1.85378	0.581133	-0.13246	-0.18722	0.144083	0.627774	-0.370703		0.194944
199.2	-2.26169	0.51694	-1.15724	-1.00989	-1.53131	0.776648	-0.395495	1.78369	-0.0499643	1.63314	-0.174888	1.28938	0.994234	2.0697	0.352049	0.393551	-0.33032	0.120091	0.913378	0.116525		0.202426
199.4	-2.22671	0.410726	-1.29319	-1.20476	-1.47071	0.993089	-0.499649	1.90218	-0.511885	1.8917	-0.906958	0.67142	1.01975	1.91077	0.437084	0.655634	0.31168	0.279567	0.827373	0.0407319		0.161893
199.6	-1.49986	0.206088	-0.876377	-0.625298	-0.971786	0.961032	-0.961279	2.28594	-0.00979338	2.34872	-0.913954	-0.0231003	0.531381	1.47116	0.794438	0.285617	0.741702	0.72472	0.0338323	-0.898009		0.180259
199.8	-1.11309	0.488472	-0.62352	-0.252389	-0.280409	0.958873	-1.49241	2.18579	0.770268	2.49356	-0.0265953	-0.621752	0.191513	1.31463	1.35169	-0.0469634	0.620839	0.341187	-0.593256	-1.66358		0.200143
200	-1.59955	0.993101	-0.60128	-0.792329	-0.793976	0.886841	-1.00537	2.05639	1.09284	1.55829	0.179195	-0.7517	0.824559	1.73	1.64526	-0.501104	0.829445	-1.12781	-0.528876	-1.41531		0.133931
200.2	-1.46731	1.02929	-0.379863	-1.26667	-1.80517	0.719798	-0.274936	2.58453	1.33797	0.869956	-0.402644	-0.509733	1.38059	1.81317	1.37243	-0.458404	1.47646	-1.8688	-0.273777	-0.865885		0.150549
200.4	-0.266981	0.186167	0.0273499	-0.386254	-2.33183	0.781962	-0.288017	2.75984	1.44475	0.938828	-0.373798	-0.0163824	1.32659	1.0743	0.784091	0.243053	1.29404	-1.03678	-0.127204	-0.756958		0.263838
200.6	0.478634	-0.657066	0.431554	0.430529	-1.96999	1.41516	-0.00755732	1.91	1.1859	1.06536	-0.335165	0.0304131	1.16438	0.30863	0.134385	0.697436	0.243986	-0.0729456	0.150387	-0.580714		0.301166
200.8	0.227896	-0.739387	1.28767	0.217658	-0.664702	2.0873	0.140485	1.36226	0.96669	1.01011	-0.397952	-0.602502	0.983003	0.142345	-0.103849	1.05301	-0.23387	-0.0569923	0.568465	0.0538974		0.365077
201	0.314309	-0.310606	1.84961	0.00977312	0.317182	2.01384	-0.514265	1.59377	1.25523	1.02864	0.215654	-0.7252	1.05125	0.690816	0.314561	1.28201	0.291565	-0.111794	0.374862	0.695716		0.581846
201.2	0.348545	0.391377	1.0389	0.128377	0.530221	1.26004	-1.04391	1.17525	1.87701	0.70033	0.605864	-0.067181	1.57295	1.676	0.60042	0.989235	0.681327	0.763604	-0.365586	1.12502		0.69939
201.4	-0.915832	0.266951	0.390628	0.673076	0.401531	0.767108	-1.14494	0.218898	1.88225	0.153326	0.107491	0.383645	1.93576	2.35765	0.182704	0.526219	0.165267	1.44452	-0.443442	1.2305		0.529165
201.6	-2.11102	-1.05992	0.648443	0.775589	-0.163342	0.76814	-0.821232	0.232083	1.64459	0.527282	-0.840428	0.305278	1.58177	1.7602	-0.091496	0.0441364	-0.271399	0.757382	-0.160392	0.921468		0.222356
201.8	-2.32607	-1.46834	0.194662	0.212943	-0.767961	0.77406	-0.407164	0.811121	1.76875	1.73788	-1.76161	0.310435	0.617864	0.78515	0.224642	-0.120781	0.101386	-0.387709	0.119612	0.398888		0.040888
202	-1.51052	-0.457684	-0.870476	-0.236924	-0.863205	0.741923	-0.649316	1.35867	1.51698	2.74305	-2.15733	0.394745	-0.0312939	0.978597	0.812558	0.351591	0.4535	-1.04095	0.779105	-0.117793		0.109761
202.2	-0.0728388	0.127782	-1.07785	0.0555133	-0.911625	0.873375	-1.47345	2.01394	0.681228	3.13076	-2.04104	0.151784	-0.219477	1.5596	1.23126	0.457538	-0.0381964	-0.965982	1.30534	-0.262398		0.226262
202.4	0.105286	-0.437295	-0.71935	0.502596	-1.17941	0.637095	-1.98694	2.37374	-0.220887	2.86733	-1.89167	0.0762401	-0.445638	1.55808	1.24043	-0.0979593	-0.503401	-0.163619	0.785269	-0.0376168		0.123114
202.6	-0.939133	-1.46033	-0.596724	0.489514	-1.22967	0.0887459	-1.89918	2.00305	-0.0318109	2.71098	-1.98498	0.302514	-0.244755	1.38865	0.933589	-0.521204	-0.506601	0.8677	0.100225	-0.20411		-0.0366766
202.8	-1.22667	-2.3294	-0.298853	0.358524	-1.14007	0.294148	-1.72186	1.00589	1.08065	2.64571	-1.47045	0.322761	0.333281	1.32944	0.432494	-0.236468	-0.365635	1.16007	0.29417	-0.237523		0.0115108
203	-0.477647	-2.04595	-0.317096	-0.308386	-0.959885	0.95722	-1.12497	0.160771	1.48985	2.44531	-0.0970619	0.440036	0.393236	1.53126	0.186198	0.222812	-0.521803	0.624209	0.620736	0.453346		0.183609
203.2	-0.0493218	-0.404801	-0.540659	-0.656182	-0.469409	1.17483	-0.0961458	-0.165996	1.03762	2.28874	0.0662039	0.760854	0.0213618	2.16088	0.099503	0.354973	-0.877917	0.0107658	0.213687	1.0269		0.297794
203.4	-0.021897	0.784727	-0.563512	0.305966	-0.462677	0.860023	-0.00403565	-0.130979	0.903537	2.19536	-0.896814	0.898806	-0.292594	2.54988	0.0924998	0.206808	-0.70624	-0.00891648	-0.501715	0.554484		0.288135
203.6	-0.00930452	0.477762	-0.806513	1.14755	-1.04937	0.555762	-0.942319	0.454701	1.39751	1.79783	-0.893978	1.10502	-0.569694	2.34093	0.291739	0.0249694	-0.0769089	0.150542	-0.683399	-0.201462		0.225569
203.8	-0.216022	-0.057935	-1.14061	0.949337	-1.08956	0.783484	-1.56803	1.41215	1.80527	1.53937	-0.199231	1.40645	-0.650154	1.82242	0.672398	-0.263173	0.172286	-0.119062	-0.438333	-0.449731		0.218567
204	-0.405265	-0.56356	-1.46473	0.47711	-0.452815	0.805893	-1.78499	1.99077	1.83754	1.5713	0.125208	1.1295	-0.198403	1.63397	1.19467	-0.772623	-0.33009	-0.394515	-0.220096	-0.636438		0.177121
204.2	-0.502771	-0.57093	-1.96263	0.307483	0.127368	0.190055	-1.86849	2.0724	1.78517	1.73923	-0.305646	0.523328	0.407893	1.72211	1.35837	-0.735486	-0.567133	-0.301232	-0.0505088	-0.693231		0.133768
204.4	-1.17484	0.106862	-1.95337	0.395484	-0.158582	-0.344383	-1.82624	2.45106	1.76032	2.34113	-1.13499	-0.123896	0.53538	1.73073	0.860173	0.122123	-0.054106	-0.25421	0.461211	-0.772518		0.148367
204.6	-2.29836	0.114402	-1.58437	0.439169	-0.935014	-0.338367	-1.40127	2.58485	1.33372	2.59166	-1.55231	-0.434764	0.0614857	1.93269	0.418395	0.855581	0.144461	-0.520355	0.734137	-1.3562		0.0394771
204.8	-2.26492	-0.496518	-2.02596	0.766937	-1.36821	0.225382	-0.695279	2.0802	0.334429	2.10572	-1.47474	-0.086785	-0.609851	1.7059	0.321722	1.26262	-0.00771914	-0.550654	0.251826	-1.6168		-0.107135
205	-1.37555	-1.53035	-2.85496	1.28026	-1.30897	1.15235	-0.29615	0.930227	-0.129779	1.48603	-1.11804	0.511121	-0.490538	1.06267	0.299924	1.73995	-0.0267147	-0.556561	-0.000935463	-1.16869		-0.119736
205.2	-1.13591	-2.22813	-2.77522	1.20352	-1.05321	1.69712	-0.296466	-0.449666	0.668111	1.22162	-0.509377	0.663127	0.089187	0.749263	0.180381	1.54505	0.27833	-0.879679	0.478843	-0.499253		-0.0526175
205.4	-0.887926	-1.75612	-1.97669	0.442431	-1.13753	1.65898	-0.547025	-0.942122	1.70606	1.35052	-0.0844744	0.5955	0.412487	0.491526	0.120196	0.451702	0.805814	-1.10644	0.850201	-0.315571		0.00657574
205.6	-0.257159	-0.845499	-1.51255	-0.200403	-1.16251	1.48578	-0.628281	-0.204738	1.95547	1.68041	-0.391224	1.08738	1.12522	0.281694	0.232517	0.255711	0.706978	-0.679012	0.945128	-0.726679		0.157411
205.8	0.350298	-0.62663	-1.71325	0.0369566	-0.473792	1.34817	-0.51509	0.63563	1.95242	1.77349	-0.724836	1.46142	2.46753	0.40964	0.398882	0.980956	0.130519	-0.396225	1.08813	-1.17621		0.3704
206	0.723468	-1.40341	-1.79816	0.528975	0.246918	1.17476	-0.532694	0.690586	1.98134	1.52284	-0.430179	0.914981	2.86392	0.585343	0.990217	1.29731	-0.166096	-1.0068	1.03077	-1.41976		0.389716
206.2	0.851335	-1.97621	-2.1788	0.575402	0.0981882	1.80798	-0.726211	0.312041	1.48322	1.17642	-0.00451139	0.273965	1.74719	0.184161	1.39391	1.67539	-0.0257117	-1.78018	0.465854	-1.77873		0.178736
206.4	0.83051	-1.90869	-2.73785	0.702384	-0.615987	2.78752	-0.581689	0.471379	0.812446	1.28026	0.157363	0.611848	0.502187	-0.397398	1.10112	1.86989	0.600441	-1.77293	-0.231025	-2.49232		0.049473
206.6	0.737229	-1.29882	-2.69858	1.39319	-1.15225	2.9908	-0.130349	0.827307	0.574119	1.84341	0.373118	0.952113	0.255087	-0.197755	0.848584	1.35366	1.23909	-1.49136	-0.241132	-2.56313		0.180717
206.8	0.877688	-0.469098	-2.03348	1.73021	-1.38353	2.34088	0.116633	0.67922	0.663636	1.73873	0.713399	0.966066	0.593008	0.613022	1.15427	0.46196	1.28707	-1.55835	0.522325	-1.44109		0.378629
207	0.928516	-0.012813	-1.2703	1.19911	-1.01095	1.65582	-0.362606	0.409494	0.730376	0.723595	1.0457	1.32975	0.978302	1.32912	1.58259	-0.344195	1.15503	-1.78276	1.21021	-0.713948		0.439002
207.2	1.14145	0.555195	-1.07906	1.40582	-0.560922	1.35284	-1.29897	0.334801	0.646087	0.545288	1.29044	1.43943	0.74192	1.64225	1.91703	-0.64959	1.30495	-1.75995	1.53149	-1.38216		0.455917
207.4	1.85154	0.69034	-1.6283	1.87217	-1.04146	1.43272	-1.12283	-0.00844401	0.654705	1.24973	0.885958	1.19405	0.319625	1.68351	2.10907	-0.135311	1.80861	-1.50657	1.59232	-2.05429		0.492357
207.6	1.8627	-0.234976	-2.44088	0.828115	-1.52698	1.32947	0.149944	-0.544553	1.35079	1.38581	0.192141	0.494113	-0.130192	1.61661	2.24888	0.42268	2.29659	-1.34416	1.49223	-2.12963		0.365935
207.8	0.983603	-0.981922	-2.38516	-0.498625	-0.949148	1.03185	0.519751	-0.878397	2.3588	1.4648	-0.192879	-0.429831	-0.692776	1.72733	2.59689	0.374382	2.20346	-1.41323	0.864001	-1.90951		0.189669
208	0.798649	-0.887013	-1.80239	-0.164297	-0.0716589	0.97466	-0.253796	-1.11042	2.65719	1.74673	-0.705272	-0.787841	-0.872814	2.21457	2.4691	0.713078	1.42125	-1.47291	0.395264	-1.58867		0.183671
208.2	1.68275	-0.797747	-1.54971	1.06912	0.198648	1.24894	-0.645621	-1.53491	2.35207	1.44792	-1.45541	-0.541194	-0.412676	2.35486	1.4751	1.18083	0.820613	-1.05591	0.381838	-1.76298		0.222827
208.4	2.25886	-1.26219	-1.70026	0.871136	0.264488	1.56216	-0.114541	-2.16766	2.03452	0.836329	-1.46957	0.195693	0.206834	1.93839	0.638798	0.397743	0.303346	-0.783325	0.304679	-2.24414		0.103565
208.6	2.20534	-1.14975	-2.03203	0.1602	0.572212	1.53526	0.497291	-2.56279	2.08947	0.734455	-0.20484	1.14021	0.419315	1.58386	0.826364	-0.702566	0.028436	-0.697145	0.284305	-1.83165		0.144797
208.8	1.92229	-0.463839	-1.90899	0.614239	0.492265	1.11648	0.442611	-2.47131	2.17001	0.999027	1.23805	1.58664	0.689996	1.08649	1.47844	-0.131256	-0.209712	-0.906358	0.214023	-1.05672		0.345119
209	1.71277	-0.447638	-1.34432	1.08132	-0.0600755	-0.99172	0.183209	-2.01678	1.47584	0.743371	1.6311	1.49757	1.15226	0.425984	1.7748	0.728424	-0.468402	-1.67407	0.256778	-1.3349		0.216276
209.2	1.30029	-0.98263	-0.777416	0.412911	0.0974324	-5.35921	0.571948	-1.45148	0.606964	0.709524	0.704963	1.00075	1.045	0.273936	1.64529	0.548804	0.305319	-2.35286	0.552175	-2.14606		-0.164717
209.4	0.828676	-0.907168	-0.257304	-0.327218	0.485409	-10.1483	1.48385	-1.15293	0.385205	2.13418	-0.0426168	0.257194	0.456434	0.335655	1.29	0.311983	1.1374	-2.29905	0.727523	-2.57112		-0.393611
209.6	0.634892	-0.533217	0.0102697	-0.616476	-0.0579032	-13.5132	1.78695	-1.23723	0.408238	3.26989	0.0123006	-0.35013	-0.0416776	-0.023138	1.02744	0.0138516	0.898435	-2.13845	0.344258	-2.85381		-0.647934
209.8	0.286398	-0.33826	-0.13081	-0.681809	-0.997266	-14.6663	1.16418	-1.46862	0.627238	2.85713	0.349068	-0.662399	-0.0407297	0.0190221	0.957046	-0.388082	0.271105	-2.31066	0.113238	-2.90703		-0.897377
210	-0.0207195	0.85963	-0.884074	-0.269715	-1.02396	-14.2392	0.677347	-1.21302	1.46391	2.43595	0.359124	-1.07279	-0.131126	0.957681	1.41071	-0.0661846	-0.293423	-2.2621	0.28546	-2.64091		-0.783371
210.2	0.157435	2.32438	-1.69021	0.3689	-0.274407	-13.2468	0.667186	-0.624048	1.86614	2.21344	0.261475	-1.42766	-0.477135	1.58919	2.19554	0.397453	-0.752785	-1.74506	0.349883	-2.42374		-0.513543
210.4	0.535757	2.4628	-1.92404	0.672659	0.347101	-12.0929	0.788705	-0.0906624	1.47161	1.45549	0.283165	-1.37796	-0.578604	1.44225	2.17802	0.975749	-0.414758	-0.965199	0.311713	-2.13259		-0.332586
210.6	0.882109	2.01761	-1.55703	0.640921	0.311635	-11.2213	0.810135	-0.0955777	0.768361	0.700462	0.345192	-1.07598	-0.15776	1.40439	1.73521	1.18479	0.111517	-0.318786	0.495241	-1.43954		-0.222918
210.8	1.0487	1.76889	-1.32772	0.645982	0.193406	-10.7261	0.661754	-0.632485	0.23237	0.108921	0.166844	-0.714528	0.349767	1.62316	2.25391	0.763511	0.189756	-0.344439	0.53857	-0.571169		-0.188542
211	1.37773	1.87945	-1.79946	0.520156	0.132652	-10.1645	0.485063	-0.828436	0.237382	0.0859223	-0.524875	-0.408507	0.333215	1.77228	2.85205	0.180404	0.29821	-0.872916	0.168922	-0.517582		-0.239643
211.2	1.87373	2.03879	-2.01683	0.0185622	-0.343766	-9.08867	0.452569	-0.0656982	0.757403	0.614756	-1.73453	-0.139012	0.0478838	2.02362	2.17349	-0.373296	0.240833	-0.98807	-0.229243	-1.90226		-0.331987
211.4	1.80819	1.48716	-1.67713	-0.513919	-0.719646	-7.68227	0.465985	0.893707	1.12041	1.03982	-2.37134	-0.0770734	0.0578834	2.37926	1.28611	-0.40626	-0.141408	-0.757989	-0.177929	-3.05321		-0.351982
211.6	1.38069	1.14974	-1.85475	-0.718513	-0.264745	-6.58034	0.124904	0.75956	1.12505	1.17004	-1.78633	-0.657312	0.537594	2.50445	0.99479	0.0200939	-0.212106	-0.344054	0.150725	-2.37626		-0.243838
211.8	1.4804	1.09917	-2.37802	-0.568523	0.565832	-5.94548	-0.200514	-0.00268959	1.45906	1.32568	-0.840421	-1.31188	0.894118	2.52952	1.13841	0.099053	0.322001	0.276628	0.258465	-1.20931		-0.0504239
212	2.02524	1.05322	-2.41228	0.0329476	1.14547	-5.67519	0.0841955	-0.27693	1.81347	1.83731	0.179602	-1.10406	0.656635	2.64813	1.24444	-0.0687317	1.23723	0.285913	-0.0320462	-0.395285		0.213964
212.2	2.16421	1.25319	-1.98268	0.915313	1.42728	-5.73195	0.890977	0.332973	1.59928	2.25407	0.677664	-0.279603	0.197046	2.69906	1.12588	0.17081	2.04026	-0.142066	-0.12675	-0.286066		0.459945
212.4	1.87232	1.15203	-1.70223	1.40654	1.40304	-5.5298	1.47644	1.12233	1.39884	1.93289	0.144516	-0.0605721	-0.0135148	3.00881	1.34968	0.417944	1.98956	-0.230562	0.306033	-1.14821		0.514804
212.6	1.56876	0.484818	-1.98246	0.91064	0.99415	-4.69602	1.01967	0.994198	1.43191	1.48259	-0.356737	-0.178741	-0.366706	3.24186	1.69442	0.306583	1.04926	-0.439454	0.667419	-2.00892		0.290862
212.8	1.62734	0.383384	-2.27302	-0.164475	0.529075	-3.9573	0.10011	0.148284	1.61871	1.80213	0.295223	-0.153159	-0.941663	2.57143	1.93377	0.0103422	0.276885	-1.23174	1.17768	-2.1838		0.0784602
213	1.65899	0.47129	-1.97767	-0.295811	0.700357	-3.9221	-0.0269302	-0.311975	1.64869	2.40809	1.64203	-0.0664629	-0.856467	1.14113	1.53326	0.098623	0.0138861	-1.30763	1.83377	-1.95411		0.121548
213.2	1.5908	-0.121953	-1.73743	0.495341	1.20139	-4.02344	0.449164	-0.189794	1.48987	2.66534	2.30131	-0.18492	-0.0808106	0.47683	0.62983	0.921324	-0.55237	-0.120872	2.05131	-1.82308		0.271892
213.4	1.74375	-0.246093	-2.06004	1.0652	1.0117	-3.4515	0.99474	-0.191607	1.24856	2.56528	2.25494	-0.73201	0.585264	0.842147	0.647795	1.4616	-0.890292	0.975065	1.45011	-1.80502		0.373479
213.6	1.60178	0.67963	-2.00577	1.11093	0.431343	-2.59019	1.09901	-0.212523	0.595907	1.96912	2.3358	-0.866226	0.605713	0.996366	1.53753	1.20971	-0.162464	0.939951	1.03148	-1.70319		0.430195
213.8	0.925336	0.897272	-1.25064	0.545316	0.342746	-2.11986	0.559661	0.0693984	0.290678	1.83523	2.47203	-0.195508	0.238019	1.2851	1.82062	1.25041	0.70431	0.0866305	1.03485	-1.80045		0.449557
214	0.438025	-0.166563	-0.585081	-0.153308	0.591339	-2.03041	0.326634	0.155996	1.03783	2.06103	2.26215	0.0859413	0.36591	1.96844	1.90108	2.09014	0.918926	-0.502146	0.664733	-2.00725		0.471171
214.2	0.641958	-0.954265	-0.790725	-0.0883743	0.55212	-2.01869	0.435284	-0.0188187	1.9552	1.73301	1.68589	-0.300038	0.818856	1.94747	2.39213	2.59938	0.99264	-0.207017	0.46277	-2.00586		0.491645
214.4	1.11651	-0.671154	-1.39422	0.340765	0.57139	-2.12641	-0.0373932	0.264094	2.21775	1.24742	0.986683	-0.379942	1.09625	1.32214	2.55398	2.31516	1.19633	0.269604	0.597613	-1.94118		0.47727
214.6	1.26005	0.0907734	-1.62238	1.173	0.713068	-2.95916	-0.950274	0.320447	1.95448	1.14122	0.775141	0.0169034	1.51913	1.34499	2.40217	2.00418	0.759374	-0.00836665	0.400546	-2.09619		0.411955
214.8	0.695967	0.870112	-1.29517	1.81394	0.823122	-3.76584	-1.66359	-0.512293	1.50564	0.811878	1.26928	0.37806	1.61477	1.36144	2.20891	1.68744	-0.572503	-0.710195	0.263884	-2.20602		0.228942
215	-0.332703	1.29656	-1.60351	1.54819	0.821601	-3.64229	-1.73685	-0.927108	1.32413	0.642317	1.63446	0.211605	0.927561	0.973212	2.38847	1.1472	-1.16506	-0.862983	0.709304	-1.9566		0.0698747
215.2	-0.638032	1.06062	-2.46326	1.0589	0.179777	-2.43837	-1.44704	-0.653404	1.67621	1.4605	1.46313	-0.181512	0.374925	0.960969	2.81538	0.498421	0.0837821	-0.691477	1.23551	-1.4713		0.144187
215.4	0.30847	0.776268	-1.82934	1.10219	-0.608106	-1.13225	-1.22576	-0.231437	1.86322	2.4607	0.94961	-0.288494	0.808459	1.37903	2.85017	0.021181	1.50214	-0.94568	1.27213	-1.17139		0.393055
215.6	0.690129	0.499267	-0.245375	1.53437	-0.392417	-0.903789	-0.837096	-0.211439	1.16064	2.65973	0.528251	-0.100703	1.60301	1.69141	2.48285	-0.0636288	1.42812	-0.829703	0.486666	-1.38664		0.489682
215.8	0.0806312	0.353879	0.510289	1.67559	0.576127	-1.46194	-0.856276	-0.347388	0.201894	2.09559	0.452345	-0.114003	1.81745	1.65957	2.2176	0.146834	0.357777	-0.249075	-0.122657	-1.81957		0.358734
216	-0.405464	0.544631	0.525255	1.08462	0.912415	-1.3873	-1.3485	-0.625533	-0.0243968	1.47544	0.310601	-0.33977	1.73914	1.51667	1.87787	0.35451	-0.352837	-0.277172	-0.0806459	-1.72642		0.188656
216.2	-0.530358	0.660345	0.193287	0.0826614	0.493549	-0.799592	-1.48425	-1.75017	0.757513	1.3102	-0.295399	-0.648296	1.94274	1.35013	1.49796	0.542002	-0.450879	-0.973002	0.0148612	-1.20868		0.0352317
216.4	-0.371656	0.0772497	-0.407169	0.117225	0.19073	-0.901742	-1.30372	-2.51977	1.38613	1.40557	-0.549838	-0.85125	2.32239	1.08079	1.72541	0.145445	-0.314341	-0.945051	0.34189	-0.499132		0.00645802
216.6	-0.85746	-0.531531	-0.503384	1.33096	0.442608	-1.28248	-1.34792	-1.36529	1.58011	1.36243	0.187428	-0.754714	2.1722	0.885524	2.26588	-0.555533	-0.0914096	-0.331396	0.615713	0.114391		0.166806
216.8	-1.72925	-0.498439	-0.107142	1.96034	0.92485	-1.21661	-1.46663	0.171087	1.65566	1.44295	0.603933	-0.566024	1.61074	1.30227	2.61891	-0.0137273	0.258271	-0.317229	0.430589	0.0777271		0.357114
217	-1.90221	-0.454903	-0.0513408	1.81141	0.993535	-1.24377	-1.75283	0.520094	1.39926	1.8266	0.0299918	-0.873204	1.31453	1.74045	2.51739	0.993905	0.8268	-0.694074	0.655592	-0.559367		0.354892
217.2	-1.96593	-0.65332	-0.49669	2.06233	1.41333	-1.1124	-2.04399	0.402682	1.38464	2.12306	-0.544961	-1.65199	1.199	1.84233	1.99678	0.773468	1.62162	-1.21398	1.14235	-1.23534		0.25215
217.4	-2.07254	-0.839239	-0.762369	2.77476	2.12118	-0.664604	-1.61003	1.00833	1.37254	2.1816	-0.710397	-2.02208	1.02044	1.87742	1.34313	0.6448	1.99275	-1.81797	1.09742	-1.53723		0.269895
217.6	-1.39022	-0.674587	-0.108217	2.951	2.06332	-0.282779	-0.427115	1.40238	1.32637	2.15147	-1.09712	-1.48831	1.09378	1.72104	1.00802	1.40325	2.03906	-1.81791	0.605967	-1.50264		0.448837
217.8	-0.844311	-0.391463	0.0708569	2.38374	1.19635	0.23826	0.367957	0.68269	1.43485	1.74824	-1.7753	-0.647503	1.03187	1.73292	1.34825	1.77946	2.0622	-1.14621	0.0689575	-1.31056		0.501563
218	-1.38585	-0.779412	-1.5507	1.46522	0.701649	0.524531	0.644462	0.0336753	1.13883	1.15863	-1.85188	-0.475387	0.550798	2.08443	1.78846	1.07776	1.9087	-0.277355	0.145041	-1.08905		0.290627
218.2	-2.03601	-1.76646	-3.10211	0.906071	0.728218	0.608398	0.758595	-0.288656	0.85324	1.0544	-1.25187	-1.05096	0.225473	2.42508	1.79769	0.235075	1.51101	0.132137	0.178061	-1.23839		0.0339498
218.4	-2.02341	-2.20853	-3.13443	1.4547	0.424895	0.367275	0.542998	-0.873231	0.593802	1.60367	-0.555042	-1.40324	0.295554	2.06371	1.42912	0.198239	1.02411	-0.09469	-0.50324	-1.33071		-0.106422
218.6	-1.60408	-1.63478	-2.49497	2.07146	-0.0366492	0.18137	0.211681	-1.00321	0.137191	1.9765	-0.364428	-1.55485	0.416903	1.36893	1.11371	0.592308	0.670359	-0.309581	-1.42999	-1.02996		-0.136105
218.8	-1.06974	-0.618095	-1.95745	1.83803	0.0708759	0.874847	-0.115758	-0.177714	-0.0236077	1.71968	-0.506548	-1.95262	0.635416	1.34908	0.855329	0.521234	0.604842	-0.139179	-1.86883	-1.18792		-0.0574068
219	-0.403734	-0.418784	-1.55944	1.48501	0.690569	1.42422	-0.458692	0.643168	-0.120612	1.32557	-0.271196	-2.4129	0.971808	1.72797	0.725283	0.432898	0.246281	0.00291778	-1.51234	-1.7927		0.0362652
219.2	-0.340769	-1.26933	-1.05558	1.05676	0.844339	0.835937	-0.0533752	1.02181	-0.355578	1.16079	0.204249	-2.15726	0.93545	1.66589	0.864686	0.313396	-0.310462	0.0545374	-0.486051	-1.90015		0.0514645
219.4	-0.975513	-2.01209	-0.658926	-0.0802936	0.99145	0.143821	0.63644	1.25697	0.018156	1.57991	0.917699	-1.66118	0.591537	0.989518	0.730102	-0.0275245	-0.332024	0.244617	0.442263	-1.64553		0.0574699
219.6	-1.19771	-1.87365	-0.695281	-0.669167	1.00431	0.221721	0.809968	1.21769	0.789314	1.99119	1.3728	-1.1185	0.692993	0.495777	0.494197	0.160383	-0.0922483	0.570543	0.372235	-1.53182		0.150738
219.8	-0.891465	-1.55555	-0.9816	0.00519562	0.463501	0.987309	0.816811	1.2011	0.668714	1.78105	0.922998	-0.470309	1.26801	0.494699	0.885038	0.771402	0.0834255	0.400325	-0.637215	-1.5172		0.234812
220	-0.667082	-1.4187	-1.08342	0.949301	-0.215609	1.5951	0.472954	1.23713	-0.376206	1.30641	0.347069	-0.336915	1.55159	0.584175	1.86595	1.22146	0.244786	-0.535825	-1.13655	-1.10618		0.224972
220.2	-1.10203	-1.18849	-0.719977	1.20849	-0.926912	0.903768	0.232066	0.988862	-0.341382	1.03386	0.51774	-0.664461	0.964995	0.708678	2.37947	1.41864	0.211937	-1.5106	-0.934644	-0.832227		0.117388
220.4	-1.89545	-1.03921	-0.59875	0.484238	-1.05654	-0.857961	0.599431	0.724413	0.543017	1.27018	1.1281	-0.825731	0.516377	0.994599	2.36743	0.855121	0.144944	-2.00712	-0.716201	-1.12749		-0.02483
220.6	-1.87248	-1.0695	-0.672994	-0.527449	-0.316019	-1.75117	1.00302	0.820226	0.979789	1.86092	1.09699	-1.31545	0.468383	1.38067	1.94283	0.00834442	0.283016	-1.80833	-0.787516	-1.65932		-0.096802
220.8	-0.910294	-0.895316	-0.264435	-0.603938	0.34628	-1.14405	0.998319	0.734787	0.747491	2.1011	0.803086	-1.72833	0.226287	1.34756	1.55275	-0.313192	0.175027	-1.05299	-0.798269	-1.9455		-0.0311815
221	-0.114296	-0.108859	0.374624	0.0541709	0.581987	0.244541	0.88511	0.390269	0.796283	2.22626	0.974157	-1.70373	0.0295185	1.2206	1.59631	-0.206672	-0.51124	-0.51718	-0.716563	-1.70039		0.189745
221.2	-0.299558	0.600686	0.657195	0.510386	0.761997	1.04084	0.620153	0.125818	1.12943	2.09355	0.951907	-1.28836	0.295085	1.54767	1.48156	-0.178222	-0.669199	-0.623426	-0.562867	-0.810285		0.369218
221.4	0.0214707	0.446982	0.538855	1.14676	0.794753	0.781218	0.165591	-0.602613	0.763219	1.74379	0.657132	-0.747163	0.740923	1.9041	1.22471	-0.292972	0.289335	-0.803735	-0.0174395	0.0920185		0.442347
221.6	1.19171	0.333637	0.144532	1.45267	0.506742	0.448371	0.203969	-1.24269	0.000943963	1.57947	0.658809	-0.653649	1.08992	1.92956	1.411	-0.41742	0.602381	-0.633633	0.541969	0.00709652		0.457769
221.8	1.34916	0.362033	-0.841619	1.13787	0.111355	0.180437	0.18335	-0.412484	-0.118432	1.73507	0.517743	-1.02589	1.07449	1.5328	1.51027	-0.443714	-0.0947369	-0.189017	0.271297	-0.691839		0.307407
222	0.965063	0.161522	-2.09113	1.12132	-0.180379	0.115195	-0.158201	0.853344	-0.0393025	1.98305	0.756593	-1.62073	0.733718	1.26906	0.948791	-0.0158772	0.0432006	0.00465551	-0.189185	-1.02095		0.181988
222.2	0.508808	-0.230526	-2.52027	1.20359	-0.0535652	0.74115	-0.1497	0.722689	-0.193111	1.8927	1.42221	-1.95714	0.272078	1.1514	0.290669	0.399144	1.07676	-0.433836	-0.344962	-0.826008		0.148604
222.4	0.342411	-0.521781	-1.78833	1.0974	0.0573221	1.30718	0.31762	0.03146	-0.105289	1.10822	1.40607	-1.84534	-0.169466	1.06725	0.291116	-0.0651933	1.65177	-0.93982	-0.735759	-0.291348		0.110776
222.6	0.951194	-0.563767	-0.8374	1.11894	-0.137785	1.05451	0.760725	-0.0332268	0.46035	0.845976	0.83071	-1.41439	-0.171161	0.816528	0.651771	-0.9467	1.47659	-0.898256	-1.10029	-0.217351		0.132348
222.8	1.41341	-0.407004	-0.183719	1.31862	-0.357956	0.59148	0.743188	-0.045043	0.948633	1.32245	0.704504	-0.908425	-0.173524	0.534928	0.790466	-1.37061	1.20051	-1.05513	-1.40859	-0.652865		0.150266
223	1.48726	0.100492	-0.321914	1.37981	-0.151674	0.503579	0.420059	-0.0700104	1.00631	1.54166	0.878249	-0.911865	-0.0223687	0.752146	0.951726	-1.26172	1.36335	-1.27254	-1.64281	-1.09646		0.181663
223.2	1.46166	0.692878	-1.05832	1.06779	0.300126	0.663568	0.277051	0.114627	1.17503	1.23458	1.07151	-1.24146	0.46816	1.0032	1.64201	-1.24521	1.8098	-0.560903	-1.37389	-0.940277		0.328097
223.4	1.32275	0.920956	-1.46524	1.01555	0.717899	0.662942	0.0869718	0.339685	1.5158	0.985949	1.29131	-1.60837	0.475828	0.651238	2.07597	-1.2364	1.88957	0.169327	-1.01435	-0.591573		0.41029
223.6	1.26294	0.599771	-1.4656	1.51603	0.423158	0.447475	-0.100723	0.131084	1.61423	0.950786	1.54566	-1.75984	-0.501058	0.253635	2.00767	-0.948559	1.47566	-0.314753	-0.983238	-0.805055		0.267464
223.8	1.40762	0.279373	-1.272	1.99224	-0.528611	0.465919	0.00665392	-0.278966	1.64556	0.890843	1.54393	-1.31881	-1.15102	0.346041	1.61912	-0.251999	1.01662	-1.6916	-1.02293	-1.40854		0.114472
224	1.89278	0.786439	-1.13771	1.90826	-1.05084	0.603917	0.247082	-0.403123	1.5784	0.934384	1.71323	-1.11657	-0.484127	0.497133	1.25111	0.205721	0.567754	-2.81413	-1.0094	-1.51185		0.132922
224.2	2.13228	1.34228	-1.45935	1.65691	-0.524875	0.809106	0.613102	0.0617049	1.3872	1.52157	1.9127	-1.76271	0.578036	0.0408854	1.31787	0.0951233	0.242851	-2.87221	-0.79879	-0.903076		0.26953
224.4	1.93824	1.37563	-1.38514	1.68662	0.397258	1.26138	0.756419	0.603497	1.28534	2.2614	1.67128	-2.08071	0.677428	-0.871153	1.93385	-0.146075	0.431875	-2.59945	-0.279939	-0.485608		0.421607
224.6	1.58146	0.904202	-0.919149	1.73276	0.813899	1.68963	0.693616	0.614151	1.2291	2.22175	1.10117	-1.75396	0.275605	-1.36933	2.50743	-0.692938	0.92513	-2.35555	-0.139578	-0.22668		0.441636
224.8	1.42369	0.399448	-0.859397	1.78568	1.2155	1.51937	0.509308	0.7004	0.933836	1.65149	0.4537	-1.54769	0.0638988	-1.10204	2.63721	-0.726365	0.950762	-1.98814	-0.465019	-0.0144713		0.377059
225	1.23796	0.1703	-1.006	1.76031	1.63422	0.753211	0.385563	1.23971	0.621664	1.3383	-0.745356	-1.30642	0.0211349	-0.473964	2.57731	0.43838	0.291119	-1.6017	-0.515233	0.0905091		0.34555
225.2	0.641499	-0.104588	-0.715674	1.27146	1.53534	-0.114314	0.668141	1.59348	0.544361	1.85903	-1.58224	-1.40378	0.0224637	-0.105642	2.30169	1.173	0.0327222	-1.40266	-0.532664	0.181354		0.293149
225.4	0.39546	-0.0605692	-0.159338	0.579076	0.87458	-0.427252	0.882555	1.42195	0.422502	2.29118	-1.01552	-1.48496	-0.191373	-0.0855455	2.1127	0.629187	0.665894	-1.00364	-0.989657	-0.103258		0.237699
225.6	0.668493	0.0861061	-0.376207	0.235856	0.232733	-0.0151561	0.562082	0.833033	0.471797	1.88119	-0.445571	-1.40824	-0.725621	-0.11831	2.0129	-0.345644	1.31706	-0.455203	-1.79249	-0.6126		0.100311
225.8	1.23372	0.0622617	-1.26135	0.313602	0.264105	0.685279	0.0708582	0.156298	1.20338	1.62601	-0.968055	-1.16447	-1.3313	-0.352495	1.64947	-0.159663	1.53285	-0.588742	-2.12382	-0.732645		0.00576509
226	1.69541	0.680672	-1.46045	0.561902	0.965615	0.886022	-0.0106376	-0.368897	1.93208	1.31341	-1.6585	-0.516395	-1.44387	-0.653237	1.29637	0.843014	1.6713	-1.14154	-1.3652	-0.156398		0.153533
226.2	1.9674	1.00457	-0.370889	0.966557	1.30607	0.333675	0.155689	-1.09531	1.79304	0.70885	-2.27644	0.049948	-0.8572	-0.820702	1.15858	0.955364	1.57048	-1.14631	-0.509744	-0.0412991		0.242617
226.4	1.98412	0.279043	0.616504	1.41626	0.919651	0.140976	0.0497398	-1.49292	1.3263	0.324222	-2.72289	-0.246378	0.0905171	-0.874027	1.08446	0.539503	1.30788	-0.695512	-0.568808	-0.859987		0.130933
226.6	1.08949	-0.278559	0.397383	1.65169	0.600346	0.903296	-0.286655	-1.16374	1.08458	0.699567	-2.88928	-0.904768	0.772471	-0.796723	1.01338	0.764021	1.23904	-0.326225	-1.2068	-1.53368		0.0414414
226.8	0.393615	-0.592733	-0.347945	1.7499	0.386373	1.14715	-0.246212	-0.459903	0.749369	1.94507	-2.60011	-0.738699	0.58588	-1.10906	1.57528	1.09741	1.61068	-0.159693	-1.81135	-1.31665		0.0929178
227	0.802917	-0.887196	-0.884983	1.86705	0.213876	0.407591	-0.0931182	-0.0107166	0.667739	3.00999	-1.6131	-0.171489	-0.444808	-1.48286	2.563	1.03659	1.81646	-0.130309	-2.00572	-0.846908		0.190701
227.2	1.13483	-0.263442	-0.757492	1.35852	0.291456	0.135114	-0.291176	0.00403881	0.958411	3.04908	-0.562544	0.0761237	-1.3261	-1.18449	2.66749	0.562441	1.44005	0.00265354	-2.05389	-0.984393		0.212834
227.4	1.05275	0.00306217	0.0205475	0.441896	0.827576	0.249888	-0.0253189	-0.219064	1.74858	2.31463	-0.0128159	0.236742	-1.72422	-0.469873	2.31375	0.0320259	0.790405	-0.188907	-2.04129	-1.16748		0.209144
227.6	0.983435	-0.767053	0.644086	0.228175	1.41739	-0.0716607	1.23388	-0.218549	2.5003	1.81347	0.523556	0.140958	-1.7594	0.00408436	2.28731	-0.164657	-0.0249919	-0.612971	-1.94099	-0.922393		0.264699
227.8	1.30783	-1.30536	0.967774	0.502269	1.29728	-0.0891763	2.35778	0.290227	2.12691	1.7824	1.07569	-0.563501	-1.30326	0.154707	2.25701	0.183106	0.445716	-0.557668	-1.3153	-0.186143		0.471415
228	1.52602	-1.13364	1.22721	0.585946	0.834157	0.62211	2.33808	0.788805	1.23067	2.04936	0.945703	-1.29074	-0.82548	0.140142	1.92772	0.497098	2.06205	-0.183085	-0.360517	0.254278		0.661794
228.2	1.33855	-0.426654	1.10301	0.171807	0.9438	1.20146	1.9172	0.655948	0.651231	1.69269	0.316014	-1.50398	-0.223218	0.206324	0.988551	-0.00949789	2.71431	0.0415907	-0.383891	-0.298472		0.554838
228.4	0.958692	0.230149	0.648546	-0.294917	1.73114	1.35261	2.01673	0.197236	0.564918	1.37825	0.0902639	-1.37511	0.683341	-0.0544688	0.14083	-0.837593	2.09502	0.258596	-1.35487	-0.961645		0.373386
228.6	1.2104	0.589521	0.408573	-0.291217	2.45712	1.16545	1.89299	0.377269	1.17058	1.61192	0.491745	-0.857361	1.45234	-0.666287	0.475853	-0.85932	1.5279	0.182334	-1.90064	-0.872532		0.478331
228.8	1.69227	1.0941	0.293871	0.0817417	2.70422	0.585048	1.25675	1.16642	1.8461	1.78384	0.476103	-0.702925	1.21744	-0.760442	1.40902	-0.216816	1.57361	0.0923076	-1.74795	-0.339351		0.675268
229	1.17242	1.29115	-0.4858	0.650988	2.25882	0.0799287	0.643711	1.609	1.80242	2.07019	-0.100752	-1.20935	0.155298	-0.670603	1.87378	-0.618073	1.79142	0.692574	-1.67008	0.272362		0.58047
229.2	0.274135	0.507637	-1.41877	0.994947	1.39001	-0.057341	0.495997	1.50438	1.56406	2.64209	-0.223641	-1.66129	-0.486638	-0.908033	1.09274	-1.5405	1.99865	0.774959	-1.59735	0.304728		0.282539
229.4	0.257511	-0.259181	-1.49443	0.896462	1.03721	0.242513	0.337209	1.35506	1.33421	2.14241	0.30118	-1.68908	-0.37017	-0.983475	0.365714	-1.42797	1.90529	0.0746995	-1.16669	-0.348561		0.125496
229.6	0.75103	0.0804689	-1.18974	0.447926	1.77144	0.404227	0.0474688	1.33766	0.88897	0.861704	0.976268	-1.80745	0.0956287	-0.753503	1.00341	-0.965312	1.68502	0.050705	-0.664916	-0.391515		0.231475
229.8	0.911834	0.939482	-1.25123	-0.0249463	2.52172	0.442419	-0.0678938	1.39681	1.08147	0.780595	1.50732	-1.51477	0.283386	-0.926615	2.00995	-0.78492	1.52841	0.659567	-0.444782	-0.138749		0.445453
230	0.88196	1.24599	-1.10339	-0.294821	2.55115	1.02283	0.113576	1.5224	1.83063	1.69246	1.13903	-0.318875	-0.434259	-1.26958	2.51916	-0.859011	1.52201	0.785709	-0.37615	-1.04569		0.556257
230.2	0.837979	1.00519	-0.585676	-0.59903	2.04871	1.07521	0.771319	1.22813	1.77456	2.26451	0.383275	0.256851	-0.72937	-1.11279	2.40474	-0.49946	1.63182	0.315155	-0.282897	-1.97896		0.510463
230.4	0.69112	1.05725	0.135533	-0.543525	1.52697	0.0403173	1.39776	0.793367	1.09449	2.1229	0.533516	-0.376279	-0.150043	-1.05394	2.13701	0.0108574	1.63183	-0.0694695	-0.431622	-1.20634		0.467085
230.6	0.533907	1.09647	0.568299	0.0149326	1.06224	-0.846124	1.10242	0.818182	1.01601	1.45876	0.815456	-0.858605	0.253367	-1.36311	2.1311	-0.31519	1.03888	0.273565	-0.632965	-0.467566		0.385001
230.8	1.10898	0.363364	0.28519	0.247906	1.0265	-0.550572	-0.166909	0.782755	1.44315	0.658039	0.792875	-1.13989	0.319549	-1.07816	2.29412	-1.38307	0.116632	0.717192	-0.450237	-0.591129		0.239813
231	2.12491	-0.686501	-0.505268	-0.110025	1.50941	0.622242	-1.22681	1.00222	1.37223	0.16717	0.992182	-1.5196	0.0931822	-0.384863	2.383	-1.70894	-0.0784549	0.769073	-0.461731	-0.485664		0.193388
231.2	2.7717	-1.3616	-0.885272	-0.417991	1.6043	1.3835	-0.59548	1.6437	0.931768	0.0381153	1.57662	-1.65182	0.0111691	-0.305431	2.29161	-1.07937	0.721734	0.453054	-1.18322	-0.31869		0.28142
231.4	3.17482	-1.13059	-0.976258	-0.669331	1.26945	1.55967	0.638581	1.7301	0.813151	0.0310051	1.69509	-1.26804	-0.129078	-0.301537	2.43579	-0.732486	1.21965	0.106342	-1.98625	-0.738595		0.337073
231.6	3.38611	-0.301098	-2.00914	-0.679455	0.912018	1.14658	0.709217	1.35366	0.57199	0.338824	0.780034	-0.645465	-0.596376	0.122502	2.95192	-1.08073	1.20202	0.138074	-1.82108	-1.47099		0.250431
231.8	3.10221	0.257907	-3.31737	-0.5291	0.625814	0.290905	0.309895	1.25399	0.86882	0.878496	0.42014	-0.394603	-0.846794	0.790624	2.98749	-1.41704	1.59716	0.422904	-1.02681	-1.97072		0.215197
232	1.59301	0.0232995	-3.49725	-0.620735	-0.0894012	0.10123	0.102434	1.41465	1.80892	1.27713	1.03031	-0.715775	-0.683156	1.05074	2.41458	-1.14332	1.76892	0.600217	-0.800697	-1.54294		0.204609
232.2	-0.159186	-0.527115	-2.39276	-0.997993	-0.631945	0.117323	0.361031	1.61061	2.27698	1.43697	1.57696	-1.14539	-0.649626	0.629372	2.26687	-0.590701	1.68235	0.609943	-1.24657	-0.405091		0.191101
232.4	-0.582051	-0.089676	-1.28693	-1.71653	-0.141757	-0.224616	1.38653	1.87253	1.80223	1.45121	1.75832	-1.48815	-0.504483	-0.159698	2.52728	0.0906972	2.05376	0.58985	-1.79414	0.524565		0.303447
232.6	0.146059	1.43542	-1.34762	-2.42865	0.580088	0.00762952	2.12607	1.61659	0.930576	1.64664	1.99427	-1.63371	0.0725459	-0.6223	2.63426	0.220192	2.34836	0.619454	-2.15793	0.64595		0.441695
232.8	0.816807	2.49534	-1.85533	-2.36384	0.67591	0.415652	1.09066	0.760521	0.988874	1.74222	2.30191	-1.70781	0.509947	-0.463246	2.90193	-0.92853	2.11781	0.378212	-2.2391	0.581445		0.410969
233	0.976373	1.79753	-1.82428	-1.52879	0.138298	0.0667763	-0.334175	0.210744	1.69541	1.76461	1.55131	-2.00299	0.520573	-0.156093	3.00756	-2.08309	1.54161	-0.00919399	-1.87622	0.572827		0.20144
233.2	1.04081	0.417282	-1.88483	-0.943707	-0.481755	0.0374056	-0.155403	0.621691	1.56101	1.94328	0.677309	-2.46639	0.233832	0.363613	2.67072	-2.02887	1.03682	-0.488176	-1.14842	0.555825		0.0781023
233.4	0.673549	-0.0192514	-1.89092	-0.640262	-0.596519	0.547293	1.06941	1.42654	1.06234	1.65501	0.653239	-2.12959	-0.260874	1.02017	2.04668	-1.6657	0.702461	-0.719964	-0.761566	0.327646		0.124984
233.6	0.328979	0.0667365	-1.11975	-0.0143692	-0.411012	0.782545	1.65785	1.5682	1.27505	0.915083	0.549102	-1.15167	-0.697828	0.6207	1.52569	-0.940431	0.540713	-0.134492	-0.891408	-0.218382		0.212565
233.8	0.680104	0.290351	0.00444454	0.569719	0.135549	0.820096	1.5789	1.22788	1.57025	0.769931	0.276817	-1.18991	-0.355917	-0.0342505	1.87272	0.011813	0.851957	0.754966	-1.26619	-0.445109		0.406206
234	1.50704	0.899394	0.623472	0.251386	0.748687	0.728271	1.38769	0.890565	1.38367	1.22282	0.5972	-2.03648	0.330615	-0.0493783	2.3774	0.744322	1.03186	0.914098	-1.3455	-0.528851		0.583915
234.2	2.24041	1.34438	0.742033	-0.433758	0.856718	0.619413	1.08121	0.996164	0.688834	1.46625	1.31732	-2.52841	0.395843	0.233482	2.47275	1.03179	0.735537	0.305097	-0.709553	-0.940983		0.595727
234.4	2.95809	1.38222	0.4476	-0.860716	0.851553	0.44078	1.0929	1.22285	0.502233	1.63177	1.24726	-2.38117	0.228848	0.420582	2.12971	0.866115	0.83348	-0.0768933	-0.526957	-1.21915		0.559555
234.6	3.38778	1.46008	0.232699	-0.97374	0.958581	0.441997	1.00037	0.879494	1.34174	1.74048	0.454473	-1.79629	-0.00951506	0.651699	1.63652	0.486692	1.66588	0.025976	-1.0726	-0.934562		0.578887
234.8	3.32901	1.34018	0.0559936	-0.521433	0.782495	0.666052	0.519659	0.565488	1.98905	1.44001	0.26858	-1.07362	-0.380567	0.833421	2.07485	0.209897	2.43181	0.549834	-1.50493	-0.771998		0.640189
235	2.87267	0.740534	-0.471013	0.00615194	0.493864	0.824321	0.00151103	0.760122	1.59686	1.6543	1.02084	-0.951566	-0.360888	0.73635	2.68769	-0.0969637	2.52738	0.777723	-1.45246	-0.765633		0.63009
235.2	2.57695	0.164294	-0.821144	0.130843	0.0194684	0.81803	-0.5034	0.99882	0.331495	2.56437	1.82202	-1.21875	-0.343843	0.260295	2.59795	-0.69333	2.23692	0.233479	-0.957582	-0.556478		0.48302
235.4	2.75987	-0.0488938	-0.75242	-0.278287	-0.468816	0.853729	-0.441749	1.36825	-0.510578	3.41089	1.95449	-0.861155	-1.10037	0.00141557	1.96637	-1.01944	2.09992	-0.226334	-0.118176	-0.770243		0.390923
235.6	3.01188	-0.0698089	-0.687984	-0.672847	-0.425004	0.999845	0.143815	1.47304	-0.0674894	3.62986	2.01923	-0.574089	-2.09049	-0.183917	1.58475	-0.723624	2.14223	0.496424	0.307348	-1.15049		0.458134
235.8	2.69515	0.486545	-0.809001	-0.290405	-0.407233	0.789866	0.297655	0.902732	0.616678	3.202	2.52667	-0.707482	-2.10641	-0.0913623	1.51619	-0.442474	1.90369	1.42621	-0.303752	-1.17194		0.501666
236	1.64927	1.31244	-0.585734	0.181661	-0.715201	0.691306	0.10848	0.548241	1.02023	2.49275	2.66006	-0.738591	-1.16713	0.15728	1.35664	-0.501152	1.74539	1.08533	-1.02073	-0.938631		0.467096
236.2	0.863027	1.67792	-0.110168	-0.208005	-0.744753	0.999918	0.491949	0.537261	1.20106	1.83227	2.00305	-0.695702	-0.440159	-0.193477	0.743917	-0.562167	1.87902	-0.0177373	-0.94197	-0.695839		0.38097
236.4	0.448801	1.90276	-0.297379	-0.800618	-0.439748	0.761217	0.843115	0.197592	1.19714	1.46922	1.33776	-1.40306	-0.274568	-0.718027	0.0947455	-0.428142	1.75186	-0.59977	-0.875448	-0.435035		0.186621
236.6	0.184279	2.2294	-0.744957	-0.641824	-0.214352	0.375534	0.587091	-0.380061	1.53875	1.1575	1.3335	-2.12327	-0.391744	-1.19081	0.0775716	-0.140233	1.72928	-0.129455	-1.22614	-0.0540627		0.0988003
236.8	0.378554	1.95764	-0.826629	-0.169766	-0.425592	0.471574	0.482733	-0.67605	1.97024	1.22948	1.36242	-1.75911	-1.14432	-1.31052	-0.0348979	-0.128592	1.80267	0.886523	-1.69773	0.341422		0.135503
237	0.602642	1.08835	-0.935075	0.388692	-0.856534	0.593087	0.964637	-0.847907	1.70125	2.04964	1.21662	-1.34333	-1.50143	-0.788694	-0.0664983	-0.522285	1.07266	1.52101	-2.32096	0.0216049		0.101873
237.2	0.732444	0.456565	-1.14676	0.925512	-0.949294	0.976195	1.05328	-0.871992	1.12981	2.83292	1.24835	-1.09355	-0.359234	-0.536036	0.795717	-0.813936	0.39756	0.968791	-2.66957	-0.673257		0.120176
237.4	0.913058	0.522285	-0.845504	1.59809	-0.411601	1.4701	0.699826	-0.470805	0.6298	3.03519	1.34379	-0.800322	0.486535	-0.440838	1.58115	-0.655825	0.733983	-0.074741	-2.46482	-0.981395		0.293398
237.6	0.948276	0.582834	-0.116104	1.80844	0.16214	1.81889	0.601806	-0.141829	0.0312174	3.01783	1.19394	-0.621926	0.518536	-0.24621	1.6201	-0.168591	1.43161	-0.314334	-1.73152	-0.708019		0.484355
237.8	0.953816	0.359653	-0.243332	1.16153	0.0550403	1.92232	1.01348	-0.559094	0.310044	3.06006	1.10764	-0.52631	0.617464	0.233955	2.00642	0.0296269	1.75278	0.305037	-1.3359	-0.37135		0.592644
238	1.21881	0.0755876	-1.39142	0.082376	-0.670851	1.71249	1.7239	-0.960028	1.86465	3.13356	1.69333	-0.436821	0.620214	0.992631	2.42664	-0.324046	1.25025	0.455949	-1.73127	-0.967045		0.538445
238.2	1.35482	0.0633822	-3.80564	-1.02926	-1.02966	1.5239	2.1039	-0.847968	2.85711	2.80852	2.37285	-0.36009	0.592357	1.02201	2.35568	-0.818433	0.933003	-0.465176	-1.78213	-1.72021		0.306449
238.4	0.986314	0.186653	-7.39573	-1.51756	-0.201087	1.67496	1.73139	-0.699045	2.30997	2.18993	2.6524	-0.391242	0.493126	0.363094	2.10802	-1.25454	1.17811	-1.23521	-0.99674	-1.85874		0.0162041
238.6	0.567258	0.400054	-10.8828	-1.26068	0.34209	1.67324	1.26138	-0.208502	1.49705	1.82177	2.77737	-0.292355	0.142366	0.522512	1.64013	-1.50344	1.27254	-1.11417	-0.542049	-1.84647		-0.186634
238.8	0.256883	0.462682	-12.6094	-0.182293	-0.228109	1.08882	1.34453	0.431893	1.14594	1.79632	2.58413	-0.166388	0.0985561	1.36468	1.17379	-1.24621	1.49322	-0.430965	-0.893883	-1.73145		-0.212362
239	-0.0851671	-0.0739342	-12.4924	0.57701	-0.0265873	0.670863	0.978696	0.899899	0.509901	1.98368	2.37122	-0.456393	0.480617	1.58288	1.01784	-0.898277	1.42805	0.64453	-1.13804	-1.6295		-0.182755
239.2	-0.131529	-0.360272	-11.8255	-0.396671	0.882429	0.360657	0.250716	1.21938	0.227112	2.41738	2.65863	-0.949755	0.533852	0.869374	0.920921	-0.923844	1.1412	0.930996	-0.810179	-1.84107		-0.241306
239.4	0.0563033	0.241141	-11.3575	-1.90787	0.814326	-0.317217	0.0969231	1.2249	0.294491	2.74716	2.77326	-0.894927	-0.267287	0.0195476	0.967193	-1.00781	1.19212	0.668375	-0.341507	-2.48536		-0.374189
239.6	0.0430066	1.71588	-11.0381	-2.04235	-0.039707	-0.338408	0.902454	1.24265	0.102375	2.04811	2.01495	-0.201231	-0.683402	-0.454321	1.73949	-0.610269	1.4816	0.948097	-0.437641	-2.92182		-0.326434
239.8	-0.160232	3.2535	-10.7009	-1.40533	-0.630403	0.284529	1.73137	1.50137	-0.223938	0.694878	1.01271	0.513741	-0.658553	-0.801705	2.40028	-0.150804	1.74579	1.32233	-1.03111	-2.54399		-0.192322
240	-0.258275	3.38969	-10.0552	-1.66669	-0.366775	0.0987549	1.89908	1.82801	-0.186709	0.0289103	0.554507	0.319224	-0.785614	-1.07382	2.29844	-0.22094	1.48756	1.62969	-1.41551	-1.97395		-0.223482
240.2	-0.682518	2.43054	-9.30979	-2.44707	0.302027	-0.807039	1.50753	1.93895	0.122592	0.33955	0.604248	-0.75976	-0.623671	-0.946257	2.14288	-0.290593	0.895664	1.69877	-1.58881	-1.76919		-0.362097
240.4	-1.28053	1.69922	-8.41543	-3.06471	0.694464	-0.987123	1.18772	1.86507	0.502151	0.777344	1.18818	-1.32288	-0.347163	-1.02509	2.07403	-0.152942	1.18115	1.14337	-1.27129	-2.08123		-0.381784
240.6	-0.74875	1.05681	-7.38267	-3.15856	0.56568	-0.302203	1.74974	2.06035	0.78746	1.11328	2.00086	-0.754502	-0.286138	-1.76173	2.0792	0.0867686	1.84544	0.95927	-0.715522	-2.28058		-0.154289
240.8	0.523441	0.608625	-6.57165	-2.53871	0.580915	0.438841	2.37203	2.32251	0.583361	1.1813	2.1924	-0.37046	-0.192227	-2.42665	2.05767	0.149529	1.47409	1.15648	-0.508005	-1.88469		0.0574404
241	1.32639	0.652832	-6.20275	-2.16085	0.988602	0.477683	1.7582	2.32044	0.108446	1.13399	2.34972	-0.247471	-0.588447	-2.86001	1.88624	0.051739	0.661215	0.985576	-0.939865	-1.37769		0.0161999
241.2	1.8473	0.668126	-6.02233	-2.05586	1.50235	0.110984	1.03293	2.37827	-0.183215	1.38117	2.77411	0.144424	-1.52379	-3.53555	1.89697	-0.575586	0.296303	0.744235	-1.31415	-1.56711		-0.100021
241.4	2.44068	0.341864	-5.97053	-1.53575	1.62338	-0.201596	1.14131	2.14977	-0.173002	2.02117	2.52283	-0.0216174	-2.00032	-3.66413	1.8489	-0.996248	0.453708	0.884475	-0.964208	-2.42917		-0.126424
241.6	2.4304	0.419937	-5.87078	-1.3505	0.662456	-0.400567	1.01446	1.57549	0.0713372	2.76784	1.88122	-0.418956	-1.99115	-2.85791	1.56841	-0.870922	0.538997	0.894594	-0.734497	-3.43619		-0.205316
241.8	1.70329	0.933014	-5.83695	-1.54526	-0.453954	-0.567142	0.971301	1.23708	0.100324	2.62587	1.35007	-0.243569	-1.66057	-2.41047	1.87929	-0.567643	0.27814	0.858923	-1.10285	-3.84765		-0.314938
242	1.4674	0.611107	-5.54797	-1.33885	-0.319986	-0.519343	1.91716	1.15528	0.187712	1.7408	1.10086	-0.122302	-0.891353	-2.98234	2.74868	0.219665	0.125034	1.14472	-1.10789	-3.28695		-0.184927
242.2	1.96438	-0.476745	-4.92895	-1.49724	0.305787	0.106423	2.33603	1.23654	0.636209	1.41707	1.14786	-0.245682	0.118679	-3.6372	2.83673	0.689556	0.0890903	1.31101	-0.521639	-2.57703		0.0155447
242.4	2.57568	-1.02371	-4.88266	-1.85565	0.304639	0.639053	1.78402	1.11161	1.17986	2.13302	1.54382	-0.06827	0.43526	-3.08048	2.06047	0.63234	0.152187	0.856047	0.0678046	-2.31372		0.112566
242.6	2.90854	-0.328561	-5.02108	-1.6412	0.290419	0.579524	1.72119	0.856875	1.92554	2.88611	1.55127	0.280428	-0.360206	-1.61902	1.34284	0.349422	0.633531	-0.136135	-0.205404	-2.42073		0.179667
242.8	2.49397	0.961201	-4.20325	-0.967577	0.587511	0.554546	1.9472	1.12676	2.65263	2.74004	1.2464	0.221278	-0.965451	-1.42779	1.34313	0.0152909	1.21805	-0.76948	-0.894982	-2.64844		0.261552
243	1.92517	1.2397	-2.60733	-0.279228	0.396216	0.489834	1.54429	1.68222	2.75212	2.10028	1.28888	-0.225126	-1.06162	-3.06032	1.80864	-0.389996	1.48118	-0.542797	-0.967866	-2.61386		0.248019
243.2	2.2645	0.55538	-1.46135	-0.392132	-0.0695055	0.0350365	0.932877	1.71337	2.33716	1.70257	1.24499	-0.521126	-0.851844	-4.7501	2.23288	-0.410779	1.30077	-0.00115505	-0.344993	-2.35812		0.157921
243.4	3.0054	-0.0237217	-1.35177	-0.696386	-0.285865	0.196693	0.629566	1.82541	1.93636	1.6039	1.40276	-0.809757	-0.00206252	-4.70627	2.51199	0.274639	0.789464	0.488342	0.173957	-2.56448		0.219908
243.6	3.09851	-0.0943761	-1.84581	-0.142749	-0.206659	0.776812	0.767267	2.02915	1.7044	1.08662	2.10403	-0.960037	0.589858	-3.55416	2.4618	0.735942	0.167069	0.216277	-0.168407	-2.78307		0.299123
243.8	2.92035	0.127532	-2.4075	0.55145	0.344178	0.763085	1.10299	1.42902	1.44733	0.497266	2.28317	-0.871736	0.232311	-3.05496	2.16071	0.0244785	-0.184939	-0.158472	-0.64551	-2.48482		0.203796
244	2.86858	0.0253542	-2.78238	0.595531	0.613264	0.23323	1.29741	0.620487	2.01934	0.745382	2.13367	-0.836857	-0.239165	-3.07833	1.62154	-1.13368	0.0331518	0.0461096	-0.861073	-2.82204		0.0549772
244.2	2.27192	-0.256421	-2.96459	0.604938	0.323685	-0.136052	1.56025	0.377192	2.9386	1.6063	1.76828	-0.511146	0.0466691	-2.79501	1.48114	-1.78009	0.667796	0.0258466	-0.891624	-3.36237		0.0487658
244.4	1.62996	-0.252028	-2.78848	0.852227	-0.00441629	-0.269409	1.67298	0.340581	2.51987	2.28223	1.32233	0.118811	0.466726	-2.67503	1.76204	-1.43915	1.15118	-0.0155541	-0.720181	-2.98097		0.148686
244.6	1.78006	-0.103372	-2.52624	0.774011	-0.365474	0.182491	1.0371	-0.0421571	1.14568	2.25803	1.05524	0.491385	-0.0130214	-3.01501	1.50931	-0.742901	0.726532	0.329634	-0.180249	-2.41967		0.0940688
244.8	2.19347	-0.35681	-2.41983	-0.122923	-0.401762	1.09552	0.418696	-0.202095	0.158406	1.8478	1.01909	0.988509	-0.554818	-3.25937	0.650274	-0.480437	0.305893	0.373447	0.406468	-2.48353		-0.0412003
245	2.67061	-0.595084	-2.12606	-0.900711	-0.157676	1.37971	0.868927	0.0385783	0.42346	1.35489	1.10637	1.18122	-0.423563	-3.22764	0.0791457	0.168388	0.513796	-0.0727825	0.50534	-2.73708		0.00249279
245.2	2.79196	-0.000822912	-2.01483	-0.623512	0.0519509	1.36827	1.44727	-0.666437	1.74567	0.700321	1.23803	0.673693	0.0782162	-3.23894	0.111808	0.943456	0.624462	-0.489099	0.455251	-2.62989		0.128342
245.4	1.80678	1.49529	-1.8141	-0.00952081	0.390533	1.44583	1.47969	-1.83073	2.38704	0.193525	1.33891	0.252596	0.252619	-3.13675	-0.121422	0.783595	0.448278	-0.585213	0.712184	-2.30026		0.159444
245.6	0.431783	2.3907	-1.57212	-0.114705	0.564765	1.21386	1.6479	-1.91325	2.13066	0.0102372	1.2074	0.126754	-0.184228	-2.43009	-0.911142	-0.0400455	0.828797	-0.188208	1.09659	-2.29315		0.100126
245.8	0.220964	2.20757	-1.7294	-0.65124	0.465212	0.904029	1.57183	-1.44268	1.8745	0.296412	1.53336	-0.0811355	-0.567725	-1.61066	-1.91243	-0.571001	1.3121	0.134924	1.22572	-2.83375		0.0173292
246	1.19052	1.51157	-1.77341	-0.938937	0.0955819	1.01751	0.851472	-1.36687	1.67816	0.908695	1.75126	0.0471913	-0.37725	-1.61582	-2.07878	-0.475629	1.24877	-0.285553	0.925856	-3.386		-0.0535827
246.2	1.92571	0.991375	-1.67931	-1.35168	-0.171187	0.929943	0.55945	-1.26718	1.47586	1.48481	1.09623	0.0250578	-0.3248	-2.22576	-1.04773	-0.130606	1.14709	-0.53512	0.636595	-3.13351		-0.0797382
246.4	2.26607	0.772098	-2.25341	-1.75786	0.295726	0.798665	1.12404	-1.24316	1.82643	1.19572	0.656193	-0.212008	-0.244373	-2.42785	-0.355982	-0.0826893	1.1235	-0.508529	-0.0976126	-2.61846		-0.0871748
246.6	2.2838	0.583847	-2.84658	-1.25369	0.734031	1.21354	1.50856	-1.40059	2.16947	0.189742	0.972013	-0.0806484	-0.0187607	-2.01973	-0.894749	-0.127417	1.14887	-0.815304	-0.728476	-2.7443		-0.106319
246.8	2.08544	0.149479	-2.26768	-0.536809	0.625007	1.28883	1.22142	-1.4667	2.10686	-0.365446	1.55829	0.753166	0.294583	-1.71824	-1.71304	-0.0730809	1.31213	-0.727476	-0.553991	-2.78917		-0.0408214
247	1.99586	-0.259235	-0.780018	-0.172491	0.627037	1.0899	0.948191	-1.5497	2.123	-0.453896	1.75493	1.71147	0.805798	-1.51133	-2.32372	0.319391	0.722667	-0.0533037	-0.030122	-2.30264		0.13309
247.2	1.9876	-0.0733305	0.345202	0.153807	0.672357	1.62894	0.886438	-2.01492	2.04236	-0.463716	1.29078	1.82258	1.3162	-1.39799	-2.65467	0.730841	0.224681	0.260628	0.461046	-2.23184		0.24935
247.4	1.72996	0.391475	0.423774	-0.0330176	1.08074	2.24023	0.769038	-3.18634	2.25758	-0.557368	0.903894	1.23514	1.38127	-1.25824	-2.40328	0.795326	0.981061	0.0278008	0.675068	-2.89468		0.227972
247.6	1.04606	0.363149	-0.490635	-0.523102	1.71284	2.22229	0.903759	-4.14119	2.35063	-0.372342	1.49837	0.626594	0.420039	-0.644799	-1.9765	0.751109	1.76772	-0.195947	0.741715	-3.46554		0.129711
247.8	0.557116	0.302457	-0.898299	-0.508762	2.13186	1.98843	0.92781	-4.4172	1.8511	-0.0207789	2.2191	0.330492	-0.626563	0.0502323	-2.03753	0.847656	1.87031	-0.236491	0.940265	-3.48954		0.0890839
248	0.691417	0.889973	-0.593514	0.164491	2.28184	1.61371	0.105595	-4.98426	1.14636	-0.259617	1.48698	0.208905	-0.599584	0.206072	-2.08742	0.399214	2.01849	-0.0765638	1.38221	-3.30538		0.0344461
248.2	1.1398	1.16583	-1.09389	1.00425	2.33937	1.64633	-0.910657	-5.58924	0.531291	-1.10893	-0.0699004	0.0609809	-0.215459	-0.104758	-1.76288	-0.234573	2.28873	0.255293	1.47127	-3.10299		-0.114507
248.4	1.49943	0.789653	-2.1091	0.87488	2.3627	2.04913	-1.16259	-5.80874	0.872973	-1.44543	-0.397792	-0.0316761	-0.268768	-0.198663	-1.85312	-0.207497	2.03404	0.473451	0.886381	-2.94353		-0.229213
248.6	1.65721	0.973001	-2.52239	0.373115	1.71387	1.60068	-0.581301	-6.13053	1.22577	-0.665433	0.25724	-0.100031	-0.0985265	0.0790977	-2.62751	-0.330574	1.66636	0.439194	0.778278	-2.92179		-0.260713
248.8	1.60106	1.81663	-2.38321	0.343617	1.4396	0.825897	-0.226553	-6.33211	0.550995	0.0402642	0.80282	-0.168402	0.690054	0.697609	-3.14744	-0.810245	2.00602	0.662585	1.24	-3.01054		-0.168067
249	1.06475	1.87979	-2.50821	0.568952	2.04718	1.03191	0.0637853	-6.51566	0.0308946	0.306951	1.09327	-0.122296	1.23783	0.863184	-3.25569	-1.09717	2.68709	0.961921	0.824773	-2.38771		-0.0612228
249.2	0.23876	1.1564	-2.87151	0.931639	2.42903	1.57923	0.286303	-6.85587	0.507161	0.611067	1.52303	7.17955e-05	1.44838	-0.00103559	-3.59101	-1.67843	2.7758	1.04351	-0.22205	-1.19862		-0.0944074
249.4	-0.205073	0.995007	-2.69007	1.11138	1.82799	1.80087	-0.0454877	-6.6783	0.861695	0.743565	1.91557	-0.0369711	1.49152	-0.998555	-3.54938	-2.16018	2.55428	1.34415	-0.796736	-0.86648		-0.16906
249.6	-0.369738	1.58861	-1.92752	1.07496	1.07789	1.51366	-0.276905	-6.15131	0.524755	0.545896	1.81656	-0.0325407	1.02529	-1.20327	-2.80678	-1.21266	2.32414	1.47454	-0.568662	-1.83771		-0.171039
249.8	-0.284095	2.34887	-1.1841	1.10728	1.45868	1.01838	0.00402693	-5.77046	0.516687	0.386412	1.3833	-0.0670856	0.699268	-0.651283	-2.63365	0.079672	1.98141	1.02364	0.129975	-3.07769		-0.0765385
250	0.333464	2.89166	-0.737487	0.854242	2.22582	0.664376	0.201394	-5.71838	1.15675	0.370449	0.83583	-0.295761	1.07721	0.0888104	-2.93003	0.335804	1.70224	0.58359	0.668244	-3.68731		0.0310453
250.2	1.01927	2.79965	-0.688741	-0.0874811	2.38274	0.406221	0.224929	-5.79655	1.08388	0.282464	0.295714	-0.0887547	1.33596	0.279603	-2.47176	-0.273417	1.85453	0.153573	0.726132	-3.88		-0.0221019
250.4	1.29241	2.47451	-1.31338	-0.691999	1.91357	0.405975	0.380652	-5.80752	0.40922	0.0484543	0.315644	0.498225	0.854827	-0.353993	-1.84628	-0.521377	1.95616	0.0103505	0.767728	-3.69085		-0.144884
250.6	1.47369	2.00437	-2.37577	-0.131299	0.995025	0.460699	0.455747	-5.28723	0.066469	-0.128359	1.06655	0.688188	0.849578	-0.832462	-1.98787	-0.0231917	1.55498	0.420976	1.17107	-2.92943		-0.124413
250.8	1.48418	0.914888	-2.89056	0.455019	0.0672788	0.764124	0.55117	-5.05338	0.343922	0.0454309	1.40181	0.591073	1.68457	-0.80976	-2.07327	0.268744	1.49032	0.818286	1.43799	-2.06785		-0.0288003
251	1.61455	0.0980935	-1.87747	0.340525	-0.137221	0.954662	1.07731	-5.47904	0.94315	0.133462	1.2545	0.636145	2.01069	-0.738399	-1.43411	0.172608	1.55566	0.894522	1.17483	-1.67901		0.075773
251.2	2.92568	0.443085	-0.638209	0.199684	0.190292	0.486963	1.79255	-4.97497	0.739095	0.207294	1.16018	0.120938	1.32565	-0.270203	-0.974123	-0.149154	1.46106	0.889234	0.721889	-1.56072		0.20481
251.4	3.93665	1.2758	-0.714515	-0.266619	0.473851	-0.19628	2.09228	-3.89316	0.0923135	0.713306	0.961274	-0.573689	0.518979	0.495569	-1.58431	-1.06002	1.65977	0.796917	0.315483	-1.88358		0.158001
251.6	3.32303	1.75336	-1.44615	-0.832229	0.830679	-0.149128	2.01644	-3.4725	0.320579	0.903782	0.577696	-0.262539	0.412872	0.627822	-2.37006	-1.8176	2.03627	0.785394	-0.0229747	-2.35554		0.0429601
251.8	1.88814	2.46104	-1.51525	-0.943315	0.645211	0.291026	1.66272	-3.85018	0.831788	0.462896	0.607393	0.277829	0.919434	-0.268579	-2.23412	-1.61507	1.93526	0.774565	0.0229738	-1.98977		0.0181996
252	1.12217	3.04611	-0.887732	-1.03855	-0.307893	0.313567	0.642117	-4.3748	0.988456	0.576992	0.740736	0.275067	1.06609	-0.8882	-1.84924	-0.792191	1.30474	0.806104	0.555957	-1.40317		-0.00518283
252.2	0.781278	2.91571	-0.253267	-1.00183	-0.681952	-0.0484513	-0.616084	-4.30014	1.01143	1.17208	0.52569	0.147072	0.605743	-0.355211	-1.85581	-0.632463	0.456132	0.834398	1.12893	-1.5401		-0.0853418
252.4	0.85658	2.26513	-0.199826	-1.12979	-0.348239	-0.785026	-1.06127	-3.74911	0.937214	1.0146	0.392636	0.284034	0.658364	0.156562	-1.72484	-1.10959	0.239591	1.07486	1.33977	-1.89596		-0.139216
252.6	1.49408	1.80684	-0.665939	-1.32813	-0.337972	-1.04112	-0.533175	-3.39126	1.15548	0.212315	0.900107	0.138896	1.46661	0.164082	-1.21524	-0.841686	0.595873	1.65729	0.815205	-1.77682		-0.0362289
252.8	1.64271	1.57751	-1.19345	-0.7325	-0.881241	-0.131276	0.186131	-3.49069	1.17999	0.0589785	1.24239	-0.0555602	1.64856	0.417528	-1.00307	-0.29989	0.650656	1.9978	0.0722948	-1.4996		0.0693634
253	0.634955	0.452368	-1.56745	0.0859223	-1.13548	0.944558	0.308456	-4.06218	1.28494	1.02201	1.17281	-0.513135	0.769006	0.823707	-1.60843	-0.329318	0.614327	1.78313	0.199518	-1.74149		-0.0430888
253.2	-0.717102	-0.833969	-1.75088	0.839255	-0.85983	1.4378	0.0559762	-4.24231	1.49365	1.94788	0.981256	-1.17965	0.229489	1.65473	-1.55061	-0.616503	0.823597	1.2481	0.749035	-2.45998		-0.137504
253.4	-0.666491	-0.707857	-1.91151	1.05272	-0.722917	1.19871	-0.351607	-3.6576	1.58165	1.5138	0.754299	-0.817316	0.415532	2.39339	-0.464063	-0.283212	0.557097	0.693332	0.262468	-2.59581		-0.0877694
253.6	0.694891	0.553682	-2.01435	0.370324	-0.260305	0.7117	-1.06413	-2.77441	1.69767	0.331777	0.552948	-0.0200698	0.419458	1.92468	-0.108248	0.255064	0.186225	0.499676	-0.420268	-2.17219		-0.0317941
253.8	1.52903	1.90795	-1.60204	-0.326323	0.823894	1.05641	-1.9922	-2.47863	1.98778	-0.0298711	0.539476	0.340541	0.435719	1.06732	-0.925877	0.800981	0.808675	0.785797	-0.24086	-1.77241		0.135768
254	1.77772	2.69522	-0.700722	-0.623754	1.29271	1.80472	-3.47378	-2.81439	2.51838	0.0345229	0.614457	0.223555	1.10728	0.666848	-1.67018	0.960256	1.74068	0.958731	0.364531	-1.31634		0.308024
254.2	1.76334	2.50221	0.259602	-0.404604	0.841072	2.1218	-5.42087	-2.82074	2.681	0.16427	1.06207	-0.297736	1.26249	0.611113	-1.56643	0.313576	1.36734	0.824948	0.978208	-1.293		0.247482
254.4	1.46146	1.70537	0.438105	0.183811	-0.123337	1.62295	-6.99056	-2.36136	2.08536	0.523783	1.35948	-0.744326	0.35809	0.643934	-0.904456	-0.422466	0.278467	0.715407	0.754736	-1.92476		-0.0670162
254.6	1.30491	1.21957	-0.279697	0.630631	-0.996696	0.840077	-7.59087	-1.84358	1.27428	0.919211	0.64952	-0.820056	-0.568035	0.852231	-0.495757	-0.82346	0.507867	0.14869	0.289806	-2.27062		-0.352599
254.8	1.74842	0.80954	-1.01815	0.57693	-1.21048	0.791972	-7.06194	-1.8082	1.11016	0.562987	0.141607	-0.795482	-0.748789	1.33414	-0.465522	-0.488944	1.32871	-0.137335	0.90494	-1.76383		-0.309463
255	2.34278	0.139183	-1.02503	0.381645	-1.00169	0.96844	-6.38404	-2.25815	1.19744	-0.201756	0.709983	-0.965526	-0.214805	1.32476	-0.682988	0.4569	1.24111	0.25597	1.42531	-0.964111		-0.162728
255.2	2.15565	-0.209841	-0.48561	-0.0485906	-0.173288	0.406891	-6.06868	-2.53249	0.926393	-0.191826	1.37796	-0.668196	0.342333	0.640387	-1.13072	0.731241	0.518293	0.127526	1.36415	-0.607999		-0.176321
255.4	1.2098	-0.317661	0.0839132	-0.556667	1.15579	-0.145474	-5.76321	-2.28392	0.62437	0.214753	2.2171	0.174731	0.644831	0.339107	-1.24564	0.184705	0.315712	-0.715637	1.63304	-0.926291		-0.157832
255.6	0.677894	-0.193087	0.208905	-0.566765	2.12314	0.362383	-5.18133	-2.12429	0.622781	0.344511	3.06337	0.670897	0.545129	0.963494	-0.630564	-0.375176	0.906944	-1.25615	1.74957	-1.65989		0.0125887
255.8	1.25671	-0.000424238	0.252968	0.515802	2.24169	1.30773	-4.43652	-1.75385	0.424355	0.705911	2.41433	0.892567	0.712228	1.51104	0.261862	-0.902098	1.01725	-1.10809	1.23767	-2.23066		0.216024
256	2.1622	-0.198269	0.44373	1.41082	1.82683	1.59386	-4.12226	-1.04037	0.133884	0.943842	1.58574	0.600793	0.997896	1.05246	0.268379	-1.34872	0.468394	-1.1518	1.07488	-2.05727		0.232251
256.2	2.10284	-0.301191	0.34822	0.869134	1.68356	1.33272	-4.92568	-0.747911	0.500747	0.79184	1.72942	-0.179704	1.25785	-0.0325671	-0.613601	-0.96692	0.261238	-1.71175	1.66519	-1.25265		0.0905387
256.4	1.63016	0.418452	-0.19356	0.53979	1.89795	0.648801	-6.11437	-0.811734	0.951395	0.541061	1.55981	-0.537498	1.72438	-0.349642	-0.828467	-0.0280018	0.28781	-1.29551	2.31002	-1.0061		0.0672377
256.6	1.57512	1.22249	-0.469346	1.01026	2.31083	-0.493046	-6.10425	-0.32282	1.2766	0.755249	0.871902	-0.489447	1.96364	0.448308	-0.0418356	0.180804	0.0948205	-0.252116	2.64011	-1.94016		0.211856
256.8	1.21567	1.45074	0.0322074	1.19365	2.35592	-0.892291	-4.8062	0.148676	1.79596	1.15982	0.770625	-0.925027	1.86781	0.820874	0.464712	-0.403793	-0.455034	-0.0470917	2.35227	-2.68285		0.270832
257	0.450307	1.14385	0.420397	1.02893	1.94694	-0.0584769	-3.63329	-0.137678	2.09078	1.00788	1.17507	-1.74003	1.65997	0.298458	0.653986	-0.778542	-0.598795	-0.0179056	1.92008	-2.17606		0.232794
257.2	-0.0449754	0.70226	-0.229577	1.1118	2.04097	0.895647	-3.38586	-0.568689	1.44253	0.651447	1.38232	-1.4921	1.38774	0.111641	0.96765	-0.999514	0.123212	-0.224426	1.75187	-1.54185		0.204105
257.4	0.00627952	0.539718	-0.992236	1.13103	2.50339	1.48529	-3.96169	-0.587541	0.645005	0.0811483	1.43317	-0.587748	1.39569	0.706108	0.890369	-1.48902	0.420475	-0.83459	1.4716	-1.51496		0.137074
257.6	0.51261	0.538618	-1.28662	1.08822	2.4911	1.74926	-4.60352	-0.395293	0.705441	-0.884112	0.961443	-0.0255692	2.30533	1.3523	0.510288	-1.84833	-0.0158264	-0.786457	1.20093	-1.56907		0.100037
257.8	0.745746	0.814174	-1.35147	1.21238	2.03976	1.61651	-4.7723	-0.162008	1.53883	-1.37683	0.679371	0.319073	2.89448	1.68395	0.249009	-2.10918	-0.117627	0.176314	0.94979	-1.5117		0.175913
258	0.944713	1.31342	-1.36735	0.853543	1.75531	0.892005	-4.51924	-0.42159	2.22039	-1.25669	1.07921	0.257366	2.17764	1.71304	0.32682	-2.11106	0.171964	1.17505	0.720595	-1.78274		0.207119
258.2	1.07602	1.30589	-1.32435	0.59251	1.51613	0.316555	-3.80376	-1.29817	1.911	-1.37713	1.57779	0.259534	1.16359	1.66466	0.559567	-2.35439	0.0585198	1.23534	0.786885	-1.94489		0.0960655
258.4	0.699389	1.13305	-1.40421	1.22495	1.40114	0.651651	-3.24277	-1.86311	1.05005	-1.11234	1.88292	0.421134	0.848023	1.59516	0.472953	-2.87697	-0.435735	0.567438	0.897869	-1.5645		0.0173041
258.6	-0.132391	0.899504	-1.91498	1.32863	1.51793	0.7866	-3.8281	-1.42632	0.630745	-0.101213	1.851	0.0959305	1.248	1.307	-0.0837085	-2.91325	0.0584426	0.542012	1.0435	-1.04495		-0.00678071
258.8	-1.0691	0.548614	-1.94186	0.266597	1.44933	0.421597	-4.99158	-0.763226	1.01763	0.00420263	1.74626	-0.895437	1.62724	0.883656	-0.406736	-2.98431	1.18116	0.996359	1.3222	-0.683891		-0.113565
259	-1.18035	0.703068	-1.35028	-0.789687	1.6215	0.491054	-5.08208	-0.847336	1.44679	-0.796665	2.06606	-1.87322	1.75355	0.576848	-0.287764	-3.48166	0.991341	0.60985	1.35692	-0.62958		-0.235082
259.2	-0.565563	1.39958	-1.28367	-0.594254	2.28901	1.08083	-4.26795	-1.32044	1.64622	-0.368355	2.25136	-2.2062	1.77556	0.609779	-0.118886	-3.85949	0.29445	0.0126591	1.15439	-0.926478		-0.149873
259.4	-0.472519	1.47516	-1.52462	0.0344177	2.73561	1.7962	-4.13666	-1.92971	1.4155	0.868184	1.85601	-1.99368	1.64776	0.772678	-0.105563	-3.98456	0.537372	0.104119	1.17981	-1.4369		-0.0580705
259.6	-0.94306	0.677061	-1.64937	0.279141	2.72117	1.9138	-4.21847	-2.2827	0.893237	0.930162	1.66157	-1.56275	1.54334	1.10254	-0.246964	-3.91106	1.07165	0.498603	1.7373	-1.32016		-0.055248
259.8	-0.819531	-0.0932205	-2.1832	0.232297	2.65955	1.30999	-3.41925	-2.03761	0.520851	0.295308	1.83668	-1.58983	1.86506	1.80675	-0.197141	-3.64298	0.926452	0.584243	1.95453	-0.604077		-0.0297565
260	0.327599	-0.34349	-2.6637	-0.10904	2.3278	0.835618	-2.8478	-1.80157	0.473763	0.108035	1.6411	-2.12943	2.31483	2.33186	0.206159	-2.9763	0.620451	0.47445	1.42188	-0.243245		-0.00155133
260.2	1.92438	-0.43337	-2.41842	0.0923754	1.83841	0.708423	-3.31088	-1.68075	0.563849	0.215159	0.984508	-2.52667	2.23896	1.76078	0.801812	-2.41502	0.374524	0.107723	1.34339	-0.730709		-0.0280764
260.4	3.1935	-0.592585	-1.95343	0.888315	1.75021	0.620108	-3.64877	-1.3693	0.654171	0.457925	0.550601	-2.41604	1.75362	0.739102	1.43981	-2.7064	0.526403	-0.17945	1.89781	-2.01058		-0.0202481
260.6	3.53069	-0.434863	-1.86247	0.885327	2.06605	0.672143	-3.37215	-0.839124	1.17331	0.847633	0.374603	-1.88517	1.23796	0.266551	1.58024	-3.54015	1.62825	-0.305618	1.7594	-2.48442		0.064909
260.8	3.38097	0.0999761	-1.92252	0.140663	2.29103	0.587866	-3.49591	-0.44372	1.8358	1.38135	-0.00934659	-1.19324	0.863673	0.15511	0.581169	-3.71391	1.95402	-0.191618	1.47246	-1.75796		0.100793
261	3.12279	0.532375	-2.10988	-0.449997	2.15064	0.237914	-3.82424	-0.457977	1.80337	1.78403	-0.442473	-0.630502	0.869926	0.131105	-0.629615	-2.96304	0.576218	0.0329881	1.42546	-1.06826		0.00454133
261.2	2.56566	0.586495	-1.64287	-0.203223	1.65045	0.0819635	-3.31841	-0.63576	1.39906	1.85865	-0.530697	-1.10663	1.3222	-0.236446	-0.639946	-2.40122	-0.376302	-0.0689868	1.14091	-0.636532		-0.0595818
261.4	1.77891	0.274472	-0.462254	0.553328	1.10855	0.384947	-2.88663	-0.688219	1.10171	1.74473	-0.591484	-2.47849	1.76075	-0.398472	0.0959688	-2.46096	-0.0998916	0.0135265	1.24178	0.0106287		0.000144967
261.6	0.671388	-0.17666	0.434042	0.837542	0.800361	0.839395	-2.7809	-0.414521	1.73632	1.3196	-0.991163	-3.0937	1.63732	-0.581386	0.166016	-2.58455	0.358578	0.150119	1.45806	0.226066		0.000596797
261.8	-0.368733	-0.40552	0.107196	0.574422	0.527228	0.998428	-1.83641	-0.0168018	3.11129	0.458162	-1.42871	-2.55507	1.18629	-1.1975	-0.659272	-2.33044	1.07856	-0.231066	1.03683	-0.267979		-0.110956
262	-0.451103	-0.110517	-1.10475	0.254187	0.427863	0.836013	-0.355481	-0.058133	3.46029	-0.33408	-1.16048	-1.69475	0.763695	-1.91849	-0.873804	-2.10377	1.74777	-0.425325	0.771861	-0.447869		-0.138843
262.2	0.162123	0.581967	-1.58997	0.336968	-0.133435	1.01032	0.159976	-0.433747	2.37923	-0.925997	-0.168936	-1.37196	0.825526	-2.28974	-0.00804789	-2.01363	1.76121	-0.114115	0.93693	-0.213077		-0.0554202
262.4	0.117461	0.920979	-0.95668	0.858074	-1.46149	1.46848	-0.622261	-0.60662	1.21503	-0.569825	0.530388	-1.7551	1.52284	-2.35817	0.827118	-1.79451	1.20227	-0.0226352	0.806246	-0.249356		-0.0463889
262.6	-0.420716	0.497376	-0.225183	0.931478	-2.18232	1.87057	-1.53294	-0.435396	1.23885	0.533005	0.878329	-2.06448	2.16856	-2.70781	1.05457	-1.48381	0.786708	-0.781359	0.530206	-0.641091		-0.0992726
262.8	-0.880917	-0.768507	-0.284172	0.938595	-1.4046	2.25139	-2.25356	-0.37853	2.06866	1.31989	1.29428	-1.44541	2.17712	-2.76335	0.837463	-1.1377	1.16493	-1.23925	0.340237	-1.33278		-0.0748105
263	-1.36254	-1.39846	-0.59271	1.096	-0.732477	1.42536	-2.53613	-0.377512	2.43543	0.819931	1.24087	-0.590338	1.83977	-2.73905	0.470318	-1.0915	1.93184	-0.641296	0.107205	-2.09208		-0.139369
263.2	-1.28142	-0.290338	-0.869423	0.752388	-1.14263	0.0312736	-2.39405	0.0367792	2.25071	-0.315463	1.01346	-0.776739	1.45381	-3.25356	0.326697	-1.37443	2.31351	-0.343404	0.221185	-2.34523		-0.299343
263.4	-0.244399	0.650097	-1.36596	-0.0113165	-1.8825	-0.161823	-2.30316	0.608779	1.7669	0.0374149	1.13963	-1.35321	1.55124	-3.54362	0.578874	-1.60246	2.36891	-0.888811	0.493354	-2.04373		-0.31029
263.6	0.300747	0.557358	-2.00664	-0.048286	-2.43442	0.276046	-1.87445	0.735107	1.0721	1.20875	1.14767	-1.33629	1.72274	-2.88637	1.23756	-1.79947	1.99193	-1.33468	0.620112	-1.68456		-0.226752
263.8	0.0496708	0.504243	-2.63449	0.60798	-2.41885	0.133455	-1.22292	0.422416	0.825221	1.19042	0.679375	-1.0997	1.35086	-1.8496	1.88305	-1.91094	1.17332	-1.10072	0.352791	-1.58064		-0.232253
264	0.0976515	0.440551	-2.66578	0.425426	-1.55114	-0.194208	-1.51913	0.0896286	1.01796	0.268233	0.402827	-0.815598	1.11688	-1.47337	1.57482	-1.94824	0.291627	-0.744759	-0.421103	-1.55409		-0.358091
264.2	0.260588	-0.19224	-1.86538	0.207538	-0.490753	0.0400253	-2.88969	0.133966	0.877333	0.363252	0.627866	-0.427078	1.53941	-1.63186	0.552018	-2.19576	0.491127	-1.0193	-1.29476	-1.34169		-0.412769
264.4	-0.0531443	-0.920909	-0.700935	0.876346	-0.060113	0.427209	-3.7327	0.638851	0.582914	1.14841	0.740279	-0.590732	1.63343	-1.97184	-0.0754588	-3.08068	1.77534	-1.06153	-1.70504	-0.925717		-0.352801
264.6	-0.167515	-0.8305	-0.235539	1.83306	0.0797632	0.50422	-3.42498	0.914259	0.518058	1.36632	0.838174	-1.35093	1.53933	-2.40378	-0.130837	-3.77769	2.14467	-0.483492	-1.57932	-0.72869		-0.26877
264.8	-0.177079	-0.507546	-0.0776247	1.85949	0.37989	0.568525	-2.8877	0.699478	0.738308	1.20937	0.884156	-1.71895	1.38149	-2.18132	-0.225767	-3.04509	1.53981	-0.540521	-1.19697	-1.02672		-0.216239
265	-0.380918	-0.241567	0.559064	0.959761	0.78791	0.829104	-2.58731	0.356854	1.23344	1.11688	0.559729	-1.43018	0.936937	-1.52615	-0.398514	-1.45956	1.46464	-1.51438	-0.375906	-1.50571		-0.130794
265.2	-0.324302	0.978676	0.872374	0.700365	1.22166	0.790107	-2.14941	0.0378678	1.51561	0.963561	0.642409	-1.4675	0.553684	-1.59626	0.0206052	-0.638991	1.80501	-2.48569	0.73531	-1.45543		0.0359825
265.4	-0.393476	1.768	0.358553	0.771063	1.46931	0.349882	-1.7878	0.0799754	1.16517	1.10576	1.52157	-1.45754	0.498365	-1.84781	0.449345	-0.679648	1.79401	-2.88217	1.38861	-1.24737		0.12119
265.6	-0.256867	0.943796	-0.234399	0.45057	1.07966	0.34958	-2.12796	0.579302	0.794004	1.10758	1.85094	-1.2833	0.583073	-1.28837	0.29215	-0.981839	1.59878	-2.34752	0.894756	-1.43561		0.0284165
265.8	0.139626	0.120565	-0.484408	0.0672736	0.130404	0.88663	-3.09374	0.773118	1.06076	1.21366	1.30729	-1.12423	0.48168	-0.44975	-0.0248327	-0.528541	1.4886	-1.38067	0.31785	-1.64303		-0.0370872
266	0.268941	0.10958	-0.22142	0.0847399	-0.699161	0.947294	-3.61219	0.690614	1.83062	2.0192	0.552544	-0.599894	0.414623	-0.259478	-0.349597	0.112397	1.18778	-1.03687	0.841443	-1.49106		0.039505
266.2	0.0420736	0.21842	0.174441	0.599685	-0.934882	0.287825	-3.19472	1.0167	2.08751	2.57263	-0.0847548	0.315234	-0.019257	-0.670683	-0.6464	0.215189	0.724989	-1.19781	1.01026	-0.952755		0.0781849
266.4	0.39874	-0.357626	0.0691623	1.31884	-0.480525	-0.195326	-2.85548	1.42811	1.5965	2.20606	-0.347002	0.435945	-0.721942	-1.01227	-0.89433	0.272426	0.445364	-1.24553	0.266559	-1.10977		-0.0391046
266.6	0.905141	-1.05778	-0.304482	1.69274	0.250553	-0.398679	-3.32894	1.59549	1.02513	2.0129	0.305759	-0.226438	-1.02663	-0.499694	-0.927344	0.0492185	0.441599	-1.05702	-0.172706	-2.31007		-0.151563
266.8	0.847345	-0.900463	-0.6135	1.44726	0.506292	-0.593647	-3.86543	1.6324	0.900347	1.93966	1.27795	-1.04699	-0.877607	-0.010968	-0.610548	-0.65328	0.261701	-0.660223	0.269643	-2.65431		-0.170219
267	0.522098	-0.212192	-0.826996	1.20155	0.547794	-0.339645	-3.89104	1.42451	0.947899	0.891952	1.32342	-1.71248	-0.394636	-0.424076	-0.0834291	-1.39648	0.231763	-0.374842	1.10393	-2.00083		-0.173087
267.2	0.346773	-0.0230273	-0.567871	1.08661	1.09661	0.0883863	-3.41828	1.07147	0.830228	-0.314788	0.832932	-2.17557	0.021384	-0.94545	-0.0458469	-1.58393	0.624286	-0.406846	1.44239	-1.78249		-0.191151
267.4	0.566411	-0.706124	-0.194013	1.28256	1.7024	-0.333766	-3.06525	1.10602	0.555148	-0.347463	0.973203	-2.24889	-0.0159567	-0.98653	-0.439395	-1.2542	1.03665	-0.644889	1.30853	-1.91126		-0.18084
267.6	0.962211	-1.25903	-0.502479	1.61603	1.74127	-0.911011	-3.14805	1.87618	0.602281	0.39367	1.79522	-1.63846	-0.375894	-0.40217	-0.0219543	-0.807168	0.837017	-0.683986	1.03341	-1.49493		-0.0193926
267.8	0.740341	-0.87562	-0.681865	1.19777	1.32577	-0.393013	-3.25407	2.26783	0.899759	0.920229	1.95901	-0.781244	-0.332767	0.381269	0.98786	-0.428357	0.403899	-0.360472	0.737189	-0.986991		0.186326
268	-0.284617	-0.371207	0.0703493	0.551527	0.696191	0.627637	-3.2312	2.03229	0.850925	1.45947	1.1974	-0.478422	0.234129	0.355772	1.09636	-0.490791	0.480648	-0.113221	0.11139	-1.25379		0.177043
268.2	-1.45308	-0.822333	0.60658	0.489817	0.503829	0.460135	-3.28451	1.93484	1.06981	1.9455	0.30786	-0.357464	0.222321	-0.141287	0.447386	-0.750923	0.902905	-0.238399	-0.529576	-2.19564		-0.0441112
268.4	-2.17675	-1.03938	0.263732	0.328377	0.962812	-0.568379	-3.089	1.68415	1.84254	2.10032	0.461544	-0.201399	-0.147258	-0.350788	0.0226781	-0.628845	0.939095	-0.939986	-0.517497	-2.89841		-0.197622
268.6	-2.59529	-0.586572	0.110034	-0.0177406	1.4947	-0.821882	-2.432	1.19308	2.46567	1.44437	1.0834	0.0904443	0.585922	-0.387083	-0.29017	-0.136931	0.785868	-1.84945	-0.108039	-2.71726		-0.134447
268.8	-2.84104	-0.28495	0.500026	-0.0782313	1.91764	0.125019	-2.21254	1.03597	2.34061	0.850518	0.990713	0.463501	1.26823	-0.089728	-0.600627	-0.221141	0.444752	-1.97906	0.281345	-2.00729		-0.00481455
269	-2.84271	-0.156851	1.13616	0.0634078	2.23648	1.02767	-2.75595	1.43814	1.83757	1.0341	0.479005	0.460823	0.856927	0.717358	-0.0598628	-0.661793	-0.185899	-1.34916	0.937312	-1.3247		0.144401
269.2	-2.40941	0.0315869	1.63676	0.349218	2.50326	0.62464	-3.84789	2.42737	1.75044	0.311203	0.536844	-0.200956	0.526127	0.83484	0.684452	-0.760252	-0.451122	-1.03234	1.65946	-1.07027		0.205199
269.4	-1.55036	-0.240149	1.14864	0.522153	2.67704	0.175031	-5.45789	2.79933	1.97783	-0.6084	1.19979	-0.912472	0.689179	-0.00346809	0.750027	-0.753858	-0.292112	-1.06139	1.87517	-1.04572		0.0944174
269.6	-0.540195	-0.815638	0.0609842	0.171494	2.74139	0.897311	-7.07224	2.11555	2.26755	-0.0429889	1.72516	-0.97289	0.651086	-0.392452	0.355821	-0.752523	0.0236821	-0.845327	1.90364	-0.668868		0.0405275
269.8	-0.236637	-0.613569	-0.277889	-0.518012	2.59919	1.1164	-8.15855	1.55898	2.70181	0.545355	1.26009	-0.759188	0.215324	-0.196195	-0.18434	-0.690889	0.326936	0.0280566	1.94854	-0.294063		0.0185673
270	-0.685833	-0.0361276	-0.000568902	-0.827172	1.75801	0.107755	-8.46212	1.43663	3.00871	-0.143707	0.544399	-0.543815	-0.539757	-0.311031	-0.20445	-0.935784	0.300377	0.925328	1.53825	-0.400114		-0.173551
270.2	-1.1006	0.327531	0.144828	-1.37571	0.246134	-0.449856	-8.576	1.55974	2.61982	-0.253276	0.473406	-0.208125	-0.648623	-0.420119	0.201167	-1.45707	-0.0179324	1.18866	1.30476	-0.541939		-0.34916
270.4	-0.972032	0.288177	0.0228553	-1.94148	-0.851458	0.0128586	-8.17143	1.62294	2.15071	0.315805	0.204317	-0.186198	-0.0771505	0.142187	0.392597	-1.78016	-0.317815	0.739289	1.46722	-0.742199		-0.384049
270.6	-1.05628	-0.545844	-0.237041	-1.78488	-0.968642	0.70911	-7.67303	1.60707	1.73338	0.761554	-0.304328	-0.85522	0.0837848	0.599465	0.278361	-1.69267	-0.783108	0.0500498	1.21471	-1.42222		-0.514288
270.8	-1.74037	-1.53273	0.203678	-1.23121	-0.430194	1.05836	-8.16301	2.04399	1.24832	0.91855	-0.686224	-1.33117	-0.649578	0.483524	0.550403	-1.83599	-1.31474	-0.312527	1.14662	-2.08448		-0.682939
271	-2.25403	-1.72923	1.30134	-0.805288	0.355416	1.1398	-8.60291	2.39476	1.12946	0.664914	-1.27209	-1.11369	-0.94215	0.545709	0.697691	-2.5506	-0.556927	-0.314764	1.40901	-2.01197		-0.625778
271.2	-2.72205	-1.20226	1.76802	-0.699403	1.20478	0.831766	-8.52167	2.20226	1.42252	0.390402	-1.04664	-0.329565	0.0972883	1.04082	0.0472485	-3.23234	0.676569	0.0802201	1.60555	-1.51219		-0.394935
271.4	-3.45618	-0.706624	1.10656	-0.611045	1.93783	0.130183	-8.91171	2.14817	1.97909	0.0982275	0.518464	0.170125	1.12258	0.935967	-0.430186	-3.16629	0.424977	0.465426	1.97114	-0.879409		-0.257635
271.6	-3.5602	-0.854024	-0.00125159	-0.487901	2.04268	-0.0258645	-9.01323	2.23722	2.36204	-0.263082	1.8458	-0.240471	0.98343	0.308391	0.123418	-2.37546	-0.397204	0.230424	2.7499	-0.352497		-0.234394
271.8	-3.02403	-1.31638	-0.0228002	-0.600431	1.57887	0.347738	-8.14732	1.95753	2.69785	0.0221638	1.77679	-0.655411	0.605685	0.07575	0.962184	-1.97239	-0.322111	-0.670624	3.23507	-0.656706		-0.206429
272	-2.72806	-1.46526	0.948078	-0.87582	1.18434	0.504074	-7.4557	1.57222	3.00186	0.523715	1.44084	-0.800776	0.538816	0.114054	0.921133	-2.5243	0.21647	-1.08827	2.57911	-1.52393		-0.245871
272.2	-2.53543	-1.60401	1.34239	-0.877855	1.08166	0.430378	-7.33377	1.41776	2.87253	0.165635	1.57619	-0.556686	0.380686	0.103754	0.25613	-3.13684	0.548006	-0.436562	1.52592	-1.86958		-0.332485
272.4	-2.20187	-1.50638	1.25033	-0.75016	1.20206	0.452196	-7.6023	1.4949	2.51577	-0.598468	1.32212	-0.636931	0.539531	0.108517	-0.609901	-2.61477	0.428326	-0.16589	0.90696	-1.89254		-0.417924
272.6	-2.18909	-0.532183	1.39663	-1.25513	1.54762	0.370635	-8.00486	1.57072	1.8686	-0.851416	0.772413	-1.34524	0.700912	0.14411	-0.865762	-1.35095	0.281874	-0.884592	0.680362	-2.50033		-0.522283
272.8	-2.20437	0.128796	1.36752	-1.84404	1.29559	-0.150925	-8.19026	1.45618	1.20547	-0.298904	0.883263	-1.92227	0.494395	0.253892	-0.37138	-0.850967	0.517025	-1.25179	0.820248	-2.8207		-0.574162
273	-1.87937	-0.196229	1.4589	-1.55277	0.727164	-0.361417	-7.97445	1.12232	0.999306	0.342092	1.26871	-2.21565	0.325355	0.377777	0.298544	-1.04987	0.390221	-0.932754	0.967206	-2.22239		-0.505365
273.2	-1.77415	-0.774613	2.09617	-0.814229	1.06827	0.115861	-7.34289	1.0054	0.698977	0.748548	1.09571	-2.32013	0.53789	0.526608	0.58555	-0.83633	-0.77275	-0.250382	0.847217	-1.60774		-0.358351
273.4	-1.91192	-0.952183	2.10957	-0.205163	1.70265	0.580285	-6.63052	1.32478	0.241332	0.922198	0.928418	-2.29253	0.894009	0.450925	0.191435	-0.688885	-2.6511	0.281125	0.956004	-0.958498		-0.285403
273.6	-2.3276	-0.872417	1.70852	-0.264782	1.29345	0.871183	-6.3599	1.43155	0.248819	0.684956	1.77102	-1.75808	0.812151	0.00242714	-0.191868	-0.801066	-4.47607	0.0267067	1.62151	-0.0609265		-0.33202
273.8	-2.69021	-0.582989	1.86771	-1.12874	0.24324	1.4968	-6.44911	1.04333	0.81914	0.601079	3.01849	-0.542331	0.786946	-0.663006	-0.485247	-0.294993	-5.89079	-0.57913	2.18389	0.352342		-0.344678
274	-2.55577	0.116298	1.78067	-1.59782	-0.739884	1.97169	-6.03555	1.20538	1.27352	0.642155	3.26185	0.681284	1.20271	-0.466782	-0.856471	-0.0820592	-6.83176	-0.599716	1.62475	0.133134		-0.293619
274.2	-1.88379	0.472295	1.00863	-0.858748	-1.33492	1.68105	-5.32107	1.53641	1.59117	0.0269298	2.10052	1.48111	1.03284	0.194281	-1.10168	-1.65814	-7.08112	0.199799	0.488175	-0.209354		-0.381781
274.4	-1.2957	-0.0475173	0.496652	-0.376193	-1.0517	1.40424	-5.46694	1.3517	1.99009	-0.800654	0.813439	1.44707	0.296761	-0.114658	-0.702658	-3.80873	-6.73033	0.300644	-0.611255	-0.213047		-0.655939
274.6	-1.12388	-0.679304	0.904473	-1.15748	-0.728844	1.51803	-5.89287	0.78792	1.89068	-0.895816	0.582838	0.777153	0.0646689	-0.770146	0.195367	-4.62298	-6.55961	-0.867509	-1.31036	-0.0143248		-0.8951
274.8	-1.2591	-0.674642	1.90165	-2.05175	-0.821439	1.40853	-5.88791	0.334109	1.22667	-0.409889	1.07328	0.540544	0.371384	-0.283697	0.720961	-4.49205	-6.24925	-1.73055	-1.62937	-0.315815		-0.911417
275	-1.09835	-0.0729997	2.16298	-2.1569	-0.514753	1.42591	-5.95254	0.653425	0.707444	0.262378	1.56631	0.909262	0.620831	0.979222	0.876068	-4.76747	-5.28561	-1.67986	-2.12487	-0.978151		-0.723383
275.2	-0.6703	0.688366	1.4176	-1.65051	0.121951	1.85516	-5.99465	1.15924	1.23336	0.855962	1.43195	1.42481	0.940101	1.5618	0.693228	-5.73055	-4.69765	-0.909258	-2.92256	-1.48509		-0.533853
275.4	-0.314113	0.936714	0.990985	-0.809623	-0.206351	1.59211	-5.76298	1.57974	2.62065	1.36378	0.747997	1.64479	1.4736	1.06216	0.376984	-6.03897	-4.43443	-0.484635	-3.87836	-1.60619		-0.457308
275.6	-0.140121	0.787727	1.77603	-0.360848	-0.951398	0.640079	-5.36023	1.66772	3.17763	1.68687	0.529185	1.45946	1.71695	0.670635	-0.0711825	-4.88483	-3.73266	-0.784711	-4.13364	-1.09817		-0.370275
275.8	0.152931	0.364377	3.22063	-0.310192	-0.873939	0.519945	-5.33623	0.979763	2.31045	1.2215	0.826361	0.621794	1.29238	1.0879	-0.592481	-4.14039	-2.89689	-1.23564	-3.67233	-0.24479		-0.335243
276	0.606839	0.0736864	3.91212	-0.0385217	-1.05151	1.17897	-5.2852	-0.028118	1.22044	0.431917	0.985244	-0.282888	1.00657	1.54307	-0.713782	-4.88264	-2.3353	-1.57806	-3.32166	0.287588		-0.413562
276.2	0.778565	0.0836422	3.37882	0.366094	-1.46857	1.03936	-4.42579	0.0361166	1.30727	0.726677	0.717687	-0.617267	1.29798	1.29013	-0.396963	-5.14708	-1.93356	-1.56245	-3.75979	-0.0639895		-0.417656
276.4	0.286091	0.262582	2.57588	0.338365	-1.1089	0.276144	-3.39822	1.12156	1.77731	1.51375	0.828128	-0.28563	1.85806	0.452218	-0.407159	-4.06557	-1.8576	-0.853688	-4.8818	-0.837163		-0.320283
276.6	-0.243513	0.313124	2.81445	0.0569272	-0.327617	0.304363	-3.1105	1.22043	1.26941	1.62868	1.31351	0.205919	2.05399	-0.402592	-0.531105	-3.06613	-2.18816	-0.338221	-5.71559	-1.278		-0.301032
276.8	-0.0901744	0.130824	3.94091	-0.47821	0.488446	1.30664	-3.5327	0.288893	0.647338	1.5566	1.27143	0.123765	1.72096	-0.901244	-0.12755	-2.53391	-1.95252	-0.773225	-5.94247	-1.38151		-0.311885
277	0.623164	0.464457	4.15207	-0.74942	0.629806	1.7885	-4.19736	-0.371984	0.479807	1.46578	0.73032	-0.0107472	0.676657	-1.16525	0.0832157	-2.61374	-1.45094	-1.30068	-5.49402	-1.43893		-0.384966
277.2	0.81122	0.885978	3.07956	-0.477344	0.269508	1.49773	-4.79244	-0.227796	0.756778	0.597366	0.221652	0.436569	-0.144458	-0.895673	-0.547572	-2.95262	-2.08423	-1.30692	-4.4828	-1.33865		-0.534706
277.4	0.197549	0.923412	1.99932	-0.128062	0.426412	1.54497	-4.82644	0.446215	1.96159	-0.302338	-0.322342	0.859687	0.415272	-0.0247679	-0.477321	-3.08387	-2.96485	-0.919905	-4.0828	-1.04946		-0.470387
277.6	0.0860502	1.32152	1.00646	0.0784458	0.831147	1.85135	-4.26196	0.607571	2.90271	-0.0348892	-0.541202	0.313921	1.09474	0.168359	0.539186	-3.5822	-2.41043	-0.534787	-4.57	-0.948851		-0.304143
277.8	0.627453	1.82127	0.194838	-0.219887	0.592728	1.24816	-3.6545	0.220194	2.57567	0.521648	0.634905	-0.564125	1.08571	-0.210985	0.395273	-4.28714	-0.788555	-0.383315	-4.67002	-1.43662		-0.314865
278	0.827687	1.8785	0.567855	-0.519411	-0.0463026	0.226272	-3.27208	-0.0891737	2.05927	0.530436	2.35795	-0.874825	1.19207	0.212418	-0.343005	-4.49551	-0.0977065	-0.741055	-4.31296	-1.65338		-0.329648
278.2	0.724809	1.5628	1.63655	-0.162329	-0.198049	0.107125	-2.9069	-0.303546	2.36986	0.649298	1.99404	-0.736091	1.45517	0.933021	-0.188167	-4.06385	-0.57054	-0.907971	-4.72429	-1.10902		-0.221904
278.4	0.728901	1.29909	2.24012	0.904486	0.193333	1.16331	-2.72007	-0.691951	2.38802	1.14831	0.201019	-0.102126	1.88604	0.676482	0.601018	-3.58839	-1.01334	-0.598431	-5.55679	-0.887047		-0.0864009
278.6	0.635083	0.759272	2.02124	1.56229	0.116192	1.89596	-3.2091	-0.929502	1.85125	1.49033	-0.492424	0.66127	2.39758	-0.41425	1.50389	-3.26598	-1.28617	-0.908742	-6.34481	-1.2589		-0.160776
278.8	0.490008	-0.236251	1.44249	0.911122	-0.599349	1.55359	-3.26835	-0.650179	2.02752	1.41309	-0.174019	0.581238	2.31048	-0.780673	1.9636	-2.92115	-1.38059	-1.45727	-6.69871	-1.3188		-0.33961
279	0.738953	-0.359132	1.42984	0.00255639	-1.12769	0.990543	-2.62039	-0.190396	2.3551	1.18719	0.28877	-0.175447	1.62324	-0.0106933	1.52437	-2.58284	-1.46782	-0.862792	-5.81822	-1.11348		-0.309417
279.2	1.32792	0.848217	1.45057	-0.286251	-0.521282	0.838629	-2.09195	-0.284847	2.09653	1.00773	0.673572	-0.35339	1.06729	0.590495	0.790722	-2.17145	-1.76974	0.26177	-4.25714	-0.802104		-0.0792351
279.4	1.60045	1.76054	1.66181	-0.312595	0.0813043	0.465905	-2.22264	-0.313442	1.92666	0.648142	0.864397	-0.236523	0.747529	0.489531	0.558863	-2.1543	-1.39104	0.701886	-3.52032	-0.38441		0.0485876
279.6	1.20999	1.0889	2.5908	-0.411193	-0.432379	-0.0898022	-2.57392	0.448078	2.34801	0.427455	0.947543	-0.268435	0.478027	0.167101	0.726538	-2.27406	-0.316338	0.461125	-3.89725	-0.526074		0.00520561
279.8	0.618778	-0.348625	2.62601	-0.21161	-0.547714	0.191907	-2.3911	0.830332	2.85733	1.00634	1.02689	-0.394301	0.684152	-0.161946	0.355067	-2.06205	0.436812	0.475002	-4.07104	-0.960097		-0.00199321
280	0.555616	-0.969054	1.50565	-0.306533	0.0635871	0.929678	-2.36414	0.552914	2.93853	2.0781	0.867914	-0.748083	0.866999	-0.611511	-0.243958	-2.31468	0.290849	0.279157	-3.77182	-0.856511		-0.0628651
280.2	1.2447	-0.42808	0.72754	-0.78752	0.0417171	1.33432	-2.63194	0.419393	2.80527	2.68135	0.885175	-0.846771	0.412754	-1.01554	-0.592722	-3.11396	-0.303616	-0.491379	-3.64878	-0.576576		-0.194233
280.4	2.10763	0.276958	0.648183	-0.926824	-0.405722	1.21745	-2.63387	0.836756	2.56516	2.1241	1.23936	-0.696722	0.410783	-1.097	-0.291843	-3.22583	-0.723743	-0.529628	-3.37978	-0.434171		-0.145937
280.6	2.46287	0.34009	0.384892	-0.953962	-0.224706	0.656041	-2.22361	1.36675	2.2573	1.71053	1.26243	-0.27126	1.24759	-0.520551	0.70206	-2.63846	-0.796431	-0.110392	-2.63852	0.0785984		0.104563
280.8	2.12982	-0.0792418	-0.044774	-1.47809	-0.131674	0.466394	-1.66348	1.48622	2.19812	1.82592	1.00305	0.0679761	1.62843	-0.162227	1.31006	-2.25261	-0.645176	-0.10995	-2.37553	0.727498		0.195037
281	1.55294	-0.827678	-0.346389	-1.59476	-0.625457	0.96689	-1.21037	1.36328	2.02693	1.58105	1.14075	-0.0719577	1.24879	-0.608768	1.07809	-2.03528	-0.360277	-0.410785	-3.07119	0.498748		0.0147271
281.2	0.984518	-1.49775	-0.699901	-1.06983	-0.672168	1.56559	-0.905686	0.919794	1.79361	2.13582	1.03563	-0.489635	0.694864	-0.636864	0.750381	-1.23112	-0.165386	-0.61197	-3.17325	-0.317071		-0.0795213
281.4	0.615839	-1.49824	-0.859351	-0.495484	-0.0991078	1.1776	-0.678862	-0.0938819	1.6314	3.44946	0.34512	-0.889825	0.659758	-0.112093	0.520326	-0.295736	-0.0063647	-1.00429	-2.4102	-0.743346		-0.0393644
281.6	0.773952	-0.912486	-0.993879	-0.366604	-0.302517	0.430511	-0.589292	-0.746247	1.03592	3.76635	-0.235715	-0.751884	0.929409	0.0871499	0.601336	-0.159289	-0.0854494	-1.23575	-2.42287	-0.483936		-0.0830646
281.8	1.09645	-0.80607	-1.16522	-0.297814	-1.25576	0.266463	-0.766957	-0.194405	0.877003	2.72209	-0.790424	-0.710281	0.627039	-0.0513126	1.01239	-0.110552	-0.661809	-1.07912	-3.01892	0.346218		-0.19805
282	1.50499	-1.54867	-0.693718	-0.214542	-1.53812	0.526722	-1.24142	0.340597	1.71762	1.95055	-1.41182	-1.26674	0.504417	-0.15299	1.19825	-0.0509273	-0.873922	-0.709575	-2.81356	0.795065		-0.198889
282.2	1.54708	-2.16391	-0.119843	-0.122981	-0.575837	0.949531	-1.36397	0.132672	2.27282	2.34926	-1.93737	-1.97389	0.861892	0.212626	0.655327	-0.392075	-0.788081	-0.39118	-2.27824	0.537597		-0.129429
282.4	0.950569	-2.00002	0.0919701	0.213691	0.237186	1.35214	-1.12079	-0.0422168	2.14547	2.66727	-1.76447	-2.0864	0.694838	0.782514	-0.209915	-1.10027	-0.793351	-0.485403	-2.28979	0.239812		-0.125858
282.6	0.650648	-1.50038	0.749822	0.0530054	0.161147	1.17488	-0.775941	-0.00589771	1.81804	2.44941	-0.524254	-1.33865	0.0255837	0.866667	-0.863689	-1.35981	-0.631824	-0.895476	-2.06326	-0.274207		-0.114209
282.8	0.825681	-1.24226	1.21198	-0.786634	0.195975	0.673517	-0.638915	-0.194824	2.04013	2.72059	0.531161	-0.596257	0.172112	1.12292	-1.42796	-0.792791	-0.504999	-1.52817	-1.67098	-0.637393		-0.026356
283	0.645732	-1.25453	0.653244	-1.47405	0.61088	0.682174	-0.902372	-0.600268	2.31835	2.73117	0.716133	-0.357028	0.938824	1.51479	-2.12484	-0.226752	-0.787089	-2.22196	-1.94806	-0.792203		-0.0938931
283.2	-0.0655055	-1.0496	0.503554	-1.3479	0.370163	0.980961	-1.16922	-0.448991	1.45024	1.51145	0.556732	-0.120263	1.03458	1.21362	-2.57414	-0.336718	-0.740788	-2.65595	-2.64678	-0.959893		-0.324722
283.4	-0.730198	-0.850412	1.16324	-0.918528	-0.15343	0.472974	-0.730369	0.0128311	0.790154	0.411013	0.0252839	0.0397294	0.30629	0.542902	-2.17472	-0.952159	-0.176742	-2.0746	-3.31584	-1.04183		-0.467721
283.6	-0.719608	-1.2932	1.78651	-0.724472	-0.282615	-0.655249	-0.467091	-0.266152	1.60704	0.690688	-0.16176	0.091782	-0.221371	0.189956	-1.41545	-1.07762	0.356624	-0.770392	-3.80835	-0.811251		-0.397599
283.8	-0.202685	-1.53561	2.23015	-0.958686	-0.411901	-0.754452	-1.20238	-0.802957	2.42572	1.90699	0.0962583	0.331599	0.132922	0.0753973	-1.21109	-0.833576	0.289976	-0.250036	-3.67564	-0.367153		-0.235857
284	0.46799	-1.0074	2.42306	-1.25745	-0.405468	0.0435644	-1.42872	-0.882685	2.11475	2.45397	-0.0681341	0.0939059	0.722088	0.171616	-1.15081	-1.05502	-0.456021	-0.801151	-2.96655	0.0570417		-0.146572
284.2	0.793901	-0.608816	1.39224	-1.36906	-0.119904	0.479686	-0.865557	-0.397854	1.47134	2.26884	-0.770595	-0.737806	0.856272	0.672878	-0.689386	-1.63307	-1.07423	-1.37208	-2.59738	0.197911		-0.205134
284.4	0.512497	-0.762259	-0.00742478	-0.999891	0.31327	0.45359	-0.708071	0.176568	0.929543	2.0597	-1.07294	-1.07314	0.37063	0.844465	-0.265402	-1.33346	-0.851475	-1.29951	-2.33601	-0.0423205		-0.254582
284.6	0.414703	-0.255761	-0.530638	-0.215355	0.87377	0.335315	-0.956115	0.368643	0.234552	1.45592	-0.627551	-0.450858	-0.218786	-0.0127539	-0.0934923	-0.210064	-0.713219	-0.953081	-2.06786	-0.532364		-0.20775
284.8	0.998589	0.803733	-0.507007	0.286454	1.44119	-0.703754	-1.1908	0.46878	-0.0874674	0.846359	-0.322136	0.00674808	-0.16298	-0.602311	0.144131	0.0259317	-0.639532	-0.8479	-2.34276	-0.604557		-0.149464
285	1.63899	0.998272	-0.339268	0.777086	1.29192	-2.43718	-1.22212	0.703906	0.177278	1.1587	-0.760738	-0.849898	0.170421	-0.115503	0.214365	-0.0313984	0.233188	-0.962254	-2.52532	-0.114436		-0.0996992
285.2	1.8079	0.650753	0.190877	0.979324	0.419814	-3.11479	-0.868893	0.348916	0.860212	1.99642	-1.32174	-2.24185	0.239602	0.485171	-0.218779	0.460755	0.863482	-0.988746	-1.7796	0.147334		-0.0541918
285.4	1.54009	0.573181	0.856187	0.74209	-0.156249	-2.44362	-0.284876	-0.780758	1.9483	2.24536	-0.950345	-2.45034	0.201078	0.0386606	-0.409772	0.466778	0.621205	-1.28366	-1.15375	0.153736		-0.0263352
285.6	1.73013	0.454703	0.827957	0.866799	0.139813	-1.44991	0.142942	-1.07527	2.61873	2.04464	-0.252651	-1.72889	0.115272	-0.900512	-0.126699	0.021018	0.5215	-1.34435	-1.75191	0.471282		0.0662295
285.8	2.00579	0.39909	0.568101	0.990841	0.682398	-0.757313	0.497128	-0.482046	2.63582	1.84344	-0.533186	-1.13976	0.0169876	-1.45552	-0.282788	-0.235472	0.957083	-0.68436	-2.48278	0.425209		0.148433
286	1.85277	1.10407	0.691806	0.612776	1.10538	-0.651845	0.877448	0.013186	2.50446	1.75428	-1.48759	-0.838138	0.243598	-1.74202	-0.44307	-0.550962	1.21839	-0.215562	-2.23639	-0.0202919		0.189615
286.2	1.48669	1.56328	0.916752	0.564062	1.39799	-1.42714	0.736585	0.312261	2.56667	1.97357	-2.21898	-0.943662	0.36469	-1.2934	-0.0301182	-1.06394	0.981874	-0.474314	-1.61385	-0.0459388		0.187655
286.4	0.877629	0.776612	0.703826	0.909366	1.218	-1.60483	0.0328088	0.469116	2.80556	1.80888	-2.3689	-1.47619	0.121903	-0.160181	0.308278	-1.40904	0.255909	-0.678145	-1.4999	0.0140264		0.0552368
286.6	0.60339	-0.386317	0.593785	0.841029	0.72644	-0.365576	-0.225786	0.411588	2.72921	1.38086	-1.77068	-1.51504	0.132867	0.416743	0.488703	-0.944144	-0.693433	-0.534715	-1.70899	-0.14027		0.00198319
286.8	0.621195	-0.492164	1.30549	0.453334	0.823894	0.39455	0.150273	0.516396	2.28496	1.1232	-0.915798	-0.765232	0.397224	0.561691	1.07865	0.00557464	-1.13489	-0.615156	-1.75514	-0.19689		0.192058
287	0.725572	-0.190496	2.18299	0.135148	1.28217	-0.354848	-0.0815318	0.632945	2.12531	0.961176	-0.84678	-0.164117	0.616429	0.668304	1.32868	0.172515	-1.03671	-0.874199	-1.71927	0.244042		0.290367
287.2	1.12681	-0.589563	2.36732	0.00201357	1.40517	-1.09571	-0.744932	0.324693	2.08351	0.873625	-1.17697	-0.116721	0.452687	0.710613	0.74069	-0.4917	-0.676827	-1.22862	-1.87232	0.385021		0.123939
287.4	1.59759	-1.59565	2.46274	0.0584732	1.54375	-0.737347	-0.884559	0.302725	1.83055	0.754735	-0.718997	-0.425218	0.354987	1.04626	0.265102	-0.732848	-0.289704	-1.46458	-2.11749	0.138166		0.069434
287.6	1.24668	-2.20521	2.55381	0.486021	1.60878	0.217708	-0.890096	0.875676	2.00272	0.806494	0.0759098	-0.829486	0.648639	1.03842	0.0309148	-0.158813	-0.0387581	-0.851705	-2.57602	0.247467		0.214457
287.8	0.36817	-2.14795	2.31388	1.27555	1.0298	1.17308	-1.01348	1.18611	2.54133	0.995574	0.221642	-0.967273	0.77703	0.345579	-0.27602	0.340453	0.101299	-0.0603272	-2.9402	0.517306		0.289077
288	0.106735	-2.01294	2.25684	1.53792	0.460785	1.40901	-1.08919	1.19846	2.91345	1.15889	-0.239416	-0.878558	0.493127	-0.158115	-0.381878	0.109004	0.261253	0.0152265	-2.8932	0.483919		0.237566
288.2	0.416699	-1.85903	2.30741	0.549123	0.717546	1.00656	-1.01129	1.58665	2.62754	1.10396	-0.465413	-0.851978	0.336473	-0.238364	-0.0244511	-0.215749	0.459012	-0.236127	-2.33749	0.126246		0.199867
288.4	0.837447	-1.48186	2.2797	-0.478716	1.08396	0.651266	-0.420052	2.16796	1.9712	1.37883	-0.357249	-1.13639	0.317783	-0.378414	0.590053	0.126804	0.413707	-0.127898	-1.69645	0.0398834		0.289079
288.6	1.14768	-0.528889	1.60781	-0.424608	0.463697	0.763115	0.567037	2.14337	1.98255	1.96881	-0.0445505	-1.64753	0.418365	-0.344779	0.89746	0.824865	0.516176	0.107997	-1.56224	0.732243		0.479428
288.8	0.884482	0.273735	0.790302	0.15924	-0.287251	1.03083	1.17734	1.08424	2.55202	2.18009	0.107969	-1.92733	0.642981	0.210714	0.906772	0.947609	0.908742	-0.0978276	-1.63696	0.99481		0.545126
289	0.393668	0.316992	0.484855	0.760953	-0.70097	1.16723	1.32234	0.15807	2.69367	1.78742	-0.138122	-1.63542	1.18856	0.558062	1.20296	0.40744	0.689076	-0.0570267	-1.61777	-0.0075565		0.448722
289.2	0.492232	0.523691	0.432998	0.890839	-1.39424	1.62154	1.33459	0.696903	1.80811	1.14868	-0.321185	-1.03573	1.20269	0.0503803	1.27987	-0.342085	-0.137082	0.155061	-1.25836	-0.876138		0.313638
289.4	0.840817	0.915692	0.385619	0.643736	-1.82327	2.39394	1.07985	1.63488	0.89623	0.841832	-0.187814	-0.76276	0.539681	-0.528532	0.177883	-0.823009	-1.10869	-0.283185	-0.793701	-0.652855		0.169318
289.6	0.701579	1.14793	0.266358	1.06615	-1.61675	1.9977	0.796977	1.58622	1.06408	0.967935	-0.0783267	-1.32345	0.438428	-0.896674	-0.705319	-0.512076	-1.64716	-0.849584	-0.393972	-0.110698		0.0949673
289.8	0.458164	1.00714	-0.0677052	2.08316	-1.63686	0.860218	0.848378	0.759261	1.34266	1.63746	0.00427237	-1.62422	0.740166	-0.990112	-0.835122	0.358767	-1.05014	-0.615146	-0.113285	0.236892		0.170198
290	0.576257	0.436643	-0.785769	2.16695	-1.73121	0.415996	0.386507	0.140701	1.26784	1.79215	0.117412	-1.07973	0.61982	-0.505657	-0.908065	0.819859	-0.0270193	-0.555001	-0.213117	0.260428		0.15975
290.2	0.721352	-0.165673	-1.78359	1.4029	-0.90622	0.697459	-0.564167	0.484791	1.72574	1.48771	0.489761	-0.78907	0.39751	-0.533616	-0.188179	0.200703	0.523544	-0.906592	-0.879758	-0.125085		0.064476
290.4	0.691545	-0.45506	-2.1468	0.548438	0.1401	0.778084	-0.49136	0.939955	2.37138	1.77732	0.841646	-0.471674	0.644758	-1.25924	0.566151	-0.550958	0.198941	-1.12295	-1.7042	0.0357945		0.0665934
290.6	0.996416	-0.796808	-1.29058	-0.108631	0.57537	0.363116	0.244615	0.608373	2.28127	1.73493	0.493796	0.0240511	1.4129	-1.68681	0.449116	-0.334803	-1.31273	-0.806692	-2.09462	0.761995		0.0757137
290.8	1.43646	-1.34087	0.346785	-0.137458	0.812136	0.0842328	1.10077	0.164661	1.82345	0.543016	-0.036265	-0.0021033	2.19984	-1.66009	0.459088	0.342952	-2.32268	-0.390406	-1.7625	1.27763		0.146932
291	1.71948	-1.4554	1.55045	0.0376853	0.935294	0.330817	1.7571	0.323036	1.69286	-0.296932	-0.0398552	-0.0420679	2.52643	-1.27628	1.03183	0.482667	-1.96577	-0.000627683	-0.801091	1.867		0.418831
291.2	1.73233	-0.987096	1.57769	-0.0464586	0.747011	0.887712	1.73966	0.713182	1.70432	-0.220257	-0.177059	-0.215886	2.23655	-0.989237	1.06235	0.225113	-1.0463	0.363775	0.159023	2.08861		0.577752
291.4	1.28913	-0.5217	0.727331	-0.395262	0.751126	1.28697	1.30594	1.36327	1.77797	-0.214862	-0.3563	-0.789926	1.65318	-1.03457	0.266244	0.123863	-0.295981	0.380575	0.655803	1.40227		0.468754
291.6	1.11593	-0.428502	-0.0429542	-0.665919	0.806474	1.8895	1.35769	2.046	1.59409	-0.491047	-0.248196	-0.766291	0.882242	-1.44261	-0.31683	0.4062	0.0387067	-0.22275	0.633024	0.736993		0.344087
291.8	0.789525	-0.474816	-0.193338	-0.715276	0.357655	2.17406	1.7193	1.6509	0.97393	-0.320216	-0.27249	-0.294326	0.174916	-1.89777	0.173755	0.323597	-0.252654	-1.05294	0.0608743	1.09107		0.200787
292	0.0704577	-0.508906	-0.21084	-0.835222	-0.169055	1.5788	1.93531	0.940217	0.667617	0.278717	-0.0792499	-0.00143428	-0.211124	-1.95962	0.944051	-0.567346	-1.10586	-1.18805	-0.601692	1.96478		0.0470775
292.2	-0.725549	-0.384129	-0.369606	-1.14901	-0.024477	1.13759	1.89771	0.727821	1.5616	0.621739	0.346029	0.177384	-0.066979	-1.84941	0.971729	-1.21116	-1.42337	-1.01856	-0.730931	2.04055		0.0264485
292.4	-1.41985	0.454302	-0.431264	-1.53369	0.395492	0.969577	1.38918	0.681747	2.32845	0.716177	0.556904	0.359934	0.491827	-1.78473	0.593904	-0.588751	-0.856345	-1.44521	-0.391002	1.55553		0.102109
292.6	-1.22683	1.49462	-0.894733	-1.78769	0.786713	0.59059	1.09368	0.697413	1.89486	0.78267	0.52026	0.433651	1.17288	-1.5304	0.778931	0.309644	-0.485736	-1.31351	-0.362342	1.46897		0.221182
292.8	-0.465741	1.49847	-2.19744	-1.82467	1.05253	0.532915	1.30533	0.691098	1.52958	0.509063	0.0533445	0.40745	1.56093	-0.92733	1.5088	0.648418	-0.792314	-0.419839	-0.806137	1.38316		0.262381
293	0.0446625	0.667265	-3.51057	-1.83315	0.961919	0.991503	1.40991	0.44956	1.6821	-0.197575	-0.418669	0.539115	1.30286	-0.277847	1.69455	0.683454	-1.49559	-0.253802	-1.26039	0.556337		0.0867817
293.2	0.326191	-0.0263294	-3.4152	-2.04206	0.724846	1.46784	1.6408	0.22676	1.71944	-0.741989	-0.527539	0.665704	0.653233	0.0282215	1.30142	0.799734	-2.14194	-1.08944	-1.56273	-0.429281		-0.121116
293.4	0.255451	0.137181	-2.48948	-2.25423	0.0912118	1.31388	1.87709	0.67456	1.48565	-0.385651	-0.24124	0.334964	0.272145	-0.46553	1.30618	0.773934	-2.42068	-1.30413	-1.5555	-0.354298		-0.147424
293.6	0.260618	0.560593	-2.57579	-2.22587	-0.462269	0.635626	1.62463	1.60754	0.825319	0.366401	0.0281931	0.390855	-0.0551269	-1.08035	1.79645	0.481823	-2.01787	-0.597059	-1.18329	0.451327		-0.0584119
293.8	0.681373	0.449848	-3.48612	-1.64177	0.209611	0.523994	1.06044	1.66675	0.115734	0.81735	0.135369	0.76509	-0.612443	-0.697764	1.98386	0.105312	-1.48604	-0.415445	-0.903165	1.19381		0.0232889
294	0.863225	0.176678	-3.60725	-0.571277	1.21608	0.790592	0.387094	0.722014	0.132786	1.39051	0.391138	0.636829	-0.474628	-0.349232	1.41893	0.0364676	-1.19558	-0.680222	-1.34268	1.6438		0.0792636
294.2	0.396764	0.0370721	-2.76262	-0.012972	1.22838	0.9171	-0.105672	0.096212	1.12169	1.54656	0.676047	0.857684	0.361279	-1.20099	1.18594	0.255903	-1.69674	-0.73821	-1.75678	1.59418		0.100041
294.4	-0.515755	0.294987	-1.54667	-0.497978	0.839217	1.42025	-0.232689	0.124413	1.95082	0.802585	0.530907	1.32761	0.607851	-2.10529	1.59546	0.531008	-2.68172	-0.968741	-1.46114	1.13154		0.0573339
294.6	-1.18188	1.08256	-1.00559	-1.18679	0.725073	2.16363	-0.55996	0.266594	1.92956	0.0191465	0.0779728	1.56174	0.170744	-2.25303	1.31974	0.550181	-2.88651	-1.12014	-0.547619	0.59785		-0.0138362
294.8	-1.35969	1.57455	-1.28039	-1.02402	0.661133	2.62881	-1.44464	0.470445	2.43737	-0.127029	0.197876	1.77672	0.168153	-2.09338	0.688583	0.354529	-2.85982	-1.39104	-0.155291	0.110553		-0.0333288
295	-2.0009	1.58629	-1.20237	-0.369262	0.954854	2.21943	-2.52301	0.649115	3.63869	0.192383	0.253105	1.5515	0.711676	-1.55	0.821757	-0.21577	-2.82074	-1.52529	-0.566391	-0.323673		-0.0259303
295.2	-2.31267	1.4484	-0.252997	-0.968802	1.35224	1.38199	-2.79385	0.905853	4.03416	0.680406	-0.287009	0.733339	0.694296	-0.8718	1.31219	-0.736285	-2.15226	-1.08066	-0.511388	-0.663773		-0.0044309
295.4	-1.51109	1.37137	0.0157898	-1.99384	0.987215	1.32664	-2.05161	0.586368	3.27472	1.26552	-0.837448	0.151023	-0.0908807	-0.675467	1.38497	-0.743521	-1.51087	-0.49616	-0.410302	-1.06173		-0.0509652
295.6	-0.93123	1.23393	-0.302524	-1.77337	0.36297	1.63333	-1.33013	-0.133207	2.33285	1.2644	-1.10232	-0.14451	-0.498447	-0.987745	1.29799	-1.1848	-1.23417	-0.251768	-1.17572	-0.930061		-0.192726
295.8	-0.486604	1.17344	0.110995	-1.14609	-0.24273	1.49856	-1.30965	-0.334998	2.10495	0.586217	-1.02052	-0.511982	-0.112377	-1.16309	1.86361	-1.72082	-1.22341	-0.0721509	-1.33823	-0.208482		-0.177668
296	-0.296335	1.02127	0.874119	-0.559858	-1.24033	1.49345	-1.70145	-0.211397	2.75185	0.269468	-0.63212	-1.32516	0.659462	-1.04335	2.11455	-1.06443	-1.25676	-0.00284375	-0.728958	-0.017693		-0.0448256
296.2	-0.539986	0.308128	0.851131	0.0645347	-1.69781	1.8056	-2.41346	-0.545504	3.20903	0.5503	-0.0827631	-1.89171	1.42918	-1.48078	1.30751	-0.457509	-0.942695	-0.453972	-1.12873	-0.652016		-0.138075
296.4	-0.926895	-0.305234	0.167124	0.164876	-0.877407	1.83643	-2.84245	-1.72877	2.63795	0.934433	0.118426	-1.09888	1.60829	-2.50121	1.26118	-0.538946	-0.646867	-0.951074	-2.10283	-1.27385		-0.353286
296.6	-1.04785	-0.409988	0.0313519	0.00795324	0.259678	1.4851	-2.62071	-2.75277	1.84825	1.03357	-0.305331	0.363788	1.2351	-2.60112	2.0557	-0.615738	-0.388928	-0.650353	-2.09242	-1.38036		-0.327254
296.8	-1.10998	-0.707052	0.408409	0.0547982	0.462382	1.39169	-2.40824	-2.64386	1.94455	0.619492	-1.27078	1.13908	1.13273	-1.47559	2.1107	-0.828254	0.0430963	0.0503467	-1.53513	-1.26096		-0.194129
297	-1.1944	-1.23497	0.520755	-0.0824718	-0.143506	1.55092	-2.19961	-2.69746	2.92806	0.152154	-1.89004	0.77265	1.37953	-0.976381	1.43788	-1.23892	0.0475068	0.10595	-1.75253	-0.699598		-0.260725
297.2	-1.40621	-1.39019	0.678759	-0.501776	-0.669346	1.75892	-2.05818	-3.32005	2.86101	0.248525	-1.54717	0.330992	1.71979	-1.39196	0.886487	-1.16463	-0.696566	0.270309	-2.19661	-0.169342		-0.387862
297.4	-1.76173	-0.841856	1.11362	-0.47121	-0.368234	1.9163	-2.05027	-3.48407	1.27024	0.527161	-0.853705	0.620305	2.04689	-1.57877	0.891802	-0.243665	-1.34141	0.612525	-1.76537	-0.27326		-0.301735
297.6	-1.55157	-0.201535	1.50179	-0.178892	0.493802	1.44693	-1.81278	-3.29037	0.93829	0.446244	-0.760459	1.25205	1.8641	-1.7288	1.15058	0.379655	-1.34649	0.509757	-1.14507	-0.41415		-0.122346
297.8	-0.980776	0.167032	1.59577	0.0428378	0.709518	0.63618	-1.18174	-3.23841	2.20523	0.295078	-1.02224	2.30268	0.881959	-1.47134	0.665442	0.193635	-0.946014	-0.0750586	-1.1908	-0.142415		-0.0276717
298	-0.961912	0.682363	1.36918	0.434946	0.0671181	0.73302	-0.640958	-3.52918	2.57562	0.614764	-1.543	3.00092	0.112005	-0.733363	-0.29455	-0.0328986	-1.14013	-0.828449	-1.14464	0.295802		-0.0481673
298.2	-0.931016	1.17835	1.1419	0.641399	-0.186083	1.44196	-0.406715	-4.11547	2.0251	1.37638	-1.767	2.43625	0.293643	-0.301559	-0.50309	-0.188231	-2.31349	-0.919427	-0.662077	-0.0198547		-0.0889517
298.4	-0.428618	1.24858	0.529788	0.394909	0.0698343	2.10587	-0.54764	-4.19176	1.94436	1.1652	-1.06518	1.61569	0.534024	-0.783297	0.14441	0.0449827	-2.73783	-0.223309	-0.461064	-0.552402		-0.0596726
298.6	-0.457008	1.47554	0.218205	0.127087	-0.249883	2.51893	-1.10986	-3.631	2.63597	0.409742	0.371047	0.695059	0.578225	-1.395	0.894069	0.354945	-2.1416	-0.166703	-0.633581	-0.125862		0.0184156
298.8	-1.41117	1.56472	0.706062	0.366566	-1.02628	2.63306	-1.4986	-3.0772	3.46178	0.00763237	1.13919	0.246801	0.346007	-1.1237	1.34793	0.0260404	-1.79668	-0.87922	-0.784067	0.479235		0.0364056
299	-2.38783	1.04804	1.277	0.852883	-1.12036	2.2746	-1.09946	-2.81015	3.71909	-0.0852946	0.186211	0.653775	-0.198437	-0.769889	1.34168	-0.62127	-2.0841	-1.63301	-0.571812	0.0904985		-0.0968912
299.2	-2.72151	0.28228	1.38023	1.05577	-0.420756	1.49462	-0.356994	-2.66991	2.86568	-0.218169	-0.813725	0.897016	-0.605371	-0.725314	0.674238	-0.850833	-2.75861	-2.08512	-0.127144	-0.999622		-0.335162
299.4	-2.83005	-0.0270794	1.16401	0.819167	0.0767868	0.799111	-0.159543	-2.58091	1.67944	-0.451065	-0.49288	0.366136	-0.0918297	-0.199382	-0.266185	-0.573288	-3.67739	-1.74156	0.0444793	-1.30349		-0.472277
299.6	-2.7037	0.5006	0.74428	1.04591	0.0192152	1.06355	-0.317622	-2.57651	1.22814	-0.353726	-0.179294	-0.291005	0.775415	0.607342	-0.372646	-0.580748	-3.82066	-0.839271	-0.158492	-0.823371		-0.351631
299.8	-2.4031	0.795824	0.173379	1.3926	-0.106282	2.01675	-0.483803	-2.63836	1.20249	-0.252495	-0.444935	-0.179978	1.11712	0.931188	-0.0914254	-0.929644	-3.17537	-0.840457	-0.47442	-0.54511		-0.246801
300	-2.40529	-0.0471542	-0.235444	0.929864	-0.26317	2.35523	-1.06882	-2.58067	1.03369	-0.635096	-0.665937	-0.110282	1.09319	0.924738	-0.337479	-1.33828	-3.18949	-1.18432	-0.897452	-0.692305		-0.465724
300.2	-2.33548	-1.35674	0.0570932	0.767801	-0.627135	2.07584	-1.56861	-2.12493	1.10791	-0.842314	-0.567314	-0.476792	0.903112	0.595823	-0.690325	-1.62116	-3.73363	-0.484007	-0.789715	-0.796602		-0.625359
300.4	-1.84993	-1.3229	0.416112	1.02075	-1.05113	1.97134	-1.3413	-2.07866	1.17537	-0.591663	-0.363211	-0.116333	0.480033	0.313656	-1.23382	-1.73648	-3.57667	0.339968	-0.321354	-0.673421		-0.526982
300.6	-1.64261	-0.105726	-0.111474	0.527674	-1.03375	2.21803	-0.944657	-2.26335	1.19334	-0.214018	-0.461099	0.692814	0.438888	0.687541	-2.27165	-1.72606	-2.7539	0.161766	-0.392585	-0.654769		-0.43278
300.8	-2.00612	0.184044	-0.507849	0.291115	-0.795951	1.90151	-0.611469	-1.69765	1.86109	0.33131	-0.649409	0.822299	1.03305	0.60522	-3.56376	-1.28855	-2.43242	-0.265405	-0.516857	-1.00071		-0.415326
301	-2.52552	-0.282351	-0.0339778	0.911781	-0.648699	1.18728	-0.0842238	-1.0895	2.5654	0.609916	-0.246251	0.444269	1.43434	0.144665	-5.07836	-0.298625	-2.6432	-0.190013	0.0392119	-0.759346		-0.32716
301.2	-2.05114	-0.496035	0.324513	1.33099	-0.852026	0.868561	0.0809164	-1.41574	2.44839	0.0978528	0.262913	-0.0501624	1.27122	0.399587	-6.04388	0.391051	-2.58618	0.107732	0.558025	-0.0526129		-0.270301
301.4	-0.748747	-0.275338	-0.148779	1.41912	-1.31611	1.21573	-0.00825344	-1.75678	1.48557	-0.64703	0.300551	-0.501984	1.40562	0.592379	-6.58929	0.368452	-2.13893	0.37091	0.730708	0.229739		-0.300623
301.6	-0.238739	0.0735667	-1.10086	1.90912	-1.59141	1.29789	-0.336877	-1.7652	0.76553	-0.552108	0.0145598	-0.784093	2.13391	0.296728	-7.02007	0.543096	-1.71859	0.636938	0.257854	0.50567		-0.333654
301.8	-0.918654	0.215596	-1.41483	1.79827	-1.64518	0.976697	-0.493902	-1.96492	1.00303	-0.237825	-0.320664	-0.964457	2.35705	0.112947	-6.87427	0.897006	-1.59549	0.683857	-0.81985	0.396281		-0.440466
302	-1.42452	0.164863	-0.694198	0.719224	-1.48805	1.10461	0.0292572	-2.31209	1.91892	-0.517518	0.0974023	-0.883312	1.87938	-0.152568	-6.26799	0.894702	-1.90744	0.436703	-0.836658	-0.183968		-0.471162
302.2	-1.18183	-0.137465	0.209002	0.437429	-1.44633	1.40066	0.272613	-2.48193	2.18246	0.195546	0.786063	-1.10227	1.06001	-0.649711	-5.78568	1.14673	-2.06018	-0.116552	0.0949982	-0.16772		-0.367208
302.4	-0.318956	-0.642218	0.871658	1.48134	-1.55952	1.30035	0.0951598	-1.92861	1.71363	1.77629	0.757702	-1.39257	0.634858	-1.06917	-5.73675	0.783784	-1.20941	-0.629578	0.213258	0.292655		-0.228305
302.6	0.199228	-1.26162	1.27786	2.46424	-1.52755	1.38137	-0.0277962	-0.884816	2.06344	2.10008	0.452384	-1.07883	0.961574	-0.911521	-5.98382	-0.389339	-0.323835	-0.505059	0.144638	0.131922		-0.0858731
302.8	-0.380659	-2.2573	1.16194	2.40931	-1.56324	1.61007	-0.261223	-0.441073	3.22776	1.36787	0.258832	-0.481334	1.07851	-0.253521	-6.49304	-0.413674	-0.523893	-0.542525	0.781721	-0.240493		-0.0977982
303	-1.14667	-4.02343	0.780965	1.77492	-1.88086	1.73415	-0.604463	-0.774812	3.13624	0.356403	0.14638	-0.365321	0.599381	0.0621669	-6.49178	0.703798	-1.2441	-0.703297	1.15366	0.196632		-0.329502
303.2	-1.46482	-5.83338	0.943486	1.63342	-2.02023	1.71536	-1.04453	-0.83185	1.82644	-0.566152	-0.0409414	-0.660143	0.582971	-0.211957	-5.89595	1.35848	-1.45395	-0.301354	1.03823	0.692849		-0.526701
303.4	-1.212	-7.17074	1.74051	1.85142	-1.28091	1.31811	-1.29372	-0.384185	1.67881	-1.10455	-0.693711	-0.752602	1.0528	-0.838693	-5.76611	1.00258	-1.24082	-0.0572023	0.575073	0.786471		-0.589473
303.6	-0.420633	-8.21849	2.14147	1.1291	-0.47178	1.17859	-0.895555	-0.211637	2.26113	-0.849587	-1.37891	-0.625049	1.44057	-1.12733	-5.88863	0.662055	-1.12446	-0.247394	-0.150268	1.13709		-0.582986
303.8	0.377219	-8.42928	1.35775	0.0377912	-0.440313	1.34995	0.266648	-0.725284	2.13861	-0.0160647	-1.03745	-0.680509	1.88551	-1.08679	-6.08894	0.968404	-1.06178	-0.437361	-0.378962	1.46517		-0.526784
304	0.392646	-8.05666	0.444985	0.158859	-0.502176	1.60446	1.01366	-1.04657	1.62938	0.426576	-0.22456	-0.593121	1.57037	-0.898315	-6.41281	0.846348	-1.28626	-0.298955	0.302079	1.26141		-0.483432
304.2	-0.00633866	-7.90021	0.785067	0.695426	-0.350064	1.65454	0.637401	-0.69294	1.51668	0.0590141	0.798958	-0.0603982	0.456649	-0.628481	-6.4836	0.493461	-1.54697	0.386387	0.976893	0.735941		-0.423629
304.4	-0.00898289	-8.41586	1.75429	0.522655	-0.141029	1.27203	0.262054	-0.363677	1.49287	-0.441211	1.94079	0.610032	0.0446013	-0.291868	-6.20585	0.62415	-0.979737	1.05702	0.61728	0.242378		-0.320404
304.6	0.386195	-8.52178	1.76245	0.5368	0.197733	0.40833	0.528556	-1.06409	1.04483	-0.349829	2.34296	0.878354	0.459605	-0.287523	-5.68867	0.590042	-0.287044	1.03649	-0.553182	-0.190037		-0.338491
304.8	0.810861	-7.11084	1.25671	1.3833	0.40981	-0.00266454	1.0155	-1.63478	0.436084	0.39503	1.95352	0.707945	0.429489	-0.485521	-5.41284	0.885721	-0.718047	0.272231	-1.13042	-0.422253		-0.348057
305	0.994195	-5.82739	1.37022	2.28544	0.591468	0.651101	0.829127	-1.20744	0.385181	0.958607	1.64116	0.67659	0.352265	-0.577565	-5.29334	1.47317	-1.34243	-0.500516	-0.9876	-0.289036		-0.190839
305.2	1.32511	-6.28203	1.76895	2.20959	0.699118	1.43131	-0.166011	-0.750261	1.18875	0.129705	1.30585	1.07738	1.0821	-0.645374	-5.26534	1.14667	-1.5204	-0.689565	-1.01968	-0.252792		-0.161346
305.4	1.19457	-7.15343	2.10105	1.31047	-0.0309937	1.17331	-0.798993	-0.737129	1.97693	-1.00892	0.999374	1.44453	1.68246	-0.514862	-4.65611	0.525328	-2.01253	-0.565512	-1.32385	-0.297794		-0.334605
305.6	0.800552	-6.87574	2.36481	0.88836	-1.4299	0.320798	-0.714062	-0.967137	2.0499	-0.698076	1.4641	0.829509	1.18844	0.13872	-3.81607	0.601118	-2.15516	-0.332805	-1.23397	-0.131926		-0.385427
305.8	0.831359	-5.61663	2.61184	1.18607	-2.12967	0.19462	-0.458077	-1.44147	1.81998	0.111046	2.05535	0.0752996	0.232168	0.687144	-3.72352	0.797985	-1.79261	-0.0443622	-0.494191	0.230636		-0.243352
306	0.965263	-4.13699	2.62068	1.45927	-1.54909	0.655588	-0.472834	-1.39585	1.64747	-0.0366088	1.50336	-0.128442	-0.306377	0.3391	-3.85575	0.280364	-1.60937	0.477444	-0.142341	0.617605		-0.153376
306.2	1.09847	-3.15558	2.22389	1.56313	-1.21099	0.714901	-0.281949	-0.833493	1.45824	-0.700917	0.425194	-0.137397	-0.628331	-0.287223	-3.81112	0.0688693	-1.16993	0.723884	-0.231974	1.02228		-0.157502
306.4	1.51274	-3.17581	1.98097	1.90438	-1.59043	0.489417	-0.159478	-0.712913	1.6591	-1.02825	0.249592	0.206755	-0.501014	-0.57852	-3.90351	0.313336	-0.716957	0.135519	-0.126281	1.18071		-0.143032
306.6	1.78536	-3.84181	2.08021	2.33858	-1.8849	0.531238	-0.438947	-1.12459	1.87594	-0.959281	0.577196	0.588105	0.732205	-0.922688	-3.90886	0.0961045	-0.687988	-0.670797	0.208071	0.832457		-0.139719
306.8	1.41958	-4.49252	2.14226	2.16027	-2.04265	0.392157	-0.740498	-1.55246	1.34517	-1.41329	0.87174	0.579911	1.81615	-1.33146	-3.22687	-0.205578	-1.05278	-1.00381	0.298649	0.214324		-0.291085
307	0.58539	-4.25821	2.2213	1.72809	-1.53165	-0.249482	-0.912868	-1.52105	1.14861	-2.61917	0.856237	0.620827	1.78952	-0.82422	-2.69282	-0.131847	-1.67094	-0.860143	-0.100358	-0.536533		-0.447965
307.2	-0.658714	-3.58536	1.88201	1.49103	-0.382236	-0.530627	-1.07741	-0.82259	1.88789	-3.05555	0.289658	0.677257	1.15683	-0.0580591	-2.97536	-0.0573497	-2.25113	-0.54398	-0.632523	-1.18096		-0.521359
307.4	-1.86053	-3.14209	1.34237	1.03366	0.351834	-0.258227	-0.920398	-0.088254	2.3941	-2.51988	-0.0635523	0.773587	0.589154	0.159976	-3.0237	-0.1506	-2.41219	-0.49541	-0.40069	-1.10616		-0.48985
307.6	-2.00724	-2.31821	1.19286	0.359346	0.0939462	-0.230907	-0.223297	0.254801	1.90658	-2.05928	0.423195	0.581402	0.126776	0.532703	-2.61069	0.00350907	-2.09947	-0.664686	-0.10599	-0.443271		-0.364397
307.8	-1.64812	-1.22925	0.956274	0.126395	-0.599978	-0.00533367	0.246555	0.338479	1.58007	-1.91322	0.975725	0.283537	0.0940145	0.681164	-2.22328	0.4296	-1.60835	-0.462556	-0.826169	0.384282		-0.221008
308	-1.8779	-0.725558	0.898629	0.550599	-1.07263	0.591108	0.335642	0.426586	1.72327	-2.20599	0.919773	-0.124407	0.690773	0.728424	-1.82037	0.437386	-1.46737	0.288684	-1.56127	0.952554		-0.115604
308.2	-2.36504	-1.17603	1.23893	1.38545	-1.17461	0.925552	0.321916	0.173457	1.70515	-2.4929	0.102082	-0.335267	1.20052	1.16175	-1.35443	0.175767	-1.33554	0.866556	-0.853685	0.731212		-0.0549592
308.4	-2.80465	-1.89731	0.760318	1.7809	-0.906115	0.981966	-0.187555	-0.411781	1.65805	-2.29418	-0.66555	-0.113639	0.931913	1.59606	-1.17199	0.132907	-1.10643	0.758407	0.28179	0.198857		-0.123902
308.6	-2.63791	-2.33177	-0.160393	0.896902	-0.873487	0.911989	-0.618114	-0.541582	1.49055	-2.05887	-1.11795	-0.197738	0.426774	1.30751	-0.934441	0.290622	-1.29903	0.29445	0.530844	-0.289649		-0.345565
308.8	-1.65807	-2.35373	-0.0238204	-0.390413	-1.51734	0.412308	-0.393373	0.00215301	0.936109	-2.0116	-1.59761	-0.613405	0.375402	0.933934	-0.831419	0.376032	-1.69125	0.169492	0.13343	-0.642316		-0.519274
309	-1.0647	-2.07871	0.744038	-0.53485	-2.18854	-0.122156	-0.142512	0.847276	0.49531	-1.80978	-1.2628	-0.0919905	0.296947	0.450505	-0.910934	0.36406	-1.7412	0.861244	-0.268847	-0.756007		-0.445682
309.2	-1.01027	-1.69489	1.07962	0.410112	-2.40999	0.076388	0.0194372	0.85028	0.782901	-1.3899	-0.30924	0.975297	-0.0508671	-0.475286	-0.552848	0.453926	-1.81204	1.55322	0.037786	-0.196483		-0.183142
309.4	-0.808175	-1.4925	1.32403	0.630542	-2.10749	0.598116	0.211604	0.33361	1.61452	-0.953066	-0.220846	1.22648	-0.335644	-0.426175	-0.292244	0.660581	-2.50808	1.46286	1.00722	0.55629		0.024081
309.6	-0.860509	-1.46727	1.68471	0.0276107	-1.70959	0.776637	-0.0903659	0.686464	1.91755	-0.608696	-0.676661	0.841986	-0.0609146	0.364295	-0.35208	0.784585	-3.14947	1.34101	1.51919	0.799007		0.0883746
309.8	-1.60615	-1.15166	2.06427	-0.0653301	-1.61415	0.761779	-0.982174	1.54541	1.96215	-0.779183	-0.886809	0.903193	0.357806	0.318423	0.157536	0.395542	-3.12561	1.55595	1.32971	0.863879		0.100229
310	-2.341	-0.983481	2.4177	0.17653	-1.49205	0.808491	-1.90872	1.78856	1.99364	-1.9101	-0.639603	1.36937	0.0395159	-0.0484852	0.639169	-0.0636691	-3.18023	1.76933	0.874044	0.745772		0.00273825
310.2	-2.83456	-0.926873	2.45083	-0.355402	-1.06113	1.06738	-1.99455	1.49051	1.58442	-2.74183	-0.0288193	1.07987	-0.507606	0.283333	0.523232	-0.294063	-2.91943	1.77757	0.60468	0.206318		-0.129806
310.4	-3.19079	-0.221369	2.40333	-1.5003	-0.877237	1.12298	-1.21859	1.2401	1.20137	-2.25745	0.158706	0.244249	-0.462166	0.854639	0.54224	-0.846968	-2.54657	1.58839	0.665282	-0.232797		-0.166648
310.6	-3.3728	0.324037	2.27306	-1.96567	-0.98941	0.843791	-0.191849	1.02701	1.43141	-1.96964	-0.167417	0.308287	-0.0709999	0.8387	0.282546	-1.26816	-3.17159	1.41434	0.981218	0.0364361		-0.170335
310.8	-2.90978	0.248823	1.67905	-1.20751	-1.005	0.537873	0.192181	0.656067	2.36923	-2.7201	0.0843028	0.61107	0.0226062	0.321948	-0.450038	-0.661352	-4.18462	1.03391	1.36598	0.321431		-0.184696
311	-1.91951	0.165798	0.821225	-0.378751	-1.02404	0.408823	-0.0765315	0.447096	3.2389	-3.20494	0.887437	0.199767	0.421155	0.27735	-0.540007	-0.15102	-4.57832	0.988384	1.42674	0.0787437		-0.125585
311.2	-1.1887	0.418123	0.497543	-0.235981	-1.53521	0.517753	0.117667	0.554424	3.11954	-3.15455	0.913155	0.127123	1.23605	0.490194	0.33195	-0.286359	-4.09149	1.60682	1.3067	-0.0793921		0.0332677
311.4	-1.07326	0.0325521	0.48603	0.0575212	-2.28017	0.590874	0.10963	0.954377	2.46813	-3.39954	0.526144	0.350162	0.9421	0.232989	1.01151	-0.289753	-3.04849	2.2041	1.29383	0.0372393		0.0602994
311.6	-1.37074	-0.819492	0.846367	0.94399	-2.07596	0.252496	-0.738292	1.87082	2.38932	-3.83941	0.520676	0.0127713	-0.168036	-0.183152	0.687471	-0.342191	-2.35738	2.6996	1.0906	0.552987		-0.0013779
311.8	-1.57895	-0.803457	1.6001	1.71214	-1.17921	-0.574242	-1.17047	2.90884	2.75501	-3.8236	0.372368	-0.293513	-0.609921	-0.341064	0.0169565	-0.821881	-2.52075	2.95551	0.788836	0.854616		0.0123663
312	-1.66524	-0.1227	1.98454	1.34237	-0.57278	-1.66877	-1.02706	3.20018	2.81773	-3.76483	-0.299613	-0.41488	-0.590343	-0.471508	0.135642	-1.4549	-3.17421	2.69008	0.497785	0.080566		-0.123897
312.2	-1.4465	-0.106611	1.41632	0.391003	-0.414149	-2.24686	-0.739171	2.70344	2.46971	-4.41773	-0.81288	-0.879368	-1.07362	-0.373294	0.241608	-1.84652	-3.4247	2.49016	0.207495	-1.0878		-0.447473
312.4	-0.971245	-0.333228	0.465766	0.469947	-0.672071	-2.00765	-0.572847	1.96565	2.27924	-5.12257	-0.580836	-0.928837	-1.78304	0.223206	-0.0431514	-1.38606	-3.02489	2.50755	0.118612	-1.13924		-0.526784
312.6	-1.05165	0.0970678	0.062934	1.0855	-1.05206	-1.33174	-0.529795	1.37146	2.41488	-5.27385	0.349475	-0.100905	-1.43414	0.652027	-0.0214222	-0.431426	-2.6826	2.20974	0.0365414	-0.406706		-0.301834
312.8	-1.17747	0.373964	0.566582	0.784057	-0.950541	-0.632315	-0.648947	1.75737	2.64237	-5.35039	1.24439	0.602496	-0.138639	0.669974	0.182964	-0.305721	-2.81426	2.25607	0.303042	0.128991		-0.0253002
313	-1.08738	0.174981	1.48001	-0.00661606	-0.675779	0.234173	-0.90124	2.40052	2.73026	-5.28994	1.13241	0.331787	0.976332	0.537033	0.172273	-0.429681	-3.15535	3.00342	1.04036	-0.124049		0.127176
313.2	-1.48818	0.0222068	1.86597	-0.367786	-0.540703	0.841237	-1.0556	2.3731	2.61988	-4.67338	0.329813	-0.728859	1.48879	0.233	-0.341857	0.36849	-3.1032	3.30119	1.46601	-0.801996		0.090406
313.4	-1.74451	0.0289737	1.44509	-0.265097	-0.113827	0.344094	-1.41455	2.196	2.41307	-3.83131	0.256992	-0.71433	1.54658	-0.479453	-1.01025	1.22489	-2.75111	2.52174	1.1936	-0.762489		0.00420482
313.6	-1.35832	-0.174284	0.513073	-0.170365	0.499442	-0.933451	-2.2016	2.07553	2.1108	-3.91896	0.192589	0.317795	0.89678	-1.15504	-0.918051	1.33909	-2.62888	2.07358	0.615377	-0.232131		-0.152852
313.8	-0.672389	-0.69713	0.188184	0.316592	0.591902	-1.61295	-3.13642	1.66077	2.03758	-4.13796	-0.337537	1.14715	-0.439206	-1.10371	-0.340816	1.34323	-2.35036	2.5728	0.715057	0.153009		-0.20511
314	-0.65372	-1.08368	1.03663	1.01005	-0.029937	-1.36687	-3.06607	1.11164	2.35881	-3.66397	-0.401795	1.19306	-1.47934	-1.1153	0.0563887	1.27398	-2.32095	3.28315	1.18719	0.689014		-0.0990861
314.2	-0.867234	-1.35563	2.07484	1.0274	-0.646085	-0.725059	-1.83166	1.08537	2.68882	-3.59081	0.33841	0.860427	-1.4402	-1.24961	0.192137	0.559455	-2.8287	3.19994	1.40159	0.997501		-0.00545486
314.4	-0.525493	-1.66644	2.40466	0.692488	-0.276545	-0.364342	-1.16926	1.69956	2.79941	-3.86794	1.32593	0.811305	-1.16589	-0.415909	-0.0109897	-0.272823	-3.2173	2.52525	1.29066	0.945998		0.077116
314.6	0.137196	-1.59804	2.24574	0.666081	0.0247903	-0.895497	-1.46041	2.4189	2.69245	-4.14109	1.12978	0.706708	-1.07921	0.664554	0.280511	-0.503771	-3.40193	2.17805	1.25805	0.483551		0.0903208
314.8	0.597164	-1.10938	1.99407	0.784352	-0.375059	-1.23464	-1.31831	2.458	2.33672	-4.33571	-0.0685111	0.321526	-0.879172	0.992487	1.02289	-0.55513	-3.1755	2.33136	1.46456	-0.0411864		0.0605269
315	0.188559	-1.05984	1.87166	1.00466	-0.324299	-1.01927	-0.828144	1.83709	1.68001	-4.32219	-0.274931	0.0703448	-1.00911	0.610458	1.264	-0.968063	-2.91398	2.30201	1.05992	-0.227009		-0.0529055
315.2	-0.622141	-1.46498	1.74785	1.04408	0.401208	-1.01805	-0.653549	1.33414	1.29116	-4.22883	0.227575	0.34068	-1.73075	-0.162574	1.07039	-1.04279	-3.06771	1.91713	0.186805	-0.698753		-0.256455
315.4	-0.518103	-1.26434	1.5538	0.376043	0.914615	-0.859453	-0.85517	1.39556	1.66545	-4.39401	0.752053	0.88216	-2.11535	-1.04442	0.330935	-0.297232	-3.1792	1.42404	-0.305886	-1.1903		-0.33644
315.6	0.245871	-0.649143	1.63862	-0.69669	1.13609	-0.404973	-0.879897	1.29038	2.07815	-4.84546	1.33914	0.998363	-1.78904	-1.69162	-0.0994808	0.302273	-2.78382	1.38383	-0.829091	-0.973494		-0.261499
315.8	0.304135	-0.148437	1.55791	-0.567805	1.2527	-0.284589	-0.576326	0.954896	2.22598	-5.5257	1.02395	0.00340051	-1.27264	-1.22442	0.732073	0.0863139	-1.64194	1.68224	-1.62457	-0.51476		-0.17788
316	0.0397021	0.0493883	1.33863	0.595752	1.39607	-0.203643	-0.115139	0.70492	2.34291	-5.67181	0.115772	-1.14218	-0.660484	-0.262257	1.41371	0.0192724	-1.15494	2.09943	-2.44412	-0.610279		-0.107465
316.2	-0.036383	-0.54176	0.502832	0.657789	1.09514	-0.415317	0.203717	0.844986	2.29841	-4.73885	-0.177458	-1.32139	-0.338415	0.0213323	0.833889	0.682515	-1.73531	2.18364	-2.95739	-1.11275		-0.202539
316.4	0.0446456	-1.78597	-1.44384	-0.480582	0.198184	-1.14611	0.271369	1.33692	1.84446	-3.75178	-0.140804	-1.04904	-0.64422	0.00529176	0.0230834	0.936616	-2.37703	1.79553	-2.59083	-1.0702		-0.501215
316.6	-0.0686237	-2.02097	-3.12251	-1.45648	-0.633561	-1.60084	0.0451945	1.76451	0.977735	-3.09869	0.124969	-0.366297	-1.02229	-0.195491	-0.0646379	0.346962	-2.56756	1.80668	-2.08208	-0.472833		-0.68534
316.8	-0.562773	-1.04025	-3.3712	-1.56683	-0.89674	-1.57147	0.096735	1.75596	0.559895	-2.65334	0.425716	0.634863	-1.36554	-0.283771	0.394685	-0.307013	-2.29299	2.08572	-2.0993	-0.195073		-0.612636
317	-1.1326	-0.414488	-2.9381	-0.89209	-0.186932	-1.52384	0.189207	0.947488	0.696326	-2.46902	0.253299	0.977366	-1.71022	0.121996	0.993037	-0.439821	-2.26436	1.98123	-2.31779	-0.563439		-0.534637
317.2	-1.66585	-0.38508	-3.18131	-0.0762083	1.31321	-1.25267	-0.196158	0.437942	1.42463	-2.63267	-0.369337	0.459465	-1.50127	0.701942	1.52476	-0.276871	-2.54705	1.27002	-1.86823	-1.14207		-0.498141
317.4	-2.27433	-0.318573	-4.08327	0.449835	2.4221	-0.7147	-0.481119	0.852687	2.28437	-3.34744	-0.65541	0.427889	-0.98277	1.01556	1.51665	0.126495	-2.79054	0.628009	-1.2421	-1.3586		-0.426263
317.6	-2.72247	-0.370176	-4.51346	0.345549	2.45763	-0.160993	-0.651295	1.34324	2.4655	-3.97931	-0.334671	0.930701	-0.323099	1.14614	0.894366	0.240905	-2.61606	0.811922	-1.30792	-0.510581		-0.342704
317.8	-2.64309	-1.04035	-4.18214	-0.505906	1.38215	0.115269	-0.77603	1.25264	2.28389	-4.39876	0.0538778	1.12405	0.178747	0.808655	0.624046	-0.319586	-2.06125	1.45022	-1.61622	0.489114		-0.389033
318	-2.11	-1.86264	-3.6779	-1.65985	0.306038	-0.436755	-0.537436	0.877834	2.13067	-4.99026	-0.392864	0.774611	-0.221459	0.455973	0.618443	-0.677358	-1.73794	1.67539	-1.89427	0.103424		-0.662817
318.2	-1.95469	-1.79222	-3.0674	-1.91288	0.119403	-0.92129	-0.387768	0.654153	1.93971	-5.58932	-1.04894	0.679133	-1.26846	0.636744	0.785833	-0.37922	-1.67731	1.06748	-1.95103	-0.737865		-0.840298
318.4	-2.02248	-1.0013	-2.69435	-1.19469	0.866232	-0.687158	-0.62271	0.216962	1.38559	-6.00422	-1.2343	1.25264	-1.66972	0.693671	1.79122	0.0320353	-1.74081	0.653659	-1.5903	-0.97799		-0.727401
318.6	-1.95673	-0.420182	-2.90486	-0.517839	1.46429	-0.787098	-0.557794	-0.592421	0.79909	-6.14501	-1.35681	1.89514	-1.39945	0.913843	2.25696	-0.210454	-1.99484	1.05297	-1.42451	-0.603618		-0.624467
318.8	-2.31554	0.280891	-3.16489	-0.445184	1.23487	-1.04644	0.166726	-1.11382	1.21134	-6.2091	-0.51283	2.02674	-1.23257	1.47648	1.10382	-0.428447	-2.24799	1.05306	-1.24908	0.0178581		-0.569705
319	-2.92776	0.652768	-2.84171	-0.616541	0.781178	-1.17904	1.07802	-1.38702	1.81407	-6.20146	0.99215	1.72132	-0.924946	1.37089	0.116774	-0.126367	-2.44313	0.663889	-0.510328	-0.150953		-0.505909
319.2	-2.3475	-0.258648	-2.24256	-0.63713	0.462512	-1.58609	1.14453	-1.6058	1.32085	-6.24856	0.849037	0.93971	-0.671291	0.827494	0.360229	-0.28322	-2.34524	0.888739	0.0677561	-0.542112		-0.595364
319.4	-1.28921	-1.09825	-1.95456	-0.720127	0.284047	-1.40208	0.220034	-1.63513	0.544006	-6.51358	-0.41738	0.0467396	-1.08174	1.0102	1.14946	-1.14517	-2.28531	1.5841	0.477359	-0.325131		-0.727587
319.6	-1.09269	-0.770041	-1.56268	-0.923187	0.122741	-0.613256	-0.676256	-1.58755	0.653727	-6.49337	-0.80915	-0.146665	-1.49663	1.48599	1.95095	-1.91928	-2.72885	2.01274	0.605316	-0.0733099		-0.703072
319.8	-1.47998	-0.123981	-1.45935	-1.05279	0.376368	-0.0812618	-0.845118	-1.21281	1.23163	-5.8572	-0.16523	0.437417	-1.08778	1.91923	2.04967	-1.98907	-3.3462	2.18849	0.411093	-0.336715		-0.521179
320	-1.99493	0.180163	-2.08103	-1.3723	1.22869	-0.408052	-0.456085	-0.069195	0.914576	-5.17234	0.666714	0.662879	-0.254088	2.04425	1.22889	-1.73275	-3.23547	2.22848	0.357615	-0.891785		-0.407788
320.2	-2.67652	-0.186779	-2.9643	-1.78034	1.53512	-1.1435	-0.103456	0.437507	-0.0739408	-5.23859	0.792393	0.120326	-0.0525682	1.75523	0.562945	-1.90534	-2.01687	1.84629	0.0476497	-1.24606		-0.61454
320.4	-2.72252	-1.00935	-3.28142	-1.78068	1.21124	-1.40964	0.268536	-0.464768	-0.393689	-5.52534	0.276297	-0.138768	-0.956822	1.56684	0.903717	-2.40685	-0.738409	0.917267	-0.631417	-1.0876		-0.870168
320.6	-1.923	-1.72909	-2.87747	-1.85386	0.925869	-1.12347	0.641056	-1.45601	0.0807243	-5.57113	-0.376049	0.594457	-2.11024	1.25022	1.86758	-2.49537	-0.457048	0.146774	-1.27734	-0.322045		-0.903271
320.8	-1.94421	-1.87233	-2.31525	-2.57809	1.11119	-1.31876	0.503722	-1.57018	0.477961	-5.86475	-0.778778	1.20913	-1.93013	0.836009	2.4878	-1.78382	-0.669458	-0.0541564	-1.4171	0.33413		-0.856854
321	-2.18327	-2.01886	-2.29166	-3.38214	1.16626	-2.08165	-0.142477	-1.15948	0.629626	-5.9911	-0.354217	1.25211	-1.34851	0.976272	2.14854	-1.33204	-0.851316	0.0830035	-0.802461	0.785575		-0.84489
321.2	-1.82925	-2.81304	-2.78765	-3.25221	0.822665	-2.28428	-0.59181	-0.895149	0.91783	-5.38374	0.523793	1.32926	-1.35396	1.71656	1.11331	-2.32076	-1.04363	0.487493	-0.276499	1.24228		-0.83394
321.4	-1.17281	-3.03623	-3.03596	-2.78595	0.627022	-1.87577	-0.26142	-1.2635	0.713719	-4.4627	0.464787	1.17488	-0.720213	2.52133	0.35122	-3.13235	-0.725206	0.531337	-0.298188	1.10549		-0.764026
321.6	-1.01382	-2.43167	-2.52123	-2.37485	0.444201	-1.68881	0.834016	-1.85895	-0.0823153	-3.80761	-0.485567	0.747066	0.59967	3.22468	0.427665	-3.09754	0.193724	-0.233252	-0.380415	0.234192		-0.663541
321.8	-1.36739	-2.08769	-2.1814	-1.93964	0.034548	-1.99674	1.61586	-1.98223	-0.675218	-3.81083	-1.09363	0.133655	1.15016	3.47025	0.480881	-3.26515	0.505568	-1.05223	-0.307228	-0.155338		-0.72619
322	-1.31899	-2.12946	-2.23508	-2.00013	0.0596664	-1.93253	0.868338	-1.51645	-0.515837	-4.28731	-0.966411	0.166801	0.958543	3.14424	0.537449	-3.49917	-0.295396	-1.03134	-0.0609663	0.589504		-0.773227
322.2	-0.893481	-1.83705	-1.71851	-1.93524	0.207184	-1.07859	-0.299032	-1.30891	-0.0198822	-4.15946	-0.992827	0.791292	0.275559	2.7747	1.08328	-2.92317	-1.49755	-0.521981	0.0722944	1.01719		-0.648209
322.4	-0.828084	-1.40259	-1.09235	-1.73201	-0.173625	-0.0354513	-0.683214	-1.78548	0.466725	-3.68419	-1.47629	1.42443	-0.345386	2.66103	1.90655	-2.17716	-1.42747	-0.242029	-0.411821	0.688942		-0.517474
322.6	-1.07069	-1.24383	-1.03801	-2.0563	-0.604658	0.246055	-0.862533	-2.25467	1.09138	-3.82214	-1.73345	1.41301	0.160868	2.44626	2.35215	-2.08029	-0.156398	-0.309195	-1.23798	0.251142		-0.525464
322.8	-0.955023	-1.25532	-0.955143	-2.48702	-0.60828	-0.13781	-1.02293	-2.26532	1.76399	-4.11372	-1.04907	0.463813	1.05179	2.011	1.95552	-2.15182	0.289627	-0.328405	-1.65107	-0.121219		-0.57832
323	-0.644328	-1.16838	-0.0738224	-2.47102	-0.270395	-0.463885	-0.917738	-1.939	1.65621	-4.31537	-0.0253101	-0.422737	1.30632	1.75906	1.08643	-1.86655	-0.313537	-0.157947	-1.33818	-0.246641		-0.541342
323.2	-0.68054	-1.15821	0.710137	-2.15324	-0.166933	-0.905332	-0.296624	-1.28032	0.773899	-4.41937	0.0445721	-1.00141	1.42328	1.93577	0.825734	-1.98102	-0.645143	-0.0197431	-0.681842	-0.185746		-0.493103
323.4	-0.899832	-1.06419	0.72265	-1.91466	-0.858985	-1.0927	0.301462	-0.538563	0.161691	-4.19471	-0.395288	-0.942255	1.24931	2.34717	1.08354	-2.27372	-0.424557	0.209267	-0.712644	-0.135291		-0.468615
323.6	-0.852374	-0.687693	0.235274	-2.07234	-1.82968	-0.529449	-0.222629	-0.604434	-0.0329517	-3.68856	-0.15529	-0.147083	0.775025	2.79892	0.961509	-1.65917	0.077175	0.309919	-2.05155	-0.512582		-0.494398
323.8	-0.524278	-0.151281	-0.41309	-2.09599	-2.02078	-0.290897	-1.42525	-1.46114	-0.147792	-4.06295	0.077403	-0.0333094	0.381173	2.81233	0.880838	-0.700292	0.0631867	0.27613	-3.35026	-1.14589		-0.666607
324	-0.47596	0.578597	-0.41638	-1.46823	-1.09385	-0.722409	-2.27647	-1.98129	-0.269026	-5.23132	-0.426823	-0.702766	-0.145639	2.3067	0.936382	-0.244254	-1.07879	0.0545186	-3.65315	-1.43881		-0.887448
324.2	-1.1154	0.677793	0.442085	-0.963423	-0.28179	-1.12457	-2.45211	-1.81917	0.0356375	-5.56379	-0.931839	-1.15802	-0.197988	2.41755	0.406525	-0.350993	-2.3794	-0.499256	-3.39774	-1.27496		-0.976543
324.4	-2.0508	-0.561164	0.860259	-1.54517	-0.733583	-1.01481	-1.71077	-1.71042	0.579274	-5.08432	-0.582138	-1.088	0.240376	3.12234	-0.234416	-0.418122	-2.22948	-1.05261	-2.87963	-0.856848		-0.947502
324.6	-2.50349	-1.72031	0.553339	-2.315	-1.67341	-1.01464	-0.581445	-1.61747	0.514219	-4.41998	0.00681283	-0.851494	0.287133	3.39129	-0.470462	-0.273931	-1.03418	-1.09277	-2.51511	-0.817102		-0.9074
324.8	-2.20939	-1.33077	-0.0378485	-2.19655	-1.52044	-1.43087	0.28445	-1.19755	0.471056	-3.80994	-0.15178	-0.84057	0.0408425	3.06744	-0.686453	-0.432961	-0.684354	-0.799229	-2.58467	-1.25697		-0.865328
325	-1.29717	0.031235	-0.596048	-1.64914	-1.06142	-1.71438	0.481529	-1.1738	1.00299	-3.50631	-0.340764	-1.07941	0.0303763	2.87287	-1.044	-0.383882	-1.37299	-0.783744	-2.93472	-1.42219		-0.797049
325.2	-0.55537	0.376411	-0.204909	-0.965282	-1.1292	-1.63857	0.175616	-1.67401	1.21319	-3.44361	-0.441342	-1.00072	0.0758315	3.23021	-1.11069	-0.0173605	-1.70328	-0.535891	-3.20028	-1.11501		-0.683213
325.4	-0.776286	-0.749947	0.819074	-0.377701	-1.12693	-1.74823	-0.564327	-1.92986	0.941568	-3.71645	-0.964445	-0.609155	0.208034	3.68385	-0.611528	-0.0282892	-1.43053	0.147786	-3.54056	-0.491812		-0.643287
325.6	-1.23132	-1.12046	1.70454	-0.30525	-0.849601	-1.92875	-1.47447	-1.43349	0.647209	-4.18159	-1.30618	-0.0315096	0.728756	3.2965	0.117438	0.181905	-1.55652	-0.186071	-3.31542	-0.107736		-0.617601
325.8	-1.16972	-0.20695	1.82012	-0.704029	-0.277562	-1.48	-2.07183	-0.930654	0.599237	-4.34798	-0.785487	0.45668	0.533499	2.75167	1.02464	0.702346	-2.00006	-0.845624	-2.37367	-0.455609		-0.488049
326	-1.10013	0.806615	1.30752	-0.856919	0.525883	-0.797799	-1.82197	-1.2126	0.649026	-4.43333	0.310583	0.576461	-0.277996	2.48879	1.64925	0.67726	-1.91431	-0.481002	-2.09149	-1.04582		-0.3521
326.2	-1.14195	1.62699	1.3749	-0.959529	1.36062	-0.493869	-0.78083	-1.23275	0.933247	-4.66187	0.963539	0.57695	-0.0775164	1.85894	1.39306	0.351564	-1.68683	0.0287935	-2.71419	-0.818851		-0.204979
326.4	-0.798527	1.87571	1.63025	-1.32207	1.83906	0.00559536	0.256922	-1.10905	1.02582	-4.61823	0.738637	0.546143	0.90648	1.33271	1.0442	0.530525	-1.84891	0.00274302	-3.39451	-0.353119		-0.0854806
326.6	-0.206965	1.63198	1.3076	-1.59226	1.40001	0.397274	0.00689755	-1.65883	0.401	-4.95435	0.0587641	0.844558	1.24052	1.59187	1.17482	0.83905	-2.05448	-0.0718215	-3.16631	-0.626528		-0.171859
326.8	0.405476	1.55995	0.784152	-1.24806	0.73313	0.229692	-1.05533	-1.64604	-0.0635504	-5.52451	0.0156191	0.845048	0.757449	2.1002	1.16709	0.752826	-1.98415	0.315736	-2.16926	-1.01072		-0.251762
327	0.400453	1.87758	0.701198	-0.453797	0.424209	-0.195408	-1.23887	-0.70592	0.107674	-5.34531	0.598395	0.807441	0.332426	2.24657	0.936597	0.139515	-1.36967	1.32055	-1.43897	-1.2953		-0.107532
327.2	-0.17976	1.92637	1.3664	0.259646	0.250245	-0.591107	-0.727041	-0.311337	0.263932	-4.59232	1.05323	0.967954	0.62641	1.74974	0.493587	-0.467586	0.0803316	1.73817	-1.34277	-1.46275		0.0550668
327.4	-0.682389	1.30555	1.88475	-0.212693	0.318878	-0.168467	-1.08815	-0.45464	0.122377	-4.29331	1.12118	0.90918	1.21098	1.48063	-0.103796	-0.243762	1.08926	0.91345	-2.16904	-1.22212		-0.0141069
327.6	-0.701039	0.849812	1.40675	-1.47729	0.777682	0.594608	-2.07623	-0.264623	0.231103	-4.43277	1.16546	0.367574	0.83896	1.98361	-0.377314	0.125347	0.604111	-0.0273294	-3.0031	-0.979124		-0.21969
327.8	0.0837277	0.983762	0.267484	-2.71586	0.968582	0.749631	-2.16349	0.1784	0.0964271	-4.70261	0.677682	-0.542592	-0.604091	2.29506	0.0151782	-0.27292	-0.281473	-0.502298	-2.62324	-1.00969		-0.455117
328	1.2946	0.891439	-0.329215	-3.17795	1.39683	0.879384	-1.45205	0.201328	-0.543241	-4.76974	-0.124182	-0.746171	-1.34991	2.12016	0.13505	-0.632487	-0.356993	-0.456109	-1.91067	-1.0048		-0.496736
328.2	1.63666	0.161687	0.112167	-2.27602	1.81091	1.63268	-1.40596	-0.329308	-0.447543	-4.1713	-0.216399	-0.144485	-1.02552	1.7725	-0.0861921	-0.495256	-0.0374173	0.243429	-1.91727	-0.90673		-0.304469
328.4	0.540318	-0.112511	0.99108	-1.60114	1.19433	1.75789	-1.7204	-0.670228	0.228413	-3.50162	0.186715	0.366471	-0.874087	1.7869	0.0315766	-0.494823	0.0725889	0.918518	-2.1453	-0.936718		-0.199102
328.6	-0.876661	0.38687	1.71879	-1.87506	0.230748	1.17586	-1.40143	-0.492165	0.479074	-3.70799	0.288502	0.69863	-1.09231	2.65443	0.0377205	-0.742105	0.110614	0.881963	-2.43797	-1.09344		-0.252797
328.8	-1.19163	0.678658	1.45273	-1.64706	0.0314574	1.21306	-1.21456	-0.307291	0.356679	-4.4221	0.21113	0.689238	-1.01171	3.3633	0.0383467	-0.351794	0.0812166	0.642825	-2.35135	-0.966975		-0.235292
329	-0.891982	0.549767	0.929724	-1.46873	0.467447	1.50871	-1.73998	0.0446669	-0.321961	-4.89612	0.542118	0.493347	-0.895581	3.35587	-0.116612	0.189995	-0.154588	0.400251	-1.49481	-0.594976		-0.204673
329.2	-0.90337	0.479175	1.22593	-2.35851	0.978163	1.26327	-2.02775	0.688577	-1.46402	-4.81385	1.03993	0.344524	-1.57114	2.96016	-0.457106	0.284413	0.206714	0.303844	-0.643855	-0.515954		-0.249043
329.4	-0.723064	0.610825	1.61357	-2.84482	1.31435	0.760134	-1.77169	0.861519	-1.4433	-4.5617	1.52319	0.0757127	-2.54626	2.38339	-0.475188	0.431074	0.579112	0.824557	-0.330785	-1.24221		-0.24808
329.6	-0.632899	0.408631	1.01557	-2.67129	1.59107	0.496269	-1.32693	0.0359173	-0.38771	-4.54442	1.32354	0.027598	-2.36746	2.09305	-0.522012	0.682328	0.0714825	1.31527	-0.356271	-2.13698		-0.294262
329.8	-1.05008	0.322005	0.0629407	-2.73054	2.28043	0.800289	-0.810368	-0.385086	-0.24114	-4.88168	0.846978	0.2284	-1.48995	2.10569	-0.867042	0.724794	-0.272843	1.29763	-0.0543079	-2.14049		-0.312718
330	-1.58275	0.490382	-0.250699	-2.8385	2.56423	1.52906	-0.702126	0.10892	-0.773936	-5.39786	0.942986	0.230966	-1.53474	1.88132	-1.07547	0.675024	0.0766269	0.815552	0.268384	-0.956209		-0.276442
330.2	-1.39348	0.566425	0.105875	-3.22583	1.58983	1.91928	-0.938646	0.542245	-0.516361	-5.27404	0.598147	-0.163156	-1.99386	1.87854	-1.19711	0.517016	-0.128409	0.320108	0.214102	0.448413		-0.306546
330.4	-0.672954	0.150198	1.0014	-3.48895	0.0248735	1.52037	-0.672337	0.353637	0.245963	-4.50787	-0.426304	-0.676065	-2.10158	1.94788	-0.973066	0.559761	-0.944841	0.494716	-0.150081	0.499511		-0.390787
330.6	-0.469553	-0.0693593	1.70384	-2.8072	-1.27417	0.702906	-0.594708	-0.161222	0.320662	-3.96089	-0.686599	-0.546579	-2.11133	1.69851	0.171199	0.828403	-1.8619	1.05985	-0.490651	-0.748352		-0.464857
330.8	-0.466619	0.434076	1.51484	-1.96868	-1.98088	0.538257	-1.04233	-0.253365	0.411776	-3.79084	-0.58921	0.171372	-2.11979	1.67592	0.789218	0.432272	-2.43855	1.32545	-0.129739	-2.02852		-0.475768
331	0.184052	0.781797	1.33663	-2.37815	-1.78531	0.837926	-1.14732	0.151593	0.89513	-3.95374	-0.397715	0.645606	-2.40656	1.86858	0.236052	-0.746764	-1.5897	1.43498	0.436845	-2.4408		-0.401843
331.2	0.0442326	0.63944	1.67864	-3.53208	-1.00404	0.660015	-0.920319	0.0325598	1.10089	-4.73635	-0.0422603	0.438641	-2.90708	1.79	-0.371367	-0.932167	0.175094	1.69649	0.0845305	-2.13832		-0.412173
331.4	-1.41237	0.100299	1.69799	-3.46439	-0.314816	0.45063	-1.06319	-0.441984	0.842969	-5.55688	0.0190341	0.180341	-3.06742	1.41235	-0.253743	-0.200892	1.14173	1.76406	-0.660405	-1.73141		-0.527905
331.6	-2.42978	-0.0758392	0.998389	-2.61547	-0.171647	0.267258	-1.64114	-0.330235	0.339264	-5.6076	0.0575291	-0.0864624	-2.57176	0.916176	-0.148871	0.159027	0.762177	1.51482	-0.524486	-1.36627		-0.627746
331.8	-1.98024	-0.142461	0.370341	-2.26018	-0.517456	-0.251588	-2.30048	-0.348265	-0.0857641	-4.75957	0.361506	-0.812402	-2.13474	0.611255	-0.0781367	-0.0703016	-0.368988	1.24267	-0.168904	-1.43969		-0.756669
332	-1.81596	-0.40112	0.282604	-2.4339	-1.21525	-0.24124	-2.48594	-0.653172	0.0668511	-4.2213	0.903691	-1.42432	-1.94186	0.576989	0.367069	-0.48257	-1.36452	0.792979	-0.226109	-1.80322		-0.886015
332.2	-2.51996	-0.411194	0.52695	-2.85816	-1.99519	0.335635	-2.43044	-0.706377	0.596542	-4.31799	0.798313	-1.14659	-1.90169	0.702174	0.312752	-0.618474	-1.49474	0.252638	0.0477547	-1.96582		-0.939693
332.4	-2.40913	0.10404	1.00498	-3.07738	-1.88684	0.434619	-2.23708	-1.08634	0.987865	-4.03892	0.00496951	-0.440501	-2.01639	1.16692	-0.271808	0.180819	-1.34057	0.468797	0.662601	-2.44058		-0.811497
332.6	-1.26239	0.636412	1.6288	-2.99594	-1.23543	-0.233939	-1.09599	-1.61179	1.3381	-3.60545	-0.272045	-0.137932	-2.10691	2.20093	-0.316429	1.04385	-1.44166	1.06975	0.194966	-3.11425		-0.565867
332.8	-0.537562	0.549852	2.08464	-2.75283	-0.978657	-0.586177	0.234808	-1.34747	1.1811	-3.81857	0.302213	0.197699	-1.90674	2.52665	-0.0938193	0.99351	-1.15238	1.17108	-0.405996	-2.85346		-0.359605
333	-0.256946	0.384801	1.99578	-2.1863	-1.36494	-0.108131	0.0900233	-0.4132	0.110694	-4.47795	1.21943	0.819505	-1.51873	2.11876	-0.203837	0.584053	-0.556075	0.867909	-0.183082	-2.32875		-0.270349
333.2	0.0234166	-0.0155885	1.74088	-1.80098	-1.96736	0.256102	-1.04939	0.389596	-0.620649	-4.89602	1.35962	0.896504	-1.91614	2.27463	-0.432068	0.336669	-0.373647	0.641903	-0.0935522	-2.53161		-0.388884
333.4	0.42386	-0.164517	1.63524	-2.21466	-2.17223	0.132219	-1.71697	0.726143	-0.582641	-5.11595	1.1571	0.716151	-2.77023	2.01285	-0.58715	0.0524027	-0.64802	0.687887	-0.205079	-3.10185		-0.586772
333.6	0.720541	0.292972	1.65827	-2.30092	-2.03245	-0.0131344	-1.71172	0.963775	-0.480657	-5.27269	1.18582	0.642655	-2.76775	1.47886	-0.537628	-0.396647	-1.0942	0.712235	-0.232889	-3.38177		-0.628365
333.8	0.819651	0.711753	1.92466	-1.66416	-2.04761	0.14769	-1.83302	1.03018	0.22022	-5.06652	0.929932	0.522103	-2.33041	1.66513	-0.318836	-0.716094	-1.18438	0.319178	-0.601052	-3.06531		-0.526845
334	0.650758	1.49472	1.68603	-1.33833	-1.80464	0.263594	-2.09244	0.618099	1.33164	-4.83235	0.686265	0.784253	-2.23807	2.14106	-0.244748	-0.440504	-1.44245	0.0930525	-1.08661	-2.68387		-0.422728
334.2	0.315227	2.21256	0.619685	-1.67919	-1.78253	-0.235584	-1.92838	0.238882	1.92065	-5.08014	0.551926	1.38974	-2.66792	2.10261	-0.148526	0.352854	-1.65985	0.239261	-0.815169	-2.26482		-0.415935
334.4	0.217537	2.37359	0.0351075	-2.16887	-2.07236	-0.556816	-2.06109	0.623441	1.5848	-5.08145	0.51686	1.43165	-3.57516	1.63487	0.397232	0.904277	-1.30315	0.401075	-0.0652351	-1.36222		-0.406295
334.6	0.0870193	2.2698	0.507157	-2.63073	-1.7335	-0.0553067	-2.54825	0.853786	1.04976	-4.87517	0.31971	1.0064	-4.37095	1.40049	1.00995	0.692256	-0.768021	0.80451	-0.0173656	-0.546929		-0.377269
334.8	0.0937603	1.98554	0.7415	-2.82435	-0.962982	-0.0522297	-2.40466	-0.175235	1.17669	-5.49601	0.0811289	0.470645	-4.18741	1.56928	0.950623	0.12286	-0.692058	0.922202	-0.659285	-0.289719		-0.481485
335	0.665499	2.04525	0.609585	-2.89351	-0.660243	-0.439679	-2.00159	-1.147	1.22244	-6.24149	0.425769	-0.588394	-3.75444	1.74952	0.356833	0.0444965	-1.16896	0.465845	-1.25724	-0.465691		-0.65165
335.2	1.00722	2.38848	0.912429	-2.66982	-1.00611	-0.111315	-1.57391	-0.921777	0.509772	-6.42533	0.769956	-2.34103	-3.5936	1.82223	-0.294315	0.733757	-1.43254	0.317785	-1.51183	-1.53749		-0.747872
335.4	0.747463	2.66954	1.54084	-1.937	-1.21155	0.414579	-1.31718	-0.261291	0.0491731	-6.24277	0.268518	-4.8245	-3.64238	1.75289	-0.552563	1.53969	-1.5877	0.746208	-1.12142	-2.91081		-0.794012
335.6	0.292672	2.62721	2.42396	-1.59039	-0.716181	0.551484	-1.69204	-0.501203	0.484895	-6.05588	-0.198405	-6.95168	-4.09522	1.37129	0.126025	1.80457	-1.7047	1.11411	-0.385767	-3.10763		-0.810144
335.8	0.187988	2.19949	3.3835	-1.67395	0.0575267	0.139958	-2.42169	-1.37815	0.470243	-6.35913	-0.334209	-7.79202	-4.29946	1.11744	0.917809	1.29669	-1.28501	0.836947	-0.150265	-2.21627		-0.865128
336	0.716563	1.54843	3.3394	-1.91102	0.551432	-0.408305	-2.87528	-1.84507	-0.184937	-6.70935	-0.550537	-7.9896	-4.11418	0.836448	0.990123	0.328099	-1.22402	0.370278	-0.543645	-1.81149		-1.07433
336.2	0.894817	0.921882	2.1191	-2.34564	0.168663	-0.295165	-2.53997	-2.27388	-0.217035	-6.41403	-0.668974	-8.1548	-3.78185	0.428529	0.277538	-0.248738	-1.55921	0.48498	-0.958856	-2.22626		-1.31944
336.4	0.619206	0.786118	1.14177	-2.32488	-0.805337	-0.179934	-1.61996	-2.89007	0.00139954	-6.19301	-0.730834	-7.98574	-3.01127	0.794449	-0.350766	-0.377039	-1.26465	0.513658	-1.31033	-2.38571		-1.37865
336.6	0.989547	1.04439	1.01208	-1.60049	-0.990042	-0.859131	-0.913203	-2.76354	0.344274	-6.49664	-0.550587	-7.41464	-2.23201	1.80942	-0.0011991	-0.716188	-0.812931	-0.244328	-1.22704	-2.00774		-1.1815
336.8	1.12841	0.839369	1.14731	-0.612317	-0.245743	-0.926997	-0.852022	-1.94486	0.55675	-6.24526	-0.071709	-6.2486	-2.10861	1.82108	0.690894	-0.972142	-0.632373	-0.538303	-0.878675	-1.57965		-0.883672
337	0.33275	0.0979961	1.31025	0.373397	0.620373	-0.0893029	-1.17368	-0.841642	0.467543	-4.95075	-0.0890532	-5.15758	-2.1385	0.835151	1.04036	-0.562484	-0.862448	0.269433	-0.894651	-1.46309		-0.643797
337.2	-0.163954	-0.348338	1.61019	0.587916	0.907478	0.0411998	-1.38132	0.188265	0.431888	-4.27207	-0.67442	-4.82231	-1.93566	0.717611	1.02382	0.136802	-1.39627	0.55576	-1.18617	-1.71347		-0.584653
337.4	-0.0931879	-0.0016813	1.40291	0.0163344	0.895325	-0.521262	-1.62069	0.128042	0.363898	-4.54381	-0.88158	-4.52658	-1.91206	1.08447	0.793188	0.576816	-1.5405	0.00887586	-0.871184	-2.12776		-0.668523
337.6	0.244479	0.637536	1.08875	-0.665731	0.76385	-0.634725	-1.83521	-0.935265	0.312465	-4.65348	-0.776378	-4.17571	-2.08209	0.794842	0.749922	0.564717	-1.253	0.0887861	-0.644558	-1.99806		-0.720444
337.8	0.645723	1.07539	1.95074	-1.05105	0.119174	-0.12716	-2.0259	-1.46032	0.470781	-4.83515	-1.16892	-4.01129	-2.1712	0.250911	0.604701	0.20387	-1.05832	0.567044	-1.08958	-1.2108		-0.716068
338	0.776279	1.16972	3.1273	-0.444611	-0.370244	0.661899	-2.20374	-1.09095	1.08078	-5.09277	-1.36727	-3.71236	-1.77062	0.127258	0.532835	-0.341667	-1.43248	0.87779	-1.16702	-0.930096		-0.578499
338.2	0.488712	0.897103	3.20058	0.490598	-0.310812	1.33373	-1.72133	-0.794979	1.48641	-4.88174	-1.16309	-3.83268	-1.32266	0.662648	0.864155	-0.487172	-2.04982	1.31936	-0.436728	-1.51676		-0.388723
338.4	0.193084	0.563362	2.74119	0.431848	-0.527968	1.38808	-0.994014	-0.254557	1.24599	-5.12	-1.11286	-4.65631	-1.78494	1.33519	0.94514	0.0602498	-1.87089	1.84549	0.120845	-1.73708		-0.359408
338.6	0.1039	0.528779	2.00099	0.158007	-1.37001	1.17557	-0.843589	0.706331	0.938396	-5.52585	-0.90758	-4.85282	-2.20152	1.68364	0.714137	0.203038	-0.998374	1.58373	-0.292197	-1.12917		-0.416229
338.8	-0.170668	0.806071	1.12674	0.323247	-1.88526	1.05862	-1.35542	1.40841	0.833275	-5.00961	-0.737805	-4.05699	-1.80638	1.778	0.953999	-0.467694	-0.599376	0.632899	-1.36095	-0.686116		-0.460751
339	-0.33852	0.811141	1.29981	0.298295	-1.37917	0.955942	-1.59814	1.29197	1.17225	-4.48952	-0.796037	-3.07796	-1.44464	1.50909	1.46873	-1.10325	-1.03645	-0.148574	-1.90686	-0.716878		-0.461438
339.2	-0.656062	0.306589	1.9409	-0.432212	-0.815991	0.95196	-1.27955	0.688779	2.0033	-4.9075	-1.50569	-2.57166	-1.53389	1.11627	1.514	-1.10478	-1.56487	-0.145884	-1.37017	-0.634187		-0.500032
339.4	-0.882388	0.350729	1.91087	-1.59206	-0.312987	0.703445	-1.25538	0.393598	1.97738	-5.17243	-2.31206	-2.30775	-2.0079	1.11783	0.793474	-1.1536	-1.52167	0.918834	-0.289687	-0.410612		-0.552618
339.6	-0.861382	1.41722	1.35728	-2.05946	0.626296	0.298808	-1.12123	0.175457	1.05881	-4.81479	-2.17588	-2.68367	-2.44162	1.09266	0.277796	-1.61594	-1.37745	1.85264	0.0477579	0.0479965		-0.544935
339.8	-0.817623	2.27484	0.806124	-1.64978	1.02483	0.577804	-0.364373	-0.00808561	0.595866	-5.28722	-1.8103	-3.1916	-2.09136	1.0269	0.29124	-1.84295	-1.32871	1.47499	-0.315698	0.00538788		-0.531486
340	-0.760236	1.93201	0.875172	-1.56367	0.367183	0.921702	-0.00841008	0.190201	0.894629	-6.42011	-1.53229	-2.65711	-1.84867	1.2799	0.464265	-1.3813	-0.79378	0.891197	-0.36464	-0.653289		-0.508363
340.2	-0.832965	0.677194	1.64827	-1.53944	-0.122668	0.40473	-0.373403	0.807576	1.11632	-6.93853	-1.16558	-1.7218	-1.97414	1.30479	1.2252	-0.455307	-0.116535	1.02728	-0.294468	-0.960766		-0.414212
340.4	-0.856993	-0.201621	2.60543	-0.460383	0.479282	-0.356844	-0.576666	1.37331	1.03142	-6.54193	-1.23242	-1.66615	-1.39587	1.23643	2.07393	-0.0512201	0.0108735	1.42576	-0.281914	-1.0422		-0.221389
340.6	-1.16608	-0.115585	3.10614	0.666768	1.39265	-0.581777	-0.0920158	1.25374	1.19002	-5.58967	-1.80203	-2.05617	-0.332551	1.58807	1.89963	-0.455047	-0.22288	1.45793	-0.267615	-1.37954		-0.0753003
340.8	-1.65327	0.280091	2.87799	1.05302	1.72168	0.151839	0.49405	0.836575	1.82934	-4.5493	-1.80788	-2.55535	0.581249	1.57979	1.12066	-0.419686	-0.768385	0.846005	-0.446664	-1.51651		-0.0172378
341	-1.78992	0.577594	1.9313	0.987588	1.48257	1.20103	0.742509	0.94003	2.07229	-4.16558	-1.42827	-2.9891	0.943769	0.645202	0.617047	0.0134887	-1.28825	0.159185	-0.977279	-1.13612		-0.0730449
341.2	-1.45882	1.05675	1.19898	0.478098	1.10451	1.35809	0.593152	1.17262	1.88708	-4.72227	-1.25476	-2.57317	0.330164	-0.677753	0.902894	0.310996	-1.18141	-0.0119429	-1.40701	-0.921427		-0.190761
341.4	-0.760451	1.44513	1.29	-0.0959384	1.43828	0.481012	-0.0247363	0.562651	2.20975	-6.04201	-1.37989	-1.83527	-0.113433	-1.08959	1.64532	0.418832	-0.461086	0.472164	-1.73141	-0.709753		-0.214021
341.6	-0.405086	1.24955	1.39352	-0.191297	1.52912	-0.775933	-1.17311	-0.264322	2.48171	-7.46631	-1.20595	-1.66955	-0.0174149	-0.631417	1.63586	0.307811	0.124856	1.1829	-1.51146	-0.29071		-0.284861
341.8	-1.03461	0.885027	1.23589	-0.180516	1.02344	-1.19651	-2.26431	-0.377316	1.89414	-8.51511	-0.60385	-1.4173	-0.673554	-0.141801	0.995836	-0.0812092	-0.119316	1.58556	-0.585501	-0.323526		-0.494728
342	-1.74436	0.157805	1.07946	-0.319101	1.31695	-0.322013	-2.62565	-0.339427	0.971313	-9.27136	-0.247986	-0.839166	-1.12428	0.0396441	0.700465	-0.0617711	-0.16151	1.60852	-0.0623939	-0.580539		-0.591269
342.2	-1.71336	-0.276256	0.978429	-0.444117	2.30766	0.644838	-2.32352	-0.714147	0.447825	-9.82921	0.00990893	-0.382662	-0.413319	0.60343	1.24394	0.384234	0.678786	1.82357	0.0644402	-0.876648		-0.389309
342.4	-1.60365	0.477945	0.918781	0.0938713	2.11408	0.547066	-1.61534	-0.836579	0.33963	-10.6313	0.00294759	-0.34011	0.201055	1.56905	1.56098	0.654652	0.830331	2.0869	0.300277	-1.28953		-0.230946
342.6	-1.15766	1.94926	1.0821	0.829709	1.04124	0.301924	-0.512821	-0.230048	0.655841	-10.7419	-0.178326	-0.861098	-0.0144001	2.03297	1.34366	0.633574	-0.287234	2.03862	0.5716	-1.69979		-0.160137
342.8	-0.0568743	2.82419	1.4145	0.688469	0.441013	0.281053	0.591695	0.364463	1.23494	-10.1145	-0.209549	-1.24672	-0.790835	1.90618	1.05611	0.431546	-0.667712	1.69275	0.367356	-1.85533		-0.0823634
343	0.525681	2.26592	1.54659	0.641318	0.0553886	0.317369	0.539687	0.276653	1.56362	-9.7789	0.0752832	-0.591864	-1.64953	1.76298	0.773626	0.114634	0.335263	1.27445	-0.543091	-1.4717		-0.0983313
343.2	0.506379	1.10989	1.47705	1.17128	-0.222945	0.51027	-0.479623	0.0698992	1.54799	-9.8371	0.142202	0.318374	-1.66604	1.75274	0.590106	0.128226	0.87124	0.843074	-1.17237	-1.00471		-0.167203
343.4	0.766209	0.42759	0.976482	1.13779	-0.276705	0.540112	-0.954965	0.153609	1.72353	-9.97089	-0.0335053	0.636555	-0.825806	1.30494	0.184958	0.711516	-0.0611142	1.02338	-0.781846	-1.03613		-0.217715
343.6	0.544395	-0.0130253	-0.0901316	0.299435	-0.225341	0.657283	-0.779784	0.319739	1.62411	-10.0954	0.194121	0.431182	-0.320034	0.865639	-0.444574	1.14997	-1.50019	1.42005	-0.257647	-1.41564		-0.381794
343.8	-0.424274	-0.33524	-0.748265	-0.430476	0.0711805	1.00023	-0.621515	0.54396	1.14762	-10.4289	0.211562	0.0475499	-0.482403	0.824611	-0.424824	1.20347	-1.79963	0.713589	-0.173721	-1.97786		-0.604169
344	-0.744906	-0.0387913	-0.812578	-0.795729	0.23427	0.957515	-0.613516	0.64477	1.08338	-10.5088	0.0902378	-0.465805	-0.475481	0.875094	0.36033	1.60811	-0.793379	0.0430568	-0.323184	-2.74323		-0.620934
344.2	-0.289661	0.342766	-0.830512	-1.14552	0.308867	0.514756	-0.762701	0.745337	1.21528	-10.0024	0.0417354	-0.960375	0.0782742	1.29304	1.13032	2.23258	0.391609	0.765835	-0.103963	-3.02566		-0.403018
344.4	0.104523	0.87737	-0.689166	-1.73845	0.492933	0.644473	-0.74754	0.671714	1.35987	-9.48976	-0.238653	-1.24372	0.111345	1.76448	1.20607	2.38143	0.388022	1.71593	0.437052	-2.81908		-0.240558
344.6	0.336071	1.6049	-0.45062	-1.98317	0.142517	0.875734	-0.308131	0.0525424	1.10159	-9.44981	0.00646937	-1.05906	-0.685239	2.14658	0.673444	1.64199	-0.310578	1.55376	0.0604168	-2.40158		-0.322608
344.8	0.380239	1.74556	-0.101349	-1.63129	-0.672125	0.274002	0.114523	-0.140522	0.589713	-9.81898	0.594736	-0.938523	-1.18946	2.50194	0.450605	0.668128	-0.592859	0.682654	-0.876801	-1.88588		-0.492284
345	-0.162203	1.59698	0.158313	-1.25949	-1.05607	-0.675446	0.348703	0.106374	0.897744	-10.3437	0.115979	-0.818604	-1.23653	2.71157	0.499224	0.540983	-0.198241	0.174325	-0.876521	-1.80896		-0.564277
345.2	-0.678396	1.81432	-0.119993	-0.935522	-0.809421	-1.02746	0.0532475	-0.20472	1.5901	-10.3671	-1.14341	0.0238406	-1.15462	2.41198	0.169909	1.15649	-0.0407271	0.798425	-0.260306	-1.77297		-0.524818
345.4	-1.29313	1.62905	-0.472436	-0.670694	-0.253748	-0.748762	-0.508865	-0.627948	1.58646	-9.86203	-1.75127	0.865696	-0.817052	1.87752	0.0891814	1.8569	-0.638963	1.82584	-0.0991318	-1.42985		-0.472161
345.6	-2.39333	1.45514	0.107851	-0.513169	0.441204	0.143336	-0.933907	-0.224071	1.24598	-9.70241	-1.63255	1.20721	-0.0907089	1.48037	0.2812	1.8709	-1.19478	1.83865	-0.163097	-0.956918		-0.386655
345.8	-2.89872	1.98448	1.26606	-0.366599	0.823436	0.790163	-0.98919	0.300196	1.12741	-10.0308	-1.07252	1.36865	0.378145	1.15691	-0.359198	1.60528	-0.994901	1.06632	-0.42664	-0.638195		-0.295487
346	-2.78469	2.21073	1.95407	-0.351974	0.465985	0.424653	-0.400682	-0.0700094	1.30535	-10.0957	-0.493585	1.43774	-0.274274	1.10867	-0.982304	1.85808	-0.644837	0.436421	-0.750402	-0.629241		-0.3138
346.2	-2.72555	1.83771	1.88998	-0.268412	-0.156128	0.125219	-0.0890923	-1.01758	1.79477	-9.77144	-0.340558	1.07388	-0.81418	1.37495	-0.297764	2.20594	-1.05292	0.721347	-0.453365	-0.788392		-0.337579
346.4	-2.36373	1.37657	2.0137	-0.124647	0.0335164	0.349667	-0.387634	-1.22563	2.17076	-9.83564	-0.659077	0.606881	-0.355412	1.4991	0.786254	2.03285	-0.9766	1.71352	-0.26684	-1.3114		-0.24619
346.6	-1.32968	1.03864	2.78338	-0.690668	0.87553	0.730379	-0.986084	-0.69685	2.16462	-10.6197	-0.669096	0.886626	-0.150296	1.38287	1.06409	1.74982	0.0622448	1.2468	-0.426495	-2.19689		-0.189037
346.8	-0.431645	1.43675	2.90689	-1.88947	1.82295	1.03871	-1.70657	-0.328098	2.19169	-11.4533	-0.15772	1.54649	-1.00363	1.39345	0.716435	2.27917	0.38092	0.00344372	-0.292421	-2.44899		-0.199747
347	-0.152034	2.03649	2.3617	-2.63974	2.09707	0.94164	-2.11979	-0.425445	2.08546	-11.5582	0.5218	1.59357	-1.45844	1.38626	0.357826	3.37461	-0.233488	0.486223	-0.327767	-1.76965		-0.172095
347.2	-0.0634607	2.30475	2.13547	-2.56567	1.56822	0.586991	-1.71065	-0.224696	1.74818	-10.9457	1.04575	1.04271	-0.473987	1.87514	0.0756782	3.40252	-0.301583	2.00306	-0.463416	-1.25485		-0.0107777
347.4	-0.129462	2.62826	2.28973	-2.16075	1.1003	0.419606	-0.911606	0.652468	1.1774	-10.4475	0.940038	0.474916	0.803423	2.79857	-0.135244	2.43559	0.455664	2.67342	-0.342786	-1.8491		0.143647
347.6	-0.452786	2.30546	2.66564	-1.39422	1.12041	0.702572	-0.971862	1.36526	0.760824	-10.4809	0.234221	0.151036	0.799078	2.89026	0.000929098	2.11988	0.946008	2.28133	-0.614139	-2.50086		0.0964047
347.8	-1.14967	1.6128	2.91467	-0.811302	1.67205	1.15938	-1.82633	1.13094	0.857282	-10.3274	-0.16156	-0.124308	0.0481228	1.94286	0.485695	2.42276	0.38784	1.75434	-1.33094	-2.34786		-0.084533
348	-2.05559	1.34377	2.23519	-0.896959	2.57082	0.570945	-2.19145	0.521448	1.06698	-9.46351	-0.283177	-1.02984	0.0136399	1.26582	0.70415	2.35568	-0.203459	1.23106	-1.56483	-1.98821		-0.289875
348.2	-2.48637	1.56881	1.95935	-0.964919	2.79047	0.116426	-2.12285	0.179271	1.02047	-8.68142	-0.15795	-1.9788	0.727167	1.36862	0.426027	1.86529	0.0857602	0.691322	-0.563668	-2.02229		-0.308964
348.4	-2.0425	1.7025	2.82215	-0.920083	2.49204	0.697389	-2.74213	0.612942	0.746127	-8.48742	0.37534	-1.9641	1.40404	1.64101	0.28034	1.0771	0.696647	0.791416	0.113627	-1.89233		-0.129795
348.6	-1.95965	0.908998	2.97605	-0.918928	2.19479	1.55539	-3.26595	0.932581	0.521098	-8.00338	0.708132	-0.910462	1.28418	1.78483	0.602754	0.918302	1.06741	1.31886	-0.379184	-0.903155		0.0216335
348.8	-2.77923	-0.0834243	2.13436	-1.08903	2.09331	1.81573	-2.36236	0.489505	0.739721	-7.35712	0.75888	-0.0429891	0.089088	1.71873	0.423506	1.59741	0.864978	1.49711	-0.467412	0.0633116		0.00520371
349	-3.09091	-0.513059	1.8747	-1.1932	2.07641	1.23014	-0.930575	-0.0169484	1.10554	-7.48639	0.375049	-0.438598	-1.08819	1.17315	0.097953	1.66327	0.350245	1.46818	0.239402	0.168374		-0.146773
349.2	-2.04614	-1.04085	2.34357	-0.663006	1.91215	0.537012	-0.155373	0.00726785	1.38924	-8.05555	-0.0663478	-1.22485	-1.00525	1.00672	0.304703	1.58862	0.193913	1.66466	0.798092	0.0863153		-0.121256
349.4	-0.62843	-1.77403	2.63866	-0.091639	1.54377	-0.0404142	0.0896616	0.464416	1.72102	-8.59167	-0.356477	-1.34798	-0.00197867	1.53308	0.779585	1.37899	0.494703	1.21209	0.695221	0.0887356		-0.00963359
349.6	0.576755	-1.22561	2.32901	0.0356459	1.21407	0.147846	0.16978	1.10653	2.06946	-8.99877	-0.681937	-1.26484	0.561774	1.43374	0.847377	0.638301	0.79726	0.157003	0.132648	-0.499617		-0.0226791
349.8	1.17848	0.627037	2.13	0.265778	1.00609	1.12101	-0.331019	1.41508	2.15415	-8.65417	-0.252498	-1.12762	0.276456	1.0437	0.380232	0.709275	0.806277	-0.244404	-0.235511	-1.5464		0.0360967
350	0.760927	1.62915	2.18393	0.879524	0.861322	1.3513	-1.00643	0.81738	2.00831	-8.14302	0.58293	-0.986342	-0.299189	1.05576	0.329734	1.52935	0.459268	0.289148	-0.0591379	-2.20212		0.102089
350.2	0.214861	1.00225	2.01689	1.15951	0.947612	1.2527	-0.922824	0.516751	1.6743	-8.16916	0.822075	-1.31054	-0.252302	1.75098	0.877731	1.63492	-0.484729	1.06434	0.28102	-2.05258		0.10119
350.4	-0.231707	0.140907	1.5142	0.725515	1.2312	1.31699	-0.321561	0.616276	1.23956	-8.28252	0.616843	-1.85179	0.296715	2.50747	1.37429	0.85859	-1.0685	1.23168	0.258295	-1.60646		0.0282997
350.6	-0.902941	0.0639894	1.37994	0.380397	0.676871	0.96158	-0.010092	0.308421	1.47283	-8.57173	0.453844	-1.80162	0.0908866	2.38858	1.92002	0.0226536	-0.989685	0.891121	0.152941	-1.72256		-0.141727
350.8	-1.34964	0.233047	1.38588	0.578366	0.331313	0.650471	-0.0446292	0.107183	2.34672	-8.73103	0.264815	-1.46464	-0.403588	2.31008	2.3833	-0.397554	-1.25243	1.00769	0.219199	-2.26906		-0.204725
351	-1.3112	0.46572	0.936406	0.644946	0.868446	1.2948	-0.0747096	0.433028	2.66703	-8.25119	0.0241067	-1.62636	0.0900637	2.15308	2.09864	-0.462092	-1.3634	1.27478	0.659946	-2.29503		-0.0886496
351.2	-1.38331	1.11896	0.714624	0.342833	1.23563	1.84742	0.421751	0.741931	2.40929	-7.43854	0.59888	-1.75827	0.571878	1.53734	1.30978	-0.331261	-1.01334	1.06041	0.998616	-1.44961		0.0767501
351.4	-2.13615	1.64131	0.849655	0.343348	1.5988	1.59963	1.1135	0.532272	2.04773	-7.10344	1.19239	-1.52623	-0.0143826	0.929068	0.916082	-0.404551	-1.16103	0.679714	0.615048	-0.754091		0.0479342
351.6	-2.77619	1.42677	0.835542	0.458247	1.96941	1.44589	1.46552	0.0123834	2.11105	-6.79234	0.801514	-1.55723	-0.428907	0.847823	0.839456	-0.375995	-1.4803	0.310042	0.377275	-1.0951		-0.0802569
351.8	-2.59956	1.07949	0.774954	-0.025298	1.2909	1.29865	1.19985	-0.211812	2.2553	-6.54328	0.249243	-1.83024	0.0181481	1.19822	0.405084	0.00878706	-1.08108	0.530496	1.22854	-1.79169		-0.127265
352	-2.39575	1.09734	0.511395	-0.253435	0.122302	1.28822	1.02546	0.136994	2.08905	-7.38061	0.141693	-2.00072	0.0427925	1.46874	0.419249	0.157834	-0.891495	1.01683	2.45706	-1.98749		-0.146727
352.2	-2.76267	1.63388	0.406189	0.418472	-0.484081	1.36767	1.17516	0.0675035	1.41311	-8.24472	-0.294883	-1.7202	-0.554569	1.65369	1.03766	-0.710545	-1.88724	1.1473	2.65082	-1.69171		-0.268958
352.4	-3.11302	2.36421	1.04018	0.390678	-0.62265	1.5789	0.859014	-0.501119	1.17549	-8.40519	-1.28375	-1.12285	-0.786972	1.54621	1.25872	-1.68174	-2.85912	1.257	1.88712	-1.23651		-0.41277
352.6	-2.56228	2.52894	1.41739	-0.578807	0.170339	1.59333	0.366298	-0.745171	1.65061	-8.00647	-1.63131	-0.87206	-1.08957	1.3346	0.779971	-1.80994	-2.41785	1.29979	1.08567	-1.10023		-0.429338
352.8	-1.44185	2.0044	1.01064	-0.951447	1.12158	0.619371	0.500013	-0.749409	2.0859	-7.55555	-1.04761	-1.04648	-1.71556	1.35156	0.104788	-1.57029	-1.34147	1.02234	0.719403	-1.34677		-0.411322
353	-0.560976	1.82918	0.493771	-0.643996	0.56964	-0.0419786	0.862506	-0.45113	2.11242	-7.40697	-0.527126	-0.801547	-1.62354	1.79639	-0.280746	-0.860022	-1.21053	1.08958	0.749429	-1.77082		-0.333823
353.2	-0.0248151	2.19276	0.608669	-0.112301	-0.648726	0.511512	0.797262	-0.0921961	2.06984	-7.42728	-0.693432	-0.0576836	-0.768925	2.45398	0.0377554	-0.0963284	-1.57768	1.66382	0.763328	-2.34847		-0.137445
353.4	0.165965	2.48444	0.823948	0.479446	-0.978308	0.901814	0.433164	0.0650396	1.88147	-7.22442	-0.312106	0.155416	-0.183981	2.43671	0.969943	0.0312502	-1.44386	1.88611	0.594489	-2.37669		0.0394919
353.6	-0.0720763	2.69558	0.431763	0.652272	-0.388768	0.937018	0.356513	0.394701	1.49506	-6.61982	0.722392	-0.443089	-0.323836	1.91996	1.48125	0.222342	-1.34448	1.61554	0.639335	-2.12981		0.112093
353.8	-0.83994	2.52769	0.256029	0.0635618	0.372754	1.00042	0.750423	0.61654	0.885889	-6.04107	1.24355	-0.627041	-1.15201	1.35144	1.07353	0.929889	-1.35721	1.31476	0.892466	-2.18376		0.0538947
354	-1.62431	1.92141	0.633048	-0.175102	0.435905	0.326349	1.20814	0.256284	0.685688	-6.46034	0.964027	0.372684	-1.36486	1.20059	0.221612	1.36497	-1.26111	1.35932	1.34846	-2.15531		-0.0371272
354.2	-2.06678	1.41771	0.918499	0.74636	0.244038	-0.659841	0.976511	-0.470948	0.279263	-7.7696	0.599806	1.01427	-0.800423	1.7902	-0.281746	1.18161	-1.21327	1.21012	1.62068	-2.37757		-0.182055
354.4	-2.03355	1.43553	0.886249	1.84119	0.286646	-0.522495	0.0825951	-0.88462	-0.701638	-8.50035	0.520421	0.311094	-0.72154	2.37568	-0.0902793	1.11283	-1.1274	0.871384	1.07557	-2.87698		-0.332983
354.6	-1.97307	1.42051	0.954736	1.6703	0.230886	0.299923	-0.161387	-0.654256	-0.661624	-7.51265	0.199907	-0.194857	-0.965595	2.18799	0.0647136	1.1524	-0.805044	0.40277	0.412842	-2.51483		-0.322317
354.8	-2.3377	1.10818	1.19021	0.788765	0.183576	0.113982	0.648293	-0.365495	0.442389	-6.25975	0.324048	0.0810851	-1.1665	1.8086	-0.221465	1.15608	-0.775872	0.142709	0.540878	-1.48607		-0.204203
355	-3.03592	0.59514	1.25472	0.191093	-0.13048	-0.74375	1.42056	-0.164479	1.00104	-6.48778	0.980975	0.191069	-1.54409	1.93228	0.0740278	0.936014	-1.12057	0.347993	0.603011	-1.24299		-0.247107
355.2	-3.43303	-0.238728	1.04653	-0.157424	-0.446028	-0.891293	1.22868	0.282686	0.319638	-7.17585	1.41028	-0.223252	-2.12246	2.09383	1.26596	0.663266	-1.39668	0.692698	0.377915	-1.86152		-0.428239
355.4	-3.43398	-0.718129	0.267345	0.164872	-0.188985	-0.682874	0.753711	0.687661	-1.15192	-7.09637	1.19227	-0.964663	-1.92283	2.05392	1.32621	0.911775	-1.4573	0.868178	0.666885	-2.49503		-0.560962
355.6	-3.91797	-0.204532	-0.492763	0.900482	-0.275995	-0.223481	0.840786	0.676383	-3.63685	-6.88071	0.531109	-1.18853	-0.958297	2.14745	0.0880563	1.1841	-0.688142	0.814858	1.33111	-2.91858		-0.643576
355.8	-4.72901	-0.126351	-0.961825	0.913111	-0.944389	0.588594	0.962146	0.272404	-6.40246	-6.92163	0.130777	-0.552566	-0.239751	2.35776	-0.328585	0.969999	0.462204	0.823607	1.89099	-3.20181		-0.75184
356	-4.84266	-0.959038	-1.31649	0.258063	-0.865936	1.64642	0.697767	0.062316	-8.10753	-7.40249	-0.0689933	-0.0941006	-0.135645	2.16439	0.0568802	0.755428	0.784968	1.00047	2.17954	-2.87373		-0.853018
356.2	-4.42154	-1.60159	-1.36254	-0.212164	-0.195976	2.29424	0.394225	0.0837943	-8.74027	-7.99296	-0.462818	-0.369601	-0.897638	1.51434	-0.136979	1.62396	0.429245	0.939129	1.82665	-2.43583		-0.986216
356.4	-4.40193	-1.18395	-0.728459	-0.445201	-0.301366	1.90705	0.561968	0.27922	-9.33976	-8.2222	-0.680521	-0.57728	-2.13941	1.00936	-0.303443	2.34824	0.139706	0.843563	0.732102	-2.13065		-1.13165
356.6	-4.30896	-0.585647	0.265315	-0.614436	-0.501602	0.837579	1.30213	0.512538	-10.7218	-8.55599	-0.276003	-0.225803	-2.53552	0.910233	0.139922	1.72484	0.366223	0.669344	-0.10313	-1.92048		-1.18106
356.8	-3.88318	-0.599207	0.589492	-0.445016	-0.496386	0.2457	1.69007	0.862999	-11.7451	-9.15478	-0.311087	0.120601	-1.78524	0.646693	0.546749	0.650123	1.16614	0.329202	-0.192472	-1.87804		-1.18214
357	-3.96155	-0.582707	0.243861	-0.495117	-1.11514	0.66358	0.957451	0.965966	-11.2377	-9.48853	-0.749559	0.165668	-1.15696	0.569551	0.513119	-0.210552	1.57284	0.648859	0.208352	-1.982		-1.22353
357.2	-4.74015	-0.419631	-0.172331	-0.358191	-1.90369	1.42046	0.00928588	0.622803	-10.2513	-9.31003	-0.573762	0.144804	-0.885463	1.02256	-0.0577928	-0.346893	0.701938	1.56139	0.974836	-2.18736		-1.23742
357.4	-5.90829	-1.09021	-0.0907609	0.363747	-1.33095	1.80732	-0.0365026	0.184674	-9.81122	-8.33611	-0.343414	-0.23148	-0.72686	1.53798	-0.676707	-0.132327	-0.161113	2.19319	1.30706	-2.14416		-1.18131
357.6	-6.63957	-2.33928	0.114744	0.769301	-0.371627	1.42606	0.52227	0.518059	-9.68003	-7.15238	-0.0473867	-1.14101	-0.508501	1.69705	-0.512737	0.206152	0.210202	1.61501	0.949253	-1.83582		-1.11001
357.8	-6.39533	-2.4846	0.322759	0.798841	-0.659054	0.7953	0.581649	0.870191	-9.64472	-6.75067	0.644114	-1.41549	-0.768682	1.55607	0.333648	0.872136	0.576167	0.804013	0.819538	-1.99382		-1.0569
358	-5.48437	-1.39079	0.661128	0.626231	-1.7451	0.652356	-0.187992	0.305182	-9.45413	-6.90587	0.823657	-0.741263	-2.00091	1.63028	1.10772	1.142	0.416434	1.03229	0.724977	-2.66037		-1.07243
358.2	-4.54945	-0.689463	0.821326	0.530158	-2.41762	0.706159	-1.14359	-0.337473	-8.5641	-7.33729	0.208482	-0.288495	-3.39986	1.81596	1.2923	0.962788	0.669533	1.4045	0.363377	-3.35273		-1.16527
358.4	-3.78925	-0.921524	0.84923	0.809646	-2.21719	0.593094	-1.52713	0.199167	-7.15371	-7.48834	-0.25886	-0.502193	-3.85147	2.39963	1.3642	1.06454	1.0242	1.02473	0.0189433	-3.14339		-1.07528
358.6	-3.64046	-1.07952	0.930894	0.558807	-1.65108	1.02984	-1.07027	1.30238	-6.35714	-6.87299	-0.0127181	-0.672549	-3.855	3.09063	1.70833	1.25183	0.49588	0.727784	-0.0644268	-2.16441		-0.817209

## Sheet: ext5c
Control	Tetanus Toxin
70.64	0.00
153.32	0.00
185.83	0.00
89.64	0.00
233.37	0.00
121.38	0.00
56.11	0.00
55.55	0.00
149.74	0.00
	0.00
	1.73
	0.00
	0.00
	0.00
	0.00
	18.35
	0.00

## Sheet: ext5d
time bins (sec)
	-0.095	-0.085	-0.075	-0.065	-0.055	-0.045	-0.035	-0.025	-0.015	-0.005	0.005	0.015	0.025	0.035	0.045	0.055	0.065	0.075	0.085	0.095	0.105	0.115	0.125	0.135	0.145	0.155	0.165	0.175	0.185	0.195	0.205	0.215	0.225	0.235	0.245	0.255	0.265	0.275	0.285	0.295
Normalized responses to ON flash, Control
	1	0.571429	1	0.857143	0.571429	0.571429	0.714286	0.571429	0.285714	0.428571	0.857143	0.285714	0.285714	0	0	0	0	0	0	0	0	0	0	0	0	0	0	0	0	0	0	0	0	0	0.142857	0	0	0	0	0
	1	0.222222	0.333333	0.444444	0.444444	0.444444	0.333333	0.555556	0.666667	0.333333	0.111111	0.111111	0.111111	0	0	0	0	0	0	0	0	0	0	0	0	0	0	0	0	0	0	0	0	0	0	0	0	0	0	0
	1	0.333333	0.333333	0.333333	0	0.666667	0.333333	0.333333	0	0	0.666667	0	0.333333	0	0	0	0	0	0	0.333333	0	0	0	0	0	0	0	0	0	0.333333	0.666667	0	0.333333	0.333333	0	0.333333	0.333333	0.333333	0	0
	1	0.833333	0.333333	0.5	0.833333	0	1	0.833333	0.333333	0.166667	0.5	0.166667	0.5	1	0.666667	0	0	0.166667	0.166667	0	0	0.166667	0.333333	0	0.166667	0.166667	0.666667	0.333333	0.333333	0.333333	0.666667	0.333333	0.833333	0	0.5	0.333333	0.5	0.333333	0.333333	0.333333
	0.625	1	0.625	0.875	0.5	0.625	0.375	0.5	0.75	0.5	0.25	0.625	0	0	0	0	0	0	0	0	0	0	0	0	0	0	0	0.125	0.125	0.125	0.125	0	0.125	0	0	0	0	0	0	0
	0.333333	0.666667	1	1	0	0.666667	0	0.333333	0	0.333333	0.333333	0.333333	0.333333	0.333333	0.666667	0	0.333333	0	0	0	0	0	0	0	0	0	0.333333	0.333333	0	0	0	0	0.333333	0.333333	0	0.333333	0.333333	0	1	1
	0.333333	0	1	0	0	0	0.333333	0.666667	0	0.333333	0	0	0.333333	0.333333	0	0.333333	0	0	0	0.666667	0.333333	0.666667	0.666667	0	0	0	0	0	0	0	0	0	0	0	0	0	0	0	0	0
	0.636364	0.363636	1	0.545455	0.818182	0.545455	0.636364	0.272727	0.727273	0.636364	0.545455	0.363636	0.636364	0.636364	0.636364	0.0909091	0.0909091	0.545455	0.727273	0.454545	0.818182	0.363636	0.181818	0.0909091	0.272727	0.454545	0.363636	0.454545	0.454545	0.636364	0.909091	1	0.636364	0.181818	0.727273	0.545455	0.727273	0.727273	0.545455	1
	0	0	1	0	0	0	0	0.5	0	0.5	0	0	0.5	0	0	0	0	0	0	0	0	0	0	0	0	0	0	0	0	0	0	0	1	0.5	0.5	0.5	1	1	1	0.5
	0.5	0.6	0.4	1	0.4	0.9	0.5	0.4	0.5	0.4	0.3	0.6	0.6	0.7	1	0.4	0.1	0.1	0	0	0	0	0	0	0	0	0	0	0	0	0	0	0	0.2	0.1	0	0.1	0.2	0.1	0
	0.6	0.4	0.2	1	0.4	0.2	1	1	0.4	0	0.8	0.6	0.8	0.8	0.2	0.8	0.2	0.4	0	0	0	0	0	0	0.2	0	0.2	0	0	0	0.2	0.4	0	0.2	0.2	0.2	0.2	0.2	0.2	0.2
	0.333333	0.333333	0.666667	0.333333	1	0	0.333333	0.333333	0.333333	0.333333	0	0.333333	0.333333	0	0	0	0	0	0	0	0	0	0	0	0	0	0	0	0	0	0	0	0	0	0	0	0	0	0	0
	0	0	0.25	0	1	0.25	0.25	0	0.25	0.25	0.25	0.25	0	0	0.25	0.25	0	0	0	0	0	0	0	0	0	0	0	0	0	0	0	0	0	0	0	0	0	0	0	0
	0.619048	0.761905	0.619048	0.809524	1	0.47619	0.761905	0.761905	0.761905	0.761905	0.714286	0.714286	0.52381	0.714286	0.666667	0.761905	0.190476	0.428571	0.190476	0.761905	0.666667	0.952381	0.809524	0.904762	0.761905	0.761905	0.904762	0.809524	0.571429	0.809524	0.857143	0.761905	0.666667	0.571429	0.714286	0.571429	0.714286	0.571429	0.904762	0.809524
	0.157895	0.421053	0.315789	0.526316	0.684211	0.421053	1	0.368421	0.421053	0.368421	0.368421	0.421053	0.473684	0.473684	0.842105	0.368421	0.0526316	0.157895	0.105263	0.157895	0.157895	0.157895	0.105263	0.105263	0	0.105263	0.0526316	0.0526316	0.105263	0.368421	0.421053	0.421053	0.578947	0.368421	0.421053	0.315789	0.368421	0.263158	0.263158	0.210526
	0.375	0.5	0.875	0.5	0.25	0.375	0.75	1	0.375	0.875	0.5	0.375	0.375	0.25	0.25	0	0	0	0	0	0	0	0	0	0	0	0	0	0	0	0	0	0	0	0.25	0	0	0	0	0
	0	0	0	0.333333	0.333333	0	0.333333	1	0	0.333333	0.333333	0.666667	0.666667	0.666667	0	0	0	0	0	0.666667	0	0	0	0	0	0	0	0.333333	0	0	0	0	0	0.333333	0	0	0	0	0.333333	0
	0.4	0.4	0.6	0.4	0.2	0.6	0.8	0.8	1	0.6	0.6	0.8	0.2	0	0	0	0	0	0	0	0	0	0	0	0	0	0	0	0	0.6	0	0.2	0	0	0	0	0	0	0	0
	0.125	0.625	0.875	0.5	0.75	0.5	0.125	0.25	1	0.25	0.5	0.875	0.5	0.5	0.25	0	0	0	0.125	0	0	0.125	0.25	0.375	0.125	0.625	0.5	0.25	0	0.375	0.25	0.625	0.25	0.375	0.5	0.625	0.625	0.375	0.125	0.625
	0.285714	0.571429	0.714286	0.285714	0.428571	0.714286	0.571429	0.428571	1	1	0.714286	0.571429	0.571429	0	0.714286	0.142857	0.142857	0	0	0.142857	0.142857	0	0	0	0.142857	0	0	0.142857	0.142857	0	0.142857	0	0.285714	0	0.142857	0	0.285714	0.428571	0.142857	0.285714
	0.142857	0.285714	0.428571	0.285714	0.285714	0.285714	0.285714	0.857143	0.285714	1	0.428571	0.571429	0.428571	0.142857	0	0	0.142857	0	0	0	0	0	0	0	0	0	0	0	0	0	0	0	0	0	0	0	0	0	0	0
	0	0	0	0	0	0	0	0	0	1	1	0	0	0	0	0	0	0	0	0	0	0	0	0	0	0	1	1	0	0	0	0	0	0	1	0	1	1	1	1
	0.333333	0.666667	0.333333	0	0	0	0.666667	0.666667	0.333333	1	0	0.333333	0	0.666667	0.333333	0	0	0	0	0	0	0	0	0	0	0	0	0	0	0	0	0	0	0	0	0	0	0	0	0
	0.166667	0.166667	0.333333	0.166667	0.5	0.333333	0.166667	0.166667	0	1	0.333333	0.333333	0.833333	0.333333	0.5	0.5	0	0	0.166667	0	0	0	0	0	0	0	0	0	0.333333	0	0.166667	0	0.166667	0.166667	0	0.333333	0.166667	0	0.333333	0
	0.333333	0.666667	0.333333	0.833333	0.833333	0.833333	0.666667	0.333333	0.166667	0.166667	1	0.833333	0	1	0.166667	0	0.166667	0	0	0	0	0	0	0	0.166667	0	0.166667	0.166667	0.333333	0.666667	0.166667	0.166667	0.166667	0.333333	0.166667	0.166667	0.166667	0.333333	0.833333	0.333333
	0.5	0.833333	0.5	0.666667	0.666667	0.833333	0.666667	0.333333	0.333333	0.333333	0.833333	1	0.833333	0.5	0.333333	0	0.166667	0	0	0	0	0	0	0	0	0	0	0.333333	0.166667	0.833333	0.333333	1	0.5	0.166667	0.333333	0	0.833333	0.166667	0.5	0.5
	0.6	0.6	0.9	0.9	0.7	0.6	0.4	0.3	0.9	0.3	0.4	1	0.2	0.2	0	0.1	0.3	0.6	0.5	0.5	0.8	0.5	0	0.8	0.3	0.1	0.3	0.3	0.3	0.1	0.2	0.2	0.2	0.3	0.1	0.2	0.1	0.1	0	0.2
	0.642857	0.928571	0.785714	0.714286	0.785714	0.857143	0.857143	0.714286	0.714286	0.642857	0.714286	1	0.928571	0.928571	0.642857	0.357143	0.142857	0.285714	0.142857	0.214286	0.0714286	0.0714286	0.142857	0.142857	0.285714	0.214286	0.0714286	0.214286	0.5	0.214286	0.642857	0.357143	0.642857	0.214286	0.357143	0.428571	0.428571	0.357143	0.214286	0.285714
	0	0	0.142857	0	0	0	0	0	0	0	0.142857	0	1	1	0.285714	0.571429	0.142857	0.142857	0	0	0	0	0	0	0	0	0	0	0	0.142857	0	0	0.142857	0	0	0	0	0	0	0
	0	0	0	0	0	0	0	0	0	0	0	0	1	0.875	0	0.25	0.25	0	0	0	0	0	0	0	0	0.125	0	0	0	0	0	0	0	0	0	0	0	0.125	0	0
	0	0	0.2	0	0	0.2	0	0	0	0	0.2	0	1	0.8	0	1	0.8	0.2	0	0	0	0	0.2	0	0	0.2	0	0	0	0	0	0	0	0	0.2	0	0	0.2	0	0
	0	0	0	0	0	0	0	0	0	0	0	0	1	0.727273	0.272727	0	0	0	0	0	0	0	0	0	0	0	0	0	0	0	0	0	0	0	0	0	0	0	0	0
	0	0	0	0	0	0	0	0	0	0	0	0.111111	1	0.777778	0.666667	0	0.333333	0.222222	0.222222	0	0	0	0	0	0	0.111111	0	0	0.111111	0	0.222222	0	0	0	0	0.111111	0	0	0	0
	0.1	0.1	0.2	0.1	0.1	0.1	0	0.1	0.1	0.3	0.1	0.1	1	0.5	0.5	0.4	0.2	0.3	0.2	0.1	0	0	0	0	0	0	0	0	0	0	0	0	0	0	0	0	0	0	0	0
	0.190476	0.142857	0.142857	0.238095	0.190476	0.285714	0.190476	0.285714	0.333333	0.333333	0.380952	0.238095	1	0.47619	0.047619	0.333333	0.571429	0.238095	0.333333	0.047619	0	0	0.190476	0.047619	0	0	0	0	0.0952381	0.047619	0.047619	0	0.190476	0.142857	0.285714	0.238095	0.238095	0.142857	0.190476	0.190476
	0.357143	0.357143	0.357143	0.178571	0.392857	0.25	0.25	0.25	0.178571	0.214286	0.321429	0.285714	1	0.678571	0.0357143	0.214286	0.321429	0.25	0.178571	0	0.0357143	0	0.0714286	0.0357143	0	0	0	0	0	0.0357143	0.0357143	0.0714286	0.0714286	0.25	0.178571	0.142857	0.214286	0.214286	0.107143	0.178571
	0.03125	0.03125	0	0.09375	0.0625	0.03125	0.09375	0.09375	0	0.03125	0	0.03125	1	0.6875	0.28125	0.3125	0.09375	0.0625	0	0	0	0	0	0	0	0	0.03125	0	0	0	0	0	0	0	0.03125	0.03125	0	0.03125	0.03125	0.03125
	0.0666667	0.0666667	0	0	0	0.0666667	0.0666667	0.0666667	0	0	0.0666667	0.0666667	1	0.666667	0.2	0.6	0.4	0.0666667	0	0	0	0	0	0	0	0	0	0	0	0	0	0	0.2	0	0.133333	0	0.0666667	0	0.0666667	0
	0	0	0.125	0	0.125	0	0	0	0	0	0	0	1	0.5	0.125	0.25	0	0	0	0	0	0	0	0	0	0	0	0	0.125	0	0.125	0.125	0	0.125	0.125	0.375	0	0	0.25	0.375
	0.0892857	0	0.0535714	0.0892857	0.0535714	0.0178571	0.0357143	0.0714286	0.0535714	0.0178571	0.0357143	0.0357143	1	0.678571	0.107143	0.553571	0.696429	0.196429	0.285714	0.125	0.0714286	0	0.0178571	0.0357143	0.0178571	0.0178571	0.0357143	0.0535714	0.0892857	0.0535714	0.0535714	0.0892857	0	0.107143	0.125	0.0714286	0.0535714	0	0.107143	0.0892857
	0.0188679	0	0	0.0377358	0	0.0188679	0	0.0377358	0.0377358	0	0	0	1	0.0566038	0	0.0943396	0.169811	0	0	0	0	0	0	0	0	0	0	0.0188679	0	0	0	0.0188679	0	0	0	0	0	0	0.0188679	0
	0	0	0	0	0.0126582	0	0	0.0126582	0	0	0	0	1	0.417722	0.0126582	0.227848	0.303797	0.0759494	0.0126582	0	0	0	0	0	0	0	0	0	0	0.0126582	0.0126582	0.0126582	0.0126582	0.0126582	0.0126582	0	0	0	0.0126582	0
	0	0	0	0	0	0.0666667	0	0	0.0666667	0	0.0666667	0	1	0.2	0	0.0666667	0	0	0	0	0	0	0	0	0	0	0	0	0	0	0	0	0.0666667	0	0.0666667	0	0	0.0666667	0.0666667	0
	0	0	0	0	0.0625	0	0	0	0	0	0	0	1	0.6875	0.1875	0.4375	0.75	0.0625	0.125	0	0	0	0	0	0	0	0	0.0625	0.0625	0	0	0.0625	0	0.0625	0.0625	0	0	0	0	0
	0	0	0	0	0	0	0	0	0	0	0	0	1	0.384615	0.0769231	0	0.153846	0	0	0	0	0	0	0	0	0	0	0	0	0	0	0	0	0	0	0	0	0	0	0
	0.0350877	0.0175439	0	0.0701754	0.0350877	0	0.0350877	0	0.0175439	0.0526316	0.0526316	0.0350877	1	0.912281	0.315789	0.280702	0.122807	0.0701754	0.0175439	0	0.0175439	0.0175439	0	0	0.0350877	0.0526316	0.0350877	0.0701754	0.0526316	0.0701754	0.0350877	0.0526316	0.0526316	0.0350877	0.0175439	0.0175439	0.0526316	0.0350877	0.0350877	0
	0	0	0	0	0.031746	0.031746	0	0.031746	0.015873	0.015873	0.015873	0.031746	1	0.920635	0.190476	0.349206	0.365079	0.0793651	0	0	0	0	0	0	0	0	0	0.031746	0.015873	0.047619	0.031746	0.222222	0.142857	0.111111	0.142857	0.142857	0.047619	0.047619	0.015873	0.015873
	0	0	0	0	0	0	0	0	0	0	0	0	1	0.833333	0.5	0.166667	0.833333	0.166667	0	0	0	0	0	0	0	0	0	0	0	0	0	0	0	0	0.166667	0	0	0	0	0
	0	0	0	0	0	0.142857	0	0	0	0	0.142857	0	1	0.857143	1	0.285714	0.285714	0	0.142857	0	0	0	0	0	0.142857	0	0	0	0	0	0	0	0.142857	0.142857	0.142857	0.285714	0.142857	0.142857	0	0
	0	0.125	0	0.25	0.125	0	0	0	0	0.125	0.375	0.125	1	0.25	0	0	0	0	0	0	0	0	0	0	0	0	0	0	0	0	0	0	0	0	0	0	0	0.125	0	0
	0	0	0	0	0	0	0	0	0	0	0	0	1	0.875	0.375	0.375	0.625	0.25	0	0	0	0	0	0	0	0	0.125	0	0.125	0	0	0	0.25	0	0	0	0.125	0.125	0	0
	0	0	0	0	0	0	0	0	0	0	0	0	1	1	0.272727	0.0909091	0.272727	0.0909091	0	0	0	0	0	0	0	0	0	0	0.0909091	0	0	0	0	0	0	0	0	0	0	0
	0	0.0277778	0	0.0277778	0.0277778	0	0	0	0.0277778	0	0.0277778	0.0277778	1	0.555556	0.472222	0	0	0.0555556	0	0	0	0	0	0	0	0.0555556	0.0277778	0	0.0277778	0	0	0	0.0277778	0.111111	0	0	0	0.0555556	0.0833333	0.0277778
	0.5	0.25	0	0	0	0.25	0	0	0	0	0	0.25	1	0.5	0	0.25	0	0	0	0	0	0	0	0	0	0	0	0	0	0	0	0	0	0	0	0.25	0	0	0	0
	0	0	0	0	0	0	0	0	0	0.125	0	0	1	0.125	0.125	0	0	0	0	0	0	0	0	0	0	0	0	0	0	0	0	0	0	0	0	0	0	0	0	0
	0	0	0	0	0	0	0	0	0	0	0	0	1	0.714286	0.428571	0.285714	0.714286	0.428571	0.142857	0	0	0	0	0	0.142857	0	0	0.142857	0	0	0	0	0	0	0	0	0.142857	0.142857	0	0
	0.03125	0	0.03125	0.03125	0	0	0.03125	0.03125	0	0.03125	0	0	1	0.78125	0.125	0.40625	0.3125	0.09375	0.09375	0	0	0.03125	0	0.03125	0	0.0625	0.03125	0.0625	0.03125	0.03125	0	0.03125	0.03125	0.0625	0.0625	0.03125	0.03125	0	0.0625	0
	0.0793651	0.0952381	0.0793651	0.047619	0.047619	0.111111	0.0952381	0.111111	0.0793651	0.0952381	0.0634921	0.047619	1	0.666667	0.174603	0.380952	0.190476	0.047619	0	0	0	0	0.015873	0	0.015873	0	0.031746	0.0634921	0	0.031746	0.031746	0.015873	0.0793651	0.047619	0.0634921	0.047619	0.0634921	0.031746	0.0634921	0.0793651
	0.166667	0.0555556	0	0.222222	0.111111	0.166667	0.166667	0	0.0555556	0	0	0.0555556	1	0.777778	0.0555556	0	0.111111	0	0	0	0.111111	0.166667	0	0.0555556	0	0.277778	0.333333	0.166667	0.166667	0.0555556	0.0555556	0.166667	0.333333	0.388889	0.5	0.166667	0.222222	0.166667	0.222222	0
	0.0454545	0.00909091	0.0181818	0.0272727	0.0363636	0	0.00909091	0.0363636	0.0181818	0.0454545	0.0363636	0.00909091	1	0.818182	0.172727	0.290909	0.263636	0.0181818	0.00909091	0.00909091	0.0181818	0.00909091	0	0	0	0.00909091	0.0727273	0.0363636	0.0454545	0.0363636	0.0545455	0.0818182	0.127273	0.172727	0.2	0.145455	0.218182	0.109091	0.136364	0.0272727
	0.363636	0.181818	0.272727	0.272727	0.272727	0.0909091	0.363636	0.272727	0.272727	0.181818	0	0.272727	1	1	0.454545	0	0	0	0	0	0	0	0	0.181818	0.181818	0.818182	0.909091	0.727273	0.545455	0.272727	0.272727	0.363636	0.181818	0.363636	0.545455	0.545455	0.181818	0.454545	0.363636	0.181818
	0.5	0	0.5	0	0.5	0	0	0	0	0	0	0	1	0.5	1	0	0.5	0.5	0.5	0	0	0	0	0	0	0	0	0	0	0	0	0	0	0	0	0	0	0	0	0
	0.4	0	0	0	0.4	0	0	0	0	0	0	0	1	0.6	1	0.2	0.2	0.4	0.4	0	0	0	0	0	0	0	0	0	0.4	0	0	0.2	0	0	0	0.4	0	0	0	0
	0	0	0	0.0666667	0.0666667	0.0666667	0	0.0666667	0	0	0	0.0666667	1	0.4	0.333333	0.0666667	0.2	0.133333	0.0666667	0	0	0	0.0666667	0	0.0666667	0	0	0	0.0666667	0	0	0	0	0	0.133333	0	0.0666667	0.0666667	0	0.0666667
	0	0	0	0	0	0.0357143	0	0	0	0.0357143	0	0	1	0.642857	0.214286	0.178571	0.142857	0.0714286	0.0714286	0.0357143	0	0	0	0	0	0	0	0	0	0	0.0357143	0	0.0357143	0.0357143	0.0357143	0.0357143	0	0	0	0
	0	0	0.2	0.2	0	0	0	0	0	0	0.4	0	1	0.2	0	0	0.2	0.2	0	0.4	0.2	0.2	1	0.4	0.6	0	0	0	0	0	0	0	0	0	0	0	0	0	0	0
	0	0.0428571	0.0142857	0.0142857	0.0142857	0.0285714	0.0285714	0.0714286	0.0285714	0	0.0285714	0.0142857	1	0.7	0.3	0.5	0.357143	0.0285714	0.0142857	0.0285714	0.0142857	0	0	0	0	0	0.0142857	0.0142857	0	0	0.0142857	0.0571429	0.0285714	0.1	0.0714286	0.0571429	0.0571429	0.0571429	0.0285714	0.0285714
	0.15	0.1	0.15	0.175	0.175	0.075	0.175	0.175	0.175	0.125	0.225	0.225	1	0.925	0.175	0.1	0.325	0.15	0.075	0.025	0.025	0.075	0.025	0.05	0.025	0.125	0.2	0.225	0.15	0.15	0.15	0.125	0.125	0.05	0.225	0.175	0.275	0.25	0.25	0.225
	0.125	0	0	0	0.0625	0	0	0.0625	0.0625	0.0625	0.0625	0.0625	1	0.6875	0.5625	0	0	0.375	0.0625	0	0	0	0	0	0	0	0	0	0	0	0	0	0	0	0	0	0.0625	0	0.0625	0.125
	0.0267857	0.0178571	0.0267857	0.00892857	0.00892857	0.00892857	0.00892857	0.0178571	0.0267857	0.0267857	0.0178571	0.0357143	1	1	0.321429	0.741071	0.366071	0.0803571	0.0267857	0.0803571	0.196429	0.107143	0.0535714	0.0267857	0.0803571	0.133929	0.125	0.133929	0.0982143	0.160714	0.107143	0.0892857	0.0714286	0.0714286	0.0803571	0.0803571	0.0982143	0.0803571	0.0535714	0.0625
	0	0	0	0.0588235	0	0	0	0.0392157	0	0	0	0	1	0.941176	0.470588	0.529412	0.529412	0	0	0	0.0392157	0.0196078	0	0	0	0	0	0	0	0.0196078	0	0.0196078	0	0.0196078	0	0	0.0392157	0.0392157	0.0588235	0.0588235
	0	0	0	0	0	0	0	0	0.133333	0.0666667	0	0	1	0.333333	0.2	0.266667	0.2	0.2	0	0.2	0	0	0	0	0	0.0666667	0.2	0	0	0	0.133333	0	0	0	0	0.133333	0.0666667	0	0.133333	0.0666667
	0.166667	0.0833333	0.166667	0.25	0	0.0833333	0	0	0.166667	0.0833333	0	0	1	0.833333	0	0.416667	0.416667	0.416667	0.0833333	0.0833333	0	0	0.25	0.25	0	0.0833333	0	0.166667	0.0833333	0.166667	0	0.0833333	0.0833333	0	0	0.0833333	0	0	0.0833333	0.166667
	0.0196078	0.0196078	0.0196078	0	0	0	0.0196078	0.0392157	0	0	0	0.0196078	1	0.960784	0.45098	0.568627	0.647059	0.72549	0.45098	0.156863	0.196078	0	0	0.0196078	0.0196078	0	0.0588235	0.0196078	0.0392157	0.0588235	0.0392157	0.0588235	0.0980392	0.117647	0.137255	0.117647	0.0588235	0.0784314	0.0588235	0.117647
	0	0	0	0	0	0.04	0.04	0	0	0	0.04	0.04	1	0.68	0.84	0.44	0.04	0	0.04	0	0	0.08	0.04	0.04	0	0.04	0	0.04	0.04	0.04	0.04	0	0.04	0.04	0	0	0.08	0.08	0.04	0
	0	0	0	0	0	0	0	0	0	0	0	0	1	0.368421	0.368421	0.0526316	0	0	0	0	0	0	0	0.0526316	0	0	0	0	0	0	0	0	0	0	0	0	0.0526316	0.105263	0	0.105263
	0	0	0	0	0	0	0	0.142857	0	0	0	0	1	0.571429	0.142857	0.142857	0	0	0	0	0	0	0	0	0	0	0	0	0	0	0	0	0.285714	0	0	0	0	0	0	0
	0	0	0.2	0.05	0.05	0.1	0.05	0	0.05	0	0.05	0.15	1	0.55	0.65	0.15	0.05	0.05	0	0	0	0	0	0	0	0	0	0	0	0.05	0	0	0.05	0	0	0.05	0	0	0.05	0
	0.214286	0.357143	0.285714	0.142857	0.285714	0.0714286	0.142857	0.142857	0.142857	0.142857	0.142857	0.0714286	1	0.357143	0.571429	0.428571	0.142857	0	0.0714286	0	0.0714286	0	0	0	0	0	0.142857	0.142857	0	0.0714286	0.0714286	0.285714	0.142857	0.0714286	0.0714286	0.0714286	0.142857	0.214286	0.214286	0.0714286
	0	0.0163934	0	0	0.0327869	0	0	0	0	0	0	0	1	0.508197	0.295082	0.311475	0.147541	0.0655738	0.0163934	0	0	0	0	0	0	0.0163934	0	0	0	0.0163934	0.0327869	0.0491803	0	0.0327869	0.0327869	0.0327869	0.0163934	0.0163934	0.0163934	0.0327869
	0	0	0	0	0	0	0	0	0	0	0	0	1	0.571429	0.142857	0.285714	0.285714	0	0	0	0	0	0	0	0	0	0	0	0	0	0.0714286	0	0	0	0	0	0	0	0	0
	0	0	0	0	0	0	0	0	0	0	0	0	1	0.567568	0.0810811	0.162162	0.135135	0.0540541	0.027027	0	0	0	0	0	0	0	0	0	0	0	0	0	0	0	0	0	0	0.027027	0.027027	0.027027
	0	0	0	0	0	0	0	0	0.0232558	0	0.0232558	0	1	0.27907	0.139535	0.0697674	0.116279	0	0	0	0	0	0	0	0	0	0	0	0.0232558	0	0.0232558	0	0.0232558	0.0232558	0.0232558	0.0232558	0	0	0	0.0232558
	0	0	0	0	0	0	0	0	0	0	0	0	1	0.541667	0.125	0.0833333	0.166667	0	0	0	0	0	0	0	0	0	0	0	0	0	0.0416667	0	0	0	0	0	0	0	0	0
	0	0	0	0	0	0	0	0	0	0	0	0	1	0.4	0.2	0	0	0	0.2	0	0	0	0	0	0	0	0	0	0	0	0	0	0	0	0	0	0	0	0	0
	0	0	0	0	0	0	0	0	0	0	0	0	1	1	0.75	0.25	0.25	0	0	0	0	0	0	0	0	0	0	0	0	0	0	0	0	0	0	0	0	0	0	0
	0	0	0	0	0	0	0	0	0	0	0	0	1	0.666667	0	0.222222	0	0	0	0	0	0	0	0	0	0	0	0	0	0	0.111111	0	0	0	0	0	0	0	0	0
	0	0	0	0	0	0	0	0	0	0	0	0	1	0.75	0.25	0.25	0.125	0	0	0	0	0	0	0	0	0	0	0	0	0	0	0	0	0	0	0	0	0	0	0
	0	0	0	0	0	0	0	0	0	0	0	0	1	1	0	0	0	0	0	0	0	0	0	0	0	0	0	0	0	0	0	0	0	0	0	0	0	0	0	0
	0	0	0	0	0	0	0	0	0	0	0	0	1	0.166667	0	0	0	0	0	0	0	0	0	0	0	0	0	0	0	0	0	0	0	0	0	0	0	0	0	0
	0	0	0	0	0	0	0	0	0	0	0	0	1	0.666667	0.166667	0	0.333333	0	0	0	0	0	0	0	0	0	0	0	0.166667	0	0	0	0	0	0	0	0	0	0	0
	0	0	0.0909091	0	0	0	0	0	0	0	0	0	1	0.545455	0.0909091	0	0.0909091	0	0	0	0	0	0	0	0	0.0909091	0	0	0	0	0	0.0909091	0.0909091	0	0	0	0.181818	0.181818	0.181818	0
	0	0	0	0	0	0	0	0	0	0	0	0	1	0.75	0	0	0	0	0	0	0	0	0	0	0	0	0	0	0	0	0	0	0	0	0	0	0	0	0	0
	0	0	0	0.166667	0	0	0	0	0	0.0833333	0	0	1	0.666667	0	0.666667	0.166667	0.166667	0	0	0	0	0	0	0	0	0	0	0	0	0	0	0.0833333	0.0833333	0.0833333	0	0	0.0833333	0.166667	0
	0	0	0	0	0.047619	0	0	0.0238095	0	0	0	0.047619	1	0.97619	0.0952381	0.238095	0.238095	0	0.0238095	0.0238095	0	0	0	0	0.047619	0	0.0238095	0.0238095	0.0238095	0	0	0.047619	0.0714286	0.0238095	0.0952381	0	0.0238095	0	0	0.0238095
	0.1	0.075	0	0.025	0.125	0.05	0.025	0.05	0.025	0.1	0.05	0	1	0.975	0.975	0.05	0.025	0	0	0	0	0	0	0	0	0.025	0	0	0	0	0.025	0.025	0	0	0.025	0	0.05	0.025	0.025	0
	0.428571	0.571429	0.428571	0.285714	0.428571	0.142857	0.142857	0.857143	0.285714	0.428571	0.571429	0.142857	1	1	0	1	0.142857	0	0	0	0	0	0	0	0	0.142857	0.285714	0.142857	0	0.142857	0	0.142857	0.142857	0	0	0	0	0.142857	0	0
	0	0	0	0	0	0	0	0	0	0	0	0	1	0.75	0	0	0	0	0	0	0	0	0	0	0	0	0	0	0	0	0	0	0	0	0	0	0	0	0	0
	0	0	0	0.0625	0	0	0	0	0	0	0	0	1	0.875	0.3125	0.625	0.4375	0	0	0	0	0	0	0	0.0625	0.0625	0	0	0	0	0	0	0	0	0.0625	0.0625	0.0625	0	0	0
	0	0.0909091	0.0909091	0	0	0	0	0	0	0	0	0.0909091	1	0.454545	0.272727	0	0.0909091	0	0	0	0	0	0	0	0	0	0.0909091	0.0909091	0	0	0.0909091	0	0	0	0	0	0	0.0909091	0	0
	0	0	0.0243902	0	0	0	0	0	0	0.0243902	0	0	1	0.878049	0.439024	0.560976	0.439024	0.219512	0.0243902	0.0731707	0	0.0243902	0	0	0.0243902	0	0.0731707	0.0243902	0	0	0	0	0.0731707	0.0243902	0.0487805	0	0	0.0243902	0	0
	0.166667	0.222222	0.166667	0.388889	0.277778	0.388889	0.111111	0.222222	0.277778	0.333333	0.222222	0.166667	1	0.888889	1	0.333333	0.388889	0.277778	0.388889	0.277778	0.111111	0.166667	0.166667	0.444444	0.277778	0.222222	0.333333	0.388889	0	0.166667	0.166667	0.166667	0.277778	0.277778	0.111111	0	0.166667	0.277778	0.222222	0.0555556
	0	0	0	0	0	0	0.0540541	0	0	0	0	0	1	0.945946	0.351351	0.189189	0.216216	0.0540541	0	0	0	0	0	0.027027	0.027027	0.027027	0.0540541	0.027027	0	0.0540541	0	0.027027	0.027027	0.027027	0.0810811	0	0.0810811	0.0540541	0.0540541	0.027027
	0.15	0.1	0	0	0	0	0	0	0	0.05	0	0	1	0.6	0.05	0	0	0	0.1	0.05	0.1	0.1	0	0	0.05	0	0	0	0.05	0	0	0.05	0.05	0.05	0.05	0.05	0.05	0	0.1	0.1
	0.153846	0.0769231	0	0	0	0	0	0	0	0.0769231	0	0	1	0.769231	0.0769231	0	0	0	0.153846	0.0769231	0.153846	0.0769231	0.0769231	0	0.0769231	0	0	0	0.0769231	0	0	0	0.0769231	0.0769231	0	0.0769231	0	0	0.153846	0.153846
	0.111111	0.111111	0	0	0	0	0	0	0	0	0	0	1	0.333333	0	0	0	0	0	0	0	0	0	0	0	0	0	0	0	0	0	0.111111	0	0	0.111111	0	0.111111	0	0	0
	0.027027	0.027027	0.027027	0	0	0	0	0	0.027027	0.027027	0	0	1	0.378378	0.405405	0.0810811	0	0.0810811	0.189189	0	0.027027	0	0	0.027027	0.027027	0	0.027027	0	0.027027	0	0	0	0	0.027027	0.0540541	0	0.027027	0.027027	0.0810811	0.0810811
	0	0	0	0	0	0	0	0	0	0	0	0	1	0.333333	0	0	0	0	0	0	0	0	0	0	0	0	0	0	0	0	0	0	0	0	0	0	0	0	0	0
	0	0	0	0	0	0.0384615	0	0	0	0.0769231	0	0	1	0.923077	0.153846	0.346154	0.230769	0.0769231	0.192308	0.0769231	0.0769231	0	0	0	0	0.0769231	0	0.0384615	0	0	0.0384615	0	0	0.0384615	0	0	0.0384615	0.0769231	0	0.0384615
	0	0	0	0	0	0	0	0	0	0	0	0	1	0.75	0	0	0	0	0	0	0	0	0	0	0	0	0	0	0	0	0	0	0	0	0	0	0	0	0	0
	0.4	0	0	0.2	0	0	0	0	0	0.2	0	0	1	0.8	0.2	0.2	0.6	0	0	0	0	0.2	0	0	0	0	0	0	0	0	0	0	0.2	0	0	0.4	0	0	0	0.2
	0	0.125	0	0	0	0	0	0	0	0	0	0	1	0.375	0.125	0.125	0.125	0	0	0	0	0	0	0	0	0	0	0	0	0	0	0	0.125	0	0	0	0	0	0	0
	0	0	0	0.0588235	0.0588235	0.0588235	0	0.0588235	0.0588235	0	0	0	1	1	0.647059	0.0588235	0	0	0	0	0	0	0	0	0.0588235	0	0	0	0	0	0	0	0	0	0	0.0588235	0	0.117647	0.117647	0.0588235
	0.0344828	0.0862069	0	0.0517241	0.0517241	0.0517241	0.0344828	0.0517241	0.0517241	0	0	0.0689655	1	0.965517	0.896552	0.172414	0.0344828	0.0344828	0.0172414	0.0862069	0.0862069	0.0344828	0.0172414	0.0172414	0.0344828	0.0172414	0.0172414	0.0517241	0.0172414	0.0172414	0.0344828	0	0.0172414	0.0172414	0.0862069	0.103448	0.0862069	0.155172	0.0344828	0.0862069
	0	0.4	0	0	0	0	0	0	0	0	0	0	1	0.6	0.6	0	0	0	0	0	0	0	0	0	0	0	0	0	0	0	0	0	0	0	0	0	0.2	0.2	0.2	0.2
	0	0	0	0	0	0	0	0.5	0.5	0	0	0.5	1	0.5	0	0	0	0	0	0	0	0	0	0	0	0	0	0	0	0	0	0	0	0	0	0	0	0	0	0
	0.8	0.4	0.4	0.8	0.2	0.6	0.4	0.8	0.6	0.6	0.4	0.8	1	0.8	0.8	0.6	0.2	0	0.2	0	0	0.2	0	0	0	0	0	0	0.4	0	0.4	0	0.2	0	0.4	0.2	0.2	0.2	0.2	0.4
	0	0	0	0.0769231	0	0.0769231	0	0	0	0	0	0	0	1	0.461538	0.0769231	0	0	0	0	0	0	0	0	0	0	0	0.0769231	0.0769231	0	0.0769231	0	0	0.0769231	0	0	0	0	0	0
	0	0	0	0	0	0	0	0	0	0	0	0	0.666667	1	0.0555556	0.166667	0.166667	0	0	0	0	0	0	0	0	0	0	0	0	0	0.0555556	0	0	0	0	0	0	0	0	0
	0	0	0	0	0.111111	0	0	0	0	0.111111	0	0	0.888889	1	0.333333	0.222222	0.222222	0	0.111111	0	0	0	0	0	0	0	0	0	0	0	0	0	0.111111	0	0	0	0	0	0	0
	0.0384615	0	0	0	0	0	0	0	0	0	0	0.0384615	0.0384615	1	0.461538	0.461538	0.192308	0.115385	0.0384615	0.307692	0.384615	0.307692	0.307692	0.0769231	0.230769	0.153846	0.115385	0.0769231	0.0384615	0.0384615	0	0	0	0	0.0384615	0	0	0	0.0384615	0
	0.416667	0.388889	0.361111	0.361111	0.25	0.527778	0.416667	0.416667	0.555556	0.25	0.472222	0.444444	0.361111	1	0.638889	0.444444	0.166667	0.444444	0.527778	0.333333	0.25	0.166667	0.138889	0.166667	0.222222	0.111111	0.138889	0.138889	0.138889	0.222222	0.25	0.222222	0.166667	0.166667	0.25	0.166667	0.138889	0.25	0.305556	0.194444
	0	0	0	0	0	0	0	0	0	0	0	0	0.125	1	0.75	0.875	0.875	0.5	0.125	0	0	0	0.375	0.125	0.125	0	0.125	0.25	0.125	0.375	0.375	0.25	0.125	0	0	0	0	0	0.25	0
	0	0	0	0.0588235	0	0	0	0	0	0	0	0	0.470588	1	0.647059	0.235294	0.176471	0	0	0	0	0	0	0	0	0	0	0	0	0	0	0	0	0	0	0	0	0	0	0
	0.0769231	0.0769231	0.0769231	0.153846	0.153846	0.0769231	0.0769231	0.230769	0	0.0769231	0.0769231	0	0.0769231	1	0.923077	0.538462	0.461538	0.153846	0.153846	0.0769231	0	0	0	0.0769231	0	0	0	0	0.0769231	0.0769231	0	0	0	0	0	0	0.0769231	0	0.0769231	0
	0.166667	0.0555556	0	0.111111	0	0.0555556	0.111111	0.0555556	0	0.166667	0.0555556	0	0.666667	1	0.444444	0	0.111111	0	0	0	0	0	0	0	0	0	0	0	0	0	0	0	0	0	0	0	0	0.0555556	0	0
	0	0	0	0.25	0	0.25	0	0	0	0	0	0.25	0.5	1	1	0.25	0	0	0	0	0	0	0	0	0	0	0	0	0	0	0	0	0	0	0	0	0	0.25	0	0
	0	0	0.428571	0	0.428571	0.285714	0.285714	0.428571	0.285714	0.142857	0.142857	0	0.714286	1	0.142857	0.714286	0.857143	0.428571	0.285714	0	0	0	0	0	0	0	0	0	0	0	0	0	0	0.142857	0	0	0	0	0.142857	0
	0.0681818	0.0909091	0.0454545	0.0681818	0.0227273	0.0681818	0.0681818	0.0454545	0.0454545	0.0227273	0	0.0454545	0.909091	1	0.227273	0.0454545	0.0681818	0	0	0	0	0	0	0.0227273	0.0227273	0.0227273	0.0454545	0.0227273	0.0454545	0.0227273	0.113636	0.227273	0.272727	0.204545	0.25	0.227273	0.159091	0.25	0.0681818	0.25
	0	0	0	0.166667	0	0	0.333333	0	0	0	0	0	0.5	1	0	0.833333	1	0.5	0.333333	0	0	0	0	0	0	0	0	0	0.166667	0.166667	0	0.166667	0	0	0	0	0	0	0	0
	0	0.0263158	0	0	0.0263158	0.0526316	0	0	0	0	0	0	0.736842	1	0.157895	0.184211	0.368421	0.0526316	0	0	0	0	0	0	0	0	0	0.0263158	0.0263158	0	0.0263158	0	0.0526316	0	0	0.0263158	0	0.0263158	0	0
	0.0116279	0.0232558	0.0465116	0.0465116	0.0232558	0.0116279	0.0232558	0.0581395	0.0232558	0.0232558	0.0232558	0.0465116	0.372093	1	0.186047	0.139535	0.406977	0.104651	0.0232558	0.0116279	0	0	0.0116279	0.104651	0.0930233	0.139535	0.127907	0.116279	0.0930233	0.0697674	0.0465116	0.0465116	0.0348837	0.0465116	0.0348837	0.0581395	0.0465116	0.0465116	0.0465116	0.0232558
	0	0	0	0	0	0	0	0	0	0	0	0	0.615385	1	0.0769231	0.153846	0.307692	0	0	0	0	0	0	0	0	0	0	0	0	0	0	0	0	0	0	0	0.0769231	0	0	0
	0	0	0	0	0	0	0	0	0	0	0	0	0.666667	1	0.333333	0.166667	0	0	0	0	0	0	0	0	0	0	0	0	0	0	0	0	0	0	0	0	0	0	0	0
	0	0	0	0	0	0	0	0	0	0	0	0	0.5	1	0.166667	0	0	0	0	0	0	0	0	0	0	0	0	0	0	0	0	0.333333	0	0	0	0	0	0	0	0
	0.421053	0.105263	0.368421	0.210526	0.263158	0.421053	0.157895	0.263158	0.368421	0.0526316	0.421053	0.263158	0.157895	1	0.736842	0.157895	0.0526316	0	0	0	0	0	0	0.0526316	0.0526316	0.0526316	0.210526	0.105263	0.157895	0.0526316	0	0.0526316	0.0526316	0.105263	0	0	0	0	0	0.105263
	0.0227273	0.0227273	0	0	0.0227273	0	0	0.0227273	0.0227273	0.0227273	0.0681818	0	0.295455	1	0.568182	0.0454545	0	0	0	0	0	0	0	0	0	0	0	0	0	0	0	0	0	0.0227273	0	0	0	0.0227273	0	0.0454545
	0	0	0	0.0833333	0.0833333	0	0.0833333	0	0.0833333	0.0833333	0	0.0833333	0.416667	1	0.333333	0.333333	0.25	0.0833333	0.0833333	0	0	0	0	0	0	0	0	0	0	0	0	0	0	0	0.166667	0	0	0	0.0833333	0
	0	0	0	0	0	0	0	0	0	0	0	0	0.75	1	0.25	0.25	0	0	0	0	0	0	0	0	0	0	0	0	0	0	0	0	0	0	0	0	0	0	0	0
	0.025641	0	0.025641	0	0	0	0	0	0	0	0.0512821	0	0.794872	1	0.692308	0.641026	0.589744	0.282051	0.205128	0.0512821	0	0	0.025641	0.025641	0.025641	0.0769231	0.0512821	0.128205	0.128205	0	0.0512821	0.0512821	0.0512821	0.153846	0.0769231	0.102564	0.025641	0.0769231	0.0512821	0
	0	0	0	0	0	0	0	0	0	0	0	0	0.333333	1	0.222222	0.444444	0.222222	0	0	0	0	0	0	0	0	0	0	0	0	0	0	0	0	0	0	0	0	0	0	0
	0	0	0	0	0	0	0	0	0	0	0	0	0.928571	1	0.392857	0.142857	0.285714	0.0357143	0.0357143	0	0	0	0	0	0	0	0.0714286	0	0	0.0357143	0	0.0357143	0	0.0357143	0.0714286	0.0357143	0.0714286	0	0.0714286	0
	0.0227273	0	0	0	0	0	0	0	0	0	0	0	0.363636	1	0.5	0.159091	0.386364	0.0909091	0	0	0	0	0.0454545	0.0454545	0	0.0681818	0.0454545	0.0454545	0.0454545	0	0.0227273	0.0227273	0.0454545	0.0227273	0.0454545	0.0227273	0	0.0909091	0	0
	0	0	0	0	0	0	0	0	0	0	0	0	0.4	1	0.1	0.1	0	0	0	0	0	0	0	0	0	0	0	0	0	0	0	0	0	0	0	0	0	0	0	0
	0	0	0	0	0	0	0	0	0	0	0	0	0.75	1	0.25	0	0	0	0	0	0	0	0	0	0	0	0	0	0	0	0	0	0	0	0	0	0	0	0	0
	0	0	0	0	0	0	0	0	0	0	0	0	0.5	1	0	0	0	0	0	0	0	0	0	0	0	0	0	0	0	0	0	0	0	0	0	0	0	0	0	0
	0.0909091	0.0909091	0	0	0.0454545	0	0	0	0.0454545	0	0.0454545	0.136364	0.590909	1	0.772727	0.0909091	0.0454545	0.0909091	0.0454545	0	0.0454545	0	0	0	0	0	0	0	0	0	0	0	0	0	0.0454545	0	0.0454545	0.0454545	0.0454545	0.0909091
	0.1	0.1	0	0.1	0.4	0.3	0.2	0.2	0.1	0.2	0.1	0.1	0.5	1	1	0.6	0.2	0.3	0.1	0	0	0	0	0	0	0	0	0	0	0	0.2	0	0	0	0	0	0	0.1	0	0
	0.28	0.48	0.24	0.64	0.28	0.24	0.48	0.4	0.16	0.48	0.16	0.32	0.72	1	0.48	0.12	0.12	0	0.04	0	0	0	0	0	0	0.04	0.04	0	0.16	0.08	0.16	0.36	0.32	0.36	0.24	0.08	0.24	0.04	0.04	0.08
	0	0	0	0	0.111111	0.0555556	0	0	0	0.111111	0.0555556	0.0555556	0.333333	1	0.111111	0	0.0555556	0	0	0	0	0	0	0	0.0555556	0.166667	0.166667	0.111111	0	0.166667	0.111111	0.111111	0.0555556	0.166667	0.111111	0.222222	0.111111	0.0555556	0.0555556	0
	0.027027	0	0.027027	0.027027	0.027027	0	0.027027	0.027027	0.027027	0.027027	0	0.0810811	0.243243	1	0.297297	0.027027	0.108108	0	0.027027	0.0810811	0	0	0	0	0	0.0810811	0.108108	0.0540541	0.108108	0.027027	0	0.027027	0.162162	0.162162	0.135135	0.0810811	0.135135	0.189189	0.108108	0.135135
	0.02	0.04	0.06	0	0.06	0	0.06	0.06	0.12	0.08	0.1	0.02	0.54	1	0.42	0	0.12	0	0	0.02	0	0.02	0	0.02	0	0.02	0.06	0	0.06	0.02	0.08	0.1	0.1	0.12	0.08	0.08	0.02	0.04	0.1	0
	0.0535714	0.0178571	0.0357143	0.0535714	0.0714286	0.0357143	0.0535714	0.0357143	0.0535714	0.0357143	0.0357143	0.0178571	0.446429	1	0.428571	0.571429	0.0892857	0.0178571	0.0357143	0	0	0	0	0	0	0	0	0	0	0	0	0.0178571	0	0	0	0	0	0	0	0
	0	0	0	0.111111	0	0	0.111111	0	0	0.111111	0	0	0.111111	1	0.888889	0.444444	0.444444	0.222222	0	0	0	0	0	0.111111	0	0	0	0.111111	0	0	0	0	0	0	0	0	0	0	0	0
	0.0833333	0.0416667	0	0.0208333	0.0625	0.0416667	0	0.104167	0.0833333	0.0625	0.0416667	0.0416667	0.520833	1	0.666667	0.354167	0.0833333	0.0625	0.0416667	0.0208333	0.0208333	0.0208333	0	0.0416667	0	0	0.0208333	0	0.0833333	0	0.0208333	0	0.0208333	0.0416667	0.0208333	0.0208333	0	0.0208333	0.0208333	0
	0.0333333	0.0333333	0.0666667	0.133333	0.0666667	0.0333333	0	0.1	0.0333333	0.0333333	0.0333333	0.0333333	0.833333	1	0.266667	0.233333	0.233333	0.1	0	0	0.0333333	0	0.0333333	0	0	0.0666667	0.133333	0.0666667	0.0333333	0	0.1	0.0666667	0.0666667	0	0.0666667	0.133333	0.0666667	0.0666667	0.0333333	0.0666667
	0.172414	0.103448	0.137931	0.172414	0.310345	0.172414	0.103448	0.0344828	0.137931	0.172414	0.103448	0.206897	0.931034	1	0.206897	0.206897	0.448276	0.0689655	0.103448	0.0344828	0.137931	0.103448	0	0.0344828	0.0689655	0	0.0689655	0.172414	0	0.0689655	0.0689655	0.0344828	0.137931	0.103448	0.0344828	0	0.0689655	0.0689655	0.103448	0.0689655
	0	0	0	0	0	0	0	0	0	0	0	0	0	1	0.533333	0.0222222	0.244444	0.222222	0.0222222	0.0222222	0.0222222	0.0888889	0.0222222	0.0444444	0.0444444	0.0444444	0.0222222	0	0.0222222	0	0	0	0	0.0222222	0.0222222	0.0222222	0	0	0	0.0666667
	0.0612245	0.102041	0.0408163	0.0204082	0	0.0612245	0.0408163	0.0204082	0.0816327	0.0612245	0	0.0204082	0.0408163	1	0.163265	0	0.0204082	0.0612245	0	0	0	0	0	0	0	0	0	0.0408163	0	0	0.0612245	0	0	0.0408163	0.0408163	0.0816327	0.0408163	0.0612245	0.0204082	0
	0.0217391	0.0434783	0.0434783	0.0652174	0.0434783	0.0434783	0.0652174	0.108696	0.0217391	0.0652174	0.0217391	0.0434783	0.217391	1	0.282609	0.0217391	0.130435	0.0869565	0.0217391	0	0	0	0	0	0	0.0217391	0.0869565	0	0.0217391	0.0217391	0.0434783	0.0217391	0.0652174	0.0652174	0.0869565	0.108696	0.0869565	0.0217391	0.0217391	0.0434783
	0.0740741	0.148148	0.148148	0.111111	0	0.111111	0	0	0.259259	0.0740741	0.185185	0.0740741	0.407407	1	0.222222	0	0	0	0	0	0.037037	0	0	0.037037	0	0.037037	0.0740741	0.0740741	0.037037	0.0740741	0.037037	0	0.037037	0	0.148148	0.0740741	0.037037	0.037037	0.111111	0
	0	0	0	0	0	0	0	0	0	0	0	0	0.666667	1	0.25	0.166667	0.166667	0.0833333	0	0	0	0	0	0	0	0	0	0	0	0	0	0.0833333	0	0	0	0	0	0.0833333	0	0.0833333
	0	0	0	0	0.0666667	0	0.0666667	0	0.0666667	0	0	0	0.666667	1	0.466667	0	0.2	0.0666667	0	0.133333	0.0666667	0	0.266667	0.266667	0	0.0666667	0.133333	0.133333	0	0.0666667	0.133333	0.0666667	0.2	0	0.0666667	0.0666667	0	0.2	0.133333	0.2
	0.0454545	0.0454545	0	0.136364	0.0454545	0	0	0	0	0.0909091	0	0	0.954545	1	0.0454545	0	0.181818	0.136364	0.0454545	0.0454545	0.0454545	0	0	0	0.0454545	0.136364	0	0.0909091	0.0454545	0	0.0909091	0	0.0454545	0	0.0454545	0	0.0909091	0.0454545	0.0454545	0.0909091
	0	0	0	0	0	0.1	0.1	0	0.1	0	0	0	0.7	1	0.2	0	0.1	0	0	0	0	0.1	0	0	0	0.1	0	0	0	0.2	0	0	0	0.1	0	0.1	0.1	0	0	0
	0.111111	0	0	0	0	0.111111	0	0	0	0.222222	0	0	0.666667	1	0.333333	0	0	0	0	0	0	0	0	0	0	0	0	0.111111	0	0	0	0.111111	0.111111	0	0.111111	0	0.111111	0.222222	0	0.222222
	0.0697674	0.0232558	0	0.0232558	0.0232558	0	0.0232558	0.0232558	0	0.0465116	0	0.0465116	0.465116	1	0.674419	0.465116	0.395349	0.581395	0.232558	0.162791	0.162791	0.0930233	0.0232558	0	0	0	0	0.0232558	0.0232558	0	0.0465116	0.0465116	0.0465116	0.0232558	0.0232558	0.0232558	0	0	0.0232558	0
	0	0	0	0	0	0	0	0	0	0	0	0	0.4375	1	0.78125	0.0625	0	0	0	0	0	0	0	0	0	0	0	0	0	0	0	0	0	0	0	0	0	0	0	0
	0	0	0.0555556	0	0	0	0	0.0555556	0.0555556	0	0	0	0.444444	1	0.5	0.388889	0.277778	0.611111	0	0.166667	0	0.0555556	0	0	0	0	0	0	0	0	0.0555556	0	0	0	0	0	0	0	0	0
	0	0	0	0	0	0	0	0	0	0	0	0	0.857143	1	0.142857	0.428571	0	0	0	0	0	0	0	0	0	0	0.285714	0	0	0.142857	0.142857	0.142857	0.571429	0	0	0	0	0.142857	0.142857	0.142857
	0.0344828	0	0	0	0	0	0	0.0344828	0	0	0	0	0.965517	1	0.62069	0.758621	0.689655	0.344828	0.37931	0.275862	0.103448	0	0	0.0344828	0	0	0	0	0.103448	0.0689655	0.0344828	0.0344828	0.0344828	0.137931	0.103448	0.0344828	0.0689655	0	0	0.0344828
	0.0134228	0.0201342	0	0	0	0	0	0	0.0134228	0	0	0.00671141	0.637584	1	0.315436	0.33557	0.697987	0.302013	0.134228	0.0469799	0.00671141	0.00671141	0	0	0	0	0	0	0	0.00671141	0.0201342	0.00671141	0	0	0.00671141	0.00671141	0.0134228	0.0402685	0.0402685	0.0671141
	0	0.0714286	0	0	0.0714286	0.0714286	0	0	0	0	0	0	0.428571	1	0.357143	0.214286	0.285714	0.0714286	0	0	0	0	0	0	0.142857	0	0.214286	0.0714286	0	0	0.142857	0	0	0.214286	0.0714286	0	0	0.0714286	0.214286	0.0714286
	0.111111	0	0.111111	0	0	0.111111	0	0.111111	0	0.111111	0.111111	0.111111	0.888889	1	0.333333	0.333333	0.333333	0.444444	0.111111	0	0	0	0	0.111111	0.111111	0.111111	0.222222	0	0.222222	0.222222	0	0.111111	0.111111	0	0.111111	0.111111	0.111111	0	0	0.222222
	0.0357143	0.107143	0.0357143	0.0357143	0	0	0	0.0357143	0.0714286	0.0714286	0.0357143	0.0714286	0.357143	1	0.214286	0	0.321429	0	0	0	0	0	0	0	0.107143	0.142857	0.0357143	0.0357143	0	0.0357143	0	0	0.0357143	0.0357143	0	0	0.107143	0.0357143	0.0714286	0.0357143
	0.0454545	0.181818	0.272727	0.0909091	0.0454545	0.0909091	0.0909091	0.0909091	0.0909091	0.0454545	0.0454545	0	0.318182	1	0.863636	0.863636	0.318182	0.181818	0.181818	0.0454545	0.318182	0.136364	0	0.136364	0.0909091	0.0909091	0.136364	0.181818	0.0909091	0.0909091	0.0454545	0.0454545	0.136364	0.227273	0.136364	0.0909091	0.0909091	0.227273	0.0909091	0
	0	0.2	0.2	0	0	0	0.4	0	0	0	0.4	0.4	0	1	0.8	0.4	0.2	0	0.4	0.6	0.2	0.2	0	0	0	0.2	0	0.2	0.2	0	0.2	0	0	0.2	0.2	0.2	0	0	0	0.2
	0	0	0	0	0	0	0	0	0	0	0	0	0.423077	1	0.846154	0.115385	0.0384615	0.0384615	0	0	0	0	0	0.0384615	0	0	0	0.0384615	0	0	0	0	0	0	0	0	0.0769231	0.0384615	0.0384615	0.0384615
	0	0	0	0	0	0	0	0	0	0	0	0	0.444444	1	0.444444	0.222222	0	0	0	0	0	0	0	0	0	0	0	0	0	0	0	0	0	0	0	0	0	0	0	0
	0	0	0	0	0	0	0	0	0	0	0	0	0.485714	1	0.457143	0.314286	0.0285714	0.114286	0.0285714	0	0	0	0	0	0	0	0	0	0	0	0	0	0	0	0	0	0	0.0571429	0.0571429	0
	0	0	0	0	0	0	0	0	0	0	0	0	0.214286	1	0.214286	0.0714286	0	0	0	0	0	0	0	0	0	0.0714286	0	0.0714286	0	0	0	0	0	0	0	0	0	0	0	0
	0	0	0	0	0	0	0	0	0	0	0.0285714	0	0.0857143	1	0.742857	0.171429	0.0285714	0	0.0571429	0	0	0	0	0	0	0	0	0	0	0	0	0.0285714	0	0	0	0	0.0285714	0	0.0571429	0.0571429
	0	0	0	0	0	0	0	0	0	0	0	0	0.111111	1	0.555556	0.333333	0	0	0	0	0	0	0	0	0	0	0	0	0	0	0	0	0	0	0	0	0	0	0	0
	0	0	0	0	0	0	0	0	0	0	0	0	0.05	1	0.5	0.1	0	0	0	0	0	0	0	0	0	0	0	0	0	0	0	0	0	0	0	0	0	0	0	0
	0.181818	0.0909091	0	0	0	0.0909091	0	0	0	0.0909091	0.0909091	0	0.818182	1	0.727273	0.272727	0.0909091	0	0	0	0	0	0	0	0	0	0	0	0	0	0	0	0	0	0	0	0	0	0.0909091	0
	0	0	0	0	0	0	0	0	0	0	0	0.0526316	0.421053	1	0.789474	0.0526316	0.105263	0	0	0	0	0	0	0	0.0526316	0	0.157895	0.0526316	0	0	0	0	0.0526316	0	0.0526316	0.0526316	0	0	0	0
	0	0	0	0	0	0.142857	0	0	0	0	0	0	0.571429	1	0.428571	0.285714	0.571429	0.142857	0	0	0	0	0	0	0	0	0	0	0	0	0	0	0	0	0	0	0	0	0	0
	0	0	0	0	0	0	0	0	0	0	0	0	0	1	0.555556	0	0	0	0	0	0	0	0	0	0	0	0	0	0	0	0	0	0	0	0	0	0	0	0	0
	0	0	0	0	0	0	0	0	0	0	0	0	0	1	0.125	0	0	0	0	0	0	0	0	0	0	0	0	0	0	0	0	0	0	0	0	0	0	0	0	0
	0	0	0	0	0	0	0	0	0.0625	0	0	0	0	1	0.3125	0	0	0	0.0625	0	0	0	0	0	0	0	0	0	0	0.0625	0.0625	0	0	0	0	0	0	0	0	0
	0	0	0	0	0	0	0	0	0	0	0	0	0	1	0.75	0.5	0	0	0	0	0	0	0	0	0	0	0	0	0	0	0	0	0	0	0	0	0	0	0	0
	0	0	0	0	0	0	0	0	0	0	0	0	0.4	1	0.4	0.2	0	0.2	0	0	0	0	0	0	0	0	0	0	0	0	0	0	0	0	0	0	0	0	0	0
	0	0	0	0	0	0	0	0	0	0	0	0.111111	0.333333	1	0.444444	0	0	0	0	0	0	0	0	0	0	0	0	0	0	0	0	0	0	0	0	0	0	0	0	0
	0	0	0	0	0	0	0	0	0	0	0	0	0	1	0.166667	0	0	0	0	0	0	0	0	0	0	0	0	0	0	0	0	0	0	0	0	0	0	0	0	0
	0	0	0	0	0	0	0	0	0	0	0	0	0.625	1	0	0.125	0	0	0	0	0	0	0	0	0	0	0	0	0	0	0	0	0	0	0	0	0	0	0	0
	0.125	0.03125	0	0.0625	0.0625	0.03125	0.03125	0.03125	0	0.0625	0	0.03125	0.9375	1	0.625	0.15625	0.03125	0.09375	0	0.03125	0	0	0	0	0	0	0	0	0	0	0.0625	0.03125	0	0.03125	0.0625	0.03125	0	0	0	0
	0.222222	0.666667	0.333333	0	0	0.222222	0.888889	0.333333	0	0.333333	0.888889	0.333333	0.111111	1	0.444444	0.111111	0	0.111111	0	0	0	0	0	0	0	0	0	0	0	0	0	0	0	0	0.111111	0	0.111111	0	0	0
	0	0	0	0	0	0	0	0	0	0	0	0	0.666667	1	0.5	0.25	0.25	0	0	0.0833333	0	0	0	0	0	0	0	0	0	0	0	0	0	0	0	0	0	0	0.0833333	0.0833333
	0	0	0	0	0.0526316	0	0	0	0	0	0	0	0.578947	1	0.0526316	0.631579	0.0526316	0	0	0	0	0	0	0	0	0	0	0	0	0	0	0	0	0	0	0	0	0	0	0
	0.0357143	0.0357143	0	0	0	0	0	0	0	0	0	0	0.75	1	0.142857	0.107143	0	0	0	0	0	0	0	0	0	0.0357143	0	0	0.0357143	0	0	0	0.0357143	0.107143	0.0357143	0.0357143	0	0.0357143	0	0
	0	0	0	0	0	0	0	0	0	0	0	0.0232558	0.372093	1	0.186047	0.0465116	0.0465116	0.0465116	0	0	0	0	0	0	0	0	0.0465116	0	0.0232558	0.0232558	0.0232558	0	0.0232558	0.0232558	0	0.0232558	0	0	0.0697674	0.0697674
	0.0416667	0	0	0	0	0	0	0	0	0	0	0	0.166667	1	0.458333	0	0.125	0	0	0	0	0	0	0	0	0	0	0	0.0416667	0	0	0	0.0416667	0.0416667	0	0.0416667	0.0416667	0.0416667	0	0.125
	0	0	0	0	0	0	0	0	0	0	0	0	0	1	1	0	0	0	0	0	0	0	0	0	0	0	0	0	0	0	0	0	0	0	0	0	0	0	0	0
	0.0222222	0.0666667	0.0444444	0	0.0222222	0.0666667	0.0444444	0.0444444	0	0.0222222	0.0666667	0.0222222	0.577778	1	0.444444	0.777778	0.0888889	0.0444444	0.0444444	0	0.0222222	0.0222222	0	0	0	0	0	0	0	0.0222222	0	0	0	0	0	0	0	0	0	0
	0.0666667	0.133333	0.0666667	0.2	0.133333	0.133333	0.0666667	0	0.0666667	0.133333	0.133333	0	0.4	1	0.6	0.466667	0.2	0.0666667	0	0	0	0	0.0666667	0	0	0	0	0	0	0.0666667	0	0	0	0	0	0	0	0	0.0666667	0
	0.333333	0.5	0.166667	0.333333	0.166667	0.833333	0.166667	0.166667	0.166667	0	0.666667	0	0.5	1	0.5	0.166667	0	0	0	0	0	0	0	0	0	0	0	0	0	0	0	0	0.166667	0.166667	0	0	0	0	0	0
	0.411765	0.117647	0	0.352941	0.176471	0.176471	0.235294	0.176471	0.0588235	0.176471	0.294118	0.235294	0.588235	1	0.529412	0	0	0	0	0	0	0	0	0.0588235	0.0588235	0.0588235	0	0	0.176471	0	0	0.176471	0	0	0.0588235	0	0.0588235	0	0	0
	0	0	0	0	0	0	0	0	0	0	0	0	0.473684	1	0.210526	0.0526316	0.0526316	0	0	0	0	0.0526316	0	0	0.105263	0.0526316	0	0	0	0	0.0526316	0	0	0	0	0	0	0	0	0
	0	0	0.016129	0	0	0	0.0322581	0	0	0.016129	0	0	0.951613	1	0.241935	0.903226	0.177419	0.0322581	0	0	0	0.0322581	0.0322581	0.0483871	0	0.016129	0	0.016129	0.016129	0.016129	0	0.016129	0.0645161	0.0483871	0.0322581	0.016129	0.016129	0	0.016129	0.016129
	0.324324	0.108108	0.135135	0.135135	0.162162	0.0540541	0.135135	0.162162	0.108108	0.216216	0.108108	0.108108	0.351351	1	0.135135	0	0	0	0.027027	0.027027	0.027027	0	0	0	0.0540541	0.189189	0.297297	0.432432	0.216216	0.324324	0.351351	0.351351	0.243243	0.459459	0.27027	0.243243	0.189189	0.162162	0.108108	0.162162
	0	0	0	0	0	0	0	0	0	0	0	0	0.8	1	0.133333	0.2	0.0666667	0.0666667	0	0	0	0	0	0	0	0	0	0.0666667	0	0	0	0.0666667	0	0	0	0	0.133333	0	0	0
	0	0.2	0	0	0	0	0	0	0	0	0	0	0.6	1	0	0	0	0	0	0	0	0	0	0	0	0	0	0	0	0	0	0.2	0	0	0	0	0.2	0	0	0
	0	0	0	0	0	0	0	0	0	0	0	0	0.434783	1	0.130435	0	0.0434783	0	0	0	0	0	0	0	0	0	0	0	0	0	0	0	0	0	0	0.0869565	0	0	0	0.0434783
	0	0	0	0	0	0	0	0	0	0	0	0	0.833333	1	0.333333	0	0.0555556	0	0	0	0	0	0	0	0	0	0	0.0555556	0	0	0	0	0	0	0	0.0555556	0	0.0555556	0	0
	0	0	0	0	0	0	0	0	0	0	0	0.04	0.32	1	0.2	0.04	0.04	0	0	0	0	0	0	0	0	0.04	0.04	0	0	0.08	0	0	0	0	0	0	0	0.04	0	0
	0	0	0	0	0	0	0	0	0	0	0	0	0.5	1	0	0	0	0	0	0	0	0	0	0	0	0	0	0	0.1	0	0	0.1	0	0	0.1	0	0	0	0.1	0.1
	0	0	0	0	0	0	0	0	0	0	0	0	0.1	1	0.9	0	0	0	0	0	0	0	0	0	0	0	0	0	0	0	0.1	0.1	0	0	0	0	0	0	0	0
	0	0	0	0	0	0.111111	0	0.111111	0	0	0	0	0.333333	1	0.888889	0.111111	0	0.111111	0	0	0	0	0	0	0	0	0	0	0	0	0	0.111111	0	0	0	0	0	0	0	0
	0.105263	0.0526316	0	0.105263	0	0	0	0.105263	0.0526316	0	0.0526316	0	0.736842	1	0.578947	0.210526	0.157895	0.157895	0	0.0526316	0	0	0	0	0	0	0	0	0	0	0	0	0	0	0	0	0	0	0	0
	0	0	0	0.0555556	0	0.0555556	0	0	0	0.0555556	0.111111	0.0555556	0.666667	1	0.722222	0.277778	0.111111	0.111111	0	0	0	0	0	0	0	0	0	0	0	0	0.0555556	0	0	0	0	0	0.0555556	0	0	0
	0	0	0	0	0	0.0322581	0.016129	0.016129	0	0.0483871	0	0	0.887097	1	0.258065	0.354839	0.112903	0.0645161	0	0	0	0	0	0	0	0	0	0.016129	0.016129	0	0.016129	0	0	0.016129	0.016129	0	0.016129	0	0	0.0645161
	0	0	0.0408163	0.0204082	0	0.0408163	0	0	0	0.0204082	0	0	0.55102	1	0.510204	0.693878	0.408163	0.22449	0.0408163	0.0408163	0	0	0.0204082	0	0	0	0	0.0408163	0.0612245	0	0	0.0204082	0	0.0204082	0	0	0	0	0.0204082	0
	0	0.025	0	0	0	0	0.05	0.025	0.025	0.025	0	0.05	0.775	1	0.2	0.075	0.15	0.05	0	0	0	0	0	0.025	0.025	0.175	0.125	0.025	0.025	0.075	0.1	0.075	0.175	0.15	0.075	0.075	0.125	0.075	0.05	0.1
	0.0128205	0	0	0.0128205	0.025641	0	0.0128205	0.025641	0.0128205	0	0.0128205	0	0.512821	1	0.24359	0.025641	0.0512821	0.025641	0	0.0128205	0	0	0	0	0.0128205	0.025641	0.0128205	0	0.0384615	0.0641026	0.0128205	0.025641	0.0384615	0.025641	0.025641	0.025641	0.0384615	0.0128205	0.0384615	0.0512821
	0	0	0	0	0	0	0	0	0	0	0	0	0.5	1	0.5	0	0	0	0	0	0	0	0	0	0	0	0	0	0	0	0	0	0	0	0	0	0	0	0	0
	0.0555556	0	0	0	0	0.166667	0	0	0	0	0	0.0555556	0.388889	1	0.0555556	0.111111	0.166667	0	0	0	0	0	0	0	0	0.0555556	0	0	0	0.0555556	0.0555556	0	0.111111	0	0	0	0.0555556	0	0	0
	0	0	0	0	0	0	0	0	0	0	0	0	0.388889	1	0.166667	0.0555556	0	0	0	0	0	0	0	0	0	0	0	0	0	0.111111	0	0	0	0	0	0.0555556	0	0	0.0555556	0
	0.340909	0.477273	0.386364	0.477273	0.431818	0.340909	0.340909	0.5	0.431818	0.363636	0.431818	0.363636	0.454545	1	0.659091	0.840909	0.568182	0.5	0.363636	0.568182	0.272727	0.5	0.363636	0.340909	0.454545	0.272727	0.386364	0.295455	0.409091	0.386364	0.568182	0.318182	0.477273	0.477273	0.386364	0.363636	0.454545	0.363636	0.386364	0.386364
	0	0	0.111111	0.166667	0.0555556	0.0555556	0.166667	0	0.111111	0.0555556	0.111111	0.0555556	0.333333	1	0.833333	0.222222	0.388889	0.444444	0.277778	0.222222	0.0555556	0.111111	0	0	0.0555556	0	0	0	0	0	0	0	0.0555556	0	0.166667	0.0555556	0.166667	0.111111	0.111111	0
	0.0294118	0	0	0	0.0588235	0.0294118	0	0.0294118	0	0	0	0	0.705882	1	0.529412	0.264706	0.264706	0.0882353	0.0588235	0	0.0294118	0.0294118	0	0	0	0	0	0.0294118	0.0294118	0	0.0294118	0.0294118	0.0294118	0	0.0294118	0	0	0.0294118	0	0
	0.0625	0.03125	0	0.03125	0.0625	0.03125	0.09375	0	0.0625	0.03125	0.0625	0.03125	0.6875	1	0.375	0.3125	0.21875	0.1875	0.03125	0.03125	0.03125	0.0625	0	0.03125	0.0625	0.03125	0.125	0.0625	0.0625	0	0	0.0625	0.03125	0.0625	0.125	0	0.09375	0.03125	0.0625	0.0625
	0	0.030303	0.0606061	0.030303	0.030303	0	0.0606061	0	0	0	0	0.030303	0.878788	1	0.272727	0.939394	0.757576	0.606061	0.454545	0.30303	0.030303	0	0	0	0	0.030303	0.030303	0	0	0	0.030303	0.030303	0.0606061	0.030303	0.030303	0.0606061	0	0.0606061	0.0606061	0
	0	0	0	0	0	0	0	0.0208333	0	0	0.0208333	0	0.729167	1	0.166667	0.479167	0.4375	0.354167	0.104167	0	0	0	0	0	0	0	0	0	0	0.0208333	0	0	0	0	0	0	0	0	0.0208333	0
	0	0	0	0	0.037037	0	0	0	0	0.037037	0	0	0.555556	1	0.296296	0.0740741	0.148148	0	0	0	0	0	0	0	0.0740741	0.0740741	0.111111	0.037037	0	0.037037	0	0	0.037037	0	0	0.037037	0	0	0	0
	0	0	0	0	0	0	0	0	0	0.0555556	0	0	0.388889	1	0.222222	0.0555556	0.0555556	0	0	0	0	0	0	0	0	0	0.0555556	0	0	0	0.0555556	0	0	0	0	0	0	0	0	0
	0	0	0	0	0	0	0	0	0	0	0	0	0.285714	1	0.142857	0	0	0	0	0	0	0	0	0	0	0	0	0	0	0	0	0	0	0	0	0	0	0	0	0
	0	0	0	0	0	0	0	0.111111	0	0	0	0	0.111111	1	0.444444	0.111111	0	0	0.222222	0	0	0	0	0.111111	0	0	0	0	0	0	0	0	0	0	0	0	0	0	0	0
	0	0	0	0	0	0	0	0	0	0	0	0	0	1	1	0	0	0	0	0	0	0	0	0	0	0	0	0	0	0	0	0	0	0	0	0	0	0	0	0
	0.125	0.125	0	0.0625	0.1875	0.125	0	0.0625	0	0.125	0.1875	0.1875	0.5625	1	0.125	0.0625	0.1875	0.125	0.375	0.3125	0.3125	0.0625	0.25	0.25	0.3125	0.0625	0.25	0.0625	0	0.125	0.0625	0.0625	0	0.125	0.0625	0.0625	0.0625	0.1875	0.0625	0.125
	0.0454545	0.0227273	0.0227273	0	0.0227273	0	0.0454545	0.0681818	0.0454545	0.0681818	0.0454545	0.0681818	0.363636	1	0.272727	0.181818	0.159091	0.136364	0.136364	0.0454545	0.0454545	0	0.0454545	0.0227273	0	0	0	0.0227273	0	0	0	0	0.0454545	0	0	0	0.0227273	0	0.0227273	0.0454545
	0	0.0666667	0	0	0	0.133333	0.0666667	0	0	0.133333	0.0666667	0	0.466667	1	0.333333	0.466667	0.266667	0.133333	0.0666667	0	0	0	0.0666667	0	0	0	0	0	0	0.0666667	0	0	0.133333	0	0	0.2	0	0	0.0666667	0.0666667
	0	0.0454545	0	0	0.0909091	0.0909091	0.0909091	0	0.0454545	0.0454545	0	0.0454545	0.454545	1	0.0454545	0.227273	0.136364	0.0909091	0.0909091	0.136364	0.136364	0	0.0909091	0	0	0	0.0454545	0	0	0	0	0	0	0.0454545	0.0454545	0	0	0.0454545	0.0454545	0.136364
	0	0	0	0	0	0	0	0	0	0	0	0	0.787234	1	0.148936	0.319149	0.12766	0.106383	0.0638298	0.0638298	0.0212766	0.0212766	0.0425532	0	0	0	0	0	0	0	0.0212766	0	0	0	0	0	0	0.0212766	0.0212766	0.0212766
	0	0	0	0	0	0	0.05	0	0	0	0	0	0.4	1	0.25	0.05	0	0.15	0	0	0	0	0	0	0.05	0	0	0	0	0	0	0	0	0	0	0	0	0	0	0
	0	0	0	0	0	0	0	0	0	0	0	0	0.8	1	0	0	0	0	0	0	0	0	0	0	0	0	0	0	0	0	0	0	0	0	0	0	0	0	0	0
	0	0	0	0	0	0	0	0	0	0	0	0	0.333333	1	0.166667	0.166667	0.0555556	0	0	0	0	0	0	0	0	0	0	0	0	0	0	0	0	0	0	0	0	0	0	0
	0	0	0	0	0	0	0	0	0	0	0	0	0.25	1	0	0	0	0	0	0	0	0	0	0	0	0	0	0	0	0	0	0	0	0	0	0	0	0	0	0
	0	0.285714	0	0	0	0	0.142857	0	0	0.142857	0.142857	0	0.428571	1	0.571429	0.571429	0.428571	0.285714	0.142857	0.142857	0	0.142857	0	0	0	0	0	0	0	0	0.285714	0	0.142857	0.142857	0	0	0	0	0.142857	0
	0	0	0	0	0	0	0	0.125	0	0	0	0.125	0.125	1	0.875	0.25	0.125	0.125	0	0	0	0	0	0	0.125	0	0	0	0	0	0	0	0	0	0	0.25	0	0	0	0
	0	0	0.111111	0	0	0	0.0555556	0	0	0.0555556	0.0555556	0	0.5	1	0.555556	0.111111	0	0	0.166667	0	0	0.0555556	0	0.0555556	0	0	0	0	0	0	0.0555556	0	0.0555556	0	0	0.0555556	0.0555556	0.0555556	0	0
	0	0	0	0	0	0	0	0	0	0	0	0.0588235	0.588235	1	0.235294	0.117647	0	0.0588235	0	0	0	0	0.0588235	0	0	0	0	0	0	0	0	0	0	0.117647	0	0	0	0	0	0
	0	0	0	0	0	0	0	0	0	0	0	0	0.916667	1	0.333333	0.166667	0	0	0	0	0	0	0.0833333	0	0	0	0	0	0.166667	0	0	0	0	0	0	0	0	0	0	0
	0.6	0.55	0.4	0.5	0.1	0.55	0.3	0.6	0.45	0.2	0.3	0.15	0.65	1	0.95	0.75	0.4	0.35	0.15	0.1	0.05	0.15	0.1	0.4	0.5	0.3	0.2	0.5	0.25	0.2	0.35	0.4	0.25	0.1	0.4	0.4	0.4	0.35	0.35	0.25
	0	0.0769231	0	0	0	0	0.0769231	0	0	0	0	0	0.461538	1	0.307692	0	0	0	0	0	0	0	0	0	0	0	0.0769231	0.153846	0	0	0	0	0	0.0769231	0.0769231	0	0.153846	0.0769231	0.153846	0.0769231
	0.125	0.0625	0	0	0.0625	0	0.125	0.0625	0	0.0625	0	0.0625	0.25	1	0.5	0.125	0	0.0625	0.0625	0	0	0	0	0	0	0.0625	0	0	0	0	0.0625	0	0.0625	0.0625	0.0625	0.125	0	0	0.0625	0
	0.2	0.3	0	0	0	0	0.1	0.1	0.1	0	0	0	0.8	1	0.9	0.4	0.4	0.2	0.1	0	0	0.1	0	0	0	0	0	0.1	0	0	0.1	0	0.1	0	0.2	0.2	0.2	0	0.1	0.1
	0.0740741	0.037037	0.222222	0.037037	0.0740741	0.111111	0	0.037037	0.111111	0.111111	0.037037	0.0740741	0.37037	1	0.333333	0.592593	0.333333	0.185185	0.222222	0	0.148148	0.111111	0.0740741	0	0.111111	0.037037	0.111111	0.037037	0.111111	0	0	0.037037	0.037037	0.0740741	0.037037	0.111111	0.111111	0.037037	0.0740741	0.111111
	0.0232558	0	0	0.0232558	0	0.0697674	0	0	0.0232558	0.0232558	0	0.0465116	0.651163	1	0.232558	0.139535	0.209302	0.0232558	0.0232558	0	0	0	0.0232558	0.0232558	0	0.0232558	0	0	0	0	0	0.0232558	0	0.0232558	0	0	0	0	0	0
	0	0	0	0	0	0	0	0	0	0	0	0	0.454545	1	0.0909091	0.181818	0	0	0	0	0	0	0	0.0909091	0	0	0	0	0	0	0	0	0	0	0	0	0	0	0	0
	0.375	0	0	0	0.125	0	0	0	0	0	0.125	0	0.875	1	0.625	0	0	0	0	0	0	0	0	0	0	0	0	0.125	0.125	0	0	0.125	0	0	0	0	0	0.125	0.125	0
	0	0	0	0	0	0	0	0	0	0	0	0	0.666667	1	1	0.666667	0.666667	0.333333	0	0	0	0	0	0	0	0	0	0	0	0	0	0	0	0	0.333333	0	0	0	0	0
	0	0	0	0	0	0	0	0	0	0	0	0	0.25	1	0	0.25	0.25	0	0	0	0	0	0	0	0	0	0	0.125	0	0	0	0	0	0.125	0	0	0	0	0	0.125
	0	0.4	0	0	0.4	0	0.2	0	0.2	0	0	0.4	0.2	1	0.8	1	1	0.8	0.2	0.4	0	0	0.2	0	0	0	0	0	0	0	0	0	0	0	0	0	0	0	0	0
	0.117647	0	0.117647	0.176471	0.0588235	0	0.0588235	0	0	0	0.0588235	0.0588235	0.117647	1	0.941176	0.470588	0.0588235	0	0	0	0	0	0	0	0	0	0	0	0	0	0.0588235	0	0	0.0588235	0.117647	0.0588235	0.117647	0	0	0
	0	0	0.125	0.125	0.125	0	0	0	0	0	0	0	0.5	1	1	0.625	0.5	0.125	0.5	0.125	0	0	0	0	0	0	0	0.125	0.125	0.125	0.125	0.125	0	0	0	0	0	0	0.125	0.25
[truncated: 1,154 more rows]

## Sheet: ext5e
time (sec)	mean Control	SEM Control	mean TeLC	SEM TeLC
[truncated: 40 more rows]

[truncated: 7 more sheets: ext5f, ext5g, ext5h, ext5i, ext5k, ext5l, ext5m]
