# Supplementary material for: A thalamic hub-and-spoke network enables visual perception during action by coordinating visuomotor dynamics
Source: Nat Neurosci. 2025 Feb 10;28(3):627–39. doi: 10.1038/s41593-025-01874-w (PMC11893466; doi:10.1038/s41593-025-01874-w)
Supplement: Supplementary file 2 — Vega_Zuniga_Fig1_SourceData.xlsx in zip file. Compendium of all data shown in the figures. If the data were too large, there is a direct reference to the ISTA repository. Vega_Zuniga_Fig2_SourceData.xlsx in zip file. Compendium of all data shown in the figures. If the data were too large, there is a direct reference to the ISTA repository. Vega_Zuniga_Fig3_SourceData.xlsx in zip file. Compendium of all data shown in the figures. If the data were too large, there is a direct reference to the ISTA repository. Vega_Zuniga_Fig4_SourceData.xlsx in zip file. Compendium of all data shown in the figures. If the data were too large, there is a direct reference to the ISTA repository. Vega_Zuniga_Fig5_SourceData.xlsx in zip file. Compendium of all data shown in the figures. If the data were too large, there is a direct reference to the ISTA repository. Vega_Zuniga_Fig6_SourceData.xlsx in zip file. Compendium of all data shown in the figures. If the data were too large, there is a direct reference to the ISTA repository. Vega_Zuniga_Fig7_SourceData.xlsx in zip file. Compendium of all data shown in the figures. If the data were too large, there is a direct reference to the ISTA repository. Vega_Zuniga_EDFig2_SourceData.xlsx in zip file. Statistical source data. Vega_Zuniga_EDFig3_SourceData.xlsx in zip file. Statistical source data. Vega_Zuniga_EDFig4_SourceData.xlsx in zip file. Statistical source data. Vega_Zuniga_EDFig5_SourceData.xlsx in zip file. Statistical source data. Vega_Zuniga_EDFig8_SourceData.xlsx in zip file. Statistical source data. [file 41593_2025_1874_MOESM2_ESM.zip › Vega_Zuniga_EDFig8_SourceData.xlsx]

## Sheet: ext8a
Time around opto onset (secs):
-1	-0.966292	-0.932584	-0.898876	-0.865169	-0.831461	-0.797753	-0.764045	-0.730337	-0.696629	-0.662921	-0.629213	-0.595506	-0.561798	-0.52809	-0.494382	-0.460674	-0.426966	-0.393258	-0.359551	-0.325843	-0.292135	-0.258427	-0.224719	-0.191011	-0.157303	-0.123596	-0.0898876	-0.0561798	-0.0224719	0.011236	0.0449438	0.0786517	0.11236	0.146067	0.179775	0.213483	0.247191	0.280899	0.314607	0.348315	0.382022	0.41573	0.449438	0.483146	0.516854	0.550562	0.58427	0.617978	0.651685
eye speed (deg/seg):
-0.263902	0.630009	4.49549	8.23363	5.15959	-0.87512	-1.29333	-2.46513	-4.65757	-4.58496	-5.37224	-2.47272	4.34473	8.02815	6.042	1.74826	-5.96744	-11.7886	-5.58015	0.941086	-2.87128	-5.78481	-3.6981	2.64102	13.4917	9.65937	-5.66842	-6.37994	-0.892687	-0.0311971	-2.8234	-2.77386	-0.554724	-3.7374	0.479129	5.48067	9.58041	11.3565	-1.01642	-9.86877	-10.5856	-4.66174	0.726064	-5.80017	-11.6153	-3.98213	8.07909	9.49479	10.5207	19.6776
0.475667	2.10033	8.98148	10.4855	-0.714777	-3.45663	1.27931	2.35617	1.05702	-6.25439	-5.67226	3.54331	7.70679	6.37618	1.98508	-3.3151	-3.49458	-5.55874	-1.48762	7.21206	5.5957	0.957276	-8.58099	-17.8822	-10.3468	0.642146	4.64939	7.28061	7.15789	5.12993	-1.79928	-1.97843	8.18191	41.9969	81.0291	61.8435	24.855	6.93289	-5.26929	-1.11694	4.76537	-1.08958	-4.77816	4.57835	11.4504	-2.9724	-18.8666	-1.82912	17.1262	8.75805
-12.9386	0.391939	28.6964	30.8704	13.0804	3.20986	-0.62752	9.76467	13.7313	4.65825	3.41346	6.29136	8.74012	14.713	8.67193	-3.74926	0.771053	8.25172	1.48692	-11.8984	-13.7904	-8.20451	-12.0438	-11.7273	-4.16648	5.4163	16.0809	6.29939	-12.091	-14.7994	2.78197	20.4172	4.14569	-17.6306	-7.25641	9.56935	11.6567	8.81497	2.72048	-27.9759	-59.8191	-28.7868	8.46384	0.929704	-4.67762	1.02171	0.526381	-0.790151	3.27351	4.45364
-6.45237	-3.66037	-0.0821447	1.29798	0.534041	-2.65937	-3.31842	1.20502	4.16673	5.35933	5.30646	-0.0843822	-3.14905	0.968722	6.08725	2.17924	-8.47471	-9.93644	0.571456	5.63329	-0.927712	-5.34766	-3.46042	0.35651	1.44317	2.83111	4.47223	10.4607	31.0396	34.154	10.0324	-8.60717	-8.97295	-7.03831	-11.8509	-5.52029	3.37532	-0.0877935	0.345316	5.98088	8.60054	8.95189	-0.641172	-5.9242	1.2659	9.15139	6.96825	-18.5754	-57.6544	-43.6856
4.02777	-15.1293	-20.4688	-2.55638	12.7209	13.94	2.81644	3.89324	2.50829	1.24356	4.0663	-0.7796	-7.63444	-2.69449	5.71463	3.84723	1.20927	1.31158	1.05828	2.36647	1.1287	0.584482	2.34691	-0.689765	-2.80266	3.6003	6.00002	-4.37966	-17.1677	-24.0825	-21.9428	-9.92263	1.16174	14.4074	9.82571	-0.56535	-1.89167	-3.12468	1.6493	11.1393	11.0559	0.021883	-0.954111	2.32506	0.490278	-1.61663	-1.1516	-9.61946	-50.5226	-48.5811
5.42174	-0.437136	-0.300113	5.10503	2.00753	-0.336586	-3.96245	-8.15007	-4.53302	2.29417	8.44574	11.8972	3.16638	-6.55705	-3.3803	-1.76313	-2.43118	-1.68178	-3.8246	-5.93017	-4.2343	1.64875	2.92005	-0.516545	1.56156	8.02731	9.75404	4.44468	-0.511058	14.0175	25.5959	10.451	5.98307	10.3797	12.3102	9.60289	2.02385	17.9811	38.7196	23.4152	-7.19639	-12.8872	10.927	11.9931	-7.62211	1.22246	5.20347	-4.52007	1.55486	3.66606
-1.59937	1.825	2.0043	5.37579	9.18655	-2.00462	-7.62929	-1.0057	1.14388	-4.6432	-2.92993	2.07692	-2.23582	-8.65811	-7.29195	3.54633	10.0713	7.76729	-0.0740858	-1.09964	4.14649	3.24402	2.42043	-0.16259	-7.7033	-5.69982	4.00979	3.58307	-1.73885	-3.96036	-1.96863	-0.502092	3.19999	8.12061	-25.7973	-46.3141	-19.4802	-0.439847	23.2517	34.7688	8.52975	-3.54606	6.36986	5.75616	1.1729	8.99645	12.2978	5.35329	12.4339	14.0123
-0.0450911	2.7675	1.72928	3.26829	6.56248	4.52279	1.13077	0.426571	6.44128	4.99882	-1.82306	-5.06458	-6.73627	-4.18906	-3.8347	-6.90177	-3.66666	2.29531	3.75139	-1.16206	-1.40059	4.38727	3.53457	1.34327	8.8499	17.8796	11.4718	-13.3442	-18.9351	1.84341	12.6143	4.99138	-3.307	-5.24865	-6.95324	-1.83018	5.02064	9.45163	-6.83406	-12.4524	2.50237	-6.78687	-16.6527	-11.4234	5.71786	14.091	-1.58375	-5.8791	4.57854	3.68255
-0.313321	-0.73659	-1.76156	-1.08396	4.76883	1.74834	-1.14685	1.64361	4.59213	1.97235	-9.85746	-9.04579	-2.00506	-1.53523	-1.11641	3.13423	3.65333	3.78137	9.16825	6.76551	5.16514	3.07394	-3.11991	-15.4673	-24.5353	-26.2283	15.9238	42.6472	13.0537	-0.127414	-13.0119	-17.5253	-9.01308	-3.84354	-11.3311	-6.58242	12.4598	8.42663	-21.4814	-44.9961	-22.2628	5.46208	15.9395	16.404	15.123	28.0621	13.3253	-3.88748	0.321716	11.1835
7.05982	7.17842	-0.18561	-8.84553	-3.98635	1.00452	-0.40236	-0.100057	-0.0105796	0.824613	3.28383	7.00564	7.94023	4.10215	-10.11	-32.784	-35.522	-28.1163	-22.4555	-3.89499	8.51802	6.8328	-0.0429969	4.14962	13.3192	12.3473	15.6304	8.90349	-3.042	-2.53348	4.42584	12.3852	14.968	12.4016	-1.26229	-12.0672	-2.61167	8.71195	10.5896	22.4727	35.893	-4.78664	-44.093	-18.6818	1.47285	0.595093	0.175274	-7.06028	-8.19961	-3.73704
2.29377	2.87943	4.99036	1.47588	-3.48444	-2.5381	3.56848	5.61218	-3.28884	-7.41542	-4.66952	1.14321	6.14211	2.75038	0.698068	-3.26012	-2.22004	5.00294	2.43046	-9.41724	-11.5548	1.66817	7.49355	5.48408	-2.30314	-5.72962	-2.38937	2.46966	3.61909	1.36274	0.181266	2.13488	-1.48122	1.02708	15.862	31.6247	25.3528	4.50491	-13.894	-43.7159	-32.2059	5.50378	13.5694	8.30042	-3.77537	-10.0212	-8.7175	-5.75973	2.6492	0.445601
-15.0905	-5.21836	1.1661	-2.87349	1.20539	-1.36094	0.142631	12.2473	5.45509	-20.7177	-37.2199	-7.50984	26.6888	16.8178	-1.22459	-6.25916	-9.48547	-6.07071	4.12831	7.09171	11.0933	12.0688	1.70701	-4.49239	3.3732	4.00443	-17.1505	-22.479	7.70827	29.1833	4.76643	-18.3096	-5.25834	8.01969	7.60628	2.50641	-17.7688	-43.1527	-36.9424	-15.3298	-4.07139	0.555115	-7.94012	-17.7724	-12.6364	-4.3943	0.289397	3.49638	1.60678	2.2961
-1.07533	-0.155472	-2.51566	-2.79945	2.62062	5.39864	5.06995	1.35308	-2.41544	-5.8037	-12.6084	-16.496	-9.99797	-0.900827	2.76815	4.03094	5.39457	7.45682	-10.0124	-24.436	-9.30062	8.8608	15.1531	18.5323	18.602	6.75115	0.775847	2.75373	2.31933	2.8482	4.26759	11.0452	19.7361	21.4976	7.18842	-5.59484	-20.7717	-40.3695	-17.4749	14.8568	28.5682	32.8565	16.691	0.19454	-11.8226	-17.3859	9.92847	29.8769	15.4015	0.982446
-2.69206	-6.22908	-5.5121	0.271035	0.538758	-1.4327	-3.27978	2.38506	3.54572	-2.38548	-0.783974	5.36846	7.73759	2.24377	-1.12378	0.953092	6.53677	9.99841	4.55995	-0.341592	0.823655	-4.40915	-6.33464	-1.47019	-0.441689	-2.80949	0.944189	4.7166	-3.91566	-4.9075	1.89252	6.22614	22.038	24.5822	-6.46568	-20.1355	5.20103	14.5791	-2.58244	1.06307	5.78405	-6.15377	-34.0097	-39.1114	10.6846	30.2744	10.4008	0.0911277	-1.81582	10.3292
2.7134	0.615988	-3.46249	-7.72909	-4.67331	2.0694	2.50092	1.69266	2.16206	2.24954	-2.85663	-28.4759	-29.2794	6.00038	22.9459	13.8495	4.14971	7.54184	10.5096	2.50785	-13.1421	-9.96068	2.2803	1.05965	-0.82192	5.92385	4.41089	3.85891	5.92248	-1.22717	6.58566	8.28769	-0.48499	-2.22205	-15.0778	-15.0304	-20.4494	-39.0824	-36.0291	-14.5816	11.0271	15.1946	0.100226	-14.7656	-10.2112	1.8659	3.61585	0.180663	6.54269	10.5582
-6.05643	-8.93064	-3.0908	8.57465	8.44672	5.26946	-7.42568	-11.3046	-0.0119355	-2.9761	-3.59782	-2.72191	-2.2419	4.71151	9.52932	4.92404	1.68446	3.91993	1.02268	-0.262439	-3.27792	0.600367	5.94291	3.78721	4.30054	1.67656	-3.89738	-3.24533	-11.2996	-16.9128	5.65876	12.8117	-4.60597	-19.5687	-22.9876	-14.6496	-3.5899	21.1167	25.4187	5.52293	2.53185	-12.1692	-17.5104	3.27661	18.7416	11.9506	-0.152777	2.6319	2.86746	0.842165
16.8666	16.2132	-11.1198	-46.6563	-30.9963	-0.141997	4.72924	-4.51499	-3.15185	7.37856	4.67321	-1.15321	0.0695533	-3.83985	-12.6108	-7.8399	3.28448	10.784	10.6544	4.42992	-2.90672	-8.54152	-5.5078	-2.98228	-2.49438	1.40909	-0.589902	-2.53187	-4.31479	2.99676	13.2424	8.62638	7.27529	31.8937	27.9844	0.629386	4.78058	10.5038	0.601543	-26.9344	-27.7232	-4.9585	1.77368	0.409081	10.3847	32.0612	22.4621	2.15768	-2.81447	-4.07203
13.7377	3.23684	-4.85378	-2.84213	0.800755	-1.23622	-11.2428	-10.3943	1.37796	7.71191	5.16901	4.4201	2.4371	-4.33045	-13.5701	-13.8656	-5.05432	5.59258	7.64052	-3.83589	-7.26342	-1.65681	-1.65111	-3.82255	-4.45703	-3.70327	0.543506	-2.58312	-6.38637	4.74198	10.166	3.80553	14.7846	39.5734	36.0502	9.03914	-17.1244	-35.8413	-27.5984	-14.738	-5.90453	0.938131	3.37378	4.3705	-2.77442	-5.74807	-1.35016	-3.59037	-5.72933	-1.21676
-0.943694	-0.051069	1.06127	6.43571	15.0107	5.43858	-12.4084	2.54803	30.3201	27.6415	15.0222	4.03885	-7.33904	-7.20543	-8.18206	-11.3376	-3.35224	10.5443	6.64526	-1.16345	7.78161	11.6505	3.93187	-3.40338	-5.52634	-17.3813	-31.6662	-29.1693	-15.5936	-1.38139	1.56512	-2.64596	-2.60635	4.89847	12.5859	5.05524	-0.540181	10.5176	12.1488	8.76363	-0.8314	-15.5695	-32.8371	-35.6065	-0.721827	29.975	27.9189	15.3967	10.2176	-8.88234
-8.80403	-5.05815	-7.35652	-14.6321	-13.0476	-0.936983	9.5142	5.87708	0.70899	0.343874	1.85828	0.275786	-3.48278	-3.1117	-2.87648	-4.84546	-2.36542	4.65271	9.76013	5.37115	0.784412	-0.573772	-2.97635	0.33243	7.82954	6.81792	-3.80621	-9.87862	-4.88189	4.13374	4.71375	-4.02719	-6.09708	6.23033	6.1685	-16.9337	-35.5755	-19.604	-1.29037	-1.80129	-7.27015	-10.9809	-1.29313	2.94457	-0.261093	-0.457903	2.74174	8.32662	12.5327	16.4254
0.186309	-2.93501	-6.51833	-8.97575	-7.39836	-1.79242	5.24097	0.211516	-0.229513	-2.55606	-3.84895	-1.86446	-0.833875	13.5205	9.56801	6.8154	10.7012	4.23792	9.53834	7.26991	-18.0158	-21.4916	-3.05319	-0.545291	-5.11704	-4.18432	0.800164	10.9481	13.1708	4.70999	5.90013	2.98287	-15.9224	-10.1085	7.84603	12.6625	9.90011	33.3443	11.7714	-35.4527	-17.7438	5.60096	19.2682	13.3715	6.03028	15.9974	9.09873	-7.6353	-5.11882	-7.83651
-11.9957	-7.92032	-4.70109	-2.149	2.25344	4.21852	3.63054	5.90889	7.38134	0.110227	-11.6725	-14.9064	1.62334	12.3517	4.18255	3.71566	9.00575	10.9702	10.8918	2.29129	-6.01996	-12.2	-4.73774	2.97843	-3.22448	-3.42856	4.28753	7.25359	-1.45078	-1.81481	18.8137	77.2488	56.1151	-6.34686	-5.88744	-0.0763202	16.1935	16.062	2.75457	-15.675	-35.4513	-21.9781	-3.11303	4.27261	6.19763	-0.372495	2.15108	4.13644	-0.312441	-7.69137
20.0162	14.8524	5.84349	-10.422	-25.2439	-20.8986	-5.81789	4.11381	18.2504	27.4912	14.5936	3.44886	-0.198905	-3.41945	-3.04324	-2.41153	-3.62409	4.03613	7.25811	-0.926431	-2.16893	1.98333	0.530369	6.32187	10.4222	5.81301	19.4768	30.3266	17.006	7.25821	6.39379	0.716788	-1.38968	-2.19459	-22.2839	-35.4385	-12.7478	4.80348	3.32231	4.32933	19.602	22.931	-4.37586	-17.6869	-8.19695	3.84486	2.08525	-8.55976	-5.97612	1.304
-10.6785	-6.0548	2.17373	10.861	14.2405	9.56082	14.6277	5.32867	-10.9301	0.216227	6.13485	-0.973058	-7.07357	-10.6206	-9.15516	-6.67882	-10.4297	-13.644	1.65861	16.7255	8.77119	5.81293	13.1575	14.1091	10.0443	-7.54185	-17.7101	-8.09494	-1.27246	-1.43619	0.727673	9.25026	12.5843	10.7568	13.6513	13.9089	-9.96402	-35.1903	-24.1575	-6.82086	3.95106	10.2606	4.94486	-1.11259	0.16378	5.48388	3.66465	4.97598	3.5802	-12.0604
1.32661	-3.37757	-7.03864	3.57472	0.168078	-12.8621	-5.5561	-1.01024	-3.91584	-1.83386	3.25812	2.78659	2.02492	0.475854	-7.1032	-4.52649	4.60399	12.0731	12.006	-4.62224	-16.8053	-11.7572	-5.75801	-0.11315	3.74733	2.44397	5.39498	-0.162694	-11.4533	-2.13875	43.4359	78.7538	44.3658	17.1129	21.0006	6.48627	-9.41695	-8.42611	1.28552	3.93921	0.815403	-6.86926	-2.60924	8.95094	7.63753	0.195855	-19.8135	-32.5373	-8.71776	16.8853
-4.46335	-4.9841	-3.9305	-0.0882182	4.89708	3.61344	1.91232	6.70362	6.94932	4.83647	1.5191	-3.96439	-1.69902	0.895623	0.132568	1.96668	0.0816098	-2.68863	-1.12811	3.23521	2.12812	-1.66016	0.0237303	3.0501	1.56732	-0.682466	-0.52275	-3.39344	-3.67851	1.49314	6.21194	4.19131	-0.636734	-1.82581	0.736553	1.1058	-13.0799	-33.3384	-22.549	0.588971	1.68581	1.13659	5.36616	7.19347	0.892266	-7.80704	-6.60666	-2.16064	-1.17835	-3.80526
2.56515	3.65719	10.0523	11.7829	-2.40703	-12.3065	-6.78125	-0.808685	1.65042	2.63931	2.26707	-1.32573	-1.82478	1.46703	0.803709	-3.22622	-4.31202	-1.6392	-0.947385	-2.52525	-5.64609	-5.04443	-0.817736	4.2305	3.50912	4.71087	6.17342	0.19079	-1.77324	-2.69771	-3.12514	-0.966905	-5.23359	-10.5678	-1.07204	8.69334	3.74509	0.03312	-1.23178	6.17888	8.03231	-25.207	-32.5359	-7.12977	5.7566	11.8618	5.24691	-7.34844	-9.59611	-1.851
20.0022	13.5576	19.373	32.2433	11.2016	-16.3499	-15.5495	-20.195	-37.237	-30.468	1.22354	24.1268	12.3644	-0.852696	5.77998	1.49843	-14.7339	-17.002	-12.1919	-3.9973	8.51866	3.57263	1.6408	4.2516	-3.51175	-3.29598	-8.3618	-11.1718	0.414489	6.69828	10.8921	7.72579	1.15754	5.28134	13.5313	16.6166	12.1347	13.4951	-4.77082	-32.3385	-4.60187	26.6739	8.9901	-10.4619	-9.41554	0.932534	1.45968	-5.57324	4.49341	20.3888
5.38825	-1.54483	-4.56377	2.59808	1.88431	-3.04239	-5.90755	-7.39059	-5.51487	-1.62806	3.29942	-2.39874	-28.2367	-30.8388	-3.28502	6.23451	-10.442	-15.6843	-2.06948	7.29503	8.40983	3.906	2.68221	14.7949	23.5535	4.69887	-29.986	-35.6497	-4.82896	7.21341	-5.19338	-7.98069	2.53106	8.1961	6.09572	3.03403	-5.72263	-6.08198	3.1871	5.24622	3.47241	-27.5526	-30.1303	7.17469	10.9029	11.1486	18.0833	12.2787	5.86396	7.62383
-2.60916	-2.18973	-9.01818	-3.81058	6.1603	-1.00539	-4.61329	1.9571	7.86976	-6.81221	-16.888	0.54362	10.1292	-2.13808	-3.64049	3.37587	-3.85142	-6.60309	-2.87216	-2.54398	-2.89324	1.64886	1.40896	3.27377	-3.69897	-12.5832	8.71645	18.9352	12.0751	4.70485	-3.63565	-2.99486	11.9634	39.3038	50.5144	28.7396	1.55742	-11.8977	-10.074	1.28645	6.15384	3.47423	-1.09291	-8.07718	0.881313	7.03676	1.29816	13.0038	23.5841	11.9518
-3.9784	11.924	23.0823	-5.58148	-20.7919	-2.30418	5.68373	6.59473	7.84023	8.03472	1.86385	-4.86445	-11.0286	1.62609	26.7642	22.4814	-6.77794	-28.9049	-30.2166	-18.7909	0.0898913	10.4254	8.42961	3.53175	7.26069	11.6869	2.04445	-1.42249	17.6688	17.2149	-7.93606	-15.9641	-24.7984	-27.7466	-10.9639	-3.46861	1.68693	10.4589	8.94612	-18.7566	-29.0958	-0.854708	14.1261	-12.0039	-26.2427	-11.2264	-7.26984	-4.31716	2.87464	-0.221968
-18.7257	-9.67561	1.6697	16.0932	15.683	0.05535	-3.45495	0.234712	6.04262	4.65079	0.655125	3.86145	8.98003	8.31127	1.54668	-5.02885	-0.28749	4.41564	3.23758	-2.968	-62.1952	-89.0369	-43.3706	-14.5715	-1.81103	3.26462	6.39253	4.61113	-0.0126142	0.674897	-2.01331	0.828621	8.39168	4.83023	6.63288	12.8837	3.86722	-1.45907	4.16624	-0.967949	-6.92145	-13.774	-12.6488	-2.35244	2.94042	3.44494	0.826771	0.278131	-3.93172	-3.98755
7.2709	5.04778	1.34351	3.64298	9.91845	5.49993	-0.458896	1.79687	0.622067	0.633057	-0.42756	-1.78592	3.60477	-0.043083	-6.68796	-2.87315	2.02907	1.08622	-2.18506	2.02597	6.55207	6.43795	2.432	-3.84963	-2.41766	1.42519	0.093019	1.48299	5.87584	-2.00023	-10.6724	-0.992593	68.4342	108.465	41.4687	-5.45236	0.671039	7.16501	-12.1821	-28.2886	-6.89314	8.92562	2.36073	-0.270736	5.43476	7.38025	7.89583	14.8274	19.5008	17.5567
5.98445	9.84068	12.0404	2.65177	2.32112	6.73711	-6.3294	-20.4582	-13.2398	5.33391	10.548	-0.675968	-10.2471	-5.88397	-2.54192	6.41846	14.6929	3.44525	-5.70477	-6.36486	-4.00884	-0.883824	0.377504	2.25565	0.268163	-2.40094	3.74086	5.16632	-1.8861	10.5937	18.529	5.5748	-10.0921	-18.8029	-11.7257	-0.959255	1.08678	5.04371	17.438	16.1462	-3.62114	-13.7094	-0.0912031	7.24113	3.86176	6.8809	-2.33287	-13.806	-5.0257	5.65693
7.28896	1.94689	-4.58675	-2.1476	2.69374	-0.0332889	-0.273971	-4.88431	-10.5174	-3.46258	5.65997	4.06823	-4.29543	-3.24145	0.724725	1.10906	0.43753	1.51371	1.92842	-7.8493	-11.604	-0.662053	3.78855	3.60114	3.20605	3.37536	3.13719	-4.71917	-9.03813	-6.75739	-10.1066	-7.20941	16.8759	25.1079	-1.16426	-26.3174	-17.9455	5.45789	3.29635	-13.3517	-18.8774	4.23039	18.4257	8.73141	2.42721	-5.84268	-5.21587	3.83688	10.285	16.1419
-2.7575	7.18988	5.33298	-0.960641	4.11977	5.25465	5.17705	1.63703	-0.316322	2.78681	6.98616	5.57542	1.18426	-0.354083	-2.58374	-5.26381	-8.43536	0.837871	6.23903	1.3207	4.77474	-5.41243	-6.40455	-0.391736	-4.03517	2.29963	13.0668	11.9576	-3.58009	-13.3027	-9.40694	-11.034	-21.5053	-24.7869	-13.4734	-7.75494	-8.58318	3.37003	8.28392	-6.64241	-10.0764	4.34926	12.2176	20.9347	15.7625	-10.7102	-26.0266	-16.06	-0.36245	7.61379
3.2012	1.9082	1.67855	0.801767	-1.40808	-0.590625	0.604359	0.886375	-0.0766065	-1.77226	-0.694315	1.48133	0.76629	0.864349	2.94148	2.06619	-0.94994	-4.53068	-6.02032	-2.22271	0.633106	0.428458	1.78306	6.41375	7.72773	2.29544	0.0487323	1.69945	1.83795	0.112704	-5.66636	-6.71398	2.406	8.33368	7.24325	11.2572	12.1746	-4.26358	-17.8587	-25.4964	-25.7166	-7.57856	9.0176	15.7848	16.0571	8.21463	-3.69398	-8.29935	-2.51405	1.52916
-0.218955	-1.41033	-3.78039	8.07384	26.3125	15.9107	-13.6303	-24.2409	-9.83034	-9.50436	-18.8725	-4.25252	8.35766	8.2254	5.41374	3.20169	3.31686	-3.30645	-6.09163	3.75522	13.1274	15.1515	13.3348	5.36689	-10.5816	-21.0206	-12.8534	-4.01918	4.09346	19.4055	13.5611	9.68983	28.3712	22.6384	-5.19826	-24.1642	-25.6549	-7.46079	8.34106	1.88244	-8.34911	-4.03604	3.9253	2.93642	-1.30884	-3.27256	-2.97916	2.59148	3.55701	-0.315886
-0.978224	-0.942493	0.363621	6.06443	3.79424	-1.88727	-6.92153	-9.33983	-3.85777	-4.61575	-0.420758	3.5065	1.48466	9.07722	11.7894	1.48	-10.8649	-11.13	1.28759	9.32644	3.91087	-5.22316	-8.51569	-4.3572	2.225	12.4797	13.297	3.76864	-1.59604	-8.12731	-6.8988	-3.44262	1.45844	9.79246	17.8204	28.802	27.4849	3.56554	-22.8264	-17.9939	-4.60137	-3.0473	2.26638	5.16681	6.95334	8.60838	12.5188	10.8981	2.11414	-18.1658
4.34112	4.2072	-5.26103	-5.84891	6.49885	10.2598	8.34256	3.3756	-1.75644	-2.63071	-0.466298	3.04143	2.51846	0.992951	-2.70144	-5.26895	3.39918	11.7501	6.78293	0.525052	-1.64285	-7.42833	-14.6682	-10.351	10.5381	18.4696	-0.442463	-10.8651	-6.18901	-8.28914	-6.02797	15.097	44.0748	59.1399	38.6425	3.00951	-24.1833	-25.2223	-5.67714	-8.22059	-12.861	6.95005	13.5579	8.44281	9.67055	0.993445	-2.19817	-0.0520602	0.161002	-1.87935
-2.79347	-4.16152	-5.17539	-1.59731	-1.38055	2.07196	4.11752	-3.26561	-3.61253	-0.354263	1.76229	5.29196	3.16055	0.91128	-2.53507	-5.54852	-1.43506	-0.46166	-0.861397	1.55411	1.41413	1.99539	8.8851	6.93844	3.7909	3.56821	0.341436	-0.655543	-0.0743998	11.8172	28.8719	23.6052	7.61015	20.5262	24.7667	0.0365155	-25.0352	-17.4971	9.80282	12.1588	7.69661	1.35214	-8.70522	-4.17914	-5.94146	-6.57106	2.33633	1.09686	0.119384	3.15201
8.79858	7.252	0.193224	-4.24365	-1.76173	1.56138	3.10828	-0.285303	-3.32504	-3.26401	-3.14469	-1.41443	5.63093	7.30628	-0.725308	-8.31206	-4.5323	4.75415	3.92264	-1.0604	-2.13429	-3.13301	-4.80307	-6.41016	-13.452	-26.0543	-28.3839	-12.2889	4.94082	9.81099	9.30595	4.7182	-6.78156	-10.3471	-4.68495	0.400499	2.86507	4.82638	4.76008	5.37148	14.5912	19.4845	13.3414	4.74178	-1.88943	1.81384	-7.70214	-17.2942	-5.45387	2.15675
11.5584	7.91358	0.515537	1.81917	4.87382	2.58583	2.12016	2.0202	1.27594	0.158928	0.424055	-2.45692	-4.08095	-2.65883	4.46306	8.524	3.6392	-0.757678	-5.08625	-2.26271	0.0620454	-1.04189	1.79265	8.35884	6.93655	2.43147	-0.0590115	2.17634	5.99431	0.180892	-1.9858	-0.253137	1.54719	4.02675	-3.73069	-24.5552	-21.2802	-0.752395	6.86616	6.2375	3.74982	9.56255	15.7135	7.95679	0.271793	-0.7177	-5.17543	-9.30004	-8.67242	-6.60194
1.24801	-0.543196	-4.54005	-6.12407	-7.25698	-10.8802	-7.59892	0.433686	2.26433	1.01711	1.71431	2.12501	2.619	13.213	11.4015	0.0668698	-1.48978	-5.06236	-3.37478	2.67732	9.37226	2.9897	-8.89985	-7.19687	-2.42853	2.17698	9.40299	9.9422	2.36994	-2.03435	-2.74669	7.65315	25.5913	16.1532	-5.43783	-6.3206	-1.33653	-5.33975	-5.48116	-2.50189	-6.89379	-1.60433	9.91986	17.1723	17.6113	-1.82957	-24.5455	-20.373	6.09482	21.444
-2.00866	-6.86595	-6.31824	3.19317	7.72123	0.583894	-6.17715	-6.56586	-1.60789	3.79496	2.97201	0.818107	-1.74728	-3.43055	-5.98427	-2.67397	4.66346	4.9218	-1.19162	-4.20473	-0.516655	6.92025	6.26025	-5.1783	-4.39421	4.84548	10.5056	10.3884	11.4462	13.5368	10.5084	5.02952	-5.68116	-7.4455	-4.87985	-9.40519	-4.7732	4.64452	0.0287996	-12.6737	-8.32919	1.05938	3.73628	2.49115	-1.60613	0.354771	0.182768	6.12422	18.2396	-2.57787
-10.3319	-9.92076	-5.11176	0.761021	3.37231	2.98498	1.16665	-1.00504	-0.746906	3.70505	3.69657	1.33482	-0.08967	-0.938738	-1.27856	4.01975	4.8762	0.937873	6.45904	7.40406	-6.69922	-13.1006	-1.37323	1.91761	-0.920548	0.241749	1.22857	-6.9627	-4.69872	1.46611	-4.98449	-0.608326	12.2612	17.7299	7.85894	-8.24462	-11.7288	-4.02013	-0.877524	-1.00048	-0.651818	-1.73754	0.881828	2.69014	-1.7416	-2.3227	0.306536	-1.42424	-3.97959	-1.4235
4.17271	-1.94389	-5.63485	-1.68059	3.06853	-0.195127	-2.26356	1.5497	3.13302	4.81871	-2.51506	-4.9808	5.80305	13.7937	1.30606	-9.62329	-5.87799	-3.20576	4.83542	1.19537	-0.22745	10.6656	6.65442	-1.20519	-0.63674	0.91933	-1.7758	-4.6459	-3.47691	-5.23731	0.879529	8.85995	8.77825	5.05748	4.65581	5.69722	-16.2464	-23.9133	-16.7573	-8.36134	8.22626	6.45886	-1.64466	-1.99015	1.44238	8.4989	17.0304	13.9727	1.05992	-3.69865
-9.90873	-5.76744	2.55192	3.36435	3.59267	1.51302	-5.2158	-4.40848	0.438346	0.0851062	2.59329	4.11489	-1.10333	-6.91513	-2.90387	3.21952	5.80581	3.4332	-11.9361	-15.9568	-3.94007	17.3934	15.1044	-6.67453	-15.2833	-4.35133	5.47787	-2.60982	-1.75913	9.3195	19.1948	19.8592	22.9008	32.5165	20.5924	-15.8103	-23.8291	-9.22171	0.670077	10.6136	4.06131	-5.247	1.80012	7.85698	3.96932	5.10441	3.29007	-6.49697	-3.31144	-0.93208
7.8636	14.4195	18.346	10.357	-0.92403	-2.71239	-3.9749	-10.4296	-15.2137	-32.1873	-25.1938	11.7837	33.0721	21.2511	3.52808	0.353737	-0.284806	-1.82064	-6.87209	-5.95123	-12.137	-13.6434	7.14766	24.694	6.42065	-33.5491	-25.729	4.58137	18.6504	22.4811	17.0709	14.9075	28.349	69.4242	43.4138	-0.913288	-7.55973	-23.4066	-19.5362	-3.10254	8.48774	1.45826	0.272171	2.66541	2.02804	6.38353	2.33307	-1.93903	2.91608	9.75312
7.59008	-1.19025	-2.48205	0.909096	-3.87597	-5.15516	-4.60921	-0.048802	4.8285	-0.821568	-8.65364	-5.99194	-3.6365	-6.74802	-10.4439	-4.3565	5.95249	14.6154	12.2082	-0.487364	-7.5086	-13.1461	-6.52758	-0.502917	-3.55049	-1.92127	-0.891399	-3.64093	-1.27703	12.5468	14.4414	4.10087	-4.5503	-7.03664	13.0541	42.4143	39.9955	19.8283	3.729	-8.28652	-3.1092	5.48286	14.0998	7.40092	-6.74967	2.28853	7.09871	-11.9951	-9.51458	11.6832
6.17405	5.19127	-0.487912	-4.9152	-3.39938	2.38981	8.96728	6.6174	-0.418037	-2.79658	-3.21363	-2.30032	-4.36674	-5.33335	-0.764007	0.563656	-0.0949209	0.542628	1.16752	0.703111	0.125172	0.700321	1.81562	-0.0353251	-0.161589	2.35611	1.97544	0.762118	-0.598505	-1.86736	0.186746	1.62025	0.0367105	-0.612617	0.836631	-1.92132	-4.48421	-6.28828	-8.78771	-4.35065	-1.82698	-5.49974	-0.635038	7.01031	9.49322	-5.07205	-23.2553	-17.3442	-4.43441	7.05885
-6.99467	-6.86419	-0.889402	12.2286	15.4614	4.52911	0.438634	2.05415	-1.38234	-1.36851	-3.53122	-3.96139	1.74763	3.60572	4.35752	-1.05749	-6.12389	-3.89799	0.680074	4.95929	3.28722	0.881211	3.12675	3.73954	-3.12898	-8.38202	-4.01814	3.1407	4.01658	1.14919	-1.4182	-2.32863	0.705321	0.514668	-4.31278	-6.08521	-1.58612	2.75479	-9.42435	-23.205	-12.6317	0.0725891	6.02776	8.08055	-0.747412	-2.9556	4.06175	8.47219	4.75701	-2.90954
-4.02529	0.980585	3.56972	2.59979	2.80476	-0.198405	1.66613	1.94278	-4.1853	-7.62317	-4.75323	-0.717887	-1.7173	-4.49609	-2.55611	-3.58523	-8.59294	-4.34991	3.48335	2.56362	2.0503	-0.222276	-0.560991	6.18051	7.13126	6.20393	0.44338	-3.01397	-1.6228	-3.9734	-6.39758	-1.20849	9.62441	40.0971	89.5555	59.805	8.46796	5.67641	-0.304354	-4.53401	-4.94457	0.0934374	1.22585	-7.04394	-13.4865	-0.0235574	20.995	20.8621	5.58267	-5.15716
0.87381	-0.51251	-1.55452	0.342315	2.0059	-2.30901	-3.74214	-1.32919	0.969589	6.50315	7.69427	2.98486	-5.43468	-8.66736	-3.55973	-1.18793	1.41613	2.57876	0.261607	-1.86843	-0.528835	3.1609	-0.850777	-7.91362	-7.99521	-2.56867	4.38766	9.68553	15.0736	19.475	8.05277	-7.31552	-4.26506	1.89992	-9.51036	-23.1115	-17.3681	0.539548	21.9745	22.5127	12.8676	9.84021	8.50291	11.2127	0.471306	3.9478	12.0841	-2.87911	-10.0835	-9.51197
2.04029	7.65788	2.9011	-5.12664	-7.22648	-16.5797	-36.6017	-35.9421	29.5976	43.7699	-3.63957	-6.43602	6.90983	3.89708	-19.9446	-31.2552	-5.8005	24.8294	18.0925	1.51157	-8.03486	-15.3325	1.25347	13.4297	1.57914	-0.460723	2.05642	-3.73474	0.833905	9.42978	7.23743	-6.85825	-13.7482	-6.93302	5.00889	8.74685	10.9592	2.66714	-13.528	-22.6797	-13.5342	-2.74328	-6.02046	4.19435	7.16966	-8.47139	-4.56029	9.3594	6.78772	3.61938
1.12465	5.07486	6.91256	5.00101	2.39128	-2.59636	-2.39761	0.867619	0.669912	-0.143105	-1.46539	-4.41947	-3.82394	-1.55358	-0.502669	5.65503	-0.432834	-9.12412	-5.62254	-1.10576	1.33291	1.32866	8.99337	15.7078	4.96259	-13.7223	-10.4452	3.04772	2.28439	-4.49348	-4.75905	2.8328	6.70309	3.88952	-4.77761	-10.6428	-5.19232	11.2017	13.9243	-3.46231	-22.3851	-15.7131	1.87186	2.55746	1.01934	-6.65709	-14.4812	-13.4933	-10.8947	-7.11261
8.94913	9.92587	1.28233	-12.2848	-10.8282	3.05682	6.69722	-0.831222	-7.38437	-16.6275	-13.0685	5.74821	10.622	-0.518398	-1.39363	3.5542	2.04377	2.83679	3.03848	3.81792	1.3044	-8.44357	-10.7857	-6.11474	-1.31446	-1.79444	-1.08016	2.34325	1.9219	3.70598	4.23926	0.495237	-0.996517	-2.17982	-7.22195	-12.8041	-22.2671	-11.0447	-6.01675	-9.25621	2.58375	4.93198	3.52648	15.2657	11.8063	-4.10782	-3.60378	-0.0721486	3.61922	4.67492
-11.3295	-10.8646	-23.7394	-28.993	-12.3569	-3.50192	1.0502	5.26214	10.3478	7.30917	4.52975	24.6651	46.1644	28.3775	-4.16936	-1.69084	0.427482	-26.145	-47.5971	-22.1993	29.2242	26.0433	-20.7179	-20.9972	-5.31546	-7.43821	3.38609	23.5819	30.2789	13.5195	2.05416	-3.19643	-13.1795	-21.1032	-25.3715	-9.90158	11.6718	13.749	-4.79666	-22.2471	-9.76143	2.97687	1.67995	8.39149	12.0156	7.1537	1.89251	-4.02599	-10.0052	-4.47773
2.2986	-3.93522	-5.80858	-3.87185	-6.21627	-5.19886	-1.1937	1.36158	2.33643	6.7272	0.619329	-9.97464	-7.35234	16.6732	23.5104	6.88403	6.41628	7.31026	1.71189	-4.82441	-13.1684	-13.731	-1.04101	-1.5544	-3.84456	6.29829	8.01733	3.11069	-11.0239	-19.3781	-8.33351	1.37999	3.42082	6.74923	7.52648	4.18212	4.21189	1.64861	3.02574	18.3609	14.49	-6.82577	-7.41585	4.86044	6.86166	4.46269	8.53126	-4.82607	-21.9701	-16.5105
-6.6285	-7.04487	-5.74486	-1.28067	4.63657	5.45802	-0.0092441	-1.66938	6.92214	9.55675	0.164868	-3.00347	-1.63268	0.166647	1.81391	0.608717	-0.0972839	0.429421	1.47968	0.793767	-0.980517	-2.50036	-0.533113	3.50366	2.88507	-1.69043	-1.78061	-0.856141	-0.441752	0.502509	-0.934148	0.0153973	0.210704	-1.09379	0.294364	6.90029	9.63577	4.97183	-12.5385	-21.8161	-3.97658	6.73493	1.53932	-6.15063	-6.49316	-4.61167	-6.81565	-2.93582	0.913819	-1.78397
-7.86536	-5.7117	0.603302	8.53773	9.97719	3.73891	-0.129049	-2.12348	-5.97184	-8.04793	-3.22577	4.26378	8.27026	7.63445	-1.55137	-8.5655	-6.65726	-1.59913	-0.432418	-3.80338	-3.13153	3.96174	12.1627	7.65136	1.05578	7.44867	16.3385	7.83443	-15.2441	-33.2216	-12.5983	15.4452	11.1905	10.3069	4.13062	-5.58051	0.0100203	2.98986	-0.536297	-1.51706	-6.1412	7.58123	6.36076	7.79976	15.5273	-6.84368	-11.6168	1.05534	7.21299	5.05212
-2.94027	-14.1466	-17.1986	0.735574	11.0327	10.0861	17.1016	34.85	27.7489	0.601744	-8.38249	-9.48485	-34.5508	-30.3032	0.503761	5.44198	21.066	11.7837	-12.8317	-13.9238	-13.6701	-7.16972	7.49391	30.8164	27.4451	2.95372	-6.70234	-12.4699	-8.58385	-8.29459	-14.8713	-1.88409	21.1337	75.4642	80.0563	14.6335	-8.13711	-4.32629	-0.738879	-4.53868	-7.43819	-1.61807	14.2646	15.7793	-0.879198	-8.65273	-8.25356	-0.0730199	6.8772	15.8127
-18.8805	-18.0138	-9.58229	-1.11147	2.80307	-1.96679	-3.18509	2.68432	-1.32524	-7.39309	-3.97001	0.316312	-0.821752	2.03713	2.96389	5.26779	7.19708	4.02468	-1.04748	-6.40767	-4.83909	4.18668	3.41799	1.2121	-1.56427	-3.48746	0.199024	-3.25052	-3.46446	7.1825	4.96561	-2.18138	2.672	11.6591	5.91387	-15.2191	-21.4174	-12.6555	1.83241	2.20719	-8.48895	-3.08611	11.0379	9.80621	2.84736	1.3811	-0.450532	-1.91542	4.83255	5.86482
-24.1273	-7.2809	3.30459	-5.88097	-9.03907	-2.6824	4.92151	8.03195	4.69238	-3.29141	2.80266	14.1452	12.1317	-7.57435	-16.8687	-5.38053	2.78596	0.0573589	-7.62106	-10.2608	-7.39368	0.64387	13.3832	10.9828	-5.53678	-2.56022	17.2473	16.6131	2.70704	3.62381	7.49381	14.8712	8.78245	-13.1577	-7.03863	5.44129	-8.18842	-16.4834	-12.5546	-5.13921	12.5445	18.3235	4.965	-1.94367	8.37556	14.8104	8.20728	-2.81029	-12.2436	-19.3418
7.15981	7.2913	2.21872	-2.32891	0.695468	-1.46443	-3.11724	0.672849	4.82247	5.7604	4.47955	8.61211	6.29796	2.22418	2.26717	-2.65977	-1.21984	15.3791	18.3656	5.15698	-0.172091	0.59453	3.7692	0.341509	-20.896	-22.643	-0.834896	12.2434	9.9756	1.07848	0.434611	1.2093	-1.0209	0.0188355	9.84762	11.2259	-4.53964	-11.2727	-15.0527	-15.2463	-5.91304	-4.38372	-6.89208	-11.6566	-0.260893	21.0667	12.913	-3.02344	-5.2406	-7.49762
9.41434	2.16797	-12.9768	-16.7944	-6.44114	-0.383465	-3.35136	-6.16111	0.641122	4.33226	-5.90912	-11.0911	-6.3846	-0.636224	4.41632	4.94277	2.63403	6.23743	9.54446	2.76138	0.727274	-0.17326	-9.07334	-7.16702	5.03063	19.3058	24.7746	-5.7742	-31.0423	-14.5998	1.41137	3.5506	0.458845	3.26961	18.5595	21.148	0.471093	-13.2297	-6.99107	0.225797	-3.75158	-4.0343	2.37561	0.486409	-2.96923	-4.82712	3.96857	13.9854	6.6397	-3.51652
2.78226	-0.74615	-2.50968	1.0804	0.913297	-1.85282	-6.27732	-7.96128	-2.46519	-1.1097	-0.806447	-0.282445	-1.54855	-0.76512	-6.63739	-6.75218	-1.38791	0.23311	1.02509	2.17664	-1.27341	-7.95359	-8.32597	-7.87142	-2.71463	6.608	5.8952	-11.1421	-18.4394	-7.05992	-0.359099	0.76549	3.34044	3.50492	6.21595	3.98119	-8.39193	-12.4223	-10.7692	-4.3194	2.23573	-2.23894	-3.0958	3.71823	7.88729	17.1471	13.9009	-8.65324	-15.1333	-5.87192
1.73184	1.37981	0.511934	-1.96474	-1.30331	4.62879	3.34863	-11.015	-12.9241	-2.27606	-0.698414	4.19532	0.991124	-7.92348	-4.48123	-0.775518	-0.422285	-3.28208	1.83141	6.75305	4.13425	0.957483	1.16619	3.6925	-0.861141	-4.00058	0.528944	1.58403	-0.994347	-2.16859	-4.4865	2.75309	21.7718	20.3149	0.666196	-9.92559	-6.39188	-10.1337	-6.96529	2.60895	-3.89805	-2.49117	-6.21833	-13.0448	3.72299	21.1165	21.497	11.5072	3.88489	1.30725
9.01572	12.8625	11.8589	0.0794654	-5.4715	2.97053	4.95529	-0.813667	7.12944	10.4107	3.48653	-2.09884	2.65594	0.120938	-12.5119	-6.85496	-8.54709	-15.2094	-5.33441	-3.85204	-9.01521	-7.14024	4.02443	12.7223	9.14442	8.14448	4.19291	0.696437	3.85809	-4.4144	-53.7529	-46.7362	3.02187	-0.706992	-19.4097	-21.6384	-11.4026	-7.34005	-4.52617	-4.04435	2.99755	8.70878	3.64368	2.91431	9.92542	21.7343	21.4904	11.6425	6.66863	13.8778
-5.06571	0.447524	2.54563	-2.89285	-4.04523	-1.52713	0.690353	-1.23968	-2.87379	0.935403	5.66127	4.31724	-4.61201	-10.631	-7.84297	-1.03802	4.68959	7.50112	4.13802	-1.41409	-5.31125	-6.06202	-2.96528	0.656606	1.54127	-1.72009	-3.1263	-4.85267	-2.54658	1.05577	0.313869	0.49314	1.88334	2.55394	8.94334	21.7867	16.8007	-0.0897263	-6.40757	-4.27338	-2.59438	-0.993797	2.98186	1.27765	-0.917967	2.22275	1.83283	-1.20534	0.0588627	3.15807
22.8743	19.2264	4.79065	-18.7489	-25.7551	-9.44881	7.53154	15.7774	16.2628	1.49937	-12.5551	-4.75155	1.68593	-3.09266	-5.0723	-3.01813	11.5422	19.9431	5.22547	-12.6825	-19.6959	-10.7774	2.15641	5.5456	6.75811	9.72784	5.6271	-4.48272	-12.1953	-9.26069	-3.02318	2.0425	4.33699	-0.823317	-5.43866	-1.98602	1.8455	1.75668	-0.281196	-2.65485	-1.95989	8.55312	16.0516	-3.2222	-15.9197	2.69007	14.7328	0.809174	-9.62193	-2.73289
1.44602	-1.73548	-5.97934	-2.52438	-1.25402	-0.181639	2.32789	0.546588	-0.435488	-8.58093	-8.87753	-7.37448	-5.89973	1.52209	-2.242	-14.9376	-12.8176	5.21223	8.35074	10.1447	6.01974	-13.1117	-13.5554	-6.73367	4.13536	18.1794	12.7969	2.90719	-0.130748	1.68601	78.4366	64.3758	-20.1596	-8.26606	-0.453486	7.10485	21.8172	16.7041	-7.1408	-11.7348	-0.636674	10.3017	9.15151	0.719567	-0.710626	4.78509	10.1068	3.80337	-2.4609	-1.71262
-0.916591	-2.95423	-5.28652	-1.97381	1.22828	1.80806	2.84394	1.92603	0.493166	-0.880615	-2.63134	1.36655	2.08835	-1.4977	-3.93824	-1.39974	6.71222	5.12114	-3.46672	-3.81665	-3.86023	-6.39253	-1.37906	2.3569	0.253541	-2.64953	-2.71091	-2.02762	0.132374	-0.242768	-2.52182	-2.73894	-3.56089	-2.99579	0.562617	-2.29225	-1.32187	20.4903	21.9137	-5.25336	-11.3228	0.0307944	4.61655	3.38725	10.7575	14.5358	5.2955	3.13315	5.31495	0.530164
-11.2044	-7.25218	2.96311	5.6299	2.50874	5.10714	8.4268	4.20879	1.51279	5.17491	3.94624	-4.4429	-11.492	-10.6192	-1.38789	7.37362	-1.26636	-23.5863	-21.5546	-1.84419	3.24889	2.07869	-0.502786	1.0431	1.67978	-0.407816	-0.77905	0.762002	-0.072498	-4.67377	-4.55006	0.244247	1.42661	0.322343	9.37694	21.7109	21.942	7.74643	-5.39791	-9.93359	-9.1493	-10.3822	-6.75811	1.44195	0.839238	-0.705133	-1.00444	1.48161	2.23714	3.79678
4.3027	0.479018	0.541408	3.86078	6.21636	12.6824	13.3024	13.6708	-2.28918	-51.5591	-70.8546	-31.3086	2.01074	7.10215	9.52119	9.37836	2.97364	1.35286	8.41378	14.5253	9.06551	4.59043	5.79789	-2.33931	-7.45623	-3.13156	-1.3402	-0.432158	2.98121	9.15509	30.3758	51.0428	22.5708	-6.66088	7.71097	15.4734	4.39247	-6.00672	-11.0673	-6.77364	-0.62751	9.52828	15.5495	0.143265	-9.1607	1.00268	4.42245	-6.17245	3.81146	21.9644
1.14181	-2.50655	2.33312	8.96688	3.23206	-1.48606	1.24384	-2.84877	-8.23933	-5.25615	1.88283	7.65477	2.56207	-3.38091	-4.83962	-0.691525	1.93347	-2.67478	-5.63009	-6.15587	-1.95245	7.79678	13.2184	5.12766	-1.9061	1.10062	2.26568	-0.576549	-5.45846	-1.75559	0.967809	-1.13296	-5.68692	-5.52403	1.32712	8.61521	21.8933	22.0503	13.3926	-0.26736	-10.8648	-12.2939	-13.1215	-6.57676	0.779631	-1.29531	-2.81534	2.68922	4.47244	-0.15417
2.95	-0.946375	-3.7879	-0.434258	3.12775	-0.616079	-3.54664	-1.21572	1.5583	5.68967	1.17744	-1.54463	0.790723	3.69736	4.71678	-1.63009	-1.43612	1.65732	-3.16961	-8.03074	-6.82341	0.251089	3.95951	4.65629	7.93944	5.27465	0.978224	-2.34865	-6.56215	-3.35884	5.27365	4.44004	-11.6103	-21.348	-11.7944	-1.32112	-4.14109	-9.6754	-18.2302	-14.5527	-2.1075	6.16874	7.62853	1.0255	-0.8767	-0.819905	12.4793	22.1379	10.88	9.23042
110.936	150.59	94.1153	-11.1758	-10.7329	0.684206	-2.7099	-3.69355	8.46243	10.3859	2.53193	0.738381	-0.928262	-2.59653	-3.59623	-8.16469	-5.77691	5.197	-0.767286	-11.1699	-6.9019	6.26693	19.475	8.5032	-11.435	-18.8998	-7.85258	11.2376	9.81204	-3.48806	-16.8761	-19.6349	-4.92972	9.28372	15.8593	17.6566	12.5341	1.10696	-7.15898	-4.74568	6.16048	3.33374	-17.3757	-14.5263	0.685583	9.59713	22.1488	13.5297	-2.77459	-4.86185
-2.27351	0.0334543	4.13891	4.58852	1.94055	-3.8297	-9.53615	-10.5873	-7.31763	-1.77568	0.970567	-0.948996	-2.1369	-1.74791	-0.0636426	2.45667	2.26467	0.810327	0.0300581	0.909012	-0.209828	-1.55528	-0.662411	0.560517	-1.09028	-1.81852	-0.0699197	-0.619079	-1.41886	-1.85695	-1.13619	1.56189	1.85926	2.50984	20.8647	22.5132	2.12	-2.62859	-2.13721	-0.0913749	-1.39812	-5.34713	-4.41194	-4.06046	-1.95201	9.90146	13.0071	2.51289	-4.34789	-6.63117
2.72427	3.4889	2.87943	0.199964	-2.85751	-9.06797	-10.3968	-9.2755	-2.83036	4.77564	6.68729	6.35624	-1.57346	-3.02485	6.30202	8.06443	-2.83902	-7.91606	-3.3797	-0.326115	-0.411181	3.2375	9.11168	1.96055	-6.92561	-2.537	-0.188158	-1.08133	1.93092	2.4649	-1.95166	1.59535	16.0773	19.2143	5.65594	-11.9685	-13.8453	0.655204	4.48619	8.85827	20.1293	10.9378	-4.76853	-5.00535	-3.37684	0.249479	0.507943	-0.876657	-9.50525	-10.5548
-3.87176	-3.88396	-4.82561	-10.5621	-23.7405	-23.5988	-2.08078	15.1314	8.33293	-8.41846	-10.6552	-4.12553	4.58982	7.21941	3.73226	5.5589	4.99625	2.44964	-1.03621	-7.65111	-8.37061	-7.13986	-3.83828	-0.0563576	-2.9965	-2.83405	4.40753	7.74903	1.54363	-4.94124	-7.94078	-7.84711	-10.8894	-15.1089	-0.205567	22.5976	22.2393	16.5652	23.2848	21.6729	11.0312	3.3004	3.83527	1.67371	-0.86333	2.04177	-2.70602	-5.48004	3.00417	-1.54329
-2.06033	-1.88908	1.92474	3.07761	-0.528686	-0.20675	3.77131	8.75522	5.20407	-7.03013	-5.69278	-0.548599	3.56708	4.28222	-5.95977	-4.72916	2.70301	6.3923	7.3071	2.58538	-4.36205	-2.48103	4.21941	0.237898	-0.623956	3.99232	7.49454	9.54688	2.47716	-5.31255	-6.66437	-20.4745	-37.0392	-28.5995	-15.9347	-11.522	-13.33	-11.6986	-0.58483	6.82048	5.86884	7.85	14.9061	11.0155	12.7737	22.7033	15.139	9.57638	11.0216	1.87173
1.79013	4.18456	7.60227	5.66627	3.18164	1.59018	3.68804	6.65272	-1.06356	-3.55757	3.6372	3.75353	-2.56678	1.39505	6.72968	2.11758	0.425498	1.80586	1.73615	-0.564585	-2.71759	-2.01837	-1.40243	-1.24426	2.25952	-0.446707	-3.80861	-2.71968	-1.54523	-3.07313	-3.8407	-0.0737605	5.29928	7.82467	16.8087	22.9991	0.988253	-17.2473	-10.3151	-2.56982	-4.00898	-4.86793	-2.94282	6.75938	7.40127	-6.11479	-8.57673	-3.11932	-0.971941	5.22036
1.50947	-0.778396	-1.33804	5.81135	10.6203	2.18493	-7.11189	-5.78364	-3.12507	-5.19171	-3.81295	-0.301349	1.1244	-3.82953	-6.59674	-2.99475	2.86977	-0.214502	-4.99208	1.89228	-0.405962	-13.3543	-19.5551	-9.10374	-0.697523	-3.78266	-7.72162	-5.40911	1.98752	2.73529	-1.56187	-5.028	7.48884	15.8036	2.71598	-11.574	-10.4346	-9.71261	-14.8777	-0.304277	5.96973	0.872301	1.65326	2.26142	2.50779	4.15239	15.0086	23.4152	11.5361	-0.149455
3.43161	2.10964	-0.391088	-2.6965	-3.1627	2.52387	7.97662	6.1729	4.79671	4.10059	5.16853	5.68584	1.01202	-3.8698	-4.99885	-3.781	-5.84284	3.8861	13.0298	3.58567	-9.37936	-11.8161	3.54792	17.3029	9.59868	-5.94494	-9.11178	-2.64062	3.19476	8.54145	16.0003	17.3759	16.725	15.2132	7.63844	15.0767	23.536	9.55148	1.38122	6.84723	0.419379	-10.6867	-1.53507	16.9491	15.5199	0.259322	-2.84459	-0.805119	-9.99231	-16.7501
3.24357	2.99149	2.20308	-1.71524	-4.04549	-2.80843	-2.6653	-1.1755	0.418437	-0.578576	-2.32184	-2.89847	-3.56207	-3.57026	0.105535	1.09574	-2.23034	-3.30254	-1.31274	3.47215	6.65385	3.08353	-1.20575	-0.577822	-0.066624	-2.6053	-3.46233	-0.966733	4.93644	6.83348	0.905511	0.524714	8.79037	8.07155	-2.20985	-1.20921	3.53723	-2.51076	-6.33866	-4.8615	-4.64949	2.85613	7.01786	-1.66075	-7.37926	-5.95312	-7.62644	-6.93105	11.3153	23.5731
-12.2823	-11.3499	-0.569213	11.0941	8.32194	-2.47417	-2.98797	-2.12915	-7.55927	-5.7261	-5.51154	-1.66952	6.67961	11.2633	7.09211	-2.77993	-6.53475	-3.27876	4.72247	4.62495	2.40277	-1.59902	-6.28962	-4.69464	-10.9044	-9.3037	-0.620333	6.867	10.1032	1.96808	1.12515	6.27721	20.0266	32.5731	15.1927	8.03131	21.2944	12.1431	0.547918	1.36887	1.49908	4.22062	6.35017	14.603	23.5975	3.67896	-19.4021	-10.7828	6.5367	12.6656
-4.81898	-1.83074	0.254405	-1.84039	-10.4437	-11.7337	-2.44045	-1.93051	2.11415	6.51974	9.74204	16.976	14.8125	11.2977	11.8646	7.4828	0.776731	-2.70691	-3.03349	-2.45849	-4.8703	-8.43725	-7.16694	-2.31065	3.28056	7.29816	5.48984	0.273496	1.60332	13.5672	6.94609	-8.77446	-10.8223	-9.21105	-4.73059	-2.29628	-5.60429	-5.60494	-6.26449	-5.94747	0.121778	6.34331	7.01129	4.88917	14.4595	18.3639	10.613	-0.948381	-10.0139	-6.29163
-6.72198	-10.6299	-17.1652	-9.89914	2.39984	3.46609	3.46143	4.64448	2.43286	-0.76277	-3.36747	-5.48991	-2.48891	0.808252	-0.998636	-2.77708	-2.46113	0.157373	1.6471	-3.08632	-7.31682	-0.500884	3.5314	-5.85739	-12.9469	-7.77831	0.972779	9.83912	16.6684	24.096	30.1795	8.61048	-12.2255	-3.64479	3.96169	-0.803869	-8.67998	-12.4399	-4.80269	3.50538	1.76512	-0.985038	0.575191	5.18242	7.04897	6.18733	4.65897	4.70174	4.04524	-1.347
5.16441	2.69554	0.559236	1.23701	-1.65368	-6.47065	-1.38331	5.29838	1.31229	1.89391	-1.84735	-2.62545	7.92665	4.8371	-5.47059	-6.74156	1.50795	2.28194	4.04285	0.917257	-5.47717	4.95691	-12.531	-22.2848	5.78336	14.5356	8.75084	0.365488	-2.66871	-6.26007	-13.4809	-4.30239	1.87751	3.52483	2.43947	1.87845	1.80249	2.20723	7.11395	3.19047	-0.899217	-0.727883	5.86047	9.29558	2.37591	-4.92738	-2.4552	3.98977	5.92786	18.7132
0.38071	1.62903	3.13562	-1.41773	-4.88347	-0.398204	1.18037	-0.636969	0.426887	3.67856	3.76489	1.90707	0.484656	0.40583	0.7864	-1.92888	-6.18965	-4.42976	1.1931	3.44734	6.04507	5.02202	-0.287105	-3.0033	-2.86072	-3.62647	-3.08613	0.0835558	1.13405	-0.327241	-2.62546	-2.38912	-1.48154	2.99195	10.8956	24.1072	16.0278	-1.92135	5.91331	8.93639	1.81371	3.4418	-3.15824	-16.9904	-14.1462	-4.63672	0.78672	0.545529	0.10374	0.0207076
6.43325	5.63184	-0.0683014	-0.712581	3.78908	9.49324	16.0821	11.7902	1.41216	-2.67156	-3.27088	-12.4046	-16.5396	-5.56824	0.327386	11.7683	16.3276	2.8782	3.6125	5.17992	0.547519	-5.13007	-5.80766	-13.0668	-22.6581	-16.0386	-10.5625	-4.45404	4.4792	9.04384	7.66479	-9.48716	-20.993	-13.7793	1.86455	12.5556	8.09275	0.581367	-12.8338	-21.9023	-16.5391	-0.253253	10.3287	17.33	24.2172	11.1093	-0.432066	-1.18755	-1.51653	0.646108
0.373849	-7.66148	0.959293	15.9847	2.95104	-23.7716	-12.9864	21.7016	9.9921	0.340218	8.07026	9.82017	11.1559	-0.207823	-3.36053	-3.33717	-3.84277	0.359287	3.76855	4.19584	1.61145	0.369191	0.767532	-0.605137	-2.65638	6.95972	15.5964	6.23211	-4.1119	-11.4072	-10.0224	5.49905	11.668	13.0864	3.30609	1.69167	20.0814	10.2152	-13.5154	-17.9347	-11.1391	-10.4236	-6.11337	0.925641	0.391279	1.87863	0.165693	-7.2807	-6.04887	0.821784
-8.81459	-5.42608	-3.03539	0.494447	19.2358	21.1099	-9.50634	-14.9619	-6.45449	-4.17982	7.13678	14.5765	-12.9598	-25.031	-4.90866	-1.08254	-9.71332	-11.5191	0.0883378	4.56007	8.63808	6.36272	-2.89085	-10.6935	-7.39101	4.02165	13.6013	6.61131	-3.44818	7.07855	11.4376	-1.31806	4.21732	9.14725	-2.90364	-6.07468	-11.8531	-18.6046	-14.854	-9.25729	-2.47644	23.5695	24.303	-2.40063	-10.4456	5.97425	24.6505	16.0057	-1.01279	-8.56748
-1.90412	-2.70261	-4.21772	0.130783	4.88235	2.07872	2.08584	4.12536	0.395003	-2.80905	1.08799	0.496328	-5.08288	-0.887109	3.6217	-0.67473	-3.844	0.447622	2.37332	2.90759	2.14396	-1.26068	-1.29318	-0.637002	-0.368743	-5.27	-0.410332	12.3359	6.0517	-9.59756	-5.81554	6.04756	3.9836	-0.484921	-3.03348	-3.65681	-3.29966	-5.56437	3.78409	6.55246	0.406583	-3.59068	-7.01423	4.54894	19.1798	13.852	-2.47166	-8.16114	-7.86539	-3.31875
6.15166	1.72785	-1.43058	-2.81188	-6.02301	-7.1646	0.301652	2.33818	-2.60643	1.6129	-5.04768	-10.0314	3.17517	13.132	6.32431	-5.63642	-7.83492	-0.831511	6.18953	6.28343	0.624897	-3.64521	-3.20652	2.69663	-0.0049568	-13.3812	-15.2265	-9.5993	8.47795	33.2723	19.0438	-4.8361	-9.60491	4.3568	33.0995	42.9638	55.8549	30.3377	-11.0816	-16.6577	-2.2585	19.6479	17.6657	12.5913	15.6752	-1.3118	-18.5441	-7.76347	17.9584	24.7758
1.62763	1.0585	-3.62525	-6.01542	-3.44573	2.03918	7.92717	7.97331	0.258162	-4.09206	-3.52012	-5.50317	0.410318	2.87272	-2.9744	-4.15139	-4.98234	-3.67047	-0.366552	4.69888	3.68318	-4.38265	-6.2944	-4.83697	-0.19895	5.90269	3.39249	-2.50121	-4.61857	12.9349	59.1277	36.3804	-17.1155	-20.8979	-14.9956	-9.025	-6.86537	-0.904233	5.06483	5.06753	-4.22865	-6.89338	-3.54492	-2.56229	-1.38484	-1.45984	-2.13078	-3.12052	-1.30935	0.160709
-1.24194	0.526129	-0.503386	-4.34637	2.67407	2.78373	-13.0678	-14.745	-1.21087	9.97629	7.97932	1.34294	-4.44091	-10.1763	-8.76751	-2.85119	1.29824	0.165277	-1.00459	0.251427	0.89615	-0.0159368	-0.0644706	-2.29132	-2.19517	0.0869823	-0.864188	-0.0716098	-0.0479077	11.4291	24.4657	14.0305	1.15017	1.94242	6.9585	9.20591	24.9356	23.5589	-11.2819	-20.2856	-8.46501	-3.12672	-8.46367	-7.05677	0.770833	0.0431765	2.91384	-5.10068	-15.4124	-7.13478
0.538018	0.621761	-0.00840216	6.81903	7.11472	-1.5176	-3.91854	-4.82923	-4.87094	-11.8532	-2.89379	7.05362	8.40927	9.83017	5.99922	8.75622	16.1348	16.0006	4.31065	-9.69297	-9.54839	-5.17199	-9.77771	-8.02444	-2.69411	5.61004	-2.32181	-8.10126	-1.49999	-1.01538	1.63098	-0.977711	-15.3101	-41.2937	-44.9387	-25.5506	-16.5595	-3.41696	8.92261	1.56658	-14.1573	-11.1888	2.50497	11.6906	12.5703	11.8904	10.9324	9.77232	2.43761	0.228889
2.91507	2.66902	1.1912	-1.47769	-2.80485	-0.746343	2.8686	2.83253	-0.788643	-0.402703	2.10268	-1.10936	-4.57371	1.59373	7.22978	2.831	0.182203	-0.851526	-3.01256	-1.91464	0.704181	2.1262	0.797973	-1.94172	-2.39155	0.858676	2.78478	3.07768	1.02885	-1.71345	-2.90649	2.43745	16.1265	13.327	0.30315	1.61163	7.59784	6.30407	-2.72595	-7.28693	-7.19225	-4.70106	3.64541	4.55651	-1.00961	-7.61133	-11.0674	-3.50718	13.9001	25.238
-2.3063	1.29893	2.87861	4.60678	8.19529	5.9321	1.88629	0.182183	-0.0308795	-6.07876	-11.8222	-4.57037	0.952219	2.22752	2.10811	-0.171879	4.50264	6.02934	1.21052	1.57979	-0.691629	-3.84349	-3.27701	-5.9318	-5.41693	0.334504	10.4153	7.15974	-6.81045	-10.1304	-0.00289168	9.70638	9.42421	0.469239	-5.29515	4.36327	25.2563	19.1154	-3.88598	-2.08153	1.0144	-1.88597	-6.97288	-8.8744	-1.34178	2.99883	2.71442	4.89367	3.38187	3.20241
-8.67573	-5.4888	3.63613	4.05851	-0.758886	1.60732	2.11672	0.366116	0.238176	-0.631307	-2.87044	-3.06865	-0.839887	0.287883	4.65039	7.34456	2.94711	0.693657	-2.30755	1.74934	2.80755	-5.77578	-5.81762	-0.99698	1.93415	2.19028	-0.35673	-1.93801	0.776578	2.49602	-0.597242	-2.34717	5.12527	11.392	-3.59784	-21.6521	-12.3762	4.16948	7.51143	1.69619	13.7194	25.2921	8.38076	-0.636818	-1.90426	-14.8944	-13.3214	-1.45446	-0.203876	0.0805265
-10.4184	-3.25229	2.77302	0.14673	-3.36139	1.55956	2.07585	3.51606	8.83021	0.764177	-7.92882	-4.04053	6.10119	0.696751	-7.69129	-5.43308	0.641824	3.34325	1.92729	-0.381458	-0.572834	3.64675	0.822244	0.495886	2.07029	-2.54599	-1.76915	4.16762	6.13177	0.971424	-3.18529	0.82568	4.23076	3.38388	-3.7935	-8.26619	-0.917863	17.5236	20.8166	5.87898	3.62953	-17.59	-20.0027	0.99714	-0.674056	-5.70755	-4.1688	7.94438	25.3387	21.1453
19.5432	14.9264	4.39709	-1.07335	-4.64175	-5.70666	-1.95984	-3.0546	-2.09594	-2.10678	-3.28459	-0.319591	7.12124	6.33538	-2.59103	-1.44151	5.5745	9.71978	4.78273	-2.84099	-1.95901	0.158294	-4.30189	-0.628412	3.72593	-2.40424	-6.6557	-7.32169	-2.78762	0.545644	-0.195582	2.52829	2.65604	2.0626	3.54722	-2.72949	-7.93414	-3.59723	14.2546	26.0687	3.96279	-16.4896	-10.6314	7.24782	14.8779	-3.85744	-16.3782	-6.28649	1.70431	2.2084
-46.0453	-42.7751	-16.1345	0.473586	-5.2357	-2.57053	-1.61974	0.221675	4.27729	6.21473	4.78445	2.8983	4.60024	7.44956	5.16017	-1.90162	-5.28914	-5.18061	-5.4241	-5.3383	-4.30857	-1.20985	-1.48771	-4.34166	-6.79823	-8.0914	-2.28825	2.47037	1.00932	-0.98787	2.05548	19.67	26.2922	23.5485	30.5497	6.97606	-20.5708	-12.1972	-1.78772	5.40139	19.324	21.0196	8.40858	-5.35762	-15.6745	-10.5243	4.27846	10.9276	10.8157	1.68616
1.04482	1.4085	4.60012	8.45295	7.42041	0.435185	-6.86274	-11.4038	-6.30479	-0.903597	-2.01411	0.292764	2.3016	-1.63629	-4.62192	-6.2798	-8.23657	-4.35975	-0.923754	0.584966	2.46987	2.5938	0.105737	0.278128	-0.445947	-6.83922	-10.8434	-4.20476	5.56029	2.57059	-7.45878	2.5973	27.7417	28.1839	4.29452	-10.2957	-4.14849	0.0823995	5.48621	23.2097	26.6069	15.8241	-0.545645	-19.1648	-20.5701	-15.567	-14.3481	-10.8461	-3.23114	5.63668
20.3967	4.88527	-6.33575	7.15504	14.4578	12.9985	-5.18016	-13.7086	-1.2116	4.25242	-8.84557	0.869537	16.7569	-14.3206	-58.6317	-45.7341	0.286978	6.3172	-3.60276	-7.52573	-4.15993	0.439324	10.5393	17.2483	7.99175	23.2979	31.4496	12.0789	5.66041	-0.226536	-6.51859	-4.10773	17.5262	22.0533	-0.10658	-16.2696	-19.1541	-1.67586	12.7735	5.41748	-0.0276935	-0.223851	-0.981351	-0.712858	-0.411255	-4.93411	-6.13239	1.40613	5.38813	2.3249
4.531	1.3972	-3.82595	-4.77583	-4.53761	-5.3223	-4.12494	-1.79303	1.65073	5.40398	4.79183	1.30958	0.446002	-0.657954	-2.02175	-1.50298	-1.67887	-2.94503	-1.7545	1.9661	2.9958	0.374402	-1.15337	0.914658	2.34083	0.660377	-0.191863	0.756412	1.44285	1.88122	-6.01508	-15.0924	-8.50976	-1.40366	-1.60596	0.545608	1.69293	0.562605	-2.79737	-9.49334	-10.5922	1.50816	10.3076	3.58062	1.39215	1.73025	-4.39756	-3.14797	1.94036	2.47991
4.58204	2.00801	-0.776437	-1.62217	-0.815621	0.600302	1.85494	3.29591	1.41585	0.047752	-0.203172	-0.23328	-2.43296	-5.79725	-3.24472	0.745358	0.899869	-0.284599	-1.32147	0.345504	1.66121	-0.188314	0.690763	2.34967	1.65325	-1.80288	-3.09832	3.49233	9.44478	2.57229	-7.35359	-6.33303	-0.00217258	3.4522	0.335957	-4.00021	-2.68398	2.48774	14.3523	27.229	17.1214	-3.01862	-6.33236	-2.13545	-0.400492	1.13278	4.45563	6.54233	1.67214	0.495819
1.57341	0.768875	1.15041	2.03444	-3.48993	-3.09358	0.135674	-3.8699	-0.0688879	12.419	7.01153	-8.69574	-9.18838	-5.53121	-10.8807	-3.35273	5.89095	0.738119	-4.40347	-5.26149	-1.45812	0.756017	3.01472	0.517883	-3.57944	-1.84273	7.58237	12.8298	2.48603	-18.0326	-21.3991	-0.665233	20.1428	17.0592	5.12823	-2.86537	-9.60295	-21.168	-21.8234	-12.1762	-1.18576	14.8769	21.5147	13.8883	-1.80237	-14.9172	-4.15157	14.5419	3.32218	-0.461489
-1.25008	0.462922	1.34017	-5.15912	-7.87703	-5.03462	-1.63488	1.70124	1.09687	-0.835754	-4.4295	-1.5559	9.74917	7.82151	0.374208	-1.19577	-7.91207	-0.151229	2.37681	-1.4278	3.28301	0.184923	-5.20426	-2.467	-1.58278	3.05149	3.81767	-5.71896	-1.93293	9.05929	7.84611	-2.88897	-1.36126	7.14539	10.6978	-3.78955	-20.4985	-25.0742	-16.4466	-7.96702	-12.2476	-13.4909	-7.87478	2.74083	15.5791	27.6191	23.1872	5.26102	-2.25151	3.51108
-2.21692	-3.34788	-4.35095	-3.57952	0.961812	7.46581	2.15601	-10.5569	-15.0841	-8.38098	5.63237	6.62879	-2.12699	-6.8329	-4.88484	-1.30893	4.69072	6.28353	-3.47385	-1.72646	6.04487	-3.05776	-9.43223	-2.07612	4.71254	5.52694	-3.73406	-9.28464	-2.14049	5.79945	3.86791	-4.03814	-6.82297	-0.393105	13.6868	27.6805	20.461	-0.566004	-12.2244	-13.0305	-1.39223	3.40419	4.73959	5.42459	0.242475	-2.83004	-4.76046	-0.797767	-2.29979	-6.98163
4.56897	2.48881	1.90452	2.31681	2.31745	2.66687	-0.908599	-3.4951	-3.60111	-4.25163	2.95779	10.0758	3.13183	-7.52498	-6.46112	-0.624993	0.751703	0.0757883	-1.4623	1.9077	-1.42794	-7.07394	-4.06832	-3.38562	-2.38069	2.53587	3.25445	-0.398553	-3.6969	-5.05629	0.560897	6.75191	7.3397	4.27217	0.773438	0.14077	1.78805	-4.98427	-18.8815	-18.01	-10.4927	-14.3566	-11.6684	0.613189	3.97943	3.50269	6.72688	4.12893	-0.639201	11.688
-7.64729	-7.11827	-5.45932	6.40287	8.78306	-3.11613	-14.1358	-7.75599	2.16897	1.95857	5.28893	6.50564	11.658	2.07807	-13.5009	-15.2943	-10.359	1.16084	6.71655	1.04408	-1.01637	0.555643	2.29119	-0.492591	-4.16016	-3.30731	-5.05956	-7.86365	-17.4518	-14.6149	10.7676	27.0867	16.7882	3.27975	-4.35529	-7.28056	18.2827	27.749	9.96594	0.409991	-6.94353	-5.29907	-0.572198	-2.71335	-2.21951	5.05699	1.75694	-3.22224	1.86235	-1.18523
-4.06635	-0.900744	5.31783	0.953832	-1.08229	-1.20198	-2.19139	-2.31591	-1.00162	0.48943	-1.26878	-1.02248	3.30742	5.10723	0.486758	1.04269	-0.466944	0.259792	-0.591042	-4.43179	-2.83098	2.38493	2.47011	1.42491	-2.71543	1.88983	5.0736	-1.29481	-0.653821	1.25657	14.2699	25.7316	13.5377	-1.71551	-14.5303	-14.1869	-4.78641	-3.35116	1.17475	7.75314	10.188	2.075	-7.57697	-12.7535	-6.82488	6.93945	27.8166	27.4568	15.6861	3.66815
0.0532826	-1.57103	-3.52165	-2.1964	0.14725	-1.17139	0.0947848	8.70914	7.56018	-2.1278	-5.38715	-5.70037	-0.529568	1.52557	-2.04372	-0.940153	-3.40375	-5.23148	-3.74854	-2.71651	-2.17449	-0.915737	0.348878	-1.30365	-1.70598	3.26781	6.25238	1.76824	-0.251678	-3.11313	-4.91697	-0.802982	1.82713	2.59221	11.5684	27.8424	15.9816	-5.17961	-6.52868	-1.9406	-0.523764	-2.37961	-2.23448	-3.61766	0.7336	7.15527	3.71771	4.59979	6.96468	-1.11209
1.4442	2.62068	0.575131	-1.30668	0.133902	-0.804186	5.03623	7.46024	-0.959441	-2.0242	1.03301	1.37528	2.96893	2.58472	-3.05055	-5.34998	-1.1218	-1.26039	-4.40119	-3.72099	1.34098	7.21261	6.21618	2.90541	2.66265	0.600896	-2.31791	-1.38492	1.17653	-4.35022	-5.37157	6.90382	7.93392	-3.86927	-9.26613	-3.63402	0.166564	-12.4677	-18.8242	-2.23452	7.18548	2.8196	-0.287706	-13.1698	-20.0086	2.293	15.2815	8.262	0.484657	4.81792
0.46296	-0.806268	-4.6028	-3.18272	-0.604106	-1.12457	1.79067	0.144701	-3.79551	-1.48984	2.80717	2.1048	-0.232566	1.3516	1.11045	-0.676211	0.0777976	-0.663076	-3.52573	-1.95373	-0.455731	-0.424583	-0.220369	-1.74183	-1.26433	0.534023	1.17262	0.0156478	-0.069972	0.0471593	0.945376	-0.544199	-2.24814	5.78947	18.984	28.2089	11.2302	-3.73928	-0.9462	2.86818	3.31712	-5.01403	-18.8357	-16.6667	-2.3634	4.21869	8.73494	13.3267	13.8238	5.34235
-2.58024	-1.99984	-4.69042	-4.36349	3.247	4.68917	3.9797	1.43533	-2.90654	5.33292	13.6879	2.51303	-15.4166	-25.7722	-15.3851	3.62496	12.3353	7.37006	-2.36194	-2.85779	-0.174888	4.81959	0.85709	-2.72348	5.80022	2.912	-3.29268	-0.0605365	-0.176245	0.513336	2.34038	9.19274	17.8104	11.3373	10.4062	28.2805	25.8541	-1.32283	-7.86651	0.991336	1.21491	1.69091	2.1718	7.17686	12.227	0.0505897	-6.60539	-0.46295	1.46204	-2.63839
-1.33761	-4.51983	-0.752231	2.58968	0.711183	-1.20538	-8.27256	-5.45359	-0.387172	3.81359	0.982523	-3.13595	1.84176	3.91982	5.68669	5.34024	2.07925	-2.17347	-3.28909	2.32076	2.85954	0.720034	-0.0177248	-2.80974	-6.75485	-4.88345	-0.00933321	-2.89304	1.69973	2.13885	-6.04193	3.82215	24.1455	26.1492	6.26727	-24.4036	-24.09	-3.41672	-3.40927	-13.3821	-8.02195	12.6413	17.9017	7.81079	5.77069	7.07593	0.88033	9.99312	28.2977	13.3617
-79.1495	-64.6965	-22.2391	2.07485	-2.26245	-3.90697	-4.46509	-2.26732	1.16587	4.73015	4.90096	1.46088	-2.19067	-5.99993	-2.04052	9.34069	13.6528	1.68118	-15.1593	-14.2426	2.87251	-7.12227	-29.0938	-19.8472	-4.49155	-4.50396	-9.73403	3.05695	24.7716	20.3357	5.48196	5.0066	-13.8469	-32.9483	-20.3048	-6.08753	1.35626	2.55537	2.22134	8.84125	1.27223	-15.5762	-14.8333	-3.45718	1.15404	3.99993	1.49631	4.99028	25.5698	28.4182
-0.134736	0.963266	0.43831	0.305841	4.13764	3.63894	4.858	5.29454	7.93964	11.0991	7.07856	-0.408752	-2.86886	3.29149	6.08745	1.27356	7.75958	16.8108	6.22362	-1.73913	-3.30625	-3.16041	-0.692587	2.95625	0.70561	-3.04722	-2.67374	-0.860317	4.1742	-2.4191	-8.84301	-1.2595	8.91048	11.0372	1.56586	-10.3681	-8.88516	-19.3738	-26.2464	-2.50284	5.67743	3.39928	1.08135	-1.68138	6.32818	13.035	5.01083	-11.0814	9.64656	28.6021
-0.856437	9.74219	22.965	17.5987	8.78509	4.94528	0.0333782	-1.88494	-3.13691	-2.55369	-0.704774	1.83349	3.85039	-6.61147	-17.0125	-9.84053	-4.29214	-9.75537	-10.6	-0.63384	7.54571	4.59953	1.12037	-0.776996	-1.53569	4.05961	7.93052	5.09384	-4.09938	-10.1978	-2.38393	5.32839	3.80216	2.61455	5.44803	15.071	28.9507	12.3967	-25.3831	-24.6409	-4.88219	-4.64146	-9.03387	-12	-9.22813	-2.06213	-4.07952	-5.64666	-1.91146	2.13615
-1.4937	-4.1795	-0.799935	4.93157	-0.520546	1.61184	10.7875	5.98905	3.37343	7.4484	0.896582	-5.27403	4.20467	9.18836	-1.29338	-4.22671	1.8349	7.49514	6.74839	-3.49284	-9.44499	-7.92883	-1.98967	2.00627	-2.71771	-1.56349	4.18316	0.702809	-1.21939	5.41264	8.5727	2.48803	-5.37146	-10.3148	-13.8197	-11.145	0.624484	8.27053	7.45261	8.3237	9.07155	8.08542	-2.73167	-6.06176	18.3191	29.2397	19.4598	10.8302	2.67517	-0.0500399
2.66241	3.09587	-1.60056	-7.70112	-6.39731	-0.126873	4.09424	0.795697	-1.53862	0.739718	1.0864	0.348796	1.98258	1.84999	-0.697069	-2.86427	-2.2358	0.787246	2.88867	2.92016	-1.19912	-3.81185	-3.54398	-1.85699	-0.400596	-1.11162	-1.55422	-0.33648	-1.75358	-1.19695	1.94941	2.69857	-3.3564	-1.81966	8.13545	16.9821	29.2433	18.1036	-0.868287	-0.179689	2.72349	2.34465	-4.45725	-5.00303	-0.299426	-3.43771	0.233751	-2.38698	-11.0998	-7.99869
3.9892	3.36343	6.88987	3.06905	-8.06371	-8.86745	-3.89791	2.048	6.56156	11.1864	7.89869	-1.20142	-3.59645	-0.48637	2.79826	2.31565	-1.95631	-3.87186	-1.78316	-3.33083	-3.64629	-0.872782	1.32756	3.17546	-1.52192	-5.92565	-6.87843	-7.40155	-7.45878	-15.79	-22.0559	-17.575	-7.86237	4.36531	11.8593	-0.580201	-6.2574	-4.18401	-0.709341	-0.418091	4.82946	12.9126	6.923	6.99339	3.83937	-2.70212	-7.52263	-4.40414	0.564173	2.52151
19.1586	14.4082	0.222581	-7.95295	-2.56028	2.40134	1.3568	-3.54132	-4.89463	-0.497139	-3.34998	-11.2995	-10.1505	-4.71575	-1.64754	-3.20476	-4.47705	1.82361	5.50245	2.42011	2.70575	6.8499	9.17177	6.50925	-0.0204913	-4.48694	-1.80003	2.60766	1.00256	-1.36048	-0.867597	-2.35044	-5.42137	-0.000783275	10.2901	22.0828	29.283	15.8451	-0.195876	-6.27316	-8.42963	-3.23045	-8.79037	-17.9061	-9.26277	0.0170581	3.6347	1.6753	-6.62381	-9.90159
-2.71416	-30.4872	-32.9053	-0.249456	1.52121	3.39121	11.18	5.97416	-6.27914	-5.46636	15.4953	30.2615	24.7335	8.05756	-6.33531	-29.1622	-21.595	9.43876	7.52718	1.38043	-4.40997	-8.4665	-9.91475	-9.16449	-5.34109	0.649529	-3.39448	-13.1819	-4.74044	8.49202	6.77673	1.59741	4.29432	6.85329	25.4559	27.1747	2.46292	-11.3847	-10.854	-12.9636	-20.1631	-15.1018	-6.86966	-3.33853	1.45754	24.5301	29.3769	4.81165	-1.20964	6.55926
-5.3323	-5.34307	-2.41185	4.38711	5.54167	0.623465	-2.33657	-4.15406	-3.74041	0.780594	2.49696	0.752823	-1.39778	-2.60946	-1.16047	0.26185	1.57793	0.241059	-1.5898	-0.138926	-0.647267	-1.97379	-1.74615	-0.188434	1.87122	0.593181	-1.86522	-0.741111	1.26129	2.3458	0.178127	-2.26963	-0.795216	-0.116965	7.66303	29.5292	28.2034	3.47681	-5.56363	-1.38047	-1.89439	-4.41627	4.6554	12.4365	6.53032	-3.26315	-3.00468	5.15524	10.5553	5.51947
0.720327	-9.11778	-17.7051	-9.12046	1.68411	-0.306582	0.861499	1.10092	-7.29744	-12.5582	-7.7266	2.21825	4.68839	5.50187	-0.171042	-7.01965	-3.95561	-1.35042	3.35893	7.63185	-1.64973	-3.83524	-3.197	-4.94573	-0.973719	-0.0542838	-3.31141	1.0273	4.826	7.33611	13.6539	39.2566	71.5026	40.0421	-21.7317	-26.6317	-6.40228	-4.54177	-9.82407	-15.6308	-0.20773	29.8481	29.9528	-7.31418	-19.755	-5.68915	11.6278	12.8215	-10.9919	-6.9077
18.9804	8.02138	-2.83337	-5.84742	-12.784	-10.9431	0.775443	9.13991	14.6773	20.0942	8.03539	-13.4943	-15.3897	-10.2965	-14.7006	-11.3553	2.83839	3.47907	0.669226	13.8555	6.08073	-17.9709	-8.72625	3.17959	-6.58124	-10.0089	-6.47656	7.02433	19.6095	11.939	14.0993	16.5534	5.57988	1.18414	4.89452	1.44427	-1.0992	30.255	28.7941	-1.29012	-7.58534	-2.53407	-3.3295	-9.08562	-1.85603	-4.71772	-6.81294	1.39244	-1.93436	-10.4275
3.76162	1.95827	-0.653808	-0.667818	1.50003	0.302127	-0.0161422	-5.47249	-16.796	-6.62253	5.92797	4.86653	8.47532	7.71734	-2.09658	-8.48413	-4.95264	0.768827	3.78214	3.60686	-1.9031	-6.32635	-6.54895	-4.41457	-1.29794	4.1594	9.90013	9.52346	3.7083	-3.5525	-4.82283	-0.497296	-7.2773	-18.5442	-10.4151	6.07399	14.9072	7.41088	-5.46477	1.97662	15.6355	15.9593	4.64378	-3.3397	4.07845	0.371121	-12.5297	7.24792	30.2748	13.5778
2.79644	4.2826	0.930474	-0.763787	5.77413	8.89421	6.14877	-5.44901	-9.05143	-7.60413	-5.41833	3.8762	7.22037	0.513705	-9.80148	-9.49458	0.734979	8.22464	8.1904	1.30918	1.12125	5.97954	1.817	1.12647	-1.94091	-7.43293	-20.8808	-30.5685	-12.0761	12.828	16.4612	-1.33161	-5.14536	2.91192	-0.911094	-2.24335	13.7112	26.3765	9.0906	-23.7618	-26.9079	-5.76417	19.7903	30.7393	21.8191	7.92953	-2.40544	-1.71642	-3.16567	-1.31695
4.59583	2.25335	0.546734	-0.672495	-2.59031	-3.42599	2.32888	4.47359	-0.118239	-0.773722	-4.17001	-7.11469	-3.9148	0.344783	-1.84044	-4.90043	-2.96696	3.04896	6.18807	1.40758	-2.02889	1.86535	4.2056	0.250057	2.6538	2.96571	-2.707	-1.6874	-1.20335	0.250706	1.09661	-0.475285	-3.3374	-4.08255	11.8824	31.2631	25.0517	3.47435	-5.63263	-4.29973	-3.18083	-3.8718	-4.22913	-3.18916	-0.253553	4.94174	1.18776	-4.79794	-3.09596	2.28788
1.21866	0.463098	0.201676	1.37088	-1.10059	-3.53009	-0.446839	1.34443	1.96297	0.594532	-1.68819	-1.04718	-2.27346	-2.45073	0.786143	1.55852	0.158046	1.36602	5.17905	4.28451	-0.298252	-4.48829	-6.76058	-2.55151	1.30233	2.14212	2.45688	1.11176	0.307533	-1.03811	-1.78798	-1.06684	-1.77955	-0.965023	8.87188	31.4467	28.891	2.64725	-2.19792	-0.0516956	-1.63308	-2.7394	1.28621	4.38083	1.29346	-0.737281	-6.55853	-4.94867	3.29949	-1.87834
0.0892362	0.547553	0.972249	5.6446	6.1388	-1.34138	-5.12352	0.0788218	9.00573	5.26505	-4.09881	-3.28668	-3.26904	-5.00741	-4.56234	-3.9017	-0.364759	-0.845013	-1.24477	2.85555	4.45868	3.76027	-5.60165	-8.64215	2.5309	3.0011	1.31236	6.92031	16.014	15.8353	-0.959266	-5.83761	-3.67176	-7.84905	-9.92313	-19.0687	-21.8884	-7.25823	17.8197	31.5322	10.3103	-10.3388	-2.43994	3.21796	-3.64303	0.441848	12.017	13.5423	3.08299	-8.47779
11.8595	7.86252	5.19517	4.8817	-0.354342	-8.73911	-5.97314	4.51207	5.02867	1.41058	0.688947	-6.91796	-6.00756	-1.23222	-4.56181	-11.3742	-5.45972	0.395058	-1.06712	-2.71969	-13.1781	-10.2055	2.9695	24.2979	22.1129	0.594068	-3.76651	-3.93851	0.758654	1.57198	-0.420713	-10.839	-25.0392	-25.829	-15.887	-2.43878	23.1002	31.5948	8.90787	-0.812987	-0.739094	-2.73246	-5.58744	-6.26259	-3.64597	4.08622	6.60242	0.44156	-1.32754	1.72485
3.54551	0.767451	-2.13409	-1.59958	0.939364	0.139404	0.223259	3.3704	-1.64428	1.39487	4.57285	-1.9114	-3.94365	-5.91909	-1.8154	6.55122	5.0188	-1.35538	0.0894618	-2.37926	-1.50249	0.819096	-3.52406	-2.74158	-1.26965	1.52909	-0.262723	-2.38882	0.582087	1.58541	6.09397	4.24008	-1.64884	8.11325	27.4288	31.7119	7.30504	-13.9008	-6.42221	16.61	21.5713	14.3371	3.20327	-5.86515	-4.9552	-2.83399	1.34122	4.39277	8.88732	4.47886
-5.75177	-5.07599	-3.3695	-3.03442	-2.04997	0.256813	0.824724	2.20975	2.59809	0.815838	0.07361	0.386973	-0.193159	-1.7175	-1.31405	-1.86542	-2.62068	-1.12427	-3.26884	-2.43202	3.11882	2.68267	0.76457	0.584749	-1.78952	-4.31445	-4.18662	-3.25829	-1.0569	0.955398	-1.10049	-1.57642	2.68506	8.54675	23.5786	31.8322	2.85472	-20.8818	-5.92851	5.53243	2.73664	3.29871	5.72074	1.01153	-5.57083	-6.88933	-6.9532	-4.11137	-3.38722	-1.24811
-7.38313	-4.80337	3.43308	3.79583	-0.70638	-2.10741	-3.93266	-3.52537	1.55309	0.901399	-2.93901	2.77178	6.41777	3.33629	-0.460504	-3.38238	-2.23405	1.47365	-1.20045	-2.43763	-2.21431	-1.2256	-2.05097	-6.80086	2.70616	11.6642	3.04332	-8.44299	-22.2864	-21.428	-2.4345	1.58642	-1.46151	9.76859	15.9922	15.2724	1.05647	-23.0561	-19.5405	-5.83611	-5.99159	-6.56637	-0.0633125	4.06414	12.7531	16.6106	1.84931	-11.017	-12.8291	-1.86252
-5.41595	-2.79041	1.16819	-5.06004	-8.72513	-8.62325	-0.50667	7.86492	4.68489	0.930972	-7.62362	-7.75715	3.58593	14.3749	7.5178	-9.35719	-10.9387	-5.01034	-2.54666	-7.03824	-16.0163	-12.3217	-2.13724	6.92947	16.9842	14.2545	1.25258	3.92912	2.66753	-14.1048	-5.48627	35.4506	51.0953	24.4062	-1.20099	-9.90317	-12.9097	-11.8871	-10.0327	-21.1613	-28.8457	-23.6275	-14.7606	5.23059	17.1693	15.0947	11.1956	8.91107	8.74407	-17.3247
6.45648	10.5034	9.19894	-9.17096	-15.0059	-3.73067	0.916353	0.681922	-3.10543	-1.60308	4.95265	3.23144	0.277569	-1.43148	-2.54195	2.6709	5.10251	5.07562	4.35122	1.65067	-1.89772	-2.47086	-2.38094	-3.12444	3.1644	5.68171	0.473491	-1.87606	-0.215468	0.958228	-6.66305	-12.6287	-4.50413	0.266827	-24.6513	-29.6506	7.71902	32.4585	22.2076	2.91079	0.821962	-0.416498	-4.25227	-1.10116	9.37537	10.6957	1.07677	-1.46019	-2.80933	-8.17822
-2.23947	-1.18363	1.83542	7.27915	6.11565	3.65831	1.79195	-3.79836	-1.70702	2.18996	0.412007	-0.362491	-1.52585	1.16157	5.20767	0.288654	-7.46489	-7.60807	-4.20434	-6.3709	-1.14211	3.49132	3.78996	1.67614	-0.404313	-2.4004	-2.15063	0.237535	0.283159	1.57059	-0.309022	-0.729604	1.85445	-7.05093	-16.4554	-6.21946	1.81096	-8.78559	-9.38067	17.8532	32.7184	20.5315	1.37605	-3.0148	3.16267	1.47454	-0.819822	0.0288413	0.648903	-1.34163
-10.7136	-25.4702	-28.5243	-8.56392	-0.479543	-6.30402	-9.21152	-4.24725	5.15745	7.13168	11.9903	19.4891	16.2397	-4.47657	-17.4285	-8.46039	-3.0117	-1.33719	-5.282	-5.65407	-1.74464	5.90555	24.8215	26.3577	6.33561	-0.593812	-1.2268	-5.0408	-6.88021	-0.129991	20.4244	17.9434	5.43059	5.07946	4.34235	-5.81323	-20.7991	-11.977	0.218017	3.55999	-8.32656	-13.8681	-3.48616	2.97795	8.33202	8.75039	1.77402	-13.6903	-15.1147	2.23097
-4.22815	-0.824886	2.42636	2.12653	1.82898	5.02879	3.92147	-0.996034	-2.63478	-3.07209	2.96863	3.65705	-4.35109	-5.2106	3.3205	6.25937	-1.11985	-21.9955	-21.2152	1.52709	4.72849	0.085985	-1.10167	-2.79929	-2.35815	1.33172	2.73714	6.27026	10.2326	12.2288	5.61286	2.64282	10.2714	7.11961	-0.941846	-6.72079	-9.47375	3.38515	32.9829	24.3961	-5.45704	-9.00551	0.894372	7.68773	4.53903	9.09529	6.83249	-1.00427	-7.56401	-14.111
2.57437	0.372237	-4.5235	-2.77133	2.33016	5.09381	3.66528	-6.47715	-11.7221	-5.1992	-2.2976	-1.59707	-0.622072	-2.06123	-2.26092	-1.13773	1.03072	-1.90512	-0.949898	1.73774	-0.336503	-0.0439796	3.9296	5.51432	2.47022	-3.54084	-5.74973	4.51028	6.74033	2.94025	2.72974	3.26056	4.01074	-5.96875	-9.67931	-0.418805	9.55256	4.18331	-15.2755	-18.7553	11.2441	33.3851	25.2745	10.8082	-3.91327	-10.2097	-2.87534	4.72602	-4.72675	-13.7619
6.65376	4.17437	0.621391	-1.05857	-1.2492	0.469808	2.9892	1.59735	-0.956989	-0.372038	-1.41436	-4.15136	-5.33807	-4.99645	-1.66758	0.363185	-0.652022	-2.53125	-4.37807	-1.39084	2.76062	2.91881	1.04142	-1.00148	-3.31599	-3.40811	-0.404502	1.00873	1.38176	1.00853	0.157244	0.0886755	-1.46315	-3.43977	-3.15056	-4.22895	-7.09925	-11.3365	-15.7265	-10.3472	0.61863	16.3353	33.4746	29.1559	4.1397	-16.6629	-10.953	-0.265664	-6.54456	-14.3362
0.0147097	-1.54452	-4.29103	-3.95394	-3.94827	-3.13814	2.92423	3.22882	-0.897151	-2.59515	-2.55665	-2.24071	-1.67736	1.56357	1.69367	2.01371	3.27407	-2.22984	-4.43621	-0.853	0.680777	0.0353922	-2.04848	-3.86414	-2.26891	2.83328	3.58549	1.67061	-0.731207	-4.63162	-5.37238	-2.37966	-0.499562	-3.8451	9.72465	33.5266	19.6064	-14.6278	-22.2065	-9.15328	-1.14221	1.65394	5.28444	-3.24179	-12.371	-1.56639	9.76904	15.6697	14.134	3.6593
-10.2889	-24.7183	-33.5908	-25.5108	-15.1841	-1.95664	4.15458	9.24416	6.21252	-6.34814	-6.94038	1.45972	4.08324	3.57806	3.11565	-3.48966	-5.42863	5.71087	9.79293	25.9322	42.469	23.3183	-8.12139	-12.2004	7.2145	11.1358	-2.15887	-35.0184	-52.8472	31.3344	92.0974	35.3803	-9.49171	-18.9587	-10.0745	7.12992	27.4067	33.7921	6.56043	-17.3401	-19.4287	-11.3429	-8.31589	-17.6039	-10.3217	9.43848	18.9849	31.4163	24.292	5.3643
-0.299185	1.05956	0.552043	-0.656334	1.1945	-0.135878	-0.256424	2.93907	3.26807	5.34095	4.07597	-3.26118	-6.50634	-3.24105	1.01241	0.669556	-0.247346	0.133074	0.834113	1.86095	1.52818	1.03913	-0.413914	-2.30701	-2.87099	-4.54758	-6.42685	-2.93165	3.40444	7.13553	7.51661	4.11182	-2.32062	-4.12035	11.2121	34.0236	30.6149	5.3226	-13.9145	-19.1011	-11.2254	-4.38781	-2.49376	-0.612408	-4.28609	-6.99515	-8.72061	-9.80837	0.0111691	5.3525
-3.92648	-4.23413	-1.98105	-0.794552	-1.36597	-1.56616	-1.25648	-0.986149	2.56442	5.43333	3.92093	0.886235	-6.4499	-6.81627	-6.60827	-6.34307	0.752532	2.95649	4.64972	3.15241	-1.97353	-0.431577	3.74702	4.7816	-1.86469	-1.47667	5.55005	5.35963	4.97478	5.21174	3.00117	-0.367063	-0.680559	-0.23886	24.2198	34.4019	11.6799	-15.671	-24.0759	-5.09809	2.10838	-2.99243	-5.9133	-6.21583	-7.1836	-5.28619	-1.10415	-1.43661	-1.83096	0.962407
-8.61129	-4.41399	1.00666	6.62652	4.95812	-4.27668	-8.24593	-6.6779	7.71005	27.9012	16.0834	-4.50588	-3.61013	1.0519	2.2469	-15.1538	-28.6222	-17.828	-0.709948	6.92356	3.16017	-0.539283	-1.76525	-0.543624	2.25848	0.200679	-2.69408	0.476828	-1.58633	-4.28452	-1.37311	2.31686	7.68925	7.05946	-1.93683	-6.04741	-3.32265	0.864164	6.24342	16.1203	19.7894	7.61598	-1.45095	-3.33271	-3.02987	-5.73882	-18.4673	-15.3862	15.6127	34.9537
-8.87095	-4.46213	1.68179	2.42361	-1.94325	-4.60726	3.61824	5.62083	-3.43749	-3.62016	4.35548	10.0865	4.53658	-2.76306	-1.35208	0.86	3.9604	-5.12433	-9.0018	-0.276192	7.12188	1.72131	-8.62589	-3.92575	1.84185	8.5596	5.40392	-3.3851	-4.88433	-7.64953	-3.82559	4.80115	13.6086	26.5102	22.8149	17.8381	18.4861	4.34431	-15.565	-18.5049	-7.37926	1.66298	17.9638	35.1993	25.4525	1.18322	-24.3014	-30.3857	-16.4054	-5.39244
0.653088	5.42372	8.47666	4.90701	0.798604	-0.885657	3.24616	4.61546	-2.75451	-8.3108	-4.86726	-1.55558	-1.49272	-0.63816	0.408783	0.911285	-0.856809	-1.94725	-2.5606	-6.27164	-7.97809	-5.46624	-1.16361	4.34957	6.10399	-0.729727	4.20808	7.36846	7.37645	12.5411	-0.58174	-8.83043	2.92197	-0.803438	-19.9258	-11.8782	-0.690171	-4.46772	2.46124	6.11814	-8.32375	-9.41061	6.48903	14.3961	7.76515	2.39269	9.0752	5.45646	-0.785215	3.37125
-0.578117	-0.508254	3.18602	5.26193	2.91709	1.0736	-3.24472	-4.3412	0.933545	1.83279	1.63033	6.13237	3.44235	-3.05051	-1.42715	-0.13199	2.28126	2.67538	-0.512588	-5.35942	-6.73126	-1.97166	4.44842	3.18453	-1.4375	3.82793	13.0268	10.2537	-3.66004	-9.55267	-6.09687	-1.54284	-0.230813	4.25381	29.1648	35.7298	16.0599	2.1439	-7.29266	-4.99024	-0.330076	-1.74048	-9.12704	-13.176	-13.0046	-5.93178	-1.51105	-3.10116	0.607176	6.72986
0.235734	-0.717127	3.51099	7.16077	-3.25097	-12.9099	-18.9428	-21.503	-9.6461	0.425351	4.70548	11.9977	8.5901	4.30351	7.03118	3.61235	0.638676	7.63984	16.4776	16.374	-0.357816	-15.7448	-3.74945	9.30482	7.64038	21.876	12.0887	-33.5595	-27.4951	0.617939	7.59803	-4.30941	-10.3538	-3.00086	-3.22407	-2.42207	-14.9776	-11.7176	-3.63807	-17.5478	-16.189	-0.753174	2.30576	1.99044	1.92126	11.3274	14.6919	3.36436	2.15875	-3.43763
3.5083	6.23033	11.6404	31.7689	9.9672	-47.085	-40.7593	-11.7285	-5.12922	-3.37824	-7.14931	-0.718629	5.35775	-1.60852	-3.1726	9.70343	13.1551	3.6366	2.70455	0.546469	-0.107423	2.55615	-3.25343	-10.0671	-5.55386	5.55605	10.6455	10.3075	15.8472	27.4924	16.4316	-5.55681	-7.43477	0.792661	3.78992	2.54268	3.15074	0.671044	-8.23014	-12.194	18.7382	37.2187	2.68353	-16.0773	3.80768	15.0698	5.92262	-5.78476	-8.77166	-0.330347
-41.9124	-55.3785	-35.6229	1.43021	-0.483889	-7.17684	-3.82848	-2.51461	-4.51857	-2.88343	0.158484	-3.18781	-19.3213	-20.5494	-1.93208	8.77737	4.53959	2.51666	8.01946	9.33109	4.26679	-0.717762	-0.192703	4.41925	11.6997	10.659	6.06654	5.68283	1.10608	0.229222	10.2426	10.3867	-8.31476	-18.776	-0.827658	0.631503	-21.5805	-12.831	6.83067	9.74141	-2.72486	-16.1221	-7.02025	0.227062	-14.6047	-16.0371	19.7336	37.3913	21.5963	-0.939929
-12.8307	-7.09503	-1.70926	-0.347387	1.56363	1.1693	-1.95956	-1.69723	1.57305	2.21037	-22.8335	-55.0189	-29.6015	-1.76427	5.80191	16.6755	-5.69498	-32.6123	-12.723	16.7742	13.7753	0.70691	-10.5593	-7.99412	1.64988	10.4775	8.76593	-1.39713	8.74592	23.9159	17.9795	7.37336	-0.448163	-11.486	-10.9001	0.776664	7.00396	-3.05963	-12.5613	9.07061	37.5396	10.6952	-31.7917	-20.7313	3.73266	2.40686	1.0098	6.93807	2.07547	-4.69723
-3.09684	-4.8837	8.19459	17.5771	23.6252	18.6456	-2.32663	-24.6411	-23.5274	-1.50476	3.32649	1.63656	1.32719	-0.710481	-9.60581	-5.78472	4.94941	2.80702	0.1562	-0.139804	-3.31202	-13.0711	-25.9688	-25.385	-2.55185	1.95931	-6.65419	-8.41466	-21.0022	-12.8217	9.53637	13.1274	5.511	2.16215	8.0475	18.0032	11.6542	9.68411	37.5554	34.0206	5.80859	3.19409	7.07409	7.25198	9.41655	6.69418	-2.83898	-10.1546	-2.61555	4.63202
-8.24382	-7.42893	-3.89592	1.2705	3.55568	-1.5135	-9.78287	-8.6867	-2.92455	-4.18566	-1.27675	5.51434	10.0938	5.07882	8.03153	2.47331	-6.4063	3.853	8.34297	-0.0242012	-6.24096	-0.225158	2.4795	4.72614	-0.933189	-4.88796	-1.02532	-11.6891	-15.7737	2.66256	22.9561	14.7628	-6.61027	-17.3047	-9.6306	3.29837	-4.62228	-1.1581	3.45016	-0.186744	-0.461883	1.60153	2.46243	1.38166	-0.85611	-8.01025	-7.30207	13.2321	7.31144	2.84617
6.39094	1.86681	-3.30823	-2.36104	2.64686	5.79951	0.188062	-2.35828	2.46658	2.74563	2.02906	1.57861	2.95299	5.38883	1.98905	-6.16467	-8.38723	-2.90232	0.303209	1.55849	2.08077	1.02891	-0.461186	1.69159	1.67708	-0.89358	0.481895	0.430892	-1.53233	-3.21356	-0.333792	1.69134	-25.7732	-73.172	-80.2269	-43.1034	-9.52821	5.61187	14.3365	12.3922	20.1702	36.6562	29.4643	16.1095	7.10251	-3.06338	-7.95188	-12.8855	-19.3364	-20.2214
4.24579	5.22444	-1.26452	-6.69911	-0.903825	1.28853	-1.96536	-1.12766	-4.8231	-8.17361	-8.44162	-8.58214	-0.121975	4.99893	-4.43529	-11.5847	-4.93457	-0.316678	0.663095	0.420233	3.8165	5.56633	-1.18351	-3.7858	-4.40923	-4.77872	1.40011	4.1867	0.53383	1.76842	5.60053	5.2426	3.9	4.24892	4.52348	0.868072	7.98125	35.2916	38.5041	4.65005	-15.7305	-13.4195	-10.7195	-9.24396	-7.62853	3.80117	12.411	5.46831	-2.32409	-7.73076
-13.0015	-10.2019	-0.505399	9.46186	9.81661	0.628289	-6.72962	1.22499	7.44594	3.72099	-1.17228	-5.87927	-3.83788	-1.73748	-2.97995	-2.75287	-1.62926	-4.39372	-2.47685	5.36938	4.88789	-0.448123	-2.54714	0.44917	3.66132	3.69753	2.63347	0.459494	1.25337	-0.322157	-2.56459	-0.766262	7.76486	20.3153	17.935	3.15886	-5.37739	-5.10756	-1.72574	6.15655	9.80346	6.22991	5.5202	4.41902	-11.4886	-16.9759	3.56648	29.7231	38.5283	21.9687
6.99842	3.03242	-11.6768	-10.7033	-1.38642	-0.605256	4.44737	-2.57526	-16.7678	-10.9241	0.70721	3.49571	16.1343	12.9373	-0.4187	1.68663	-3.59484	-15.3145	-11.3433	1.96387	4.6942	3.05168	2.01222	10.3044	14.547	2.38453	-5.97441	1.50753	1.9009	-20.9605	-20.1966	-4.19887	-0.774808	-4.56799	-11.4189	6.77636	35.0605	19.5759	-2.92153	-10.0602	-19.4027	-16.2287	-9.76242	-6.24447	-1.17687	5.27933	4.66132	4.40117	-2.07218	-3.64552
-12.2328	-19.9165	-10.4415	10.2438	3.54553	-2.37353	4.73614	10.2961	5.41154	-5.60183	-3.56142	4.69918	8.64788	3.91431	1.58544	7.52069	-1.24153	-9.57933	-3.06562	6.007	13.4023	1.63516	-6.01137	2.34509	7.28568	-0.197904	-6.77765	-4.98165	-6.38915	-12.4316	-31.0258	-23.5889	3.89974	7.66082	12.5275	17.9026	16.2536	8.92785	-5.0457	-7.40159	-2.82007	-6.33205	-4.0525	9.93009	1.51547	-27.8188	-37.4481	9.12968	39.8234	9.87168
-14.3716	-3.45111	-0.274328	-8.5705	-6.34957	-2.47759	-5.60197	-3.55061	-2.61288	-3.17988	-1.45345	4.00352	3.1432	-2.45362	1.95728	4.30409	2.93912	-2.31982	-0.653691	3.65724	3.01112	-4.25904	-6.19894	-2.45382	-0.184097	3.6736	3.76253	-3.16317	-3.12897	18.1552	21.4006	1.17207	-18.1769	-18.2777	0.384647	18.5405	40.0957	27.0441	3.08646	-1.48966	-7.88447	-25.0903	-31.9797	-20.1919	-9.2245	4.23794	30.2697	27.5998	1.43412	-12.4258
-2.75653	-0.609453	2.32568	2.85724	-0.82915	-7.85613	-8.45613	1.4921	12.9511	9.10246	1.78553	8.07134	15.8679	11.5209	-7.43711	-19.6267	-13.1236	-4.67035	-3.96278	-10.4594	-6.10599	-2.21729	-5.99227	-1.29005	1.24358	3.45458	3.91086	0.79206	-1.92653	-0.241486	3.19667	1.19347	0.283783	3.14507	13.6244	40.7565	27.811	-11.0206	-16.0319	-9.68708	-7.40439	-6.64671	0.243095	5.20017	1.73019	-2.96782	2.69213	6.29063	6.4408	6.37855
-7.60358	-1.39433	3.97143	1.0198	-2.04217	-4.75813	-6.80249	-4.84809	-0.916152	1.58026	1.25043	-0.882186	-0.758377	1.21849	3.89733	5.72634	4.06133	1.3166	2.43157	4.23653	-0.162353	-5.08452	-4.8589	-16.1604	-28.7458	-6.25811	34.4469	27.4018	-3.41176	-9.33347	-3.58061	-3.5112	-12.1511	-13.1899	9.62028	40.7589	25.9702	-5.04879	-9.43512	-7.23511	-11.7946	-12.4301	-1.79398	6.63736	7.98616	10.2581	7.19357	6.67394	18.7093	13.0073
-2.45216	-1.10909	-1.69442	-1.26026	-0.985147	-6.30995	-6.02037	-2.50226	1.53782	3.49476	-0.340159	0.516386	1.76259	-1.98033	-3.47362	0.676801	4.59329	-0.33097	-2.52285	0.943516	0.548696	-1.85763	-1.00505	0.0216044	-0.418447	-0.975078	-3.58482	-0.591942	4.35293	4.26223	0.586665	-0.378746	-0.274255	-2.96919	7.03265	34.3906	41.6056	12.2647	-13.2771	-10.405	-3.56014	-6.47519	-9.70618	-0.742556	9.86584	1.39665	-6.54272	-0.00139233	5.87324	1.15521
-15.583	-3.88582	9.3836	5.09024	-5.69438	-7.31679	-1.42136	-6.64839	-7.37806	5.08232	15.9027	4.89379	-24.84	-32.2822	-4.54835	8.18384	-23.8436	-26.2198	-9.07727	-3.78247	1.61643	-6.95817	-12.451	-7.26407	1.55061	11.9493	17.6609	8.77181	1.11633	4.99082	5.47696	4.00979	1.854	-3.03842	-8.64074	-29.4382	-30.6341	-9.02061	11.0218	19.0044	16.5964	8.02815	-7.35238	-21.0775	-26.9378	-11.0203	16.4052	42.869	36.3499	12.6246
-0.118216	0.0204046	0.177788	-0.329279	-0.370839	-2.19099	-1.76129	6.69328	6.98828	2.07338	-1.36435	-5.18618	-3.24423	-0.308063	2.75167	-0.168036	-4.52792	2.10023	4.07077	-1.05206	-1.63598	-1.71129	-4.28746	-5.79931	0.497124	6.12779	3.93284	-0.445576	-1.92554	3.32579	6.27228	2.1767	-1.16452	-1.15763	18.1518	43.3807	21.9394	-13.6993	-14.2079	-7.08612	-4.74136	0.456568	1.31383	-1.71574	3.88288	10.2846	17.0504	23.8777	14.5314	0.128291
-1.5492	-1.06995	-1.62702	-2.32746	-2.94678	-1.96275	2.54911	2.58826	-3.46886	-5.59406	-2.09475	1.43684	1.34597	0.299844	-1.67879	-0.837578	2.98782	1.16667	1.33986	2.71145	-4.40545	-5.06691	-1.73449	-3.24761	-0.719403	1.17706	-1.4077	-6.34154	-2.07702	1.9762	3.57268	5.52888	1.17645	-2.91036	2.39113	38.4911	43.729	8.46448	-8.89697	-11.1419	-6.44873	-1.5107	-2.26332	-7.65754	-5.07512	-0.196168	-2.41219	-5.17532	0.633913	5.3496
-2.99715	-2.1559	-2.9488	-2.08999	-0.769756	-0.682764	0.33922	-1.41025	-0.0381493	0.260899	1.91917	4.9855	2.14365	0.158298	0.146791	-0.831614	0.234714	2.71037	2.87797	0.741276	-1.47412	-0.212319	0.847072	-1.37366	-1.32848	2.9943	3.46351	-0.0790977	0.38881	0.944095	-1.31604	-2.45871	-1.69083	-0.658536	7.87907	41.0922	44.6934	5.39201	-12.487	-7.40714	-5.61527	-7.8235	-11.8983	-23.3965	-15.7841	7.78302	14.9324	5.16898	-3.40233	-1.25982
13.3789	6.01725	-8.45328	-10.9513	-14.1747	-25.2354	-16.3283	2.52968	8.50221	7.85045	9.59745	3.01462	-0.160162	0.763979	-0.33445	5.3052	5.31142	-6.61159	-22.0113	-16.3525	1.98622	6.08304	-1.05632	-7.25393	-5.24438	-2.52748	-3.61221	3.82057	14.1662	8.02692	-3.48173	-7.51161	-5.94901	1.67294	-2.90871	-15.3813	-10.6949	8.30621	32.9602	44.8779	39.0783	19.7922	2.58839	0.0305509	1.02354	3.27415	3.53222	-11.4525	-29.4484	-28.1996
3.08412	-0.643742	-2.49068	0.301468	1.59255	-8.5882	-8.95517	-3.63525	-5.98324	-0.954057	6.15377	7.16093	1.6039	0.848489	-0.659131	-2.31124	-3.14936	0.38414	1.9789	2.99172	2.4281	-6.26284	-8.08097	-2.28417	5.63631	3.58769	-4.41888	-2.33294	8.27737	14.8031	-0.38719	-39.3797	-43.7199	-17.0125	3.66805	24.1734	24.2571	-0.155228	-25.0082	-26.1688	-18.0425	-6.42804	-0.776751	-6.61289	-9.5975	-8.04259	0.374881	12.6337	10.5147	-7.06006
6.64713	3.85175	0.13246	5.85211	27.8608	27.9866	13.188	3.58963	-13.0309	-5.87176	12.9776	10.9059	-1.59427	-8.30891	-6.92608	1.23807	2.33556	2.69113	11.0925	3.61154	-8.4799	2.55199	17.0136	13.5463	9.48489	4.35371	-10.9472	-23.7388	-41.0391	-50.3159	-26.8468	-4.66959	-2.03699	0.580888	1.50282	-3.7729	-11.1161	-12.6358	-8.44856	-12.5485	-9.89798	-2.36614	-1.47162	0.383851	-2.98819	-5.79623	-3.56985	-1.49415	12.3551	37.0447
3.17575	-2.43825	7.84092	8.6875	-6.07039	-2.34414	11.1633	12.1899	-1.12272	-0.481146	1.72572	-2.15194	1.16965	-21.3858	-78.3592	-77.0799	-21.008	2.64832	-1.34094	-2.94845	-2.49555	-1.82553	7.88564	13.8885	5.46322	-1.07995	-6.16295	-9.31031	-3.41553	-8.04475	-8.19138	20.4893	24.9274	-19.4206	-34.8839	-6.32024	4.76009	1.01073	-0.966549	-4.67627	-9.69122	-11.0298	-8.92268	-3.66786	7.98326	45.776	44.9691	-2.15911	-1.51058	9.65084
-18.7316	-16.1847	-37.4434	-38.4992	-12.5141	-11.1615	-2.13505	9.771	6.07397	5.27832	4.55042	-11.8652	-6.67637	15.9436	23.6492	20.3345	10.5125	10.3032	11.1119	8.40412	-0.222889	-0.957505	-3.84561	-0.516533	0.212551	-9.01464	-6.86257	-6.7246	1.05963	5.39984	16.8329	22.0974	21.8053	19.3509	9.58051	7.63516	-23.3806	-32.9974	-12.8992	-13.2701	-8.47653	7.09877	24.4085	16.4116	1.19844	-2.91926	-2.60163	1.63892	-4.33686	4.51607
4.12279	1.12675	3.58371	8.71932	0.921716	-7.85455	-3.69706	-1.57143	-4.5987	-2.68456	-1.29255	2.10278	11.7491	10.1284	3.56043	6.38939	-1.39277	-16.1391	-19.8279	-5.2456	5.41562	2.03242	-5.07304	-4.66381	2.53438	3.33216	-2.36781	-12.6906	-7.75617	7.06477	6.56455	2.53731	8.72084	5.89715	4.13792	-5.61578	-17.217	-3.51597	6.00947	4.58827	5.48984	6.75345	-0.739319	-11.51	-15.4033	-7.39136	-1.59486	-9.40287	-9.31281	9.04985
0.320556	-1.34782	-2.50714	-0.179705	-1.55214	-1.97808	-0.337835	-1.10711	-1.35743	-1.2031	-2.49055	-2.02966	0.266343	0.243739	-0.630993	-4.83812	-4.40348	1.32528	2.31842	-0.473861	-0.942213	3.72609	2.20656	-2.88095	-0.0739634	4.45465	0.872649	-5.74618	-2.72805	-0.139097	-1.14212	-2.18867	-1.67326	4.39179	22.768	48.3278	38.5461	4.46223	-7.23674	-4.70057	-2.14727	-2.84926	-4.58285	-2.21184	-2.19376	-4.35601	0.0102639	4.391	2.91074	0.493324
0.424034	-0.785939	-2.97925	3.51482	24.2175	23.8097	7.13443	-0.391132	5.82045	0.913836	-10.7673	-25.6084	-19.7395	2.35579	-3.60793	-9.22551	-0.544601	18.0018	29.1959	16.6852	-18.925	-30.8625	13.5346	46.5198	26.9202	5.72928	2.59264	1.71419	-0.048757	0.373915	-2.1052	-0.929248	-4.28298	-33.0804	-37.7574	-3.66529	8.87046	34.8332	49.0665	16.2633	-5.15966	1.23091	4.8636	2.31646	-1.71399	-11.8333	4.59117	13.2325	3.78243	3.85562
-8.1825	-0.187696	3.10206	-5.95589	-1.56827	9.15635	4.22943	-5.78867	-5.55252	-3.88267	-2.96374	-5.61192	-5.40638	2.63027	-3.79331	-19.5516	-11.4092	15.5324	19.8101	5.31355	-10.5301	-9.95753	-0.442477	-0.635839	1.59436	5.93246	5.7714	1.0163	-3.17491	-2.02121	2.24091	3.90181	5.2373	5.15307	-6.75627	-45.3969	-43.7613	-14.2511	-5.08625	7.46792	11.1209	3.95347	-5.84879	-4.66534	0.617244	2.57125	1.18801	3.7679	3.65325	4.11601
1.58622	0.158882	1.17057	2.46348	-4.16614	-7.9016	-4.35565	-1.94862	2.84094	1.79801	-5.6256	-3.57036	0.575946	2.15872	2.09632	-0.818506	-0.60513	-1.92194	-3.80294	-0.026246	1.62289	2.14221	-0.103876	-5.30583	0.700433	10.8533	5.08471	-5.70403	-6.25548	-2.67434	0.143821	-0.375574	-1.64889	-2.05643	12.2636	51.0716	34.5448	-0.70812	0.246387	-4.85024	-9.09521	-11.1669	0.046224	3.92812	6.29828	3.92992	-1.01154	-4.97302	-12.3028	-7.78737
-3.35219	-1.97098	0.203217	1.30983	2.29606	1.64358	-0.6903	-1.71016	-1.06541	-2.05819	-2.46092	2.34129	4.04913	-0.0982487	-3.64333	-6.24815	-2.82351	5.47558	8.99558	5.12957	0.718401	-0.923733	-2.79274	-3.91287	-3.62277	0.237438	5.77219	8.65843	7.1723	4.61418	0.66169	-25.655	-66.1642	-70.2575	-26.3273	6.5033	2.6096	-9.9111	-14.745	-3.15064	15.6699	27.1495	28.0601	12.361	1.06396	13.9602	19.2642	7.55264	-12.8604	-18.0886
-73.0189	-35.0571	25.8644	32.6896	8.18185	-0.86942	-5.4637	-17.0541	-16.4615	-2.46571	28.2607	31.441	0.117949	-2.03991	2.21953	-1.31213	-4.54943	-3.12151	2.43279	4.93436	4.85256	0.715597	-3.44581	-6.01117	-2.90734	4.67176	1.60081	-4.83303	-6.5048	-0.0993893	4.65101	0.848309	-9.17152	-14.4104	-4.79039	1.31588	-10.7187	-14.9164	-5.22476	-2.77014	0.660353	-7.55578	-11.0792	-9.07959	-10.0502	-0.974787	13.2921	18.5165	22.5404	51.5278
1.59315	-8.96999	-20.2171	-8.57224	3.78593	4.42619	14.2494	15.916	-8.392	-17.8294	1.14779	8.32919	3.54648	-2.82327	-3.2124	-2.20962	0.00204646	13.2505	11.983	-0.168702	-1.94769	3.57878	2.59919	-16.4947	-25.5038	-0.93534	14.5468	0.199613	-10.5823	0.750078	9.50856	5.72158	11.908	20.2915	-1.90083	-28.4056	-21.8022	-6.29894	-0.242121	-0.624197	2.089	8.7424	8.93601	5.487	2.67602	-4.2701	18.0283	52.4505	38.2432	2.95624
-34.6228	3.14067	31.6269	22.1763	12.0909	3.6218	1.65595	-41.6908	-48.468	-18.2273	-15.7099	-13.792	-16.4466	-10.4371	-4.156	-0.724765	1.39539	4.95341	8.97567	16.9098	22.9424	20.4849	12.382	0.818837	-0.435221	2.00193	0.96674	2.0185	2.32843	0.165756	4.90843	3.59197	-3.22642	-1.71142	-2.40047	-3.94439	5.47871	11.404	-5.15709	1.38988	43.9966	52.4848	20.8025	-11.8388	-37.7327	-21.1453	4.00055	-0.232887	-7.56185	-2.63778
1.60657	-0.724878	-3.88328	-5.38401	-5.17263	-4.38034	-2.39457	1.05691	1.69144	0.937796	0.585043	-3.22043	-2.49977	1.45449	1.12541	1.83617	1.9856	0.0034547	-2.33116	-2.18193	0.537514	2.33304	-0.188451	-0.874024	-1.30365	-2.46887	-1.20479	1.37244	6.02794	50.7305	64.2597	18.8483	3.30041	0.875607	-9.32628	-19.1666	-8.60949	6.73088	11.6919	-4.16385	-16.5026	-6.31722	5.47954	9.16961	8.08788	7.66011	-9.02017	-22.1193	-22.6321	-11.4934
-43.8261	-22.6299	1.94835	0.385471	-6.34049	-6.10843	-9.80946	-14.8275	-7.43785	-5.62323	-8.43653	-3.59634	-4.6255	-9.00765	1.61414	15.8171	3.57633	-4.30395	11.3508	3.75579	-14.8746	-14.9791	-9.29593	-5.16914	0.625499	12.5079	15.1253	-0.265809	1.29005	13.6677	0.819734	-20.3029	-14.8015	-2.20989	-0.726525	5.14556	26.4084	54.0345	36.4713	11.1725	7.07479	0.834121	1.23282	13.3331	32.1032	19.2917	3.45664	6.88939	10.1049	3.20647
6.67962	6.08555	6.19583	2.25945	-5.23288	-2.77769	0.12515	-0.15017	-0.81037	-0.0374532	-0.350595	-1.83593	0.162997	3.63753	0.0206295	-5.23216	-1.72635	0.0857487	5.51181	5.51387	0.0349689	0.41426	0.600803	0.945938	-3.89496	-4.79821	11.4401	18.2812	7.98553	-4.24115	-13.1263	-9.151	-1.08088	-0.841995	3.35099	3.17646	-0.141709	1.27704	6.84905	54.1859	53.8798	6.97281	0.498715	-5.4589	-6.08084	-4.13114	-5.27042	-4.41904	-2.8238	-3.31002
-4.36616	-4.82724	-8.44091	-5.91058	3.70238	6.53075	8.0944	11.9255	6.24372	-9.19228	-19.9919	-17.2448	-5.43488	9.98666	19.8267	2.91121	-14.6459	-4.94479	5.83179	8.28755	5.87367	1.24101	-1.03073	-2.92988	0.142905	3.64625	3.05657	0.728607	-3.25472	-1.93812	4.20515	1.61669	-8.50365	-2.67656	17.2899	42.7854	54.864	36.149	9.62675	-13.9022	-14.7391	-1.84506	2.67324	2.96718	-3.14038	-5.96016	-1.31134	3.37449	8.92096	15.0907
-10.4064	-14.2181	-15.3448	-10.877	-4.18782	2.90404	9.99616	9.48099	1.10104	-3.06155	-4.64939	-0.228644	7.57861	4.32876	-1.59825	-7.43002	-7.81456	-3.91771	-3.61944	-4.98566	-4.06186	-2.96786	-2.42243	0.166631	-2.19202	-6.10155	-4.34524	1.57804	4.63426	4.01852	-5.57593	-8.73366	-2.81128	0.643851	2.15908	10.6192	37.1957	59.1617	37.9383	3.19284	4.32004	25.2443	16.1016	-7.90322	-6.91187	-3.83395	-7.36138	0.296705	8.51129	4.92618
0.373237	4.79661	6.25197	-4.24425	-12.0821	-8.9241	-1.96987	-7.12673	-15.0886	-11.1005	-8.48799	-0.0927816	8.34278	1.66266	-5.4186	-0.850076	4.74268	5.71274	8.78198	7.39543	6.78205	4.11348	-0.920943	-0.593378	1.39146	-1.03033	-8.43041	-4.84135	4.18559	3.747	-3.10559	-9.34493	-2.30188	10.1747	44.5627	60.2587	28.8993	1.02341	-11.0124	-5.19501	-2.32719	-6.03153	-6.926	-0.979137	3.85001	-3.11805	-5.4736	0.109143	5.32167	8.29968
1.55741	1.13996	-1.64419	-0.882727	7.46845	6.60603	0.610868	1.89474	2.31463	-2.01095	-8.77881	-4.47551	-1.88945	-3.75297	-2.42148	-5.81585	2.33501	18.2215	18.1195	8.48235	-0.678123	-14.5205	-17.6829	-5.36596	5.31003	6.59985	6.2907	-2.16587	-6.05991	3.8198	4.51463	-2.7086	-9.02343	-3.07821	1.76967	-7.74197	-7.98959	2.05504	11.1273	10.6385	5.01015	2.68613	20.8129	60.986	37.0889	-23.1158	-30.771	-10.9235	-1.66042	0.85693
-2.66571	-0.945913	0.659003	0.635696	-1.75525	-5.11996	-3.56118	1.58806	1.81185	-0.0413388	0.933455	3.8394	3.26637	-0.574908	-2.4754	-3.40503	-1.33679	-0.281162	-1.52134	-4.09125	-3.23707	1.08391	4.69255	5.6366	1.71185	2.33537	0.819298	-5.04359	-7.98336	-2.23545	4.01299	4.15783	4.34169	7.23481	23.8911	65.0432	42.4743	-21.2849	-18.2877	-0.258959	1.08216	3.29782	2.90191	-5.23843	-6.42218	-2.55868	-1.81008	1.56048	5.32479	1.2208
-7.0471	-0.810055	5.21853	-4.47143	-41.1821	-66.109	-26.364	-1.10985	-23.5116	-30.5974	-14.9849	5.45448	14.1952	10.4769	0.890189	-0.915525	0.880067	-2.95085	-2.85865	-1.90328	1.67312	12.2094	11.8659	6.62398	5.14136	8.71662	4.64003	-18.947	-27.8796	-0.800778	24.4087	10.0905	-6.86298	-2.60728	7.2853	-2.91002	-33.888	-31.9299	-4.04323	9.94285	9.53621	2.46347	-3.00663	-4.08111	-1.20767	-0.352149	-0.150155	4.39259	7.82015	5.24943
-13.1413	0.109241	3.92065	-11.0778	-14.0361	3.94061	17.8387	-0.286918	-18.4558	-7.18395	9.99938	10.0399	-0.496108	4.17591	-12.0715	-11.7689	11.1084	7.61478	5.61225	-1.8063	-1.74623	6.01155	12.5488	7.35552	-13.1436	-12.5714	0.0970364	1.34088	-0.739878	-2.72571	2.45742	3.17019	3.14225	2.84415	27.9898	69.6578	46.2949	-2.37542	-3.60418	2.01294	-11.6742	-18.5712	-8.43854	6.97136	14.5079	13.8991	9.26391	1.52377	-9.03524	-10.7665
3.35595	-0.975379	-0.6822	4.51203	6.60947	3.4775	-2.59763	-4.69834	3.9011	6.34947	-3.15957	-1.82927	2.2218	2.26423	-7.12715	-21.9774	-22.7543	-10.9659	-1.73153	2.60949	3.47296	1.86074	4.60232	5.15783	-0.138908	-3.63585	-1.34832	-2.62966	-12.4727	-17.0153	-9.58342	-1.13091	-1.49516	0.474352	4.60629	6.35082	10.4287	5.05663	0.550321	1.3167	2.27036	9.56667	13.748	9.92368	9.83453	7.47062	4.76509	11.5558	12.001	2.77469
-0.508021	-4.21113	-8.36145	-2.49177	2.21255	8.97469	12.9345	7.211	-5.01809	-15.5467	-72.7306	-87.1041	-25.0715	-8.00192	-6.1685	1.05165	3.31448	-0.127596	0.669848	3.1328	2.07	1.29474	-3.89697	-7.55236	-5.39956	-3.72193	-5.42915	0.311823	8.93056	4.61998	-8.45225	-10.5418	-2.53681	-4.46451	-7.90291	-5.55158	1.52093	14.2366	19.5422	10.3284	7.24014	11.897	8.18358	4.22486	-2.56734	-9.13804	-11.0731	-8.914	-1.31261	1.82305
-0.394457	4.57248	2.28994	-12.7585	-12.6216	-4.23808	-3.0304	1.79537	1.88117	-1.92172	-2.82678	-5.22241	-2.4479	2.09508	3.62388	4.32388	-1.02623	-6.33182	-2.69189	1.29051	1.13452	0.696857	0.382042	1.0557	2.89858	4.98667	4.97272	3.89445	-1.35662	-6.20381	-4.85631	-2.40824	-2.82993	0.612102	24.8293	75.9092	57.0909	-6.92262	-23.3296	-21.2017	-12.2085	-5.08063	0.0432626	-2.94325	-5.35686	-3.56556	-1.55596	-5.71354	-13.9296	-8.27096
-5.11629	-2.55186	1.80065	8.10195	0.60673	-17.6335	-13.6144	-0.914589	-4.73763	-2.68854	-3.75463	-11.5097	7.35294	13.0997	-7.8645	-23.804	-26.3233	-14.6678	-2.71064	-0.85179	-0.39725	1.28629	0.221238	-15.8412	-14.4315	-3.35755	4.04212	6.81076	7.99504	26.5789	15.7148	-21.2941	-32.1883	-11.7151	18.2952	77.8241	79.4569	0.0226725	-25.1116	-7.8733	1.23795	4.55726	-0.82867	-4.66386	-8.70661	-10.6243	9.55792	22.9854	3.54913	-6.62725
1.91978	-1.18866	-20.5116	-101.584	-95.4187	-12.8163	4.3839	6.10734	-2.04447	-5.93102	-5.99291	-4.42279	-4.90985	-6.56072	-2.58572	1.93293	3.25897	1.14613	0.680191	-0.710169	-4.04585	0.186719	2.77907	2.72778	4.96008	2.22687	0.0146242	-2.79864	-1.82816	0.329702	0.686658	6.92809	5.69572	0.959039	0.183594	7.28633	21.7631	16.5202	1.82376	-17.0346	-31.4265	-19.3807	-5.51542	14.5333	20.6507	9.01517	2.50178	0.291986	58.3534	79.7631
-1.34746	0.00611326	-3.09774	-9.10589	-10.1036	-14.9426	-19.9961	-22.3063	-20.5921	0.0654761	7.28041	-1.66406	-6.30582	-13.0241	-7.07865	1.8112	13.9965	16.0962	5.93478	3.47115	-9.26931	-13.4066	0.532133	6.03079	1.80517	-13.3352	-28.0343	-16.4246	-0.743633	10.0037	3.57181	-2.90222	23.8236	27.7388	1.06115	-7.12719	-0.0755956	5.33241	-8.52055	-19.6595	-7.63314	0.609153	0.632791	-1.16396	-4.82423	-2.54111	2.81433	4.01605	17.1732	72.2058
16.536	10.3706	-0.0981721	-7.4339	-4.43863	4.08899	5.2079	6.86953	-0.115777	-14.1702	-12.1539	4.76903	5.14269	-10.5039	-14.631	-8.71467	-3.38856	3.07611	10.5341	7.49407	1.86019	-1.71833	-0.513751	8.92279	9.16302	-3.4712	-9.56653	-5.50139	2.2951	-1.44482	-8.02406	-3.33239	0.486987	2.07027	-5.25071	-1.36276	5.27067	-0.296776	-21.9534	-22.029	3.53107	3.39724	-9.27998	-12.3012	-1.65496	1.82882	1.00161	-2.65094	-6.50336	-13.1176
-4.54139	-2.52859	0.329046	-1.3941	-3.22534	-3.15233	1.02276	2.44693	0.00644625	2.45896	-0.611113	-2.36929	-1.00864	-1.00507	0.650774	0.593765	-0.73425	-2.29704	0.210884	2.35616	-0.22349	-1.79928	-2.52275	-3.44908	-1.32453	0.000853366	-0.420223	-0.192013	-0.882606	-0.595826	0.946821	-0.543678	-4.48164	-0.504541	32.7277	81.3363	51.8297	-3.11155	-11.4439	-15.47	-11.8878	-1.0595	14.5557	13.4912	2.27433	-1.08598	-0.728065	-5.55155	-10.9232	-5.5981
-2.40071	-13.8036	-29.4553	-13.9142	16.1594	10.21	-11.2011	-27.3387	-25.7225	-10.4762	-1.9997	6.03637	6.45733	2.70845	-0.81413	-3.35413	0.562938	9.54878	29.0705	24.7976	-2.85195	-7.89512	-2.73753	-7.64443	-28.1611	-18.4827	6.40012	11.2257	14.5391	14.5162	16.7762	10.3735	-16.1785	-24.1122	16.1098	90.3005	68.6718	13.8329	26.3513	12.2012	-10.1568	-20.7535	-26.4798	-4.64215	16.9067	2.18181	-20.1168	-17.7257	4.45693	28.1844
7.09573	-33.2419	-62.8242	-30.5395	-8.89062	-4.97242	-2.24548	-2.40316	-6.09335	-6.82289	-0.263475	0.628371	-3.33198	-4.04373	-2.15243	-0.851656	-1.54751	-3.016	-16.0108	-26.9144	-14.9198	-1.75685	0.517775	1.33576	4.23442	3.0576	0.6221	5.75321	8.82126	1.49045	0.651244	6.88865	-0.837015	-8.66055	-1.32708	4.86371	5.67196	6.31625	7.1819	51.913	90.7335	44.1603	-7.88889	-26.2029	-32.6253	-20.5964	-8.02158	-6.48513	-8.98153	-10.9123
2.16087	1.80309	-2.5831	-4.86681	2.22909	8.94702	11.8664	18.7573	22.534	11.2718	2.07964	-2.14491	-18.1261	-30.0474	-22.5188	-10.2825	-3.59368	-0.768423	-1.10259	-2.76518	0.432237	4.56847	1.54792	-1.42497	-1.80058	-0.909963	-0.90306	-1.32606	3.7093	7.21227	3.32931	-1.99858	-5.68766	-6.57603	-1.66898	36.0954	106.572	105.46	22.6174	-19.3663	-15.6146	-13.2179	-9.03974	-9.29335	-4.67914	11.7287	11.6599	-3.00603	-5.82762	-7.3967
-7.83482	-6.49007	-8.09949	-7.96148	-2.58526	-0.262607	6.63547	3.42817	-3.10731	1.53518	0.641339	-0.380839	1.94381	3.36716	-3.08167	-2.49231	4.44402	6.2296	1.6758	-6.75671	-5.65108	2.70315	5.55526	3.60103	3.85388	2.19949	-3.64306	-4.73357	-4.80812	-4.55189	-0.426146	1.6532	1.41476	-5.23434	5.19294	93.6481	109.81	17.6077	-21.4926	-18.6056	-7.07994	-1.08302	-0.93861	0.212023	0.739093	-1.45792	2.97288	6.90701	1.38105	-1.58914
-16.8917	-16.0846	-6.3211	4.82791	-0.112973	-5.51556	-1.51762	0.161766	-0.714602	-0.590955	-0.661862	-2.17733	1.17388	5.30862	-0.370668	-4.51537	8.56108	-17.8835	-48.3384	-18.2648	5.44589	2.208	-5.46608	-6.1877	-0.188029	5.56218	3.98402	-2.41222	-1.32942	5.62443	10.9881	17.0602	14.1198	10.1427	21.5325	17.3887	-12.1228	-22.2299	-6.91911	0.920597	-0.161595	-0.713378	2.00464	7.15413	2.99806	5.59567	16.1789	14.6055	3.9621	-8.18666
mean eye speed (deg/frame):
0.248214	0.220653	0.216013	0.218032	0.211834	0.180808	0.175419	0.190216	0.187972	0.185216	0.195003	0.193993	0.204053	0.190014	0.185829	0.195347	0.171848	0.19472	0.195921	0.162328	0.16918	0.178182	0.171356	0.186942	0.168265	0.185743	0.200158	0.206067	0.208335	0.244632	0.293681	0.282706	0.33424	0.39762	0.415527	0.556044	0.537337	0.395295	0.365707	0.36772	0.333177	0.29567	0.278962	0.270491	0.248159	0.251605	0.278856	0.26902	0.282818	0.287236
SEM of eye speed:
0.0279647	0.0298002	0.0236618	0.0222599	0.0202382	0.0167168	0.0127117	0.0149346	0.0156137	0.0161432	0.0190566	0.0199712	0.0160079	0.0140452	0.0182067	0.018001	0.0124827	0.0142454	0.0158916	0.011625	0.0151856	0.0177549	0.0130459	0.0145006	0.013191	0.0127412	0.0148833	0.0162752	0.0172188	0.0192059	0.0278104	0.0269309	0.0275022	0.0341428	0.0321223	0.0406899	0.0372643	0.0285092	0.0214223	0.0229421	0.0255655	0.0199523	0.0187281	0.017786	0.0164945	0.0166805	0.0181349	0.0185326	0.0216774	0.0247936
[truncated: 40 more columns]

## Sheet: ext8b
Time around opto onset (secs):
	-1	-0.989967	-0.979933	-0.9699	-0.959866	-0.949833	-0.939799	-0.929766	-0.919732	-0.909699	-0.899666	-0.889632	-0.879599	-0.869565	-0.859532	-0.849498	-0.839465	-0.829431	-0.819398	-0.809365	-0.799331	-0.789298	-0.779264	-0.769231	-0.759197	-0.749164	-0.73913	-0.729097	-0.719064	-0.70903	-0.698997	-0.688963	-0.67893	-0.668896	-0.658863	-0.648829	-0.638796	-0.628763	-0.618729	-0.608696	-0.598662	-0.588629	-0.578595	-0.568562	-0.558528	-0.548495	-0.538462	-0.528428	-0.518395
Starting eye position in azimuth(deg)	Azimuthal displacement (deg):
-4.97934	-3.61799	-3.607	-3.44736	-3.28772	-3.19658	-3.26732	-3.33807	-3.40881	-3.28112	-3.14801	-3.0149	-3.11459	-3.33723	-3.55987	-3.49118	-2.83232	-2.17347	-1.51828	-1.41931	-1.32034	-1.22138	-1.07847	-0.915592	-0.752717	-0.613654	-0.516261	-0.418867	-0.33796	-0.655668	-0.973375	-1.29108	-1.39175	-1.40832	-1.4249	-1.34279	-1.11069	-0.878594	-0.655605	-0.548514	-0.441423	-0.334332	-0.362758	-0.435414	-0.508071	-0.578439	-0.645773	-0.713108	-0.788571	-0.932556
-4.85486	-0.590538	-0.515804	-0.441069	-0.369581	-0.307877	-0.246173	-0.184469	-0.2488	-0.322587	-0.396375	-0.439011	-0.461416	-0.48382	-0.500515	-0.502692	-0.50487	-0.507048	-0.415795	-0.320989	-0.226184	-0.167476	-0.129123	-0.0907711	-0.0968967	-0.199525	-0.302154	-0.404816	-0.344603	-0.283858	-0.223112	-0.177851	-0.140127	-0.102403	-0.0797799	-0.0853658	-0.0909517	-0.0948498	-0.0436089	0.00763212	0.0588731	0.0541169	0.0260151	-0.00208674	0.0206732	0.125779	0.230885	0.330788	0.353128	0.375469
-3.38226	-0.123203	-0.152511	-0.18182	-0.211128	-0.247459	-0.2847	-0.32194	-0.327546	-0.308935	-0.290323	-0.275459	-0.272301	-0.269143	-0.265985	-0.241327	-0.214762	-0.188196	-0.15807	-0.125566	-0.0930625	-0.0749659	-0.0947311	-0.114496	-0.134261	-0.149405	-0.164315	-0.179224	-0.196861	-0.216081	-0.235301	-0.246111	-0.238096	-0.230082	-0.222068	-0.293872	-0.366902	-0.439932	-0.440899	-0.405712	-0.370525	-0.32061	-0.242354	-0.164099	-0.0876499	-0.109576	-0.131502	-0.153428	-0.177903	-0.203474
-4.55947	-0.375825	-0.495591	-0.513814	-0.412895	-0.311975	-0.198454	-0.0050063	0.188441	0.381889	0.485993	0.569446	0.652898	0.650606	0.560239	0.469871	0.382953	0.312953	0.242953	0.172953	0.286217	0.432992	0.579766	0.64403	0.632578	0.621127	0.599921	0.540305	0.480689	0.421073	0.602258	0.816721	1.03118	1.14223	1.17024	1.19825	1.23048	1.2764	1.32232	1.36825	1.25674	1.12999	1.00325	1.06821	1.2676	1.46699	1.57392	1.42939	1.28487	1.14034
-5.22488	-0.586323	-0.581096	-0.575894	-0.57127	-0.566646	-0.562021	-0.551678	-0.539084	-0.52649	-0.533229	-0.569748	-0.606267	-0.624505	-0.416243	-0.207981	0.000281312	0.0159867	-0.0322383	-0.0804633	-0.117293	-0.138819	-0.160345	-0.185615	-0.241863	-0.29811	-0.354358	-0.404035	-0.451901	-0.499768	-0.537229	-0.562476	-0.587723	-0.648171	-0.923033	-1.19789	-1.47276	-1.32141	-1.07464	-0.827872	-0.736293	-0.804219	-0.872145	-0.888476	-0.660191	-0.431906	-0.203622	-0.178252	-0.188621	-0.19899
-5.01948	0.561587	0.644088	0.738726	0.913722	1.08872	1.26371	1.19865	1.07811	0.957572	0.922254	0.976233	1.03021	1.08486	1.14287	1.20089	1.25891	1.2166	1.15594	1.09528	1.04561	1.00602	0.966425	0.934516	0.933809	0.933103	0.932396	0.862948	0.784003	0.705057	0.666859	0.661379	0.655899	0.643902	0.610175	0.576447	0.54272	0.574275	0.612148	0.650021	0.581357	0.437992	0.294627	0.200961	0.24593	0.290899	0.335868	0.348968	0.360211	0.371454
-7.00133	-5.53964	-5.57315	-5.62049	-5.66783	-5.71533	-5.76298	-5.81062	-5.83173	-5.75738	-5.68303	-5.60868	-5.83288	-6.09077	-6.34865	-6.52939	-6.65305	-6.77671	-6.80621	-6.55439	-6.30256	-6.05074	-5.89231	-5.74072	-5.58912	-4.42659	-2.61183	-0.797072	0.547248	0.70498	0.862712	1.02044	0.93541	0.841557	0.747704	0.738779	0.777416	0.816053	0.734353	0.393461	0.0525694	-0.288453	-0.394223	-0.499679	-0.605136	-0.687968	-0.759864	-0.831761	-0.868452	-0.83983
-6.17413	-1.01065	-0.983215	-0.952909	-0.922604	-0.938727	-1.03156	-1.12438	-1.20669	-1.11836	-1.03003	-0.941708	-0.909668	-0.898009	-0.88635	-0.880714	-0.883736	-0.886759	-0.892765	-0.92848	-0.964194	-0.999909	-0.946815	-0.866791	-0.786768	-0.724121	-0.683287	-0.642453	-0.580183	-0.367073	-0.153964	0.0591453	-0.153629	-0.472543	-0.791457	-0.898926	-0.774146	-0.649365	-0.564153	-0.690429	-0.816706	-0.942983	-0.877312	-0.773343	-0.669373	-0.56727	-0.466963	-0.366656	-0.319686	-0.498968
-3.87829	0.529784	0.496661	0.461457	0.419695	0.377933	0.336171	0.364123	0.398392	0.432661	0.398045	0.317115	0.236185	0.17551	0.168502	0.161493	0.154484	0.12393	0.0921379	0.060346	0.041481	0.0301714	0.0188617	0.0316062	0.0986009	0.165596	0.23259	0.121219	0.00680954	-0.1076	-0.133715	-0.11521	-0.0967048	-0.0162065	0.184441	0.385088	0.581855	0.546141	0.510427	0.474713	0.456119	0.444951	0.433783	0.357949	0.173657	-0.0106347	-0.185003	-0.169167	-0.153331	-0.137494
-4.06333	0.0656976	0.0016631	-0.00214431	0.0272674	0.0566791	0.0750104	0.0698574	0.0647044	0.0595496	0.148248	0.237262	0.326276	0.268948	0.142015	0.0150814	-0.058133	-0.0332061	-0.00827921	0.0141485	-0.0447887	-0.103726	-0.162663	-0.15764	-0.1266	-0.0955603	-0.126765	-0.256602	-0.386439	-0.510786	-0.55344	-0.596095	-0.638749	-0.405295	-0.0768422	0.25161	0.323201	0.0401847	-0.242832	-0.483889	-0.330449	-0.17701	-0.0235697	-0.0407194	-0.106778	-0.172836	-0.204245	-0.193855	-0.183465	-0.15836
-8.03818	-0.901058	-0.870731	-0.840405	-0.85344	-0.921996	-0.990552	-1.04363	-0.977135	-0.910638	-0.844142	-0.841333	-0.854885	-0.868436	-0.978901	-1.19791	-1.41693	-1.6559	-2.00999	-2.36409	-2.71818	-2.76135	-2.7403	-2.71924	-2.71212	-2.71866	-2.7252	-2.73596	-2.76586	-2.79575	-2.82564	-2.71719	-2.58658	-2.45596	-2.40411	-2.41988	-2.43565	-2.45839	-2.5067	-2.55502	-2.60334	-2.63018	-2.65451	-2.67884	-2.71957	-2.77262	-2.82566	-2.85986	-2.83669	-2.81351
-5.60628	-0.270351	-0.373236	-0.284838	-0.17487	-0.064902	-0.0215904	-0.0276017	-0.033613	-0.0643749	-0.167155	-0.269935	-0.372714	-0.190638	0.012278	0.215194	0.332303	0.394065	0.455827	0.526053	0.617623	0.709193	0.800763	0.750176	0.694433	0.63869	0.601594	0.574939	0.548284	0.571468	0.701973	0.832477	0.963077	0.934365	0.905456	0.876548	0.852524	0.83086	0.809197	0.786251	0.760926	0.735602	0.712201	0.74825	0.784299	0.820349	0.930086	1.0703	1.21052	1.27381
-6.743	-1.22504	-1.22429	-1.25717	-1.29005	-1.32292	-1.29596	-1.24789	-1.19981	-1.21484	-1.31691	-1.41898	-1.48881	-1.25604	-1.02327	-0.790502	-0.624778	-0.478816	-0.332854	-0.260209	-0.277751	-0.295293	-0.333802	-0.513307	-0.692812	-0.872317	-0.955778	-1.01605	-1.07632	-1.02868	-0.864873	-0.701065	-0.562178	-0.551614	-0.54105	-0.530485	-0.420519	-0.291433	-0.162346	-0.176955	-0.327028	-0.477101	-0.611311	-0.680368	-0.749424	-0.818481	-0.803293	-0.775723	-0.748153	-0.763729
-6.22658	1.42397	1.33732	1.38159	1.60279	1.824	2.03321	2.14164	2.25008	2.35851	2.31356	2.22593	2.13831	2.10078	2.12244	2.14409	2.20034	2.47924	2.75815	3.03706	3.09121	3.09453	3.09784	3.15291	3.2615	3.3701	3.48893	3.65861	3.8283	3.99798	3.95654	3.87745	3.79836	3.72932	3.66938	3.60945	3.56781	3.59902	3.63022	3.66143	3.5894	3.50353	3.41766	3.1656	2.78185	2.39809	2.05764	1.859	1.66036	1.46171
-7.00044	-1.20427	-1.12942	-1.09014	-1.18001	-1.26988	-1.35975	-1.12944	-0.860369	-0.591296	-0.563006	-0.714117	-0.865227	-0.956983	-0.869822	-0.782661	-0.6955	-0.669767	-0.649001	-0.628236	-0.569915	-0.487197	-0.404479	-0.335921	-0.303366	-0.270811	-0.238257	-0.244424	-0.252276	-0.260127	-0.271553	-0.284996	-0.298439	-0.285759	-0.216386	-0.147014	-0.0776422	0.0126032	0.103028	0.193452	0.241173	0.268102	0.295031	0.306545	0.289252	0.27196	0.255433	0.269184	0.282936	0.296687
-7.11315	3.19485	3.24388	3.2421	3.24032	3.23854	3.18374	3.12749	3.07124	3.14435	3.28729	3.43022	3.53652	3.56859	3.60066	3.63193	3.54078	3.44964	3.3585	3.28351	3.21604	3.14856	3.08767	3.0383	2.98892	2.94933	3.14608	3.34284	3.53959	3.52774	3.43307	3.33841	3.34037	3.48922	3.63807	3.77633	3.77991	3.78349	3.78708	3.59544	3.33838	3.08131	2.90941	2.8504	2.7914	2.76	2.96128	3.16256	3.36384	3.46481
-6.94833	-1.60972	-1.71396	-1.8182	-1.9399	-2.07513	-2.21037	-2.28545	-2.16914	-2.05283	-1.93653	-1.92116	-1.91514	-1.90913	-1.89884	-1.88565	-1.87246	-1.84031	-1.7575	-1.67468	-1.59187	-1.58195	-1.57599	-1.57003	-1.58156	-1.60339	-1.62521	-1.69145	-1.85863	-2.02582	-2.19301	-2.34041	-2.48743	-2.63446	-2.54769	-2.34186	-2.13604	-2.0161	-2.06388	-2.11166	-2.15945	-2.20759	-2.25573	-2.30387	-2.31597	-2.31231	-2.30866	-2.22572	-2.00886	-1.792
-5.13727	0.098365	-0.00137887	0.0380999	0.106317	0.174535	0.199798	0.183782	0.167766	0.185645	0.351858	0.518072	0.684285	0.669229	0.625169	0.581109	0.489932	0.359118	0.228303	0.110857	0.0410351	-0.0287864	-0.0986079	-0.132951	-0.163142	-0.193333	-0.169372	-0.105594	-0.0418158	0.0171936	0.0620736	0.106954	0.151834	0.336429	0.531801	0.727172	0.809065	0.818238	0.827411	0.824387	0.79084	0.757293	0.723746	0.667689	0.610732	0.553776	0.555285	0.58931	0.623335	0.654626
-5.6615	-0.722488	-0.727816	-0.714982	-0.697292	-0.679603	-0.6939	-0.744257	-0.794613	-0.823959	-0.730538	-0.637117	-0.543695	-0.436813	-0.32702	-0.217226	-0.237061	-0.384853	-0.532646	-0.672458	-0.775747	-0.879035	-0.982323	-1.21682	-1.47351	-1.73019	-1.97727	-2.21603	-2.45479	-2.63981	-2.62564	-2.61146	-2.59728	-2.59275	-2.58943	-2.58612	-2.55653	-2.50708	-2.45764	-2.36612	-2.14539	-1.92465	-1.70392	-1.70971	-1.73475	-1.75979	-1.72138	-1.64116	-1.56093	-1.48008
-8.04321	0.657589	0.668553	0.718806	0.778638	0.838471	0.837986	0.772169	0.706352	0.651058	0.65265	0.654243	0.655836	0.643976	0.6295	0.615024	0.664772	0.775438	0.886105	0.92012	0.625805	0.331489	0.037173	0.0644426	0.139632	0.214821	0.186502	0.0722461	-0.0420094	-0.138258	-0.171562	-0.204865	-0.238169	-0.254164	-0.26831	-0.282456	-0.208958	-0.0718755	0.065207	0.178168	0.220881	0.263594	0.306307	0.288956	0.267543	0.24613	0.265674	0.311108	0.356541	0.373021
-8.88029	-0.315843	-0.253428	-0.177511	-0.101594	-0.0337406	-0.096584	-0.159427	-0.222271	-0.258769	-0.285971	-0.313173	-0.339857	-0.365809	-0.391761	-0.40539	-0.296344	-0.187298	-0.0782521	-0.115008	-0.194744	-0.274479	-0.327078	-0.346293	-0.365508	-0.382649	-0.385206	-0.387762	-0.390319	-0.409387	-0.432443	-0.455499	-0.386171	-0.217384	-0.0485975	0.0762995	-0.033368	-0.143036	-0.252703	-0.222894	-0.166253	-0.109611	-0.107508	-0.156822	-0.206136	-0.229686	-0.143956	-0.0582255	0.0275045	0.0964267
-6.11029	0.979508	0.755092	0.501666	0.24824	0.115384	0.0825847	0.049785	0.0554749	0.19562	0.335765	0.47591	0.297342	0.0828156	-0.131711	-0.120295	0.0549639	0.230223	0.340884	0.263534	0.186185	0.108835	0.0139025	-0.0823174	-0.178537	-0.0291061	0.275523	0.580153	0.792456	0.777496	0.762535	0.747574	0.663747	0.577418	0.491088	0.00996045	-0.687518	-1.385	-1.86005	-1.86688	-1.87372	-1.88056	-1.37719	-0.872866	-0.368543	-0.153126	-0.0741891	0.00474765	0.0456523	0.0175237
-3.42183	-1.04523	-0.957713	-0.870198	-0.782683	-0.80689	-0.846278	-0.885665	-0.922368	-0.956931	-0.991494	-0.995149	-0.899565	-0.80398	-0.708396	-0.674039	-0.645475	-0.616912	-0.513846	-0.358923	-0.204	-0.111356	-0.186539	-0.261721	-0.336904	-0.354379	-0.368607	-0.382834	-0.367883	-0.335259	-0.302634	-0.277631	-0.270095	-0.262558	-0.255021	-0.262664	-0.270619	-0.278573	-0.245437	-0.190747	-0.136058	-0.0724492	0.00870785	0.0898649	0.169724	0.151412	0.1331	0.114788	0.145173	0.197527
-7.2514	-1.75993	-1.68571	-1.71153	-1.73735	-1.76201	-1.74644	-1.73088	-1.71531	-1.71358	-1.71751	-1.72145	-1.70588	-1.65921	-1.61253	-1.55246	-1.28767	-1.02288	-0.758094	-0.666395	-0.634747	-0.603099	-0.715833	-1.02919	-1.34255	-1.61692	-1.51786	-1.4188	-1.31974	-0.902192	-0.392493	0.117206	0.462576	0.60844	0.754303	0.907191	1.10805	1.30892	1.50978	1.53885	1.5273	1.51575	1.44094	1.29894	1.15693	1.03581	1.02364	1.01147	0.999295	0.902828
-9.72873	1.16686	1.1429	0.978347	0.813796	0.649245	0.720605	0.823014	0.925423	0.996055	1.0417	1.08734	1.08128	0.907717	0.73415	0.560583	0.588851	0.635421	0.68199	0.793559	0.949755	1.10595	1.2237	1.23698	1.25026	1.26354	1.13145	0.991713	0.851979	0.811989	0.831568	0.851147	0.83191	0.723028	0.614146	0.505264	0.564073	0.625748	0.687422	0.611152	0.463584	0.316017	0.206373	0.171902	0.13743	0.105114	0.20231	0.299505	0.3967	0.395668
-7.05204	0.96322	0.870761	0.693257	0.515753	0.387434	0.446826	0.506219	0.565611	0.45651	0.325231	0.193951	0.0549324	-0.090052	-0.235036	-0.389398	-0.573325	-0.757253	-0.941181	-0.923712	-0.887979	-0.852246	-0.734985	-0.562894	-0.390803	-0.266003	-0.266537	-0.26707	-0.267604	-0.24317	-0.217422	-0.191675	-0.203755	-0.23795	-0.272146	-0.275399	-0.208844	-0.14229	-0.0757351	-0.0940937	-0.113905	-0.133716	-0.170208	-0.215133	-0.260058	-0.302227	-0.339052	-0.375877	-0.411985	-0.40497
-6.53369	0.113837	0.284453	0.319927	0.350997	0.382067	0.38431	0.370995	0.35768	0.339333	0.310562	0.281791	0.252909	0.112439	-0.0279626	-0.168364	-0.210024	-0.20578	-0.201535	-0.183137	-0.139435	-0.0957324	-0.0530513	-0.038722	-0.0243928	-0.0100636	0.00311311	0.0158322	0.0285513	0.0508348	0.0879611	0.125087	0.159022	0.149175	0.139327	0.12948	0.20717	0.314982	0.422793	0.209679	-0.437559	-1.0848	-1.68221	-1.83665	-1.99109	-2.14553	-2.02364	-1.8225	-1.62137	-1.36184
-5.26844	0.00906854	0.00782714	0.00658574	-0.88054	-1.90935	-2.93817	-3.26176	-2.98018	-2.6986	-2.35028	-1.76425	-1.17823	-0.592201	-0.474361	-0.411283	-0.348205	-0.332592	-0.352592	-0.372591	-0.389268	-0.396103	-0.402938	-0.409773	-0.503252	-0.603409	-0.703566	-0.930577	-1.24058	-1.55059	-1.77879	-1.80234	-1.82589	-1.84944	-1.8629	-1.87596	-1.88901	-1.4198	-0.676564	0.0666711	0.551286	0.483093	0.4149	0.346707	0.227528	0.108081	-0.0113659	0.0237195	0.134627	0.245535
-3.63367	-0.96995	-0.492378	-0.125659	-0.0900462	-0.054434	-0.0188217	-0.45064	-0.916635	-1.38263	-1.5644	-1.56286	-1.56132	-1.56841	-1.59726	-1.6261	-1.65494	-1.34059	-1.0138	-0.687003	-0.575417	-0.584312	-0.593206	-0.595807	-0.584858	-0.573909	-0.562966	-0.47736	-0.391626	-0.305891	-0.303343	-0.340982	-0.378622	-0.387075	-0.341401	-0.295728	-0.249491	-0.18586	-0.122228	-0.0585966	-0.093504	-0.169164	-0.244824	-0.336637	-0.454417	-0.572198	-0.67862	-0.620403	-0.562186	-0.503969
-7.2978	0.832521	0.799693	0.766866	0.734039	0.770711	0.81103	0.851349	0.841499	0.801703	0.761908	0.751378	0.806832	0.862285	0.917739	0.912837	0.90691	0.900984	0.956788	1.04448	1.13217	1.18399	1.16629	1.14859	1.12988	1.05048	0.971084	0.891685	0.868292	0.869762	0.871232	0.880059	0.901223	0.922387	0.940868	0.907988	0.875109	0.84223	0.886637	0.960255	1.03387	1.1183	1.21851	1.31871	1.40918	1.39175	1.37433	1.35691	1.3365	1.31514
-9.59617	-0.825374	-0.804627	-0.783881	-0.835698	-0.925264	-1.01483	-0.932813	-0.515988	-0.0991642	0.313572	0.456013	0.598454	0.740895	0.46181	-0.00580586	-0.473422	-0.77242	-0.786771	-0.801121	-0.809475	-0.699072	-0.588669	-0.478266	-0.441587	-0.432995	-0.424403	-0.36809	-0.241719	-0.115347	0.00383913	0.0417605	0.0796818	0.117603	0.226922	0.359122	0.491322	0.508004	0.376668	0.245333	0.130214	0.140626	0.151038	0.161449	-0.0632243	-0.350215	-0.637205	-0.6067	-0.220329	0.166043
-6.74603	0.240433	0.145616	0.0507986	0.0634	0.197902	0.332403	0.449415	0.466901	0.484387	0.501874	0.435391	0.351162	0.266933	0.268863	0.356407	0.44395	0.517976	0.531503	0.54503	0.558556	0.738582	0.946005	1.15343	1.33769	1.5018	1.66591	1.80036	1.82701	1.85367	1.88032	1.82646	1.76284	1.69922	1.67349	1.6766	1.67971	1.66712	1.60718	1.54724	1.4873	1.2363	0.969813	0.703329	0.548448	0.46763	0.386812	0.347001	0.411527	0.476053
-4.51297	0.106081	0.156414	0.181618	0.171438	0.161258	0.151178	0.142028	0.132879	0.12373	0.101214	0.0747586	0.0483032	0.0244186	0.00369576	-0.0170271	-0.0157552	0.133384	0.282523	0.431662	0.368678	0.25449	0.140302	0.116023	0.188521	0.261018	0.315066	0.274135	0.233203	0.192271	0.306726	0.451062	0.595398	0.632747	0.56925	0.505752	0.420277	0.244544	0.0688113	-0.106922	-0.153041	-0.180115	-0.207189	-0.213965	-0.203995	-0.194025	-0.1958	-0.237119	-0.278437	-0.319756
-6.25458	-0.131545	-0.258653	-0.261619	-0.264585	-0.267551	-0.437028	-0.617413	-0.797799	-0.86111	-0.851001	-0.840892	-0.780943	-0.602239	-0.423536	-0.244833	-0.255263	-0.271204	-0.287145	-0.163678	0.0356037	0.234885	0.279984	0.0103257	-0.259333	-0.528075	-0.608894	-0.689714	-0.770533	-0.717056	-0.600646	-0.484235	-0.470328	-0.637111	-0.803893	-0.961331	-0.88233	-0.803328	-0.724326	-0.786449	-0.905079	-1.02371	-1.08251	-1.04974	-1.01697	-0.98564	-0.973216	-0.960792	-0.948367	-0.790496
-3.81203	-0.454872	-0.469505	-0.495933	-0.52236	-0.548787	-0.852478	-1.25655	-1.66062	-1.88552	-1.85286	-1.8202	-1.7689	-1.53195	-1.295	-1.05805	-1.09195	-1.20795	-1.32395	-1.37984	-1.36027	-1.3407	-1.31855	-1.27824	-1.23792	-1.19761	-1.04432	-0.862871	-0.681425	-0.583281	-0.576622	-0.569963	-0.585471	-0.719437	-0.853403	-0.98737	-0.997053	-0.981944	-0.966836	-0.932825	-0.880635	-0.828445	-0.757689	-0.608197	-0.458705	-0.309213	-0.321061	-0.357689	-0.394317	-0.410085
-6.49556	0.787191	0.868567	0.949942	0.897691	0.635279	0.372866	0.124209	0.0742315	0.0242539	-0.0257236	0.146302	0.393997	0.641692	0.799223	0.833187	0.867152	0.893245	0.846818	0.800392	0.753965	0.757163	0.774853	0.792542	0.742048	0.60989	0.477733	0.3731	0.450914	0.528727	0.606541	0.615656	0.608357	0.601057	0.557657	0.476409	0.395161	0.32192	0.289418	0.256917	0.224415	0.215862	0.211859	0.207857	0.318425	0.534177	0.749929	0.881493	0.670805	0.460117
-11.879	2.56115	2.55868	2.55622	2.60054	2.68748	2.77442	2.81193	2.65083	2.48973	2.32864	2.35539	2.40768	2.45996	2.52021	2.58681	2.6534	2.69157	2.63589	2.5802	2.52452	2.49119	2.45999	2.42879	2.35808	2.25987	2.16167	2.07356	2.01335	1.95315	1.89294	1.85586	1.82007	1.78429	1.7846	1.80677	1.82894	1.86929	1.95234	2.03538	2.11842	1.96433	1.80536	1.64639	1.19564	0.591819	-0.0119999	-0.412837	-0.405215	-0.397592
-7.36932	0.596168	0.57655	0.556932	0.537314	0.429367	0.313243	0.197119	0.178965	0.227134	0.275304	0.34435	0.469165	0.593981	0.718797	0.609549	0.487575	0.3656	0.380043	0.474785	0.569526	0.589998	0.441664	0.29333	0.144997	0.191523	0.241701	0.29188	0.242108	0.141451	0.0407931	0.0400179	0.234255	0.428491	0.616413	0.383001	0.149588	-0.0838244	-0.0450072	0.112821	0.270649	0.368632	0.365532	0.362432	0.36488	0.477516	0.590152	0.702789	0.676961	0.599655
-8.34104	5.02656	5.1803	5.31737	5.34867	5.37997	5.41126	5.2846	5.12143	4.95827	5.05777	5.4325	5.80723	6.09154	5.93239	5.77324	5.6141	5.55371	5.51137	5.46904	5.44156	5.4277	5.41384	5.46143	5.75099	6.04054	6.3301	6.35783	6.34938	6.34093	6.29219	6.21109	6.12999	6.08676	6.16631	6.24587	6.32542	6.31218	6.28996	6.26773	6.22318	6.16296	6.10274	6.10053	6.25606	6.41159	6.56712	6.08734	5.57054	5.05375
-8.59914	0.0258465	0.0401417	0.0850717	0.302042	0.519012	0.735983	0.787816	0.805155	0.822495	0.808311	0.763628	0.718945	0.657327	0.520767	0.384208	0.247648	0.262505	0.301933	0.341361	0.401821	0.480093	0.558365	0.623016	0.638654	0.654293	0.669931	0.804372	0.952967	1.10156	1.08441	0.94456	0.804705	0.648221	0.442026	0.23583	0.0296344	-0.0510929	-0.121898	-0.192703	-0.0758177	0.162201	0.40022	0.542571	0.443517	0.344463	0.245409	0.0777287	-0.0928198	-0.263368
-6.17841	0.120455	0.114366	0.109054	0.10423	0.0994048	0.10247	0.12479	0.14711	0.16943	0.134208	0.0973112	0.0604142	0.0443628	0.039646	0.0349292	0.0258358	0.00760451	-0.0106268	-0.0286296	-5.96583e-05	0.0285102	0.0570801	0.0503057	0.0269707	0.00363572	0.00562691	0.0532324	0.100838	0.147014	0.157042	0.167071	0.1771	0.17346	0.164347	0.155235	0.126221	0.0661028	0.0059843	-0.0549716	-0.126849	-0.198727	-0.270604	-0.305632	-0.328198	-0.350763	-0.38173	-0.424142	-0.466553	-0.500103
-10.118	0.579697	0.324996	0.138782	0.284391	0.43	0.57561	0.598132	0.598446	0.59876	0.433687	0.120882	-0.191923	-0.423065	-0.336054	-0.249043	-0.162032	-0.216363	-0.289911	-0.363459	-0.375231	-0.33873	-0.302229	-0.251649	-0.155845	-0.0600415	0.0357622	-0.0802538	-0.216332	-0.35241	-0.572027	-0.848619	-1.12521	-1.31099	-1.25195	-1.19292	-1.13389	-1.13059	-1.13044	-1.13028	-1.11212	-1.08329	-1.05446	-0.924828	-0.564144	-0.203461	0.157223	0.0840959	0.00203214	-0.0800316
-3.11099	0.0660483	0.0812404	0.0959643	0.110055	0.124147	0.134996	0.117085	0.0991742	0.0812633	0.0897348	0.105762	0.12179	0.13351	0.140142	0.146773	0.148584	0.119367	0.0901489	0.0609314	0.0923777	0.138005	0.183632	0.174259	0.108	0.0417412	-0.00768623	0.0264596	0.0606055	0.0947514	0.0602948	0.0131291	-0.0340366	-0.0802618	-0.125635	-0.171009	-0.241786	-0.41367	-0.585554	-0.757438	-0.703813	-0.618521	-0.533228	-0.402168	-0.234841	-0.0675147	0.0755666	0.139267	0.202968	0.266669
-6.93968	-0.299915	-0.272436	-0.244958	-0.254983	-0.293519	-0.332055	-0.337633	-0.243876	-0.150119	-0.0563625	-0.1087	-0.172849	-0.236998	-0.144493	0.0519014	0.248296	0.396251	0.421061	0.44587	0.47068	0.319681	0.161043	0.00240564	-0.0629156	-0.0744657	-0.0860158	-0.0792127	-0.0325857	0.0140413	0.0606683	0.0414643	0.0216981	0.00193194	-0.0865856	-0.209335	-0.332085	-0.381051	-0.292164	-0.203278	-0.116878	-0.128684	-0.140489	-0.152294	-0.205868	-0.277279	-0.348689	-0.445948	-0.58506	-0.724171
-9.10097	1.81736	1.97699	2.13663	2.20232	2.18071	2.15909	2.13104	2.07711	2.02318	1.96926	1.97051	1.97962	1.98874	2.01492	2.05499	2.09507	2.11895	2.08785	2.05675	2.02564	2.00525	1.98593	1.96661	1.87954	1.74434	1.60913	1.50029	1.46628	1.43227	1.39825	1.42661	1.45884	1.49106	1.46426	1.40094	1.33762	1.30837	1.36099	1.41361	1.46623	1.41462	1.36033	1.30603	1.29337	1.30305	1.31273	1.3176	1.31256	1.30753
-8.31165	5.32922	5.21808	5.10106	4.98404	4.91435	4.90443	4.89452	4.90229	5.04237	5.18246	5.32255	5.29773	5.23013	5.16252	5.01461	4.77795	4.5413	4.14679	2.86527	1.58375	0.302235	0.247734	0.449679	0.651624	0.751329	0.752085	0.75284	0.696005	0.384169	0.0723321	-0.239504	-0.605651	-0.980617	-1.35558	-1.60625	-1.75159	-1.89694	-1.98133	-1.84629	-1.71126	-1.57622	-1.44084	-1.30541	-1.16998	-1.01469	-0.844672	-0.674658	-0.568591	-0.653783
-6.8434	0.257638	0.305048	0.354733	0.404417	0.448834	0.489686	0.530539	0.537983	0.456189	0.374395	0.292601	0.255708	0.221008	0.186308	0.149255	0.110816	0.0723777	0.0235576	-0.0488572	-0.121272	-0.193687	-0.224264	-0.254273	-0.284282	-0.315027	-0.346146	-0.377265	-0.39008	-0.36716	-0.34424	-0.320671	-0.264913	-0.209156	-0.153398	-0.0769564	0.00852761	0.0940116	0.133175	0.0941032	0.0550317	0.0202976	0.063166	0.106034	0.148903	0.139857	0.111513	0.0831679	0.0600784	0.0447078
-5.53928	-0.294666	-0.258439	-0.222212	-0.218867	-0.251373	-0.283879	-0.298285	-0.217262	-0.136238	-0.0552148	-0.0239655	-0.00251639	0.0189328	0.0234314	0.0117457	5.99077e-05	0.00365305	0.0712957	0.138938	0.206581	0.237069	0.261938	0.286808	0.311474	0.33597	0.360465	0.373962	0.349739	0.325515	0.301292	0.266139	0.229795	0.193451	0.177567	0.176625	0.175684	0.19432	0.268985	0.343649	0.418314	0.469336	0.518715	0.568094	0.598121	0.615831	0.633541	0.622593	0.542197	0.461801
-9.79052	-0.108096	0.0409939	0.184285	0.314706	0.445127	0.575548	0.59307	0.609643	0.626216	0.68438	0.76324	0.842101	0.905713	0.94022	0.974727	1.00765	0.97833	0.949011	0.919692	0.783262	0.601122	0.418983	0.319896	0.358081	0.396266	0.437431	0.527011	0.616591	0.706172	0.745501	0.766625	0.787749	0.796256	0.786617	0.776978	0.77312	0.826898	0.880677	0.934455	0.774143	0.548877	0.323612	0.239803	0.333641	0.42748	0.498297	0.406985	0.315673	0.224361
-4.60065	0.298608	0.272622	0.246636	0.242943	0.251908	0.260872	0.275742	0.303516	0.331291	0.359066	0.330474	0.301596	0.272719	0.241632	0.209464	0.177295	0.154168	0.148053	0.141937	0.138124	0.213869	0.289615	0.36536	0.38682	0.385478	0.384135	0.376418	0.358311	0.340204	0.326207	0.375144	0.424081	0.473018	0.42083	0.332624	0.244417	0.219448	0.284203	0.348958	0.395629	0.268955	0.14228	0.0156059	-0.0126871	-0.0116812	-0.0106753	0.0206704	0.0896128	0.158555
-8.0219	1.3804	1.0957	0.811009	0.967196	1.15309	1.33899	1.47971	1.59189	1.70407	1.7476	1.62218	1.49677	1.37136	1.18884	1.00426	0.819669	0.727135	0.685023	0.642911	0.669195	0.839389	1.00958	1.1799	1.16368	1.14725	1.13082	1.10372	1.07159	1.03946	0.976495	0.857574	0.738653	0.615032	0.34636	0.0776881	-0.190984	-0.272832	-0.279268	-0.285705	-0.207289	0.00469158	0.216672	0.416981	0.448165	0.47935	0.510534	0.438945	0.332289	0.225634
-8.0804	-2.53311	-2.5274	-2.5217	-2.52061	-2.52648	-2.53235	-2.53497	-2.50019	-2.46541	-2.43063	-2.44864	-2.48371	-2.51877	-2.52136	-2.48121	-2.44107	-2.39646	-2.31672	-2.23699	-2.15725	-2.16393	-2.19372	-2.22351	-2.17015	-2.02112	-1.87209	-1.75137	-1.80307	-1.85476	-1.90646	-1.72161	-1.48558	-1.24955	-1.12692	-1.11853	-1.11013	-1.08683	-0.992855	-0.898879	-0.804902	-0.920093	-1.07068	-1.22127	-1.246	-1.15973	-1.07345	-0.997336	-0.960064	-0.922791
-3.13402	-0.578772	-0.580042	-0.593745	-0.607449	-0.647925	-0.738747	-0.829569	-0.918374	-0.922292	-0.926211	-0.930129	-0.967465	-1.01883	-1.0702	-1.05311	-0.924465	-0.795821	-0.674325	-0.672435	-0.670546	-0.668656	-0.678395	-0.692381	-0.706368	-0.663079	-0.538551	-0.414022	-0.296472	-0.249877	-0.203282	-0.156687	-0.10976	-0.0627306	-0.0157015	0.0344598	0.0885014	0.142543	0.174346	0.0471701	-0.0800055	-0.207181	-0.203874	-0.167696	-0.131519	-0.106288	-0.0929231	-0.0795586	-0.0745052	-0.114455
-4.79022	0.675808	0.677461	0.679115	0.723219	0.835505	0.947792	1.04727	0.94526	0.84325	0.74124	0.684334	0.643622	0.602909	0.595748	0.635519	0.67529	0.715364	0.758401	0.801438	0.844475	0.790403	0.70716	0.623917	0.622421	0.720819	0.819218	0.874417	0.630235	0.386053	0.14187	0.0900267	0.0856193	0.0812119	0.0840649	0.0946828	0.105301	0.138934	0.294055	0.449176	0.604298	0.542184	0.437246	0.332309	0.257291	0.210294	0.163297	0.129001	0.148002	0.167003
-3.98187	1.00475	0.875882	0.761766	0.854931	0.948096	1.04126	1.04309	1.01325	0.983412	1.0205	1.14868	1.27686	1.38863	1.35208	1.31553	1.27897	1.25195	1.22768	1.20341	1.17174	1.13127	1.0908	1.06004	1.09275	1.12545	1.15815	1.16933	1.17541	1.1815	1.19617	1.21977	1.24337	1.26209	1.25623	1.25038	1.24453	1.28072	1.32479	1.36886	1.39381	1.40132	1.40882	1.41234	1.39979	1.38723	1.37468	1.35838	1.34155	1.32472
-3.94122	-0.341963	-0.372134	-0.402304	-0.340968	-0.255651	-0.170334	-0.0434221	0.130696	0.304813	0.45662	0.481453	0.506286	0.531119	0.275726	-0.0388973	-0.353521	-0.516814	-0.529728	-0.542641	-0.551821	-0.54429	-0.536758	-0.529227	-0.51259	-0.494455	-0.47632	-0.467907	-0.467952	-0.467997	-0.487336	-0.576795	-0.666254	-0.755714	-0.710787	-0.649565	-0.588342	-0.515676	-0.434303	-0.35293	-0.30049	-0.335336	-0.370182	-0.405027	-0.37903	-0.3481	-0.31717	-0.343501	-0.407835	-0.472169
-3.51968	-1.25261	-1.21125	-0.91931	-0.627373	-0.335436	-0.345988	-0.42798	-0.509973	-0.637639	-0.813802	-0.989965	-1.1179	-1.00363	-0.889361	-0.775091	-0.863852	-0.990679	-1.11751	-1.14856	-1.09055	-1.03254	-0.99923	-1.06519	-1.13115	-1.1971	-1.14739	-1.08119	-1.015	-1.00732	-1.04726	-1.0872	-1.10151	-1.03119	-0.960869	-0.890546	-0.963624	-1.05115	-1.13868	-1.13746	-1.07316	-1.00886	-0.924216	-0.783326	-0.642435	-0.501544	-0.449587	-0.403145	-0.356703	-0.325056
-10.0744	-0.659483	-0.778349	-0.916242	-1.05413	-1.01541	-0.824128	-0.632842	-0.465624	-0.384957	-0.30429	-0.223623	-0.0997976	0.0291648	0.158127	0.27221	0.375054	0.477899	0.555441	0.557376	0.559311	0.561247	0.526928	0.489745	0.452563	0.438485	0.439629	0.440772	0.453448	0.495216	0.536984	0.578752	0.572	0.563225	0.55445	0.449589	0.289742	0.129894	0.0010724	-0.0609257	-0.122924	-0.184922	0.0107912	0.208286	0.405782	0.593348	0.776005	0.958663	1.02886	0.890428
-8.22352	0.0573518	-0.0696195	-0.140212	-0.201534	-0.262857	-0.257026	-0.192794	-0.128563	-0.0549111	0.0539862	0.162884	0.271781	0.283376	0.283186	0.282996	0.247606	0.185446	0.123287	0.071123	0.0499154	0.0287077	0.0075001	-0.0478825	-0.106031	-0.164179	-0.198006	-0.215699	-0.233392	-0.247776	-0.253534	-0.259291	-0.265049	-0.321744	-0.380656	-0.439568	-0.443797	-0.416509	-0.389221	-0.344227	-0.259899	-0.175572	-0.0912448	-0.0602588	-0.0297318	0.000795128	0.022779	0.0405079	0.0582367	0.0968534
-4.82978	-0.0474315	-0.0642401	-0.101935	-0.162252	-0.222569	-0.243033	-0.0480799	0.146873	0.341826	0.36016	0.34414	0.328119	0.323606	0.330008	0.33641	0.351362	0.402932	0.454503	0.506073	0.559625	0.613472	0.66732	0.650768	0.575773	0.500777	0.456966	0.522154	0.587341	0.652529	0.607043	0.549736	0.492429	0.377224	0.220016	0.0628092	-0.0703008	-0.133239	-0.196177	-0.259115	-0.221467	-0.176444	-0.131421	-0.129703	-0.155354	-0.181006	-0.161622	-0.0313275	0.0989675	0.229263
-6.41913	-0.738851	-0.710909	-0.682967	-0.655025	-0.769431	-0.928598	-1.08777	-1.17061	-1.15505	-1.13949	-1.11659	-1.036	-0.955411	-0.874822	-0.619888	-0.319706	-0.0195242	0.114218	0.0602788	0.00633953	-0.0391674	-0.0353787	-0.0315899	-0.0278012	0.0213025	0.0798781	0.138454	0.149161	0.112604	0.0760465	0.0395202	0.00313487	-0.0332504	-0.0696357	-0.0315023	0.0187338	0.0689699	-0.0140679	-0.212318	-0.410569	-0.528224	-0.34703	-0.165836	0.0153578	-0.0529623	-0.151039	-0.249116	-0.199621	-0.0385769
-7.3646	-0.614542	-0.619543	-0.636896	-0.65425	-0.660852	-0.587022	-0.513192	-0.439362	-0.444898	-0.470403	-0.495909	-0.524774	-0.557352	-0.589929	-0.608171	-0.545861	-0.483552	-0.421242	-0.499662	-0.606473	-0.713283	-0.693987	-0.55265	-0.411314	-0.279691	-0.191077	-0.102463	-0.0138484	-0.0730604	-0.155285	-0.237509	-0.272183	-0.266571	-0.26096	-0.252565	-0.234153	-0.21574	-0.197327	-0.195212	-0.19494	-0.194667	-0.169312	-0.125383	-0.0814533	-0.037073	0.00865612	0.0543852	0.100114	0.0443446
-5.37241	0.599676	0.569627	0.544416	0.527974	0.511532	0.496468	0.523726	0.550984	0.578242	0.60521	0.63206	0.658911	0.619352	0.475327	0.331303	0.194619	0.164055	0.133491	0.102928	0.0432869	-0.0262674	-0.0958217	-0.121648	-0.0875335	-0.0534192	-0.0213411	-0.00803318	0.00527471	0.0185826	0.029059	0.0387317	0.0484045	0.0455969	0.027839	0.010081	-0.0169358	-0.105353	-0.193771	-0.282188	-0.280323	-0.257566	-0.234808	-0.116082	0.103275	0.322632	0.498351	0.451953	0.405555	0.359156
-5.96374	-3.13467	-3.13357	-3.23719	-3.3408	-3.46964	-3.64014	-3.81064	-3.94155	-3.36661	-2.79167	-2.21673	-1.87904	-1.62727	-1.3755	-1.19487	-1.11652	-1.03817	-0.959376	-0.875872	-0.792367	-0.708863	-0.811071	-0.969591	-1.12811	-1.11334	-0.881027	-0.648714	-0.427645	-0.289452	-0.15126	-0.0130672	0.0190709	0.0247776	0.0304843	0.0401784	0.0542523	0.0683262	0.098937	0.221365	0.343794	0.466222	0.47886	0.469592	0.460325	0.59481	0.867564	1.14032	1.37519	1.44405
-7.95656	-0.728599	-0.649165	-0.647186	-0.645207	-0.636944	-0.599608	-0.562271	-0.524935	-0.441308	-0.349753	-0.258198	-0.0563951	0.243238	0.542871	0.770447	0.728395	0.686343	0.644292	0.731203	0.834552	0.937901	0.983382	0.983946	0.98451	0.920121	0.648994	0.377866	0.106739	0.0789112	0.0722063	0.0655014	0.0377221	-0.00433198	-0.0463861	-0.0707925	-0.0480218	-0.0252511	-0.00248046	-0.0302022	-0.0603984	-0.0905946	-0.0368661	0.0662904	0.169447	0.166427	-0.0780756	-0.322578	-0.56708	-0.492577
-7.29256	-0.746859	-1.0304	-1.31394	-1.48526	-1.47248	-1.4597	-1.44686	-1.43317	-1.41947	-1.40578	-1.31105	-1.18724	-1.06343	-0.990211	-0.989226	-0.98824	-0.956795	-0.609492	-0.262188	0.085115	0.214989	0.279549	0.344109	0.352392	0.290506	0.228619	0.122214	-0.307236	-0.736685	-1.16613	-1.16772	-1.06378	-0.959834	-0.941935	-1.01791	-1.09389	-1.17153	-1.25822	-1.34491	-1.4316	-1.26749	-1.05393	-0.840371	-0.672913	-0.549503	-0.426093	-0.319179	-0.283774	-0.248369
-5.4274	-0.930723	-0.94599	-0.961256	-0.860249	-0.755245	-0.650241	-0.58089	-0.531349	-0.481808	-0.461161	-0.500833	-0.540504	-0.580176	-0.638154	-0.696132	-0.754111	-0.721384	-0.645182	-0.56898	-0.532023	-0.565741	-0.599458	-0.632186	-0.635985	-0.639785	-0.643584	-0.601727	-0.541146	-0.480564	-0.44488	-0.448105	-0.451331	-0.453056	-0.433645	-0.414235	-0.394825	-0.372651	-0.349518	-0.326386	-0.326105	-0.356947	-0.387789	-0.429646	-0.571263	-0.712879	-0.854495	-0.884142	-0.881374	-0.878607
-12.8883	1.03085	1.1593	1.2819	1.40451	1.48652	1.35974	1.23297	1.10619	1.14568	1.21595	1.28622	1.31525	1.3062	1.29715	1.32052	1.47694	1.63336	1.78978	1.76789	1.72098	1.67408	1.6776	1.72187	1.76615	1.75688	1.56749	1.37809	1.1887	1.33642	1.51741	1.69841	1.80676	1.86384	1.92092	1.9314	1.8108	1.6902	1.5696	1.60696	1.65382	1.70068	1.70762	1.69003	1.67245	1.68761	1.78088	1.87415	1.96742	1.87169
-9.7059	3.59197	3.57134	3.64626	3.72117	3.79609	3.89175	3.99248	4.09321	4.32406	4.69586	5.06766	5.40202	5.53398	5.66593	5.79788	5.77727	5.72698	5.67669	5.08505	3.9799	2.87476	1.8611	1.23935	0.6176	-0.00414933	0.0142773	0.128111	0.241944	0.364389	0.493983	0.623578	0.72488	0.727269	0.729658	0.732046	0.758686	0.787917	0.817147	0.732683	0.565728	0.398772	0.228154	0.0468681	-0.134418	-0.315704	-0.212333	-0.0897033	0.0329265	0.0778119
-9.71815	5.02927	5.11601	5.20275	5.28949	5.18545	4.99205	4.79865	4.67223	4.66638	4.66053	4.65213	4.57934	4.50654	4.43375	4.42857	4.45045	4.47233	4.46804	4.42286	4.37768	4.35171	4.57597	4.80022	5.02447	5.03643	4.97663	4.91684	4.78344	4.54984	4.31623	4.103	4.06444	4.02587	3.98731	4.08501	4.22103	4.35704	4.4794	4.58551	4.69162	4.76791	4.65741	4.54691	4.43641	4.36892	4.31128	4.25364	4.10275	3.85471
-2.81724	-0.373166	-0.242664	-0.141203	-0.105719	-0.0702347	-0.0347507	-0.0622794	-0.0909827	-0.119686	-0.0922498	-0.0356037	0.0210424	0.0638693	0.0797275	0.0955858	0.111364	0.121874	0.132383	0.142892	0.167847	0.199266	0.230684	0.209624	0.0999611	-0.00970136	-0.109343	-0.0103929	0.0885575	0.187508	0.165985	0.0985583	0.0311313	0.00239435	0.0304651	0.0585359	0.0839966	0.0799244	0.0758523	0.0717801	-0.100555	-0.326825	-0.553096	-0.630624	-0.517536	-0.404449	-0.302456	-0.286379	-0.270301	-0.254223
-6.30461	0.64016	0.647316	0.658384	0.679473	0.700561	0.72165	0.714505	0.706085	0.697665	0.711636	0.738322	0.765007	0.795587	0.834677	0.873767	0.912858	0.781287	0.647983	0.514679	0.511756	0.574215	0.636674	0.667135	0.637396	0.607657	0.576876	0.502071	0.427266	0.352461	0.360162	0.403362	0.446562	0.575547	0.844365	1.11318	1.36119	1.26032	1.15945	1.05857	0.934845	0.802765	0.670685	0.567967	0.506915	0.445862	0.389291	0.378337	0.367383	0.356429
-7.04924	0.6977	0.77884	0.912549	1.04626	1.15247	1.1888	1.22513	1.26146	1.19483	1.12373	1.05264	1.10437	1.22686	1.34936	1.33633	1.02933	0.722331	0.415332	0.352145	0.291023	0.2299	0.152194	0.0662331	-0.0197281	-0.0789431	-0.088203	-0.0974629	-0.104237	-0.0131127	0.0780112	0.169135	0.310407	0.473087	0.635767	0.676697	0.520553	0.36441	0.228446	0.420618	0.612791	0.804964	0.929722	1.03005	1.13038	1.20377	1.23919	1.27461	1.28136	1.00214
-5.76084	-0.499647	-0.495003	-0.44881	-0.3864	-0.323989	-0.271358	-0.233378	-0.195397	-0.161571	-0.177995	-0.19442	-0.210844	-0.244339	-0.283452	-0.322564	-0.34746	-0.353778	-0.360096	-0.366018	-0.368715	-0.371413	-0.37411	-0.336066	-0.286901	-0.237737	-0.200938	-0.178271	-0.155605	-0.131899	-0.101952	-0.072005	-0.0420577	0.065504	0.190246	0.314988	0.363788	0.336588	0.309389	0.277796	0.225621	0.173445	0.121269	0.0945742	0.0723076	0.0500411	0.01502	-0.0311774	-0.0773748	-0.110704
-4.49697	-0.827114	-0.918374	-1.00963	-1.10089	-1.09552	-1.06379	-1.03206	-1.03676	-1.08391	-1.13106	-1.12556	-0.803976	-0.482392	-0.160808	-0.00651478	0.110773	0.22806	0.189751	-0.00734738	-0.204445	-0.339562	-0.184434	-0.0293062	0.125822	0.0756826	-0.0101046	-0.0958918	-0.132919	-0.126375	-0.119831	-0.0815198	0.0769204	0.235361	0.393801	0.109964	-0.231233	-0.572429	-0.448886	0.0379479	0.524782	0.793245	0.378852	-0.0355402	-0.449933	-0.38568	-0.278879	-0.172079	-0.0965528	-0.0423647
-3.67136	0.310745	0.331917	0.370274	0.415174	0.460074	0.485908	0.483764	0.48162	0.476862	0.442574	0.408286	0.373998	0.39915	0.443339	0.487528	0.463932	0.35352	0.243109	0.138812	0.0817946	0.0247774	-0.0322398	-0.0570395	-0.0733049	-0.0895703	-0.102028	-0.110218	-0.118409	-0.115976	-0.0522307	0.0115143	0.0752592	0.163363	0.256679	0.349995	0.371987	0.324009	0.276031	0.243885	0.283445	0.323006	0.362566	0.384066	0.40255	0.421033	0.400892	0.347576	0.29426	0.241358
-5.70399	0.352971	0.419912	0.523944	0.627976	0.696518	0.713343	0.730168	0.746972	0.763546	0.78012	0.796695	0.775082	0.741677	0.708271	0.692108	0.697877	0.703646	0.705554	0.678087	0.650621	0.623154	0.680875	0.760263	0.839651	0.87773	0.869837	0.861944	0.85315	0.839226	0.825301	0.811377	0.806977	0.804523	0.802069	0.804525	0.811766	0.819007	0.810134	0.729091	0.648047	0.567004	0.542065	0.525989	0.509913	0.445862	0.340879	0.235897	0.160712	0.19388
-2.87026	-0.771007	-0.778869	-0.774524	-0.770179	-0.769997	-0.782815	-0.795633	-0.808451	-0.702628	-0.586288	-0.469947	-0.499771	-0.629239	-0.758708	-0.81046	-0.658012	-0.505565	-0.353117	-0.298679	-0.249211	-0.199744	-0.187492	-0.197305	-0.207117	-0.198212	-0.147419	-0.0966247	-0.0458309	-0.0994077	-0.154585	-0.209762	-0.254346	-0.293497	-0.332648	-0.355374	-0.346499	-0.337625	-0.327775	-0.264927	-0.202079	-0.139231	-0.09243	-0.0526999	-0.0129698	0.0211985	0.0461039	0.0710094	0.0946757	0.095395
-6.55479	0.142552	0.164839	0.190706	0.223991	0.257275	0.290673	0.434291	0.577842	0.721393	0.648012	0.473795	0.299578	0.197671	0.22502	0.252368	0.275785	0.19015	0.104514	0.0188789	-0.070207	-0.160663	-0.251118	-0.301387	-0.2893	-0.277213	-0.270996	-0.345262	-0.419527	-0.493793	-0.499814	-0.482966	-0.466118	-0.432225	-0.375279	-0.318332	-0.266186	-0.256702	-0.247218	-0.237735	-0.337783	-0.468334	-0.598884	-0.667908	-0.664191	-0.660474	-0.643147	-0.538091	-0.433036	-0.327981
-5.52482	-1.33168	-1.216	-1.12819	-1.06715	-1.00611	-0.974593	-1.07228	-1.16997	-1.26765	-1.18994	-1.08534	-0.980734	-0.854263	-0.709397	-0.564531	-0.450822	-0.448103	-0.445384	-0.442666	-0.342377	-0.231276	-0.120174	-0.0426235	0.0102597	0.063143	0.0542063	-0.137883	-0.329973	-0.522062	-0.576807	-0.621751	-0.666696	-0.722339	-0.784837	-0.847335	-0.86177	-0.755931	-0.650092	-0.544253	-0.538348	-0.5359	-0.533453	-0.508934	-0.472143	-0.435351	-0.394331	-0.344274	-0.294217	-0.244148
-8.6203	0.0926385	0.0477725	0.0942413	0.14071	0.17416	0.171021	0.167882	0.164743	0.28534	0.414045	0.54275	0.714017	0.91142	1.10882	1.21787	1.11635	1.01483	0.91332	0.731653	0.547648	0.363644	0.293931	0.28503	0.276128	0.259037	0.225225	0.191412	0.15807	0.22154	0.28501	0.34848	0.352615	0.329577	0.306538	0.326779	0.423317	0.519854	0.609085	0.513331	0.417576	0.321822	0.311527	0.334624	0.35772	0.370387	0.367088	0.363788	0.3643	0.414564
-6.73483	0.301484	0.333224	0.364963	0.396703	0.451712	0.5086	0.565489	0.566105	0.530177	0.494249	0.493066	0.5802	0.667334	0.754469	0.715635	0.671333	0.627031	0.670751	0.764103	0.857455	0.910015	0.874075	0.838135	0.802195	0.763273	0.724326	0.685379	0.654048	0.626423	0.598799	0.563792	0.514995	0.466198	0.417508	0.373019	0.328529	0.28404	0.424513	0.642091	0.859669	0.997053	1.00461	1.01216	1.01549	0.950079	0.884665	0.819251	0.686831	0.530739
-9.38462	-0.607891	-0.423315	-0.278127	-0.317262	-0.356396	-0.395531	-0.294759	-0.169709	-0.0446591	0.0298755	0.0601812	0.0904869	0.128072	0.193169	0.258266	0.323363	0.32184	0.311686	0.301532	0.261289	0.198008	0.134726	0.0890423	0.0983557	0.107669	0.116983	0.139115	0.162384	0.185654	0.188247	0.176737	0.165227	0.159265	0.167887	0.176509	0.185132	0.153749	0.120332	0.086916	0.0308251	-0.0387147	-0.108255	-0.159237	-0.168671	-0.178105	-0.187539	-0.199635	-0.211772	-0.223909
-7.82414	-0.714459	-0.856667	-0.905089	-0.665799	-0.426508	-0.187218	0.0815972	0.352913	0.624229	0.931873	1.26344	1.59501	1.82317	1.78412	1.74506	1.70601	1.63532	1.56314	1.49096	1.35731	1.18848	1.01966	0.924038	0.989707	1.05538	1.12104	0.532343	-0.0641494	-0.660642	-0.845117	-0.825995	-0.806872	-0.688682	-0.382688	-0.0766935	0.225724	0.364609	0.503493	0.642378	0.779752	0.916486	1.05322	1.11828	1.06567	1.01306	0.983937	1.36187	1.73981	2.11775
0.0829868	-2.24583	-2.26009	-2.27914	-2.2982	-2.31726	-2.25903	-2.17423	-2.08944	-2.07703	-2.16451	-2.25199	-2.33099	-2.33048	-2.32997	-2.32947	-2.27259	-2.19956	-2.12653	-2.06164	-2.00657	-1.9515	-1.90494	-1.91562	-1.92629	-1.93697	-1.96936	-2.00682	-2.04429	-2.05503	-2.03757	-2.0201	-2.015	-2.07355	-2.1321	-2.19066	-2.19205	-2.18285	-2.17365	-2.19211	-2.23615	-2.28019	-2.27285	-2.05447	-1.8361	-1.61772	-1.37074	-1.11975	-0.868749	-0.692501
-7.77285	2.25177	2.3193	2.34959	2.37765	2.4057	2.39385	2.35802	2.32218	2.28873	2.26083	2.23294	2.20504	2.31227	2.42272	2.53317	2.66981	2.82007	2.97033	3.05209	2.99712	2.94215	2.88668	2.78029	2.6739	2.56752	2.51329	2.48238	2.45148	2.4281	2.4177	2.40729	2.39294	2.29092	2.18889	2.08686	2.06543	2.07473	2.08402	2.07817	2.04961	2.02105	2.0009	2.08282	2.16473	2.24665	2.15715	2.01271	1.86826	1.78463
-11.392	6.24558	6.44209	6.63859	6.4594	5.11722	3.77503	2.43285	2.26316	2.19509	2.12703	2.17657	2.30573	2.43489	2.50196	2.40725	2.31253	2.21781	2.22024	2.22742	2.2346	2.18675	2.10652	2.02629	1.96477	1.94478	1.92479	1.9048	1.90634	1.90818	1.91001	1.93822	1.97987	2.02151	2.07671	2.15779	2.23888	2.31848	2.32486	2.33124	2.33763	2.33528	2.32911	2.32294	2.29685	2.23782	2.17878	2.11789	2.02386	1.92984
-6.49198	0.241618	0.247014	0.249058	0.245023	0.240988	0.237651	0.252741	0.26783	0.28292	0.263802	0.230887	0.197971	0.181513	0.190942	0.200372	0.209105	0.208547	0.207989	0.20743	0.209095	0.211518	0.213941	0.181308	0.100623	0.0199389	-0.0544383	-0.0737972	-0.0931562	-0.112515	-0.0908486	-0.0575372	-0.0242259	0.0156794	0.063484	0.111289	0.15429	0.166786	0.179281	0.191776	0.173379	0.147833	0.122288	0.10355	0.0919517	0.080353	0.0630011	0.0173976	-0.0282059	-0.0738094
-5.06545	-0.76063	-0.615464	-0.504069	-0.452593	-0.401117	-0.355633	-0.468257	-0.580881	-0.693506	-0.740929	-0.762688	-0.784447	-0.804225	-0.820952	-0.83768	-0.845804	-0.739081	-0.632358	-0.525635	-0.585376	-0.700391	-0.815405	-0.860661	-0.812225	-0.763789	-0.720899	-0.726382	-0.731866	-0.737349	-0.691629	-0.631794	-0.571958	-0.506895	-0.435694	-0.364493	-0.321401	-0.456853	-0.592306	-0.727759	-0.759101	-0.767133	-0.775166	-0.716427	-0.589056	-0.461685	-0.318776	-0.0995653	0.119646	0.338857
-4.46297	-0.355644	-0.317159	-0.287439	-0.265041	-0.242644	-0.241031	-0.312726	-0.38442	-0.456114	-0.433975	-0.401056	-0.368137	-0.400515	-0.480564	-0.560613	-0.544273	-0.244945	0.0543838	0.353712	0.337115	0.296786	0.256457	0.223863	0.19619	0.168518	0.112778	-0.0126081	-0.137994	-0.26338	-0.203809	-0.137192	-0.0705749	-0.0534329	-0.0635996	-0.0737664	-0.0484462	0.0521431	0.152733	0.253347	0.262682	0.271719	0.280756	0.217797	0.120567	0.0233384	-0.0135946	0.0597101	0.133015	0.202757
-7.00107	0.508362	0.524655	0.538423	0.552191	0.567407	0.58659	0.605773	0.624956	0.608047	0.588977	0.569906	0.561348	0.559247	0.557145	0.566583	0.602872	0.63916	0.675448	0.685516	0.694957	0.704397	0.588273	0.405338	0.222404	0.126088	0.20268	0.279272	0.355811	0.426958	0.498105	0.569252	0.657269	0.753012	0.848755	0.88001	0.799998	0.719986	0.638323	0.519905	0.401487	0.283069	0.273622	0.306753	0.339885	0.368274	0.389553	0.410832	0.429152	0.411564
-8.13563	-1.60529	-1.63421	-1.45096	-1.26778	-1.0846	-0.889822	-0.689565	-0.489307	-0.244537	0.079222	0.402981	0.707762	0.511345	0.314929	0.118512	-0.127611	-0.393787	-0.659963	-0.792277	-0.718348	-0.64442	-0.577503	-0.60424	-0.630976	-0.657712	-0.745639	-0.854433	-0.963226	-1.09262	-1.24969	-1.40676	-1.54937	-1.56579	-1.5822	-1.59862	-1.57197	-1.53309	-1.49421	-1.45549	-1.41695	-1.37841	-1.35317	-1.41234	-1.47152	-1.5307	-1.50677	-1.46362	-1.42046	-1.24412
-3.1479	-0.0207056	-0.0411841	-0.0646927	-0.0882013	-0.0956214	-0.0753032	-0.0549849	-0.0357157	-0.0397105	-0.0437053	-0.0477001	-0.0247433	0.00847788	0.041699	0.0472598	0.0113743	-0.0245112	-0.0594224	-0.0825422	-0.105662	-0.128782	-0.134992	-0.135786	-0.136579	-0.128492	-0.108798	-0.0891032	-0.0750698	-0.107082	-0.139095	-0.171107	-0.174377	-0.17003	-0.165684	-0.151635	-0.126495	-0.101355	-0.0808694	-0.0883587	-0.095848	-0.103337	-0.108737	-0.11369	-0.118643	-0.1082	-0.0823465	-0.0564931	-0.0211179	0.0588926
-4.03563	-0.451691	-0.530101	-0.488251	-0.446401	-0.404551	-0.511467	-0.639881	-0.768296	-0.797496	-0.745451	-0.693407	-0.65325	-0.65384	-0.65443	-0.65502	-0.270246	0.154088	0.578423	0.683173	0.559298	0.435422	0.39115	0.5746	0.75805	0.941501	0.705493	0.442742	0.179992	0.0819255	0.0864643	0.0910031	0.0318782	-0.181469	-0.394816	-0.608163	-0.598588	-0.582883	-0.567177	-0.549775	-0.531457	-0.513138	-0.511244	-0.543405	-0.575566	-0.606872	-0.505449	-0.404026	-0.302603	-0.298605
-5.5854	-0.348802	-0.260361	-0.17192	-0.0885463	-0.0424727	0.00360086	0.0496744	0.0925616	0.13463	0.176699	0.146871	0.0365202	-0.0738303	-0.168533	-0.176447	-0.184361	-0.192275	-0.220297	-0.252472	-0.284647	-0.234197	-0.102715	0.028766	0.154297	0.253771	0.353245	0.452719	0.445799	0.421844	0.397889	0.367921	0.332792	0.297663	0.266075	0.247109	0.228142	0.209175	0.160261	0.107839	0.0554174	0.0460219	0.0689252	0.0918285	0.0721998	-0.0735045	-0.219209	-0.364913	-0.332279	-0.285873
-8.51561	-1.02131	-0.980534	-0.990393	-1.03005	-1.0697	-1.12063	-1.19717	-1.27372	-1.35026	-1.28512	-1.21734	-1.14957	-1.08721	-1.02761	-0.968018	-0.888538	-0.770252	-0.651966	-0.534684	-0.483982	-0.43328	-0.382578	-0.367265	-0.367418	-0.36757	-0.330902	-0.232061	-0.13322	-0.044403	-0.1543	-0.264197	-0.374094	-0.352848	-0.282865	-0.212882	-0.220772	-0.343007	-0.465243	-0.601783	-0.90022	-1.19866	-1.49709	-1.49721	-1.40427	-1.31133	-1.22104	-1.13412	-1.04721	-0.930539
-7.39896	2.0529	2.04698	1.78107	1.48744	1.1938	1.01493	0.91758	0.820225	0.776001	0.882403	0.988805	1.09521	1.23729	1.38178	1.52628	1.58473	1.58998	1.59522	1.57036	1.47318	1.37599	1.27881	1.25169	1.22674	1.20178	1.24529	1.32551	1.40572	1.45414	1.43718	1.42022	1.40348	1.46528	1.52706	1.58884	1.6481	1.70621	1.76431	1.82896	1.90524	1.98152	2.05679	2.10524	2.15369	2.20214	2.28274	2.376	2.46927	2.30057
-1.19306	-0.510237	-0.412577	-0.395378	-0.612256	-0.829134	-1.04601	-1.08141	-1.10355	-1.12568	-1.09373	-1.02691	-0.960079	-0.927405	-0.978769	-1.03013	-1.0815	-1.01446	-0.943138	-0.871813	-0.821218	-0.782229	-0.74324	-0.725734	-0.753434	-0.781134	-0.808833	-0.838892	-0.868956	-0.899019	-0.894108	-0.872302	-0.850495	-0.848215	-0.881365	-0.914515	-0.944943	-0.891298	-0.837653	-0.784007	-0.752692	-0.730612	-0.708533	-0.674652	-0.622194	-0.569736	-0.510993	-0.361146	-0.211299	-0.0614513
-5.30015	-0.456842	-0.289684	-0.122526	0.0446325	0.317707	0.59239	0.867073	1.00971	1.08466	1.15961	1.1577	1.00469	0.851672	0.693559	0.2604	-0.172759	-0.605917	-0.764991	-0.803364	-0.841737	-0.849326	-0.804573	-0.75982	-0.70673	-0.499673	-0.292616	-0.0855589	0.0839128	0.239301	0.394689	0.54751	0.696536	0.845561	0.955791	0.645895	0.335999	0.0261026	-0.0544125	-0.0627281	-0.0710436	-0.0453003	0.0243832	0.0940666	0.149188	0.0951523	0.0411166	-0.0129191	-0.073775	-0.136403
-6.44013	-8.0908	-9.40151	-9.27167	-9.14184	-8.54837	-5.57016	-2.59194	0.386271	0.9307	1.00751	1.08432	0.96841	0.674506	0.380601	0.13352	0.0785873	0.0236545	-0.0312783	0.0274604	0.102885	0.17831	0.178284	0.11728	0.0562767	-0.0176142	-0.134869	-0.252124	-0.369379	-0.177229	0.0473376	0.271904	0.404731	0.472801	0.540871	0.589825	0.58501	0.580194	0.575378	0.599072	0.624639	0.650206	0.645848	0.6231	0.600352	0.573974	0.538939	0.503903	0.468867	0.45924
-9.4125	3.47187	3.33219	3.19252	2.96703	2.64019	2.31334	2.03456	2.05225	2.06994	2.08762	2.46489	2.92348	3.38206	3.80186	4.18153	4.5612	4.88643	4.95079	5.01515	5.07951	5.21648	5.36641	5.51633	5.44686	5.17872	4.91059	4.74591	4.98034	5.21478	5.44922	5.50725	5.54166	5.57608	5.65202	5.76087	5.86971	5.9519	5.94922	5.94653	5.94384	5.99161	6.04407	6.09652	6.05337	5.9441	5.83483	5.75091	5.73481	5.7187
-9.88064	2.26968	2.35283	2.43597	2.51911	3.07148	3.66451	4.25755	4.52882	4.58228	4.63573	4.27742	2.84625	1.41508	-0.0160855	-0.105821	-0.130014	-0.154207	-0.17605	-0.196511	-0.216972	-0.205629	-0.123668	-0.0417063	0.0402551	0.0419668	0.0425873	0.0432077	0.109837	0.210072	0.310307	0.38517	0.4105	0.435829	0.458612	0.355005	0.251398	0.147791	0.20662	0.336461	0.466301	0.519307	0.442531	0.365756	0.301629	0.46389	0.626151	0.788413	0.849967	0.874081
-5.98132	-0.078734	0.0994973	0.277729	0.428624	0.38741	0.346195	0.304981	0.315041	0.337472	0.359903	0.371734	0.372158	0.372582	0.352575	0.223474	0.0943729	-0.0347282	-0.11857	-0.193713	-0.268856	-0.362403	-0.473294	-0.584185	-0.672409	-0.664563	-0.656717	-0.648871	-0.526695	-0.387728	-0.248762	-0.228876	-0.307206	-0.385535	-0.426407	-0.337567	-0.248727	-0.159887	-0.154671	-0.158221	-0.161772	-0.149293	-0.125263	-0.101233	-0.130779	-0.315024	-0.49927	-0.683515	-0.750336	-0.809433
-6.92183	0.0734844	0.233965	0.394445	0.539826	0.579094	0.618361	0.657628	0.6183	0.559399	0.500499	0.431152	0.350562	0.269973	0.211777	0.273154	0.334531	0.395909	0.36306	0.311428	0.259797	0.276914	0.358815	0.440716	0.494569	0.429548	0.364527	0.299506	0.315289	0.343473	0.371656	0.276811	0.0804951	-0.115821	-0.261227	-0.230336	-0.199445	-0.168553	-0.308296	-0.46697	-0.625644	-0.680855	-0.661508	-0.64216	-0.617489	-0.577448	-0.537407	-0.497366	-0.309317	-0.110689
-3.52052	-0.902493	-0.907591	-0.928094	-0.962264	-0.996434	-1.02299	-1.02103	-1.01908	-1.01713	-1.02048	-1.0245	-1.02852	-0.981922	-0.896047	-0.810173	-0.738057	-0.70855	-0.679043	-0.649535	-0.721949	-0.803205	-0.884461	-0.838857	-0.707342	-0.575826	-0.473585	-0.447649	-0.421714	-0.395778	-0.387555	-0.380199	-0.372842	-0.392151	-0.427161	-0.462171	-0.501457	-0.550238	-0.599019	-0.6478	-0.622045	-0.59527	-0.568495	-0.528066	-0.480683	-0.4333	-0.408766	-0.42788	-0.446995	-0.464746
-6.39306	-0.0733275	-0.0189456	-0.0220118	-0.0684585	-0.114905	-0.127056	-0.0339887	0.059079	0.152147	0.247071	0.342142	0.437214	0.494789	0.527672	0.560554	0.568459	0.511812	0.455165	0.398518	0.403222	0.410479	0.417736	0.410285	0.39442	0.378554	0.376997	0.406969	0.436941	0.466914	0.438359	0.409404	0.380448	0.483605	0.65205	0.820494	0.897541	0.801312	0.705082	0.611766	0.626012	0.640259	0.654506	0.616425	0.556177	0.495929	0.504705	0.626827	0.748949	0.861844
-3.88494	-2.0314	-1.97801	-1.92848	-1.87896	-1.8275	-1.70935	-1.5912	-1.47306	-1.44716	-1.45999	-1.47283	-1.50901	-1.58244	-1.65586	-1.71877	-1.62081	-1.52285	-1.42488	-1.47278	-1.57262	-1.67245	-1.72594	-1.71503	-1.70412	-1.6965	-1.72025	-1.744	-1.76775	-1.69847	-1.6015	-1.50453	-1.42682	-1.37251	-1.31819	-1.27192	-1.28052	-1.28912	-1.29773	-1.1508	-0.965901	-0.781005	-0.691099	-0.702129	-0.71316	-0.716246	-0.6779	-0.639555	-0.601209	-0.566639
-7.66865	-0.542447	-0.628661	-0.656863	-0.685065	-0.713267	-0.611823	-0.453304	-0.294784	-0.209949	-0.247724	-0.285498	-0.32196	-0.334213	-0.346466	-0.358718	-0.339099	-0.307541	-0.275983	-0.195517	-0.0442445	0.107028	0.245476	0.24517	0.244864	0.244558	0.138247	-0.00141758	-0.141082	-0.205917	-0.176171	-0.146425	-0.11916	-0.110477	-0.101795	-0.0931129	-0.0618846	-0.0248008	0.012283	-0.00126305	-0.0707965	-0.14033	-0.203056	-0.227487	-0.251918	-0.276349	-0.259378	-0.233747	-0.208115	-0.215346
-3.67568	0.00542123	0.0237194	0.0329967	0.0227124	0.0124282	0.00214541	-0.0229302	-0.0480541	-0.0731779	-0.130383	-0.203197	-0.276011	-0.337559	-0.378072	-0.418585	-0.455385	-0.371375	-0.287364	-0.203354	-0.165749	-0.147482	-0.129214	-0.109373	-0.0869873	-0.0646017	-0.0443164	-0.0552789	-0.0662414	-0.0772038	-0.0748201	-0.0677238	-0.0606276	-0.0437434	-0.013068	0.0176075	0.0455836	0.048185	0.0507863	0.0533876	0.0167231	-0.0315241	-0.0797713	-0.114066	-0.131187	-0.148309	-0.158633	-0.123189	-0.0877454	-0.0523014
-8.72279	0.667201	0.667965	0.668729	0.667839	0.66692	0.666	0.657163	0.644298	0.631432	0.585049	0.47326	0.36147	0.252913	0.358307	0.4637	0.569093	0.585299	0.562536	0.539773	0.523507	0.518211	0.512914	0.506866	0.485948	0.465029	0.444111	0.423964	0.404105	0.384246	0.35924	0.326678	0.294115	0.273061	0.382203	0.491344	0.600486	0.601652	0.569141	0.536631	0.503112	0.468302	0.433491	0.405593	0.431214	0.456834	0.482455	0.477012	0.463581	0.450149
-3.40855	-0.269549	-0.43317	-0.59679	-0.542937	-0.457185	-0.371433	-0.340646	-0.355168	-0.36969	-0.370617	-0.324503	-0.27839	-0.232276	-0.193782	-0.156086	-0.11839	-0.0575653	0.0199183	0.0974019	0.145646	0.10952	0.0733945	0.0372688	0.0226036	0.00934685	-0.00390992	0.0669189	0.190503	0.314087	0.403387	0.408966	0.414546	0.420125	0.33827	0.253858	0.169446	0.144766	0.152585	0.160403	0.152085	0.110056	0.0680261	0.0261378	0.0138773	0.00161675	-0.0106438	-0.0351939	-0.0655056	-0.0958174
-3.78739	0.603663	0.494983	0.413304	0.331626	0.249948	0.168335	0.0867381	0.00514161	-0.0496914	-0.0749486	-0.100206	-0.116574	-0.0848848	-0.0531952	-0.0215055	0.0336294	0.0934934	0.153357	0.166518	0.134484	0.10245	0.0455689	-0.117757	-0.281083	-0.444408	-0.522033	-0.586318	-0.650602	-0.664131	-0.63466	-0.60519	-0.610524	-0.737535	-0.864545	-0.991556	-0.939928	-0.868117	-0.796305	-0.772841	-0.785177	-0.797514	-0.736422	-0.461466	-0.186509	0.0884473	-0.087206	-0.295918	-0.504631	-0.354195
-6.89254	1.65944	1.68464	1.70984	1.75448	1.87973	2.00497	2.13022	2.16505	2.18701	2.20897	2.16536	2.0684	1.97144	1.89758	1.90216	1.90675	1.91134	1.90322	1.89383	1.88443	1.9158	1.97613	2.03647	2.08383	2.09442	2.10502	2.11561	2.06147	2.00332	1.94517	1.91091	1.89142	1.87194	1.84668	1.80755	1.76842	1.72928	1.7014	1.67387	1.64634	1.64757	1.66423	1.68089	1.74636	1.91229	2.07823	2.24356	2.20837	2.17319
-1.40093	-0.018743	0.0419589	0.102661	0.163363	0.131637	0.0929769	0.0543171	0.00598776	-0.0486211	-0.10323	-0.126083	-0.0682181	-0.010353	0.0475121	0.0412664	0.032584	0.0239015	0.000367825	-0.0315398	-0.0634475	-0.0505547	0.0595335	0.169622	0.279746	0.19193	0.103465	0.0150008	-0.0711579	-0.156194	-0.24123	-0.304071	-0.32545	-0.346829	-0.363103	-0.212682	-0.0622606	0.0881604	0.169788	0.222738	0.275688	0.29184	0.24842	0.205	0.166392	0.199496	0.232601	0.265705	0.190015	0.075889
-8.5783	1.42483	1.37274	1.16817	0.947353	0.726533	0.624179	0.605971	0.587763	0.563953	0.524263	0.484573	0.444883	0.504651	0.571127	0.637603	0.564551	0.405202	0.245853	0.13619	0.145887	0.155585	0.165282	0.142882	0.119489	0.0960959	0.0681725	0.0378207	0.00746881	0.00576776	0.0630092	0.120251	0.176812	-0.00691459	-0.190563	-0.37421	-0.427218	-0.419925	-0.412633	-0.405206	-0.397539	-0.389873	-0.379119	-0.286444	-0.193769	-0.101094	-0.0846235	-0.0989206	-0.113218	-0.100858
-8.80071	0.490392	0.50449	0.518588	0.450243	0.380363	0.310483	0.28539	0.283599	0.281808	0.285523	0.299982	0.314441	0.326598	0.186323	0.046049	-0.0942252	-0.141916	-0.148196	-0.154475	-0.137697	-0.0819936	-0.0262899	0.0246866	-0.0179878	-0.0606622	-0.103337	-0.102688	-0.0855344	-0.0683802	-0.0752803	-0.117496	-0.159712	-0.199787	-0.215638	-0.231489	-0.247341	-0.224067	-0.188254	-0.152441	-0.151772	-0.196139	-0.240507	-0.267692	-0.161848	-0.0560041	0.0498398	0.050464	0.0231938	-0.00407653
-7.70265	-0.126978	-0.129532	-0.132086	-0.1471	-0.177133	-0.207165	-0.253506	-0.409444	-0.565381	-0.721319	-0.716001	-0.673	-0.629999	-0.571356	-0.496213	-0.42107	-0.350838	-0.305878	-0.260917	-0.215957	-0.153673	-0.0881801	-0.0226875	0.0446781	0.113774	0.18287	0.216004	0.101501	-0.0130022	-0.127505	-0.162148	-0.185582	-0.209016	-0.0704054	0.199202	0.468808	0.678387	0.685905	0.693423	0.700941	0.54866	0.38059	0.212521	0.107595	0.047253	-0.0130891	-0.0894882	-0.211069	-0.332649
-5.73959	0.541471	0.521185	0.444932	0.324669	0.204405	0.130827	0.208506	0.286186	0.363865	0.326621	0.278276	0.229931	0.241105	0.293137	0.345168	0.377519	0.356393	0.335268	0.314143	0.348183	0.385429	0.422675	0.34573	0.2006	0.0554698	-0.0587586	-0.101629	-0.144499	-0.18737	-0.137127	-0.0848151	-0.0325028	0.0140377	0.0575953	0.101153	0.096278	-0.00458602	-0.10545	-0.203776	-0.082292	0.0391917	0.160675	0.234067	0.286101	0.338135	0.343168	0.267666	0.192165	0.118063
-7.0512	-0.914306	-0.928722	-0.943137	-0.985276	-1.05169	-1.11809	-1.16075	-1.11628	-1.07181	-1.02734	-1.0457	-1.07181	-1.09792	-1.12138	-1.14283	-1.16427	-1.24263	-1.49411	-1.74559	-1.99707	-1.99924	-1.98076	-1.96227	-1.95068	-1.9437	-1.93672	-1.95334	-2.03046	-2.10757	-2.18469	-2.03558	-1.87623	-1.71687	-1.66648	-1.67935	-1.69222	-1.63268	-1.41475	-1.19683	-0.978898	-0.798129	-0.617742	-0.437356	-0.323432	-0.242858	-0.162283	-0.0643785	0.0668783	0.198135
-7.8023	1.30448	1.35005	1.30882	1.07938	0.849933	0.62049	0.428416	0.236657	0.0448971	-0.0115106	-0.00206659	0.00737742	0.00592795	-0.0158618	-0.0376515	-0.0562269	0.0514187	0.159064	0.26671	0.185381	0.0253123	-0.134757	-0.207304	-0.13822	-0.069137	-0.00279005	0.0191152	0.0410205	0.0629258	0.0364817	-0.00703432	-0.0505503	-0.133143	-0.270795	-0.408447	-0.528255	-0.470176	-0.412098	-0.354019	-0.364061	-0.394198	-0.424334	-0.443228	-0.448283	-0.453338	-0.450671	-0.393617	-0.336563	-0.279509
-6.96869	0.922134	1.15393	1.38573	1.42533	1.35815	1.29096	1.31802	1.54182	1.76562	1.98943	1.80125	1.61307	1.42488	1.38937	1.42704	1.46471	1.42937	1.26256	1.09575	0.927631	0.721203	0.514775	0.308346	-0.215689	-0.86997	-1.52425	-1.9722	-2.09772	-2.22324	-2.26155	-1.07132	0.118913	1.30914	1.3921	1.09075	0.789398	0.566237	0.449564	0.332891	0.234777	0.304719	0.37466	0.444602	0.568024	0.706927	0.845829	0.89053	0.820824	0.751118
-1.57462	-0.0217018	0.0509825	0.123667	0.0868561	-0.0420428	-0.170942	-0.278185	-0.3105	-0.342816	-0.375132	-0.319974	-0.255127	-0.19028	-0.0835838	0.0538751	0.191334	0.268508	0.167123	0.0657384	-0.0356463	-0.0630818	-0.085245	-0.107408	-0.161815	-0.23688	-0.311944	-0.361083	-0.345361	-0.329639	-0.313917	-0.300163	-0.286476	-0.27279	-0.222174	-0.151024	-0.0798747	-0.0487943	-0.103356	-0.157918	-0.212491	-0.186243	-0.159989	-0.133734	0.0044563	0.196335	0.388213	0.490554	0.427996	0.365439
-6.57262	-0.457537	-0.447771	-0.428646	-0.407982	-0.387318	-0.370148	-0.356017	-0.341886	-0.315736	-0.245937	-0.176138	-0.106339	-0.271232	-0.464551	-0.657869	-0.740973	-0.740261	-0.739549	-0.696663	-0.526625	-0.356587	-0.186549	-0.210354	-0.249846	-0.289338	-0.33536	-0.385712	-0.436065	-0.486903	-0.538975	-0.591047	-0.643119	-0.599728	-0.552183	-0.504638	-0.513196	-0.55409	-0.594985	-0.612237	-0.578174	-0.544111	-0.510048	-0.341953	-0.172704	-0.00345545	0.0368699	0.0129832	-0.0109036	-0.0397392
-4.06813	-0.143204	-0.144476	-0.124358	-0.100132	-0.0759062	-0.0666862	-0.0716024	-0.0765185	-0.0774082	-0.061778	-0.0461478	-0.0305176	0.0227008	0.0814353	0.14017	0.119081	0.0321774	-0.0547263	-0.126101	-0.145233	-0.164365	-0.183497	-0.188637	-0.192312	-0.195986	-0.171107	-0.125657	-0.080208	-0.0659916	-0.139613	-0.213235	-0.286857	-0.314677	-0.339488	-0.364299	-0.35372	-0.320935	-0.288149	-0.25629	-0.226695	-0.1971	-0.167506	-0.155908	-0.144838	-0.133768	-0.0950637	-0.0413209	0.0124219	0.0356138
-8.13109	0.271841	0.272475	0.273108	0.292899	0.329798	0.366698	0.411219	0.484542	0.557865	0.631188	0.560555	0.471278	0.382	0.379608	0.445099	0.51059	0.585191	0.688257	0.791323	0.894389	0.978498	1.06092	1.14335	1.19536	1.22663	1.2579	1.21811	0.991542	0.764973	0.538404	0.573895	0.622695	0.671496	0.568132	0.374528	0.180924	0.0738752	0.160594	0.247313	0.334031	0.395676	0.456934	0.518192	0.599053	0.689973	0.780893	0.798254	0.67405	0.549847
-3.48683	-0.222426	-0.10604	-0.0317519	-0.0275074	-0.0232629	-0.0196622	-0.0268231	-0.033984	-0.0411449	-0.0110839	0.0325693	0.0762224	0.112872	0.139383	0.165895	0.191573	0.208786	0.225999	0.243211	0.205517	0.151019	0.0965207	0.073707	0.090935	0.108163	0.119512	0.0888575	0.058203	0.0275486	0.0799259	0.153211	0.226496	0.246431	0.207379	0.168328	0.128895	0.0874038	0.0459125	0.00442113	-0.00752533	-0.0135066	-0.0194878	0.00499169	0.0589638	0.112936	0.156205	0.153585	0.150964	0.148344
-1.818	-0.157839	-0.160678	-0.15394	-0.142888	-0.131836	-0.103686	-0.0458454	0.0119956	0.0675904	0.0712849	0.0749793	0.0786738	0.198032	0.36292	0.527808	0.637696	0.664595	0.691494	0.707592	0.589805	0.472019	0.354232	0.348839	0.380768	0.412696	0.409054	0.358594	0.308135	0.255913	0.189096	0.122279	0.0554627	0.00652566	-0.0374819	-0.0814894	-0.078306	-0.020811	0.036684	0.0753278	-0.000886557	-0.0771009	-0.153315	-0.179356	-0.194161	-0.208966	-0.2471	-0.30874	-0.370381	-0.417355
-1.19675	0.192349	0.284371	0.376392	0.386396	0.295542	0.204688	0.125831	0.131291	0.13675	0.14221	0.0718162	-0.0168825	-0.105581	-0.150778	-0.149161	-0.147543	-0.144854	-0.136437	-0.128021	-0.119605	-0.0627638	0.00338677	0.0695373	0.105544	0.113143	0.120742	0.136777	0.188572	0.240367	0.292161	0.217478	0.124219	0.0309587	-0.135656	-0.362778	-0.589899	-0.759002	-0.727173	-0.695343	-0.663514	-0.546724	-0.421026	-0.295327	-0.214632	-0.166372	-0.118112	-0.0675288	-0.0102366	0.0470555
-4.87379	-0.70279	-0.821846	-0.940903	-0.956201	-0.919875	-0.883549	-0.835356	-0.765009	-0.694662	-0.627644	-0.691167	-0.75469	-0.818213	-0.736196	-0.592081	-0.447966	-0.355408	-0.34627	-0.337131	-0.324733	-0.259419	-0.194106	-0.128793	-0.154869	-0.214048	-0.273227	-0.283835	-0.226014	-0.168194	-0.104749	0.0147393	0.134228	0.253716	0.254637	0.219591	0.184545	0.147672	0.108551	0.0694296	0.0265899	-0.0424284	-0.111447	-0.180465	-0.258396	-0.33855	-0.418704	-0.451535	-0.433403	-0.415271
-8.38156	0.210102	0.17629	0.162503	0.150141	0.13778	0.14838	0.173685	0.198989	0.224078	0.248639	0.2732	0.297761	0.193075	0.0839391	-0.0251969	-0.0214083	0.0451379	0.111684	0.145322	0.110243	0.0751648	0.040086	0.00986847	-0.0203488	-0.050566	-0.0663581	-0.0752345	-0.084111	-0.0796197	-0.0510501	-0.0224806	0.00760222	0.0819597	0.156317	0.230675	0.249353	0.24519	0.241028	0.217926	0.16522	0.112514	0.063344	0.0640382	0.0647324	0.0654267	0.0951247	0.134893	0.174661	0.196991
-5.90604	0.030527	0.0205094	0.0104917	-0.0107994	-0.0395135	-0.0682275	-0.0869853	-0.0806447	-0.0743041	-0.0679636	-0.0252546	0.0189664	0.0631874	0.168171	0.307908	0.447646	0.531546	0.495246	0.458945	0.422645	0.522559	0.6234	0.72424	0.712846	0.645999	0.579152	0.516737	0.462541	0.408344	0.356808	0.403328	0.449847	0.496366	0.524068	0.543802	0.563535	0.563305	0.530986	0.498668	0.470011	0.499147	0.528283	0.557419	0.510631	0.436559	0.362487	0.367749	0.484068	0.600388
-3.95942	-0.115709	-0.0960743	-0.07644	-0.0864407	-0.100216	-0.113991	-0.0630844	0.0380081	0.139101	0.235638	0.317682	0.399726	0.481771	0.413437	0.331173	0.248908	0.230654	0.255742	0.280831	0.261765	0.124712	-0.01234	-0.149392	-0.0180586	0.127882	0.273824	0.262126	0.157618	0.0531105	-0.0352502	-0.086902	-0.138554	-0.190206	-0.175766	-0.160085	-0.144404	-0.106834	-0.0581182	-0.00940258	0.0723642	0.218675	0.364986	0.508786	0.484506	0.460227	0.435947	0.311697	0.143732	-0.0242323
-1.62035	-0.875353	-0.868522	-0.831955	-0.795387	-0.758819	-0.796947	-0.853288	-0.90963	-0.913675	-0.862192	-0.810709	-0.768525	-0.774778	-0.781032	-0.787286	-0.767072	-0.741708	-0.716345	-0.679522	-0.632044	-0.584565	-0.552224	-0.582679	-0.613134	-0.643589	-0.622264	-0.593222	-0.564181	-0.520196	-0.464051	-0.407907	-0.364747	-0.365704	-0.36666	-0.367617	-0.402912	-0.441876	-0.48084	-0.556002	-0.656894	-0.757786	-0.82382	-0.790939	-0.758059	-0.725178	-0.657908	-0.588311	-0.518714	-0.455113
-8.98137	1.72668	1.74496	1.27964	0.814329	0.349016	0.112041	-0.0504867	-0.213015	-0.280528	-0.222188	-0.163849	-0.128608	-0.28766	-0.446712	-0.605764	-0.518343	-0.364333	-0.210323	-0.0634163	0.0752635	0.213943	0.328343	0.292868	0.257393	0.221918	0.102516	-0.0352513	-0.173019	-0.20258	-0.122421	-0.0422628	0.00442882	-0.109328	-0.223084	-0.336841	-0.328629	-0.299504	-0.270379	-0.305591	-0.397928	-0.490264	-0.551802	-0.494448	-0.437095	-0.379741	-0.204383	-0.0139619	0.176459	0.229838
-8.61967	0.0334059	-0.0564603	-0.146327	-0.186538	-0.0952279	-0.00391817	0.0873916	0.00946168	-0.0773507	-0.164163	-0.177794	-0.148661	-0.119529	-0.0779037	-0.00811017	0.0616834	0.131477	0.140859	0.149216	0.157572	0.184327	0.220376	0.256426	0.238404	0.115607	-0.00718901	-0.12788	-0.122804	-0.117729	-0.112654	-0.149478	-0.204473	-0.259468	-0.292238	-0.287741	-0.283243	-0.273727	-0.168129	-0.06253	0.0430686	0.0740705	0.0775768	0.0810831	0.0777493	0.0644388	0.0511282	0.0347153	-0.0160624	-0.0668401
-3.07068	-0.139412	-0.0672056	-0.0658598	-0.109889	-0.153919	-0.173243	-0.130796	-0.0883482	-0.0459008	-0.0968797	-0.151074	-0.205267	-0.204043	-0.172022	-0.140001	-0.118383	-0.118985	-0.119587	-0.12019	-0.122971	-0.125753	-0.128534	-0.165045	-0.217723	-0.270402	-0.288115	-0.241465	-0.194814	-0.151892	-0.21799	-0.284087	-0.350184	-0.301846	-0.206569	-0.111291	-0.0536797	-0.0561877	-0.0586957	-0.0614872	-0.0686215	-0.0757558	-0.0828901	-0.116003	-0.158135	-0.200267	-0.208027	-0.168001	-0.127974	-0.0895969
-10.7004	-1.51887	-1.64016	-1.50001	-1.35986	-1.21972	-1.12061	-1.03119	-0.941775	-0.938381	-1.02633	-1.11427	-1.17302	-1.07967	-0.986321	-0.892973	-0.855407	-0.8283	-0.801192	-0.775144	-0.750082	-0.725019	-0.701432	-0.683968	-0.666503	-0.649039	-0.625975	-0.602113	-0.578251	-0.559584	-0.545145	-0.530706	-0.524817	-0.547976	-0.571136	-0.594295	-0.54914	-0.4971	-0.44506	-0.478013	-0.571381	-0.664749	-0.730148	-0.716178	-0.702209	-0.688239	-0.788165	-0.895152	-1.00214	-0.945367
-3.61404	0.220885	0.235147	0.249488	0.263829	0.233988	0.181999	0.13001	0.0946152	0.0911269	0.0876386	0.0843959	0.0943903	0.104385	0.114379	0.117603	0.117914	0.118226	0.140569	0.19958	0.258592	0.31496	0.322509	0.330058	0.337608	0.313598	0.27806	0.242521	0.224368	0.23139	0.238412	0.244378	0.238921	0.233464	0.228006	0.19842	0.161447	0.124474	0.0821722	0.033135	-0.0159022	-0.0554925	-0.0242802	0.00693211	0.0381444	0.0698711	0.101727	0.133584	0.158188	0.174773
-3.50057	-0.348088	-0.360618	-0.348419	-0.243721	-0.139023	-0.0343254	-0.0300387	-0.0385421	-0.0470455	-0.0486073	-0.044891	-0.0411746	-0.0309676	-0.000663545	0.0296405	0.0599446	0.00424991	-0.0589044	-0.122059	-0.130321	-0.102176	-0.0740303	-0.0421292	-0.00043953	0.0412501	0.0829398	0.0843562	0.0838018	0.0832475	0.0825578	0.0817902	0.0810225	0.0807188	0.0814455	0.0821722	0.0828989	0.100549	0.11843	0.136311	0.115204	0.0746807	0.0341578	-0.000381673	-0.0234918	-0.0466018	-0.0686554	-0.0380877	-0.00752014	0.0230475
-6.703	-0.762006	-0.716494	-0.73702	-0.841528	-0.946037	-1.04309	-1.08345	-1.12382	-1.16418	-1.13818	-1.09531	-1.05243	-0.962275	-0.819514	-0.676754	-0.542697	-0.458187	-0.373678	-0.289168	-0.288448	-0.304834	-0.32122	-0.32469	-0.315578	-0.306466	-0.30674	-0.349033	-0.391326	-0.433619	-0.507022	-0.585338	-0.663653	-0.75639	-0.861426	-0.966462	-1.04276	-1.01459	-0.986421	-0.958253	-0.897201	-0.832365	-0.767529	-0.677834	-0.569605	-0.461376	-0.360947	-0.284055	-0.207163	-0.130271
-5.19551	-0.0644425	-0.10561	-0.130203	-0.154795	-0.204341	-0.304047	-0.403753	-0.499097	-0.269555	-0.0400139	0.189528	0.316163	0.396415	0.476668	0.554052	0.626456	0.698859	0.759844	0.586263	0.412681	0.239099	0.10132	-0.0227067	-0.146733	-0.200331	-0.147641	-0.0949504	-0.0497424	-0.0910704	-0.132398	-0.173727	-0.134066	-0.068217	-0.00236754	0.11566	0.302374	0.489088	0.63092	0.419575	0.20823	-0.0031148	0.0136955	0.0915891	0.169483	0.238048	0.295876	0.353704	0.394408	0.334881
-5.74257	-0.967948	-0.999852	-1.03176	-1.01926	-0.876469	-0.733675	-0.590881	-0.61698	-0.654785	-0.69259	-0.646269	-0.546442	-0.446615	-0.384323	-0.415138	-0.445953	-0.476769	-0.479815	-0.481954	-0.484093	-0.338825	-0.112217	0.114391	0.288634	0.351842	0.41505	0.478269	0.551977	0.625682	0.699386	0.566122	0.334375	0.102627	-0.0486387	-0.0528047	-0.0569707	-0.0645974	-0.168539	-0.272481	-0.376423	-0.375589	-0.332115	-0.28864	-0.231795	-0.153753	-0.075712	0.000829796	0.0567696	0.112709
-6.82146	-0.0993775	-0.0961882	-0.120672	-0.237341	-0.354009	-0.470677	-0.62652	-0.786381	-0.946243	-0.982205	-0.93135	-0.880496	-0.81905	-0.728085	-0.637119	-0.546154	-0.524824	-0.507929	-0.491034	-0.397124	-0.256244	-0.115363	-0.0440932	-0.13742	-0.230746	-0.324073	-0.384288	-0.443595	-0.502901	-0.527115	-0.53279	-0.538464	-0.557486	-0.603559	-0.649632	-0.695878	-0.768771	-0.841665	-0.914558	-0.750253	-0.478128	-0.206003	-0.0465439	-0.0843195	-0.122095	-0.155179	-0.0745264	0.006126	0.0867784
-5.63968	-0.30206	-0.245144	-0.183431	-0.0739995	0.0354323	0.144864	0.227587	0.30244	0.377293	0.438704	0.483585	0.528466	0.573615	0.62065	0.667684	0.714718	0.556811	0.349437	0.142064	0.0350942	0.0361891	0.0372841	0.0441714	0.0820001	0.119829	0.157658	0.261426	0.377872	0.494319	0.524461	0.473258	0.422056	0.375377	0.347877	0.320378	0.292879	0.263753	0.234388	0.205023	0.22773	0.293393	0.359056	0.396769	0.337667	0.278566	0.219464	0.268423	0.328717	0.389011
-4.93984	0.541116	0.486481	0.581283	0.677085	0.772887	0.795048	0.780842	0.766636	0.731103	0.656044	0.580985	0.50757	0.494532	0.481494	0.468457	0.454077	0.43913	0.424183	0.428419	0.463477	0.498535	0.530901	0.520844	0.510788	0.500731	0.593156	0.722388	0.85162	0.853989	0.678838	0.503688	0.342907	0.32252	0.302133	0.281745	0.282969	0.290687	0.298405	0.304253	0.307814	0.311376	0.31056	0.279387	0.248214	0.217041	0.19764	0.181145	0.16465	0.137113
-7.04612	-0.792416	-0.778711	-0.765007	-0.844437	-0.932859	-1.02128	-1.05851	-1.0606	-1.06269	-1.03606	-0.931404	-0.826743	-0.722082	-0.693247	-0.668817	-0.644386	-0.623324	-0.604274	-0.585223	-0.584616	-0.626589	-0.668563	-0.710536	-0.636266	-0.559416	-0.482566	-0.503365	-0.574619	-0.645874	-0.672913	-0.612337	-0.55176	-0.490029	-0.32866	-0.167292	-0.0059227	0.029956	0.0101104	-0.00973531	-0.0381484	-0.0812401	-0.124332	-0.16493	-0.152147	-0.139363	-0.126579	-0.177732	-0.253057	-0.328382
-5.92697	-0.13012	-0.0366806	0.0567591	0.150885	0.247133	0.343381	0.439629	0.59314	0.751279	0.909418	1.00091	1.04821	1.09551	1.0948	0.968987	0.843174	0.717361	0.597873	0.47866	0.359447	0.283771	0.233181	0.182591	0.158287	0.192352	0.226418	0.260484	0.260491	0.260207	0.259924	0.309253	0.383282	0.457312	0.507819	0.513403	0.518987	0.5248	0.539677	0.554554	0.569431	0.56396	0.5498	0.535641	0.541857	0.581767	0.621677	0.658467	0.644476	0.630485
-6.1944	-0.175164	-0.200208	-0.225252	-0.252977	-0.309669	-0.36636	-0.423052	-0.387112	-0.322041	-0.256971	-0.262252	-0.356417	-0.450582	-0.527275	-0.47321	-0.419145	-0.36508	-0.308093	-0.250348	-0.192602	-0.189119	-0.245616	-0.302114	-0.320296	-0.123111	0.0740729	0.271257	0.325052	0.348872	0.372692	0.283166	0.0839272	-0.115312	-0.276018	-0.266071	-0.256124	-0.246177	-0.244903	-0.245037	-0.245172	-0.277545	-0.337235	-0.396926	-0.436755	-0.405076	-0.373396	-0.341717	-0.341763	-0.345594
-7.32171	-0.291661	-0.345696	-0.399731	-0.363101	-0.30884	-0.254578	-0.189932	-0.11563	-0.041329	0.0121441	-0.0207486	-0.0536414	-0.0865342	0.0567722	0.226322	0.395873	0.362365	0.163663	-0.0350389	-0.186852	-0.179421	-0.171989	-0.164558	-0.151695	-0.138252	-0.124809	-0.0854284	-0.0276148	0.0301988	0.0592122	0.00652644	-0.0461593	-0.098845	-0.0644205	-0.0241092	0.0162021	-0.0641516	-0.219172	-0.374193	-0.455422	-0.359283	-0.263144	-0.167006	-0.19631	-0.229511	-0.262712	-0.207045	-0.103716	-0.000387477
-5.22356	1.38795	1.3637	1.39728	1.44322	1.48916	1.51349	1.51619	1.5189	1.51169	1.45956	1.40744	1.35532	1.34926	1.35089	1.35251	1.35026	1.34463	1.339	1.33596	1.34242	1.34889	1.35535	1.37071	1.38717	1.40364	1.38556	1.34103	1.2965	1.24682	1.18143	1.11605	1.05067	1.02307	0.998615	0.974156	1.01066	1.0879	1.16514	1.19567	1.10637	1.01708	0.92778	0.916859	0.909496	0.902133	0.875651	0.838067	0.800482	0.772119
-5.92761	0.110123	0.0729482	0.00202981	-0.0688886	-0.136362	-0.186741	-0.23712	-0.287499	-0.273445	-0.247464	-0.221484	-0.213466	-0.222038	-0.23061	-0.214146	-0.0981099	0.0179263	0.133963	0.112853	0.0725061	0.0321588	0.0233345	0.0399865	0.0566384	0.0854019	0.153793	0.222184	0.290576	0.217143	0.129709	0.0422746	0.00112221	-0.0073611	-0.0158444	-0.0112861	0.0290293	0.0693446	0.10966	0.0578478	0.00049963	-0.0568485	-0.0610501	-0.0325919	-0.00413358	-0.00747845	-0.0848819	-0.162285	-0.239689	-0.19602
-6.38188	-0.0578934	-0.0258095	0.00627445	0.0680302	0.139287	0.210543	0.144897	-0.099636	-0.344169	-0.570455	-0.648467	-0.726479	-0.804491	-0.634576	-0.399007	-0.163439	-0.0784082	-0.165405	-0.252402	-0.328915	-0.342475	-0.356035	-0.369596	-0.443261	-0.529784	-0.616306	-0.662754	-0.669105	-0.675456	-0.673959	-0.635698	-0.597436	-0.559175	-0.581058	-0.61298	-0.644902	-0.689852	-0.746216	-0.802581	-0.825751	-0.723359	-0.620967	-0.518574	-0.45786	-0.40229	-0.346721	-0.361226	-0.429421	-0.497616
-5.60092	-0.915004	-0.884996	-0.895834	-0.916629	-0.937425	-0.936028	-0.910592	-0.885156	-0.871723	-0.923172	-0.974621	-1.02607	-1.04623	-1.0603	-1.07436	-1.08708	-1.09852	-1.10996	-1.10391	-1.02293	-0.94194	-0.860954	-0.842768	-0.833939	-0.82511	-0.822373	-0.824692	-0.827011	-0.852946	-0.961432	-1.06992	-1.1784	-1.09869	-0.998861	-0.899036	-0.857691	-0.858775	-0.859858	-0.859428	-0.854594	-0.849759	-0.844924	-0.83431	-0.823305	-0.812299	-0.811657	-0.817565	-0.823473	-0.81643
-5.34153	2.03313	1.80986	1.5866	1.36874	1.50755	1.64636	1.78518	1.78243	1.71637	1.65031	1.72582	2.04028	2.35474	2.65031	2.57191	2.49351	2.41511	2.40786	2.42771	2.44757	2.42603	2.34372	2.26142	2.18071	2.11807	2.05542	1.99278	1.9289	1.86462	1.80035	1.7558	1.73653	1.71726	1.70645	1.76119	1.81593	1.87067	1.9053	1.93459	1.96389	1.98833	2.00735	2.02636	2.01145	1.80055	1.58966	1.37877	1.3483	1.35645
-3.8762	0.019475	0.00481222	-0.0887425	-0.182297	-0.275852	-0.175716	-0.0732968	0.0291224	0.0334457	-0.0106794	-0.0548044	-0.108319	-0.179625	-0.250931	-0.32154	-0.360509	-0.399478	-0.438447	-0.458728	-0.471096	-0.483465	-0.477165	-0.440226	-0.403288	-0.366368	-0.329761	-0.293155	-0.256548	-0.27841	-0.321274	-0.364138	-0.384947	-0.374255	-0.363562	-0.355991	-0.380826	-0.405661	-0.430497	-0.415247	-0.387949	-0.36065	-0.391469	-0.494784	-0.598099	-0.668525	-0.500078	-0.331631	-0.163184	-0.14936
-3.51809	-0.476	-0.473315	-0.47063	-0.465346	-0.459318	-0.453291	-0.449833	-0.449473	-0.449113	-0.450049	-0.4597	-0.469351	-0.479001	-0.48994	-0.50118	-0.512419	-0.423525	-0.228993	-0.034461	0.129702	0.137564	0.145426	0.153287	0.154382	0.154224	0.154066	0.149207	0.140005	0.130802	0.0908563	-0.0753186	-0.241494	-0.407668	-0.449739	-0.474388	-0.499037	-0.498902	-0.478731	-0.458561	-0.401818	-0.221957	-0.0420963	0.137764	0.193262	0.23647	0.279678	0.25739	0.188855	0.12032
-4.68252	-2.95463	-2.96831	-3.00224	-3.09505	-3.18786	-3.28067	-3.24898	-3.2082	-3.16741	-3.11358	-3.05134	-2.98909	-2.88306	-2.66928	-2.45549	-2.24171	-2.34173	-2.45312	-2.56451	-2.6827	-2.80471	-2.92671	-3.03684	-3.122	-3.20715	-3.29237	-3.27825	-3.264	-3.24976	-3.26961	-3.30592	-3.34224	-3.24032	-2.88759	-2.53485	-2.19377	-2.21245	-2.23114	-2.24982	-2.53309	-2.92577	-3.31846	-3.61999	-3.77801	-3.93603	-4.08345	-4.07726	-4.07108	-4.0649
-7.72504	0.119239	0.182247	0.245255	0.300717	0.322797	0.344876	0.366956	0.334725	0.294049	0.253372	0.224682	0.206141	0.187601	0.145329	0.0176968	-0.109936	-0.237568	-0.245473	-0.239865	-0.234256	-0.164865	-0.0482613	0.0683427	0.147144	0.112962	0.0787799	0.0445979	0.044541	0.0469839	0.0494267	0.0933088	0.16393	0.23455	0.269581	0.214825	0.16007	0.105315	0.143618	0.185304	0.226991	0.279298	0.337555	0.395811	0.415875	0.353665	0.291455	0.22923	0.197964	0.166743
-7.4608	-0.350429	-0.316927	-0.304274	-0.328614	-0.352954	-0.370872	-0.240468	-0.110063	0.0203414	0.0700558	0.0880098	0.105964	0.0428964	-0.144985	-0.332866	-0.493715	-0.319558	-0.145402	0.0287549	-0.0124643	-0.125196	-0.237929	-0.277065	-0.217357	-0.157649	-0.105199	-0.112804	-0.120408	-0.128013	0.0596286	0.301095	0.542562	0.626939	0.526878	0.426816	0.319802	0.170441	0.0210793	-0.128282	-0.249691	-0.364842	-0.479992	-0.457964	-0.294933	-0.131902	-0.00957484	-0.080247	-0.150919	-0.221591
-4.00432	0.373523	0.477921	0.58232	0.681527	0.738562	0.795597	0.852632	0.819815	0.762488	0.705161	0.616986	0.492853	0.368719	0.262859	0.266702	0.270544	0.274387	0.328207	0.393084	0.45796	0.40479	0.231144	0.0574976	-0.115917	-0.288246	-0.460576	-0.632905	-0.604168	-0.540507	-0.476847	-0.401841	-0.316695	-0.231549	-0.154748	-0.109511	-0.0642733	-0.0190359	0.0902367	0.207815	0.325394	0.408857	0.465649	0.522442	0.552464	0.498769	0.445073	0.391377	0.368938	0.349278
-8.15007	3.92609	3.93879	3.86773	3.79667	3.5654	2.51004	1.45467	0.39931	0.17533	0.105235	0.0351404	0.04916	0.140862	0.232565	0.303995	0.292231	0.280468	0.268705	0.12951	-0.0275609	-0.184632	-0.227487	-0.178035	-0.128584	-0.106253	-0.175182	-0.244111	-0.31304	-0.350583	-0.385026	-0.41947	-0.454977	-0.491233	-0.52749	-0.553543	-0.550898	-0.548254	-0.545609	-0.481424	-0.413541	-0.345658	-0.548907	-0.918775	-1.28864	-1.60366	-1.78789	-1.97212	-2.15634	-2.14327
-9.55362	2.07931	0.35347	0.0465779	0.227468	0.408358	0.57056	0.707503	0.844446	0.957026	0.853428	0.74983	0.646233	0.599376	0.568772	0.538168	0.533833	0.560536	0.587239	0.609002	0.598968	0.588935	0.578901	0.571373	0.564431	0.557489	0.567747	0.595794	0.623842	0.630346	0.529868	0.429391	0.328913	0.465045	0.645016	0.824988	0.95519	1.04031	1.12544	1.17069	1.05724	0.943793	0.830345	0.904521	1.00505	1.10558	1.11714	1.0582	0.99926	0.955119
-3.63471	-1.37341	-1.43077	-1.42633	-1.42188	-1.41743	-1.49915	-1.58699	-1.67484	-1.77606	-1.88584	-1.99562	-2.0768	-2.08645	-2.09611	-2.10576	-1.91187	-1.71097	-1.51006	-1.45992	-1.49356	-1.5272	-1.52355	-1.44022	-1.35689	-1.27355	-1.26558	-1.25762	-1.24965	-1.22899	-1.20223	-1.17548	-1.13114	-1.05441	-0.977678	-0.90467	-0.940594	-0.976519	-1.01244	-0.805214	-0.498233	-0.191251	0.0105997	0.0446239	0.0786481	0.112468	0.143406	0.174344	0.205282	0.203206
-6.69556	1.87953	1.74422	1.62235	1.57901	1.53567	1.49233	1.5449	1.6182	1.6915	1.723	1.71324	1.70348	1.70764	1.77552	1.84339	1.91127	1.93955	1.96114	1.98273	1.96928	1.92556	1.88184	1.82173	1.70093	1.58013	1.45933	1.22636	0.979317	0.732278	0.683656	0.784955	0.886254	0.987462	1.08839	1.18931	1.29024	1.33116	1.36698	1.40281	1.40855	1.39446	1.38038	1.41026	1.55383	1.69741	1.84098	1.7962	1.74252	1.68883
-6.85491	-0.00928156	-0.0312148	-0.0800499	-0.153725	-0.2274	-0.250297	-0.071307	0.107683	0.286673	0.249535	0.182094	0.114653	-0.00597436	-0.169577	-0.33318	-0.467929	-0.505616	-0.543302	-0.580989	-0.4569	-0.31685	-0.1768	-0.102882	-0.075635	-0.0483883	0.0253142	0.229656	0.433998	0.63834	0.4659	0.27084	0.0757805	-0.0214621	-0.0586063	-0.0957505	-0.137934	-0.192131	-0.246329	-0.300527	-0.166232	-0.0274075	0.111417	0.0690624	-0.069742	-0.208546	-0.281047	-0.21811	-0.155172	-0.0933186
-5.84226	-0.298048	-0.252327	-0.206606	-0.24075	-0.353708	-0.466667	-0.570059	-0.631124	-0.69219	-0.753256	-0.792027	-0.827181	-0.862335	-0.861819	-0.830484	-0.799149	-0.752685	-0.651803	-0.55092	-0.450037	-0.433798	-0.42764	-0.421481	-0.446532	-0.495159	-0.543787	-0.578295	-0.570595	-0.562896	-0.555197	-0.367078	-0.1647	0.0376793	0.114267	0.107971	0.101675	0.0784319	0.0113636	-0.0557046	-0.122773	-0.115365	-0.104847	-0.0943284	-0.113112	-0.148668	-0.184223	-0.193502	-0.144846	-0.0961904
-3.46824	0.235271	0.313045	0.390818	0.423358	0.453857	0.484355	0.58602	0.728972	0.871923	0.961615	0.934896	0.908178	0.88146	0.845421	0.809287	0.773153	0.718308	0.65408	0.589853	0.509231	0.39777	0.286308	0.180968	0.334122	0.487276	0.64043	0.702926	0.726419	0.749912	0.761045	0.7516	0.742156	0.737354	0.810384	0.883413	0.956442	0.883004	0.756039	0.629075	0.614458	0.76257	0.910682	1.03068	0.864542	0.698405	0.532269	0.323513	0.101703	-0.120106
-3.82088	-0.501569	-0.514853	-0.51481	-0.436917	-0.359023	-0.28113	-0.273956	-0.282072	-0.290188	-0.258874	-0.188643	-0.118412	-0.0544231	-0.0189975	0.016428	0.0518536	0.052778	0.0478699	0.0429619	0.0065999	-0.0574924	-0.121585	-0.163696	-0.12435	-0.0850046	-0.0456589	-0.0569807	-0.0746567	-0.0923326	-0.115619	-0.14323	-0.170842	-0.222954	-0.350296	-0.477638	-0.60498	-0.406534	-0.180425	0.045685	0.123135	0.100563	0.0779921	0.056497	0.0377856	0.0190741	0.000362678	0.00462575	0.00997393	0.0153221
-3.88177	-0.543965	-0.49313	-0.442021	-0.390912	-0.365376	-0.352374	-0.339372	-0.33119	-0.331875	-0.33256	-0.331651	-0.275804	-0.219957	-0.164109	-0.20337	-0.282572	-0.361774	-0.392811	-0.347005	-0.301199	-0.260417	-0.296509	-0.332601	-0.368694	-0.340776	-0.290064	-0.239352	-0.222249	-0.251854	-0.281458	-0.307758	-0.302393	-0.297028	-0.291663	-0.330782	-0.383145	-0.435507	-0.431908	-0.360357	-0.288807	-0.230393	-0.261726	-0.293058	-0.324391	-0.313069	-0.291333	-0.269596	-0.247365	-0.224606
-7.84079	0.10406	0.14012	0.175589	0.211057	0.201647	0.154238	0.106829	0.0890908	0.178053	0.267015	0.355978	0.417698	0.476345	0.534992	0.633183	0.760643	0.888102	0.953235	0.832122	0.711008	0.589895	0.651159	0.725775	0.800391	0.783022	0.706307	0.629592	0.56664	0.538402	0.510163	0.481925	0.430943	0.379134	0.327325	0.274017	0.21987	0.165723	0.111009	0.0550781	-0.000853328	-0.0568255	0.0200987	0.0972327	0.174367	0.258611	0.346292	0.433973	0.515243	0.58462
-7.51681	-0.142504	-0.117372	-0.133642	-0.155625	-0.177608	-0.199126	-0.220277	-0.241428	-0.277528	-0.362062	-0.446597	-0.531131	-0.48521	-0.426685	-0.36816	-0.304817	-0.238166	-0.171514	-0.129744	-0.155587	-0.181429	-0.207272	-0.162409	-0.113436	-0.0644639	-0.0118118	0.0430376	0.097887	0.128403	0.102723	0.0770435	0.0513638	-0.00892422	-0.0699823	-0.13104	-0.0976926	-0.0155546	0.0665834	0.111083	0.0809832	0.050883	0.0199707	-0.0813654	-0.182701	-0.284037	-0.276506	-0.22062	-0.164733	-0.112427
-6.8513	-0.392468	-0.444261	-0.496054	-0.470848	-0.430118	-0.389388	-0.370558	-0.372916	-0.375274	-0.364441	-0.297123	-0.229806	-0.162489	-0.110081	-0.0599933	-0.00990539	-0.0591168	-0.192427	-0.325737	-0.443644	-0.507723	-0.571802	-0.635881	-0.607146	-0.567931	-0.528717	-0.495351	-0.466314	-0.437277	-0.40463	-0.361474	-0.318317	-0.275161	-0.306848	-0.34402	-0.381193	-0.354093	-0.285515	-0.216937	-0.146432	-0.0711809	0.00407026	0.0793214	0.0850906	0.088331	0.0915714	0.0736368	0.0438398	0.0140429
-4.1324	0.151137	0.15438	0.150319	0.146259	0.117587	0.0667853	0.015984	-0.0261825	-0.0353908	-0.0445991	-0.0538074	-0.0209341	0.0174794	0.0558928	0.0439868	-0.00749994	-0.0589867	-0.0905977	-0.0595341	-0.0284705	0.00259307	0.0206227	0.03747	0.0543172	0.0840234	0.122559	0.161095	0.18316	0.16157	0.139981	0.118391	0.0822313	0.0453043	0.00837728	0.028618	0.0830045	0.137391	0.166824	0.139956	0.113089	0.086221	0.0565966	0.026925	-0.00274662	-0.0294704	-0.0546704	-0.0798704	-0.0905016	-0.0728863
-9.31362	-0.117817	-0.21271	-0.307603	-0.396402	-0.430146	-0.46389	-0.497633	-0.677793	-0.900287	-1.12278	-1.13347	-0.887138	-0.640806	-0.439305	-0.530516	-0.621727	-0.712938	-0.732853	-0.735921	-0.73899	-0.900889	-1.23148	-1.56208	-1.80319	-1.59472	-1.38625	-1.17778	-1.05243	-0.942678	-0.832924	-0.49184	0.0644011	0.620643	1.06087	1.03458	1.00829	0.982004	0.514151	-0.0166579	-0.547467	-0.75758	-0.706655	-0.65573	-0.621807	-0.644067	-0.666327	-0.688587	-0.627162	-0.557297
-1.55113	0.133294	0.177491	0.221687	0.253975	0.250374	0.246773	0.243172	0.227011	0.209908	0.192806	0.234575	0.314579	0.394583	0.450174	0.443706	0.437237	0.430769	0.409852	0.388386	0.36692	0.341851	0.31475	0.287649	0.281017	0.318799	0.356581	0.394369	0.405964	0.417474	0.428985	0.416626	0.392649	0.368672	0.366285	0.404235	0.442184	0.477693	0.433484	0.389274	0.345064	0.284371	0.216807	0.149242	0.101583	0.0861517	0.07072	0.0551263	0.0371172	0.019108
-0.587996	0.30101	0.337173	0.373335	0.403709	0.362413	0.321116	0.27982	0.27281	0.27718	0.28155	0.301795	0.342925	0.384055	0.418574	0.398429	0.378284	0.358139	0.329353	0.298186	0.267019	0.229466	0.184568	0.13967	0.106892	0.147905	0.188917	0.22993	0.258619	0.28455	0.310481	0.289554	0.221426	0.153298	0.103424	0.140059	0.176694	0.213329	0.200851	0.179726	0.158601	0.173724	0.220819	0.267914	0.298894	0.268285	0.237676	0.207068	0.13903	0.0660555
-6.49418	0.165709	0.13476	0.10381	0.0829817	0.108454	0.133927	0.1594	0.290066	0.437796	0.585525	0.666084	0.68861	0.711137	0.736679	0.773396	0.810112	0.846829	0.810865	0.766247	0.72163	0.713117	0.73188	0.750643	0.788944	0.887219	0.985493	1.08377	1.07673	1.06136	1.046	0.969666	0.85317	0.736673	0.632462	0.560017	0.487573	0.415128	0.436808	0.462417	0.488026	0.466908	0.419045	0.371183	0.342311	0.355306	0.368301	0.381295	0.367891	0.354303
-8.98846	-0.904016	-0.980706	-1.12783	-1.27495	-1.40511	-1.44468	-1.48425	-1.52382	-1.50114	-1.46604	-1.43095	-1.3617	-1.25961	-1.15751	-1.0239	-0.756715	-0.489531	-0.222347	-0.295131	-0.42006	-0.544988	-0.385343	0.0137332	0.412809	0.707969	0.643386	0.578802	0.514219	0.293377	0.0552083	-0.182961	-0.198368	-0.04996	0.0984475	0.217631	0.252451	0.287272	0.322093	0.314274	0.30341	0.292546	0.231582	0.138508	0.0454338	-0.0561434	-0.178492	-0.30084	-0.423189	-0.514853
-3.93251	0.0408094	0.0800301	0.138945	0.223419	0.307893	0.366836	0.231688	0.0965404	-0.0386074	-2.59086e-05	0.0840947	0.168215	0.204111	0.18527	0.166429	0.146921	0.123614	0.100307	0.0770006	0.176906	0.302861	0.428816	0.440217	0.337767	0.235317	0.161852	0.218148	0.274444	0.33074	0.273659	0.197914	0.122169	0.110984	0.155977	0.20097	0.243016	0.274347	0.305678	0.337008	0.304287	0.263796	0.223305	0.168131	0.101784	0.0354373	-0.0194432	-0.0397255	-0.0600078	-0.0802901
-7.67709	0.209953	-0.152926	-0.24356	-0.334194	-0.424829	-0.754534	-1.10828	-1.46203	-1.52056	-1.36937	-1.21818	-1.08759	-1.01544	-0.94328	-0.871124	-0.677265	-0.475883	-0.274501	-0.198109	-0.199027	-0.199945	-0.204898	-0.219547	-0.234195	-0.248844	-0.280811	-0.313223	-0.345635	-0.397693	-0.460282	-0.52287	-0.604334	-0.72463	-0.844926	-0.96361	-0.885251	-0.806892	-0.728533	-0.562624	-0.356302	-0.14998	-0.0197045	-0.0244817	-0.0292589	-0.0332024	-0.0177846	-0.00236681	0.013051	-0.192263
-10.4146	1.75243	1.22448	1.05341	0.941018	0.828625	0.774054	0.76977	0.765485	0.667535	0.229416	-0.208703	-0.646822	-0.916951	-1.16673	-1.41652	-1.53146	-1.54386	-1.55626	-1.5822	-1.64897	-1.71574	-1.78252	-1.71425	-1.63505	-1.55586	-1.52524	-1.52686	-1.52847	-1.46567	-1.23907	-1.01248	-0.785877	-0.81679	-0.858907	-0.901025	-0.891026	-0.850987	-0.810948	-0.677015	-0.339283	-0.00155107	0.336181	1.01935	1.70549	2.39163	2.66055	2.72167	2.78278	2.74779
-3.65574	-0.668463	-0.607494	-0.616183	-0.624871	-0.633559	-0.625371	-0.612936	-0.600501	-0.614535	-0.657819	-0.701102	-0.733538	-0.70503	-0.676523	-0.648015	-0.698625	-0.765193	-0.831762	-0.863793	-0.862403	-0.861013	-0.862349	-0.875754	-0.88916	-0.902565	-0.920246	-0.938593	-0.95694	-0.9812	-1.01047	-1.03974	-1.03029	-0.881481	-0.732671	-0.583861	-0.614832	-0.666117	-0.717402	-0.736735	-0.732409	-0.728082	-0.749786	-0.849332	-0.948877	-1.04842	-1.02476	-0.992056	-0.959353	-0.913459
-4.80345	0.214607	0.139145	0.0879656	0.0574829	0.0270002	0.0343987	0.179357	0.324315	0.469273	0.376856	0.257172	0.137488	0.0546866	-0.000633661	-0.0559539	-0.103415	-0.127182	-0.150949	-0.174716	-0.286712	-0.405336	-0.52396	-0.545193	-0.503156	-0.461119	-0.403167	-0.304746	-0.206325	-0.107903	-0.00658993	0.0948337	0.196257	0.208279	0.169872	0.131465	0.0842212	0.0177991	-0.048623	-0.115047	-0.16822	-0.221348	-0.274475	-0.368977	-0.483625	-0.598273	-0.65054	-0.586236	-0.521931	-0.461715
-9.85614	0.0633004	0.0950421	0.176737	0.258432	0.340127	0.369475	0.388394	0.407313	0.441072	0.488811	0.536551	0.560347	0.48271	0.405073	0.327435	0.304815	0.290633	0.276451	0.22534	0.143778	0.0622165	-0.00963476	-0.0478727	-0.0861106	-0.124349	-0.0995236	-0.0677071	-0.0358906	-0.00978648	0.0122021	0.0341907	0.0475715	0.0361067	0.0246418	0.013177	0.0208171	0.0298211	0.0388251	0.0795475	0.140598	0.201648	0.23068	0.181499	0.132319	0.0831391	0.0469234	0.0111567	-0.02461	-0.0224368
-9.2535	1.97806	2.04023	2.10239	2.09368	2.03831	1.98293	1.93125	1.8891	1.84696	1.80482	1.84903	1.89731	1.94558	2.10795	2.33557	2.56319	2.74933	2.84408	2.93883	3.03357	2.95352	2.87139	2.78926	2.75685	2.74901	2.74117	2.68436	2.53472	2.38508	2.23607	2.11616	1.99625	1.87633	1.906	1.99902	2.09204	2.1316	2.08339	2.03518	1.98651	1.92991	1.87332	1.81673	1.70441	1.57208	1.43974	1.21652	0.86345	0.510376
-10.7473	0.0276218	0.110495	0.193368	0.247147	0.295268	0.34339	0.360609	0.348522	0.336435	0.329267	0.343166	0.357065	0.370964	0.393043	0.41634	0.439636	0.41417	0.348227	0.282284	0.208731	0.108585	0.00843942	-0.0917062	-0.0128521	0.0851136	0.183079	0.253187	0.303087	0.352988	0.374252	0.312139	0.250027	0.187914	0.29919	0.422183	0.545176	0.479026	0.293346	0.107665	0.00799412	0.120107	0.23222	0.344333	0.46586	0.58768	0.7095	0.72482	0.681761	0.638702
-6.88707	-0.699938	-0.826809	-0.791849	-0.756889	-0.721929	-0.511947	-0.282225	-0.0525035	0.132384	0.284764	0.437144	0.537717	0.487533	0.437349	0.387165	0.350873	0.315599	0.280324	0.363955	0.52429	0.684625	0.794061	0.778225	0.762389	0.746553	0.643561	0.537406	0.43125	0.371994	0.338999	0.306004	0.302862	0.362553	0.422243	0.481978	0.44548	0.408848	0.372216	0.336697	0.301717	0.266737	0.20296	0.0869215	-0.029117	-0.142493	-0.173505	-0.204518	-0.235531	-0.337066
-1.81206	-0.0275962	-0.0960145	-0.161834	-0.191139	-0.220444	-0.249749	-0.240955	-0.218948	-0.196941	-0.166961	-0.126128	-0.0852945	-0.0533861	-0.102156	-0.150926	-0.199695	-0.119155	-0.00121659	0.116722	0.169542	0.144897	0.120252	0.103572	0.138921	0.17427	0.209619	0.24727	0.285464	0.323658	0.367151	0.41616	0.46517	0.507429	0.515756	0.524082	0.532409	0.588273	0.653058	0.717843	0.704728	0.620576	0.536424	0.468382	0.465141	0.4619	0.458659	0.425271	0.387583	0.349895
-7.32048	-0.240048	-0.298385	-0.346987	-0.388954	-0.430921	-0.434089	-0.332746	-0.231404	-0.130062	-0.0827457	-0.0381661	0.00641341	0.00728264	-0.0177575	-0.0427977	-0.0871388	-0.175688	-0.264238	-0.352788	-0.411599	-0.469957	-0.528314	-0.472065	-0.357044	-0.242022	-0.128782	-0.0190483	0.0906858	0.198375	0.19525	0.192124	0.188999	0.23482	0.302204	0.369588	0.362585	0.229054	0.095522	-0.0337911	-0.0762104	-0.11863	-0.161049	-0.179927	-0.18998	-0.200033	-0.197435	-0.176129	-0.154822	-0.128662
-6.62695	0.576822	0.498007	0.419192	0.380941	0.381157	0.381373	0.390671	0.437623	0.484574	0.531526	0.576369	0.620898	0.665427	0.669393	0.639691	0.60999	0.57928	0.545149	0.511018	0.476887	0.424477	0.370115	0.315753	0.309727	0.33876	0.367792	0.396566	0.424608	0.452651	0.480693	0.441606	0.397984	0.354363	0.337099	0.336492	0.335884	0.316582	0.252349	0.188116	0.123884	0.178398	0.2366	0.294803	0.302117	0.281539	0.26096	0.247463	0.24854	0.249617
-11.6653	6.94813	6.96457	6.98101	6.98546	6.97516	6.96486	6.94177	6.83265	6.72354	6.61443	6.52338	6.4367	6.35001	6.35137	6.44749	6.5436	6.61695	6.57312	6.52929	6.48545	6.70949	6.98502	7.26055	7.39543	7.39776	7.40009	7.42104	7.5184	7.61577	7.71313	7.48411	7.20715	6.93019	6.79038	6.76369	6.73701	6.27592	4.35259	2.42927	0.505944	0.498752	0.692471	0.886191	0.86623	0.69227	0.518311	0.372005	0.303511	0.235017
-6.05289	0.562588	0.580116	0.597643	0.591092	0.577447	0.563801	0.528895	0.468366	0.407836	0.347116	0.285117	0.223117	0.161118	0.183271	0.225734	0.268196	0.287737	0.283097	0.278457	0.280784	0.31897	0.357157	0.395344	0.425036	0.453096	0.481155	0.496996	0.501547	0.506098	0.509876	0.510478	0.51108	0.511681	0.493142	0.471791	0.45044	0.413384	0.36363	0.313876	0.29993	0.406529	0.513128	0.619727	0.573178	0.510569	0.44796	0.430313	0.444414	0.458515
-0.85346	-0.156894	-0.0929521	-0.0290102	0.00369304	-0.0686468	-0.140987	-0.213326	-0.158539	-0.0912195	-0.0238999	-0.0503439	-0.142941	-0.235539	-0.266882	-0.126029	0.0148232	0.155676	0.141625	0.118285	0.0949464	0.113809	0.158593	0.203377	0.20321	0.0959036	-0.0114026	-0.118709	0.0305944	0.186046	0.341498	0.373397	0.339543	0.305688	0.300348	0.353238	0.406127	0.457866	0.393012	0.328158	0.263303	0.249841	0.259921	0.27	0.266782	0.240115	0.213448	0.186943	0.164053	0.141163
-3.25995	0.187516	0.221393	0.231617	0.241842	0.252066	0.266113	0.280662	0.295212	0.299978	0.297049	0.294121	0.286194	0.262513	0.238831	0.21515	0.186985	0.158413	0.129842	0.102208	0.0752165	0.0482254	0.0278151	0.0248437	0.0218723	0.0189009	0.0327313	0.0474454	0.0621595	0.0529289	0.0293984	0.00586792	-0.00767768	0.00130125	0.0102802	0.0192591	-0.00179559	-0.0233635	-0.0449314	-0.0458926	-0.0362033	-0.026514	-0.0148051	0.000818817	0.0164427	0.0315987	0.0186322	0.00566577	-0.0073007	-0.00707042
-6.18134	-0.381811	-0.332567	-0.283322	-0.322138	-0.439603	-0.557067	-0.652927	-0.664629	-0.676332	-0.688034	-0.644663	-0.594159	-0.543655	-0.491727	-0.438686	-0.385645	-0.326502	-0.247764	-0.169026	-0.0902876	-0.120632	-0.160657	-0.200681	-0.231923	-0.257177	-0.282432	-0.285668	-0.22956	-0.173452	-0.117344	-0.137795	-0.162135	-0.186475	-0.199221	-0.205092	-0.210963	-0.22297	-0.249038	-0.275106	-0.301173	-0.0852109	0.134479	0.354169	0.295781	0.09471	-0.106361	-0.179892	-0.00245905	0.174974
-5.33495	-0.0134379	0.016502	0.0464419	0.0763818	0.121532	0.17257	0.223608	0.260547	0.276067	0.291588	0.302805	0.263154	0.223504	0.183853	0.0942535	-0.0116361	-0.117526	-0.180415	-0.186337	-0.192259	-0.194822	-0.170529	-0.146236	-0.121942	-0.0408651	0.0555582	0.151981	0.218464	0.250263	0.282062	0.297725	0.217742	0.137759	0.0577751	-0.102726	-0.280852	-0.458978	-0.451672	-0.2563	-0.060928	0.0822631	-0.0163092	-0.114882	-0.213454	-0.144289	-0.0463524	0.0515847	0.0896885	0.0746564
-8.20468	1.36049	1.17161	0.982729	0.820213	0.807698	0.795183	0.782668	0.806165	0.837272	0.86838	0.747789	0.476474	0.205159	-0.0012368	0.0828694	0.166976	0.251082	0.134761	-0.0145355	-0.163832	-0.264812	-0.323759	-0.382706	-0.419638	-0.376579	-0.333519	-0.29046	-0.241303	-0.191408	-0.141512	-0.105447	-0.0799034	-0.0543601	-0.0295348	-0.00687535	0.0157841	0.0384435	0.114323	0.194515	0.274707	0.26513	0.195982	0.126834	0.0610319	0.00374377	-0.0535443	-0.110832	-0.10968	-0.105979
-7.1879	0.116547	0.151172	0.171094	0.191016	0.219787	0.285636	0.351485	0.417334	0.416315	0.40563	0.394946	0.336911	0.240101	0.14329	0.0771854	0.116341	0.155496	0.194651	0.166025	0.130439	0.0948534	0.150694	0.271943	0.393192	0.454289	0.343296	0.232302	0.121309	0.166395	0.221435	0.276475	0.195515	0.0298153	-0.135884	-0.216533	-0.0911336	0.0342661	0.159666	0.109803	0.0551164	0.000430073	-0.0332193	-0.055505	-0.0777907	-0.0504207	0.0799212	0.210263	0.339557	0.305635
-5.74347	0.0928882	0.00499846	-0.0828913	-0.170781	-0.128184	-0.0478626	0.0324591	0.0591879	0.0221804	-0.014827	-0.0554586	-0.119749	-0.18404	-0.24833	-0.210912	-0.149466	-0.0880193	-0.0997456	-0.187649	-0.275553	-0.35515	-0.393016	-0.430882	-0.468748	-0.352734	-0.207858	-0.0629819	0.0203631	0.0476137	0.0748642	0.106095	0.153331	0.200566	0.247802	0.180058	0.0959231	0.0117882	0.0300883	0.130098	0.230107	0.298165	0.260652	0.22314	0.185627	0.194773	0.208623	0.222474	0.154413	0.0293
-5.76406	0.00293172	0.0312717	0.0596118	0.0879518	0.138054	0.190301	0.242548	0.244751	0.21165	0.178549	0.137736	0.0757958	0.0138555	-0.0480848	-0.119213	-0.190892	-0.262571	-0.194041	-0.0393971	0.115247	0.251105	0.343246	0.435388	0.527529	0.498993	0.467568	0.436143	0.372547	0.291831	0.211116	0.165088	0.188315	0.211542	0.233867	0.164862	0.0958575	0.0268527	0.0961163	0.228715	0.361313	0.449769	0.46205	0.474332	0.485113	0.462454	0.439795	0.417136	0.399209	0.383131
-8.10585	0.56394	0.62194	0.679939	0.737938	0.730163	0.715106	0.700049	0.498432	0.162474	-0.173485	-0.452172	-0.565648	-0.679125	-0.792601	-0.65543	-0.500398	-0.345366	-0.31764	-0.369768	-0.421896	-0.421475	-0.292768	-0.164062	-0.0353552	0.277704	0.597124	0.916544	0.967101	0.871413	0.775725	0.589711	0.215029	-0.159653	-0.534398	-0.432582	-0.330741	-0.228901	-0.0944624	0.0552563	0.204975	0.284363	0.237035	0.189708	0.147084	0.242378	0.337672	0.432966	0.294079	0.0614013
-3.85503	0.161941	0.0638034	-0.0343342	-0.10859	-0.122647	-0.136704	-0.15076	-0.152439	-0.15367	-0.1549	-0.138845	-0.113116	-0.087386	-0.0729434	-0.0827967	-0.0926499	-0.10251	-0.0452359	0.0121491	0.0695342	0.0442835	-0.0208798	-0.0860431	-0.0927549	0.00890861	0.110572	0.205806	0.102819	-0.00016744	-0.103154	-0.0727507	0.0128058	0.0983623	0.115627	0.0231261	-0.0693747	-0.150891	-0.0733106	0.0042696	0.0818498	0.122803	0.150931	0.179059	0.210224	0.245639	0.281055	0.312076	0.300127	0.288177
-3.55703	-0.184173	-0.256489	-0.23754	-0.218591	-0.197661	-0.0934526	0.0107554	0.114963	0.152239	0.160732	0.169226	0.151983	0.0919114	0.03184	-0.0259749	-0.0460391	-0.0661032	-0.0861673	-0.0363246	0.0390521	0.114429	0.165137	0.18013	0.195122	0.209212	0.214133	0.219053	0.223974	0.203259	0.174697	0.146135	0.111242	0.0683483	0.0254541	-0.0102772	0.00518861	0.0206544	0.0361201	0.0626986	0.0920763	0.121454	0.121508	0.0891333	0.0567587	0.0282485	0.0206616	0.0130746	0.00548766	0.0131144
-1.5876	-0.701385	-0.665326	-0.660162	-0.654998	-0.654134	-0.681334	-0.708533	-0.735733	-0.703926	-0.658182	-0.612437	-0.581288	-0.565635	-0.549983	-0.535305	-0.525519	-0.515734	-0.505948	-0.5255	-0.550553	-0.575605	-0.538435	-0.443402	-0.34837	-0.267352	-0.242674	-0.217996	-0.193317	-0.24559	-0.308828	-0.372067	-0.388942	-0.368085	-0.347229	-0.32557	-0.301263	-0.276955	-0.252647	-0.311402	-0.378529	-0.445657	-0.451606	-0.414064	-0.376522	-0.356969	-0.38717	-0.417371	-0.447572	-0.373871
-6.6419	0.299887	0.301271	0.302655	0.304039	0.2598	0.210509	0.161219	0.150879	0.169168	0.187456	0.203504	0.212918	0.222332	0.231747	0.230981	0.22949	0.228	0.21014	0.181795	0.153449	0.115635	0.0541365	-0.00736219	-0.0688609	-0.015487	0.0418501	0.0991872	0.109944	0.0948059	0.0796679	0.0998634	0.195568	0.291272	0.386993	0.270335	0.153655	0.0369744	0.0687621	0.171749	0.274735	0.318537	0.253356	0.188174	0.126164	0.157125	0.188086	0.219047	0.204899	0.172239
-7.57297	0.417011	0.36031	0.317114	0.273918	0.317394	0.472595	0.627796	0.78154	0.923837	1.06613	1.20843	1.18798	1.1253	1.06262	1.03563	1.04888	1.06214	1.07798	1.10891	1.13984	1.17077	1.1232	1.05923	0.995257	0.8779	0.707836	0.537771	0.381641	0.28931	0.19698	0.10465	0.159452	0.239143	0.318834	0.377476	0.417924	0.458372	0.502106	0.558024	0.613942	0.66986	0.662569	0.647344	0.63212	0.547158	0.409486	0.271813	0.162031	0.137927
-4.9259	0.339893	0.360674	0.381455	0.401519	0.420846	0.440172	0.451062	0.42201	0.392958	0.363906	0.35053	0.339911	0.329291	0.325537	0.327957	0.330376	0.333763	0.340848	0.347933	0.355018	0.263413	0.15881	0.0542073	0.0100859	0.0135482	0.0170106	0.020396	0.0235388	0.0266816	0.0298245	0.0679718	0.109297	0.150621	0.167432	0.167406	0.16738	0.173411	0.195497	0.217583	0.23967	0.242303	0.243911	0.245519	0.187662	0.0942779	0.000894123	-0.0712684	-0.0955398	-0.119811
-1.36717	0.148611	0.160745	0.163366	0.165987	0.192433	0.239459	0.286486	0.32403	0.326452	0.328873	0.331295	0.351293	0.373494	0.395695	0.36837	0.303637	0.238903	0.167378	0.0750052	-0.0173672	-0.10974	-0.140879	-0.166825	-0.192771	-0.195539	-0.18304	-0.17054	-0.164957	-0.177251	-0.189546	-0.20184	-0.164259	-0.124326	-0.0843929	-0.0755654	-0.0845382	-0.093511	-0.0922464	-0.0684165	-0.0445865	-0.0207565	-0.160065	-0.301331	-0.442596	-0.470928	-0.443434	-0.41594	-0.418674	-0.478735
-1.36832	-0.330257	-0.428416	-0.488512	-0.526687	-0.564861	-0.578128	-0.536114	-0.494101	-0.452087	-0.555551	-0.66024	-0.764928	-0.841513	-0.904112	-0.96671	-0.980648	-0.901698	-0.822747	-0.745788	-0.747073	-0.748358	-0.749643	-0.62519	-0.447074	-0.268958	-0.155893	-0.150351	-0.14481	-0.134533	-0.0473235	0.0398856	0.127095	-0.0301756	-0.276024	-0.521872	-0.66135	-0.647824	-0.634298	-0.621359	-0.614276	-0.607193	-0.60011	-0.57804	-0.551423	-0.524806	-0.46128	-0.351396	-0.241513	-0.139445
-1.18724	-0.101929	-0.0989685	-0.0960085	-0.149827	-0.213497	-0.277167	-0.316641	-0.334502	-0.352364	-0.362766	-0.344977	-0.327189	-0.309401	-0.314189	-0.321901	-0.329613	-0.287898	-0.207564	-0.127229	-0.0736428	-0.103647	-0.133651	-0.163654	-0.158353	-0.149919	-0.141484	-0.163196	-0.205466	-0.247737	-0.270131	-0.240278	-0.210426	-0.180573	-0.117402	-0.0525382	0.0123255	0.0575122	0.0910287	0.124545	0.133416	0.0871088	0.040802	-0.00550491	0.00754418	0.0215084	0.0354726	-0.016939	-0.103411	-0.189882
-1.85652	0.460028	0.350359	0.288249	0.240416	0.192584	0.144365	0.0956649	0.0469646	0.00143189	-0.0221698	-0.0457716	-0.0693733	-0.133161	-0.206854	-0.280547	-0.291904	-0.235274	-0.178645	-0.120053	-0.0511088	0.0178354	0.0867796	0.0856656	0.0707509	0.0558363	0.0573086	0.0744316	0.0915545	0.117027	0.177514	0.238002	0.298489	0.293204	0.277968	0.262733	0.244033	0.222436	0.20084	0.178547	0.153861	0.129175	0.104489	0.078462	0.052289	0.0261159	0.035497	0.0708547	0.106212	0.111297
-4.49051	0.390127	0.417114	0.436307	0.428011	0.419714	0.411418	0.360454	0.304854	0.249253	0.225451	0.224864	0.224276	0.194253	0.0778209	-0.0386116	-0.155044	-0.160793	-0.158863	-0.156934	-0.0972992	-0.000955783	0.0953877	0.159324	0.142853	0.126381	0.10991	0.12054	0.132057	0.143574	0.133765	0.112186	0.0906074	0.117505	0.247214	0.376924	0.506432	0.49179	0.477157	0.462525	0.424837	0.376176	0.327514	0.288221	0.266054	0.243887	0.221865	0.203886	0.185906	0.167926
-2.87422	-0.0158281	-0.057243	-0.098658	-0.0639431	-0.0154938	0.0329556	0.0438269	0.0204562	-0.00291447	-0.016412	0.008551	0.033514	0.058477	0.0758092	0.0921041	0.108399	0.124752	0.141151	0.15755	0.178776	0.2155	0.252225	0.288949	0.220387	0.141854	0.0633213	0.0530087	0.0901897	0.127371	0.148688	0.127245	0.105801	0.084358	0.107803	0.133776	0.15975	0.173838	0.180724	0.187611	0.173869	0.112845	0.0518214	-0.00920215	-0.0536487	-0.0977541	-0.141859	-0.14653	-0.130512	-0.114493
-5.31515	-3.03502	-2.82875	-2.85893	-2.88911	-2.91928	-2.95181	-2.98463	-3.01745	-3.02986	-3.02686	-3.02386	-2.98774	-2.84999	-2.71224	-2.57449	-2.47465	-2.37803	-2.2814	-1.81052	-1.09312	-0.375725	0.170166	0.272748	0.37533	0.477912	0.672833	0.872102	1.07137	0.939384	0.617858	0.296332	0.137867	0.338767	0.539668	0.740569	0.582823	0.42079	0.258756	0.279347	0.390202	0.501058	0.550015	0.481608	0.4132	0.347167	0.389934	0.432702	0.475469	0.510029
-3.78616	-0.213786	-0.230448	-0.247109	-0.220438	-0.127027	-0.033616	0.051073	0.0194094	-0.0122543	-0.0439179	-0.112282	-0.193155	-0.274027	-0.349444	-0.417534	-0.485624	-0.532075	-0.389885	-0.247695	-0.105505	-0.0846878	-0.098311	-0.111934	-0.119598	-0.120266	-0.120935	-0.122324	-0.128293	-0.134262	-0.140231	-0.193293	-0.257248	-0.321203	-0.352937	-0.351559	-0.350181	-0.359317	-0.42007	-0.480822	-0.541574	-0.442462	-0.314092	-0.185723	-0.121449	-0.114855	-0.108262	-0.105547	-0.11812	-0.130693
-7.09001	0.405346	0.3848	0.364255	0.343709	0.317147	0.289359	0.26157	0.160522	-0.0118746	-0.184271	-0.297182	-0.152577	-0.00797343	0.136631	0.191776	0.232805	0.273835	0.321384	0.374493	0.427602	0.478358	0.520813	0.563267	0.605722	0.464018	0.301141	0.138264	0.110499	0.183443	0.256387	0.35412	0.524665	0.69521	0.865755	0.889469	0.902138	0.914808	0.756898	0.488133	0.219368	0.0306543	0.0406648	0.0506752	0.0606857	0.213465	0.371697	0.529929	0.557533	0.511427
-1.51485	0.125975	0.0369717	-0.0520313	-0.100223	-0.12811	-0.155997	-0.167164	-0.146423	-0.125682	-0.10503	-0.0879001	-0.0707701	-0.0536401	-0.0529847	-0.0593587	-0.0657327	-0.0976508	-0.171783	-0.245915	-0.317784	-0.352924	-0.388064	-0.423204	-0.356699	-0.253377	-0.150054	-0.117697	-0.187393	-0.257089	-0.315698	-0.263827	-0.211955	-0.160083	-0.197874	-0.262863	-0.327851	-0.333384	-0.264259	-0.195134	-0.13168	-0.108158	-0.0846354	-0.0611129	-0.0555384	-0.0544389	-0.0533394	-0.0561691	-0.0633157	-0.0704624
-8.85025	-1.12299	-0.956986	-0.788428	-0.61987	-0.697489	-0.898514	-1.09954	-1.2094	-1.14399	-1.07857	-1.01362	-0.973651	-0.933679	-0.893707	-0.845048	-0.792654	-0.74026	-0.770353	-0.937734	-1.10511	-1.24592	-0.896159	-0.546395	-0.196632	-0.174532	-0.272133	-0.369735	-0.393012	-0.308662	-0.224313	-0.141554	-0.0760167	-0.0104792	0.0550583	0.134288	0.217709	0.30113	0.26	0.0614123	-0.137176	-0.300322	-0.197836	-0.0953499	0.00713592	0.160039	0.325645	0.49125	0.546731	0.480411
-10.4271	-0.136346	-0.274279	-0.350525	-0.388089	-0.425653	-0.46453	-0.506609	-0.548689	-0.590768	-0.610581	-0.629745	-0.648909	-0.524459	-0.321919	-0.119379	-0.0329896	-0.189118	-0.345246	-0.499381	-0.247216	0.00494882	0.257113	0.233551	0.0807968	-0.071957	-0.280489	-0.589483	-0.898476	-1.19506	-1.17792	-1.16077	-1.14363	-0.896999	-0.558499	-0.219999	-0.0039815	0.0206013	0.0451842	0.0727812	0.139687	0.206593	0.273499	0.240645	0.174054	0.107463	0.118833	0.236398	0.353963	0.440974
-10.601	4.01529	4.26963	4.02037	3.75736	3.49435	3.45422	3.53438	3.61453	3.715	3.85659	3.99818	4.13898	4.16014	4.1813	4.20247	4.12428	3.9999	3.87553	3.7677	3.68882	3.60994	3.53784	3.62941	3.72099	3.81256	3.68927	3.48067	3.27207	3.14467	3.1407	3.13672	3.13608	3.17788	3.21969	3.26149	3.50813	3.82342	4.13871	4.29611	4.24424	4.19236	4.10421	3.71035	3.31649	2.92263	2.51248	2.0978	1.68312	1.55539
-5.50221	0.449387	0.682247	0.915107	1.14797	1.16864	1.14906	1.12948	1.08035	1.00413	0.927901	0.80353	0.483681	0.163831	-0.156019	-0.169157	-0.137951	-0.106745	-0.108858	-0.137717	-0.166575	-0.185738	-0.172585	-0.159432	-0.146279	-0.256531	-0.37946	-0.502388	-0.560673	-0.573643	-0.586612	-0.556974	-0.40852	-0.260067	-0.111613	-0.197698	-0.29875	-0.399801	-0.534117	-0.68873	-0.843343	-0.964165	-1.00505	-1.04594	-1.08682	-1.11894	-1.15082	-1.1827	-1.14907	-1.0808
-8.56211	0.373004	0.384433	0.395861	0.403866	0.362437	0.321007	0.279578	0.257414	0.241816	0.226217	0.189186	0.122784	0.0563825	-0.00260048	0.00675198	0.0161044	0.0254569	0.011474	-0.0091298	-0.0297336	-0.0157053	0.0397985	0.0953024	0.13839	0.0991897	0.059989	0.0207884	0.0706534	0.14112	0.211586	0.216786	0.153567	0.0903485	0.0522121	0.141683	0.231155	0.320626	0.291891	0.241525	0.191159	0.213274	0.301928	0.390581	0.438215	0.31911	0.200005	0.0808996	0.156365	0.258745
-7.82646	0.330175	0.401958	0.478845	0.555732	0.583606	0.578303	0.572999	0.571672	0.580703	0.589734	0.598766	0.56037	0.519658	0.478946	0.493747	0.541222	0.588697	0.624046	0.632472	0.640898	0.649325	0.593144	0.536085	0.479027	0.53264	0.642593	0.752546	0.687868	0.289739	-0.108389	-0.498496	-0.490816	-0.483136	-0.475456	-0.373689	-0.230793	-0.0878963	-0.0207265	-0.0787639	-0.136801	-0.182776	-0.0129358	0.156905	0.326745	0.419597	0.483829	0.548061	0.587455	0.591113
-3.26045	0.424262	0.42208	0.420203	0.418325	0.353941	0.253037	0.152134	0.0686684	0.0236107	-0.021447	-0.0665047	0.0143824	0.0967583	0.179134	0.206405	0.205839	0.205272	0.213148	0.237022	0.260896	0.28284	0.216881	0.150923	0.0849644	0.0687046	0.073994	0.0792834	0.0615763	0.00612294	-0.0493304	-0.0992392	-0.0532394	-0.00723968	0.0387601	0.0894478	0.141863	0.194279	0.205539	0.15678	0.108021	0.0558412	-0.0318687	-0.119579	-0.207289	-0.243591	-0.264002	-0.284413	-0.278291	-0.23839
-1.4006	0.349364	0.447905	0.421412	0.394919	0.368426	0.347539	0.327934	0.308329	0.278156	0.236983	0.19581	0.153029	0.102454	0.0518778	0.00130213	-0.00970091	-0.013561	-0.0174211	-0.00219016	0.0304417	0.0630735	0.0961655	0.131051	0.165936	0.200821	0.154508	0.0971494	0.039791	0.017554	0.0233265	0.029099	0.0196734	-0.0385812	-0.0968357	-0.15509	-0.151644	-0.14235	-0.133057	-0.141726	-0.162903	-0.184081	-0.200907	-0.206001	-0.211094	-0.216187	-0.240772	-0.266456	-0.29214	-0.282976
-8.248	-0.177575	-0.0532102	0.0711551	0.102263	0.106667	0.11107	0.0475285	-0.0979066	-0.243342	-0.364895	-0.332776	-0.300657	-0.268537	-0.338273	-0.431814	-0.525355	-0.599091	-0.651935	-0.704778	-0.756466	-0.802421	-0.848375	-0.894329	-0.867221	-0.82658	-0.785939	-0.76861	-0.772817	-0.777024	-0.771464	-0.727041	-0.682618	-0.638194	-0.5174	-0.385885	-0.25437	-0.278153	-0.427489	-0.576824	-0.717096	-0.827701	-0.938306	-1.04891	-1.10369	-1.15296	-1.20222	-0.914874	-0.389833	0.135209
-5.13037	-0.660064	-0.668367	-0.676669	-0.672997	-0.337879	-0.00276139	0.332357	0.393105	0.342291	0.291477	0.263943	0.27252	0.281097	0.288067	0.27302	0.257973	0.242926	0.137701	0.00146276	-0.134775	-0.193969	-0.148986	-0.104003	-0.0685389	-0.117613	-0.166687	-0.215761	-0.266379	-0.317439	-0.368499	-0.37416	-0.326162	-0.278163	-0.25224	-0.368534	-0.484827	-0.601121	-0.581671	-0.530468	-0.479266	-0.463271	-0.483705	-0.504139	-0.481109	-0.24211	-0.00311047	0.235889	0.129129	-0.0417336
-5.86123	0.463597	0.519044	0.60173	0.684417	0.750023	0.7366	0.723177	0.709754	0.669182	0.623961	0.57874	0.536145	0.49588	0.455615	0.399928	0.286535	0.173142	0.0597489	0.0608019	0.0764424	0.092083	0.12551	0.172742	0.219974	0.311633	0.540901	0.770169	0.999437	0.85629	0.680809	0.505328	0.537929	0.711477	0.885024	1.00296	0.97592	0.948876	0.921833	0.87525	0.827709	0.780168	0.773511	0.790932	0.808353	0.833733	0.876797	0.919862	0.962926	0.921033
-4.86743	0.275684	0.234602	0.193521	0.120246	-0.0144639	-0.149174	-0.282798	-0.362955	-0.443111	-0.523268	-0.528069	-0.500721	-0.473372	-0.449196	-0.430261	-0.411327	-0.390232	-0.330598	-0.270963	-0.211328	-0.200771	-0.207989	-0.215208	-0.211922	-0.19353	-0.175138	-0.163004	-0.217173	-0.271343	-0.325513	-0.30349	-0.258358	-0.213226	-0.157024	-0.0869234	-0.0168225	0.0432355	0.0292273	0.015219	0.0012108	0.020514	0.0481217	0.0757295	0.0729261	0.0367131	0.000500154	-0.0282253	-0.0153619	-0.00249853
-7.51388	0.521859	0.656818	0.791776	0.866317	0.878808	0.8913	0.890814	0.826697	0.76258	0.698462	0.816709	0.968289	1.11987	1.25065	1.36234	1.47404	1.53625	1.40369	1.27112	1.13855	1.39052	1.6956	2.00069	2.13348	2.12796	2.12244	2.01423	1.57311	1.132	0.690877	0.494177	0.321121	0.148064	0.0330392	-0.0413005	-0.11564	-0.133035	0.00439233	0.141819	0.279247	0.310797	0.336182	0.361566	0.36448	0.353681	0.342882	0.272129	0.0628518	-0.146425
-11.2027	0.0322217	0.079816	0.12741	0.172597	0.21559	0.258582	0.284808	0.245721	0.206634	0.167548	0.211458	0.266649	0.32184	0.276929	0.152212	0.0274947	-0.0488947	0.0299128	0.10872	0.187528	0.116459	0.0312004	-0.0540578	0.00885937	0.174926	0.340993	0.432172	0.321514	0.210856	0.100198	0.101758	0.109638	0.117518	0.18157	0.27965	0.37773	0.485071	0.613636	0.742201	0.870766	0.861071	0.848533	0.835995	0.510213	0.0201043	-0.470005	-0.782799	-0.738783	-0.694768
-8.03795	-1.61518	-1.55025	-1.48953	-1.44994	-1.41036	-1.37077	-1.3072	-1.23914	-1.17108	-1.12284	-1.09303	-1.06322	-1.02526	-0.954565	-0.883874	-0.813184	-0.923598	-1.05981	-1.19601	-1.2508	-1.23933	-1.22787	-1.21302	-1.18698	-1.16094	-1.1349	-1.08021	-1.02264	-0.965066	-0.965567	-1.00734	-1.04911	-1.0762	-1.06266	-1.04911	-1.03557	-0.924052	-0.806459	-0.688867	-0.644621	-0.645765	-0.646909	-0.655438	-0.681303	-0.707167	-0.733031	-0.835385	-0.939713	-1.04404
-1.35375	-0.016477	-0.0529104	-0.0893439	-0.0447902	0.0105935	0.0659772	0.0957299	0.105596	0.115461	0.12591	0.138212	0.150515	0.162818	0.167947	0.172412	0.176876	0.17808	0.177077	0.176074	0.180248	0.198256	0.216265	0.234273	0.199796	0.162462	0.125128	0.100451	0.0832256	0.0660003	0.054621	0.0565319	0.0584428	0.0603538	0.0817634	0.10354	0.125316	0.147945	0.171008	0.194072	0.218719	0.246459	0.274199	0.299679	0.173885	0.0480902	-0.0777041	-0.0899059	-0.0524367	-0.0149675
-5.63487	-0.198339	-0.229216	-0.260093	-0.29097	-0.251273	-0.207872	-0.164472	-0.14015	-0.126976	-0.113803	-0.126868	-0.199093	-0.271317	-0.343542	-0.330898	-0.316814	-0.302731	-0.263967	-0.212735	-0.161503	-0.114355	-0.0751173	-0.0358801	0.00226199	-0.0249388	-0.0521395	-0.0793403	-0.108122	-0.137589	-0.167055	-0.186925	-0.190703	-0.194481	-0.198017	-0.196928	-0.19584	-0.194751	-0.131264	-0.0447784	0.0417068	0.0936518	0.0952208	0.0967899	0.0971956	0.0847167	0.0722378	0.0597589	0.097304	0.150313
-6.23541	-0.118297	-0.0994608	-0.114086	-0.128712	-0.137028	-0.051672	0.0336842	0.11904	0.181434	0.235724	0.290014	0.282233	0.188807	0.0953812	-0.000904506	-0.124037	-0.24717	-0.370303	-0.468644	-0.559677	-0.65071	-0.579305	-0.312051	-0.0447966	0.189416	0.201393	0.21337	0.225348	0.30908	0.410138	0.511196	0.631221	0.771261	0.911301	0.999448	0.820346	0.641244	0.462141	0.467872	0.50916	0.550448	0.579202	0.596372	0.613542	0.617416	0.566671	0.515926	0.465181	0.610577
-1.47143	0.0138869	0.0343111	0.0547353	0.106006	0.159889	0.213772	0.200376	0.141749	0.0831206	0.0551309	0.106309	0.157487	0.208666	0.137575	0.0607337	-0.0161074	-0.0170478	0.0263699	0.0697877	0.0946095	0.0784609	0.0623123	0.0461637	0.0242082	0.00218376	-0.0198407	0.0203905	0.0920806	0.163771	0.229376	0.283446	0.337516	0.387004	0.227126	0.0672474	-0.092631	-0.172986	-0.218848	-0.26471	-0.28677	-0.268911	-0.251053	-0.234558	-0.241676	-0.248794	-0.255912	-0.224277	-0.178356	-0.132435
-6.03538	-0.177629	-0.134794	-0.0919592	-0.0491242	-0.0759518	-0.105673	-0.135395	-0.121298	-0.082142	-0.0429862	-0.0202249	-0.0335755	-0.0469261	-0.0602768	0.127909	0.31848	0.509052	0.501869	0.396995	0.292121	0.222349	0.2191	0.215852	0.210595	0.11376	0.0169256	-0.0799088	0.011079	0.181603	0.352126	0.491759	0.580684	0.669609	0.748548	0.654691	0.560834	0.466977	0.408882	0.363635	0.318389	0.30523	0.337915	0.3706	0.388405	0.251617	0.114828	-0.0219609	-0.0239107	0.0146788
-3.93513	0.387227	0.399696	0.412165	0.41407	0.387278	0.360487	0.333695	0.354826	0.378738	0.40265	0.341734	0.230179	0.118624	0.0566539	0.109147	0.161639	0.214132	0.220243	0.225325	0.230408	0.201411	0.154807	0.108203	0.0761398	0.0728848	0.0696298	0.0662917	0.0558034	0.045315	0.0348267	0.0495303	0.0756823	0.101834	0.102744	0.0604122	0.0180804	-0.021915	-0.0119238	-0.00193255	0.00805869	0.00180265	-0.0107495	-0.0233016	-0.0338187	-0.0413056	-0.0487925	-0.0547674	-0.0428247	-0.030882
-6.60443	-0.57197	-0.537178	-0.446208	-0.355238	-0.363947	-0.503784	-0.643621	-0.752085	-0.601256	-0.450427	-0.299598	-0.299874	-0.341782	-0.38369	-0.436428	-0.501626	-0.566824	-0.625016	-0.64057	-0.656124	-0.671677	-0.618792	-0.550593	-0.482394	-0.401566	-0.308018	-0.21447	-0.12485	-0.0538389	0.0171722	0.0881833	0.249713	0.427176	0.604639	0.625902	0.509413	0.392923	0.282442	0.194917	0.107392	0.0198671	0.0721271	0.14282	0.213512	0.320788	0.456281	0.591774	0.655909	0.494819
-7.02801	-0.973507	-0.93397	-0.89894	-0.863909	-0.781569	-0.654958	-0.528347	-0.411944	-0.338319	-0.264693	-0.191068	-0.273782	-0.380123	-0.486464	-0.523265	-0.503114	-0.482962	-0.461812	-0.437238	-0.412664	-0.38809	-0.292729	-0.189667	-0.0866057	-0.0274213	0.000369653	0.0281606	0.0174809	-0.103271	-0.224022	-0.344774	-0.382917	-0.415321	-0.447726	-0.361317	-0.200874	-0.0404296	0.0576265	0.00452684	-0.0485728	-0.101672	-0.175955	-0.250933	-0.32591	-0.313887	-0.254864	-0.195841	-0.0858489	0.129846
-5.93711	0.779417	0.798748	0.813655	0.828562	0.843469	0.759213	0.642625	0.526038	0.457072	0.451183	0.445293	0.443727	0.476699	0.509671	0.542643	0.544816	0.538668	0.532521	0.538242	0.557708	0.577174	0.594038	0.595484	0.59693	0.598377	0.54822	0.486773	0.425325	0.408088	0.43568	0.463273	0.473867	0.405729	0.337591	0.269453	0.330253	0.413161	0.496069	0.522525	0.498859	0.475192	0.457877	0.46435	0.470823	0.477295	0.480481	0.483246	0.486012	0.47786
-10.5354	-1.6158	-2.63259	-3.36118	-3.33276	-3.30434	-3.27592	-2.39116	-1.46303	-0.5349	-0.231141	-0.297453	-0.363765	-0.443499	-0.55326	-0.663021	-0.772781	-0.782858	-0.791413	-0.799968	-0.749871	-0.669697	-0.589523	-0.446403	-0.182216	0.0819704	0.340852	0.312469	0.284087	0.255705	0.184781	0.0951152	0.00544993	-0.148909	-0.410979	-0.67305	-0.918926	-0.865316	-0.811706	-0.758096	-0.56746	-0.325463	-0.0834654	0.378603	1.15945	1.94031	2.66451	2.77476	2.88501	2.99526
-4.42584	0.363614	0.350677	0.33774	0.324803	0.331035	0.345838	0.360642	0.367406	0.360308	0.353209	0.34507	0.313841	0.282612	0.251383	0.247316	0.253593	0.259871	0.259003	0.247427	0.23585	0.222599	0.189076	0.155553	0.122031	0.0713281	0.0151213	-0.0410855	-0.0671072	-0.0536678	-0.0402285	-0.028806	-0.0337909	-0.0387757	-0.0437605	-0.0593374	-0.0777212	-0.0961049	-0.0869455	-0.0462966	-0.00564764	0.0185239	-0.056348	-0.13122	-0.206092	-0.205493	-0.188739	-0.171985	-0.167076	-0.174026
-7.17269	0.0425802	-0.03446	-0.1115	-0.0775568	0.00448235	0.0865215	0.171261	0.260524	0.349788	0.442563	0.602344	0.762125	0.921906	0.881461	0.767271	0.653081	0.650816	0.811701	0.972586	1.13191	1.27392	1.41593	1.55794	1.56657	1.53399	1.50141	1.5001	1.53859	1.57709	1.60116	1.51545	1.42974	1.34404	1.34406	1.36589	1.38772	1.36887	1.30475	1.24062	1.19168	1.22927	1.26686	1.30445	1.32697	1.34641	1.36585	1.33721	1.2617	1.18619
-5.80851	-1.0958	-1.08011	-1.043	-1.00588	-0.91777	-0.767785	-0.6178	-0.486694	-0.484351	-0.482009	-0.479666	-0.388761	-0.276935	-0.165109	-0.139588	-0.20572	-0.271851	-0.328023	-0.332305	-0.336588	-0.34087	-0.358486	-0.378604	-0.398721	-0.324235	-0.16177	0.000694895	0.12072	0.0646513	0.00858284	-0.0474857	-0.0448893	-0.0339311	-0.022973	-0.0772636	-0.184658	-0.292052	-0.374579	-0.372607	-0.370636	-0.368664	-0.352488	-0.33488	-0.317272	-0.294255	-0.267394	-0.240532	-0.189815	-0.0713915
-1.41996	-0.0503112	0.0152955	0.064138	0.041983	0.019828	-0.00232701	-0.0144443	-0.0250229	-0.0356014	-0.0407772	-0.0414989	-0.0422206	-0.0314135	0.0192896	0.0699927	0.120696	0.168987	0.217011	0.265035	0.28709	0.290439	0.293788	0.305436	0.341028	0.376621	0.412214	0.346279	0.273102	0.199925	0.220835	0.300779	0.380723	0.441786	0.456739	0.471693	0.486647	0.437491	0.386118	0.334744	0.356217	0.417324	0.478432	0.482765	0.368474	0.254184	0.139867	0.188506	0.237159	0.285813
-3.51182	-0.0439047	-0.060926	-0.0763849	-0.0850074	-0.09363	-0.102253	-0.0590718	-0.00795001	0.0431718	0.0653417	0.0631589	0.0609761	0.0650787	0.0915694	0.11806	0.144551	0.0773392	-0.000255175	-0.0778496	-0.105142	-0.0954547	-0.085767	-0.065294	-0.0128706	0.0395527	0.0919761	0.180325	0.271237	0.362149	0.445891	0.525039	0.604187	0.649361	0.609528	0.569695	0.529861	0.567407	0.607628	0.647848	0.59917	0.501058	0.402945	0.321984	0.277684	0.233385	0.189076	0.255004	0.320949	0.386895
-3.86709	-2.3775	-2.46146	-2.54542	-2.62058	-2.65805	-2.69553	-2.73301	-3.37459	-4.11012	-4.84565	-5.13283	-5.04036	-4.94789	-4.7849	-4.37554	-3.96617	-3.55681	-3.31497	-3.09204	-2.86911	-2.93029	-3.20178	-3.47326	-3.60726	-3.34102	-3.07478	-2.80854	-2.6278	-2.45332	-2.27884	-2.1357	-2.01278	-1.88985	-1.83938	-1.96728	-2.09517	-2.22306	-2.23948	-2.25184	-2.2642	-2.28461	-2.30952	-2.33443	-2.3768	-2.45595	-2.53511	-2.61426	-2.70025	-2.78625
-5.51373	-0.0967155	-0.0901163	-0.083517	-0.0831667	-0.0950088	-0.106851	-0.119424	-0.168001	-0.216578	-0.265154	-0.292371	-0.310256	-0.328141	-0.391793	-0.5327	-0.673608	-0.803345	-0.733769	-0.664192	-0.594615	-0.580106	-0.586055	-0.592004	-0.538857	-0.398958	-0.25906	-0.131738	-0.137681	-0.143624	-0.149568	-0.115821	-0.0696977	-0.0235743	0.00501058	0.0111245	0.0172383	0.0356078	0.144363	0.253119	0.361875	0.38167	0.37859	0.375511	0.345713	0.285968	0.226224	0.173045	0.156331	0.139618
-7.13833	0.14035	0.197128	0.253907	0.291569	0.254782	0.217995	0.181209	0.126249	0.0688194	0.01139	-0.0226819	-0.0381337	-0.0535855	-0.076134	-0.12147	-0.166807	-0.212143	-0.13425	-0.0446919	0.0448657	0.131577	0.216308	0.301039	0.449747	0.770873	1.092	1.41313	1.20622	0.969589	0.732956	0.716953	0.834598	0.952242	1.01675	0.959506	0.902258	0.84501	0.924365	1.00653	1.08869	1.06485	0.985412	0.905974	0.819391	0.718752	0.618113	0.518936	0.530447	0.541958
-6.92758	-0.25375	-0.474451	-0.503581	-0.530456	-0.55733	-0.329003	0.0282156	0.385434	0.633049	0.673008	0.712968	0.751861	0.742335	0.732809	0.723282	0.425547	0.00287435	-0.419798	-0.706895	-0.771507	-0.836119	-0.892184	-0.80056	-0.708935	-0.61731	-0.437421	-0.225011	-0.0126021	0.0382663	-0.146403	-0.331072	-0.464679	-0.0682175	0.328244	0.724705	0.82263	0.828301	0.833972	0.942736	1.18271	1.42269	1.62227	1.52847	1.43466	1.34086	0.940848	0.462885	-0.0150771	-0.278259
-4.65403	0.315343	0.326269	0.337195	0.326092	0.314463	0.302835	0.314702	0.339066	0.36343	0.367362	0.329595	0.291828	0.254304	0.240969	0.227635	0.2143	0.23026	0.25963	0.289	0.319321	0.351318	0.383315	0.415459	0.450868	0.486276	0.521684	0.497457	0.449937	0.402418	0.336911	0.243874	0.150837	0.0680628	0.109645	0.151227	0.19281	0.156357	0.0942095	0.0320623	0.00777729	0.0340193	0.0602612	0.0840764	0.0881364	0.0921963	0.0962562	0.108025	0.121899	0.135773
-6.18986	0.789153	0.731604	0.736876	0.748089	0.759301	0.751283	0.729884	0.708485	0.673364	0.601283	0.529201	0.45712	0.445285	0.436837	0.428388	0.385465	0.321667	0.257868	0.201957	0.164546	0.127135	0.0897244	0.185091	0.283174	0.381257	0.409741	0.401731	0.393721	0.386159	0.379499	0.372838	0.365643	0.318171	0.2707	0.223228	0.203762	0.196926	0.19009	0.173217	0.1389	0.104582	0.0708991	0.0502757	0.0296523	0.0090289	0.0440859	0.100545	0.157005	0.183449
-7.48094	0.243048	0.235215	0.260819	0.288996	0.317173	0.240199	0.0958881	-0.048423	-0.120568	-0.0122617	0.0960451	0.204352	0.174575	0.139305	0.104034	0.117787	0.158784	0.199781	0.223367	0.209755	0.196143	0.182531	0.00488397	-0.173604	-0.352092	-0.376388	-0.326763	-0.277137	-0.273324	-0.353845	-0.434366	-0.507792	-0.335523	-0.163255	0.00901333	-0.0246363	-0.142757	-0.260877	-0.327734	-0.312764	-0.297794	-0.282423	-0.260906	-0.239389	-0.217872	-0.176223	-0.127584	-0.0789449	-0.0229926
-7.44934	1.92446	1.94441	1.88589	1.63593	1.38596	1.136	0.786756	0.434098	0.0814407	-0.0643313	-0.0951436	-0.125956	-0.121475	-0.0433094	0.0348564	0.113021	0.235849	0.35868	0.481511	0.699136	0.962199	1.22526	1.41544	1.47437	1.53329	1.58388	1.39072	1.19755	1.00439	0.937998	0.923599	0.909199	0.955433	1.09643	1.23742	1.3611	1.24068	1.12027	0.999847	0.998964	1.03958	1.08019	1.19242	1.40219	1.61196	1.78431	1.61767	1.45104	1.2844
-7.19788	0.505871	0.518809	0.531832	0.629363	0.72684	0.824317	0.87927	0.914002	0.948733	0.980636	1.00737	1.03411	1.05867	1.02302	0.987373	0.951723	0.951405	0.965457	0.979509	0.954654	0.868155	0.781656	0.704825	0.760535	0.816246	0.871957	0.866993	0.841156	0.815319	0.702669	0.470189	0.237709	0.0327551	0.0865094	0.140264	0.194018	0.189652	0.168625	0.147599	0.178031	0.270533	0.363034	0.437967	0.394632	0.351297	0.307962	0.269403	0.231961	0.19452
-8.66876	-0.281978	-0.216635	-0.151292	-0.0859484	-0.0545709	-0.0387383	-0.0229058	-0.0291156	-0.0741585	-0.119201	-0.159075	-0.0842849	-0.00949439	0.0652962	0.12181	0.171188	0.220566	0.206627	0.0958141	-0.0149987	-0.120473	-0.161316	-0.20216	-0.243004	-0.220746	-0.177718	-0.13469	-0.0864519	-0.0312616	0.0239288	0.072404	0.0662521	0.0601001	0.0539482	0.0489306	0.0442227	0.0395148	0.00419765	-0.0668227	-0.137843	-0.188607	-0.11761	-0.0466138	0.0243826	0.0369865	0.0366591	0.0363317	-0.0133306	-0.113373
-8.90917	1.32542	1.36535	1.32536	1.28538	1.24353	1.19747	1.15142	1.10537	1.11368	1.1229	1.13213	1.07984	0.995763	0.911689	0.915709	1.09039	1.26506	1.43733	1.46647	1.49561	1.52475	1.57855	1.6433	1.70805	1.71454	1.62336	1.53218	1.44405	1.41425	1.38445	1.35465	1.255	1.12896	1.00291	0.924517	0.915615	0.906713	0.899783	0.914679	0.929576	0.944473	0.877959	0.785583	0.693207	0.645303	0.654008	0.662714	0.660735	0.577341
-9.83572	0.570449	0.597269	0.62409	0.675085	0.729008	0.78293	0.776472	0.724105	0.671738	0.663979	0.79433	0.924681	1.05503	1.14705	1.23597	1.32489	1.2971	1.19191	1.08671	0.982425	0.880494	0.778563	0.676633	0.72936	0.78881	0.848259	0.819075	0.738815	0.658555	0.59186	0.55529	0.518721	0.482151	0.47961	0.477359	0.475109	0.456983	0.430953	0.404922	0.410057	0.474718	0.539379	0.608102	0.837272	1.06644	1.29561	1.3397	1.30474	1.26978
-3.41396	1.5951	1.51614	1.43719	1.35823	1.27781	1.1971	1.1164	1.00162	0.854965	0.708306	0.597117	0.629944	0.662772	0.6956	0.695398	0.690421	0.685444	0.572364	0.370742	0.169121	-0.0016945	-0.069832	-0.13797	-0.206107	-0.178036	-0.140082	-0.102128	-0.0748608	-0.0552407	-0.0356206	-0.0120945	0.0223234	0.0567414	0.0911594	-0.0288862	-0.158788	-0.288691	-0.246379	-0.0967473	0.0528841	0.0929882	-0.126008	-0.345004	-0.564	-0.567002	-0.564052	-0.561102	-0.501877	-0.41225
-5.50568	-0.0619919	0.214629	0.381209	0.334677	0.288145	0.245733	0.390213	0.534694	0.679174	0.490883	0.15836	-0.174163	-0.354216	-0.278726	-0.203236	-0.119821	0.100462	0.320745	0.541028	0.502058	0.367587	0.233115	0.180837	0.248387	0.315936	0.379106	0.396831	0.414556	0.432281	0.551518	0.702119	0.852719	0.812154	0.52831	0.244466	0.00952224	0.146922	0.284321	0.421721	0.331362	0.183038	0.034714	0.185061	0.667923	1.15078	1.55738	1.52925	1.50112	1.47299
-1.51415	0.295656	0.260144	0.224631	0.206167	0.203236	0.200306	0.172244	0.0432185	-0.0858071	-0.214833	-0.109029	0.0302105	0.16945	0.123209	-0.0709032	-0.265016	-0.40288	-0.355033	-0.307187	-0.259341	-0.197024	-0.133251	-0.0694782	-0.0145584	0.0340702	0.0826988	0.157358	0.303981	0.450603	0.597226	0.587472	0.568036	0.548601	0.513442	0.468554	0.423665	0.413892	0.486519	0.559147	0.631775	0.617206	0.600389	0.583571	0.727366	0.957291	1.18722	1.30453	1.19525	1.08597
-10.1901	-0.366371	-0.494855	-0.492054	-0.466774	-0.441494	-0.419406	-0.400095	-0.380784	-0.364447	-0.35924	-0.354032	-0.348825	-0.340439	-0.331649	-0.322858	-0.411759	-0.574953	-0.738147	-0.827906	-0.690243	-0.552581	-0.414918	-0.424464	-0.446785	-0.469106	-0.439319	-0.374966	-0.310613	-0.208155	-0.00636719	0.195421	0.397208	0.294628	0.177143	0.0596586	0.0045556	-0.0145911	-0.0337377	0.0031622	0.164565	0.325968	0.487371	0.420373	0.350245	0.280117	0.37925	0.562686	0.746122	0.812596
-4.47539	0.0269593	-0.128211	-0.283381	-0.24585	-0.139741	-0.0336316	0.000425448	-0.0676767	-0.135779	-0.182614	-0.0134964	0.155621	0.324739	0.265457	0.138221	0.0109843	-0.0966555	-0.180027	-0.263399	-0.339421	-0.362942	-0.386463	-0.409984	-0.437541	-0.466083	-0.494625	-0.500936	-0.483155	-0.465374	-0.437567	-0.355505	-0.273442	-0.19138	-0.183094	-0.189173	-0.195252	-0.212008	-0.238896	-0.265785	-0.284173	-0.266123	-0.248072	-0.230022	-0.297468	-0.377668	-0.457868	-0.524791	-0.580685	-0.63658
-6.25552	-0.280585	-0.263012	-0.201898	-0.140785	-0.0846544	-0.0873858	-0.0901172	-0.0928486	-0.138073	-0.197152	-0.256232	-0.287897	-0.283977	-0.280057	-0.269498	-0.205878	-0.142257	-0.078637	-0.0902436	-0.122176	-0.154109	-0.16582	-0.154572	-0.143325	-0.125666	-0.0700121	-0.0143586	0.041295	0.060307	0.0713	0.082293	0.096651	0.114354	0.132057	0.144189	0.130515	0.116841	0.103168	0.0590276	0.00966244	-0.0397027	-0.0786266	-0.108463	-0.1383	-0.153805	-0.115631	-0.0774565	-0.0392823	-0.0700681
-1.90127	-0.386897	-0.288474	-0.0575109	0.173452	0.307792	0.156043	0.00429335	-0.147456	-0.0639025	0.0377619	0.139426	0.148819	0.0991144	0.0494095	0.00555858	-0.0236519	-0.0528624	-0.0820729	-0.0692434	-0.0547396	-0.0402358	-0.0245031	-0.00808733	0.00832842	0.0179134	0.0129028	0.00789228	0.00288175	-0.0896218	-0.182577	-0.275532	-0.30416	-0.301944	-0.299728	-0.253978	-0.128076	-0.00217424	0.119692	0.101625	0.0835577	0.0654907	0.0552281	0.0481676	0.041107	0.0317731	0.01881	0.00584685	-0.00808397	-0.0368587
-8.91263	0.0270282	-0.0215655	-0.0701592	-0.14923	-0.256071	-0.362912	-0.447367	-0.44463	-0.441893	-0.439156	-0.31391	-0.172014	-0.0301177	-0.0115905	-0.0914177	-0.171245	-0.225113	-0.195615	-0.166118	-0.13662	-0.1014	-0.0656385	-0.0298767	-0.0153708	-0.0156618	-0.0159527	-0.017192	-0.0209873	-0.0247826	-0.0285778	-0.0162329	-0.00297898	0.010275	-0.00465052	-0.036647	-0.0686435	-0.103429	-0.144607	-0.185784	-0.226962	-0.246028	-0.26464	-0.283251	-0.277741	-0.259577	-0.241413	-0.234612	-0.250171	-0.26573
-4.7489	0.494874	0.6373	0.615332	0.593364	0.575264	0.589126	0.602988	0.616849	0.562092	0.488431	0.41477	0.372485	0.367022	0.36156	0.359907	0.381441	0.402976	0.42451	0.339877	0.231493	0.123109	0.116102	0.21325	0.310398	0.398255	0.442093	0.485931	0.52977	0.589161	0.65129	0.713419	0.684398	0.573373	0.462348	0.365641	0.323639	0.281637	0.239635	0.242275	0.2508	0.259326	0.254057	0.23793	0.221804	0.219013	0.258304	0.297596	0.336887	0.363597
-12.5905	4.06714	4.077	4.08687	4.08211	4.05619	4.03026	4.00964	4.04634	4.08304	4.11974	4.03198	3.90615	3.78032	3.66632	3.56726	3.4682	3.37039	3.28189	3.19339	3.10489	2.88135	2.62382	2.36629	2.15197	1.98544	1.8189	1.63323	1.33995	1.04667	0.753389	0.603731	0.48306	0.362389	0.458095	0.76326	1.06842	1.28649	1.11878	0.951073	0.783364	0.812606	0.872526	0.932446	0.858345	0.670671	0.482997	0.305378	0.163966	0.022555
-7.34658	0.966551	0.772919	0.579286	0.385653	0.328606	0.325754	0.322902	0.362713	0.468699	0.574685	0.683384	0.829244	0.975104	1.12096	1.10503	1.0349	0.964764	0.920713	0.911921	0.90313	0.891501	0.854672	0.817844	0.781015	0.713914	0.638387	0.562861	0.468436	0.351676	0.234916	0.137598	0.165505	0.193412	0.221319	0.222534	0.217707	0.212881	0.235235	0.28571	0.336185	0.37427	0.350794	0.327317	0.303841	0.291503	0.281152	0.270801	0.245642	0.207068
-6.8447	-3.02057	-2.9395	-2.85843	-2.86904	-2.88184	-2.89464	-2.91056	-2.9281	-2.94563	-2.97782	-3.03924	-3.10066	-3.16033	-3.04525	-2.93017	-2.81509	-2.44857	-1.96958	-1.49059	-1.18327	-1.17204	-1.16081	-1.14729	-1.08279	-1.01828	-0.953779	-1.01684	-1.1285	-1.24017	-1.19465	-0.913511	-0.632376	-0.393637	-0.668636	-0.943635	-1.21863	-1.25345	-1.21129	-1.16913	-1.42164	-2.05949	-2.69734	-3.23996	-3.0073	-2.77463	-2.54197	-2.53578	-2.58963	-2.64347
-6.12557	0.111361	0.0523802	-0.00660035	-0.063309	0.0298445	0.122998	0.216151	0.352815	0.508484	0.664154	0.723852	0.621561	0.51927	0.428572	0.567305	0.706037	0.84477	0.830131	0.75852	0.686909	0.652638	0.673179	0.693719	0.706904	0.636935	0.566965	0.496996	0.475626	0.469411	0.463195	0.463603	0.472497	0.481391	0.529541	0.88147	1.2334	1.58533	1.5061	1.31602	1.12593	1.02996	1.03945	1.04894	1.03806	0.909576	0.781092	0.652607	0.527618	0.403351
-5.51869	1.06053	1.05474	1.04896	1.02031	0.958586	0.896858	0.837074	0.79831	0.759546	0.720781	0.751893	0.804382	0.856871	0.866014	0.82039	0.774766	0.737568	0.763442	0.789316	0.81519	0.785343	0.741469	0.697596	0.65731	0.620989	0.584669	0.552576	0.544251	0.535926	0.5276	0.567265	0.616615	0.665966	0.690149	0.68997	0.689791	0.694827	0.722965	0.751102	0.77924	0.632219	0.457915	0.283611	0.231551	0.283084	0.334617	0.372525	0.361371	0.350216
-3.93533	0.306219	0.314294	0.326022	0.337749	0.326778	0.199059	0.0713401	-0.056379	0.016392	0.126273	0.236153	0.285116	0.277818	0.270519	0.260241	0.237736	0.215231	0.192726	0.1317	0.0652699	-0.00116009	-0.0227125	-0.00799584	0.00672084	0.0315941	0.0906425	0.149691	0.208739	0.203977	0.192916	0.181855	0.165025	0.144124	0.123223	0.119393	0.163581	0.207769	0.251957	0.182263	0.105725	0.0291868	-0.00481411	-0.0126749	-0.0205357	-0.00607152	0.0616332	0.129338	0.197043	0.132067
-3.57038	-0.144801	-0.0171893	0.0796849	0.0997106	0.119736	0.139762	0.134779	0.128802	0.122825	0.104036	0.0779718	0.0519078	0.0281953	0.00950588	-0.00918356	-0.027873	-0.048078	-0.0682907	-0.0885034	-0.0344401	0.0560426	0.146525	0.202873	0.196392	0.189911	0.18154	0.107765	0.0339907	-0.0397837	-0.00907362	0.0655334	0.140141	0.2053	0.255382	0.305463	0.346504	0.249023	0.151543	0.0540631	0.0682113	0.122127	0.176042	0.189078	0.145283	0.101489	0.0554899	-0.0116426	-0.0787751	-0.145908
-8.93633	0.336329	0.507734	0.562169	0.565113	0.568057	0.573819	0.584372	0.594926	0.605577	0.618031	0.630485	0.64294	0.606716	0.552259	0.497803	0.465019	0.464263	0.463506	0.471069	0.568627	0.666185	0.763743	0.818654	0.860147	0.901641	0.804798	0.529543	0.254287	0.00587021	-0.0415293	-0.0889288	-0.136328	-0.122288	-0.0922923	-0.0622966	-0.0806003	-0.153389	-0.226178	-0.261598	-0.0868333	0.0879315	0.262696	0.202682	0.0935594	-0.0155634	-0.114485	-0.203331	-0.292177	-0.366263
-5.1783	-1.09706	-1.09454	-1.10421	-1.11389	-1.12356	-1.04254	-0.928689	-0.814836	-0.720654	-0.654173	-0.587692	-0.526894	-0.522661	-0.518428	-0.514196	-0.426304	-0.313049	-0.199794	-0.15535	-0.195549	-0.235748	-0.250504	-0.0862899	0.0779239	0.242138	0.187831	0.0790741	-0.0296823	-0.204352	-0.449977	-0.695603	-0.876832	-0.713947	-0.551061	-0.388175	-0.367628	-0.375475	-0.383321	-0.292699	-0.109249	0.0742006	0.215188	0.17609	0.136992	0.0978948	0.234438	0.397956	0.561474	0.408989
-9.08338	0.370405	0.223581	0.146518	0.0694553	-0.00760737	-0.0527143	-0.0890186	-0.125323	-0.130517	-0.0999267	-0.0693369	-0.0497935	-0.0974714	-0.145149	-0.192827	-0.167483	-0.125804	-0.0841254	-0.0577662	-0.0468348	-0.0359033	-0.01373	0.0616977	0.137125	0.212553	0.302827	0.395713	0.488599	0.512202	0.474713	0.437223	0.418759	0.47297	0.527182	0.581394	0.487095	0.373219	0.259344	0.211544	0.214704	0.217865	0.223896	0.238989	0.254082	0.269174	0.229546	0.184945	0.140344	0.143844
-3.96658	-0.0299725	-0.0132002	0.0987585	0.210717	0.322758	0.204539	0.0860151	-0.0325092	-0.0217933	0.0499201	0.121634	0.178383	0.207994	0.237606	0.266311	0.267133	0.267955	0.268777	0.274483	0.282159	0.289834	0.255132	0.153754	0.0523746	-0.0404343	-0.00925555	0.0219232	0.053102	0.028977	-0.0145072	-0.0579913	-0.0800854	-0.0728531	-0.0656208	-0.060034	-0.0696237	-0.0792135	-0.0888032	-0.0849591	-0.0771897	-0.0694203	-0.0820394	-0.119087	-0.156135	-0.206425	-0.344562	-0.482699	-0.620835	-0.569033
-8.47285	-0.390707	-0.452286	-0.517481	-0.582676	-0.594543	-0.575915	-0.557287	-0.54365	-0.541007	-0.538365	-0.535722	-0.461524	-0.386843	-0.312162	-0.304079	-0.328891	-0.353703	-0.357128	-0.320023	-0.282918	-0.246518	-0.23602	-0.225522	-0.215024	-0.192077	-0.163859	-0.135641	-0.12236	-0.133595	-0.14483	-0.152836	-0.109914	-0.0669915	-0.0240695	0.0138969	0.0500829	0.0862689	0.102632	0.0906758	0.0787196	0.0633694	0.0148401	-0.0336892	-0.0822184	-0.10269	-0.114727	-0.126763	-0.109321	-0.0551012
-8.93047	0.818906	0.870778	0.860927	0.835062	0.809198	0.765102	0.700861	0.63662	0.605435	0.75994	0.914445	1.06895	1.21025	1.34879	1.48734	1.74311	2.11231	2.48152	2.62163	1.74769	0.873745	-0.000196962	-0.290197	-0.485412	-0.680626	-0.493764	0.0167512	0.527267	0.941074	1.00686	1.07264	1.13843	1.13774	1.12913	1.12052	1.11098	1.10076	1.09053	1.11263	1.23135	1.35007	1.4688	1.28964	1.08691	0.884187	0.753661	0.669737	0.585813	0.481129
-1.29485	-0.224184	-0.243046	-0.261909	-0.278973	-0.270069	-0.261166	-0.252263	-0.240546	-0.227844	-0.215142	-0.193348	-0.158837	-0.124326	-0.0934425	-0.0979529	-0.102463	-0.106974	-0.143804	-0.190071	-0.236338	-0.284534	-0.335089	-0.385644	-0.426395	-0.399222	-0.372048	-0.344875	-0.323244	-0.302936	-0.282629	-0.264812	-0.249659	-0.234506	-0.227576	-0.264047	-0.300519	-0.33699	-0.327536	-0.309356	-0.291176	-0.280748	-0.277581	-0.274413	-0.265502	-0.232493	-0.199484	-0.166475	-0.167321	-0.17307
-3.50533	-0.0940571	-0.139255	-0.184452	-0.229649	-0.210426	-0.164371	-0.118315	-0.0639554	0.00383903	0.0716335	0.135474	0.140568	0.145662	0.150756	0.0693535	-0.0425775	-0.154508	-0.255446	-0.340898	-0.426351	-0.500448	-0.467912	-0.435375	-0.402838	-0.408623	-0.425706	-0.442789	-0.414244	-0.329561	-0.244878	-0.167359	-0.138044	-0.108729	-0.0794135	-0.0990305	-0.130466	-0.161901	-0.183856	-0.195604	-0.207351	-0.221635	-0.248982	-0.276329	-0.303676	-0.408845	-0.528989	-0.649133	-0.667236	-0.589123
-8.16488	0.606923	0.585948	0.564974	0.515544	0.457731	0.399917	0.380328	0.407748	0.435167	0.437967	0.2753	0.112633	-0.0500344	-0.0858732	-0.091103	-0.0963328	-0.0918566	-0.0769345	-0.0620124	-0.0444018	-0.0129542	0.0184933	0.0499409	0.0328946	0.00652506	-0.0198444	-0.0123279	0.0271252	0.0665783	0.0723453	-0.0601984	-0.192742	-0.325286	-0.343126	-0.344117	-0.345107	-0.313575	-0.255216	-0.196856	-0.142105	-0.0994988	-0.0568927	-0.0142866	-0.00955764	-0.00880098	-0.00804431	0.0303158	0.0957784	0.161241
-5.34486	0.572037	0.466421	0.360805	0.255389	0.189936	0.124482	0.059029	0.0477296	0.0612164	0.0747033	0.114777	0.201693	0.288609	0.371654	0.357077	0.3425	0.327922	0.268771	0.192214	0.115657	0.0543117	0.0162417	-0.0218284	-0.0574639	-0.0613893	-0.0653148	-0.0692402	-0.0763077	-0.0844095	-0.0925112	-0.102176	-0.113926	-0.125676	-0.133174	-0.104231	-0.0752872	-0.0463437	-0.119241	-0.219947	-0.320652	-0.293984	-0.118734	0.0565154	0.209306	0.22138	0.233453	0.245527	0.310963	0.388219
-4.77139	-0.340675	-0.311834	-0.282993	-0.254151	-0.212086	-0.167785	-0.123485	-0.0396716	0.0789683	0.197608	0.279625	0.225976	0.172327	0.118678	0.127315	0.143757	0.1602	0.152685	0.126702	0.100719	0.0545345	-0.0536573	-0.161849	-0.270041	-0.0677624	0.160855	0.389472	0.447097	0.389706	0.332316	0.280835	0.244634	0.208432	0.172231	0.209776	0.250798	0.29182	0.280127	0.237613	0.195098	0.180833	0.228844	0.276855	0.324865	0.335586	0.345859	0.356131	0.352354	0.341473
-4.46784	0.166631	0.290038	0.323643	0.357249	0.390854	0.38343	0.366315	0.3492	0.32673	0.298573	0.270416	0.248205	0.25586	0.263514	0.271169	0.205787	0.126711	0.0476362	-0.0130582	-0.0566613	-0.100264	-0.116745	-0.0242048	0.0683354	0.160876	0.0205979	-0.152854	-0.326306	-0.245314	0.042732	0.330778	0.514113	0.351569	0.189024	0.0264796	0.119834	0.238978	0.358122	0.395672	0.375222	0.354772	0.346793	0.373305	0.399817	0.426329	0.431145	0.434616	0.438086	0.427568
-6.98797	-0.360299	-0.442256	-0.334495	-0.2245	-0.114506	-0.171447	-0.312699	-0.453951	-0.504392	-0.378937	-0.253482	-0.134582	-0.313573	-0.492564	-0.671555	-0.644106	-0.527165	-0.410224	-0.372053	-0.465918	-0.559784	-0.644194	-0.565204	-0.486214	-0.407225	-0.452786	-0.544236	-0.635687	-0.668505	-0.615835	-0.563164	-0.526515	-0.65618	-0.785844	-0.915508	-0.83931	-0.699497	-0.559683	-0.54631	-0.693867	-0.841424	-0.951291	-0.774078	-0.596865	-0.419653	-0.347762	-0.302681	-0.2576	-0.258505
-6.70869	0.79739	0.872158	0.946925	0.977972	0.960386	0.942801	0.914717	0.829162	0.743607	0.658052	0.539504	0.414222	0.28894	0.193302	0.126538	0.0597737	0.00574166	0.00683876	0.00793586	0.00903296	0.0323038	0.0590745	0.0858451	0.133262	0.198284	0.263306	0.335075	0.430654	0.526233	0.621812	0.580791	0.524059	0.467328	0.455561	0.477315	0.499069	0.492271	0.401598	0.310924	0.220251	0.422867	0.647554	0.87224	0.931563	0.883406	0.83525	0.812225	0.851597	0.890969
-5.56386	-1.2891	-1.28713	-1.28517	-1.27268	-1.25167	-1.23066	-1.19559	-1.11326	-1.03092	-0.948581	-0.857058	-0.764572	-0.672087	-0.633669	-0.633399	-0.633128	-0.618626	-0.56411	-0.509594	-0.455079	-0.484217	-0.518843	-0.55347	-0.489047	-0.36378	-0.238513	-0.139587	-0.103445	-0.067303	-0.0311612	-0.153097	-0.279653	-0.40621	-0.416062	-0.363801	-0.31154	-0.250534	-0.171671	-0.0928083	-0.0144001	-0.0309878	-0.0475755	-0.0641631	-0.127893	-0.213723	-0.299553	-0.297179	-0.139264	0.0186506
-3.90455	0.513863	0.52474	0.454982	0.383444	0.311906	0.29409	0.304638	0.315187	0.306513	0.259771	0.213028	0.165683	0.0668668	-0.0319496	-0.130766	-0.16325	-0.1656	-0.16795	-0.127159	-0.0124903	0.102178	0.213197	0.246272	0.279348	0.312424	0.287088	0.239125	0.191162	0.17092	0.19194	0.212961	0.220037	0.062061	-0.095915	-0.253891	-0.284163	-0.272761	-0.26136	-0.275122	-0.321566	-0.36801	-0.391739	-0.233665	-0.0755908	0.0824832	0.148321	0.189214	0.230107	0.268816
-5.5538	0.304176	0.360587	0.321357	0.282128	0.257205	0.380524	0.503843	0.627162	0.56526	0.446169	0.327078	0.282567	0.332921	0.383275	0.408722	0.253541	0.0983603	-0.0568205	-0.117791	-0.154801	-0.191812	-0.0847742	0.182559	0.449893	0.699457	0.851668	1.00388	1.15609	1.23487	1.29866	1.36244	1.39168	1.38724	1.3828	1.38015	1.38525	1.39035	1.39544	1.51037	1.64265	1.77493	1.69181	1.42492	1.15804	0.914282	0.752187	0.590092	0.427997	0.542029
-5.6641	0.304238	0.249846	0.201061	0.215569	0.230077	0.244585	0.341603	0.465043	0.588483	0.650188	0.632836	0.615485	0.596986	0.56962	0.542253	0.514887	0.408991	0.282298	0.155604	0.0978856	0.117431	0.136977	0.148427	0.113171	0.0779158	0.0426602	0.0714016	0.113833	0.156264	0.226765	0.324798	0.422832	0.513317	0.569621	0.625926	0.68223	0.644826	0.591779	0.538732	0.51293	0.510523	0.508117	0.50953	0.524968	0.540405	0.555843	0.569013	0.581903	0.594793
-4.04883	0.181664	0.2253	0.265846	0.306393	0.318347	0.283063	0.247778	0.221347	0.352729	0.484111	0.615493	0.573306	0.468271	0.363236	0.283821	0.241239	0.198658	0.158776	0.147469	0.136163	0.124857	0.123884	0.126044	0.128204	0.0969379	0.0237109	-0.0495162	-0.113746	-0.111656	-0.109565	-0.107474	-0.110181	-0.114083	-0.117986	-0.0743637	0.0214589	0.117282	0.197722	0.192759	0.187795	0.182831	0.184831	0.188221	0.19161	0.185161	0.169249	0.153337	0.137017	0.118907
-4.65346	0.522688	0.544333	0.522492	0.496538	0.470584	0.457754	0.453868	0.449982	0.446036	0.441927	0.437819	0.43371	0.435609	0.437845	0.440082	0.434295	0.423751	0.413207	0.387783	0.328272	0.268761	0.20925	0.255869	0.30466	0.35345	0.358743	0.341727	0.324711	0.32593	0.363014	0.400098	0.436621	0.430937	0.425253	0.419569	0.426383	0.438704	0.451025	0.449774	0.425438	0.401102	0.376616	0.349058	0.321499	0.293941	0.313276	0.350192	0.387107	0.397347
-3.89847	0.366134	0.331562	0.298194	0.281751	0.265308	0.248864	0.26113	0.283096	0.305061	0.303164	0.26879	0.234416	0.209193	0.266701	0.324209	0.381717	0.394006	0.39359	0.393173	0.383658	0.36332	0.342982	0.318679	0.268473	0.218267	0.168061	0.122813	0.0786998	0.0345863	-0.00850753	-0.0505395	-0.0925715	-0.124458	-0.105349	-0.0862398	-0.0671307	-0.0046038	0.0657671	0.136138	0.201503	0.262303	0.323103	0.368887	0.354269	0.339651	0.325033	0.377285	0.439076	0.500867
-4.39645	-0.237664	-0.118675	0.000357383	-0.180438	-0.362193	-0.543948	-0.677576	-0.78779	-0.898004	-0.965593	-0.955321	-0.945048	-0.929917	-0.75677	-0.583623	-0.410476	-0.412733	-0.488069	-0.563405	-0.594876	-0.556847	-0.518817	-0.474299	-0.333274	-0.19225	-0.0512261	0.0131482	0.0504599	0.0877717	0.0955579	0.0625887	0.0296195	-0.0010909	-0.0105718	-0.0200527	-0.0295336	0.0160212	0.0778089	0.139597	0.171823	0.168393	0.164964	0.15109	0.0669081	-0.0172736	-0.101455	-0.0799712	-0.0329557	0.0140598
-1.31575	0.554709	0.547252	0.515181	0.436486	0.357791	0.28108	0.294368	0.307656	0.320945	0.367221	0.427796	0.48837	0.541896	0.583855	0.625813	0.665372	0.663489	0.661606	0.659723	0.656799	0.653492	0.650184	0.650178	0.654886	0.659594	0.659586	0.610633	0.561679	0.512726	0.484487	0.462648	0.440808	0.4419	0.471589	0.501279	0.521755	0.475338	0.428922	0.382505	0.367552	0.360607	0.353662	0.324462	0.270975	0.217488	0.173309	0.180177	0.187044	0.193912
-8.09536	-1.03605	-1.02976	-1.02347	-0.949095	-0.765364	-0.581632	-0.41338	-0.488637	-0.563894	-0.639151	-0.589568	-0.495166	-0.400765	-0.323499	-0.270202	-0.216906	-0.178783	-0.288756	-0.398729	-0.508703	-0.482831	-0.416152	-0.349473	-0.304409	-0.28576	-0.26711	-0.24322	-0.183014	-0.122808	-0.062602	-0.0820721	-0.121192	-0.160313	-0.206694	-0.26084	-0.314987	-0.341021	-0.21866	-0.0962984	0.026063	0.0630353	0.0831749	0.103314	0.133871	0.174183	0.214496	0.19803	-0.0567094	-0.311448
-12.5953	-0.252064	-0.254612	-0.242931	-0.227997	-0.213063	-0.193804	-0.170134	-0.146463	-0.135893	-0.188805	-0.241716	-0.294628	-0.315617	-0.330843	-0.34607	-0.259042	-0.0806635	0.0977152	0.237917	0.229358	0.220798	0.212239	0.211535	0.211899	0.212263	0.232222	0.267493	0.302764	0.335672	0.360985	0.386297	0.41161	0.390611	0.365223	0.339836	0.217947	0.0302347	-0.157478	-0.270701	-0.183092	-0.0954829	-0.0078739	-0.100939	-0.204193	-0.307447	-0.342359	-0.336729	-0.331099	-0.333649
-6.45907	-0.102097	-0.0436631	0.0147711	0.0732052	0.124781	0.175763	0.226745	0.127894	-0.0723918	-0.272677	-0.491673	-0.759416	-1.02716	-1.2949	-1.26499	-1.22053	-1.17607	-1.17945	-1.21099	-1.24253	-1.23359	-1.13477	-1.03594	-0.93712	-0.822248	-0.707159	-0.592069	-0.580848	-0.622506	-0.664164	-0.723414	-0.816258	-0.909102	-1.00141	-1.06734	-1.13326	-1.19918	-1.1227	-0.983962	-0.845225	-0.764714	-0.780483	-0.796252	-0.81206	-0.828559	-0.845057	-0.861556	-0.839823	-0.803875
-6.08331	-0.192502	-0.262245	-0.331988	-0.385541	-0.369786	-0.35403	-0.338275	-0.310032	-0.279848	-0.249664	-0.189232	-0.103186	-0.0171407	0.05161	0.0599318	0.0682536	0.0765753	-0.0505236	-0.192907	-0.33529	-0.381189	-0.35567	-0.33015	-0.307346	-0.292655	-0.277965	-0.263274	-0.247128	-0.230875	-0.214622	-0.168	-0.101782	-0.0355635	0.00512295	-0.0185999	-0.0423228	-0.0660457	0.034034	0.138615	0.243196	0.294542	0.316071	0.337599	0.345876	0.325608	0.305339	0.285074	0.254925	0.224761
-1.17133	-0.113279	-0.155347	-0.161929	-0.168512	-0.164205	-0.138007	-0.11181	-0.0859454	-0.099993	-0.114041	-0.128088	-0.112948	-0.0843436	-0.0557393	-0.0514855	-0.0895271	-0.127569	-0.165042	-0.189379	-0.213715	-0.238051	-0.241179	-0.235955	-0.230732	-0.213668	-0.178737	-0.143805	-0.116214	-0.179685	-0.243157	-0.306628	-0.299662	-0.2693	-0.238938	-0.220739	-0.21888	-0.217022	-0.221146	-0.274795	-0.328444	-0.382093	-0.381356	-0.36562	-0.349883	-0.314513	-0.256085	-0.197658	-0.136156	-0.0559161
-7.14054	1.30641	1.30658	1.30674	1.19852	1.0765	0.95447	0.907675	0.91925	0.930825	0.924264	0.861553	0.798841	0.736129	0.773593	0.819744	0.865896	1.14896	1.59246	2.03595	2.36588	2.39985	2.43383	2.4678	2.08859	1.68917	1.28974	1.20335	1.30126	1.39916	1.41037	1.22902	1.04768	0.866333	0.935402	1.00789	1.08038	1.18344	1.30207	1.42071	1.58989	1.85562	2.12135	2.36854	1.6932	1.01786	0.342522	0.206545	0.306417	0.406289
-4.10944	0.90916	1.03334	1.15753	1.111	1.02372	0.936438	0.925993	0.996049	1.06611	1.11723	1.07211	1.027	0.981882	1.00875	1.04928	1.08982	1.06345	0.975708	0.887965	0.809643	0.769589	0.729534	0.689479	0.577478	0.455069	0.332661	0.307418	0.360184	0.41295	0.455659	0.464842	0.474024	0.483207	0.569096	0.66287	0.756644	0.767589	0.720461	0.673333	0.632746	0.610407	0.588067	0.565728	0.554021	0.542993	0.531966	0.494797	0.441676	0.388555
-5.32541	0.407477	0.400376	0.356523	0.309195	0.261866	0.26925	0.313927	0.358604	0.393006	0.399728	0.40645	0.413172	0.380083	0.344756	0.30943	0.286847	0.271818	0.25679	0.218905	0.128663	0.0384207	-0.0518213	0.0907674	0.23812	0.385473	0.436089	0.435981	0.435872	0.432562	0.422952	0.413343	0.403955	0.411263	0.41857	0.425877	0.482138	0.560477	0.638816	0.741055	0.883949	1.02684	1.15976	1.0871	1.01445	0.941789	0.909803	0.893451	0.877098	0.850604
-4.15191	-0.130302	-0.21159	-0.330848	-0.450106	-0.530437	-0.571317	-0.612197	-0.620618	-0.478837	-0.337055	-0.195274	-0.128967	-0.0755869	-0.022207	-0.0566468	-0.169019	-0.281391	-0.382707	-0.442646	-0.502585	-0.562524	-0.530204	-0.486123	-0.442041	-0.467829	-0.54785	-0.627871	-0.672991	-0.609997	-0.547003	-0.484009	-0.464414	-0.448588	-0.432762	-0.372792	-0.282919	-0.193046	-0.123111	-0.105163	-0.0872148	-0.0692665	-0.140423	-0.215949	-0.291474	-0.316105	-0.31076	-0.305415	-0.29834	-0.287422
-9.30521	0.710819	0.367192	0.216594	0.233852	0.25111	0.267035	0.277976	0.288916	0.299857	0.333192	0.36938	0.405568	0.412747	0.397417	0.382086	0.368462	0.360122	0.351783	0.343444	0.368252	0.395936	0.423621	0.469678	0.528179	0.58668	0.608526	0.534833	0.461139	0.387445	0.438886	0.496453	0.554021	0.583281	0.595872	0.608464	0.616447	0.614191	0.611936	0.60968	0.555988	0.501593	0.447197	0.471173	0.535062	0.598952	0.650484	0.678409	0.706334	0.734928
-5.82459	0.755988	0.543341	0.330694	0.341894	0.452407	0.562921	0.601209	0.518463	0.435717	0.362794	0.477363	0.591933	0.706502	0.730796	0.720992	0.711188	0.751969	0.866487	0.981004	1.09304	1.17766	1.26228	1.3469	1.33285	1.28748	1.2421	1.15889	1.02752	0.896152	0.785699	0.834442	0.883184	0.931927	0.963673	0.99096	1.01825	1.03289	1.03346	1.03402	1.0336	1.02752	1.02144	1.01536	1.00145	0.985882	0.970314	0.961521	0.959329	0.957138
-4.5011	-0.275604	-0.298623	-0.321642	-0.311504	-0.280428	-0.249352	-0.259834	-0.370121	-0.480407	-0.590694	-0.406499	-0.213211	-0.0199231	0.0689495	0.100632	0.132314	0.147383	0.128286	0.10919	0.0900565	0.0587309	0.0274084	-0.00391405	0.0476625	0.13838	0.229097	0.221352	0.0388045	-0.143743	-0.32017	-0.334509	-0.348849	-0.363189	-0.415535	-0.483221	-0.550906	-0.536633	-0.396031	-0.255429	-0.121076	-0.0703243	-0.0195728	0.0311787	0.0123222	-0.0302831	-0.0728885	-0.119122	-0.170232	-0.221341
-9.35145	0.309207	0.266989	0.224772	0.17832	0.123419	0.0685174	0.0145905	0.0250086	0.0354266	0.0458447	0.0200259	-0.021999	-0.0640238	-0.0692245	-0.0109217	0.0473811	0.102306	0.0903586	0.0784113	0.066464	0.0821382	0.108334	0.134531	0.120853	0.0474159	-0.0260212	-0.0890404	-0.0342596	0.0205211	0.0753019	0.118639	0.158308	0.197977	0.26974	0.383463	0.497186	0.588457	0.505956	0.423455	0.340954	0.261192	0.182155	0.103119	0.0866299	0.141659	0.196688	0.240368	0.218501	0.196634
-4.29314	-0.171186	-0.236528	-0.273492	-0.310456	-0.322909	-0.282615	-0.242321	-0.202027	-0.0862946	0.0299453	0.146185	0.202851	0.230748	0.258646	0.2649	0.231035	0.197169	0.166105	0.237998	0.309891	0.381784	0.355772	0.28929	0.222808	0.189652	0.21005	0.230448	0.248634	0.231958	0.215281	0.198605	0.235925	0.29215	0.348374	0.380923	0.380339	0.379754	0.378092	0.365893	0.353694	0.341495	0.31309	0.279949	0.246808	0.242628	0.273855	0.305082	0.338847	0.390214
-6.66697	0.324495	0.278872	0.266056	0.269079	0.272101	0.28531	0.317397	0.349483	0.381429	0.409043	0.436658	0.464272	0.491301	0.518087	0.544873	0.546489	0.507667	0.468844	0.429019	0.374695	0.320371	0.266047	0.181121	0.0854863	-0.0101489	-0.0374747	0.0307775	0.0990296	0.155344	0.101594	0.0478452	-0.00590407	0.0463202	0.129503	0.212686	0.255954	0.250433	0.244911	0.255113	0.369599	0.484085	0.598571	0.602334	0.57963	0.556927	0.54757	0.55249	0.55741	0.556332
-6.38499	0.688996	0.621772	0.554548	0.487324	0.457738	0.432552	0.407366	0.397464	0.399027	0.40059	0.427147	0.529716	0.632285	0.734855	0.680521	0.614105	0.547689	0.502723	0.471788	0.440853	0.402883	0.346876	0.290869	0.234861	0.307751	0.385778	0.463805	0.481264	0.464316	0.447367	0.456469	0.522539	0.58861	0.65468	0.616274	0.577325	0.538376	0.485612	0.426071	0.36653	0.312886	0.270342	0.227799	0.185076	0.136139	0.0872021	0.0382651	0.0432915	0.0710003
-4.28906	-0.602088	-0.649861	-0.697634	-0.745407	-0.738166	-0.709627	-0.681087	-0.516462	-0.145115	0.226231	0.580145	0.728033	0.875921	1.02381	1.09605	1.14361	1.19118	1.26591	1.37664	1.48737	1.5783	1.511	1.4437	1.37641	1.38372	1.41119	1.43867	1.42397	1.36043	1.29689	1.2389	1.21384	1.18879	1.16373	1.16685	1.17613	1.18541	1.17919	1.15724	1.1353	1.13598	1.24148	1.34698	1.45248	1.43869	1.40443	1.37016	1.19918	0.906782
-5.18382	1.4362	1.416	1.4176	1.43045	1.4433	1.42973	1.36499	1.30025	1.23629	1.21846	1.20062	1.18279	1.17461	1.17071	1.16681	1.17859	1.21666	1.25473	1.29007	1.2732	1.25633	1.23946	1.29109	1.3686	1.44611	1.49592	1.50534	1.51475	1.52708	1.57167	1.61626	1.66085	1.69974	1.73681	1.77389	1.76877	1.70993	1.6511	1.57785	1.39479	1.21174	1.02868	0.974897	0.955036	0.935175	0.849379	0.690172	0.530966	0.400889
-6.51014	0.417956	0.412232	0.406172	0.398693	0.391214	0.383735	0.302995	0.211026	0.119056	0.10203	0.148043	0.194055	0.206273	0.10154	-0.00319251	-0.107925	-0.118516	-0.118676	-0.118835	-0.00914108	0.181316	0.371772	0.521974	0.556014	0.590054	0.624094	0.53633	0.439878	0.343426	0.274813	0.224038	0.173263	0.141397	0.155707	0.170017	0.184328	0.127369	0.0679468	0.00852433	-0.0555246	-0.122146	-0.188768	-0.18318	-0.026718	0.129744	0.286241	0.265613	0.244975	0.224338
-6.89999	0.411464	0.374086	0.338242	0.307234	0.276225	0.245217	0.124724	-0.00387713	-0.132479	-0.170794	-0.147137	-0.12348	-0.112802	-0.13651	-0.160217	-0.183925	-0.130325	-0.0726632	-0.0150014	-0.0156072	-0.0510035	-0.0863998	-0.105199	-0.0865653	-0.0679319	-0.0492985	-0.0429437	-0.0367981	-0.0306526	-0.0195129	-0.00579253	0.00792781	0.0199773	0.0287885	0.0375997	0.0455358	0.00104118	-0.0434534	-0.087948	-0.0245378	0.0867916	0.198121	0.259426	0.236831	0.214235	0.191625	0.168751	0.145878	0.123004
-6.20602	1.22481	1.18556	1.01416	0.70246	0.390758	0.155499	0.318291	0.481084	0.643876	0.617333	0.5553	0.493268	0.391085	0.251573	0.112061	0.00803244	0.0511691	0.0943058	0.137443	0.0817797	0.011397	-0.0589858	-0.0554639	0.0081902	0.0718443	0.153334	0.295408	0.437482	0.579556	0.571326	0.547042	0.522758	0.492111	0.456942	0.421772	0.413866	0.483313	0.55276	0.622207	0.493792	0.351998	0.210205	0.123916	0.0719767	0.0200379	-0.022314	-0.0416185	-0.0609231	-0.0802277
-7.27535	3.35693	3.47099	3.58506	3.51064	3.39409	3.27754	3.15931	3.03937	2.91943	2.80945	2.74831	2.68716	2.62602	2.29876	1.9247	1.55064	1.38538	1.4079	1.43042	1.4718	1.58747	1.70313	1.8188	1.68253	1.51307	1.34361	1.19794	1.07098	0.944029	0.86995	0.967313	1.06468	1.16204	0.949457	0.708736	0.468014	0.530723	0.801838	1.07295	1.19796	0.925691	0.653422	0.381153	0.559102	0.76078	0.962459	0.893784	0.663584	0.433384
-7.16275	0.815893	0.745662	0.67543	0.634523	0.608871	0.583219	0.576692	0.608323	0.639954	0.671783	0.716737	0.761691	0.806645	0.808596	0.791314	0.774032	0.760453	0.753263	0.746072	0.739947	0.754922	0.769898	0.784874	0.71104	0.603372	0.495704	0.446277	0.484142	0.522006	0.551254	0.48305	0.414846	0.346642	0.355632	0.389363	0.423094	0.416708	0.357867	0.299025	0.247631	0.253884	0.260137	0.26639	0.275477	0.285315	0.295153	0.307886	0.323929	0.339972
-5.89141	0.0532573	0.00528962	-0.0426132	-0.0490616	-0.0555136	-0.0619656	-0.160216	-0.301134	-0.442051	-0.533518	-0.536597	-0.539675	-0.541088	-0.496308	-0.451529	-0.406749	-0.281072	-0.122493	0.0360866	0.118546	0.0829025	0.0472594	0.0164297	0.0515897	0.0867497	0.12191	0.128083	0.124285	0.120487	0.108292	0.0847401	0.061188	0.0360305	-0.00339278	-0.0428161	-0.0822394	-0.0958108	-0.101972	-0.108133	-0.0941035	-0.0562054	-0.0183073	0.0117182	-0.00899495	-0.0297081	-0.0504213	-0.0754244	-0.101431	-0.127438
-5.93628	0.394767	0.421644	0.448522	0.457827	0.465223	0.472618	0.478204	0.482469	0.486734	0.491507	0.497768	0.50403	0.510291	0.503119	0.495016	0.486913	0.506635	0.544056	0.581478	0.577571	0.471129	0.364687	0.258245	0.285922	0.317988	0.350054	0.378031	0.403751	0.429471	0.431205	0.382069	0.332933	0.283864	0.280694	0.277521	0.274349	0.258844	0.23747	0.216096	0.21513	0.25147	0.287809	0.322627	0.315046	0.307466	0.299885	0.290284	0.279861	0.269438
-3.87006	-0.432105	-0.288081	-0.144058	0.00965799	0.223149	0.43664	0.650131	0.578386	0.444268	0.310149	0.228372	0.199647	0.170922	0.146885	0.145308	0.143731	0.142154	0.183896	0.233061	0.282225	0.313187	0.327992	0.342798	0.367783	0.43204	0.496297	0.560554	0.562407	0.555906	0.549404	0.514677	0.458038	0.4014	0.351717	0.324179	0.296642	0.269104	0.159391	0.0420528	-0.0752858	-0.0679402	0.0238783	0.115697	0.19505	0.241071	0.287093	0.333114	0.276356	0.213988
-9.13679	-0.103645	-0.0700239	-0.0364027	-0.00278157	0.0746359	0.16262	0.250604	0.301408	0.312207	0.323006	0.299899	0.0957719	-0.108355	-0.312482	-0.325942	-0.302757	-0.279573	-0.30595	-0.379028	-0.452105	-0.493217	-0.398863	-0.304509	-0.210155	-0.213331	-0.231472	-0.249612	-0.264326	-0.276215	-0.288104	-0.28134	-0.209991	-0.138641	-0.0672914	-0.0130449	0.0393045	0.0916538	0.115089	0.11769	0.12029	0.1117	0.070801	0.0299016	-0.0109979	-0.0109157	-0.00790543	-0.00489517	-0.0160728	-0.0361564
-6.45508	0.476473	0.54954	0.561668	0.552847	0.544026	0.546046	0.563024	0.580002	0.584832	0.481866	0.3789	0.275934	0.433583	0.66588	0.898176	0.859887	0.495399	0.130912	-0.188608	-0.218645	-0.248682	-0.278719	-0.294146	-0.306156	-0.318167	-0.22112	-0.00899722	0.203126	0.383747	0.407933	0.43212	0.456306	0.332979	0.182321	0.031663	0.00466246	0.0919256	0.179189	0.253872	0.278483	0.303094	0.327705	0.260687	0.1808	0.100914	-0.0134669	-0.15574	-0.298012	-0.36968
-9.27654	0.38819	0.427308	0.36492	0.302532	0.244274	0.27757	0.310867	0.344163	0.305435	0.23928	0.173125	0.138724	0.1519	0.165077	0.16409	-0.00827968	-0.180649	-0.353018	-0.412927	-0.436809	-0.460692	-0.438822	-0.357149	-0.275475	-0.188825	-0.0617031	0.0654192	0.192541	0.23719	0.259988	0.282785	0.280284	0.248865	0.217446	0.191087	0.195137	0.199187	0.203236	0.167421	0.123073	0.078726	0.0593084	0.064843	0.0703776	0.0767553	0.0870848	0.0974142	0.107744	0.090171
-5.76437	-1.41039	-1.69678	-1.60274	-1.48162	-1.36049	-1.49432	-1.79143	-2.08853	-2.23723	-2.02373	-1.81023	-1.59672	-1.42715	-1.25908	-1.09101	-0.996519	-0.94291	-0.889301	-1.03808	-1.60948	-2.18087	-2.75233	-2.68633	-2.62031	-2.5543	-2.19896	-1.70491	-1.21086	-0.976423	-1.20962	-1.44281	-1.66278	-1.49584	-1.32891	-1.16198	-1.10606	-1.09569	-1.08532	-1.01868	-0.864114	-0.709543	-0.55552	-0.409214	-0.262908	-0.116601	-0.189933	-0.339524	-0.489115	-0.544283
-11.1595	-1.40329	-1.40194	-1.39523	-1.37407	-1.35291	-1.33175	-1.28959	-1.24624	-1.2029	-1.14986	-1.09107	-1.03228	-0.931137	-0.732983	-0.53483	-0.336676	-0.418275	-0.505588	-0.592901	-0.517316	-0.358196	-0.199076	-0.0671558	0.0112765	0.0897087	0.166485	0.118989	0.0714928	0.0239968	0.0134519	0.0191846	0.0249173	0.0217321	0.00337869	-0.0149747	-0.0306036	0.00986377	0.0503311	0.0907985	0.224927	0.394162	0.563398	0.57851	0.365707	0.152905	-0.0403538	-0.00727054	0.0258127	0.058896
-8.34557	0.568334	0.592962	0.617591	0.611989	0.598223	0.584457	0.595288	0.634597	0.673906	0.705139	0.686552	0.667965	0.649377	0.640049	0.632745	0.625441	0.620872	0.619075	0.617278	0.60821	0.564305	0.520399	0.476493	0.43794	0.400305	0.36267	0.34174	0.33564	0.32954	0.335363	0.387198	0.439033	0.490868	0.527882	0.562911	0.59794	0.599738	0.575733	0.551728	0.530422	0.517707	0.504993	0.492278	0.485223	0.478694	0.472164	0.470787	0.472901	0.475015
-5.81997	1.09848	1.14014	1.17982	1.21111	1.2424	1.27369	1.3371	1.40544	1.47377	1.57417	1.70154	1.82891	1.91321	1.84843	1.78365	1.71887	1.77806	1.85098	1.92391	1.87362	1.73277	1.59191	1.50542	1.57585	1.64628	1.7167	1.63287	1.53804	1.44321	1.41859	1.43897	1.45935	1.44934	1.36512	1.2809	1.19668	0.949305	0.696285	0.443266	0.325896	0.283957	0.242018	0.207594	0.18887	0.170146	0.151417	0.23088	0.310363	0.389846
-11.6536	0.941486	0.885061	0.737664	0.590268	0.455638	0.482957	0.510276	0.537595	0.505301	0.453044	0.400788	0.442586	0.608972	0.775358	0.925196	0.935802	0.946408	0.957015	0.910736	0.848626	0.786516	0.705341	0.602084	0.498827	0.400484	0.332479	0.264474	0.196469	0.190276	0.198071	0.205866	0.497124	1.07583	1.65454	2.12639	2.0859	2.04541	2.00492	1.94163	1.87427	1.80691	1.76435	1.74382	1.72329	1.70282	1.68258	1.66234	1.6421	1.78696
-4.21714	-2.25313	-2.59264	-2.52734	-2.46203	-2.39286	-2.26629	-2.13972	-2.01315	-1.9345	-1.87233	-1.81016	-1.73901	-1.65546	-1.57191	-1.51321	-1.68776	-1.8623	-2.03684	-2.10599	-2.14406	-2.18214	-2.14028	-2.00203	-1.86378	-1.72145	-1.55171	-1.38196	-1.21222	-1.03486	-0.85567	-0.676477	-0.519236	-0.385161	-0.251085	-0.140629	-0.151812	-0.162995	-0.174178	-0.360158	-0.579763	-0.799369	-0.981809	-1.1299	-1.278	-1.44913	-1.7149	-1.98068	-2.24645	-2.26569
-6.96258	0.463514	0.476645	0.489776	0.502907	0.548882	0.595189	0.641496	0.666501	0.680827	0.695152	0.711204	0.730502	0.749801	0.766309	0.665215	0.564121	0.463027	0.446705	0.466846	0.486986	0.477029	0.418025	0.359021	0.303053	0.297926	0.2928	0.287673	0.293415	0.303128	0.312842	0.319221	0.32087	0.32252	0.321425	0.29242	0.263415	0.234409	0.203861	0.17284	0.141819	0.113178	0.0875478	0.0619173	0.0325279	-0.0237415	-0.0800109	-0.13628	-0.15485	-0.163921
-3.74809	0.0522048	0.0683781	0.0426191	-0.0740705	-0.19076	-0.30745	-0.250806	-0.192706	-0.134606	-0.0581707	0.0271847	0.11254	0.0749248	-0.192302	-0.459528	-0.719733	-0.704235	-0.688737	-0.673239	-0.619845	-0.55066	-0.481476	-0.416196	-0.357233	-0.298271	-0.241238	-0.215558	-0.189878	-0.164198	-0.0837823	0.0159607	0.115704	0.193542	0.240517	0.287492	0.333139	0.365557	0.397975	0.430392	0.47006	0.511866	0.553672	0.518134	0.3874	0.256666	0.119922	-0.0591515	-0.238225	-0.417298
-9.09047	0.560586	0.622627	0.684667	0.722787	0.735844	0.748901	0.75519	0.727081	0.698971	0.670862	0.584946	0.48806	0.391173	0.377776	0.442522	0.507267	0.561649	0.573941	0.586232	0.598524	0.689132	0.791067	0.893002	0.920579	0.887247	0.853915	0.788008	0.613506	0.439004	0.264502	0.175339	0.0949449	0.0145507	0.00252562	0.0394274	0.0763291	0.0811014	-0.00373603	-0.0885734	-0.173411	-0.123677	-0.0653499	-0.00702331	-0.0234812	-0.0865494	-0.149618	-0.19209	-0.185834	-0.179577
-5.48939	0.590529	0.516523	0.438919	0.361316	0.317352	0.29181	0.266268	0.216752	0.116807	0.0168627	-0.0826993	-0.0632494	-0.0438069	-0.0243645	6.68261e-05	0.0268531	0.0536394	0.0687255	0.0625896	0.0564537	0.0509857	0.0631809	0.0753761	0.0875713	0.103803	0.121664	0.139525	0.15034	0.150068	0.149796	0.144482	0.0717634	-0.00095525	-0.0736739	-0.122383	-0.162902	-0.203421	-0.21399	-0.183492	-0.152994	-0.117571	-0.039146	0.0392789	0.117704	0.145606	0.159161	0.172716	0.181583	0.184833
-4.30712	0.674971	0.643379	0.611135	0.57889	0.54674	0.514893	0.483047	0.4512	0.416309	0.381148	0.345987	0.347823	0.37488	0.401937	0.427565	0.449341	0.471117	0.492894	0.481852	0.469147	0.456441	0.475127	0.512424	0.549722	0.572485	0.561949	0.551414	0.540878	0.503608	0.465929	0.428249	0.392998	0.358993	0.324988	0.305576	0.314871	0.324166	0.33323	0.329781	0.326332	0.322882	0.293269	0.252127	0.210985	0.189377	0.201002	0.212627	0.225249	0.256351
-6.051	-0.141121	0.0175194	0.0118945	-0.164684	-0.341263	-0.476105	-0.401391	-0.326677	-0.251963	-0.230607	-0.219252	-0.207897	-0.202083	-0.201318	-0.200554	-0.220297	-0.322457	-0.424616	-0.526776	-0.407945	-0.257635	-0.107325	-0.101684	-0.211402	-0.32112	-0.369611	-0.215895	-0.0621794	0.0915362	0.170677	0.242305	0.313933	0.317459	0.273568	0.229676	0.157703	0.00807724	-0.141548	-0.291174	-0.268304	-0.234745	-0.201185	-0.101356	0.0386293	0.178614	0.24441	0.136068	0.0277251	-0.0806173
-5.42944	0.341671	0.376818	0.425442	0.474066	0.516364	0.374446	0.232529	0.0906111	0.033431	0.0109862	-0.0114585	-0.0362694	-0.0647765	-0.0932835	-0.121178	-0.14046	-0.159742	-0.179023	-0.138527	-0.0772911	-0.0160555	0.0182227	0.0158005	0.0133783	0.0142995	0.0454671	0.0766348	0.107802	0.060561	-0.00936662	-0.0792942	-0.0837839	-0.0104087	0.0629666	0.11822	0.0550362	-0.00814779	-0.0713317	-0.150386	-0.233193	-0.316	-0.349355	-0.331201	-0.313048	-0.291863	-0.255437	-0.219011	-0.182585	-0.162216
-4.97011	0.244571	0.410222	0.547831	0.539437	0.531043	0.522648	0.543475	0.569778	0.59608	0.607698	0.605664	0.603629	0.612473	0.666434	0.720394	0.774354	0.738696	0.689688	0.64068	0.525387	0.356167	0.186946	0.042813	-0.0161122	-0.0750374	-0.133963	-0.162862	-0.188556	-0.214249	-0.276286	-0.364152	-0.452017	-0.489946	-0.386201	-0.282456	-0.178712	-0.122364	-0.0692209	-0.0160775	0.0053474	0.00714366	0.00893992	-0.0325847	-0.178244	-0.323904	-0.469564	-0.479687	-0.485596	-0.491505
-6.43717	-2.10313	-1.72246	-1.34178	-1.05905	-1.08789	-1.11673	-1.14557	-1.32005	-1.50802	-1.69599	-1.79848	-1.8419	-1.88532	-1.83081	-1.51463	-1.19846	-0.882284	-0.826481	-0.784838	-0.743196	-0.745167	-0.773363	-0.80156	-0.758306	-0.55264	-0.346974	-0.141308	-0.649321	-1.17073	-1.69213	-1.91765	-1.98915	-2.06064	-2.16593	-2.33721	-2.50849	-2.6759	-2.58533	-2.49477	-2.4042	-2.36995	-2.3609	-2.35185	-2.1048	-1.45571	-0.806613	-0.182056	-0.0450161	0.0920241
-3.97637	0.921478	0.897834	0.836835	0.713688	0.590541	0.471669	0.431607	0.391544	0.351482	0.348564	0.359558	0.370552	0.375239	0.370797	0.366355	0.352714	0.239587	0.126461	0.0133345	-0.0967758	-0.205937	-0.315099	-0.306801	-0.150063	0.00667562	0.146882	0.163286	0.179689	0.196092	0.160086	0.110472	0.0608569	0.0582441	0.1076	0.156956	0.198495	0.196076	0.193657	0.191237	0.201101	0.213534	0.225967	0.247868	0.278936	0.310005	0.326912	0.281076	0.23524	0.189404
-7.02764	0.867439	0.769581	0.671722	0.585297	0.503482	0.421667	0.164078	-0.369976	-0.904031	-1.40736	-1.46676	-1.52616	-1.58555	-1.589	-1.57336	-1.55773	-1.55005	-1.55328	-1.5565	-1.57553	-1.74021	-1.90488	-2.06956	-2.13259	-2.16677	-2.20095	-2.23314	-2.26293	-2.29273	-2.29406	-2.1067	-1.91935	-1.73199	-1.74303	-1.79997	-1.85692	-1.72935	-1.40833	-1.08732	-0.799879	-0.683316	-0.566752	-0.450189	-0.256412	-0.0485026	0.159407	0.0433329	-0.3702	-0.783733
-7.78005	-0.241224	-0.163	-0.0732035	0.0165932	0.0686252	0.0511783	0.0337314	0.0170653	0.0273038	0.0375424	0.0477809	0.0232022	-0.0156498	-0.0545018	-0.0782418	-0.0778733	-0.0775047	-0.076214	-0.0608189	-0.0454239	-0.0300288	-0.0320579	-0.0401324	-0.048207	-0.0157337	0.0730865	0.161907	0.238241	0.194982	0.151723	0.108464	0.134393	0.180341	0.22629	0.229739	0.181586	0.133434	0.0967195	0.138137	0.179554	0.220972	0.194183	0.151264	0.108345	0.0500055	-0.0247208	-0.0994471	-0.168762	-0.209848
-5.82349	1.99751	2.09706	2.19662	2.23034	2.20164	2.17293	2.14562	2.12425	2.10288	2.08151	2.08431	2.09087	2.09743	2.0653	2.00105	1.9368	1.89803	1.94831	1.99858	2.04885	1.95342	1.84154	1.72965	1.59751	1.45067	1.30384	1.18861	1.16542	1.14223	1.11904	0.954543	0.779692	0.60484	0.52767	0.512226	0.496782	0.476203	0.442981	0.409759	0.376537	0.364605	0.353447	0.34229	0.30057	0.242098	0.183627	0.135281	0.108257	0.0812335
-6.03762	-1.84356	-2.063	-2.14255	-2.16884	-2.19513	-2.14817	-1.99372	-1.83927	-1.69211	-1.62739	-1.56266	-1.49794	-1.39438	-1.27838	-1.16238	-1.0689	-1.00427	-0.939635	-0.895955	-1.01429	-1.13263	-1.25097	-1.24322	-1.20207	-1.16092	-1.10428	-1.03029	-0.956308	-0.898002	-0.930183	-0.962363	-0.994544	-0.863505	-0.697543	-0.531582	-0.383957	-0.25432	-0.124684	0.005739	0.139721	0.273704	0.407686	0.444284	0.46462	0.484957	0.287551	-0.0968689	-0.481289	-0.818405
-4.80549	0.617751	0.605234	0.595884	0.618043	0.640202	0.662362	0.564146	0.429447	0.294748	0.195431	0.140514	0.085597	0.0363311	0.0267965	0.017262	0.00772739	0.0563806	0.119528	0.182676	0.234922	0.275198	0.315475	0.352308	0.370751	0.389195	0.407638	0.276765	0.116119	-0.0445281	-0.164518	-0.245415	-0.326312	-0.392224	-0.394603	-0.396983	-0.399362	-0.341109	-0.273547	-0.205986	-0.194004	-0.228802	-0.263601	-0.288266	-0.277827	-0.267389	-0.25695	-0.269665	-0.284949	-0.300234
-6.2816	0.758999	0.592166	0.425332	0.486881	0.718569	0.950257	1.06409	0.83199	0.599893	0.367796	0.298413	0.241244	0.184075	0.240082	0.369597	0.499112	0.584108	0.55866	0.533211	0.507763	0.534198	0.562608	0.591017	0.650675	0.727957	0.805238	0.81169	0.667943	0.524196	0.380444	0.262695	0.145032	0.027369	-0.060261	-0.13327	-0.20628	-0.254985	-0.259264	-0.263544	-0.267948	-0.276428	-0.284908	-0.293388	-0.0741525	0.240028	0.554209	0.65608	0.42136	0.18664
-9.92415	0.86323	0.773504	0.621025	0.468545	0.362498	0.409695	0.456892	0.50409	0.558378	0.61338	0.668382	0.68639	0.678652	0.670914	0.660521	0.642788	0.625056	0.607323	0.55835	0.507444	0.456538	0.381111	0.290834	0.200556	0.125276	0.0851793	0.0450828	0.00498628	0.00221806	0.000409615	-0.00139883	0.0142143	0.0389641	0.0637139	0.0879218	0.111039	0.134157	0.1568	0.121358	0.0859162	0.0504741	0.0444136	0.0516063	0.0587991	0.0629495	0.0618118	0.0606742	0.0619424	0.119103
-7.13163	1.21001	1.30836	1.18648	1.04766	0.908843	0.807096	0.729089	0.651082	0.632751	0.763644	0.894538	1.02543	1.04129	1.05257	1.06385	1.0832	1.10702	1.13085	1.16406	1.21732	1.27058	1.32384	1.46709	1.61079	1.7545	1.77372	1.73326	1.6928	1.68116	1.72259	1.76402	1.8061	1.87046	1.93482	1.99918	2.05812	2.11484	2.17156	2.16243	2.04818	1.93393	1.81927	1.69824	1.5772	1.45617	1.32545	1.19136	1.05727	1.00315
-8.63769	1.94152	2.00139	2.06126	2.08016	2.05064	2.02112	1.97207	1.79736	1.62264	1.44793	1.333	1.23205	1.13109	1.08386	1.09217	1.10048	1.11947	1.19145	1.26343	1.33541	1.29039	1.22371	1.15702	1.14239	1.17488	1.20737	1.2539	1.3563	1.45869	1.56108	1.47178	1.35557	1.23936	1.1953	1.20839	1.22148	1.23595	1.25495	1.27395	1.29296	1.25721	1.21606	1.17491	1.02639	0.803602	0.580814	0.389385	0.283962	0.178539
-6.36626	-0.00091048	-0.0802318	-0.0662108	-0.0466017	-0.0269926	-0.045722	-0.0879913	-0.130261	-0.189347	-0.287557	-0.385767	-0.483977	-0.403602	-0.318963	-0.234325	-0.169504	-0.115227	-0.0609503	-0.0462303	-0.110463	-0.174695	-0.239871	-0.399852	-0.559834	-0.719815	-0.736828	-0.688374	-0.639919	-0.578796	-0.495817	-0.412839	-0.329616	-0.240951	-0.152287	-0.0636225	-0.0103382	0.0291242	0.0685866	0.0986032	0.114458	0.130313	0.139963	0.074364	0.00876532	-0.0568333	-0.0757531	-0.0792991	-0.0828451	-0.0555297
-7.14017	1.83728	1.93619	2.0247	2.11321	2.1697	2.04156	1.91341	1.78527	1.78057	1.80227	1.82396	1.78766	1.69449	1.60132	1.51192	1.43959	1.36726	1.29493	1.22755	1.161	1.09445	1.07606	1.099	1.12194	1.16095	1.25888	1.35681	1.45475	1.45293	1.43882	1.4247	1.3582	1.25237	1.14655	1.04229	0.942762	0.843239	0.743716	0.771065	0.808941	0.846818	0.960808	1.12461	1.28841	1.39374	1.34907	1.3044	1.25972	1.30638
-7.88595	0.623914	0.684612	0.796647	0.908681	1.01942	1.03378	1.04813	1.06249	1.06662	1.06625	1.06587	1.07006	1.08198	1.09391	1.10451	1.08777	1.07103	1.05429	0.938907	0.78657	0.634233	0.535025	0.514345	0.493665	0.473684	0.461785	0.449886	0.437987	0.38973	0.330033	0.270335	0.244685	0.26295	0.281215	0.300674	0.329521	0.358369	0.387216	0.357874	0.313419	0.268963	0.228565	0.192743	0.156922	0.125978	0.123577	0.121176	0.118775	0.0988678
-5.68352	0.0503717	0.0867769	0.0981391	0.101555	0.104971	0.125688	0.168858	0.212028	0.246102	0.207506	0.16891	0.130314	0.0898371	0.0488678	0.00789841	-0.011322	-0.00585488	-0.000387711	-0.000598179	-0.0344446	-0.0682911	-0.102138	-0.0309553	0.0624341	0.155824	0.176952	0.12626	0.0755673	0.0272346	-0.0101702	-0.047575	-0.0849798	-0.0803176	-0.0687293	-0.057141	-0.0424286	-0.0249976	-0.00756648	0.0142022	0.0522146	0.0902269	0.128239	0.1478	0.165123	0.182445	0.188491	0.185955	0.183419	0.167902
-5.70319	0.332055	0.189634	0.0472132	0.0230353	0.086945	0.150855	0.173757	0.0730672	-0.0276222	-0.128312	-0.0469613	0.0491068	0.145175	0.139095	0.0666693	-0.00575617	-0.0346505	0.0471233	0.128897	0.210671	0.177122	0.138563	0.100004	0.176229	0.317186	0.458143	0.534153	0.46924	0.404327	0.339413	0.344307	0.349796	0.355286	0.260383	0.116607	-0.0271697	-0.0548915	0.134211	0.323313	0.50872	0.548219	0.587718	0.627217	0.611922	0.573779	0.535637	0.487756	0.424105	0.360454
-6.98159	1.16665	1.21693	1.26721	1.23911	1.08511	0.931109	0.785785	0.776965	0.768145	0.759325	0.769411	0.786111	0.802811	0.804252	0.784347	0.764443	0.749627	0.784473	0.819319	0.854165	0.775672	0.66408	0.552489	0.510974	0.555093	0.599213	0.634098	0.604991	0.575884	0.546777	0.538177	0.534477	0.530777	0.557718	0.617428	0.677138	0.723359	0.698374	0.673389	0.648404	0.620606	0.592274	0.563942	0.566473	0.59791	0.629347	0.643491	0.585061	0.526631
-8.09517	-1.03754	-0.833696	-0.866338	-1.01058	-1.15482	-1.19092	-1.03094	-0.87095	-0.721982	-0.863854	-1.00573	-1.1476	-1.30028	-1.45732	-1.61436	-1.70185	-1.67995	-1.65804	-1.63406	-1.58229	-1.53052	-1.47875	-1.3375	-1.16572	-0.993953	-0.936846	-1.03693	-1.13701	-1.23572	-1.3218	-1.40788	-1.49396	-1.56506	-1.63192	-1.69878	-1.69252	-1.59867	-1.50482	-1.42391	-1.42882	-1.43373	-1.43863	-1.49539	-1.56416	-1.63292	-1.62647	-1.54116	-1.45584	-1.40572
-10.6618	0.0494878	0.12438	0.217866	0.311353	0.347736	0.32739	0.307044	0.293422	0.310911	0.3284	0.345889	0.36169	0.377213	0.392736	0.407711	0.42221	0.436708	0.432918	0.360685	0.288453	0.21622	0.132778	0.0479779	-0.0368225	-0.0199585	0.0742351	0.168429	0.245684	0.270469	0.295254	0.320039	0.436076	0.559504	0.682931	0.730419	0.72752	0.724622	0.75531	0.873569	0.991829	1.11009	1.02663	0.934389	0.842145	0.726865	0.598305	0.469744	0.353038	0.262672
-11.452	8.06362	8.01307	8.02608	8.07492	8.12375	8.13413	8.06113	7.98813	7.91511	7.95404	7.99333	8.03261	6.53829	4.29778	2.05727	0.574958	0.50847	0.441982	0.376273	0.335937	0.2956	0.255264	0.336657	0.468776	0.600895	0.695255	0.728509	0.761763	0.788026	0.710274	0.632522	0.554769	0.499343	0.4518	0.404257	0.342989	0.26238	0.181771	0.108522	0.10446	0.100399	0.0963371	0.0311747	-0.052013	-0.135201	-0.212425	-0.282311	-0.352196	-0.412061
-6.81929	-0.447262	-0.260603	-0.0739444	0.0189058	0.021008	0.0231101	0.0609069	0.25663	0.452353	0.648076	0.741196	0.81767	0.894145	0.867463	0.753423	0.639383	0.591335	0.780681	0.970026	1.15937	1.16803	1.15517	1.1423	1.00925	0.787219	0.565189	0.331059	0.0607586	-0.209541	-0.479842	-0.42975	-0.354335	-0.278919	-0.157851	-0.00732183	0.143207	0.270696	0.34006	0.409423	0.478787	0.320527	0.152761	-0.0150038	-0.131937	-0.220397	-0.308857	-0.361612	-0.337446	-0.31328
-10.5391	1.1394	1.74225	2.09648	2.1147	2.13292	2.06607	1.28388	0.50169	-0.280497	-0.45435	-0.458959	-0.463568	-0.414284	-0.301326	-0.188368	-0.104476	-0.199951	-0.295426	-0.390901	-0.298856	-0.164389	-0.0299226	0.103134	0.234732	0.36633	0.478273	0.496012	0.51375	0.531488	0.386081	0.211586	0.0370907	-0.0498321	-0.0574408	-0.0650495	-0.00378349	0.323298	0.650379	0.97746	1.31267	1.64896	1.98526	2.24514	2.44446	2.64378	2.78327	2.73218	2.68109	2.63
-10.7633	6.19985	6.38094	6.56203	6.681	6.64341	6.60582	6.56822	6.55731	6.54751	6.53771	6.54512	6.56237	6.57962	6.60274	6.63849	6.67425	6.71	6.73855	6.76706	6.79556	6.75574	6.68217	6.6086	6.61404	6.76599	6.91794	7.06358	6.97718	6.89077	6.80437	5.53506	3.76479	1.99452	0.701627	0.176017	-0.349593	-0.841449	-0.800743	-0.760037	-0.71933	-0.649451	-0.569088	-0.488725	-0.424911	-0.38474	-0.34457	-0.293752	-0.138815	0.0161232
-6.76761	0.161915	0.132466	0.0724636	0.0106323	-0.0511989	-0.0653383	-0.050809	-0.0362796	-0.0392835	-0.0830774	-0.126871	-0.170665	-0.0889785	-0.00429594	0.0803866	0.112372	0.116936	0.121499	0.125019	0.126459	0.127899	0.12939	0.136003	0.142616	0.149229	0.0866921	-0.00678314	-0.100258	-0.154961	-0.142775	-0.13059	-0.121521	-0.181794	-0.242067	-0.302339	-0.29607	-0.264442	-0.232815	-0.186427	-0.11791	-0.049394	0.00834753	-0.0645662	-0.13748	-0.210394	-0.224438	-0.219607	-0.214777	-0.212179
-6.64169	-0.400197	-0.423308	-0.242007	-0.0607058	0.120595	0.215043	0.275587	0.336132	0.362369	0.337207	0.312046	0.281698	0.188607	0.0955161	0.0024252	0.00645778	0.0424496	0.0784415	0.0923633	0.077439	0.0625147	0.0476866	0.0336414	0.0195962	0.00555093	0.0102977	0.0201736	0.0300495	0.0272951	0.0101035	-0.00708815	-0.018175	0.00741786	0.0330108	0.0586037	0.0683568	0.0746033	0.0808498	0.0545181	-0.00441895	-0.063356	-0.101385	-0.041429	0.0185273	0.0784837	0.100631	0.116207	0.131782	0.164206
-12.6996	4.58511	4.38549	4.1184	3.8513	3.3903	2.68924	1.98817	1.31123	0.806495	0.301756	-0.202982	-0.305734	-0.307327	-0.308921	-0.428229	-0.675066	-0.921904	-1.06392	-0.639031	-0.214146	0.21074	0.249951	0.211348	0.172746	0.180086	0.231013	0.281941	0.352832	0.509267	0.665702	0.822137	0.822919	0.799466	0.776013	0.685148	0.538303	0.391458	0.257935	0.170999	0.0840617	-0.00287514	0.0881642	0.19932	0.310476	0.410753	0.503136	0.595519	0.680641	0.744611
-7.25699	1.17815	1.35596	1.41117	1.46637	1.52157	1.52157	1.50854	1.49551	1.37624	1.14639	0.916537	0.682592	0.428084	0.173576	-0.0809317	-0.222596	-0.343103	-0.46361	-0.495119	-0.445509	-0.395898	-0.359206	-0.374442	-0.389678	-0.404914	-0.32935	-0.240849	-0.152347	-0.15229	-0.222769	-0.293248	-0.330605	-0.258553	-0.186502	-0.114451	-0.0873175	-0.0647111	-0.0421047	0.0939497	0.309006	0.524063	0.701131	0.773135	0.84514	0.917144	0.75861	0.585782	0.412954	0.338845
-10.037	0.63837	0.680438	0.722507	0.764575	0.613375	0.426857	0.24034	0.0537288	-0.132968	-0.319665	-0.461304	-0.425606	-0.389908	-0.35421	-0.442599	-0.548124	-0.653649	-0.641131	-0.533862	-0.426592	-0.361454	-0.432881	-0.504308	-0.575734	-0.428595	-0.260321	-0.0920481	-0.136061	-0.328885	-0.521709	-0.604744	-0.389334	-0.173924	0.0414864	-0.0893429	-0.240324	-0.391305	-0.333515	-0.148342	0.0368315	0.17025	0.184109	0.197968	0.211826	0.259138	0.307197	0.355256	0.3473	0.309739
-1.41018	0.876733	0.903042	0.933698	0.964353	0.997122	1.035	1.07289	1.11077	1.21628	1.324	1.43172	1.46174	1.44981	1.43788	1.37245	1.19619	1.01993	0.843915	0.830605	0.817285	0.803966	0.791593	0.779661	0.767729	0.796694	0.898789	1.00088	1.09796	1.05566	1.01336	0.971067	1.04214	1.15823	1.27432	1.35131	1.3676	1.3839	1.40235	1.45048	1.49861	1.54674	1.49767	1.416	1.33434	1.28171	1.26836	1.25501	1.24494	1.26398
-8.76769	1.66343	1.49037	1.30819	1.11612	0.924058	0.764269	0.772545	0.780821	0.789098	0.831397	0.880313	0.929229	0.969192	1.00066	1.03213	1.05393	1.03563	1.01732	0.99902	0.898614	0.785975	0.673337	0.625967	0.632783	0.639598	0.601898	0.412983	0.224069	0.0351542	0.146676	0.290288	0.4339	0.502473	0.516611	0.530748	0.63162	0.978575	1.32553	1.67248	1.57483	1.4471	1.31938	1.26503	1.25705	1.24907	1.17373	0.936467	0.699204	0.461941
-6.88782	-0.0312278	-0.101071	-0.170914	-0.301063	-0.447017	-0.592971	-0.626916	-0.536261	-0.445605	-0.365979	-0.349119	-0.332259	-0.315399	-0.209261	-0.0842529	0.0407552	0.055012	-0.0386147	-0.132241	-0.230896	-0.352056	-0.473216	-0.594376	-0.575895	-0.534431	-0.492967	-0.495463	-0.535448	-0.575433	-0.595644	-0.543997	-0.49235	-0.440702	-0.385994	-0.330914	-0.275833	-0.233956	-0.202124	-0.170292	-0.138851	-0.108593	-0.078334	-0.0480755	-0.0153437	0.0175887	0.0505211	0.0676521	0.074296	0.08094
-5.9864	-0.812488	-0.811646	-0.812555	-0.815183	-0.81781	-0.837821	-0.936472	-1.03512	-1.13377	-1.10424	-1.05335	-1.00245	-1.00033	-1.04009	-1.07985	-1.09507	-1.02028	-0.945484	-0.870688	-0.868893	-0.876096	-0.883299	-0.8646	-0.826464	-0.788329	-0.759557	-0.759275	-0.758993	-0.758711	-0.73649	-0.712451	-0.688411	-0.674605	-0.667495	-0.660384	-0.664001	-0.695129	-0.726257	-0.757385	-0.731682	-0.7034	-0.675119	-0.690456	-0.730579	-0.770702	-0.772819	-0.691787	-0.610755	-0.529723
-6.3075	0.95736	0.946993	0.936626	0.915829	0.881405	0.846981	0.815993	0.812917	0.809841	0.806764	0.673574	0.504888	0.336202	0.251984	0.264286	0.276589	0.303506	0.418179	0.532851	0.647524	0.684019	0.703217	0.722414	0.728094	0.720249	0.712404	0.702171	0.680752	0.659333	0.637914	0.661574	0.693064	0.724555	0.770629	0.829479	0.888328	0.937774	0.951655	0.965535	0.979415	0.963742	0.944235	0.924728	0.929581	0.953098	0.976615	0.954473	0.789528	0.624583
-3.03325	-0.32179	-0.309122	-0.296453	-0.306488	-0.347419	-0.388351	-0.438026	-0.566718	-0.695409	-0.824101	-0.822446	-0.784173	-0.7459	-0.720419	-0.710154	-0.69989	-0.692912	-0.707402	-0.721892	-0.736382	-0.757871	-0.780962	-0.804052	-0.846077	-0.907816	-0.969556	-0.993072	-0.824504	-0.655936	-0.487368	-0.551882	-0.658496	-0.765109	-0.812064	-0.804625	-0.797187	-0.789648	-0.78171	-0.773771	-0.765833	-0.642774	-0.504044	-0.365314	-0.289107	-0.262779	-0.236451	-0.223675	-0.255682	-0.28769
-9.74207	0.356792	0.212571	0.0683508	-0.0711871	-0.180602	-0.290017	-0.399432	-0.400867	-0.377886	-0.354905	-0.347994	-0.3577	-0.367405	-0.369839	-0.336183	-0.302527	-0.268871	-0.12019	0.0489883	0.218167	0.364806	0.491038	0.61727	0.706135	0.646344	0.586554	0.526763	0.534518	0.551317	0.568116	0.537286	0.468724	0.400162	0.3655	0.441784	0.518068	0.594353	0.600666	0.600485	0.600305	0.568065	0.513652	0.459239	0.398053	0.31829	0.238528	0.158766	0.108454	0.059749
-5.0929	0.201812	0.183468	0.165123	0.146779	0.0782399	0.00944893	-0.059342	-0.0936167	-0.110972	-0.128328	-0.145533	-0.162455	-0.179377	-0.197812	-0.268435	-0.339058	-0.409682	-0.448976	-0.475113	-0.50125	-0.495041	-0.436124	-0.377207	-0.320441	-0.296592	-0.272742	-0.248893	-0.236796	-0.228885	-0.220975	-0.222633	-0.237866	-0.253099	-0.255639	-0.136557	-0.0174743	0.101608	0.0571251	-0.0360602	-0.129246	-0.199272	-0.240605	-0.281938	-0.317785	-0.316149	-0.314512	-0.312876	-0.359301	-0.417462
-4.13566	-0.0403712	0.0834305	0.201667	0.319903	0.374686	0.375744	0.376802	0.390686	0.450696	0.510706	0.570716	0.527204	0.47137	0.415536	0.370387	0.333144	0.295901	0.26689	0.262476	0.258062	0.253649	0.219606	0.183223	0.14684	0.143045	0.160276	0.177506	0.162656	0.0668891	-0.0288778	-0.124645	-0.100637	-0.0716338	-0.0426307	-0.0316236	-0.0306948	-0.029766	0.0161695	0.159043	0.301917	0.444791	0.504519	0.563672	0.622825	0.667923	0.706229	0.744535	0.728275	0.610787
-7.40302	0.249872	0.342514	0.390113	0.3223	0.254486	0.186673	0.185479	0.187294	0.189109	0.197041	0.208521	0.220001	0.23406	0.253758	0.273455	0.293152	0.225066	0.15609	0.0871128	0.0399617	0.0037557	-0.0324503	-0.0463142	-0.0181439	0.0100263	0.0376308	0.0413252	0.0450195	0.0487139	0.0622635	0.0800535	0.0978434	0.100087	0.0769896	0.0538922	0.0326565	0.0426365	0.0526166	0.0625966	0.0364201	-0.00297069	-0.0423615	-0.0543757	-0.0275418	-0.000707938	0.0300118	0.100287	0.170562	0.240838
-5.54289	0.891056	0.896987	0.902918	0.891296	0.804534	0.717771	0.631009	0.745831	0.892003	1.03818	1.05278	0.955969	0.85916	0.778864	0.756269	0.733674	0.711079	0.674494	0.63633	0.598166	0.595455	0.618987	0.642518	0.662057	0.669972	0.677887	0.685802	0.626555	0.562388	0.498221	0.475177	0.478668	0.482159	0.50144	0.559595	0.617751	0.675906	0.760966	0.847005	0.933044	0.946458	0.919193	0.891929	0.825562	0.676871	0.528181	0.379462	0.291661	0.203948
-6.43435	0.36987	0.20506	-0.233142	-0.671344	-1.10955	-1.37397	-1.60124	-1.82851	-1.78744	-1.48326	-1.17909	-0.921114	-0.872154	-0.823194	-0.774234	-0.830372	-0.904038	-0.977704	-0.990689	-0.951588	-0.912487	-1.02183	-1.67585	-2.32987	-2.98389	-3.08	-3.10732	-3.13464	-2.7718	-2.11616	-1.46051	-0.971302	-0.988558	-1.00581	-1.02307	-1.01746	-1.00994	-1.00243	-1.00719	-1.01997	-1.03276	-1.13508	-1.46705	-1.79901	-2.13098	-2.23683	-2.33242	-2.42801	-2.19742
-6.61124	0.0269266	-0.0142191	-0.00993362	0.00876716	0.0274679	-0.0308055	-0.18898	-0.347154	-0.488699	-0.503814	-0.518929	-0.534043	-0.484861	-0.418822	-0.352783	-0.255946	-0.124149	0.00764868	0.104906	0.00551197	-0.0938817	-0.193275	-0.23683	-0.268578	-0.300326	-0.376862	-0.497912	-0.618963	-0.705674	-0.638635	-0.571597	-0.504559	-0.474232	-0.44995	-0.425667	-0.392195	-0.350724	-0.309254	-0.280129	-0.29588	-0.311632	-0.327383	-0.34689	-0.366852	-0.386814	-0.41492	-0.449224	-0.483528	-0.534381
-5.94279	1.256	1.33295	1.34311	1.31564	1.28817	1.2542	1.20645	1.15871	1.11096	1.06951	1.02808	0.986657	0.94372	0.90005	0.856379	0.841036	0.877447	0.913857	0.953514	1.09891	1.2443	1.38969	1.39266	1.33628	1.27989	1.1829	1.02155	0.860209	0.698322	0.528346	0.35837	0.188394	0.10596	0.0544396	0.00291905	0.0520175	0.240024	0.42803	0.596561	0.581987	0.567412	0.552838	0.529527	0.503639	0.477751	0.404712	0.274793	0.144875	0.0351012
-9.553	5.53573	5.36817	5.2006	5.02159	4.81579	4.60998	4.40417	4.4916	4.58653	4.68146	4.71477	4.71578	4.71679	4.86313	5.30167	5.74021	6.17371	5.99807	5.82243	5.64679	5.62296	5.66757	5.71218	5.70938	5.62421	5.53905	5.46189	5.57039	5.67888	5.78738	5.86396	5.92827	5.99258	6.02788	6.0194	6.01091	6.00284	5.99998	5.99711	5.99425	6.08546	6.2071	6.32874	6.43692	6.52739	6.61786	6.70488	6.76336	6.82183
-4.31644	0.328571	0.295717	0.262863	0.23345	0.207867	0.182283	0.158144	0.142225	0.126307	0.110389	0.11522	0.124437	0.133654	0.112116	0.060621	0.00912631	-0.024748	0.0202351	0.0652181	0.110201	0.0952092	0.0703481	0.045487	0.0282267	0.0174477	0.00666879	0.00232953	0.0213911	0.0404526	0.0595141	0.068164	0.0755516	0.0829391	0.0818864	0.0745417	0.0671969	0.0567496	0.0369433	0.0171369	-0.00266944	-0.0223812	-0.0420853	-0.0617893	-0.0621972	-0.0500634	-0.0379296	-0.0402706	-0.0794406	-0.118611
-14.1365	-0.853761	-0.736244	-0.618727	-0.50121	-0.474411	-0.456011	-0.43761	-0.201379	0.185399	0.572176	0.849495	0.82691	0.804325	0.78174	0.819942	0.86145	0.902958	0.95241	1.00664	1.06087	1.09942	1.1015	1.10358	1.10566	0.977601	0.847106	0.716612	0.677604	0.686217	0.694831	0.696329	0.68362	0.670912	0.658416	0.660164	0.661912	0.663659	0.721639	0.804786	0.887932	0.911978	0.834039	0.756099	0.68211	0.686559	0.691009	0.695459	0.696628	0.696545
-6.81571	1.90888	2.21307	2.32417	2.34826	2.37235	2.3742	2.33744	2.30068	2.2587	2.10968	1.96066	1.81164	1.72698	1.66704	1.6071	1.59623	1.6594	1.72257	1.78701	1.86617	1.94533	2.02449	2.05962	2.0805	2.10139	1.88742	1.36435	0.841288	0.376857	0.3736	0.370343	0.367085	0.444396	0.54327	0.642143	0.782286	0.969925	1.15756	1.34644	1.54253	1.73862	1.93471	1.90045	1.81631	1.73218	1.46791	1.02212	0.576332	0.181997
-12.0471	-0.253249	-0.229823	-0.166035	-0.101976	-0.0379177	-0.00212673	0.0197043	0.0415353	0.0361692	-0.0196046	-0.0753784	-0.129032	-0.104868	-0.0807032	-0.0565386	-0.0605747	-0.076549	-0.0925232	-0.0798959	-0.0213138	0.0372684	0.0900554	0.0515412	0.0130269	-0.0254873	-0.0386905	-0.042803	-0.0469154	-0.0963061	-0.209054	-0.321802	-0.423079	-0.412283	-0.401488	-0.390692	-0.331815	-0.258489	-0.185162	-0.15988	-0.193331	-0.226783	-0.238701	-0.101282	0.0361362	0.173555	0.159639	0.108381	0.0571219	0.0126968
-6.00088	0.840638	0.843686	0.846733	0.845273	0.805232	0.765192	0.725152	0.765529	0.827843	0.890157	0.950667	1.00908	1.06749	1.12017	1.13703	1.15389	1.17075	1.17539	1.17734	1.17928	1.11298	0.977032	0.841085	0.712869	0.622138	0.531407	0.440676	0.329851	0.215535	0.101219	0.0480073	0.0494019	0.0507966	0.0539662	0.0640556	0.0741451	0.0842346	0.0988925	0.114143	0.129394	0.101581	0.040102	-0.0213765	-0.0633805	-0.0427932	-0.0222059	-0.00161863	-0.0483252	-0.101015
-6.94828	2.39528	2.35004	2.27667	2.20331	2.16289	2.17049	2.17808	2.17601	2.07377	1.97153	1.8693	1.84694	1.84925	1.85156	1.69094	1.32305	0.955164	0.6	0.337113	0.0742263	-0.18866	-0.240234	-0.238062	-0.235889	-0.112189	0.146755	0.405699	0.641272	0.748789	0.856306	0.963823	0.806269	0.594575	0.382881	0.253386	0.203992	0.154598	0.0955417	-0.0053869	-0.106316	-0.207244	-0.12482	-0.0134287	0.097963	0.199799	0.293482	0.387165	0.453676	0.424222
-10.9759	0.074449	0.013387	0.00194904	0.0363316	0.0707142	0.102655	0.124886	0.147117	0.169348	0.256107	0.351912	0.447718	0.460376	0.405849	0.351322	0.302585	0.27279	0.242995	0.213199	0.172003	0.129681	0.08736	0.137588	0.253131	0.368674	0.464648	0.505593	0.546538	0.587482	0.480813	0.365283	0.249752	0.173614	0.121679	0.0697441	0.0171888	-0.0368457	-0.0908802	-0.144915	-0.0806233	-0.0134884	0.0536465	0.133272	0.219547	0.305822	0.35104	0.312391	0.273742	0.236113
-4.56538	0.0171323	0.0534041	0.019316	-0.0235842	-0.0664843	-0.109319	-0.152104	-0.19489	-0.262068	-0.404089	-0.54611	-0.688131	-0.527372	-0.340951	-0.15453	-0.0451162	0.0135781	0.0722724	0.123513	0.155491	0.187468	0.219446	0.172083	0.120985	0.0698871	-0.0651552	-0.248225	-0.431295	-0.637287	-0.893793	-1.1503	-1.4068	-1.31045	-1.20988	-1.10931	-1.19708	-1.37793	-1.55879	-1.642	-1.5401	-1.4382	-1.33296	-1.07428	-0.815614	-0.556943	-0.512544	-0.558926	-0.605307	-0.599759
-7.41961	0.188596	0.233977	0.279359	0.29813	0.283512	0.268893	0.250306	0.203826	0.157346	0.110866	0.140959	0.190121	0.239284	0.26036	0.250601	0.240842	0.241284	0.296202	0.351119	0.406037	0.390862	0.361713	0.332565	0.364823	0.456116	0.547408	0.612511	0.566597	0.520683	0.47477	0.425039	0.374722	0.324405	0.23907	0.124263	0.00945562	-0.0725734	-0.041085	-0.00959659	0.0218918	0.0320379	0.0398157	0.0475934	0.0401648	0.0215507	0.00293661	-0.0076835	0.00539471	0.0184729
-7.19975	-0.768366	-0.733615	-0.698864	-0.664113	-0.626642	-0.588871	-0.551099	-0.52344	-0.503213	-0.482986	-0.460887	-0.433388	-0.405889	-0.378389	-0.349948	-0.32144	-0.292932	-0.291939	-0.308571	-0.325203	-0.290953	-0.12943	0.0320935	0.193617	0.237058	0.276426	0.315794	0.342597	0.362415	0.382233	0.362363	0.257677	0.152992	0.0482882	0.250139	0.452028	0.653917	0.711696	0.700366	0.689036	0.593638	0.343437	0.0932359	-0.15398	-0.313668	-0.473356	-0.633045	-0.817948	-1.0132
-11.323	-0.151291	-0.109057	-0.0789263	-0.0487957	0.00619139	0.121348	0.236505	0.351662	0.485141	0.619217	0.753294	0.689521	0.518953	0.348385	0.225215	0.200261	0.175307	0.150255	0.0220067	-0.106178	-0.234363	-0.198858	-0.087244	0.0243704	0.135917	0.24734	0.358764	0.46575	0.449378	0.433007	0.416635	0.416546	0.422921	0.429296	0.341936	0.109092	-0.123752	-0.331906	-0.201129	-0.0703513	0.0604261	0.0121168	-0.0962242	-0.204565	-0.248867	-0.206531	-0.164196	-0.111273	0.0358105
-6.75425	-0.570659	-0.591972	-0.624909	-0.657845	-0.690782	-0.656896	-0.612471	-0.568046	-0.417294	-0.175903	0.0654872	0.256073	0.262131	0.26819	0.274248	0.0490758	-0.202668	-0.454411	-0.531886	-0.479492	-0.427098	-0.379781	-0.347773	-0.315764	-0.283756	-0.165393	-0.0405408	0.0843115	0.215818	0.351649	0.487479	0.509687	0.242915	-0.0238578	-0.29063	-0.402222	-0.507896	-0.61357	-0.594434	-0.504886	-0.415339	-0.3274	-0.242951	-0.158502	-0.0740635	0.140619	0.355756	0.570894	0.544591
-7.29154	0.0183236	-0.00345538	-0.0268819	-0.0503084	-0.0770585	-0.138245	-0.199431	-0.260618	-0.267843	-0.258407	-0.248972	-0.229549	-0.197676	-0.165804	-0.138859	-0.147645	-0.156431	-0.165217	-0.161956	-0.155632	-0.149308	-0.151833	-0.164011	-0.176189	-0.169027	-0.055904	0.0572187	0.170341	0.133478	0.0659844	-0.001509	-0.0368506	-0.0414809	-0.0461112	-0.0534928	-0.0727946	-0.0920963	-0.111398	-0.106023	-0.0967506	-0.0874778	-0.111514	-0.163401	-0.215287	-0.235598	-0.144403	-0.0532078	0.037987	0.0880474
-6.4103	0.692229	0.719928	0.745018	0.744157	0.743297	0.742436	0.713376	0.675769	0.638162	0.597894	0.554355	0.510816	0.472722	0.47291	0.473098	0.473286	0.487345	0.50486	0.522374	0.506907	0.455939	0.404972	0.367465	0.401859	0.436253	0.470647	0.629949	0.814159	0.998369	1.07804	1.05917	1.0403	1.01328	0.951689	0.890101	0.828513	0.776972	0.726975	0.676977	0.610529	0.53051	0.450492	0.408301	0.497137	0.585974	0.674811	0.646101	0.604342	0.562582
-7.3032	0.828594	0.870717	0.91284	0.954963	0.979093	0.99817	1.01725	1.00809	0.965367	0.922642	0.882089	0.855717	0.829345	0.802973	0.779964	0.757724	0.735484	0.728318	0.736845	0.745371	0.758462	0.794486	0.830511	0.866535	0.814656	0.746905	0.679153	0.686185	0.761395	0.836605	0.890984	0.861606	0.832228	0.80285	0.768723	0.73395	0.699178	0.658731	0.61376	0.568788	0.542734	0.579182	0.61563	0.652078	0.577259	0.491888	0.406517	0.431837	0.534254
-2.26019	0.564884	0.51583	0.491625	0.531089	0.570553	0.610016	0.527891	0.440933	0.353974	0.131817	-0.167107	-0.466032	-0.676635	-0.69418	-0.711724	-0.729269	-0.563627	-0.397053	-0.230478	-0.252224	-0.366308	-0.480392	-0.452742	-0.158438	0.135867	0.422133	0.430377	0.43862	0.446864	0.585323	0.778489	0.971656	1.05051	0.943024	0.835539	0.730468	0.662363	0.594258	0.526153	0.385013	0.217854	0.0506951	-0.0477835	-0.0488033	-0.0498231	-0.0641344	-0.205901	-0.347668	-0.489435
-4.33699	-0.077189	-0.0756857	-0.117119	-0.258426	-0.399733	-0.541039	-0.404336	-0.261005	-0.117675	-0.0607086	-0.0496813	-0.038654	0.000818359	0.0970558	0.193293	0.288128	0.242412	0.196697	0.150982	0.103079	0.054174	0.00526941	-0.0609882	-0.157829	-0.254669	-0.346861	-0.335729	-0.324596	-0.313464	-0.294842	-0.273295	-0.251748	-0.226742	-0.196444	-0.166146	-0.139019	-0.150337	-0.161654	-0.172972	-0.224329	-0.28887	-0.353411	-0.375229	-0.340028	-0.304828	-0.26321	-0.169343	-0.0754752	0.0183923
-7.05559	-0.434115	-0.382044	-0.329974	-0.277903	-0.258027	-0.250307	-0.242587	-0.221877	-0.181838	-0.1418	-0.107908	-0.146654	-0.185401	-0.224147	-0.248885	-0.269177	-0.289468	-0.315487	-0.348941	-0.382395	-0.405992	-0.350797	-0.295601	-0.240405	-0.200112	-0.163727	-0.127343	-0.113782	-0.126136	-0.13849	-0.155008	-0.19621	-0.237412	-0.278614	-0.22308	-0.147082	-0.0710847	-0.0466965	-0.0736176	-0.100539	-0.133833	-0.196657	-0.25948	-0.322304	-0.357788	-0.388767	-0.419747	-0.336878	-0.154907
-3.65005	-0.55485	-0.589718	-0.624586	-0.615421	-0.600649	-0.585876	-0.551727	-0.502544	-0.45336	-0.399597	-0.331262	-0.262927	-0.194592	-0.0933152	0.0110136	0.115342	0.18107	0.220661	0.260251	0.313584	0.403639	0.493694	0.583749	0.575377	0.561648	0.547919	0.594481	0.676538	0.758596	0.810015	0.79178	0.773545	0.755309	0.653237	0.549588	0.445939	0.468184	0.554537	0.64089	0.670941	0.591042	0.511142	0.431029	0.336585	0.242141	0.147697	0.213776	0.350048	0.48632
-5.47435	-0.0349165	-0.235018	-0.359219	-0.372053	-0.384887	-0.390917	-0.320134	-0.24935	-0.178567	-0.174665	-0.192183	-0.2097	-0.175996	-0.0766969	0.0226026	0.120274	0.205358	0.290442	0.375526	0.42462	0.464181	0.503743	0.521056	0.513445	0.505834	0.49992	0.503801	0.507681	0.511562	0.525958	0.542604	0.55925	0.501185	0.369832	0.23848	0.103328	-0.049031	-0.20139	-0.353748	-0.316978	-0.248631	-0.180284	-0.168623	-0.20663	-0.244637	-0.256752	-0.173788	-0.0908233	-0.00785888
-3.2513	-0.297637	-0.147526	0.00258477	0.152696	0.372267	0.597048	0.82183	0.911739	0.914061	0.916383	0.871004	0.707308	0.543611	0.379915	0.378363	0.382974	0.387585	0.404625	0.428673	0.452721	0.481559	0.520553	0.559547	0.598554	0.560974	0.523143	0.485311	0.414171	0.32682	0.239468	0.186006	0.194481	0.202957	0.212185	0.245977	0.279769	0.313561	0.194947	0.0127996	-0.169348	-0.321235	-0.425153	-0.529071	-0.628894	-0.667697	-0.706499	-0.745302	-0.770408	-0.790676
-7.06365	2.10562	2.0748	2.04346	2.01212	1.98875	2.01132	2.03388	2.05645	2.12152	2.19568	2.26984	2.28949	2.25569	2.2219	2.18349	2.12423	2.06497	2.00571	2.04719	2.10546	2.16374	2.21272	2.25372	2.29471	2.34435	2.42568	2.50702	2.58835	2.56788	2.53485	2.50183	2.43281	2.33678	2.24075	2.15789	2.11507	2.07225	2.02943	2.08342	2.14545	2.20747	2.2683	2.32835	2.3884	2.40071	2.2906	2.18048	2.07036	2.04112
-7.04115	-0.168209	-0.169131	-0.170052	-0.168303	-0.164307	-0.160312	-0.148656	-0.110498	-0.07234	-0.034182	0.0049835	0.0442606	0.0835376	0.0395548	-0.0656306	-0.170816	-0.252461	-0.264382	-0.276303	-0.288224	-0.246502	-0.200956	-0.15541	-0.1518	-0.175057	-0.198314	-0.216335	-0.221259	-0.226182	-0.231106	-0.208371	-0.18468	-0.16099	-0.106231	-0.0341995	0.0378324	0.0862255	0.0840937	0.081962	0.0798298	0.10942	0.139017	0.168614	0.160044	0.133169	0.106294	0.101741	0.138297	0.174852
-7.2138	-0.162582	-0.256572	-0.337226	-0.316508	-0.295791	-0.275074	-0.272077	-0.273724	-0.275372	-0.217977	-0.0935708	0.0308352	0.177727	0.452602	0.727478	1.00235	1.09064	1.13948	1.18833	1.0321	0.672071	0.312045	0.0440108	0.187764	0.331517	0.47527	0.663015	0.858001	1.05299	1.16948	1.21769	1.26589	1.28755	1.21276	1.13797	1.06319	1.06289	1.07163	1.08036	0.881754	0.525371	0.168989	-0.096421	-0.0873616	-0.0783021	-0.0692426	0.039252	0.155809	0.272366
-6.02018	0.552426	0.526491	0.500557	0.476224	0.453013	0.429802	0.406279	0.381885	0.357491	0.333098	0.340999	0.350775	0.360552	0.303374	0.205368	0.107361	0.0466017	0.0738988	0.101196	0.128493	0.168537	0.208864	0.249191	0.305541	0.370354	0.435167	0.477872	0.475777	0.473681	0.472361	0.537844	0.603327	0.66881	0.793485	0.945061	1.09664	1.15432	1.04766	0.941	0.839967	0.859412	0.878858	0.898303	0.824204	0.713852	0.6035	0.513235	0.45351	0.393785
-9.44344	0.309012	0.23738	0.165747	0.157726	0.227928	0.29813	0.363578	0.395615	0.427652	0.459689	0.473219	0.482283	0.491347	0.487284	0.469094	0.450905	0.427176	0.373869	0.320562	0.267255	0.11114	-0.0647379	-0.240616	-0.338616	-0.363225	-0.387833	-0.438786	-0.601406	-0.764026	-0.926647	-0.812818	-0.658385	-0.503952	-0.442286	-0.457138	-0.471991	-0.450603	-0.30371	-0.156816	-0.00992219	-0.00674688	-0.0186408	-0.0305347	-0.0885516	-0.179809	-0.271067	-0.328927	-0.290344	-0.25176
-6.39111	-0.589733	-0.592231	-0.595817	-0.601465	-0.607113	-0.613969	-0.675656	-0.737342	-0.799029	-0.827619	-0.841864	-0.856109	-0.913649	-1.04222	-1.1708	-1.28966	-1.24067	-1.19168	-1.14269	-1.13717	-1.14766	-1.15815	-1.13562	-1.06593	-0.996237	-0.927896	-0.873543	-0.81919	-0.764837	-0.738408	-0.720606	-0.702804	-0.708574	-0.744343	-0.780111	-0.820409	-0.893588	-0.966767	-1.03995	-0.975257	-0.87548	-0.775703	-0.728029	-0.738362	-0.748694	-0.761527	-0.788071	-0.814615	-0.841159
-4.76508	0.209458	0.190398	0.171337	0.152277	0.190638	0.237172	0.283706	0.306946	0.311241	0.315536	0.322515	0.338358	0.354201	0.370044	0.372322	0.373235	0.374148	0.375557	0.377318	0.379079	0.396765	0.458469	0.520172	0.581876	0.674447	0.768929	0.863411	0.761821	0.538929	0.316038	0.158548	0.154508	0.150469	0.146429	0.0687323	-0.0108612	-0.0904548	-0.0789633	-0.018633	0.0416973	0.081663	0.0806553	0.0796475	0.0786345	0.0769702	0.0753058	0.0736415	0.0755507	0.0791098
-10.0198	-1.76684	-1.68027	-1.53409	-1.38791	-1.29412	-1.33024	-1.36637	-1.40249	-1.39353	-1.38286	-1.37219	-1.36268	-1.35381	-1.34494	-1.32923	-1.29902	-1.26881	-1.23861	-1.20099	-1.16335	-1.12571	-1.14743	-1.19739	-1.24735	-1.28889	-1.31502	-1.34115	-1.36713	-1.38796	-1.40879	-1.42962	-1.50305	-1.59787	-1.6927	-1.73527	-1.69504	-1.6548	-1.631	-1.85205	-2.07311	-2.29416	-2.17883	-1.94773	-1.71663	-1.53662	-1.42715	-1.31767	-1.15801	-0.526222
-7.63324	0.772942	0.608244	0.243456	-0.136724	-0.516904	-0.561417	-0.390973	-0.220528	-0.107172	-0.136568	-0.165964	-0.195359	-0.269398	-0.345213	-0.421028	-0.538505	-0.679642	-0.820779	-0.899982	-0.846867	-0.793753	-0.740639	-0.703991	-0.667428	-0.630864	-0.529514	-0.396391	-0.263269	-0.170606	-0.152424	-0.134242	-0.119924	-0.239405	-0.358886	-0.478367	-0.432922	-0.318175	-0.203428	-0.0680115	0.100397	0.268806	0.4381	0.620978	0.803856	0.986734	0.823328	0.536539	0.24975	0.0280704
-7.26221	-0.230145	-0.25341	-0.259266	-0.265121	-0.266214	-0.264402	-0.262591	-0.278217	-0.33409	-0.389963	-0.445836	-0.489302	-0.532494	-0.575685	-0.273551	0.210948	0.695447	1.06343	1.20061	1.33779	1.47178	1.3315	1.19123	1.05096	0.716633	0.294134	-0.128365	-0.389006	-0.372419	-0.355832	-0.339606	-0.331106	-0.322605	-0.314105	-0.621615	-1.05157	-1.48151	-1.70023	-1.60443	-1.50863	-1.41376	-1.3298	-1.24585	-1.16189	-1.08771	-1.01672	-0.945725	-0.859986	-0.755091
-6.34902	0.855409	0.822907	0.777238	0.731569	0.671524	0.599549	0.527575	0.469026	0.45738	0.445734	0.434088	0.399494	0.36231	0.325126	0.287601	0.249828	0.212055	0.193187	0.229344	0.265501	0.301657	0.282693	0.259693	0.236692	0.254383	0.297782	0.341181	0.380391	0.40929	0.43819	0.46709	0.467814	0.467515	0.467216	0.468552	0.470785	0.473017	0.474099	0.472757	0.471414	0.470071	0.487196	0.504355	0.521514	0.497158	0.453192	0.409225	0.381069	0.381611
-7.6078	0.927082	0.91247	0.898285	0.8841	0.855958	0.718181	0.580404	0.442627	0.417454	0.422395	0.427336	0.467059	0.546792	0.626524	0.691626	0.671219	0.650811	0.630404	0.591974	0.549647	0.507319	0.471821	0.443201	0.414581	0.394426	0.413021	0.431616	0.450212	0.444869	0.435478	0.426086	0.419209	0.414548	0.409888	0.395942	0.347571	0.2992	0.250829	0.247586	0.250007	0.252429	0.308489	0.405921	0.503353	0.586712	0.626844	0.666976	0.707108	0.674784
-6.65801	-2.70069	-2.55575	-2.41081	-2.25793	-2.01917	-1.78041	-1.54164	-1.47911	-1.47049	-1.46188	-1.44271	-1.41022	-1.37772	-1.39567	-1.79112	-2.18658	-2.58203	-2.82536	-3.0304	-3.23545	-3.39302	-3.49811	-3.60321	-3.67613	-3.56819	-3.46024	-3.3523	-3.31767	-3.29783	-3.27799	-3.01697	-2.5225	-2.02802	-1.6088	-1.52282	-1.43685	-1.35087	-1.31514	-1.28722	-1.25931	-1.23875	-1.22442	-1.21009	-1.20899	-1.25553	-1.30207	-1.3486	-1.39424	-1.43976
-5.64076	0.456446	0.433668	0.418792	0.403917	0.389041	0.283133	0.167516	0.0518999	0.0126205	0.0275669	0.0425132	0.0507888	0.040151	0.0295132	0.0188755	0.113805	0.215856	0.317907	0.319508	0.258977	0.198446	0.146596	0.1156	0.0846036	0.0536076	0.0826944	0.113642	0.144589	0.139295	0.114573	0.0898513	0.0788857	0.0962225	0.113559	0.130943	0.1647	0.198452	0.232204	0.206331	0.152936	0.0995402	0.0631789	0.0570695	0.0509602	0.0443133	0.0233976	0.0024819	-0.0184338	-0.02974
-6.54408	1.23753	1.33461	1.38623	1.27278	1.15934	1.04589	0.985054	0.930585	0.876116	0.804952	0.721351	0.637749	0.637534	0.888682	1.13983	1.39098	1.37534	1.33812	1.3009	1.2629	1.2244	1.18589	1.07254	0.768883	0.465221	0.161559	0.292418	0.44217	0.591922	0.604798	0.540473	0.476148	0.458235	0.541044	0.623854	0.706663	0.746727	0.786425	0.826122	0.886242	0.956532	1.02682	1.14727	1.36142	1.57558	1.78034	1.61356	1.44679	1.28001
-7.92157	-0.310219	-0.0784482	-0.0116945	-0.100382	-0.189069	-0.257575	-0.243295	-0.229015	-0.214734	-0.0941029	0.042133	0.178369	0.17116	0.0456886	-0.0797832	-0.153888	-0.0552003	0.0434875	0.142175	0.044654	-0.0734123	-0.191479	-0.198844	-0.126467	-0.0540899	-0.0330299	-0.156281	-0.279532	-0.402782	-0.317872	-0.219293	-0.120714	-0.129514	-0.205693	-0.281872	-0.321768	-0.275159	-0.228549	-0.18194	-0.262162	-0.346099	-0.430035	-0.361735	-0.210598	-0.0594602	0.0353094	0.0149359	-0.00543753	-0.0256717
-7.3507	0.157762	0.133932	0.110103	0.0903801	0.184318	0.278256	0.372194	0.35308	0.287997	0.222915	0.208501	0.272687	0.336872	0.390868	0.305289	0.219709	0.134129	0.122217	0.135639	0.149062	0.122077	0.0404557	-0.0411659	-0.0937817	0.111211	0.316204	0.521197	0.460614	0.323926	0.187238	0.152844	0.239358	0.325871	0.390318	0.312606	0.234895	0.157183	0.0879756	0.0207573	-0.046461	-0.117556	-0.192662	-0.267767	-0.323911	-0.285836	-0.247761	-0.209686	-0.204499	-0.205409
-7.25585	0.162303	0.106856	0.116585	0.13703	0.157475	0.168173	0.170564	0.172954	0.186209	0.23892	0.291632	0.344343	0.36228	0.376005	0.38973	0.379107	0.350341	0.321575	0.295836	0.279223	0.26261	0.245998	0.218447	0.190011	0.161575	0.154465	0.16121	0.167954	0.180869	0.209476	0.238083	0.26669	0.288164	0.309328	0.330492	0.345096	0.356	0.366903	0.362474	0.324767	0.28706	0.249352	0.19974	0.150025	0.10031	0.0163399	-0.0843116	-0.184963	-0.237538
-8.08951	0.210992	0.256305	0.301617	0.335166	0.324269	0.313373	0.302476	0.280106	0.256249	0.232393	0.218271	0.211754	0.205236	0.20836	0.24161	0.274859	0.308109	0.326745	0.344086	0.361426	0.298646	0.181235	0.0638238	-0.00691395	0.0481317	0.103177	0.158223	0.10112	0.0383228	-0.0244743	0.0112549	0.105411	0.199567	0.292925	0.384458	0.47599	0.567522	0.616359	0.664539	0.712719	0.710562	0.682579	0.654595	0.584803	0.432745	0.280688	0.130976	0.109112	0.0872486
-6.55388	0.795297	0.703318	0.594063	0.458386	0.32271	0.195044	0.16424	0.133436	0.102632	0.212637	0.368967	0.525297	0.64411	0.712887	0.781664	0.850268	0.917468	0.984668	1.05187	1.02364	0.969373	0.915105	0.87301	0.845112	0.817213	0.800441	0.8505	0.900559	0.950618	0.906507	0.841553	0.7766	0.675187	0.536555	0.397924	0.28644	0.302163	0.317885	0.333608	0.2818	0.218257	0.154714	0.116446	0.100772	0.0850984	0.0692611	0.0528054	0.0363498	0.0198941
-7.36811	0.0878509	-0.0237852	-0.135421	-0.164635	-0.187823	-0.211012	-0.181654	-0.11841	-0.0551648	-0.00447336	0.0153328	0.035139	0.0549451	0.117139	0.180867	0.244596	0.178925	0.0408184	-0.0972887	-0.208065	-0.261333	-0.314602	-0.36786	-0.459036	-0.550269	-0.641502	-0.592308	-0.475279	-0.358249	-0.289443	-0.308132	-0.32682	-0.34338	-0.29423	-0.24508	-0.195929	-0.212232	-0.255603	-0.298973	-0.270255	-0.128062	0.0141298	0.149515	0.186257	0.222998	0.25974	0.309773	0.364462	0.419151
-4.68414	2.11032	2.14341	2.17649	2.20958	2.19912	2.1757	2.15229	2.08412	1.96055	1.83697	1.72077	1.65722	1.59366	1.5301	1.51553	1.5129	1.51027	1.49649	1.47061	1.44474	1.41711	1.38	1.34289	1.30577	1.33435	1.37572	1.41708	1.4896	1.59167	1.69373	1.78702	1.84266	1.89831	1.95395	2.00545	2.05633	2.10721	2.13229	2.13594	2.13959	2.14964	2.1821	2.21456	2.24702	2.19572	2.13494	2.07417	2.07257	2.11393
-11.6832	1.40251	1.11556	0.987898	0.860231	0.847925	0.93135	1.01478	1.11127	1.2534	1.39554	1.53768	1.57778	1.607	1.63622	1.72677	1.8618	1.99682	2.07941	2.00936	1.93932	1.86927	1.54522	1.20402	0.862816	0.605806	0.401988	0.19817	0.0379448	-0.0149736	-0.0678919	-0.12081	-0.149159	-0.176746	-0.204332	-0.193937	-0.162726	-0.131516	-0.102764	-0.0791861	-0.0556084	-0.0319205	0.0313121	0.0945319	0.157752	0.155497	0.122311	0.0891254	0.0961469	0.17615
-5.03681	0.474305	0.405993	0.396588	0.389736	0.382883	0.429137	0.505979	0.582821	0.643748	0.669349	0.69495	0.720551	0.690369	0.659716	0.629064	0.625547	0.635536	0.645524	0.6746	0.740115	0.805629	0.869575	0.871824	0.874073	0.876323	0.809892	0.714149	0.618405	0.552651	0.536471	0.520292	0.506417	0.529981	0.553546	0.57711	0.583104	0.582731	0.582357	0.588695	0.604687	0.620679	0.638024	0.668866	0.699707	0.730548	0.677442	0.598861	0.520281	0.491408
-5.11664	0.0626559	0.0587919	0.0350052	0.0112184	-0.00637396	-0.0103242	-0.0142744	-0.0182245	-0.0392261	-0.0604289	-0.0816318	-0.113396	-0.150495	-0.187595	-0.207209	-0.19369	-0.180172	-0.164848	-0.067334	0.0301798	0.127694	0.158207	0.159671	0.161135	0.127431	0.03601	-0.0554114	-0.140822	-0.12228	-0.103739	-0.0851983	-0.0566313	-0.0243699	0.00789147	0.0194355	0.00138446	-0.0166666	-0.0311368	-0.00841983	0.0142972	0.0370142	-0.0301083	-0.124998	-0.219888	-0.195629	-0.0227329	0.150163	0.282865	0.12358
-9.14031	1.11618	1.03663	1.05674	1.07684	1.09531	1.06605	1.0368	1.00755	0.967749	0.923728	0.879707	0.851498	0.847986	0.844474	0.845035	0.902881	0.960728	1.01857	0.991128	0.934857	0.878585	0.861847	0.89893	0.936012	0.976183	1.04429	1.1124	1.18051	1.17266	1.14347	1.11427	1.04207	0.918701	0.795329	0.680213	0.619055	0.557898	0.49674	0.494195	0.505067	0.515938	0.637248	0.873592	1.10994	1.29857	1.24727	1.19596	1.14466	1.04607
-6.37491	0.0842924	0.0828691	0.0714833	0.0600975	0.055885	0.073484	0.091083	0.108682	0.128703	0.148924	0.169146	0.186006	0.200621	0.215237	0.220102	0.199975	0.179848	0.159721	0.158459	0.15805	0.157642	0.091526	-0.0127221	-0.11697	-0.175826	-0.135429	-0.0950317	-0.0546348	-0.0606227	-0.0670847	-0.0735467	-0.0464147	-0.00243106	0.0415526	0.061739	0.0371406	0.0125421	-0.0118985	-0.0296507	-0.0474029	-0.0651551	-0.0808038	-0.095547	-0.11029	-0.11124	-0.0897006	-0.0681609	-0.0500103	-0.088757
-7.1985	0.511981	0.519568	0.525769	0.531553	0.537338	0.540265	0.539702	0.539139	0.52542	0.420615	0.315809	0.211003	0.211875	0.238793	0.265711	0.267883	0.243599	0.219315	0.195822	0.176501	0.157179	0.137857	0.189657	0.255467	0.321277	0.331928	0.290939	0.24995	0.206907	0.155243	0.10358	0.0519172	0.0465999	0.0482939	0.0499878	0.0859291	0.150502	0.215074	0.263319	0.255552	0.247785	0.240017	0.228471	0.216513	0.204555	0.223632	0.265383	0.307134	0.336001
-6.39255	-1.31451	-1.29118	-1.17474	-1.0583	-0.941854	-0.912754	-0.921209	-0.929664	-0.934964	-0.935126	-0.935287	-0.941104	-1.0415	-1.14189	-1.24228	-1.20245	-1.11141	-1.02037	-0.944915	-0.891575	-0.838235	-0.804452	-0.969421	-1.13439	-1.29936	-1.3449	-1.35388	-1.36286	-1.3313	-1.24954	-1.16778	-1.10431	-1.17162	-1.23893	-1.30623	-1.27433	-1.21744	-1.16054	-1.10972	-1.06546	-1.0212	-0.972507	-0.89977	-0.827033	-0.754297	-0.768117	-0.799417	-0.830717	-0.899617
-5.69435	0.488234	0.534394	0.580554	0.626714	0.607942	0.585402	0.562862	0.526556	0.481858	0.437159	0.403143	0.394377	0.385611	0.376845	0.303638	0.229004	0.154371	0.195905	0.29879	0.401676	0.425291	0.288292	0.151294	0.0161516	0.0405129	0.0648742	0.0892355	0.139566	0.201696	0.263827	0.309214	0.325298	0.341383	0.3541	0.294813	0.235525	0.176237	0.164338	0.1708	0.177263	0.227282	0.343519	0.459755	0.579615	0.742409	0.905202	1.068	1.12825	1.15503
-10.9259	-0.142506	0.0493211	0.0211471	-0.0070269	-0.0352009	-0.0348768	-0.0276038	-0.0203308	-0.0400238	-0.08835	-0.136676	-0.147846	0.0345105	0.216867	0.399224	0.368822	0.297025	0.225229	0.217775	0.270152	0.322529	0.33438	0.178115	0.0218508	-0.134414	-0.230349	-0.317293	-0.404237	-0.426222	-0.395348	-0.364473	-0.372837	-0.514512	-0.656188	-0.797863	-0.729247	-0.638161	-0.547075	-0.496764	-0.475438	-0.454112	-0.449425	-0.491955	-0.534486	-0.577016	-0.399745	-0.207604	-0.0154617	0.119408
-9.79317	0.300517	0.379144	0.438443	0.436824	0.435205	0.433586	0.367494	0.29556	0.223626	0.158522	0.0981063	0.0376903	-0.0423773	-0.174509	-0.306641	-0.438772	-0.468083	-0.491991	-0.5159	-0.535686	-0.553012	-0.570337	-0.530464	-0.36159	-0.192717	-0.0238434	-0.210449	-0.403111	-0.595773	-0.529693	-0.329914	-0.130134	-0.0854477	-0.341349	-0.597251	-0.846213	-0.679446	-0.512679	-0.345912	-0.426247	-0.616316	-0.806385	-0.880605	-0.76052	-0.640434	-0.51492	-0.285347	-0.0557741	0.173799
-7.87599	0.0921095	0.120589	0.149068	0.167964	0.175538	0.183113	0.184847	0.150555	0.116264	0.0819722	0.00788104	-0.0752106	-0.158302	-0.220693	-0.261677	-0.302661	-0.355486	-0.465044	-0.574601	-0.684158	-0.821177	-0.96309	-1.105	-1.16018	-1.13682	-1.11346	-1.0869	-1.04803	-1.00916	-0.970285	-0.965046	-0.964312	-0.963578	-0.957427	-0.946986	-0.936544	-0.920558	-0.886917	-0.853276	-0.819636	-0.809191	-0.8009	-0.792608	-0.767886	-0.731798	-0.69571	-0.58037	-0.253097	0.0741759
-7.78621	2.72049	2.51716	2.31383	2.1105	2.13224	2.17347	2.21471	2.15729	2.03446	1.91162	1.88326	2.10105	2.31885	2.53664	2.56817	2.5906	2.61303	2.62765	2.63777	2.64788	2.44397	1.76484	1.0857	0.406572	0.487759	0.579286	0.670812	0.701058	0.700795	0.700533	0.638926	0.460174	0.281423	0.105357	0.0625903	0.0198233	-0.0229437	-0.0517807	-0.0745278	-0.0972749	-0.0983233	-0.063492	-0.0286607	-0.0133867	-0.348135	-0.682883	-1.01763	-0.75511	-0.270535
-13.6731	2.24246	2.09961	2.25473	2.40985	2.55682	2.67267	2.78853	2.90439	2.70876	2.47213	2.2355	2.11662	2.08851	2.06039	2.01045	1.89166	1.77287	1.65409	1.27873	0.880111	0.48149	0.261603	0.161922	0.0622415	0.00758166	0.0722382	0.136895	0.201551	0.343295	0.489094	0.634894	0.665716	0.629317	0.592918	0.651799	0.925635	1.19947	1.47331	1.32544	1.17036	1.01528	1.03727	1.14877	1.26028	1.31666	1.2662	1.21573	1.16594	1.15636
-6.19327	1.05144	1.37332	1.69521	1.98768	2.01438	2.04108	2.06778	1.96769	1.83095	1.6942	1.6403	1.68693	1.73356	1.76283	1.67874	1.59464	1.51054	1.60356	1.73843	1.8733	1.84424	1.64106	1.43789	1.24814	1.12589	1.00363	0.881379	0.847012	0.829131	0.81125	0.879636	1.02826	1.17688	1.30041	1.32301	1.34561	1.36822	1.4052	1.44424	1.48328	1.53804	1.6056	1.67316	1.71294	1.66091	1.60888	1.55685	1.46546	1.37009
-7.14526	0.506076	0.458307	0.433231	0.469277	0.505323	0.54137	0.594236	0.648047	0.701858	0.668851	0.583279	0.497708	0.409711	0.316158	0.222606	0.129053	0.0819505	0.0357964	-0.0103577	0.0076718	0.0593519	0.111032	0.16404	0.219661	0.275281	0.329557	0.282945	0.236332	0.18972	0.175271	0.175326	0.175381	0.184439	0.208812	0.233185	0.256459	0.257119	0.257779	0.258439	0.256408	0.253342	0.250276	0.268568	0.318444	0.36832	0.413731	0.407425	0.401119	0.394814
-7.66561	1.17382	1.01365	0.652489	0.0903339	-0.471821	-0.830505	-0.23692	0.356665	0.95025	1.17498	1.33822	1.50145	1.7248	2.00077	2.27675	2.49195	2.4774	2.46285	2.44831	2.47336	2.5033	2.53324	2.65857	2.85694	3.05531	2.93303	1.8085	0.683969	-0.440561	-0.524004	-0.521124	-0.518244	-0.679931	-0.951559	-1.22319	-1.43728	-1.50008	-1.56289	-1.6257	-1.80858	-1.9969	-2.18522	-2.36551	-2.54115	-2.71679	-2.85019	-2.88899	-2.92779	-2.96659
-5.17003	0.109983	0.0305334	-0.048916	-0.128365	-0.0999465	-0.0307954	0.0383557	0.0723927	0.0541857	0.0359788	0.0185356	0.0101178	0.0016999	-0.00671795	-0.0026985	0.00526871	0.0132359	0.0347587	0.0738791	0.113	0.137867	0.048792	-0.0402826	-0.129357	-0.0480809	0.0778717	0.203824	0.249097	0.202765	0.156433	0.131037	0.22974	0.328442	0.427145	0.49435	0.554892	0.615434	0.619576	0.567647	0.515718	0.458175	0.374622	0.291068	0.207515	0.159278	0.116859	0.0744403	0.0733844	0.108334
-5.20632	-0.0304922	-0.148243	-0.265995	-0.320086	-0.351523	-0.38296	-0.382722	-0.337576	-0.29243	-0.254698	-0.292252	-0.329807	-0.367361	-0.361277	-0.342209	-0.323141	-0.3148	-0.319745	-0.324689	-0.312077	-0.174077	-0.0360763	0.101924	0.0775251	0.013502	-0.0505211	-0.157427	-0.310804	-0.464181	-0.591373	-0.576888	-0.562402	-0.547917	-0.506894	-0.460703	-0.414513	-0.373906	-0.338599	-0.303292	-0.280753	-0.312948	-0.345143	-0.377337	-0.36994	-0.356636	-0.343333	-0.317041	-0.27996	-0.24288
-7.58211	0.57471	0.518509	0.466294	0.415794	0.365294	0.309565	0.245137	0.180708	0.119208	0.106658	0.0941079	0.081558	0.155309	0.260576	0.365843	0.441323	0.473681	0.506039	0.533824	0.515143	0.496463	0.477783	0.454129	0.428953	0.403776	0.363693	0.30477	0.245847	0.189483	0.151401	0.113319	0.0752366	0.110744	0.164784	0.218824	0.250571	0.257667	0.264764	0.272808	0.285978	0.299148	0.312318	0.283176	0.245492	0.207807	0.176846	0.152396	0.127947	0.108005
-9.34981	1.22505	1.22982	1.23458	1.03343	0.775	0.516569	0.356008	0.31106	0.266113	0.110114	-0.730984	-1.57208	-2.41318	-2.5268	-2.47588	-2.42496	-2.46452	-2.59764	-2.73076	-2.86724	-3.01982	-3.1724	-3.32499	-3.21117	-3.04986	-2.88855	-2.75854	-2.65688	-2.55522	-2.47914	-2.5018	-2.52445	-2.54711	-2.42998	-2.29414	-2.15829	-2.10761	-2.12439	-2.14117	-2.23553	-2.57696	-2.91838	-3.2598	-3.07574	-2.8429	-2.61005	-2.39285	-2.18649	-1.98012
-7.07461	0.0223189	0.0722359	0.113812	0.121174	0.128535	0.135897	0.131455	0.125282	0.119109	0.119451	0.125163	0.130875	0.143213	0.177836	0.212459	0.247082	0.196429	0.136849	0.0772697	0.0346273	0.00418482	-0.0262576	-0.0402868	-0.00816392	0.023959	0.0560818	0.0555638	0.0529031	0.0502425	0.0785165	0.1262	0.173884	0.197402	0.163307	0.129212	0.0951169	0.0822845	0.0700744	0.0578643	0.0537668	0.0540833	0.0543999	0.0379827	-0.0126138	-0.0632104	-0.11361	-0.12269	-0.131769	-0.140848
-6.93755	-0.790576	-0.838466	-0.814857	-0.727816	-0.640775	-0.562722	-0.519321	-0.475919	-0.432518	-0.346856	-0.255811	-0.164765	-0.135844	-0.155133	-0.174421	-0.217478	-0.336164	-0.454851	-0.573537	-0.528122	-0.468469	-0.408817	-0.413549	-0.461882	-0.510216	-0.532458	-0.484964	-0.437471	-0.389978	-0.453992	-0.523465	-0.592938	-0.573819	-0.502533	-0.431248	-0.403477	-0.47465	-0.545823	-0.616995	-0.594627	-0.570978	-0.54733	-0.561147	-0.594046	-0.626945	-0.605156	-0.476553	-0.347951	-0.224074
-10.1829	0.103777	0.132309	0.160841	0.147591	-0.0779702	-0.303531	-0.529093	-0.555681	-0.544509	-0.533337	-0.47924	-0.385764	-0.292288	-0.18839	-0.0421724	0.104045	0.250263	0.295505	0.326147	0.356788	0.309124	0.198601	0.0880772	-0.011075	-0.0723239	-0.133573	-0.194822	-0.0207399	0.17752	0.375779	0.434466	0.395308	0.356149	0.344963	0.411784	0.478606	0.545428	0.438463	0.320404	0.202346	0.132447	0.0919354	0.0514238	0.0260202	0.0363596	0.0466989	0.0570383	0.0112346	-0.0361172
-3.81049	0.0894445	0.1986	0.307756	0.27975	0.189454	0.0991578	0.0290708	-0.00566905	-0.0404089	-0.072865	-0.0502513	-0.0276375	-0.0050238	-0.0266805	-0.0654799	-0.104279	-0.124548	-0.116661	-0.108773	-0.104388	-0.14448	-0.184572	-0.224664	-0.221585	-0.204424	-0.187263	-0.195507	-0.237413	-0.27932	-0.304595	-0.189828	-0.0750618	0.0397048	0.0715891	0.0810679	0.0905467	0.122479	0.180425	0.238372	0.282064	0.237697	0.193329	0.148962	0.0308156	-0.103486	-0.237787	-0.29959	-0.287849	-0.276109
-6.79882	0.521688	0.843976	1.16626	1.48855	1.63935	1.7254	1.81145	1.88598	1.94339	2.0008	2.0977	2.6613	3.22489	3.78849	4.00709	4.11618	4.22528	4.15314	3.84574	3.53833	3.24918	3.10591	2.96265	2.81938	2.76005	2.72273	2.68541	2.39357	1.81274	1.2319	0.693322	0.405168	0.117013	-0.171142	-0.286954	-0.36631	-0.445665	-0.247222	0.227403	0.702028	1.10896	1.20226	1.29555	1.38885	1.27491	1.12683	0.978754	0.999079	1.16599
-6.06652	-0.218671	-0.12226	-0.138913	-0.19047	-0.242027	-0.26852	-0.263136	-0.257751	-0.261336	-0.329943	-0.39855	-0.467156	-0.46503	-0.44492	-0.424809	-0.428521	-0.458739	-0.488958	-0.513529	-0.507172	-0.500815	-0.494457	-0.479845	-0.463547	-0.447249	-0.468467	-0.526235	-0.584003	-0.61966	-0.559533	-0.499406	-0.439279	-0.481569	-0.540034	-0.598498	-0.583216	-0.50503	-0.426845	-0.356312	-0.312796	-0.269281	-0.225765	-0.217319	-0.212909	-0.208499	-0.210835	-0.218199	-0.225564	-0.226606
-6.8979	0.932343	0.808242	0.742066	0.716194	0.690322	0.675815	0.692711	0.709607	0.726504	0.757093	0.788452	0.81981	0.855566	0.893983	0.932401	0.949712	0.917518	0.885325	0.853132	0.720997	0.586819	0.452642	0.358495	0.285338	0.212181	0.186964	0.258166	0.329368	0.402673	0.633978	0.865283	1.09659	1.15432	1.13378	1.11324	1.10439	1.11587	1.12734	1.14433	1.27489	1.40544	1.536	1.72637	1.93972	2.15308	2.31576	2.40191	2.48807	2.54969
-9.53399	2.0331	2.2648	2.4965	2.72819	2.68965	2.64839	2.60713	2.33785	1.95425	1.57065	1.28906	1.19933	1.1096	1.02387	1.10668	1.18949	1.2723	1.34832	1.42144	1.49455	1.53958	1.53883	1.53808	1.54066	1.59912	1.65757	1.71602	1.6389	1.51223	1.38557	1.23777	1.05997	0.882171	0.717461	0.685861	0.654262	0.622662	0.642937	0.679096	0.715256	0.713769	0.665637	0.617505	0.584115	0.656143	0.728172	0.800201	0.732427	0.629429
-10.6993	1.2568	1.30382	1.35083	1.35919	1.24789	1.13659	1.0253	1.06938	1.12601	1.18265	1.21333	1.22679	1.24026	1.19295	0.987266	0.781587	0.575908	0.605306	0.644912	0.684518	0.558006	0.33578	0.113554	0.053463	0.353404	0.653344	0.953285	0.86079	0.76495	0.66911	0.726	0.85893	0.991861	1.03847	0.920222	0.801975	0.683546	0.557947	0.432347	0.306747	0.276037	0.285844	0.295651	0.360662	0.516961	0.673261	0.832284	1.03563	1.23897
-5.7357	-0.453924	-0.461815	-0.437675	-0.36351	-0.289345	-0.220805	-0.225416	-0.230028	-0.234639	-0.262567	-0.298374	-0.33418	-0.400687	-0.508981	-0.617275	-0.709268	-0.661671	-0.614074	-0.566477	-0.546186	-0.533568	-0.520949	-0.505148	-0.48556	-0.465972	-0.44758	-0.43667	-0.425761	-0.414851	-0.550959	-0.720705	-0.890452	-0.968099	-0.949834	-0.931569	-0.916729	-0.918507	-0.920285	-0.922063	-0.883608	-0.837884	-0.792159	-0.753993	-0.722718	-0.691443	-0.668041	-0.675346	-0.68265	-0.689955
-9.70332	1.40792	1.378	1.23468	1.01082	0.786965	0.662714	0.813664	0.964613	1.11556	1.02641	0.922417	0.818427	0.716034	0.614629	0.513224	0.430041	0.389599	0.349157	0.308714	0.327676	0.348162	0.368648	0.275603	0.121706	-0.0321915	-0.106898	-0.022334	0.0622303	0.145034	0.0136135	-0.117807	-0.249228	-0.247643	-0.184672	-0.1217	-0.123531	-0.237976	-0.352421	-0.453537	-0.245402	-0.0372665	0.170869	0.1467	0.0310107	-0.0846783	-0.142901	-0.114356	-0.0858104	-0.0583293
-6.64641	0.551189	0.588085	0.614087	0.610748	0.60741	0.604072	0.913349	1.23846	1.56357	1.66793	1.64145	1.61498	1.61295	1.66693	1.72091	1.77488	1.73304	1.68973	1.64642	1.54462	1.41282	1.28102	1.21041	1.26013	1.30985	1.35798	1.31963	1.28128	1.24293	1.13125	0.987283	0.843312	0.780193	0.85459	0.928987	0.991367	0.831518	0.671669	0.51182	0.486718	0.512123	0.537528	0.510196	0.404875	0.299555	0.194921	0.0977166	0.000512639	-0.0966913
-4.85376	-0.645044	-0.686404	-0.71037	-0.707733	-0.705096	-0.704224	-0.726309	-0.748394	-0.770479	-0.7096	-0.620692	-0.531783	-0.466969	-0.434951	-0.402934	-0.372042	-0.350787	-0.329533	-0.308279	-0.294229	-0.282203	-0.270177	-0.302195	-0.386612	-0.471028	-0.547509	-0.574318	-0.601127	-0.627936	-0.582666	-0.520904	-0.459142	-0.437509	-0.457667	-0.477825	-0.48923	-0.458171	-0.427111	-0.396052	-0.292874	-0.176666	-0.0604568	-0.0212368	-0.0522269	-0.0832171	-0.120148	-0.180252	-0.240355	-0.300458
-8.44264	0.795801	0.71127	0.649309	0.587348	0.551282	0.58799	0.624699	0.661407	0.615678	0.564547	0.513415	0.484959	0.470724	0.456489	0.46201	0.514609	0.567208	0.619807	0.461712	0.297473	0.133234	0.0821699	0.0926565	0.103143	0.0843451	0.00575925	-0.0728266	-0.150747	-0.09154	-0.0323334	0.0268731	0.0823777	0.136147	0.189917	0.20613	0.156135	0.10614	0.0589552	0.0829104	0.106866	0.130821	0.169511	0.214101	0.258691	0.261683	0.200989	0.140295	0.0825812	0.0637649
-4.78171	0.474886	0.492811	0.528224	0.563637	0.599049	0.577834	0.546139	0.514443	0.514008	0.542441	0.570875	0.606083	0.669091	0.732099	0.795107	0.705963	0.59548	0.484997	0.390634	0.309297	0.227961	0.163445	0.155525	0.147605	0.139685	0.0817904	0.0189628	-0.0438648	-0.00699512	0.100243	0.207482	0.285298	0.280361	0.275424	0.270486	0.154563	0.0319722	-0.0906184	-0.124036	-0.102658	-0.0812807	-0.0703711	-0.0844236	-0.0984761	-0.112529	-0.0653112	-0.0166193	0.0320725	0.061976
-6.89778	0.814491	0.837103	0.835793	0.811495	0.787197	0.767828	0.770027	0.772226	0.774424	0.745615	0.712053	0.67849	0.656526	0.644319	0.632111	0.611783	0.562522	0.513261	0.464	0.452301	0.444765	0.437228	0.473185	0.541119	0.609053	0.66215	0.67129	0.68043	0.689569	0.609828	0.523744	0.437661	0.377076	0.332831	0.288586	0.256283	0.253866	0.251449	0.249031	0.28907	0.330577	0.372084	0.378468	0.36532	0.352172	0.351359	0.376918	0.402476	0.42804
-6.87485	-0.441667	-0.26245	-0.163808	-0.196414	-0.22902	-0.238891	0.131241	0.501373	0.871504	0.976676	0.987539	0.998401	0.985989	0.940573	0.895157	0.84193	0.709355	0.57678	0.444205	0.237257	0.00817751	-0.220902	-0.328352	-0.28516	-0.241968	-0.161003	0.189822	0.540647	0.891472	0.990162	1.02732	1.06448	1.04852	0.974981	0.901447	0.747161	0.155824	-0.435513	-1.02685	-1.18957	-1.26881	-1.34806	-1.15464	-0.702433	-0.250227	0.124381	0.166281	0.20818	0.250079
-8.27192	0.119662	0.100879	0.102306	0.103733	0.103392	0.0990654	0.0947386	0.0904118	0.100793	0.111348	0.121902	0.118185	0.107259	0.0963334	0.0873134	0.0819856	0.0766578	0.0716833	0.0827899	0.0938965	0.105003	0.0171351	-0.113645	-0.244425	-0.24305	-0.0201205	0.202809	0.412453	0.392346	0.37224	0.352133	0.39537	0.461949	0.528528	0.553786	0.518788	0.48379	0.444583	0.361675	0.278766	0.195858	0.174538	0.172255	0.169972	0.154816	0.123274	0.0917309	0.0722754	0.140624
-12.2989	0.39739	0.345339	0.299544	0.25375	0.276991	0.337219	0.397446	0.440554	0.448462	0.456369	0.464458	0.53445	0.604421	0.674392	0.587763	0.428891	0.270019	0.136861	0.0493414	-0.0381782	-0.126798	-0.244515	-0.362233	-0.47995	-0.488325	-0.453645	-0.418965	-0.392219	-0.377701	-0.363183	-0.351839	-0.382918	-0.413998	-0.445077	-0.404916	-0.341089	-0.277262	-0.267533	-0.330486	-0.393439	-0.445603	-0.403572	-0.361541	-0.319511	-0.387632	-0.486136	-0.584639	-0.622917	-0.59046
-12.4161	1.441	1.60157	1.76214	1.85682	1.79329	1.72975	1.66622	1.42203	1.17321	0.924395	0.863601	0.903557	0.943514	0.86588	0.546423	0.226966	-0.0920264	-0.355031	-0.618036	-0.88104	-0.914073	-0.840998	-0.767924	-0.70847	-0.673197	-0.637924	-0.603368	-0.585404	-0.56744	-0.549476	-0.635147	-0.761633	-0.888119	-0.940306	-0.877981	-0.815656	-0.756291	-0.733674	-0.711058	-0.688441	-0.796543	-0.948076	-1.09961	-1.15582	-1.08394	-1.01206	-0.949192	-0.960941	-0.97269
-8.84336	2.45498	2.31194	2.2501	2.26028	2.27046	2.24583	2.08699	1.92816	1.76932	2.03895	2.3659	2.69284	2.84704	2.86719	2.88734	3.01709	3.49555	3.97402	4.45248	4.45481	4.41301	4.37121	4.37493	4.40946	4.444	4.31158	3.73294	3.1543	2.57566	2.5597	2.57439	2.58908	2.59611	2.59864	2.60117	2.62702	2.70589	2.78476	2.86363	2.81473	2.76342	2.7121	2.74647	2.82446	2.90245	2.9361	2.88314	2.83018	2.77541
-9.78299	1.60427	0.973304	0.342105	0.798404	1.25811	1.71781	1.69385	1.4346	1.17534	1.01266	1.0264	1.04014	1.05968	1.26787	1.47605	1.68423	1.81466	1.91268	2.01071	2.14761	2.34613	2.54464	2.70692	2.33029	1.95366	1.57703	1.51191	1.55676	1.60162	1.6232	1.61266	1.60212	1.60674	1.75385	1.90096	2.04807	1.75271	1.32684	0.900973	0.879229	1.34493	1.81062	2.21832	2.23561	2.2529	2.27019	1.97148	1.59641	1.22135
-12.3941	1.06112	1.03815	1.05517	1.07219	1.0892	1.09212	1.09056	1.08899	1.11845	1.18817	1.25788	1.33093	1.42934	1.52775	1.62615	1.71793	1.80796	1.89799	1.92259	1.87289	1.82319	1.77307	1.72051	1.66794	1.61538	1.43607	1.22995	1.02383	0.940488	0.979184	1.01788	1.04296	1.00709	0.97121	0.935334	0.916516	0.900508	0.884499	0.87701	0.876935	0.876861	0.892538	0.965482	1.03843	1.11137	1.03979	0.950665	0.861544	0.820979
-9.11378	0.277574	0.186919	0.0962647	0.00561019	0.0460864	0.0941703	0.142254	0.146791	0.125335	0.103879	0.0629707	-0.0228385	-0.108648	-0.194457	-0.131347	-0.0649402	0.00146706	0.0497469	0.0886625	0.127578	0.177489	0.249183	0.320878	0.392025	0.416208	0.44039	0.464573	0.439464	0.392472	0.345481	0.308557	0.288881	0.269204	0.2445	0.112246	-0.0200067	-0.15226	-0.329861	-0.524602	-0.719343	-0.892269	-1.03271	-1.17316	-1.29975	-1.26216	-1.22457	-1.18698	-1.17311	-1.16679
-10.377	0.471921	0.454464	0.437079	0.483879	0.530645	0.57741	0.636699	0.701943	0.767187	0.791469	0.740925	0.690381	0.639173	0.569563	0.499952	0.430342	0.382464	0.343425	0.304386	0.266373	0.229987	0.1936	0.159417	0.155441	0.151464	0.147487	0.111773	0.0651415	0.0185097	-0.0026	0.0115194	0.0256388	0.0408574	0.0658426	0.0908279	0.115813	0.122475	0.123884	0.125293	0.170416	0.268267	0.366119	0.449115	0.432113	0.415111	0.398109	0.405278	0.418104	0.43093
-7.93649	0.730871	0.744901	0.756268	0.767179	0.77809	0.801952	0.837303	0.872654	0.87957	0.780104	0.680638	0.581172	0.538736	0.503566	0.468396	0.422566	0.368464	0.314362	0.290775	0.361688	0.432601	0.503514	0.589497	0.676787	0.764077	0.867422	0.981639	1.09586	1.15248	1.05896	0.965435	0.871915	0.860103	0.852292	0.844481	0.817764	0.779913	0.742062	0.682208	0.573476	0.464745	0.356013	0.455719	0.558282	0.660844	0.693674	0.690988	0.688303	0.664287
-9.07582	0.639413	0.552159	0.464905	0.368183	0.255252	0.142321	0.0388811	0.116518	0.194155	0.271793	0.371414	0.479337	0.587261	0.684992	0.767557	0.850121	0.926729	0.937503	0.948277	0.959051	0.867751	0.744046	0.620341	0.514938	0.433298	0.351658	0.272223	0.210424	0.148626	0.086827	0.168038	0.286762	0.405486	0.45438	0.423977	0.393574	0.375172	0.427927	0.480681	0.533436	0.516857	0.485608	0.454359	0.411781	0.35794	0.304098	0.253972	0.221066	0.188161
-7.31648	2.08429	2.03422	1.94685	1.85949	1.78849	1.74895	1.70942	1.6638	1.36222	1.06064	0.759066	0.633322	0.583195	0.533068	0.530628	0.607551	0.684475	0.757493	0.765159	0.772824	0.78049	0.812245	0.852799	0.893354	0.941736	1.00145	1.06117	1.11767	1.14151	1.16536	1.1892	1.17466	1.14836	1.12207	1.10341	1.0944	1.08539	1.06442	0.958024	0.851625	0.745226	0.726263	0.729328	0.732392	0.746253	0.772055	0.797858	0.815515	0.789071
-9.54867	-0.360073	-0.326194	-0.270704	-0.215214	-0.149039	-0.0236238	0.101791	0.227206	0.220778	0.187128	0.153479	0.0208415	-0.208852	-0.438546	-0.617326	-0.573246	-0.529166	-0.485086	-0.250883	0.0137499	0.278383	0.392172	0.376474	0.360776	0.354404	0.381259	0.408115	0.434971	0.338003	0.226538	0.115074	0.0903605	0.130755	0.17115	0.217186	0.279939	0.342692	0.405445	0.411714	0.413624	0.415534	0.415304	0.413673	0.412041	0.424757	0.473382	0.522007	0.570632	0.545341
-6.04908	1.53835	1.57143	1.60451	1.6393	1.68731	1.73532	1.78334	1.85239	1.92701	2.00163	1.95196	1.76308	1.57421	1.41907	1.45848	1.49789	1.5373	1.56298	1.58574	1.60849	1.61075	1.5929	1.57506	1.5515	1.50204	1.45258	1.40312	1.44434	1.50068	1.55702	1.46712	1.25165	1.03618	0.877261	0.925931	0.974601	1.02327	0.83283	0.612886	0.392941	0.3231	0.365938	0.408776	0.455961	0.516377	0.576793	0.637209	0.681055	0.723524
-7.94297	4.45283	4.27712	4.04674	3.81637	3.67033	3.69005	3.70977	3.72844	3.6685	3.60856	3.54862	3.55558	3.59198	3.62839	3.64438	3.62567	3.60695	3.59241	3.66347	3.73454	3.8056	3.75978	3.67016	3.58054	3.53466	3.55342	3.57217	3.58952	3.59052	3.59152	3.59252	3.63014	3.67929	3.72844	3.75042	3.73737	3.72432	3.5797	2.39974	1.21978	0.0398247	-0.0538541	0.134648	0.323151	0.332908	0.140987	-0.050934	-0.196978	-0.0745014
-8.92545	0.21044	-0.0228641	-0.256168	-0.489472	-0.455323	-0.388236	-0.321149	-0.330822	-0.399255	-0.467688	-0.503411	-0.43694	-0.370469	-0.303997	-0.315614	-0.333697	-0.35178	-0.359205	-0.359513	-0.35982	-0.382236	-0.462751	-0.543266	-0.623782	-0.603963	-0.579602	-0.555241	-0.506746	-0.444245	-0.381743	-0.33288	-0.314544	-0.296207	-0.27787	-0.168746	-0.0586913	0.0513636	0.0747059	0.0545443	0.0343826	0.00294267	-0.0501991	-0.103341	-0.155322	-0.158021	-0.16072	-0.16342	-0.10787	-0.0272467
-7.62829	0.872884	1.0617	1.23263	1.24498	1.25733	1.26968	1.30756	1.35274	1.39792	1.41339	1.39373	1.37408	1.3502	1.29913	1.24806	1.19698	1.18275	1.17713	1.17151	1.13032	1.05237	0.974408	0.932526	1.06976	1.20699	1.34422	1.41945	1.4832	1.54695	1.59398	1.62557	1.65716	1.6326	1.38459	1.13658	0.888568	0.708847	0.538714	0.36858	0.34598	0.442662	0.539344	0.611222	0.601902	0.592582	0.583261	0.504402	0.418669	0.332936
-6.34912	0.341024	0.32763	0.314236	0.331091	0.358165	0.385239	0.371459	0.30208	0.232701	0.167686	0.142116	0.116546	0.0909766	0.0416125	-0.0144371	-0.0704866	-0.0799072	-0.0338625	0.0121822	0.0524244	0.054771	0.0571176	0.0594643	0.0796864	0.103998	0.128309	0.141129	0.141983	0.142837	0.141625	0.130028	0.118431	0.106834	0.0579783	0.00239269	-0.0531929	-0.0828436	-0.0888458	-0.0948481	-0.104135	-0.126635	-0.149136	-0.171636	-0.214036	-0.259145	-0.304254	-0.290983	-0.231134	-0.171286
-11.0388	8.04633	8.0998	8.14094	8.17383	8.20673	8.22013	8.18235	8.14457	8.10679	7.4893	6.84244	6.19558	6.03071	6.1455	6.26028	6.39943	6.59307	6.78672	6.98036	7.10011	7.21872	7.33733	7.28098	7.13687	6.99277	6.91565	6.96736	7.01908	7.06761	6.94379	6.81996	6.69613	6.71397	6.79421	6.87445	6.82856	6.57267	6.31678	6.07898	6.17595	6.27292	6.36988	6.38499	6.36941	6.35382	6.40774	6.56232	6.71691	6.86762
-8.92654	-0.889374	-0.819423	-0.752249	-0.705201	-0.658153	-0.611106	-0.730628	-0.892494	-1.05436	-1.07637	-0.945855	-0.815344	-0.656189	-0.34018	-0.0241714	0.291838	0.192953	0.00937999	-0.174193	-0.232027	-0.169787	-0.107547	-0.0776089	-0.187565	-0.297521	-0.407477	-0.387147	-0.346246	-0.305346	-0.230844	-0.128256	-0.0256669	0.0521829	0.0427063	0.0332298	0.0237532	0.0670065	0.116327	0.165647	0.198898	0.220409	0.24192	0.226514	0.102634	-0.0212459	-0.145126	-0.163968	-0.174902	-0.185836
-8.74987	0.0395081	0.0548311	0.0454663	-0.0794262	-0.204319	-0.329211	-0.330747	-0.31172	-0.292692	-0.262898	-0.223678	-0.184457	-0.149157	-0.128672	-0.108186	-0.087701	-0.145211	-0.212333	-0.279456	-0.343247	-0.404487	-0.465727	-0.472218	-0.307597	-0.142975	0.021646	0.0163668	-0.00299658	-0.02236	-0.0840158	-0.173924	-0.263832	-0.328746	-0.327951	-0.327157	-0.326362	-0.229192	-0.127651	-0.0261097	0.0977747	0.234631	0.371488	0.450313	0.399206	0.348098	0.296991	0.259108	0.221361	0.183614
-6.68925	-1.07483	-0.908482	-0.742133	-0.575791	-0.409642	-0.243493	-0.0773441	0.0580022	0.181125	0.304249	0.421475	0.529741	0.638007	0.738241	0.736491	0.73474	0.73299	0.642561	0.522427	0.402292	0.358669	0.416418	0.474166	0.537053	0.643187	0.749322	0.855457	0.838686	0.787703	0.736719	0.624577	0.441585	0.258593	0.079311	-0.0770572	-0.233425	-0.389793	-0.388542	-0.35161	-0.314678	-0.248869	-0.153181	-0.0574933	-0.0210962	-0.269084	-0.517071	-0.765059	-0.768192	-0.727634
-13.1419	2.30388	2.38075	2.50722	2.63505	2.76288	3.0102	3.32201	3.63382	3.74492	3.44018	3.13544	2.82784	2.08749	1.34714	0.606785	0.331169	0.271604	0.212038	0.193425	0.248027	0.302629	0.359401	0.468581	0.577761	0.686942	0.574572	0.374243	0.173915	0.0757956	0.136289	0.196782	0.260989	0.372403	0.483818	0.595232	0.640753	0.664189	0.687625	0.672066	0.603755	0.535445	0.482646	0.56055	0.638453	0.716357	0.661275	0.569151	0.477027	0.339782
-7.35918	0.578308	0.614387	0.650465	0.65347	0.650962	0.648454	0.6264	0.587233	0.548067	0.513146	0.4938	0.474454	0.455108	0.484017	0.518872	0.553727	0.524404	0.445943	0.367481	0.317304	0.353168	0.389033	0.424897	0.39953	0.369089	0.338647	0.326924	0.327705	0.328485	0.321218	0.293316	0.265414	0.237511	0.24362	0.251271	0.258921	0.219325	0.1523	0.0852753	0.0475545	0.0739322	0.10031	0.126688	0.119416	0.111799	0.104181	0.10804	0.117659	0.127278
-9.35919	3.82324	3.74672	3.67019	3.56655	3.34297	3.11939	2.89582	2.7634	2.64515	2.52691	2.5314	2.63983	2.74826	2.84459	2.89744	2.95028	3.00313	2.87731	2.73134	2.58536	2.53646	2.55941	2.58237	2.5993	2.59827	2.59723	2.59619	2.59057	2.58461	2.57865	2.56861	2.55593	2.54325	2.53553	2.54029	2.54506	2.54983	2.53053	2.51035	2.49017	2.45617	2.41444	2.3727	2.37975	2.49188	2.60402	2.71621	2.73508	2.75383
-11.2253	1.04701	0.827951	0.76281	0.708624	0.654439	0.653915	0.687756	0.721597	0.751202	0.770215	0.789228	0.808241	0.839912	0.87202	0.904127	0.903933	0.885787	0.867641	0.894417	1.01716	1.13991	1.26267	1.24944	1.2362	1.22296	1.21218	1.20259	1.193	1.176	1.14537	1.11474	1.08304	1.01454	0.946039	0.877537	0.941841	1.06062	1.17941	1.25445	1.25969	1.26493	1.26464	1.17968	1.09471	1.00974	0.932861	0.858783	0.784706	0.797609
-7.20097	2.74124	2.70747	2.67699	2.6465	2.67577	2.74719	2.81861	2.91529	3.08295	3.25061	3.41827	3.42167	3.41431	3.40695	3.50193	3.65976	3.81758	3.9046	3.82288	3.74117	3.65945	3.58102	3.50269	3.42436	3.39813	3.39961	3.4011	3.10567	2.204	1.30232	0.403459	0.0851217	-0.233217	-0.551555	-0.540628	-0.37889	-0.217153	0.00437202	0.331304	0.658237	0.976387	1.07213	1.16787	1.2636	1.26948	1.24023	1.21098	1.10678	0.887819
-6.3294	2.46174	2.54575	2.62976	2.71376	2.69064	2.64085	2.59106	2.57833	2.60629	2.63424	2.65346	2.62597	2.59848	2.57099	2.6273	2.70029	2.77329	2.74318	2.61394	2.4847	2.37694	2.36325	2.34956	2.33586	2.31481	2.29263	2.27045	1.55524	0.256859	-1.04152	-1.96352	-1.54409	-1.12465	-0.705214	-0.540521	-0.404087	-0.267652	-0.164506	-0.0858415	-0.00717723	0.211344	0.844398	1.47745	2.11051	2.10349	2.05073	1.99798	2.06585	2.21104
-9.98291	0.707173	0.773016	0.797241	0.815989	0.834738	0.67321	0.369908	0.0666053	-0.123287	0.0443436	0.211974	0.379604	0.334698	0.270525	0.206352	0.163641	0.135664	0.107687	0.092316	0.110349	0.128382	0.146415	0.0977446	0.0455674	-0.0066098	0.00795111	0.0623655	0.11678	0.148244	0.127941	0.107637	0.0873333	0.159757	0.233763	0.30777	0.321307	0.303593	0.285879	0.267925	0.249507	0.231088	0.213628	0.25373	0.293833	0.333935	0.234074	0.0720471	-0.0899796	-0.203269
-7.02824	0.681715	0.73886	0.685269	0.620542	0.555815	0.520376	0.505317	0.490257	0.46907	0.430951	0.392833	0.354715	0.354905	0.357464	0.360022	0.377183	0.403187	0.42919	0.432111	0.380891	0.329671	0.27845	0.341925	0.408345	0.474766	0.484145	0.463613	0.443082	0.420691	0.394563	0.368434	0.34276	0.372516	0.402271	0.432027	0.383006	0.298457	0.213907	0.185086	0.253117	0.321148	0.385964	0.376163	0.366361	0.356559	0.388134	0.435612	0.483091	0.493455
-7.51908	0.429733	0.424063	0.409789	0.387882	0.365975	0.353461	0.377161	0.400861	0.424561	0.400216	0.369751	0.339286	0.312596	0.288836	0.265076	0.25869	0.307588	0.356486	0.405384	0.388993	0.366938	0.344883	0.359405	0.398696	0.437987	0.449377	0.386199	0.323022	0.259845	0.187253	0.114201	0.041149	0.0212931	0.0327609	0.0442287	0.0589961	0.081266	0.103536	0.125806	0.126859	0.127623	0.128386	0.0909201	0.0339848	-0.0229505	-0.0492105	-0.015557	0.0180964	0.0506959
-6.37972	0.778671	0.781856	0.723733	0.66561	0.607488	0.705259	0.831883	0.958507	1.03838	1.07593	1.11348	1.08663	0.803702	0.520774	0.237846	0.162807	0.116926	0.0710445	0.0377328	0.0143759	-0.00898089	-0.0439514	-0.116917	-0.189883	-0.262849	-0.178126	-0.0778383	0.0224491	0.0470812	0.0194019	-0.00827737	-0.0334812	-0.0518986	-0.070316	-0.0887334	-0.103117	-0.117259	-0.131401	-0.200922	-0.30376	-0.406597	-0.472562	-0.452668	-0.432775	-0.412882	-0.391479	-0.370039	-0.3486	-0.317378
-7.64494	2.15564	2.1846	2.2166	2.24859	2.31425	2.44184	2.56943	2.69263	2.68801	2.6834	2.67878	2.54721	2.36359	2.17997	2.07415	2.09246	2.11078	2.12961	2.15587	2.18212	2.20837	2.1861	2.14699	2.10788	2.10078	2.13818	2.17557	2.20531	2.16575	2.1262	2.08664	2.11053	2.15277	2.19502	2.2157	2.21019	2.20467	2.21504	2.32917	2.4433	2.55743	2.63879	2.7124	2.78601	2.84586	2.89107	2.93628	2.97122	2.95446
-14.2337	0.0517329	0.146038	0.20127	0.250341	0.299411	0.308191	0.282625	0.25706	0.232499	0.211585	0.19067	0.169755	0.14284	0.115236	0.0876322	0.107091	0.16162	0.21615	0.245993	0.201411	0.156829	0.112247	0.124465	0.140951	0.157436	0.221802	0.317276	0.412749	0.438724	0.287959	0.137194	-0.013571	0.12718	0.279043	0.430905	0.477951	0.46587	0.453788	0.435245	0.402675	0.370104	0.337534	0.304488	0.271439	0.238391	0.15979	0.0590064	-0.0417772	-0.101125
-11.0749	4.66815	4.2755	3.60031	2.92513	2.39741	2.33035	2.26329	2.19622	2.27021	2.35671	2.4432	2.47969	2.48209	2.48449	2.45173	2.32422	2.19672	2.06922	2.0549	2.04632	2.03775	1.97679	1.88477	1.79275	1.64865	1.38526	1.12186	0.858458	0.908623	0.963595	1.01857	0.96894	0.865661	0.762381	0.655959	0.543355	0.430751	0.320475	0.336696	0.352916	0.369137	0.342387	0.296703	0.251019	0.166531	0.0160273	-0.134477	-0.277729	-0.286702
-12.4048	2.64175	2.64478	2.64782	2.61154	2.49318	2.37482	2.25725	2.29668	2.33612	2.37556	2.39182	2.39723	2.40264	2.21111	1.66498	1.11886	0.588444	0.454326	0.320207	0.186089	0.169825	0.200727	0.231629	0.246427	0.236063	0.225699	0.2419	0.604201	0.966502	1.3288	1.30381	1.14787	0.99194	0.803986	0.572426	0.340867	0.123163	0.0309035	-0.0613562	-0.153616	-0.104636	-0.0159384	0.0727592	0.148323	0.208253	0.268184	0.327838	0.385679	0.443519
-5.9076	1.39101	1.30073	1.21046	1.2111	1.21296	1.21482	1.23895	1.2744	1.30985	1.31795	1.27269	1.22743	1.18147	1.10112	1.02076	0.940409	1.03781	1.21288	1.38794	1.46553	1.37853	1.29154	1.19554	0.938716	0.681897	0.425078	0.311563	0.251293	0.191024	0.187642	0.267783	0.347923	0.4358	0.605686	0.775571	0.945457	0.97346	0.957212	0.940964	0.942742	0.96762	0.992498	0.999717	0.87666	0.753603	0.630546	0.517451	0.406919	0.296387
-9.1624	1.15092	0.720695	0.696085	0.671476	0.646867	0.850711	1.05842	1.26613	1.23585	1.08265	0.929452	1.08664	1.85861	2.63058	3.38895	3.33779	3.28662	3.23546	2.6066	1.72133	0.836061	0.205815	0.0123119	-0.181191	-0.368023	-0.4273	-0.486578	-0.545855	-0.61991	-0.699549	-0.779188	-0.801125	-0.737164	-0.673203	-0.634188	-0.871257	-1.10833	-1.3454	-1.29002	-1.14175	-0.993476	-0.90673	-0.8999	-0.89307	-0.885551	-0.872526	-0.8595	-0.846474	-0.978111
-9.61272	0.864707	0.764187	0.694212	0.698769	0.703326	0.707883	0.820026	0.935298	1.05057	1.12128	1.16776	1.21424	1.19863	1.05337	0.908117	0.762933	0.63205	0.501168	0.370286	0.28787	0.228161	0.168452	0.152296	0.214575	0.276855	0.329204	0.130624	-0.0679556	-0.266535	-0.429499	-0.578207	-0.726914	-0.839851	-0.896885	-0.953919	-1.01639	-1.14972	-1.28306	-1.41639	-1.35308	-1.22326	-1.09345	-0.980658	-0.891059	-0.80146	-0.727519	-0.787896	-0.848273	-0.908651
-7.60734	0.236307	0.247745	0.226288	0.185476	0.144663	0.120881	0.135793	0.150705	0.165617	0.166908	0.167945	0.168983	0.182398	0.202112	0.221827	0.22027	0.177197	0.134125	0.090637	0.0195808	-0.0514753	-0.122532	-0.159517	-0.181613	-0.203709	-0.193381	-0.128307	-0.0632335	-0.00220884	-0.0214631	-0.0407174	-0.0599716	-0.0569842	-0.0457312	-0.0344782	-0.0296456	-0.0342403	-0.0388351	-0.0358565	0.052834	0.141525	0.230215	0.246211	0.239531	0.23285	0.225826	0.218361	0.210897	0.199808
-9.58153	0.210332	0.444965	0.411739	0.353186	0.294634	0.28023	0.296547	0.312864	0.297514	0.196859	0.0962048	-0.0044498	-0.0443538	-0.080843	-0.117332	-0.0650465	0.0409961	0.147039	0.218885	0.2124	0.205915	0.19943	0.286747	0.375983	0.46522	0.480548	0.457122	0.433696	0.391807	0.313603	0.235399	0.1599	0.287914	0.415929	0.543943	0.728664	0.938959	1.14925	1.2507	1.16699	1.08328	0.995348	0.820345	0.645342	0.470339	0.133767	-0.264908	-0.663584	-0.902103
-11.3751	2.28763	2.26945	2.20579	2.14213	2.07848	1.88599	1.67405	1.4621	1.30112	1.18186	1.06261	0.939448	0.802917	0.666385	0.529854	0.53432	0.55412	0.57392	0.577578	0.569689	0.561799	0.606398	0.801151	0.995905	1.19066	1.25742	1.31529	1.37317	1.38552	1.36951	1.3535	1.3326	1.29984	1.26707	1.23431	1.16588	1.09627	1.02666	0.997792	0.990923	0.984055	1.03915	1.22273	1.40631	1.58959	1.52252	1.4555	1.38847	1.41722
-11.8001	0.612454	0.680547	0.596039	0.464422	0.332804	0.242136	0.203548	0.164961	0.143994	0.250775	0.357555	0.464335	0.453162	0.411998	0.370834	0.403899	0.519555	0.635211	0.725369	0.675866	0.626364	0.576861	0.511942	0.443875	0.375808	0.317628	0.269081	0.220534	0.195098	0.269768	0.344439	0.41911	0.354678	0.268278	0.181879	0.212158	0.341959	0.471761	0.567953	0.545485	0.523018	0.50055	0.522664	0.549909	0.577153	0.476901	0.281576	0.0862516	-0.0305623
-10.3738	3.05323	3.20292	3.35262	3.50232	2.75779	1.74728	0.736777	0.246929	0.401711	0.556492	0.692102	0.690851	0.6896	0.688349	0.592771	0.474186	0.355601	0.306813	0.333648	0.360483	0.376514	0.334109	0.291703	0.249298	0.237808	0.232335	0.226862	0.25334	0.310131	0.366922	0.424313	0.484277	0.54424	0.604203	0.67455	0.746445	0.818339	0.846572	0.838545	0.830518	0.83785	0.898897	0.959943	1.02099	1.08701	1.15355	1.2201	1.30762	1.41037
-10.1948	-0.59545	-0.693877	-0.690788	-0.687698	-0.684609	-0.546873	-0.391416	-0.235959	-0.293803	-0.519403	-0.745003	-0.914943	-0.904514	-0.894086	-0.883658	-0.792586	-0.694202	-0.595818	-0.486168	-0.368784	-0.251399	-0.145506	-0.0708412	0.00382358	0.0784884	0.110457	0.14018	0.169903	0.14305	0.0824082	0.0217667	-0.0201269	-0.0187212	-0.0173156	-0.0159099	-0.0562082	-0.0972192	-0.13823	-0.0809724	0.0270755	0.135123	0.189742	0.138452	0.0871622	0.0381041	0.123175	0.208245	0.293315	0.248973
-15.2174	7.10848	7.19848	7.28848	7.37848	7.44373	7.5064	7.56906	6.80471	5.44483	4.08494	3.10705	3.23112	3.3552	3.47927	3.24668	2.9907	2.73472	2.66148	2.70285	2.74423	2.75824	2.70542	2.65261	2.59979	2.58046	2.5621	2.54374	2.52974	2.51812	2.5065	2.4397	2.25766	2.07562	1.89488	1.98255	2.07021	2.15788	2.1692	2.14473	2.12026	2.10401	2.10259	2.10116	2.09611	1.99921	1.90232	1.80542	1.7983	1.82715
-14.2945	0.182122	0.150856	0.0612345	-0.0283867	-0.0706363	-0.0565521	-0.0424679	-0.0488147	-0.188518	-0.328221	-0.467925	-0.564689	-0.651309	-0.73793	-0.729603	-0.622437	-0.51527	-0.419601	-0.381687	-0.343773	-0.305859	-0.236246	-0.160689	-0.0851316	0.0294496	0.179605	0.329759	0.471397	0.578794	0.686191	0.793587	0.672436	0.518709	0.364983	0.178933	-0.032898	-0.244729	-0.462499	-0.699892	-0.937285	-1.17468	-1.17367	-1.14863	-1.12358	-1.11236	-1.11075	-1.10915	-0.994932	-0.569195
-8.62228	0.144189	0.326304	0.081296	-0.186904	-0.455104	-0.41901	-0.199997	0.0190155	0.16007	0.119759	0.0794488	0.0391382	-0.119429	-0.280205	-0.440981	-0.636263	-0.849502	-1.06274	-1.13869	-0.940612	-0.742537	-0.543417	-0.274885	-0.00635258	0.262179	0.232285	0.0688747	-0.0945355	-0.302477	-0.58724	-0.872003	-1.1407	-1.09072	-1.04074	-0.990761	-0.869026	-0.719945	-0.570864	-0.421235	-0.270786	-0.120336	-0.0022768	-0.250881	-0.499486	-0.74809	-0.472642	-0.0291803	0.414282	0.378411
-11.5798	1.50117	1.74049	1.97981	2.20628	2.15894	2.1116	2.06427	1.98595	1.89593	1.80591	1.73122	1.67934	1.62745	1.56977	1.44356	1.31735	1.19114	1.2013	1.25475	1.3082	1.34174	1.34945	1.35715	1.37401	1.4641	1.55419	1.64428	1.60711	1.53657	1.46603	1.38794	1.30126	1.21459	1.13906	1.12959	1.12012	1.11065	1.18128	1.26887	1.35645	1.36524	1.29568	1.22612	1.18174	1.25409	1.32644	1.39879	1.34272	1.26549
-8.53675	-0.47177	-0.592094	-0.712419	-0.711493	-0.651585	-0.591677	-0.553991	-0.556894	-0.559797	-0.550314	-0.138253	0.273807	0.685868	0.689182	0.52221	0.355238	0.346479	0.588375	0.83027	1.06343	1.16671	1.26999	1.37327	1.53521	1.71786	1.90051	1.9804	1.91844	1.85649	1.79381	1.72429	1.65478	1.58526	0.307011	-1.32772	-2.96246	-3.31555	-2.12287	-0.930188	0.101138	0.0464034	-0.00833141	-0.0630662	0.420069	1.03315	1.64624	1.74414	1.29817	0.8522
-10.6831	0.739128	0.808127	1.13141	1.4547	1.72992	1.6915	1.65308	1.61466	1.58565	1.55887	1.53208	1.50471	1.47671	1.44871	1.39126	1.18592	0.980571	0.775224	0.657544	0.556303	0.455061	0.427626	0.468825	0.510023	0.567945	0.693092	0.818239	0.943386	1.04558	1.1445	1.24342	1.46931	1.79851	2.12772	2.38882	2.42491	2.461	2.4971	2.26682	2.00968	1.75255	1.57037	1.44145	1.31254	1.20666	1.16449	1.12233	1.08016	0.868087
-7.89807	0.779222	0.728362	0.677502	0.616283	0.488426	0.360569	0.232711	-0.242875	-0.799712	-1.35655	-1.69801	-1.81228	-1.92655	-2.07196	-2.37755	-2.68313	-2.98872	-2.9824	-2.91831	-2.85423	-2.81483	-2.79824	-2.78164	-2.75539	-2.68952	-2.62364	-2.55777	-2.38845	-2.20461	-2.02077	-2.01003	-2.13922	-2.2684	-2.39293	-2.50175	-2.61058	-2.7194	-2.70603	-2.68059	-2.65515	-2.60296	-2.53189	-2.46083	-2.40782	-2.40565	-2.40348	-2.40131	-2.33622	-2.26734
-7.35198	0.77771	0.68027	0.628619	0.576967	0.525316	0.497263	0.471727	0.446191	0.462224	0.508398	0.554572	0.572057	0.508203	0.444349	0.380495	0.383825	0.391687	0.39955	0.342988	0.245729	0.148471	0.107152	0.200226	0.2933	0.386373	0.383593	0.377845	0.372096	0.351724	0.323339	0.294953	0.308288	0.407459	0.506629	0.605241	0.513409	0.421617	0.329825	0.31852	0.345232	0.371945	0.375149	0.336606	0.298063	0.261037	0.2643	0.267563	0.270826	0.279349
-11.202	1.14798	1.57844	1.74807	1.86759	1.98711	1.95464	1.77899	1.60334	1.48083	1.57631	1.67179	1.76728	1.74468	1.70475	1.66483	1.62396	1.58232	1.54067	1.49443	1.43268	1.37094	1.3092	1.25978	1.21165	1.16352	1.15422	1.1729	1.19158	1.23412	1.34373	1.45334	1.56295	1.49078	1.40667	1.32257	1.21724	1.09861	0.979974	0.892512	0.879381	0.86625	0.853119	0.810121	0.766248	0.722375	0.663548	0.596583	0.529617	0.426966
-10.6082	4.16155	4.15134	4.14113	4.08481	4.01527	3.94573	3.91697	3.93635	3.95574	3.97656	4.00663	4.03669	4.06675	4.21923	4.40032	4.58142	4.57831	4.3847	4.1911	3.98392	3.70933	3.43475	3.16017	3.14821	3.1849	3.22159	3.25114	3.27422	3.29731	3.2813	3.10971	2.93812	2.76653	2.87574	3.02437	3.17301	3.11525	2.89398	2.67271	2.48038	2.38276	2.28515	2.18753	2.52337	2.90204	3.28071	3.38816	3.30799	3.22783
-9.29803	-0.416804	-0.329187	-0.333881	-0.36629	-0.398699	-0.439841	-0.491865	-0.54389	-0.598978	-0.675277	-0.751576	-0.827875	-0.797913	-0.74176	-0.685608	-0.703687	-0.802725	-0.901764	-0.965239	-0.841125	-0.717012	-0.592899	-0.566533	-0.559421	-0.55231	-0.592068	-0.676588	-0.761108	-0.830467	-0.836237	-0.842008	-0.847779	-0.848069	-0.84753	-0.84699	-0.838956	-0.824656	-0.810356	-0.774243	-0.663299	-0.552355	-0.441411	-0.469899	-0.513576	-0.557253	-0.534361	-0.462831	-0.391302	-0.365483
-12.1697	0.776087	0.791832	0.817379	0.842926	0.689147	0.395294	0.10144	-0.0941124	0.0174222	0.128957	0.240491	0.316101	0.388525	0.460948	0.606279	0.801315	0.996351	1.09833	0.955782	0.813233	0.670684	0.640967	0.616974	0.592981	0.638049	0.724064	0.81008	0.792919	0.544839	0.296759	0.0486785	0.15157	0.259849	0.368128	0.276071	0.0812451	-0.113581	-0.222543	-0.166296	-0.110049	-0.0542718	-0.0240225	0.00622685	0.0364762	0.155847	0.314493	0.473139	0.613643	0.723931
-12.6866	-1.20046	-1.15287	-1.10527	-1.05767	-1.03077	-1.00654	-0.982313	-0.974412	-0.979263	-0.984115	-0.993652	-1.01783	-1.042	-1.06618	-1.11375	-1.16339	-1.21303	-1.23694	-1.24331	-1.24967	-1.21561	-1.07529	-0.934968	-0.794648	-0.749366	-0.708907	-0.668449	-0.629063	-0.590314	-0.551565	-0.502861	-0.431872	-0.360883	-0.289894	-0.299194	-0.309728	-0.320261	-0.225643	-0.0770788	0.0714854	0.151314	0.0988818	0.0464492	-0.00479215	0.00882875	0.0224497	0.0360706	-0.0444313	-0.166415
-13.9287	0.199143	0.299348	0.399553	0.319928	0.179556	0.0391851	-0.0486165	-0.0648729	-0.0811294	-0.110492	-0.258316	-0.406139	-0.553963	-0.602773	-0.623763	-0.644754	-0.654373	-0.650464	-0.646555	-0.645724	-0.664991	-0.684258	-0.703525	-0.539946	-0.333155	-0.126365	-0.100832	-0.264038	-0.427244	-0.553918	-0.496984	-0.440051	-0.383118	-0.356761	-0.336141	-0.315521	-0.319652	-0.346352	-0.373052	-0.391594	-0.377325	-0.363055	-0.348785	-0.313785	-0.275828	-0.237872	-0.194671	-0.147287	-0.0999031
-11.7205	-1.2125	-0.866987	-0.724696	-0.739006	-0.753317	-0.841732	-1.1575	-1.47327	-1.78903	-1.91496	-2.02481	-2.13465	-2.1025	-1.97489	-1.84727	-1.71946	-1.59118	-1.46289	-1.33461	-1.27902	-1.22685	-1.17468	-1.01634	-0.795936	-0.575535	-0.254832	0.286885	0.828603	1.37032	1.48999	1.60462	1.71925	1.66777	1.53234	1.3969	1.28266	1.20863	1.13459	1.06236	1.07247	1.08258	1.09269	0.557335	-0.214653	-0.986642	-1.45572	-1.42739	-1.39906	-1.36834
-11.5736	1.33988	1.14785	0.955816	0.858266	0.90931	0.960354	1.00535	0.963055	0.920757	0.878458	0.694884	0.461881	0.228879	0.193162	0.433408	0.673655	0.885084	0.831035	0.776986	0.722937	0.664798	0.605463	0.546129	0.500045	0.470153	0.44026	0.43043	0.553581	0.676732	0.799883	0.888062	0.967885	1.04771	0.912001	0.545781	0.179562	-0.129054	-0.144571	-0.160089	-0.175607	-0.00910823	0.191979	0.393066	0.502149	0.525061	0.547974	0.52887	0.338958	0.149046
-11.6181	4.13835	3.69674	3.3848	3.36067	3.33654	3.31241	3.2555	3.19832	3.14114	3.14566	3.18089	3.21611	3.30273	3.48747	3.67221	3.85198	3.8365	3.82103	3.80555	3.92958	4.11315	4.29672	4.3633	4.23653	4.10977	3.99465	4.06881	4.14296	4.21712	4.40083	4.62424	4.84765	4.96545	4.93136	4.89727	4.8945	5.20389	5.51328	5.82267	5.92038	5.95386	5.98734	5.96251	5.86444	5.76637	5.68138	5.68849	5.69559	5.70269
-9.20972	1.08684	1.167	1.29371	1.42042	1.47783	1.399	1.32017	1.2428	1.27379	1.30478	1.33577	1.39087	1.45658	1.52229	1.55816	1.54327	1.52839	1.52576	1.7748	2.02385	2.27289	2.36881	2.40737	2.44593	2.54908	2.74771	2.94634	3.13952	3.26967	3.39982	3.52997	3.00656	2.27747	1.54838	0.71727	-0.245453	-1.20818	-2.07055	-2.1433	-2.21604	-2.28879	-2.25791	-2.20011	-2.14231	-2.07497	-1.99685	-1.91873	-1.84089	-1.76465
-9.78985	3.45112	3.41631	3.38314	3.34997	3.36252	3.6495	3.93647	4.22345	4.2145	4.1423	4.07009	3.94678	3.77234	3.5979	3.36986	2.89084	2.41182	1.93281	1.81546	1.75843	1.7014	1.91669	2.37047	2.82425	3.14517	2.96377	2.78238	2.60098	1.79754	0.917374	0.0372116	-0.423271	-0.562311	-0.701351	-0.808454	-0.815708	-0.822962	-0.830215	-0.685609	-0.528402	-0.371196	-0.359634	-0.445393	-0.531153	-0.565889	-0.466448	-0.367007	-0.267566	-0.373204
-8.93908	4.00557	4.04336	4.13248	4.2216	4.09895	3.58667	3.07439	2.59302	3.01217	3.43132	3.85047	3.68856	3.28845	2.88834	2.49349	2.10702	1.72056	1.35474	1.30478	1.25483	1.20487	1.21325	1.24187	1.2705	1.15014	0.822772	0.4954	0.250964	0.800898	1.35083	1.90077	2.25992	2.56387	2.86782	3.01505	2.972	2.92894	2.8312	2.35995	1.8887	1.41744	0.867699	0.299393	-0.268914	-0.515397	-0.419889	-0.324381	-0.236437	-0.187944
-10.9825	2.13524	2.05824	2.08291	2.15447	2.22603	2.19342	1.97598	1.75854	1.54211	1.34909	1.15607	0.963049	0.887568	0.858356	0.829143	0.852104	0.955444	1.05878	1.14531	1.02345	0.901585	0.779722	0.848262	0.980028	1.11179	1.15769	1.08826	1.01882	0.949693	0.883122	0.816552	0.749982	0.569609	0.357859	0.146109	0.0395464	0.0564932	0.07344	0.0939611	0.13626	0.178559	0.220858	0.265828	0.311396	0.356964	0.423791	0.512471	0.601151	0.66314
-10.9995	0.747137	0.683856	0.620575	0.638552	0.685447	0.732341	0.736678	0.681899	0.62712	0.573428	0.530138	0.486849	0.443559	0.380946	0.312584	0.244222	0.19129	0.157086	0.122882	0.0863737	0.0341358	-0.0181021	-0.0703401	-0.0723029	-0.0619991	-0.0516952	-0.0316103	-0.00113558	0.0293391	0.0553353	0.0579876	0.0606398	0.0632921	0.0734072	0.0849754	0.0965436	0.105668	0.112519	0.11937	0.105524	0.00576636	-0.0939913	-0.193749	-0.157903	-0.10183	-0.0457567	-0.0216523	-0.0235732	-0.0254941
-9.49263	-0.342519	-0.260195	-0.0834615	0.0932718	0.177276	0.0472681	-0.0827395	-0.212747	-0.180989	-0.146492	-0.111995	-0.0378715	0.0567191	0.15131	0.204211	0.174531	0.14485	0.11617	0.147044	0.177918	0.208792	0.183003	0.132063	0.0811223	0.00454138	-0.115953	-0.236448	-0.353046	-0.38637	-0.419694	-0.453018	-0.433446	-0.393885	-0.354324	-0.302367	-0.231954	-0.161541	-0.0816024	0.11115	0.303902	0.496655	0.551614	0.562799	0.573985	0.508563	0.34363	0.178697	0.0389562	0.100915
-8.05943	-0.260298	-0.25957	-0.258842	-0.258114	-0.351659	-0.472459	-0.593259	-0.655787	-0.647605	-0.639423	-0.637831	-0.681196	-0.724561	-0.767926	-0.723283	-0.657848	-0.592414	-0.650658	-0.840255	-1.02985	-1.20301	-1.29053	-1.37806	-1.46558	-1.47504	-1.46986	-1.46467	-1.44389	-1.40859	-1.3733	-1.33925	-1.31039	-1.28153	-1.25266	-1.33298	-1.42887	-1.52475	-1.57134	-1.5778	-1.58426	-1.55843	-1.42289	-1.28735	-1.1518	-1.19225	-1.25044	-1.30863	-1.30886	-1.26788
-11.9923	0.725061	0.740584	0.872992	1.0054	1.12118	1.05335	0.98551	0.917674	0.934542	0.978291	1.02204	1.00897	0.923609	0.838253	0.762722	0.761914	0.761106	0.760298	0.608999	0.41824	0.227481	0.190972	0.326111	0.46125	0.575936	0.574149	0.572361	0.570574	0.477499	0.365118	0.252737	0.283012	0.452295	0.621578	0.727571	0.550128	0.372684	0.195241	0.0756673	-0.0343755	-0.144418	-0.160123	-0.0953508	-0.0305784	0.0686933	0.293404	0.518114	0.742824	0.77031
-8.81727	-0.341028	-0.284165	-0.30176	-0.470149	-0.638538	-0.805882	-0.816268	-0.826654	-0.837039	-0.892775	-0.96959	-1.04641	-1.08615	-1.06105	-1.03595	-1.01071	-0.982221	-0.953735	-0.925248	-0.87046	-0.805232	-0.740004	-0.702028	-0.705462	-0.708897	-0.703156	-0.580812	-0.458469	-0.336125	-0.26604	-0.213465	-0.16089	-0.146905	-0.184063	-0.22122	-0.277539	-0.49527	-0.713002	-0.930733	-1.0932	-1.24028	-1.38736	-1.37352	-1.1732	-0.972883	-0.784711	-0.671601	-0.55849	-0.445379
-13.4231	0.577265	0.524411	0.471558	0.418704	0.482387	0.564191	0.645994	0.662134	0.622673	0.583212	0.532927	0.444825	0.356724	0.268622	0.272151	0.28602	0.299889	0.378319	0.504533	0.630747	0.746401	0.831316	0.916231	1.00115	1.16927	1.34349	1.51771	1.76634	2.06298	2.35961	2.61154	2.75341	2.89529	3.03716	2.95922	2.87329	2.78736	2.83148	2.94843	3.06538	3.07464	2.8572	2.63976	2.42236	2.06551	1.70843	1.35136	1.05314	0.783375
-13.3451	0.292173	0.189281	0.214702	0.262092	0.309482	0.45748	0.692972	0.928465	1.15037	1.32145	1.49254	1.66362	1.76321	1.85369	1.94418	1.91556	1.79637	1.67717	1.60121	1.65913	1.71706	1.77498	1.69104	1.59479	1.49854	1.38277	1.25405	1.12534	1.01145	0.936208	0.860971	0.785733	0.21565	-0.378666	-0.972982	-1.25094	-1.34656	-1.44218	-1.42882	-1.17335	-0.917883	-0.662416	-0.170604	0.324447	0.819497	0.994685	1.01056	1.02644	1.0498
-11.6852	2.32535	2.52656	2.55048	2.5723	2.59413	2.46674	2.264	2.06126	1.77199	1.3188	0.865609	0.421627	0.396146	0.370666	0.345185	0.620943	1.02729	1.43363	1.65112	1.5587	1.46628	1.37586	1.31995	1.26404	1.20813	0.829313	0.33153	-0.166254	-0.506239	-0.620839	-0.735438	-0.849831	-0.962078	-1.07432	-1.18657	-1.19126	-1.16271	-1.13417	-1.07585	-0.980406	-0.884963	-0.794236	-0.73777	-0.681303	-0.624836	-0.606738	-0.598406	-0.590075	-0.587386
-11.1648	0.522674	0.441816	0.32224	0.202664	0.12352	0.219368	0.315215	0.411062	0.427383	0.43116	0.434936	0.448779	0.471202	0.493626	0.527226	0.600253	0.67328	0.746308	0.678999	0.595562	0.512124	0.526709	0.614348	0.701986	0.766824	0.764705	0.762585	0.760466	0.725098	0.687231	0.649363	0.5574	0.430287	0.303173	0.210035	0.201223	0.192412	0.183601	0.168993	0.154164	0.139336	0.146789	0.166813	0.186837	0.161049	0.0380667	-0.0849154	-0.207932	-0.156488
-12.7854	-1.41634	-1.3611	-1.30585	-1.25	-1.16426	-1.07851	-0.992756	-0.974001	-0.984511	-0.995021	-1.00018	-0.996497	-0.992814	-0.982844	-0.860737	-0.73863	-0.616523	-0.489808	-0.361382	-0.232956	-0.20307	-0.314873	-0.426676	-0.52156	-0.437208	-0.352857	-0.268505	-0.251979	-0.256601	-0.261223	-0.276613	-0.305524	-0.334434	-0.351111	-0.277575	-0.204038	-0.130502	-0.209556	-0.327842	-0.446128	-0.466814	-0.380284	-0.293754	-0.211587	-0.153655	-0.0957235	-0.0377916	-0.157391	-0.313702
-10.6573	1.73064	1.67043	1.62737	1.66746	1.70756	1.74765	1.70077	1.63881	1.57684	1.5003	1.41074	1.32119	1.26138	1.31747	1.37355	1.42964	1.36373	1.28202	1.2003	1.20563	1.27898	1.35233	1.40611	1.39703	1.38795	1.37888	1.38585	1.39424	1.40264	1.41112	1.41967	1.42821	1.37528	1.15663	0.937984	0.719338	0.748694	0.790654	0.832615	0.73187	0.546481	0.361093	0.246074	0.292355	0.338635	0.384916	0.411727	0.438237	0.464747
-11.1698	-0.1766	-0.171568	-0.159984	-0.1484	-0.14203	-0.147414	-0.152797	-0.158181	-0.0571582	0.0456661	0.14849	0.31964	0.525302	0.730964	0.818108	0.675656	0.533203	0.393195	0.398774	0.404353	0.409932	0.429447	0.455004	0.48056	0.494485	0.488908	0.483332	0.482737	0.57744	0.672142	0.766844	0.663767	0.487809	0.311852	0.199432	0.179669	0.159906	0.144237	0.1739	0.203563	0.233226	0.345931	0.484304	0.622676	0.699341	0.697455	0.69557	0.70742	0.823923
-9.92689	1.11806	1.30319	1.48832	1.54578	1.51563	1.48548	1.46815	1.48561	1.50308	1.52054	1.43016	1.33351	1.23686	1.20445	1.21038	1.21632	1.20487	1.15325	1.10164	1.05003	1.22386	1.4027	1.58154	1.69265	1.76877	1.84489	1.93681	2.06003	2.18325	2.30528	2.32494	2.3446	2.36426	2.33064	2.27335	2.21607	2.0582	1.72801	1.39783	1.07956	1.01618	0.952814	0.889443	1.19611	1.64267	2.08922	2.30184	2.16608	2.03032
-10.2548	1.3284	1.39073	1.35103	1.31134	1.32612	1.40567	1.48523	1.51581	1.2268	0.937784	0.648768	0.785185	1.01888	1.25257	1.37316	1.37601	1.37885	1.33138	1.03112	0.730858	0.430598	0.460494	0.55	0.639505	0.64434	0.571989	0.499638	0.442674	0.447572	0.452469	0.457367	0.371646	0.273594	0.175543	0.20671	0.340943	0.475177	0.571109	0.540501	0.509894	0.479286	0.499305	0.524124	0.548943	0.603512	0.678801	0.75409	0.76085	0.578046
-11.7869	-0.377423	-0.263834	-0.150244	-0.0453883	-0.0911618	-0.136935	-0.182709	-0.145437	-0.0775849	-0.00973239	-0.00426883	-0.0897349	-0.175201	-0.258946	-0.324844	-0.390742	-0.45664	-0.403451	-0.313482	-0.223512	-0.197378	-0.252458	-0.307537	-0.362164	-0.413508	-0.464851	-0.516194	-0.410098	-0.26395	-0.117801	-0.110256	-0.256978	-0.4037	-0.517462	-0.450575	-0.383689	-0.316802	-0.366289	-0.43955	-0.512811	-0.496638	-0.393302	-0.289965	-0.215632	-0.267005	-0.318379	-0.369752	-0.301009	-0.213284
[truncated: 251 more columns]

## Sheet: ext8c
Time around opto onset (secs):
-1	-0.966292	-0.932584	-0.898876	-0.865169	-0.831461	-0.797753	-0.764045	-0.730337	-0.696629	-0.662921	-0.629213	-0.595506	-0.561798	-0.52809	-0.494382	-0.460674	-0.426966	-0.393258	-0.359551	-0.325843	-0.292135	-0.258427	-0.224719	-0.191011	-0.157303	-0.123596	-0.0898876	-0.0561798	-0.0224719	0.011236	0.0449438	0.0786517	0.11236	0.146067	0.179775	0.213483	0.247191	0.280899	0.314607	0.348315	0.382022	0.41573	0.449438	0.483146	0.516854	0.550562	0.58427	0.617978	0.651685
eye speed (deg/frame):
-6.89607	-6.07611	1.10319	8.30554	3.3057	-0.466865	1.14932	-1.28779	-8.32538	-4.99627	7.28055	7.54295	3.10473	0.957304	1.35579	4.5088	4.30281	-1.14835	-7.75567	-9.62583	24.1176	117.353	116.228	12.2483	11.4169	51.6791	19.0962	-30.1993	0.7453	88.436	72.5149	-0.461861	-29.719	-20.7024	3.4331	39.3888	33.0144	-7.74139	-8.72674	-5.9832	-56.1606	-184.05	-133.427	-13.2624	-9.39986	-3.28892	-16.0784	-13.5495	1.14822	4.40337
-12.2091	-5.95067	4.13549	3.6484	-0.39244	-1.98242	-3.3715	-2.56225	-7.54401	-10.6384	-5.35942	0.888547	8.95382	9.21148	-0.0141844	-1.68092	4.20543	3.52665	-1.76863	2.36981	9.9542	5.49295	0.624083	32.5927	70.4451	42.4625	3.17018	2.09096	4.87224	-7.90007	-28.971	-24.079	-2.56581	-4.76619	11.1565	65.6497	68.3082	26.7713	4.15093	-0.0386861	-0.826689	2.75913	13.3005	11.7683	6.60345	2.98388	-0.456077	1.84998	3.78157	3.39073
12.985	10.608	2.21607	-4.61683	-4.3045	0.10107	3.17968	1.73359	2.73293	6.28838	3.58953	-1.07775	0.895279	2.63512	-1.60323	-8.46288	-5.51461	35.4763	72.5585	47.4508	15.4416	11.511	13.5588	15.3885	13.3117	12.4296	15.0996	11.5758	4.58889	2.14691	2.55062	0.806798	-17.4686	-31.1715	-17.1536	-7.7195	-5.31007	1.41382	-2.75211	-61.8284	-130.595	-101.264	-37.5732	-12.6672	-1.62921	5.77239	5.97511	3.5026	2.64703	-2.42446
-10.0985	-1.17229	6.09705	-0.054576	-3.07883	0.3882	7.15834	8.90355	-2.48232	0.210149	5.66034	-3.75384	6.00778	16.0748	4.07357	-6.55571	-4.96376	8.18181	11.1818	8.6605	11.7814	11.7682	8.7954	-8.89102	-17.9588	-10.0393	-5.62234	-11.5929	-13.8317	-3.084	7.38459	23.987	26.7544	8.81197	-1.11847	-0.762434	-4.18958	-9.30138	-18.8628	-11.8196	-69.3535	-124.328	-60.484	-10.0306	-5.0302	-4.81228	-0.815025	-0.380392	-1.03616	3.30872
0.73099	-0.0781565	-0.839383	9.87006	17.7661	15.7016	5.65743	-12.7683	-19.3399	-16.1292	-14.0319	-16.3437	-10.9736	17.7679	36.0663	20.0975	2.08743	-12.0449	-24.7806	-20.4865	-9.5642	-6.33043	-3.80752	-0.229773	1.56908	4.90935	4.67062	0.879548	-3.5424	-0.27766	3.26652	1.27935	21.6072	35.6084	22.5073	9.58478	-0.711767	-65.6877	-115.402	-58.7892	-4.02658	1.50474	-2.02367	4.41439	13.8907	13.3654	0.575315	-14.7903	-11.5618	2.23365
31.339	16.9311	6.44449	0.836526	0.44536	5.23087	5.60755	10.6259	11.659	3.97749	-2.81741	-2.95791	4.65713	35.6693	57.1636	40.3367	16.6112	3.54449	-3.08696	0.314489	0.0854774	-4.08951	-1.80804	3.61815	11.426	3.28747	-3.62583	-0.984414	2.05984	9.40306	13.3232	9.89633	0.335921	-2.99494	-5.58768	-7.76311	-6.68153	-17.0287	-93.5399	-113.417	-48.4531	-17.9744	1.06128	8.14933	0.912279	-2.18197	-0.0567969	6.45736	13.3501	10.029
-1.02873	-1.18314	3.11885	5.00698	12.3199	14.2087	-6.41755	-15.1833	-4.2539	7.59827	5.39597	-2.21261	-6.01992	-4.12244	1.56822	2.08646	2.50488	10.5965	14.119	4.5792	-6.73801	-9.28898	-3.73528	1.35902	-1.15608	-7.69929	3.5579	76.6171	123.911	72.4215	15.0502	-1.24423	-2.65694	-5.52087	0.45941	0.142037	-3.71289	1.4994	8.44429	8.49595	4.26162	0.365735	-3.69227	-6.52711	-6.61574	-3.77619	10.2969	8.5503	-5.04023	-5.23991
-3.77025	-1.77577	3.57178	7.02554	6.34664	-0.0583504	-6.21076	-8.71078	-9.69926	-4.24395	0.3939	2.18323	4.55714	5.84652	6.32255	4.20925	0.986989	1.68478	6.08965	5.75256	-0.850309	-2.09225	6.36869	14.5354	14.3064	4.8782	-6.54347	-4.93135	3.66085	-5.11304	-14.8506	-1.32717	10.3095	4.36467	-0.460556	0.466048	-6.16876	-14.4474	-41.4326	-81.8002	-62.9256	-15.8475	13.693	13.3119	-12.6293	-13.7698	-1.56322	10.4175	17.8156	2.46281
-9.43356	-6.28113	-4.36082	0.345072	1.03515	-10.0595	-8.87403	-3.24743	-0.857311	1.81595	6.8078	10.0668	6.13554	3.23083	0.231918	-0.682956	0.872144	0.0202744	-0.539151	28.5858	107.568	92.2518	11.5389	-1.25884	-0.76492	2.91039	8.28704	2.86613	4.62179	7.531	2.82583	1.31879	4.91606	6.16582	-1.2394	-1.50058	-0.269959	-1.04057	0.669718	-0.703813	-2.00386	-4.10496	-5.6997	0.838972	8.29785	9.75026	2.85792	-0.0133234	0.951448	-2.60648
-0.648684	6.72266	14.4403	6.5176	-5.93676	-7.04029	-4.75623	-0.564364	7.20393	7.84014	2.34195	-3.00507	-2.17368	3.7205	5.51691	2.73761	3.61748	4.99611	2.07021	-0.963316	-3.63638	-5.01824	-1.43374	1.85306	0.746156	-1.72828	0.95072	7.87249	9.66362	9.064	3.40417	-10.1559	-12.307	-7.17494	-1.69815	5.7641	3.94359	-0.33212	0.513351	-0.284594	-4.25521	-3.47056	-21.5855	-68.3255	-71.2829	-20.4522	3.74179	-0.973071	-3.4538	8.15493
-5.23354	-4.75541	0.0707726	3.75656	0.545049	-5.24807	-6.48271	-2.54692	2.84062	4.8267	2.91797	1.8867	-0.900241	-4.68095	1.07402	5.82524	0.328265	-2.98279	-2.97752	-0.509291	2.84186	5.47666	6.82861	3.15189	-6.29619	-6.72236	0.459979	4.00003	1.71818	-5.65081	-3.63503	1.93323	9.46899	9.03822	-1.86533	-4.11421	-4.58521	-4.29001	-1.31938	-1.60761	3.06989	3.11092	0.668183	5.89382	13.6648	13.3999	1.03773	-4.35941	-3.8524	-5.45119
-4.75515	-1.3472	-3.84184	-10.496	-9.91592	-1.28751	11.484	22.4836	16.8883	-0.834241	3.43265	9.55555	1.73885	-1.18747	-3.12535	-8.76871	-11.1229	-10.1575	-6.32737	-9.01873	-24.9719	-34.1118	-28.3109	-20.995	-11.4683	-6.42156	7.58177	50.868	70.216	48.5534	12.4184	-17.3012	-20.8627	-8.33131	-17.2594	-57.5002	-59.6312	-16.0881	25.4718	58.5157	58.348	19.4155	-1.68901	1.01977	-13.2534	-16.7891	-10.2888	-19.5726	-24.7556	-20.0442
-1.29275	-10.3578	-31.6548	-42.6618	-19.2967	1.91859	19.9949	32.3329	28.7375	23.9177	4.84698	-10.1745	-22.3944	-38.7387	-42.518	-32.3317	-19.6544	-6.16891	11.2958	13.8218	21.9765	40.2301	33.6934	15.8294	4.51334	5.35144	8.84407	7.21593	2.64658	-9.34604	-38.3383	-55.3123	-29.6943	6.20098	38.2792	55.1653	36.3185	8.18982	-27.1742	-55.9869	-40.5605	-14.0281	-2.22486	26.4975	44.0867	32.4926	14.433	-12.9503	-24.6096	-34.3796
-17.2573	-10.2725	5.96852	28.2814	46.0209	40.7099	26.4683	9.00984	-8.05431	-2.86573	13.005	13.4195	-16.712	-36.9146	-15.6919	11.6742	16.4514	5.103	0.495887	5.59489	5.7039	-9.48845	-12.036	2.51492	-1.9489	-2.32913	13.8388	13.7844	3.78401	-0.574518	-6.54641	-22.1809	-27.4304	-2.37367	14.5037	7.82109	8.43803	12.1087	1.8254	-6.90996	-3.28021	-22.3871	-51.4006	-44.7178	-20.902	-4.99375	-1.33662	2.68183	5.87791	-0.795303
-3.17684	-12.4534	-23.516	-7.74497	16.6043	13.4973	-3.06584	-3.91553	0.608078	1.41736	2.3227	-1.89939	3.28275	12.6731	8.09383	-1.30422	-2.19934	-2.68404	-2.77524	3.03777	2.59194	-3.11487	-9.39642	-10.8011	1.34497	9.78847	3.47506	4.57215	11.6073	-1.89913	-18.0031	-7.76328	11.223	7.82908	-9.65868	-6.45946	9.57025	9.10896	-5.87165	-11.7482	-6.9483	-0.239949	3.47515	3.36057	8.5885	8.52104	-5.62491	-13.4826	-8.29736	0.239996
-10.1142	-4.61118	1.34816	-2.46195	25.8913	72.5832	41.623	-0.10083	29.404	59.2035	26.9439	-11.8127	-18.1927	-4.72558	17.3258	-1.21637	-31.1391	-22.5435	0.0907771	23.594	41.8829	19.9982	-18.6058	-32.1901	-21.2396	-10.2375	-11.5457	-8.76726	-1.79457	8.7928	30.4943	50.167	16.3297	-29.2497	-16.1547	-9.09474	-25.0037	-12.3914	4.39988	17.6631	38.5754	30.5788	4.79	-14.3929	-17.4655	-3.0058	-2.3976	-20.0696	-18.4496	-5.38474
-4.23752	-16.8655	-34.3749	-26.4877	-2.0302	20.6919	22.4964	2.91463	-5.89459	-0.165751	-1.51061	4.57709	5.6357	-9.18522	-5.32579	9.68105	10.5346	-0.796279	-7.1643	-7.14328	-6.29103	5.16924	11.6773	3.63569	-5.2692	-27.7113	-33.0193	-11.599	8.76492	30.8654	32.3492	15.1002	4.16144	4.30302	0.87746	1.35014	-6.39068	-24.3105	-29.227	-11.3229	9.41197	14.7308	21.7162	13.5737	7.51489	1.44184	-1.56103	1.46187	-19.3521	-40.5914
-10.5986	-3.50276	7.77361	11.3844	6.98604	-0.392482	1.78568	15.354	19.8951	10.7221	-2.03197	-8.22256	-5.85887	-6.71519	-8.02255	-0.74033	5.75437	2.46049	0.703276	2.81304	1.49086	2.1017	-1.17867	-8.70399	-10.1645	-11.9861	-7.2581	-0.277346	4.35409	9.96951	1.65018	-15.9493	-20.5035	2.19427	22.0781	18.211	7.6438	-3.86695	-10.1181	-5.64815	-2.45915	-2.06703	1.40883	-0.841933	-2.06037	-1.17233	1.77896	8.38879	1.06071	-14.1792
6.6099	-17.5826	-35.1177	-19.8725	-14.1241	-3.14425	14.0652	11.1727	5.19264	8.52261	13.6699	11.0342	-1.85835	-9.33962	-2.59038	2.40365	10.3618	12.0706	-5.27349	-32.1332	-28.8643	3.44122	13.2423	13.1462	14.0161	10.3611	4.37017	-4.27417	5.19108	15.4814	5.45109	4.38866	3.17487	-4.37909	-26.6	-38.3636	-13.0127	5.19251	9.66014	10.2244	5.90797	4.69798	8.28668	10.5077	12.7402	4.8178	-12.3734	-11.091	-3.09347	-4.61603
1.89059	9.18897	7.78871	2.34473	3.88374	3.32679	7.1765	2.46037	-0.647355	3.85704	6.83175	1.1483	6.49829	30.6145	26.6818	2.45156	-8.07146	-8.64632	-5.55221	-0.165653	1.09704	1.36553	11.0546	28.1316	21.2697	-0.277869	-13.7052	-8.35903	8.65277	-5.20719	-34.2902	-25.5536	-5.69312	17.6849	57.0173	38.6624	-3.21276	-10.4498	-1.3265	7.99939	-3.52741	-30.8311	-38.2484	-15.7829	5.34034	20.8607	36.4125	21.2394	-5.52416	-3.00211
1.68261	-5.30637	-7.52714	4.92522	15.3258	13.7569	8.84137	7.08645	15.0708	16.4205	11.2982	7.01591	10.5127	7.89546	-3.62785	-0.742545	0.411161	-12.321	-97.3032	-126.977	-43.223	0.154092	12.5022	11.2571	4.16112	1.94091	-1.52209	-7.89116	-7.4107	3.46913	3.45649	11.117	55.5297	57.2943	15.6856	-1.84069	-9.44953	-6.67681	0.774967	-9.88263	-18.0825	-7.22763	-2.31334	7.02754	4.21514	-17.9183	-17.222	11.4441	17.8051	-6.70923
6.28239	3.47379	-2.26032	-4.72667	-4.34437	5.28284	0.374417	-13.7818	-10.2504	-0.183148	-2.32896	-9.43389	-4.23478	-1.70572	-0.0255549	2.71512	1.19412	3.47735	16.4798	16.7852	-1.78571	-10.3009	-2.48986	5.64586	3.44739	-2.91721	-7.28748	-4.98587	-4.40283	-4.15793	3.96289	12.699	40.3656	34.4825	-8.25157	-35.0491	-28.31	-2.97192	-3.54542	-0.449074	4.35688	-2.19577	0.169384	4.33242	-5.51821	-8.43214	-0.264689	0.41452	1.54898	1.91031
-12.4944	2.43777	32.6932	33.8549	18.0358	6.93062	-4.38598	-1.67235	3.52194	2.05273	0.176604	10.8566	12.2227	-12.9678	-15.4728	7.45725	10.51	1.78811	3.19796	4.77587	11.0241	12.3476	-1.31971	-15.1072	-21.594	-12.2562	0.329181	20.5667	21.5315	-5.78688	-9.75308	1.30259	7.62056	2.57888	-5.43552	-8.67739	-14.4191	11.228	25.3034	3.96267	-5.97545	-8.76855	-2.13239	1.29326	7.98402	17.5848	9.92764	-11.7372	-33.9499	-25.8438
22.3736	20.3509	10.0045	-0.803842	-6.6607	-7.46331	-1.72456	2.09437	-2.24167	-10.2279	-7.73511	-1.34458	-1.01724	0.516788	9.66941	9.93254	-4.16318	-8.57523	-3.3984	3.99606	1.37491	-14.4119	-25.5413	-26.8165	-11.6266	20.9435	39.5753	23.7379	-4.21511	-14.6385	-4.55719	5.93111	21.4511	26.2871	1.40958	-14.2464	-6.56885	-2.28198	-15.0153	-25.2046	-17.0152	2.6453	22.3381	24.6571	11.3674	1.97921	4.14981	3.01248	-7.10832	-7.3638
17.2305	9.13175	-14.977	-9.61362	28.9206	31.9183	8.94756	-3.34635	-6.49544	-5.33655	-8.63964	-7.8654	-0.477889	1.36593	1.81016	0.255325	5.83194	3.36783	-2.66082	0.141399	0.90039	4.07979	6.4267	7.73055	9.61457	9.42216	3.38459	-3.48516	-10.9189	-8.94411	-3.84886	-2.50893	2.78426	8.76179	10.1654	6.46517	4.84801	-11.0469	-25.0422	-13.7961	-8.63306	-2.40999	4.1657	-0.183085	-3.02268	-14.9813	-29.7346	-12.8774	12.5514	-6.10255
3.90241	7.24399	12.0345	11.5468	4.01628	-8.68773	-16.1774	-10.885	3.46882	9.54639	1.78075	-1.3571	0.927644	-1.01486	-8.09136	-11.7326	-5.35221	1.02017	5.44626	6.68181	-7.97027	-19.8694	-7.50103	7.37997	7.95322	6.28329	7.96537	5.63105	3.16324	4.77097	3.94359	0.912059	-0.946719	1.40014	5.28708	2.80084	-0.780962	-3.78549	-4.96088	0.0245683	6.71906	5.99763	-0.528444	5.05816	15.0494	-5.6423	-29.6825	-10.6213	8.52715	4.23869
-11.4971	-9.26788	1.09114	2.74607	-4.08301	-7.64935	-3.24047	6.92335	8.99004	-2.01338	-9.51288	2.4182	7.16931	6.18512	16.7126	26.8435	21.7509	9.98913	3.57303	4.85414	5.11309	-5.50021	-10.9644	-10.6862	-6.74506	4.77658	8.02234	2.40178	1.80716	2.61982	3.64277	2.50952	-0.878406	2.89947	2.53513	-1.55783	1.54754	3.14603	1.00973	-1.79254	-5.69544	-5.89923	-3.05764	0.380553	5.91459	7.15778	2.89096	-1.17259	0.314066	2.03779
-7.6223	1.1065	11.0123	7.9929	10.0108	14.1673	5.65519	-3.02286	-6.08993	-4.14621	-5.23665	-7.75944	-0.165241	2.51579	-0.130554	-4.34096	-8.43859	-7.15746	-3.80166	0.716198	4.32307	9.78896	10.6532	1.15538	-3.11015	-1.19498	-0.0578103	-3.28313	-7.52477	-6.87938	-5.0358	1.28329	2.68976	7.61699	16.7577	18.0123	13.444	1.36904	-1.19884	2.38333	4.03314	-7.22614	-26.7231	-19.767	-0.792995	7.17071	8.05489	4.20893	0.272097	0.155719
-8.25902	-1.62623	7.93189	4.9464	-1.1786	3.74861	0.570146	-3.54644	-0.755319	-5.51688	-5.32523	-1.95589	5.4068	5.31984	0.486923	12.5226	11.3768	0.287076	3.23036	3.55205	5.75153	8.12241	5.24921	-6.30107	-10.3077	-3.79876	-7.00028	-2.69388	7.52665	6.62975	1.97291	7.88523	3.6899	-4.41746	-1.95913	0.548505	0.578743	-3.08114	-3.15589	-1.45997	-3.87259	1.20977	2.9232	-3.36251	-3.17897	-0.949676	-3.71561	-5.83944	-4.20487	-9.59529
-13.5912	-12.228	-4.39645	10.7184	14.9067	4.2698	-6.64486	-12.8924	-4.9421	9.85781	12.9038	4.19776	-1.16614	2.54817	4.68723	1.34547	0.508478	0.822703	-3.74759	1.44979	8.97326	4.85667	-0.410284	-3.74529	-5.36218	-5.35458	-4.50087	-4.49283	-4.09245	0.4549	2.88197	-6.22351	-14.8434	-8.56838	2.81203	11.7909	19.8436	16.2747	7.4683	4.41053	4.64119	10.4082	5.03311	0.558539	9.72968	10.4988	-1.31628	-18.5805	-26.3054	-11.939
8.15702	6.20683	0.514802	0.742856	11.4394	7.16037	-6.95935	-5.56335	8.70776	13.021	0.85192	-5.09713	-4.84113	-0.0166663	2.07247	2.25764	5.09425	2.4567	-1.80089	-4.04804	-5.30519	-4.0343	-3.27128	-4.18335	-6.38874	-9.63766	-8.7391	8.32755	68.8553	108.714	70.0766	24.1634	4.42321	-3.0585	-8.12797	-11.4093	-7.15176	-0.321684	12.4738	17.0025	8.57366	-0.584488	-18.4784	-25.8596	-11.0479	-0.718597	7.54981	12.0065	4.47144	-4.67139
-7.87385	-0.742794	7.26505	5.8829	-0.894299	0.0285277	10.4822	23.3661	26.8104	15.3068	6.36218	0.459399	-5.28284	-3.96706	-1.59766	-8.08648	-14.7418	-12.6913	-12.0708	-6.79934	3.11709	6.32979	9.1561	6.1776	-2.50898	-4.82281	-2.31697	0.244866	-0.720833	-0.727098	1.73771	-5.95965	-11.5699	-3.06333	10.7177	17.6959	9.55855	-5.07761	-22.8883	-25.0695	-15.718	-8.90462	4.54865	5.95387	2.38755	7.80211	9.41951	6.82536	2.60681	4.08027
-2.90039	1.10996	0.344627	-6.46887	-4.14843	-3.21869	1.57844	14.1786	8.84572	-7.26965	-7.06638	4.52067	21.2234	22.694	5.12801	2.19991	11.5911	11.9734	0.365719	0.769371	11.1238	6.43358	-1.12539	-0.0985931	1.63812	7.36394	14.795	11.148	5.41396	6.62285	-1.62515	-16.1938	-13.1276	2.83402	6.02178	3.51299	10.71	7.3874	-3.7773	-24.5562	-20.9305	8.62004	7.19776	0.540434	15.471	23.0267	10.2753	-0.21054	-4.60863	-8.44613
0.458298	-2.51161	-1.99553	1.16003	-1.2637	1.15078	4.31525	-0.328529	-2.93322	5.36695	12.1528	3.8457	-1.87416	1.35199	2.73614	0.752352	-5.8659	-3.94338	0.552312	-2.73392	-5.48298	-1.79971	14.6322	8.11734	-19.1147	-15.9297	7.80237	8.52721	-6.08349	-4.29408	-1.5424	-4.98691	2.56021	10.7119	5.67423	-2.42427	-8.64923	-7.68129	-0.468325	-0.0497534	4.62461	8.45692	3.77039	3.60416	6.76044	4.504	2.40755	2.60188	1.88213	1.0171
-3.70968	-2.41799	0.8064	2.37775	1.60131	-3.68783	-6.59115	0.896313	10.8169	11.3976	3.84632	0.148714	-1.44554	-2.05866	-4.27744	-4.30288	-2.85228	-3.54009	-0.603645	3.51629	1.89331	-5.32302	-7.47149	-3.75074	2.9637	5.22092	4.44083	3.36421	2.02075	-0.188557	0.289794	1.61534	1.97968	-2.40257	-3.25644	0.255749	-3.7524	-3.50458	1.00632	-1.13727	-5.92691	-4.10938	1.89686	4.22863	-4.28201	-14.7976	-12.294	-3.89109	3.27753	1.21921
2.77683	-1.80545	-10.77	-13.7392	-7.66431	0.730358	9.15169	12.0879	7.23459	5.79977	0.221132	-2.27742	-5.85817	-12.5064	-13.2089	-9.04603	-2.18494	4.93114	5.5119	8.08977	12.0364	9.88719	13.46	0.933593	-13.593	-11.8811	-2.68078	3.55429	13.9194	19.2533	10.0094	7.72343	3.21521	-0.985447	7.45104	12.577	-0.105171	-22.8298	-23.9249	-11.0679	-6.24964	-0.67821	3.48581	4.09026	7.77421	16.4421	13.9071	-3.26039	-16.9474	-12.0504
13.2679	22.1386	16.23	-4.34033	-14.1253	-16.3466	-19.3742	-8.22882	6.17055	11.2547	19.117	10.5483	-5.0948	-12.9429	-10.6562	-3.27191	-2.64193	-8.04168	-8.66927	-5.6126	5.06464	2.44044	-11.8137	-4.39059	4.16394	2.2615	-2.46019	-3.70621	10.8904	13.6474	5.65607	10.9065	9.45259	-0.588237	-0.389723	2.856	3.33448	-0.126343	-14.5714	-22.386	-8.57492	10.7201	14.1438	9.63741	6.56058	-0.36629	-18.3352	-9.81436	10.3339	12.3404
14.0894	6.77716	-3.26192	-3.91648	3.18118	5.78283	-1.7304	-1.84639	2.86675	9.76	8.27833	1.22122	6.40015	4.23463	-5.28205	-3.71623	2.89799	8.36917	18.6946	12.9561	-3.3515	-7.06545	4.24198	0.604092	-14.3987	-17.0948	2.75554	18.6458	9.10145	-1.21086	0.697617	3.1305	-5.31042	-8.73968	-7.31543	-2.70809	0.81274	1.10351	-4.20437	-1.80171	7.03538	12.8831	21.2093	10.4911	-10.6472	-21.9093	-14.2072	6.71244	17.6454	12.751
-0.68521	-1.13528	4.75499	2.25433	-6.29282	-10.5905	-1.24128	9.35836	4.96859	-2.01273	-2.1081	2.95436	-0.470281	-7.16583	-6.58908	-1.85235	5.40066	3.70824	-2.98932	-7.36585	-8.43321	-5.79241	-0.67051	9.50144	6.35078	-1.85173	-6.5082	-0.422084	2.98772	-1.56531	2.17169	3.23603	-0.6744	-0.11495	14.3037	19.464	5.97264	-5.45501	-21.0828	-21.7496	-5.65472	3.07574	3.29937	-2.03417	-0.527298	10.1165	12.4578	5.39357	-1.01189	7.86264
-17.3054	-9.40419	-1.25943	-3.48091	1.15536	5.48716	0.371878	-4.51693	-4.47263	0.141941	1.47557	2.68611	1.79342	-0.37503	1.98488	4.53998	4.38992	1.10285	-3.58855	-0.208167	-1.53922	-4.94411	-1.57894	-2.27235	-0.254164	-0.996849	-6.23673	-0.883074	4.12721	2.30683	-1.80265	-3.35525	2.83728	6.47487	11.2915	8.75731	-2.98901	-4.85574	-1.39704	0.506427	7.24516	7.66947	4.11008	3.70122	-8.89649	-21.666	-16.8808	-6.04205	2.00276	6.33275
0.786471	4.03072	2.82789	-4.66564	0.000386758	11.1569	6.41147	-1.3427	-4.1887	-9.05898	-4.88452	2.58297	2.87354	3.56301	3.82482	-1.72108	-7.93815	-8.76305	-5.22176	-5.58378	-6.30114	0.698477	7.52024	9.04332	10.0413	7.7571	0.365344	1.89415	9.81821	3.42369	-7.63185	-6.60565	0.64304	2.13637	2.03238	6.11289	7.39456	-0.073682	-10.0613	-7.32726	-0.13929	-2.24657	-3.03195	-1.59904	-4.23719	-1.91904	0.890048	-2.4713	-4.04302	-0.820321
-0.98845	-3.50199	-2.36081	2.90572	7.49594	11.4611	8.56244	-3.48986	-10.2706	-6.72185	0.391589	3.77616	-0.0243051	-3.32219	-3.2158	1.47482	5.15281	4.25386	1.74214	2.24104	4.98834	12.9341	19.8429	8.75008	-21.1422	-33.7778	-13.7564	1.24309	6.23598	3.30633	7.87742	10.5978	1.05261	-4.66278	-7.32952	0.194311	3.7182	1.35573	1.23633	-8.1517	-13.5268	-2.40666	6.70445	10.28	1.14257	-15.5862	-14.4676	1.06421	8.64257	2.61123
43.0889	50.3647	45.5397	22.8132	12.5458	6.3816	-0.663267	0.0744999	0.728441	-5.76534	-18.8489	-19.9143	-17.2113	-16.642	-0.146055	32.2311	44.8479	22.8857	5.00111	1.10763	-3.636	-4.12299	-3.24384	-9.36182	-6.17286	-4.98837	-12.7417	-19.1989	-54.2074	-98.7075	-76.4794	-14.865	11.0417	-1.30533	-10.4486	-7.55363	-3.57683	0.484523	3.97406	15.1847	22.6474	12.8642	5.86844	4.90076	-0.157511	0.12855	-3.75801	-13.1341	-12.7356	-3.53388
-16.9421	-7.07385	3.72663	5.84147	7.42177	10.4647	7.30773	-3.21431	-6.62103	-4.3686	-2.19944	-8.22319	-2.22825	8.28168	0.980629	-7.89035	-2.90868	15.6662	14.5226	-2.35426	-6.68181	-4.86527	-11.8711	-14.0046	0.345412	4.23372	-1.88101	9.3091	22.1715	9.10041	-13.6204	-10.6641	4.79101	-2.38336	-7.97903	-3.1177	-2.19222	7.12673	11.8956	5.67765	-0.579292	-1.35397	0.734879	-5.05946	-8.09758	-2.30305	-0.968584	0.501378	3.78016	-2.59577
-2.27394	-5.27644	-5.49807	-0.874512	0.793137	-2.94823	-4.6592	-0.192139	4.27809	0.352197	-3.88777	-4.263	-2.61931	2.35112	-2.67345	-8.17387	-6.50585	-7.71521	-4.9914	-0.0442617	-3.74246	-2.98161	0.189065	-2.20076	-3.89015	-3.57549	-1.96612	-1.70245	0.231361	9.63685	9.2395	-0.483977	-3.83548	-3.47912	0.425444	5.77865	18.35	23.6699	11.8893	-3.36239	-9.51485	-1.60986	-1.67772	-14.5263	-16.8308	-2.33479	7.4607	3.91309	-1.34226	-9.50632
-2.213	0.982205	4.74997	10.4647	9.88047	0.135002	-3.85915	-2.46407	-3.63693	-16.389	-18.2387	5.94761	23.0788	19.207	8.73191	-4.59361	-13.1436	-4.53176	4.77255	5.18591	1.38514	-1.49933	0.161242	2.00759	1.12943	-4.47301	-4.45413	1.9443	2.90341	-3.19669	-4.44675	1.40005	-6.51916	-11.8172	5.21937	7.21354	-4.96541	-1.03371	3.88979	-3.19496	-12.809	-5.58396	15.1283	16.5619	6.05434	-3.34075	-11.8635	-8.07667	-2.92166	-4.62084
-31.1488	-24.6857	-8.13518	1.66493	6.8356	17.6482	15.4408	1.52673	-12.3303	-24.4333	-11.2711	11.982	8.10083	-3.39576	-8.1196	-4.341	2.19594	-0.436195	-4.75662	-10.7824	-7.91181	2.79367	8.01013	14.1916	24.8718	19.1273	3.14397	-7.62924	-19.9624	-20.7336	-13.4544	-2.3085	10.427	11.6932	6.90684	4.69442	5.2339	-0.826313	-14.2546	-17.8283	-12.9592	-10.7165	1.66217	24.13	17.72	4.16267	16.1819	15.1757	-7.05006	-20.2439
-15.6896	-8.48651	0.979816	0.522127	-11.5494	-32.3282	-26.6133	-3.09563	3.89652	3.84649	5.36528	12.5307	15.6415	12.1966	10.1099	-10.0277	-39.2592	-25.1292	1.06016	2.2044	-16.0231	-41.7238	-29.4291	-6.62074	3.12777	7.19674	4.05617	2.84056	0.666935	-3.21117	-5.29872	-7.39036	-7.31233	-6.64746	-3.92461	14.3283	24.399	5.29949	-13.3873	-6.65621	12.4765	14.9918	3.85337	-1.12747	-4.25125	-9.12385	-8.64481	-0.239862	2.84249	-2.7324
15.5485	-1.9276	-9.34319	12.6889	16.8941	1.17516	-10.1854	-13.3942	-8.11533	-6.7451	-4.80376	21.718	27.0937	12.5448	5.40551	-3.13904	-16.6967	-35.7759	-15.9988	13.4619	10.7796	3.12991	-5.13831	-13.0874	-3.1084	13.4992	14.9037	-10.588	-14.3024	5.74843	5.73806	3.6421	-7.99489	-6.61854	8.66305	13.7283	7.486	2.90569	6.89903	4.0549	-3.25048	-6.17297	-0.905281	1.99755	-4.78777	-3.59906	4.6784	0.106043	-5.37154	-9.47544
5.46536	5.74052	3.83827	-0.1117	7.08933	14.6712	6.63314	-7.54432	-13.9898	-17.5351	-14.368	12.3017	26.8555	0.364149	-19.4927	-11.26	-1.87759	3.67463	8.10891	5.51494	-4.0085	-3.9599	12.7246	11.5749	-3.10488	0.748422	5.39064	9.01656	5.87638	-7.20978	-14.9334	-11.1288	0.693466	-33.8271	-68.1429	-41.2765	-20.2923	-17.5972	-10.8016	-7.15788	-10.0566	-4.75488	1.35557	3.60851	15.1185	19.8565	9.60263	-0.810416	-1.83235	2.24327
0.541676	0.453857	-3.28033	-14.5363	-6.2205	7.41456	-1.42449	-0.0332574	6.25551	1.32656	-3.65336	-3.6276	0.832257	2.68901	0.0125095	1.76664	4.63441	-5.38721	-10.5609	-1.62339	3.65158	-5.24929	-22.3932	-13.7559	4.17393	8.22778	16.7564	17.1698	7.08046	1.66558	3.5956	3.64728	-1.98982	-4.82241	-2.32397	0.962488	1.56998	-0.498716	-0.778745	-4.1671	-2.03587	2.21752	-2.4909	-7.3502	-9.03338	-8.7204	-9.35801	-11.9366	-8.83128	5.60154
-7.17916	-9.85958	0.243639	13.8875	3.81965	-7.38902	10.1866	17.6614	8.67989	9.53798	-0.408904	-21.394	-28.4067	-11.9316	3.71332	9.58969	11.8896	2.47771	-4.38372	-1.98423	2.06999	6.2789	10.7925	12.8934	4.6762	-3.18655	1.3362	1.38751	-19.2568	-29.0415	-15.5817	-3.51828	3.1178	6.56837	4.02525	-0.348	-3.04961	-2.13062	10.1746	8.57217	4.35846	6.76227	-0.21812	6.68465	10.9957	3.8824	-7.00958	-13.0935	-3.39042	11.7372
-8.35424	-4.07262	4.54261	9.53441	6.60381	6.50795	9.32219	-2.21264	-6.74677	-4.56646	-4.64053	-1.22267	0.208114	-0.00135355	3.07701	8.31135	7.70765	0.577311	-4.42149	-2.91471	-0.945449	1.32769	-3.89136	-2.07984	2.90985	-3.92934	-6.22674	-5.72636	-2.51817	4.66806	-19.6411	-60.0725	-43.8782	-14.8777	-11.6855	-3.39686	-3.93514	-11.5997	-17.2497	-15.2375	-5.85801	2.34577	3.22639	4.23917	5.29226	17.8371	30.5546	13.5027	-9.89177	-13.8983
1.35938	6.24841	-1.53264	-2.27494	5.61281	-3.6248	-5.79194	0.7788	4.37127	23.9734	71.9206	52.6457	2.37953	2.53901	12.2849	19.0621	15.4871	4.20655	-4.66079	-6.2956	-10.0652	-17.5703	-9.93639	11.7127	26.9772	39.3384	30.8863	-2.58604	-20.1527	-22.8557	-33.7211	-23.3738	5.0966	34.0311	45.6237	20.4297	-12.1011	-17.3742	1.71394	0.817551	-9.78058	-14.0979	-16.2862	-7.02786	7.77496	16.5516	9.66434	-12.1624	-17.6104	6.10613
9.65202	5.96323	5.05584	5.89014	-1.66917	-6.68832	-0.67665	-0.289372	-3.36056	-0.95468	-1.85335	-6.77562	-6.5129	-2.06631	6.87937	12.7311	4.22499	-0.507158	-7.30002	-7.32216	-11.0597	-9.35623	7.31291	4.20858	7.21188	7.99679	-0.607914	-1.97125	-5.82871	-9.31789	-6.70273	1.75205	9.59137	7.9493	3.30849	6.58279	6.90132	-9.70252	-19.0604	-4.37201	7.75076	11.4883	4.83853	8.62909	32.285	29.658	19.0802	16.4847	9.03721	4.03373
16.7884	12.4827	7.47041	2.87132	-6.35655	-18.4806	-21.248	-9.0628	-1.51474	-0.401035	-2.37727	-6.19905	-2.21335	4.94397	4.8241	0.800695	1.45296	3.64391	6.69359	11.7458	25.7795	31.5235	11.4645	-7.41847	-9.52367	-15.545	-24.1584	-14.4085	-15.9347	-15.1548	-0.265462	-0.12459	-2.67062	-0.922844	1.0965	-2.52309	-9.28739	-8.98408	4.37631	12.4931	14.5757	30.6548	35.9848	11.1154	-14.7043	-16.8178	-12.3158	-11.5765	-13.0082	-8.93395
-31.0356	-15.3563	13.3402	11.8838	-9.36893	-1.65198	3.77023	-13.5345	-12.2612	-2.37331	-1.06414	-1.80114	1.27975	2.47025	-11.1478	-12.1143	-1.69103	-1.85092	-5.64599	-3.89475	-0.57012	0.419692	2.68395	11.8334	10.1578	-6.05504	-9.72347	0.181318	8.72775	13.3918	9.05257	-10.2428	-10.5538	13.3718	18.8544	4.75277	-5.3409	-9.48973	-17.9576	-17.0275	1.85997	12.8191	27.158	36.8612	22.6165	1.53383	-26.5654	-32.7028	-11.0929	3.03825
-69.0891	-11.7109	19.3971	-14.7946	-19.7761	-9.80784	6.06647	14.3807	7.27282	-1.17131	-1.93798	-10.2473	-17.7563	-6.18766	5.73081	2.25556	-4.12521	-1.57257	8.41103	16.1057	7.74276	-1.7389	-1.42245	-5.07347	-8.90875	-7.08792	-5.38248	5.21453	14.585	4.64382	-6.93343	-6.64156	11.265	23.799	-6.92241	-35.5618	-15.4184	8.99639	21.409	23.9649	8.58062	1.91626	7.10496	5.24697	-17.6147	-35.0279	-20.4913	-5.36582	-1.45834	22.1875
38.9993	34.9145	17.9057	1.17132	-5.55986	-16.7751	-20.4985	-6.6947	1.69138	9.23412	16.907	13.2823	8.4492	2.47068	-4.75846	-60.7428	-111.428	-53.628	-1.88917	-10.9297	-17.086	-12.9631	1.56623	14.9935	12.9842	-0.992761	-3.9108	-11.8679	-26.8479	-14.7876	0.967876	6.75912	8.78062	5.43984	10.0419	13.916	9.57644	2.92308	-8.02519	-14.0418	-10.7313	-10.4954	-9.49756	1.05456	10.5046	15.7442	17.9785	19.7845	27.9925	51.4334
2.69838	1.67647	-0.802404	-5.32694	-7.48018	-4.57262	0.104027	1.34641	1.90034	2.31716	-1.72524	-3.54887	0.646875	1.75553	2.30702	12.3088	20.7049	11.7945	-4.25258	-28.2061	-32.7272	5.28245	21.0139	12.4577	6.84249	1.27478	5.70208	5.87496	3.44337	6.04083	1.13163	-0.534738	0.74871	-6.4809	-10.5516	-4.30729	-2.71837	-6.65287	-3.87893	4.8704	55.5127	63.3565	16.8243	2.64571	7.36115	11.9104	2.92829	-4.01974	-0.161252	5.99829
6.64888	4.2768	2.63363	2.24985	13.4023	48.0267	71.5116	64.3722	31.9511	5.51373	-2.86627	-1.48663	7.1671	1.86549	-3.02104	-4.8595	-3.89675	5.44243	5.3121	0.260921	3.06226	2.2116	-3.64167	0.6806	13.7103	8.32427	-11.9807	-7.70948	3.78443	11.2221	8.65805	-5.0835	-4.88574	-2.44589	2.22088	8.09915	5.78365	-2.27415	-6.27962	-2.92344	-0.308591	-3.41372	21.846	67.233	40.9108	-6.07643	-4.84463	4.46729	5.77076	2.1133
2.75879	-2.1147	-2.72511	-0.671034	4.89165	-1.61285	-10.075	-2.94646	-0.951857	2.3675	12.0577	12.1284	-7.98963	-13.3298	2.5283	20.1741	24.2912	5.50508	-12.1815	-17.685	-3.68765	7.17606	4.28849	5.80631	11.7564	11.7278	5.68295	1.29249	-3.61025	-2.02735	2.93522	5.9181	5.86567	1.88863	-5.88078	-8.56442	-1.37928	8.27416	17.9938	14.3022	-6.18274	-6.34309	4.46534	-3.31497	-7.06209	-1.90449	-0.25593	1.60529	-2.08669	2.42092
mean eye speed (deg/frame):
0.354686	0.266312	0.276797	0.261077	0.285347	0.33173	0.309889	0.25976	0.265015	0.261106	0.249076	0.241573	0.23855	0.267462	0.258924	0.287763	0.344378	0.263345	0.282893	0.325859	0.354377	0.383324	0.35642	0.301444	0.318654	0.318399	0.267805	0.291439	0.405961	0.461124	0.405317	0.333658	0.347251	0.332965	0.353529	0.414826	0.340653	0.279967	0.441583	0.495089	0.510755	0.508634	0.413353	0.359053	0.369672	0.33835	0.31931	0.271313	0.276305	0.277146
SEM of eye speed:
0.0511921	0.0365596	0.0413701	0.0355797	0.0340429	0.0529872	0.0472986	0.0417465	0.0303871	0.0377938	0.0426588	0.0333566	0.0315312	0.0382253	0.0434771	0.0452406	0.0670589	0.0406341	0.063797	0.074385	0.0667534	0.0823015	0.0661459	0.0315811	0.0434899	0.0432012	0.0333756	0.051221	0.0844286	0.0955921	0.0704302	0.0526192	0.0478485	0.0477553	0.0547477	0.0639111	0.0536407	0.0419405	0.0812062	0.0890886	0.0948727	0.128531	0.0855577	0.0580478	0.0486229	0.0354788	0.0361763	0.0286729	0.0335091	0.04047
[truncated: 40 more columns]

## Sheet: ext8d
Time around opto onset (secs):
	-1	-0.989967	-0.979933	-0.9699	-0.959866	-0.949833	-0.939799	-0.929766	-0.919732	-0.909699	-0.899666	-0.889632	-0.879599	-0.869565	-0.859532	-0.849498	-0.839465	-0.829431	-0.819398	-0.809365	-0.799331	-0.789298	-0.779264	-0.769231	-0.759197	-0.749164	-0.73913	-0.729097	-0.719064	-0.70903	-0.698997	-0.688963	-0.67893	-0.668896	-0.658863	-0.648829	-0.638796	-0.628763	-0.618729	-0.608696	-0.598662	-0.588629	-0.578595	-0.568562	-0.558528	-0.548495	-0.538462	-0.528428	-0.518395
Starting eye position in azimuth(deg)	Azimuthal displacement (deg):
-5.66799	-4.91698	-4.66009	-4.40319	-4.08386	-3.56033	-3.03681	-2.51329	-1.90467	-1.28766	-0.670657	-0.307117	-0.118761	0.0695945	0.230513	0.31625	0.401988	0.487725	0.641683	0.79973	0.957778	0.962826	0.873899	0.784972	0.73163	0.761109	0.790587	0.820066	0.825521	0.8304	0.83528	0.839077	0.842298	0.845519	0.788328	0.610516	0.432704	0.253585	-0.0580207	-0.369626	-0.681231	-0.806695	-0.846889	-0.887082	-1.02306	-1.32432	-1.62558	-1.9156	-1.95494	-1.99427
1.01225	0.0496699	0.0443948	0.0852466	0.136642	0.188038	0.230455	0.263713	0.29697	0.339607	0.427697	0.515786	0.603876	0.613808	0.609636	0.605463	0.618769	0.64769	0.676612	0.686881	0.624467	0.562053	0.499639	0.500865	0.510747	0.520628	0.56472	0.635549	0.706377	0.764732	0.783021	0.80131	0.819598	0.907354	1.00169	1.09603	1.14949	1.17506	1.20063	1.21537	1.2009	1.18644	1.17198	1.14649	1.12038	1.09426	1.11758	1.17023	1.22288	1.2345
-9.50649	-0.0627926	-0.301378	-0.405815	-0.499931	-0.594048	-0.641198	-0.657636	-0.674073	-0.662811	-0.580563	-0.498315	-0.416066	-0.283778	-0.149497	-0.0152174	0.0376249	0.0442183	0.0508116	0.0807047	0.161535	0.242365	0.323196	0.505198	0.687718	0.870239	0.787997	0.575916	0.363834	0.24318	0.294561	0.345941	0.392218	0.261759	0.1313	0.000840624	-0.0264836	-0.0104709	0.00554184	-0.00188118	-0.0475107	-0.0931402	-0.132478	-0.0753548	-0.0182319	0.038891	0.00341441	-0.0650561	-0.133527	-0.131733
-1.65172	-1.16079	-1.08485	-1.0089	-0.936055	-0.894749	-0.853442	-0.812135	-0.746116	-0.672746	-0.599377	-0.567076	-0.585627	-0.604179	-0.623273	-0.646241	-0.66921	-0.692178	-0.472817	-0.19434	0.0841361	0.249927	0.29362	0.337314	0.370325	0.345545	0.320765	0.295986	0.0977846	-0.134173	-0.366131	-0.511022	-0.5733	-0.635578	-0.748033	-1.07553	-1.40304	-1.73054	-1.69316	-1.60138	-1.50959	-1.21964	-0.765103	-0.310569	0.0630155	0.153489	0.243963	0.334436	-0.032521	-0.448392
-8.93151	-0.303435	-0.282619	-0.261802	-0.226084	-0.132325	-0.0385669	0.0551916	0.014803	-0.0438152	-0.102433	-0.127181	-0.125467	-0.123754	-0.121921	-0.119702	-0.117483	-0.115264	-0.0866765	-0.0555935	-0.0245106	0.0377054	0.121593	0.20548	0.258257	0.227194	0.196132	0.165069	0.143523	0.122513	0.101503	0.0605263	0.00745458	-0.0456172	-0.0562566	0.030341	0.116939	0.203536	0.285506	0.36738	0.449254	0.5031	0.542243	0.581386	0.631683	0.703927	0.77617	0.847845	0.87642	0.904994
-2.75595	-8.63021	-8.52368	-8.41716	-8.31063	-8.17121	-8.01777	-7.86433	-7.76363	-7.75008	-7.73654	-7.72841	-7.81693	-7.90546	-7.99398	-8.03331	-8.05482	-8.07633	-8.10623	-8.14817	-8.19011	-8.21913	-8.11125	-8.00337	-7.8955	-7.90556	-7.95138	-7.99721	-7.99866	-7.94439	-7.89011	-7.83686	-7.79112	-7.74537	-7.69963	-7.60577	-7.49991	-7.39405	-7.39175	-7.50321	-7.61466	-7.69776	-7.62341	-7.54906	-7.47472	-7.46435	-7.46676	-7.46916	-7.45156	-7.41472
-5.18877	-7.75098	-7.85344	-7.9553	-7.49411	-7.03325	-6.5724	-6.49077	-6.58948	-6.6882	-6.68534	-6.50094	-6.31655	-6.14492	-6.32729	-6.50965	-6.69202	-6.61677	-6.43676	-6.25674	-6.16584	-6.21322	-6.2606	-6.29515	-6.15367	-6.0122	-5.87073	-5.76252	-5.66576	-5.56901	-5.44734	-5.29199	-5.13663	-5.00713	-5.10738	-5.20763	-5.30787	-5.31663	-5.29916	-5.28169	-5.31039	-5.39367	-5.47696	-5.53053	-5.39257	-5.25461	-5.11665	-4.53885	-3.85812	-3.1774
0.0490225	-1.48436	-1.55754	-1.63073	-1.70217	-1.71674	-1.73131	-1.74587	-1.74127	-1.72886	-1.71646	-1.66708	-1.55914	-1.4512	-1.3471	-1.29998	-1.25286	-1.20574	-1.14635	-1.08275	-1.01915	-1.04038	-1.17867	-1.31697	-1.44381	-1.46297	-1.48214	-1.5013	-1.6353	-1.8022	-1.9691	-2.07627	-2.11142	-2.14656	-2.17359	-2.14606	-2.11852	-2.09098	-2.0936	-2.10327	-2.11293	-2.08373	-2.01351	-1.94328	-1.8777	-1.83606	-1.79442	-1.75278	-1.67945	-1.60024
-5.62213	0.499147	0.469331	0.430651	0.391971	0.400814	0.444582	0.488351	0.513785	0.484931	0.456076	0.427222	0.508665	0.598599	0.688534	0.751151	0.796271	0.841391	0.922181	1.09218	1.26219	1.43219	1.37986	1.31866	1.25747	1.19658	1.13586	1.07514	1.04176	1.06678	1.09181	1.11683	1.04233	0.967305	0.892285	0.984474	1.15684	1.32922	1.42956	1.39729	1.36501	1.33285	1.30457	1.27628	1.248	1.12919	0.973244	0.817297	0.722071	0.72379
-4.77987	-1.37526	-1.58812	-1.80099	-1.99197	-2.02923	-2.06648	-2.10374	-1.99164	-1.84234	-1.69305	-1.62341	-1.64122	-1.65903	-1.68403	-1.74745	-1.81087	-1.87429	-1.87483	-1.86283	-1.85084	-1.83022	-1.80132	-1.77241	-1.71526	-1.53844	-1.36161	-1.18479	-1.16941	-1.17881	-1.18821	-1.2877	-1.46302	-1.63833	-1.70884	-1.41643	-1.12401	-0.831602	-0.961543	-1.13834	-1.31514	-1.40182	-1.4222	-1.44259	-1.37255	-1.0414	-0.710251	-0.379103	-0.35315	-0.349008
-3.02829	0.407161	0.494646	0.58213	0.577484	0.550847	0.524209	0.403708	0.182879	-0.0379486	-0.304364	-0.811148	-1.31793	-1.82472	-2.2718	-2.70755	-3.14331	-3.26233	-3.08489	-2.90746	-2.78043	-2.86472	-2.94902	-3.03332	-2.56087	-2.00788	-1.4549	-1.11872	-0.960161	-0.801598	-0.592188	-0.208392	0.175405	0.559201	0.69976	0.815319	0.930878	0.913752	0.801667	0.689581	0.572168	0.439503	0.306839	0.174174	-0.158514	-0.503978	-0.849442	-1.29922	-1.81401	-2.32881
-12.2158	-3.18357	-3.28265	-3.17178	-2.94258	-2.71338	-2.55163	-2.5362	-2.52077	-2.50534	-2.31023	-2.11452	-1.91881	-1.89633	-1.95814	-2.01995	-2.05271	-2.0312	-2.0097	-1.98542	-1.87085	-1.75628	-1.64171	-1.60942	-1.61141	-1.6134	-1.62406	-1.64874	-1.67343	-1.69742	-1.71029	-1.72316	-1.73602	-1.71632	-1.6851	-1.65389	-1.65802	-1.71196	-1.7659	-1.81938	-1.86837	-1.91736	-1.96635	-2.13757	-2.34484	-2.55211	-2.78208	-3.03998	-3.29788	-3.51977
-8.59768	-1.86322	-1.8203	-1.77738	-1.70987	-1.6281	-1.54632	-1.49234	-1.49908	-1.50582	-1.51257	-1.48334	-1.45374	-1.42415	-1.43673	-1.47046	-1.50418	-1.53353	-1.55464	-1.57575	-1.59503	-1.53703	-1.47904	-1.42104	-1.44788	-1.51122	-1.57455	-1.67228	-1.82607	-1.97985	-2.125	-2.12534	-2.12569	-2.12603	-2.13983	-2.15854	-2.17725	-2.18807	-2.18771	-2.18734	-2.18852	-2.20547	-2.22241	-2.23936	-2.26947	-2.3036	-2.33774	-2.34883	-2.33138	-2.31393
-9.0708	-0.410029	-0.665181	-0.63571	-0.471926	-0.308141	-0.152737	-0.012206	0.128325	0.262445	0.227306	0.192168	0.157029	0.234684	0.357839	0.480994	0.569461	0.604486	0.639512	0.670058	0.640793	0.611527	0.582262	0.307859	-0.0501299	-0.408118	-0.688899	-0.865976	-1.04305	-1.21729	-1.36674	-1.51618	-1.66563	-1.44927	-1.12907	-0.808863	-0.705488	-0.85671	-1.00793	-1.12832	-1.05283	-0.977342	-0.901852	-0.830253	-0.759554	-0.688855	-0.715512	-0.842244	-0.968976	-1.09299
-6.87295	-1.06495	-0.932531	-0.716569	-0.500606	-0.284644	-0.208855	-0.137638	-0.0664206	0.0205265	0.116151	0.211775	0.278794	0.286544	0.294294	0.301983	0.245048	0.188155	0.131262	-0.0614501	-0.318772	-0.576093	-0.834243	-1.09387	-1.35351	-1.6034	-1.58284	-1.56228	-1.54172	-1.57449	-1.62897	-1.68344	-1.69824	-1.65148	-1.60472	-1.56479	-1.6186	-1.67241	-1.72622	-1.803	-1.88767	-1.97235	-2.02873	-2.04681	-2.0649	-2.07039	-1.96387	-1.85734	-1.75082	-1.70314
-7.13024	7.47185	7.45207	7.44871	7.44536	7.58386	7.82242	8.06097	8.24538	8.27756	8.30974	8.34192	8.36098	8.37917	8.39737	8.04872	7.47477	6.90083	6.40591	6.09931	5.79271	5.48612	5.55614	5.63716	5.71817	5.68975	5.6031	5.51644	5.48582	5.56959	5.65335	5.73665	5.72218	5.70771	5.69323	5.7049	5.72855	5.75219	5.73574	5.64862	5.5615	5.4712	5.30059	5.12998	4.95937	4.98103	5.07782	5.17461	5.2851	5.41659
-6.56791	-1.02078	-1.08461	-1.14844	-1.17454	-1.18953	-1.20451	-1.14068	-0.981831	-0.822988	-0.664207	-0.505849	-0.347491	-0.189133	-0.233694	-0.327229	-0.420763	-0.470847	-0.475092	-0.479337	-0.46682	-0.368037	-0.269254	-0.17047	-0.209949	-0.27601	-0.342071	-0.410959	-0.482459	-0.553959	-0.607533	-0.587501	-0.567468	-0.547436	-0.472072	-0.38858	-0.305087	-0.256348	-0.235704	-0.215061	-0.205991	-0.235882	-0.265773	-0.295664	-0.3456	-0.397637	-0.449675	-0.501046	-0.551948	-0.602849
-5.70709	-1.05221	-0.985708	-1.01366	-1.04161	-1.06955	-1.23386	-1.45404	-1.67423	-1.762	-1.63854	-1.51508	-1.38625	-1.1753	-0.964339	-0.753382	-0.717022	-0.742818	-0.768615	-0.887416	-1.13544	-1.38347	-1.5705	-1.17359	-0.77668	-0.379769	-0.253449	-0.207669	-0.161888	-0.0941563	0.000224737	0.0946057	0.193467	0.32292	0.452373	0.581826	0.590199	0.569016	0.547833	0.364634	0.00928804	-0.346058	-0.694762	-1.00883	-1.3229	-1.63696	-1.69465	-1.7024	-1.71014	-1.67517
-5.56434	1.64535	1.37367	1.10199	0.997188	1.13391	1.27064	1.38936	1.31357	1.23777	1.16197	1.15312	1.16476	1.1764	1.31483	1.61344	1.91206	2.18503	2.26606	2.34708	2.4281	2.61509	2.82958	3.04407	3.07826	2.91315	2.74804	2.5739	2.34905	2.1242	1.89935	1.72347	1.55784	1.39221	1.24497	1.11555	0.986123	0.854124	0.710719	0.567315	0.42391	0.219146	0.00441353	-0.210319	-0.2937	-0.265772	-0.237843	-0.0944434	0.464744	1.02393
-4.5751	-1.44164	-1.452	-1.44953	-1.44486	-1.44018	-1.44152	-1.44819	-1.45486	-1.44585	-1.37637	-1.30688	-1.2374	-1.16208	-1.08602	-1.00997	-0.960534	-0.931765	-0.902997	-0.878036	-0.865191	-0.852347	-0.839502	-0.902917	-0.973401	-1.04389	-1.07536	-1.0804	-1.08545	-1.0824	-1.05769	-1.03299	-1.00828	-0.893645	-0.774109	-0.654573	-0.626566	-0.652458	-0.67835	-0.661489	-0.547409	-0.433328	-0.319248	-0.395126	-0.474584	-0.554043	-0.627022	-0.696701	-0.766379	-0.839809
-7.8744	-1.73266	-1.78927	-1.83038	-1.87148	-1.91196	-1.95137	-1.99077	-2.027	-1.99279	-1.95858	-1.92437	-1.91184	-1.90778	-1.90372	-1.75771	-1.399	-1.04029	-0.724664	-0.930417	-1.13617	-1.34192	-1.48858	-1.61578	-1.74298	-1.77424	-1.68006	-1.58588	-1.49341	-1.41489	-1.33636	-1.25784	-1.23367	-1.22433	-1.215	-1.12758	-0.950897	-0.774215	-0.616147	-0.569947	-0.523747	-0.477546	-0.584328	-0.724984	-0.86564	-0.954073	-0.990233	-1.02639	-1.05904	-1.0752
-4.79482	-3.72725	-3.84982	-3.9724	-4.09497	-4.2896	-4.5101	-4.7306	-4.80163	-4.65927	-4.5169	-4.37271	-4.21059	-4.04847	-3.88635	-3.34855	-2.69792	-2.04729	-1.51876	-1.14247	-0.766174	-0.406507	-0.162029	0.0824498	0.326928	0.538216	0.741319	0.944422	0.920478	0.648845	0.377211	0.152402	0.174702	0.197002	0.219303	0.305625	0.404565	0.503504	0.701596	0.994409	1.28722	1.49734	1.36053	1.22371	1.0869	0.498542	-0.158163	-0.814869	-1.13274	-1.16728
-8.49642	1.25604	1.00112	0.686113	0.371105	0.0568104	-0.25506	-0.56693	-0.8788	-0.87831	-0.844501	-0.810693	-0.794044	-0.789585	-0.785126	-0.774321	-0.745524	-0.716727	-0.68793	-0.421195	-0.138404	0.144387	0.345092	0.495021	0.644949	0.738206	0.6953	0.652395	0.609489	0.547625	0.485174	0.422722	0.122585	-0.304979	-0.732543	-1.04387	-1.11602	-1.18816	-1.25927	-0.954736	-0.650333	-0.34593	-0.271171	-0.302425	-0.333679	-0.350103	-0.340188	-0.330273	-0.326669	-0.490679
-4.34027	-0.261518	-0.226001	-0.232173	-0.293556	-0.35494	-0.405583	-0.365916	-0.326249	-0.286581	-0.314944	-0.362234	-0.409523	-0.384966	-0.27721	-0.169454	-0.0904491	-0.188869	-0.287289	-0.385709	-0.405012	-0.406416	-0.407821	-0.374539	-0.306088	-0.237638	-0.182422	-0.190645	-0.198868	-0.207091	-0.23012	-0.255789	-0.281458	-0.259524	-0.195329	-0.131133	-0.138554	-0.422368	-0.706182	-0.989996	-1.41358	-1.85589	-2.29819	-2.46675	-2.42272	-2.37869	-2.34283	-2.33301	-2.32318	-2.31336
-12.1091	-1.24409	-1.31844	-1.49952	-1.6806	-1.79205	-1.71279	-1.63352	-1.55426	-1.50736	-1.46239	-1.41743	-1.31362	-1.17367	-1.03371	-0.974208	-1.1019	-1.22958	-1.35727	-1.30341	-1.24521	-1.18702	-1.13204	-1.07878	-1.02552	-0.883485	-0.564242	-0.244998	0.0741498	0.383706	0.693261	1.00282	1.16002	1.24744	1.33486	1.41601	1.48634	1.55668	1.62417	1.6284	1.63264	1.63688	1.56495	1.46326	1.36157	1.29185	1.27008	1.24831	1.22911	1.24098
-8.54639	-0.504043	-0.598326	-0.718365	-0.926662	-1.13496	-1.34326	-1.30524	-1.24045	-1.17567	-1.053	-0.888941	-0.724878	-0.628406	-0.725237	-0.822068	-0.918898	-1.02135	-1.12418	-1.22702	-1.28571	-1.3169	-1.34809	-1.36923	-1.366	-1.36277	-1.35954	-1.28432	-1.20675	-1.12917	-1.0875	-1.06524	-1.04297	-0.948847	-0.705778	-0.46271	-0.219953	-0.19847	-0.176974	-0.155477	-0.202608	-0.281661	-0.360715	-0.363933	-0.231493	-0.0990523	0.0287359	0.0268565	0.024977	0.0230976
-3.7399	-1.83807	-1.77781	-1.71755	-1.61996	-1.51899	-1.41801	-1.38706	-1.40416	-1.42126	-1.43446	-1.4373	-1.44015	-1.44299	-1.41588	-1.3872	-1.35853	-1.39798	-1.4781	-1.55822	-1.60159	-1.56205	-1.52251	-1.48297	-1.42427	-1.36525	-1.30623	-1.25942	-1.21893	-1.17843	-1.15165	-1.15143	-1.15122	-1.15207	-1.21653	-1.28099	-1.34544	-1.3003	-1.20649	-1.11268	-1.09516	-1.20557	-1.31598	-1.41661	-1.32973	-1.24286	-1.15598	-1.33723	-1.61984	-1.90245
-6.9661	0.904836	0.948356	0.997231	1.21046	1.42369	1.63693	1.69264	1.68327	1.67389	1.65125	1.60731	1.56336	1.50099	1.17233	0.843666	0.515003	0.445026	0.465572	0.486117	0.494791	0.486854	0.478918	0.4651	0.397083	0.329066	0.261049	0.460315	0.737649	1.01498	1.18962	1.23874	1.28786	1.3118	1.16881	1.02583	0.882838	0.907992	0.973328	1.03867	1.07384	1.07674	1.07964	1.06253	0.943522	0.824518	0.705514	0.557192	0.403299	0.249405
-10.7685	-0.710218	-0.50883	-0.448211	-0.6121	-0.775989	-0.926439	-0.871564	-0.81669	-0.761815	-0.69817	-0.631484	-0.564797	-0.554585	-0.622832	-0.691078	-0.748345	-0.700525	-0.652705	-0.604885	-0.726433	-0.896971	-1.06751	-1.14394	-1.10615	-1.06836	-1.03393	-1.02249	-1.01104	-0.999602	-0.825711	-0.61342	-0.401129	-0.294884	-0.301302	-0.307721	-0.317047	-0.34154	-0.366032	-0.390525	-0.431245	-0.47501	-0.518776	-0.577337	-0.649664	-0.72199	-0.774074	-0.74211	-0.710147	-0.678183
-2.15745	-2.20197	-2.33067	-2.45937	-2.20769	-1.93885	-1.67	-1.57813	-1.58893	-1.59973	-1.74363	-2.18526	-2.62689	-3.06853	-2.85797	-2.64081	-2.42364	-1.97674	-1.41463	-0.85253	-0.449067	-0.3507	-0.252333	-0.156589	-0.171584	-0.186579	-0.201574	-0.264307	-0.347579	-0.430851	-0.505186	-0.564643	-0.6241	-0.681872	-0.7114	-0.740927	-0.770455	-0.900138	-1.06642	-1.23271	-1.33119	-1.33148	-1.33176	-1.32954	-1.30188	-1.27422	-1.24656	-1.2416	-1.24359	-1.24558
-7.3354	0.480685	0.356442	0.218784	0.0811251	-0.0166764	-0.0885962	-0.160516	-0.232893	-0.306431	-0.37997	-0.453508	-0.516153	-0.578385	-0.640616	-0.664753	-0.667411	-0.67007	-0.62267	-0.466679	-0.310687	-0.154695	0.135637	0.42711	0.718583	0.671768	0.460307	0.248845	0.23534	0.591596	0.947852	1.28999	1.0757	0.861412	0.647124	0.496353	0.37206	0.247767	0.167218	0.157483	0.147748	0.141648	0.194669	0.24769	0.300711	0.320707	0.329037	0.337367	0.272222	0.103513
-9.54541	-0.802256	-0.810074	-0.817893	-0.825711	-0.856418	-0.890532	-0.924647	-0.883343	-0.780696	-0.678049	-0.595724	-0.582393	-0.569063	-0.555733	-0.308507	-0.0363232	0.235861	0.265836	0.123724	-0.0183892	-0.112074	-0.0684193	-0.0247641	0.0188911	-0.0762345	-0.180731	-0.285227	-0.285586	-0.221518	-0.157451	-0.159736	-0.321468	-0.4832	-0.644932	-0.991442	-1.34368	-1.69592	-1.75288	-1.6515	-1.55013	-1.37991	-1.06802	-0.756136	-0.4446	-0.253199	-0.0617766	0.129646	0.259176	0.360131
-7.86442	5.7929	6.03259	6.27229	6.51199	6.97092	7.5007	8.03048	8.37817	8.48632	8.59447	8.6906	8.68734	8.68409	8.68084	8.64259	8.59497	8.54736	8.46645	8.34722	8.22799	8.07301	7.70044	7.32787	6.9553	6.91693	6.95086	6.98479	7.01066	7.02841	7.04616	7.06078	7.06057	7.06035	7.06013	7.34948	7.68781	8.02615	8.18563	8.18738	8.18914	8.23154	8.4293	8.62706	8.82482	8.79797	8.74292	8.68787	8.67517	8.69516
-6.10246	0.498796	0.516933	0.512491	0.508049	0.516472	0.556797	0.597123	0.637448	0.650003	0.661652	0.673301	0.70222	0.740666	0.779112	0.794605	0.761439	0.728272	0.695244	0.798319	0.901318	1.00432	1.05643	1.08434	1.11225	1.12228	1.09966	1.07703	1.04849	0.855664	0.662835	0.470006	0.387443	0.349746	0.312049	0.224532	0.0580537	-0.108425	-0.249288	-0.0385203	0.172247	0.383015	0.47427	0.524395	0.57452	0.453419	0.095887	-0.261645	-0.58612	-0.616577
-9.51317	-0.769101	-0.77141	-0.684616	-0.597822	-0.535309	-0.577888	-0.620468	-0.663047	-0.839897	-1.03704	-1.23418	-1.28721	-1.21983	-1.15245	-1.1046	-1.12564	-1.14668	-1.16772	-1.09918	-1.02089	-0.942607	-0.948268	-1.01523	-1.08219	-1.13576	-1.15001	-1.16426	-1.17852	-0.892432	-0.585488	-0.278544	-0.244494	-0.384091	-0.523689	-0.579894	-0.429116	-0.278337	-0.127559	-0.186494	-0.25231	-0.318126	-0.350354	-0.364039	-0.377723	-0.391605	-0.405904	-0.420203	-0.434418	-0.339488
-2.68379	1.793	1.78785	1.76115	1.71492	1.66869	1.63763	1.66499	1.69236	1.71972	1.76912	1.82145	1.87379	1.7791	1.56798	1.35686	1.17103	1.06564	0.960245	0.854854	0.767953	0.682767	0.59758	0.383705	0.08086	-0.221985	-0.379633	-0.149231	0.0811716	0.311574	0.300201	0.275659	0.251118	0.228113	0.206033	0.183952	0.166795	0.160832	0.154868	0.148905	0.269848	0.39318	0.516513	0.560829	0.563998	0.567167	0.553026	0.505077	0.457128	0.409658
-4.77257	-0.358179	-0.303397	-0.248615	-0.270588	-0.359754	-0.44892	-0.513425	-0.48749	-0.461556	-0.435621	-0.430086	-0.427064	-0.424042	-0.393392	-0.341591	-0.289789	-0.250152	-0.247515	-0.244878	-0.242241	-0.23505	-0.227482	-0.219914	-0.204759	-0.184537	-0.164316	-0.145476	-0.130183	-0.114889	-0.0995951	-0.0956263	-0.0921708	-0.0887152	-0.0501482	0.00880116	0.0677505	0.0881088	0.024061	-0.0399868	-0.104035	-0.118607	-0.13267	-0.146732	-0.168705	-0.194646	-0.220587	-0.223092	-0.181481	-0.139869
-6.27183	0.234057	0.20151	0.175232	0.148954	0.130892	0.125843	0.120794	0.114445	0.0888025	0.0631595	0.0375165	0.0350066	0.0406607	0.0463149	0.0126379	-0.075311	-0.16326	-0.236752	-0.174508	-0.112263	-0.0500179	-0.0387972	-0.042619	-0.0464408	-0.0599464	-0.0851282	-0.11031	-0.133613	-0.144278	-0.154942	-0.165606	-0.140016	-0.105669	-0.0713233	-0.0341687	0.0059496	0.046068	0.0740782	0.0397244	0.00537055	-0.0289833	-0.0221686	-0.00743327	0.00730205	0.00211857	-0.0214742	-0.045067	-0.0513496	0.013486
-5.63925	-0.132656	-0.0592637	-0.0453422	-0.0642225	-0.0831028	-0.0904141	-0.0732059	-0.0559977	-0.0387834	-0.082047	-0.125509	-0.168971	-0.155814	-0.115728	-0.0756424	-0.0569705	-0.0774207	-0.0978708	-0.119315	-0.173107	-0.226899	-0.280691	-0.298113	-0.30074	-0.303367	-0.324423	-0.374681	-0.424939	-0.474995	-0.52203	-0.569066	-0.616102	-0.654801	-0.690632	-0.726463	-0.764958	-0.807132	-0.849306	-0.874615	-0.741359	-0.608103	-0.474847	-0.389303	-0.317439	-0.245574	-0.238394	-0.309244	-0.380095	-0.442667
-4.03248	-0.247248	-0.282336	-0.138245	0.00584612	0.149937	0.289987	0.4294	0.568812	0.653565	0.69265	0.731735	0.749176	0.690266	0.631356	0.572446	0.459934	0.341261	0.222589	0.194683	0.233053	0.271423	0.297411	0.287042	0.276672	0.266303	0.306725	0.350965	0.395205	0.423948	0.442831	0.461714	0.490319	0.543052	0.595785	0.648518	0.677122	0.704806	0.73249	0.713473	0.668674	0.623876	0.582612	0.548844	0.515077	0.481313	0.415152	0.348879	0.282605	0.285728
-6.82552	-0.277601	-0.335212	-0.392823	-0.450433	-0.374944	-0.260975	-0.147006	-0.101669	-0.139613	-0.177556	-0.202308	-0.140944	-0.0795796	-0.0182155	-0.0027606	0.00184821	0.00645702	-0.00339131	-0.0285936	-0.0537959	-0.0742734	-0.0710138	-0.0677542	-0.0644945	-0.0790454	-0.0969367	-0.114828	-0.0787441	0.00753872	0.0938215	0.176739	0.246127	0.315514	0.384901	0.321094	0.238298	0.155503	0.116788	0.113949	0.111111	0.105464	0.0905414	0.0756185	0.0606956	-0.0329683	-0.134572	-0.236176	-0.20787	-0.087201
-3.73194	-0.724229	-0.819486	-0.914742	-0.972451	-0.903902	-0.835353	-0.766805	-0.806335	-0.857173	-0.908011	-0.920281	-0.90534	-0.890399	-0.866619	-0.81799	-0.769362	-0.720734	-0.705612	-0.692687	-0.679762	-0.583613	-0.436345	-0.289077	-0.201026	-0.254117	-0.307208	-0.360299	-0.373308	-0.385146	-0.396983	-0.44456	-0.511157	-0.577753	-0.622843	-0.624013	-0.625183	-0.625925	-0.537462	-0.449	-0.360538	-0.372667	-0.431949	-0.491232	-0.527543	-0.523347	-0.519152	-0.515992	-0.539099	-0.562206
-9.39959	-1.57763	-1.60861	-1.81149	-2.02761	-2.24372	-2.35274	-2.39174	-2.43073	-2.42362	-2.30124	-2.17886	-2.05648	-1.84805	-1.6362	-1.42435	-1.2932	-1.20788	-1.12257	-1.04439	-0.981493	-0.918591	-0.85569	-0.93731	-1.01967	-1.10203	-1.16658	-1.22239	-1.27821	-1.41569	-1.70351	-1.99134	-2.2707	-2.25703	-2.24335	-2.22967	-2.12917	-1.99217	-1.85518	-1.8082	-1.9049	-2.00161	-2.07747	-1.83382	-1.59017	-1.34652	-1.20096	-1.09036	-0.979761	-0.839683
-9.42824	-0.97375	-0.822785	-0.67182	-0.520855	-0.627605	-0.761314	-0.895023	-0.953418	-0.957578	-0.961738	-0.95813	-0.932114	-0.906098	-0.880082	-0.822352	-0.762543	-0.702734	-0.593626	-0.453595	-0.313564	-0.181203	-0.067569	0.0460651	0.159699	0.159689	0.156361	0.153033	0.0189947	-0.186142	-0.391279	-0.529823	-0.529273	-0.528722	-0.528569	-0.610794	-0.693019	-0.775243	-0.693255	-0.534296	-0.375337	-0.30294	-0.386505	-0.470069	-0.549531	-0.52504	-0.500549	-0.476057	-0.538456	-0.635653
-6.60172	1.32438	1.38216	1.43993	1.38929	1.33073	1.27216	1.22941	1.19686	1.16431	1.10976	1.00108	0.892399	0.783718	0.767175	0.753968	0.740762	0.666478	0.558003	0.449529	0.403027	0.486923	0.570818	0.654776	0.62673	0.598546	0.570361	0.507069	0.426816	0.346563	0.282238	0.24681	0.211382	0.173589	0.0627701	-0.0480483	-0.158867	-0.208766	-0.233473	-0.25818	-0.248379	-0.184258	-0.120136	-0.0612408	-0.0780677	-0.0948946	-0.111721	-0.140866	-0.174325	-0.207784
-5.84231	-1.02819	-1.03588	-1.02352	-0.973166	-0.922809	-0.875846	-0.982907	-1.08997	-1.19703	-1.26487	-1.31612	-1.36736	-1.45427	-1.59969	-1.74511	-1.88391	-1.90832	-1.93272	-1.95713	-2.00042	-2.05049	-2.10057	-2.09642	-2.01484	-1.93326	-1.85271	-1.78282	-1.71292	-1.64303	-1.67929	-1.74745	-1.81562	-1.87228	-1.91461	-1.95695	-1.99218	-1.97594	-1.95969	-1.94344	-1.95282	-1.96852	-1.98423	-1.87867	-1.64079	-1.40291	-1.19263	-1.13374	-1.07484	-1.01594
-6.06329	-0.556236	-0.582142	-0.6238	-0.665458	-0.670954	-0.620365	-0.569776	-0.5229	-0.526855	-0.53081	-0.534766	-0.529913	-0.522032	-0.51415	-0.526393	-0.565844	-0.605295	-0.646605	-0.704419	-0.762233	-0.820047	-0.833644	-0.834572	-0.835501	-0.818037	-0.778838	-0.739638	-0.692747	-0.59632	-0.499893	-0.403466	-0.389804	-0.395497	-0.40119	-0.426168	-0.4711	-0.516031	-0.582074	-0.752993	-0.923912	-1.09483	-1.02182	-0.903597	-0.785374	-0.694637	-0.6288	-0.562964	-0.503719	-0.470719
-7.44869	0.23067	-0.0738225	-0.0879867	-0.0879867	-0.0879867	0.167802	0.570919	0.974036	1.25195	1.25195	1.25195	1.25195	1.2724	1.29313	1.31385	1.27057	1.19543	1.12029	1.08491	1.12543	1.16595	1.20366	1.10248	1.0013	0.900124	0.834165	0.783239	0.732313	0.68628	0.648337	0.610393	0.576602	0.617032	0.657462	0.697891	0.693002	0.671692	0.650381	0.629338	0.608679	0.58802	0.578762	0.690444	0.802127	0.913809	0.918491	0.890703	0.862916	0.843339
-7.89996	-0.956142	-0.852674	-0.722627	-0.59258	-0.462532	-0.459879	-0.505735	-0.551591	-0.630151	-0.757709	-0.885267	-0.994305	-0.894169	-0.794032	-0.693896	-0.719482	-0.785337	-0.851193	-0.771691	-0.502201	-0.232711	0.0129552	0.0743816	0.135808	0.197234	0.0448014	-0.164287	-0.373376	-0.458584	-0.40219	-0.345796	-0.298287	-0.302062	-0.305836	-0.30961	-0.384595	-0.474817	-0.56504	-0.641227	-0.703366	-0.765506	-0.81925	-0.834962	-0.850674	-0.866386	-0.658441	-0.413145	-0.167849	-0.106782
-0.966521	-1.26212	-1.25006	-1.33312	-1.41617	-1.444	-1.3349	-1.2258	-1.1167	-0.924039	-0.728647	-0.533255	-0.414727	-0.338603	-0.262479	-0.264136	-0.430681	-0.597226	-0.763521	-0.767917	-0.772316	-0.776715	-0.840499	-0.932536	-1.02457	-1.0842	-1.08461	-1.08502	-1.08138	-0.96532	-0.849256	-0.733192	-0.644743	-0.567528	-0.490314	-0.433262	-0.408169	-0.383075	-0.364181	-0.430382	-0.496582	-0.562783	-0.599481	-0.626026	-0.65257	-0.643173	-0.584147	-0.525121	-0.463575	-0.379617
-7.32941	-0.311542	-0.28308	-0.255273	-0.257144	-0.259014	-0.260885	-0.221881	-0.165161	-0.108442	-0.0648716	-0.0428757	-0.0208799	-0.00219601	-0.0406913	-0.0791866	-0.117682	-0.132547	-0.138708	-0.144869	-0.137315	-0.110176	-0.0830375	-0.0567827	-0.0397004	-0.0226182	-0.00553587	-0.0735585	-0.167873	-0.262188	-0.291805	-0.240741	-0.189676	-0.134765	-0.0519321	0.0309008	0.113734	0.234556	0.365046	0.495536	0.503602	0.378078	0.252555	0.121896	-0.0369193	-0.195734	-0.354549	-0.335852	-0.280878	-0.225903
-9.80358	-0.726935	-0.71465	-0.731984	-0.749319	-0.745234	-0.68803	-0.630825	-0.573621	-0.509694	-0.445548	-0.381402	-0.326284	-0.276148	-0.226011	-0.197727	-0.215768	-0.23381	-0.251767	-0.183944	-0.116172	-0.0483995	-0.0290041	-0.0326234	-0.0362426	-0.0528841	-0.0933218	-0.133759	-0.173209	-0.185195	-0.197182	-0.209169	-0.137869	-0.0326835	0.0725024	0.114403	0.0560012	-0.00240094	-0.061352	-0.127838	-0.194325	-0.260811	-0.197155	-0.0887093	0.0197363	0.100561	0.143247	0.185933	0.219687	0.173999
[truncated: 175 more rows]
[truncated: 251 more columns]

## Sheet: ext8e
Time around opto onset (secs):
[truncated: 191 more rows]
[truncated: 40 more columns]

## Sheet: ext8f
Time around opto onset (secs):
[truncated: 781 more rows]
[truncated: 251 more columns]

## Sheet: ext8g
Time around opto onset (secs):
[truncated: 231 more rows]
[truncated: 150 more columns]

## Sheet: ext8h
diam_before_opto(mm)	diam_after_opto(mm)
1.34863	1.58838
0.867196	0.834121
0.804223	0.806265
0.78128	0.877929
0.761893	0.711277
1.06301	1.09182
1.03194	1.01777
0.847534	0.795601
0.828177	0.772239
0.824324	0.790136
0.779409	0.694766
0.679632	0.730747
0.808408	0.796613
0.749119	0.732502
[truncated: 517 more rows]

## Sheet: ext8i
Time around opto onset (secs):
[truncated: 782 more rows]
[truncated: 150 more columns]

[truncated: 1 more sheets: ext8j]
