# Supplementary material for: A thalamic hub-and-spoke network enables visual perception during action by coordinating visuomotor dynamics
Source: Nat Neurosci. 2025 Feb 10;28(3):627–39. doi: 10.1038/s41593-025-01874-w (PMC11893466; doi:10.1038/s41593-025-01874-w)
Supplement: Supplementary file 2 — Vega_Zuniga_Fig1_SourceData.xlsx in zip file. Compendium of all data shown in the figures. If the data were too large, there is a direct reference to the ISTA repository. Vega_Zuniga_Fig2_SourceData.xlsx in zip file. Compendium of all data shown in the figures. If the data were too large, there is a direct reference to the ISTA repository. Vega_Zuniga_Fig3_SourceData.xlsx in zip file. Compendium of all data shown in the figures. If the data were too large, there is a direct reference to the ISTA repository. Vega_Zuniga_Fig4_SourceData.xlsx in zip file. Compendium of all data shown in the figures. If the data were too large, there is a direct reference to the ISTA repository. Vega_Zuniga_Fig5_SourceData.xlsx in zip file. Compendium of all data shown in the figures. If the data were too large, there is a direct reference to the ISTA repository. Vega_Zuniga_Fig6_SourceData.xlsx in zip file. Compendium of all data shown in the figures. If the data were too large, there is a direct reference to the ISTA repository. Vega_Zuniga_Fig7_SourceData.xlsx in zip file. Compendium of all data shown in the figures. If the data were too large, there is a direct reference to the ISTA repository. Vega_Zuniga_EDFig2_SourceData.xlsx in zip file. Statistical source data. Vega_Zuniga_EDFig3_SourceData.xlsx in zip file. Statistical source data. Vega_Zuniga_EDFig4_SourceData.xlsx in zip file. Statistical source data. Vega_Zuniga_EDFig5_SourceData.xlsx in zip file. Statistical source data. Vega_Zuniga_EDFig8_SourceData.xlsx in zip file. Statistical source data. [file 41593_2025_1874_MOESM2_ESM.zip › Vega_Zuniga_Fig1_SourceData.xlsx]

## Sheet: 1h
		EYFP	EYFP	EYFP	EYFP	Chrimson	Chrimson	Chrimson	M4	M4	M4	M4	M4	M4	ChR2_M3	ChR2_M3	ChR2_M3	ChR2_M3	ChR2_M3	ChR2_M3
Trace	Current	Ff Cell 1	Ff Cell 3	Ff Cell 4	Ff Cell 5	Ff cell 2	Ff cell3	Ff cell4	Ff cell1	Ff cell2	Ff cell 3	Ff cell4	Ff cell5	Ff cell6	Ff cell1	Ff cell2	Ff cell3	Ff cell4	Ff cell5	Ff cell6
1
2	-50
3	-40
4	-30
5	-20
6	-10
7	0
8	10		7				8						2		11
9	20	1	12		2	5	29						5		18	12				28
10	30	5	16		13	11	46		5				19	6	23	15	3		8	32
11	40	10	20		24	16	56		12	1		1	20	20	28	20	6		12	34
12	50	12	23	2	33	20	66	3	20	1		4	20	29	32	22	9		15	39
13	60	14	24	2	40	24	73	3	28	2	2	8	33	38	33	26	12		17	41
14	70	16	27	6	45	28	81	3	34	2	4	11	33	51	36	28	14		17	46
15	80	18	28	11	50	31	82	3	40	2	8	14	41	58	40	30	17		18	48
16	90	19	28	17	59	34		4	48		11	17	29	65	41	33	18	2	20	48
17	100	20	30	20	67	36			59		13	19	30	75	46	36	21	4	20	50
18	110	21		25	73				63		14	21	20	82	46	38	22	8	22	48
19	120	23		25	76				71		16	23	29	90	45	40	24	12	24	50
20	130			26	81				78		20	26	20	95	53	43	27	15	25	53
21	140			27	81				84		20	28		102	53	46	30	17	27	56
		1	2	3	4	5	6	7	8	9	10	11	12	13	14	15	16	17	18	19
		cell1 EYFP	cell3 EYFP	cell4 EYFP	cell5 EYFP	cell2 Chrim	cell3 Chrim	cell4 Chrim	cell1 M4	cell2 M4	cell3 M4	cell4 M4	cell5 M4	cell6 M4	cell1 M3	cell2 M3	cell3 M3	cell4 M3	cell5 M3	cell6 M3
	Rin	0.688571	1.18286	0.209317	0.532943	0.795597	0.820197	0.357491	0.421669	0.386817	0.384846	0.446517	0.87704	0.386811	0.803469	0.423729	0.807683	0.177046	0.381097	0.432489
	Tau	84.3475	238	17	38	103.399	13.715	10.7205	16.1793	11.5091	25.4035	22.7651	46.2797	12.4956	51.1091	31.1486	34.4054	14.2254	30.1213	24.7485
	Cm	122.496	201.298	81.5442	71.1054	129.964	16.7216	29.9881	38.3697	29.7533	66.0096	50.9837	52.7681	32.3041	63.6106	73.5107	42.5977	80.3487	79.0384	57.2235
	RMP	-70.259	-57.2324	-63.4214	-60.2944	-59.5023	-71.0913	-70.4596	-60.2133	-59.7139	-61.0303	-60.3283	-48.382	-60.1937	-55.9653	-56.3961	-58.2385	-60.7719	-61.7858	-60.2137
	FR	18	28	11	50	31	82	3	40	2	8	14	41	58	40	30	17		18	48

## Sheet: 1i
0	-57.40099152
0.0001	-57.44478519
0.0002	-57.46981015
0.0003	-57.48857886
0.0004	-57.42601647
0.0005	-57.42601647
0.0006	-57.51986006
0.0007	-57.56990997
0.0008	-57.55739749
0.0009	-57.62621612
1	-57.63247236
0.0011	-57.58242245
0.0012	-57.58867868
0.0013	-57.6074474
0.0014	-57.81390328
0.0015	-57.77010961
0.0016	-57.72631594
0.0017	-57.80139081
0.0018	-57.75134089
0.0019	-57.78887833
2	-57.83892824
0.0021	-57.74508466
0.0022	-57.69503474
0.0023	-57.87020943
0.0024	-57.71380346
0.0025	-57.80139081
0.0026	-57.73882842
0.0027	-57.76385337
0.0028	-57.77636585
0.0029	-57.78887833
3	-57.71380346
0.0031	-57.85144072
0.0032	-57.87020943
0.0033	-57.71380346
0.0034	-57.73257218
0.0035	-57.71380346
0.0036	-57.65124107
0.0037	-57.72631594
0.0038	-57.61995988
0.0039	-57.51360382
4	-57.65124107
0.0041	-57.50734758
0.0042	-57.51986006
0.0043	-57.6074474
0.0044	-57.63247236
0.0045	-57.47606638
0.0046	-57.60119116
0.0047	-57.43227271
0.0048	-57.68252227
0.0049	-57.67000979
5	-57.64498483
0.0051	-57.60119116
0.0052	-57.56365373
0.0053	-57.55739749
0.0054	-57.67626603
0.0055	-57.54488501
0.0056	-57.63247236
0.0057	-57.70754722
0.0058	-57.54488501
0.0059	-57.85769696
6	-57.81390328
0.0061	-57.63247236
0.0062	-57.82015952
0.0063	-57.76385337
0.0064	-57.82015952
0.0065	-57.66375355
0.0066	-57.73257218
0.0067	-57.85769696
0.0068	-57.71380346
0.0069	-57.9140031
7	-57.65749731
0.0071	-57.61995988
0.0072	-57.95154054
0.0073	-57.82641576
0.0074	-57.7200597
0.0075	-57.95154054
0.0076	-57.61995988
0.0077	-57.87020943
0.0078	-57.92651558
0.0079	-57.77636585
8	-57.97030925
0.0081	-57.79513457
0.0082	-57.69503474
0.0083	-57.89523439
0.0084	-57.73257218
0.0085	-57.73257218
0.0086	-57.87646567
0.0087	-57.77010961
0.0088	-57.80139081
0.0089	-57.89523439
9	-57.77636585
0.0091	-57.86395319
0.0092	-57.78887833
0.0093	-57.87646567
0.0094	-57.7200597
0.0095	-57.80764704
0.0096	-57.83892824
0.0097	-57.85144072
0.0098	-57.88897815
0.0099	-57.97030925
0.01	-57.77010961
0.0101	-57.83892824
0.0102	-57.75759713
0.0103	-57.92025934
0.0104	-57.92651558
0.0105	-57.78887833
0.0106	-57.75759713
0.0107	-57.85769696
0.0108	-57.77636585
0.0109	-57.92651558
11	-57.9140031
0.0111	-57.95154054
0.0112	-57.95779678
0.0113	-58.03912788
0.0114	-58.05164036
0.0115	-58.15174018
0.0116	-58.01410293
0.0117	-58.15174018
0.0118	-58.24558376
0.0119	-58.14548394
12	-58.28937744
0.0121	-58.20179009
0.0122	-58.20804633
0.0123	-58.26435248
0.0124	-58.33317111
0.0125	-58.27060872
0.0126	-58.35193982
0.0127	-58.29563368
0.0128	-58.15174018
0.0129	-58.24558376
13	-58.22681505
0.0131	-58.20804633
0.0132	-58.27060872
0.0133	-58.27060872
0.0134	-58.29563368
0.0135	-58.41450221
0.0136	-58.32691487
0.0137	-58.41450221
0.0138	-58.32691487
0.0139	-58.37070854
14	-58.40198974
0.0141	-58.37070854
0.0142	-58.41450221
0.0143	-58.45829589
0.0144	-58.19553385
0.0145	-58.50208956
0.0146	-58.49583332
0.0147	-58.48332084
0.0148	-58.49583332
0.0149	-58.48957708
15	-58.5083458
0.0151	-58.66475177
0.0152	-58.4770646
0.0153	-58.56465195
0.0154	-58.60218938
0.0155	-58.51460204
0.0156	-58.53337075
0.0157	-58.45203965
0.0158	-58.47080836
0.0159	-58.42701469
16	-58.46455212
0.0161	-58.59593314
0.0162	-58.57716442
0.0163	-58.57716442
0.0164	-58.6209581
0.0165	-58.45829589
0.0166	-58.56465195
0.0167	-58.5896769
0.0168	-58.30814615
0.0169	-58.72105792
17	-58.61470186
0.0171	-58.55839571
0.0172	-58.63972681
0.0173	-58.3957335
0.0174	-58.52711451
0.0175	-58.76485159
0.0176	-58.52085827
0.0177	-58.63347057
0.0178	-58.75859535
0.0179	-58.54588323
18	-58.76485159
0.0181	-58.85243893
0.0182	-58.5896769
0.0183	-58.80864526
0.0184	-58.61470186
0.0185	-58.48957708
0.0186	-58.68352048
0.0187	-58.57716442
0.0188	-58.53962699
0.0189	-58.68977672
19	-58.59593314
0.0191	-58.68977672
0.0192	-58.65849553
0.0193	-58.6209581
0.0194	-58.52711451
0.0195	-58.5083458
0.0196	-58.63347057
0.0197	-58.57090818
0.0198	-58.60844562
0.0199	-58.78987654
0.02	-58.68977672
0.0201	-58.77110783
0.0202	-58.65849553
0.0203	-58.60844562
0.0204	-58.60218938
0.0205	-58.66475177
0.0206	-58.64598305
0.0207	-58.62721433
0.0208	-58.67726425
0.0209	-58.60218938
21	-58.79613278
0.0211	-58.76485159
0.0212	-58.75859535
0.0213	-58.83367022
0.0214	-58.82115774
0.0215	-58.80864526
0.0216	-58.86495141
0.0217	-58.82741398
0.0218	-58.82115774
0.0219	-58.70854544
22	-58.75859535
0.0221	-58.77110783
0.0222	-58.63347057
0.0223	-58.67100801
0.0224	-58.71480168
0.0225	-58.53337075
0.0226	-58.56465195
0.0227	-58.51460204
0.0228	-58.4770646
0.0229	-58.4770646
23	-58.5083458
0.0231	-58.51460204
0.0232	-58.49583332
0.0233	-58.57716442
0.0234	-58.55213947
0.0235	-58.53962699
0.0236	-58.44578341
0.0237	-58.52711451
0.0238	-58.50208956
0.0239	-58.38322102
24	-58.48957708
0.0241	-58.37696478
0.0242	-58.30188991
0.0243	-58.37696478
0.0244	-58.26435248
0.0245	-58.32691487
0.0246	-58.38322102
0.0247	-58.32065863
0.0248	-58.2831212
0.0249	-58.33317111
25	-58.19553385
0.0251	-58.43327093
0.0252	-58.32065863
0.0253	-58.19553385
0.0254	-58.28937744
0.0255	-58.15174018
0.0256	-58.21430257
0.0257	-58.16425266
0.0258	-58.15799642
0.0259	-58.10169027
26	-57.98282173
0.0261	-57.83892824
0.0262	-57.86395319
0.0263	-57.87646567
0.0264	-57.78262209
0.0265	-57.60119116
0.0266	-57.6387286
0.0267	-57.78262209
0.0268	-57.64498483
0.0269	-57.78262209
27	-57.81390328
0.0271	-57.56990997
0.0272	-57.88897815
0.0273	-57.53237253
0.0274	-57.59493492
0.0275	-57.69503474
0.0276	-57.50734758
0.0277	-57.59493492
0.0278	-57.71380346
0.0279	-57.51360382
28	-57.69503474
0.0281	-57.6387286
0.0282	-57.3822228
0.0283	-57.58867868
0.0284	-57.55739749
0.0285	-57.45104143
0.0286	-57.53237253
0.0287	-57.55114125
0.0288	-57.41976024
0.0289	-57.50109134
29	-57.40724776
0.0291	-57.42601647
0.0292	-57.43852895
0.0293	-57.38847904
0.0294	-57.35719785
0.0295	-57.40724776
0.0296	-57.33842913
0.0297	-57.30714794
0.0298	-57.32591665
0.0299	-57.40099152
0.03	-57.22581683
0.0301	-57.2696105
0.0302	-57.32591665
0.0303	-57.1882794
0.0304	-57.19453564
0.0305	-56.95679856
0.0306	-56.99433599
0.0307	-57.06315462
0.0308	-56.99433599
0.0309	-57.03187343
31	-57.06941086
0.0311	-57.02561719
0.0312	-57.03187343
0.0313	-57.03812966
0.0314	-56.82541754
0.0315	-56.91300489
0.0316	-56.84418626
0.0317	-56.88172369
0.0318	-56.84418626
0.0319	-56.78162387
32	-56.80664883
0.0321	-56.79413635
0.0322	-56.85669874
0.0323	-56.84418626
0.0324	-56.70029277
0.0325	-56.73157396
0.0326	-56.68152405
0.0327	-56.78788011
0.0328	-56.79413635
0.0329	-56.84418626
33	-56.83167378
0.0331	-56.71280524
0.0332	-56.77536763
0.0333	-56.60644918
0.0334	-56.5126056
0.0335	-56.70654901
0.0336	-56.71906148
0.0337	-56.68778029
0.0338	-56.74408644
0.0339	-56.52511808
34	-56.80039259
0.0341	-56.79413635
0.0342	-56.76285516
0.0343	-56.91300489
0.0344	-56.7378302
0.0345	-56.91300489
0.0346	-56.99433599
0.0347	-56.88797993
0.0348	-56.75034268
0.0349	-56.95679856
35	-56.95054232
0.0351	-56.9317736
0.0352	-56.91300489
0.0353	-56.86921122
0.0354	-57.05689838
0.0355	-56.86295498
0.0356	-56.93802984
0.0357	-56.9317736
0.0358	-56.96931104
0.0359	-56.9630548
36	-56.88172369
0.0361	-57.03187343
0.0362	-56.90049241
0.0363	-56.88797993
0.0364	-56.98182352
0.0365	-56.90674865
0.0366	-56.88172369
0.0367	-56.91300489
0.0368	-56.65649909
0.0369	-56.80664883
37	-56.94428608
0.0371	-56.70654901
0.0372	-56.91300489
0.0373	-56.71906148
0.0374	-56.71906148
0.0375	-56.92551737
0.0376	-56.71280524
0.0377	-56.75659892
0.0378	-56.88172369
0.0379	-56.75034268
38	-56.82541754
0.0381	-56.97556728
0.0382	-56.72531772
0.0383	-56.9630548
0.0384	-56.98182352
0.0385	-56.74408644
0.0386	-56.9317736
0.0387	-56.75034268
0.0388	-56.80039259
0.0389	-56.98182352
39	-56.93802984
0.0391	-56.93802984
0.0392	-56.91300489
0.0393	-56.8504425
0.0394	-56.80039259
0.0395	-56.8191613
0.0396	-56.68152405
0.0397	-56.71906148
0.0398	-56.7378302
0.0399	-56.71906148
0.04	-56.83793002
0.0401	-56.8504425
0.0402	-56.68778029
0.0403	-56.71906148
0.0404	-56.68778029
0.0405	-56.66275533
0.0406	-56.72531772
0.0407	-56.76285516
0.0408	-56.6252179
0.0409	-56.72531772
41	-56.61270542
0.0411	-56.49383688
0.0412	-56.55014303
0.0413	-56.6252179
0.0414	-56.58768047
0.0415	-56.68778029
0.0416	-56.65024286
0.0417	-56.63773038
0.0418	-56.80039259
0.0419	-56.69403653
42	-56.71280524
0.0421	-56.73157396
0.0422	-56.56265551
0.0423	-56.64398662
0.0424	-56.64398662
0.0425	-56.56265551
0.0426	-56.58142423
0.0427	-56.53137432
0.0428	-56.46255569
0.0429	-56.48758065
43	-56.39373706
0.0431	-56.45629945
0.0432	-56.4312745
0.0433	-56.34368715
0.0434	-56.34994339
0.0435	-56.26235605
0.0436	-56.0934376
0.0437	-56.22481861
0.0438	-56.29989348
0.0439	-56.21856237
44	-56.35619963
0.0441	-56.19979366
0.0442	-56.14974375
0.0443	-56.23733109
0.0444	-56.09969384
0.0445	-56.11220631
0.0446	-56.24984357
0.0447	-56.08718136
0.0448	-56.24984357
0.0449	-56.18728118
45	-56.16225622
0.0451	-56.21230614
0.0452	-56.11846255
0.0453	-55.96831282
0.0454	-56.07466888
0.0455	-55.92451915
0.0456	-56.04964393
0.0457	-56.07466888
0.0458	-56.02461897
0.0459	-56.11220631
46	-56.12471879
0.0461	-55.99959401
0.0462	-55.93077539
0.0463	-55.9808253
0.0464	-55.99333778
0.0465	-55.91200667
0.0466	-55.89323795
0.0467	-56.03713145
0.0468	-55.83067557
0.0469	-55.96205658
47	-55.9808253
0.0471	-55.7243195
0.0472	-55.84944428
0.0473	-55.74934446
0.0474	-55.67426959
0.0475	-56.01836273
0.0476	-55.81190685
0.0477	-55.74308822
0.0478	-55.89949419
0.0479	-55.7556007
48	-55.89323795
0.0481	-55.89949419
0.0482	-55.66801335
0.0483	-55.88698171
0.0484	-55.84944428
0.0485	-55.7243195
0.0486	-55.96831282
0.0487	-55.76185694
0.0488	-55.82441933
0.0489	-55.84318804
49	-55.68052583
0.0491	-55.76811318
0.0492	-55.85570052
0.0493	-55.74934446
0.0494	-55.67426959
0.0495	-55.71180703
0.0496	-55.73683198
0.0497	-55.73057574
0.0498	-55.69929455
0.0499	-55.67426959
0.05	-55.52411986
0.0501	-55.56165729
0.0502	-55.58042601
0.0503	-55.58668225
0.0504	-55.52411986
0.0505	-55.55540106
0.0506	-55.62421968
0.0507	-55.50535114
0.0508	-55.51160738
0.0509	-55.58668225
51	-55.56165729
0.0511	-55.56791353
0.0512	-55.43653252
0.0513	-55.62421968
0.0514	-55.56165729
0.0515	-55.58042601
0.0516	-55.58042601
0.0517	-55.52411986
0.0518	-55.6429884
0.0519	-55.56165729
52	-55.50535114
0.0521	-55.59919473
0.0522	-55.6429884
0.0523	-55.59919473
0.0524	-55.51160738
0.0525	-55.6429884
0.0526	-55.65550088
0.0527	-55.68678207
0.0528	-55.56165729
0.0529	-55.76185694
53	-55.73683198
0.0531	-55.65550088
0.0532	-55.7556007
0.0533	-55.61170721
0.0534	-55.54288858
0.0535	-55.61796344
0.0536	-55.64924464
0.0537	-55.56165729
0.0538	-55.73057574
0.0539	-55.48032619
54	-55.54288858
0.0541	-55.56791353
0.0542	-55.57416977
0.0543	-55.68678207
0.0544	-55.40525132
0.0545	-55.35520141
0.0546	-55.4177638
0.0547	-55.24258911
0.0548	-55.38648261
0.0549	-55.34268893
55	-55.26761407
0.0551	-55.38648261
0.0552	-55.49283867
0.0553	-55.4177638
0.0554	-55.54914482
0.0555	-55.32392022
0.0556	-55.39273885
0.0557	-55.35520141
0.0558	-55.18628296
0.0559	-55.31766398
56	-55.23007663
0.0561	-55.36145765
0.0562	-55.42402004
0.0563	-55.20505168
0.0564	-55.46781371
0.0565	-55.23633287
0.0566	-55.21130792
0.0567	-55.32392022
0.0568	-55.09869562
0.0569	-55.28012655
57	-55.48032619
0.0571	-55.14248929
0.0572	-55.36145765
0.0573	-55.37397013
0.0574	-55.19879544
0.0575	-55.43027628
0.0576	-55.26135783
0.0577	-55.29889526
0.0578	-55.49909491
0.0579	-55.1112081
58	-55.14874553
0.0581	-55.15500177
0.0582	-55.04238947
0.0583	-55.1112081
0.0584	-55.24258911
0.0585	-55.00485204
0.0586	-55.07367066
0.0587	-54.98608332
0.0588	-54.91726469
0.0589	-55.03613323
59	-54.8547023
0.0591	-54.83593359
0.0592	-54.82342111
0.0593	-54.92352093
0.0594	-54.78588368
0.0595	-54.78588368
0.0596	-54.87347102
0.0597	-54.79213991
0.0598	-54.71706505
0.0599	-54.81090863
0.06	-54.84218983
0.0601	-54.81716487
0.0602	-54.64199018
0.0603	-54.66701514
0.0604	-54.59194027
0.0605	-54.59819651
0.0606	-54.74209
0.0607	-54.6607589
0.0608	-54.64199018
0.0609	-54.55440284
61	-54.62322147
0.0611	-54.57942779
0.0612	-54.65450266
0.0613	-54.67952762
0.0614	-54.52937788
0.0615	-54.56691532
0.0616	-54.69829633
0.0617	-54.55440284
0.0618	-54.5481466
0.0619	-54.57317155
62	-54.61070899
0.0621	-54.59819651
0.0622	-54.56691532
0.0623	-54.57942779
0.0624	-54.50435293
0.0625	-54.5481466
0.0626	-54.49809669
0.0627	-54.42302182
0.0628	-54.41676558
0.0629	-54.5481466
63	-54.58568403
0.0631	-54.52312164
0.0632	-54.54189036
0.0633	-54.49184045
0.0634	-54.42927806
0.0635	-54.4355343
0.0636	-54.30415328
0.0637	-54.22907842
0.0638	-54.24784713
0.0639	-54.04139125
64	-54.21656594
0.0641	-54.27287209
0.0642	-54.06015997
0.0643	-54.12272236
0.0644	-53.99134134
0.0645	-53.99759758
0.0646	-54.15400355
0.0647	-54.00385382
0.0648	-54.02262254
0.0649	-54.04764749
65	-53.96631639
0.0651	-53.903754
0.0652	-53.95380391
0.0653	-53.80365418
0.0654	-53.99134134
0.0655	-53.83493537
0.0656	-53.7598605
0.0657	-53.74734803
0.0658	-53.72232307
0.0659	-53.46581728
66	-53.46581728
0.0661	-53.44704856
0.0662	-53.47207352
0.0663	-53.35946122
0.0664	-53.16551781
0.0665	-53.00911184
0.0666	-52.99034312
0.0667	-53.09044295
0.0668	-52.98408689
0.0669	-53.10921166
67	-53.22182396
0.0671	-52.92778074
0.0672	-53.27813011
0.0673	-53.24684892
0.0674	-52.94654945
0.0675	-53.21556772
0.0676	-52.97783065
0.0677	-52.94029321
0.0678	-53.21556772
0.0679	-52.93403697
68	-53.04039303
0.0681	-53.40951113
0.0682	-53.12798038
0.0683	-53.26561763
0.0684	-53.30941131
0.0685	-53.13423662
0.0686	-53.32192378
0.0687	-53.29689883
0.0688	-53.12798038
0.0689	-53.17177405
69	-53.1467491
0.0691	-53.19679901
0.0692	-53.31566754
0.0693	-53.19054277
0.0694	-53.02162432
0.0695	-52.94029321
0.0696	-52.96531817
0.0697	-52.89649954
0.0698	-52.77137476
0.0699	-52.88398706
0.07	-52.72132485
0.0701	-52.71506861
0.0702	-52.64624999
0.0703	-52.72758109
0.0704	-52.70255614
0.0705	-52.65876246
0.0706	-52.5836876
0.0707	-52.62122503
0.0708	-52.5524064
0.0709	-52.50235649
71	-52.49610025
0.0711	-52.45230658
0.0712	-52.42728163
0.0713	-52.36471924
0.0714	-52.2458507
0.0715	-52.30841309
0.0716	-52.20831327
0.0717	-52.02688234
0.0718	-52.02688234
0.0719	-51.89550132
72	-51.76412031
0.0721	-51.85796389
0.0722	-51.73909535
0.0723	-51.72032664
0.0724	-51.81417022
0.0725	-51.77037655
0.0726	-51.70781416
0.0727	-51.74535159
0.0728	-51.73283911
0.0729	-51.6827892
73	-51.7140704
0.0731	-51.55140819
0.0732	-51.40125845
0.0733	-51.15726514
0.0734	-50.85070943
0.0735	-50.9257843
0.0736	-50.7005597
0.0737	-50.55666621
0.0738	-50.56917869
0.0739	-50.18754812
74	-50.10621701
0.0741	-49.98734847
0.0742	-49.70581772
0.0743	-49.46182441
0.0744	-49.25536853
0.0745	-48.82994428
0.0746	-48.36072637
0.0747	-47.36598439
0.0748	-41.89803163
0.0749	-25.70688547
75	3.103094473
0.0751	37.18082753
0.0752	36.51766621
0.0753	17.4361377
0.0754	-10.84831818
0.0755	-32.87027896
0.0756	-50.26262298
0.0757	-60.51659847
0.0758	-65.4965646
0.0759	-67.76757931
76	-68.49955925
0.0761	-68.68724642
0.0762	-68.68099018
0.0763	-68.26182218
0.0764	-68.0240851
0.0765	-67.11067423
0.0766	-66.44751291
0.0767	-65.99706371
0.0768	-65.3026212
0.0769	-64.63945988
77	-64.35792913
0.0771	-63.65097414
0.0772	-63.38195587
0.0773	-63.20052494
0.0774	-62.6624884
0.0775	-62.63746344
0.0776	-62.18075801
0.0777	-61.81163991
0.0778	-61.78661496
0.0779	-61.40498439
78	-61.29237209
0.0781	-61.24857842
0.0782	-60.95453519
0.0783	-60.87320408
0.0784	-60.8106417
0.0785	-60.46654856
0.0786	-60.43526736
0.0787	-60.36644874
0.0788	-60.08491799
0.0789	-60.14748038
79	-59.91599954
0.0791	-59.87220587
0.0792	-59.84718091
0.0793	-59.85969339
0.0794	-59.61570007
0.0795	-59.69703118
0.0796	-59.50308777
0.0797	-59.4592941
0.0798	-59.46555034
0.0799	-59.42801291
0.08	-59.48431906
0.0801	-59.50308777
0.0802	-59.39673171
0.0803	-59.18401959
0.0804	-59.10894473
0.0805	-59.11520097
0.0806	-58.95253876
0.0807	-59.01510114
0.0808	-59.00258867
0.0809	-59.1214572
81	-58.9275138
0.0811	-58.94002628
0.0812	-58.99007619
0.0813	-59.10268849
0.0814	-58.94002628
0.0815	-59.13396968
0.0816	-59.07140729
0.0817	-59.05263858
0.0818	-59.06515105
0.0819	-59.03386986
82	-58.98381995
0.0821	-58.91500132
0.0822	-58.95253876
0.0823	-58.88997637
0.0824	-58.97130747
0.0825	-58.91500132
0.0826	-58.92125756
0.0827	-58.83992646
0.0828	-58.80238902
0.0829	-58.76485159
83	-58.73982663
0.0831	-58.72105792
0.0832	-58.69603296
0.0833	-58.6209581
0.0834	-58.5083458
0.0835	-58.53337075
0.0836	-58.53962699
0.0837	-58.55213947
0.0838	-58.6209581
0.0839	-58.6209581
84	-58.62721433
0.0841	-58.5896769
0.0842	-58.38947726
0.0843	-58.46455212
0.0844	-58.38947726
0.0845	-58.33317111
0.0846	-58.47080836
0.0847	-58.27060872
0.0848	-58.34568359
0.0849	-58.41450221
85	-58.20804633
0.0851	-58.23932753
0.0852	-58.30188991
0.0853	-58.17676514
0.0854	-58.11420275
0.0855	-58.30188991
0.0856	-58.25184
0.0857	-58.34568359
0.0858	-58.20804633
0.0859	-58.16425266
86	-58.23932753
0.0861	-58.22055881
0.0862	-58.18302138
0.0863	-58.07040908
0.0864	-58.21430257
0.0865	-58.25184
0.0866	-58.13297146
0.0867	-58.22681505
0.0868	-57.98282173
0.0869	-58.06415284
87	-58.16425266
0.0871	-57.85144072
0.0872	-58.1392277
0.0873	-58.03287164
0.0874	-57.85769696
0.0875	-58.15799642
0.0876	-57.93277182
0.0877	-57.87646567
0.0878	-57.97030925
0.0879	-57.77010961
88	-57.85144072
0.0881	-57.96405302
0.0882	-57.71380346
0.0883	-57.82015952
0.0884	-57.84518448
0.0885	-57.69503474
0.0886	-57.93277182
0.0887	-57.82015952
0.0888	-57.75134089
0.0889	-57.75759713
89	-57.75759713
0.0891	-57.64498483
0.0892	-57.6074474
0.0893	-57.61995988
0.0894	-57.59493492
0.0895	-57.66375355
0.0896	-57.66375355
0.0897	-57.6074474
0.0898	-57.65124107
0.0899	-57.36345409
0.09	-57.46355391
0.0901	-57.41976024
0.0902	-57.46355391
0.0903	-57.53237253
0.0904	-57.57616621
0.0905	-57.50734758
0.0906	-57.51360382
0.0907	-57.53862877
0.0908	-57.43227271
0.0909	-57.51360382
91	-57.61995988
0.0911	-57.58867868
0.0912	-57.65749731
0.0913	-57.61995988
0.0914	-57.66375355
0.0915	-57.61995988
0.0916	-57.55739749
0.0917	-57.57616621
0.0918	-57.56990997
0.0919	-57.56990997
92	-57.56990997
0.0921	-57.56990997
0.0922	-57.68252227
0.0923	-57.6074474
0.0924	-57.67626603
0.0925	-57.65124107
0.0926	-57.61370364
0.0927	-57.50109134
0.0928	-57.61370364
0.0929	-57.51986006
93	-57.59493492
0.0931	-57.51986006
0.0932	-57.51360382
0.0933	-57.46355391
0.0934	-57.53237253
0.0935	-57.56990997
0.0936	-57.5261163
0.0937	-57.53862877
0.0938	-57.60119116
0.0939	-57.3822228
94	-57.64498483
0.0941	-57.58867868
0.0942	-57.54488501
0.0943	-57.6074474
0.0944	-57.42601647
0.0945	-57.46981015
0.0946	-57.61370364
0.0947	-57.48857886
0.0948	-57.54488501
0.0949	-57.61995988
95	-57.48857886
0.0951	-57.58867868
0.0952	-57.56990997
0.0953	-57.55739749
0.0954	-57.65749731
0.0955	-57.62621612
0.0956	-57.54488501
0.0957	-57.69503474
0.0958	-57.67626603
0.0959	-57.71380346
96	-57.57616621
0.0961	-57.70129098
0.0962	-57.76385337
0.0963	-57.65124107
0.0964	-57.97656549
0.0965	-57.65749731
0.0966	-57.80764704
0.0967	-57.92025934
0.0968	-57.76385337
0.0969	-57.82641576
97	-58.0578966
0.0971	-57.85144072
0.0972	-57.77636585
0.0973	-57.82015952
0.0974	-57.64498483
0.0975	-57.90149063
0.0976	-57.86395319
0.0977	-57.68877851
0.0978	-57.87020943
0.0979	-57.65749731
98	-57.69503474
0.0981	-57.87020943
0.0982	-57.65749731
0.0983	-57.82641576
0.0984	-57.77636585
0.0985	-57.73257218
0.0986	-57.80139081
0.0987	-57.82015952
0.0988	-57.66375355
0.0989	-57.92651558
99	-57.99533421
0.0991	-57.86395319
0.0992	-57.80764704
0.0993	-58.03287164
0.0994	-57.93902806
0.0995	-57.85769696
0.0996	-57.81390328
0.0997	-58.0266154
0.0998	-57.85144072
0.0999	-57.88897815
0.1	-57.9452843
0.1001	-58.00159045
0.1002	-57.99533421
0.1003	-57.87646567
0.1004	-57.90774687
0.1005	-57.92025934
0.1006	-57.82015952
0.1007	-57.89523439
0.1008	-57.84518448
0.1009	-57.87646567
101	-57.88897815
0.1011	-57.92025934
0.1012	-57.85144072
0.1013	-57.86395319
0.1014	-57.93902806
0.1015	-57.95154054
0.1016	-57.9452843
0.1017	-57.92025934
0.1018	-57.89523439
0.1019	-57.90149063
102	-57.85769696
0.1021	-57.89523439
0.1022	-57.79513457
0.1023	-57.81390328
0.1024	-57.88897815
0.1025	-57.75759713
0.1026	-57.85144072
0.1027	-57.80139081
0.1028	-57.82641576
0.1029	-57.70129098
103	-57.72631594
0.1031	-57.67000979
0.1032	-57.73882842
0.1033	-57.82641576
0.1034	-57.64498483
0.1035	-57.62621612
0.1036	-57.65749731
0.1037	-57.56365373
0.1038	-57.6074474
0.1039	-57.58242245
104	-57.66375355
0.1041	-57.73882842
0.1042	-57.48857886
0.1043	-57.6074474
0.1044	-57.53862877
0.1045	-57.4948351
0.1046	-57.67000979
0.1047	-57.59493492
0.1048	-57.51986006
0.1049	-57.58867868
105	-57.51360382
0.1051	-57.43852895
0.1052	-57.58867868
0.1053	-57.36971032
0.1054	-57.39473528
0.1055	-57.35719785
0.1056	-57.35719785
0.1057	-57.35094161
0.1058	-57.36345409
0.1059	-57.39473528
106	-57.26335426
0.1061	-57.3008917
0.1062	-57.35719785
0.1063	-57.21956059
0.1064	-57.38847904
0.1065	-57.43227271
0.1066	-57.24458555
0.1067	-57.43852895
0.1068	-57.11946077
0.1069	-57.2696105
107	-57.31966041
0.1071	-57.10694829
0.1072	-57.23832931
0.1073	-57.33842913
0.1074	-57.05064214
0.1075	-57.26335426
0.1076	-57.11320453
0.1077	-56.89423617
0.1078	-57.19453564
0.1079	-56.9317736
108	-56.73157396
0.1081	-57.0443859
0.1082	-56.80039259
0.1083	-56.71906148
0.1084	-56.94428608
0.1085	-56.72531772
0.1086	-56.75659892
0.1087	-56.86921122
0.1088	-56.71280524
0.1089	-56.76911139
109	-56.9317736
0.1091	-56.68778029
0.1092	-56.79413635
0.1093	-56.71280524
0.1094	-56.71906148
0.1095	-56.57516799
0.1096	-56.60644918
0.1097	-56.71906148
0.1098	-56.55639927
0.1099	-56.86921122
0.11	-56.71906148
0.1101	-56.6252179
0.1102	-56.64398662
0.1103	-56.71280524
0.1104	-56.8504425
0.1105	-56.8191613
0.1106	-56.76285516
0.1107	-56.82541754
0.1108	-56.58768047
0.1109	-56.60019294
111	-56.65024286
0.1111	-56.61896166
0.1112	-56.71906148
0.1113	-56.76911139
0.1114	-56.78788011
0.1115	-56.8504425
0.1116	-56.84418626
0.1117	-56.7378302
0.1118	-56.98182352
0.1119	-56.95679856
112	-56.97556728
0.1121	-56.93802984
0.1122	-57.00059223
0.1123	-57.01310471
0.1124	-57.08817958
0.1125	-57.06315462
0.1126	-57.10069205
0.1127	-57.0756671
0.1128	-57.03812966
0.1129	-57.09443581
113	-57.13822949
0.1131	-56.90674865
0.1132	-57.01936095
0.1133	-56.94428608
0.1134	-57.03187343
0.1135	-57.01310471
0.1136	-57.02561719
0.1137	-56.96931104
0.1138	-56.96931104
0.1139	-56.83793002
114	-57.00684847
0.1141	-56.99433599
0.1142	-56.8504425
0.1143	-57.01936095
0.1144	-56.96931104
0.1145	-56.95679856
0.1146	-57.06941086
0.1147	-56.98182352
0.1148	-56.95679856
0.1149	-57.11320453
115	-56.93802984
0.1151	-56.91300489
0.1152	-56.95679856
0.1153	-56.88797993
0.1154	-57.03812966
0.1155	-56.95679856
0.1156	-56.76285516
0.1157	-56.92551737
0.1158	-56.80039259
0.1159	-56.90049241
116	-56.73157396
0.1161	-56.76911139
0.1162	-56.86921122
0.1163	-56.84418626
0.1164	-56.94428608
0.1165	-57.00684847
0.1166	-56.70654901
0.1167	-56.91926113
0.1168	-56.83167378
0.1169	-56.82541754
117	-56.95679856
0.1171	-56.75034268
0.1172	-56.56265551
0.1173	-56.9317736
0.1174	-56.64398662
0.1175	-56.84418626
0.1176	-56.90049241
0.1177	-56.60019294
0.1178	-56.90049241
0.1179	-56.84418626
118	-56.58768047
0.1181	-56.98182352
0.1182	-56.74408644
0.1183	-56.88172369
0.1184	-56.96931104
0.1185	-56.84418626
0.1186	-56.95679856
0.1187	-56.91926113
0.1188	-56.76911139
0.1189	-56.81290507
119	-56.80039259
0.1191	-56.7378302
0.1192	-56.79413635
0.1193	-56.83167378
0.1194	-56.77536763
0.1195	-56.63147414
0.1196	-56.8191613
0.1197	-56.63773038
0.1198	-56.71280524
0.1199	-56.90049241
0.12	-56.78162387
0.1201	-56.75034268
0.1202	-56.75659892
0.1203	-56.6252179
0.1204	-56.71280524
0.1205	-56.56891175
0.1206	-56.58142423
0.1207	-56.6252179
0.1208	-56.71906148
0.1209	-56.69403653
121	-56.78788011
0.1211	-56.68778029
0.1212	-56.70654901
0.1213	-56.74408644
0.1214	-56.63773038
0.1215	-56.68152405
0.1216	-56.72531772
0.1217	-56.70029277
0.1218	-56.61896166
0.1219	-56.54388679
122	-56.40624954
0.1221	-56.68152405
0.1222	-56.70029277
0.1223	-56.57516799
0.1224	-56.53763056
0.1225	-56.49383688
0.1226	-56.51886184
0.1227	-56.52511808
0.1228	-56.46881193
0.1229	-56.50009312
123	-56.48758065
0.1231	-56.36245587
0.1232	-56.51886184
0.1233	-56.52511808
0.1234	-56.36871211
0.1235	-56.45004321
0.1236	-56.41876202
0.1237	-56.45629945
0.1238	-56.56265551
0.1239	-56.42501826
124	-56.40624954
0.1241	-56.53763056
0.1242	-56.38122458
0.1243	-56.41876202
0.1244	-56.26861229
0.1245	-56.32491843
0.1246	-56.46881193
0.1247	-56.42501826
0.1248	-56.42501826
0.1249	-56.56891175
125	-56.39373706
0.1251	-56.46255569
0.1252	-56.64398662
0.1253	-56.48758065
0.1254	-56.50009312
0.1255	-56.51886184
0.1256	-56.41250578
0.1257	-56.53763056
0.1258	-56.52511808
0.1259	-56.50634936
126	-56.5126056
0.1261	-56.56891175
0.1262	-56.60019294
0.1263	-56.55639927
0.1264	-56.53763056
0.1265	-56.70029277
0.1266	-56.41876202
0.1267	-56.6252179
0.1268	-56.45004321
0.1269	-56.41876202
127	-56.54388679
0.1271	-56.37496835
0.1272	-56.40624954
0.1273	-56.56265551
0.1274	-56.29363724
0.1275	-56.46881193
0.1276	-56.42501826
0.1277	-56.06841264
0.1278	-56.45004321
0.1279	-56.39373706
128	-56.34368715
0.1281	-56.42501826
0.1282	-56.24358733
0.1283	-56.28112476
0.1284	-56.41876202
0.1285	-56.2060499
0.1286	-56.23733109
0.1287	-56.35619963
0.1288	-56.04964393
0.1289	-56.11220631
129	-56.16225622
0.1291	-55.89949419
0.1292	-55.99333778
0.1293	-56.02461897
0.1294	-56.01836273
0.1295	-56.06841264
0.1296	-56.14974375
0.1297	-56.13723127
0.1298	-56.25609981
0.1299	-56.25609981
0.13	-56.16851246
0.1301	-56.0934376
0.1302	-56.1747687
0.1303	-56.11220631
0.1304	-56.18102494
0.1305	-56.15599999
0.1306	-56.13723127
0.1307	-56.07466888
0.1308	-56.08092512
0.1309	-56.09969384
131	-55.97456906
0.1311	-55.98708154
0.1312	-56.02461897
0.1313	-56.14348751
0.1314	-56.07466888
0.1315	-56.11846255
0.1316	-56.19979366
0.1317	-56.0934376
0.1318	-55.95580034
0.1319	-56.08718136
132	-56.1747687
0.1321	-56.28112476
0.1322	-56.24984357
0.1323	-56.18102494
0.1324	-56.19353742
0.1325	-56.18102494
0.1326	-56.10595007
0.1327	-56.26861229
0.1328	-56.22481861
0.1329	-56.25609981
133	-56.30614972
0.1331	-56.23107485
0.1332	-56.24984357
0.1333	-56.27486852
0.1334	-56.11846255
0.1335	-56.26235605
0.1336	-56.3186622
0.1337	-56.26235605
0.1338	-56.3999933
0.1339	-56.15599999
134	-56.15599999
0.1341	-56.33743091
0.1342	-56.21230614
0.1343	-56.29363724
0.1344	-56.23733109
0.1345	-56.0934376
0.1346	-56.33117467
0.1347	-56.3186622
0.1348	-56.15599999
0.1349	-56.3999933
135	-56.29363724
0.1351	-56.29989348
0.1352	-56.33117467
0.1353	-56.24358733
0.1354	-56.44378697
0.1355	-56.38122458
0.1356	-56.32491843
0.1357	-56.40624954
0.1358	-56.50634936
0.1359	-56.53137432
136	-56.4312745
0.1361	-56.52511808
0.1362	-56.47506817
0.1363	-56.51886184
0.1364	-56.72531772
0.1365	-56.59393671
0.1366	-56.52511808
0.1367	-56.74408644
0.1368	-56.61270542
0.1369	-56.66901157
137	-56.88172369
0.1371	-56.66275533
0.1372	-56.70029277
0.1373	-56.84418626
0.1374	-56.65649909
0.1375	-56.61896166
0.1376	-56.65649909
0.1377	-56.0621564
0.1378	-55.99333778
0.1379	-56.01836273
138	-55.76811318
0.1381	-55.90575043
0.1382	-55.77436942
0.1383	-55.58042601
0.1384	-55.77436942
0.1385	-55.67426959
0.1386	-55.58668225
0.1387	-55.78688189
0.1388	-55.59293849
0.1389	-55.69929455
139	-55.68052583
0.1391	-55.58042601
0.1392	-55.48032619
0.1393	-55.54914482
0.1394	-55.58042601
0.1395	-55.51160738
0.1396	-55.49283867
0.1397	-55.64924464
0.1398	-55.58042601
0.1399	-55.71806327
0.14	-55.71180703
0.1401	-55.77436942
0.1402	-55.83067557
0.1403	-55.76185694
0.1404	-55.67426959
0.1405	-55.65550088
0.1406	-55.71806327
0.1407	-55.76185694
0.1408	-55.61170721
0.1409	-55.68052583
141	-55.6429884
0.1411	-55.62421968
0.1412	-55.50535114
0.1413	-55.5303761
0.1414	-55.54288858
0.1415	-55.44278876
0.1416	-55.39899508
0.1417	-55.47406995
0.1418	-55.48658243
0.1419	-55.47406995
142	-55.40525132
0.1421	-55.32392022
0.1422	-55.31766398
0.1423	-55.23007663
0.1424	-55.08618314
0.1425	-54.9673146
0.1426	-54.90475221
0.1427	-54.90475221
0.1428	-54.92352093
0.1429	-54.97982708
143	-55.08618314
0.1431	-55.02362075
0.1432	-54.91726469
0.1433	-55.00485204
0.1434	-54.92352093
0.1435	-54.87972726
0.1436	-54.71080881
0.1437	-54.67952762
0.1438	-54.91100845
0.1439	-54.81090863
144	-54.81090863
0.1441	-54.81090863
0.1442	-54.72332129
0.1443	-54.69204009
0.1444	-54.69204009
0.1445	-54.78588368
0.1446	-54.84844606
0.1447	-54.81090863
0.1448	-54.92352093
0.1449	-54.94854589
145	-54.87347102
0.1451	-54.68578385
0.1452	-54.87347102
0.1453	-54.72332129
0.1454	-54.69829633
0.1455	-54.76085872
0.1456	-54.65450266
0.1457	-54.72957753
0.1458	-54.75460248
0.1459	-54.6294777
146	-54.78588368
0.1461	-54.71706505
0.1462	-54.81090863
0.1463	-54.82342111
0.1464	-54.87972726
0.1465	-54.76711496
0.1466	-54.86095854
0.1467	-54.82342111
0.1468	-54.74209
0.1469	-54.61696523
147	-54.83593359
0.1471	-54.74209
0.1472	-54.56065908
0.1473	-54.77962744
0.1474	-54.48558421
0.1475	-54.49809669
0.1476	-54.55440284
0.1477	-54.322922
0.1478	-54.51686541
0.1479	-54.50435293
148	-54.44804678
0.1481	-54.6607589
0.1482	-54.39799687
0.1483	-54.41676558
0.1484	-54.56691532
0.1485	-54.40425311
0.1486	-54.32917824
0.1487	-54.39799687
0.1488	-54.32917824
0.1489	-54.29789705
149	-54.39174063
0.1491	-54.322922
0.1492	-54.26661585
0.1493	-54.40425311
0.1494	-54.30415328
0.1495	-54.31040952
0.1496	-54.31666576
0.1497	-54.34794696
0.1498	-54.37297191
0.1499	-54.322922
0.15	-54.31666576
0.1501	-54.20405346
0.1502	-54.06641621
0.1503	-53.92252271
0.1504	-54.03513501
0.1505	-54.0976974
0.1506	-54.0163663
0.1507	-54.02262254
0.1508	-54.00385382
0.1509	-53.93503519
151	-54.11646612
0.1511	-54.1289786
0.1512	-54.0976974
0.1513	-54.07892869
0.1514	-54.20405346
0.1515	-54.04764749
0.1516	-54.22282218
0.1517	-54.1289786
0.1518	-54.24784713
0.1519	-54.35420319
152	-54.26035961
0.1521	-54.29789705
0.1522	-54.28538457
0.1523	-54.2415909
0.1524	-54.322922
0.1525	-54.41050934
0.1526	-54.31040952
0.1527	-54.24784713
0.1528	-54.25410337
0.1529	-54.16651603
153	-54.29789705
0.1531	-54.18528475
0.1532	-54.11020988
0.1533	-54.2103097
0.1534	-54.10395364
0.1535	-54.14149107
0.1536	-54.19154098
0.1537	-54.06015997
0.1538	-54.18528475
0.1539	-54.07267245
154	-54.06015997
0.1541	-54.26661585
0.1542	-54.10395364
0.1543	-54.17277227
0.1544	-54.2103097
0.1545	-54.12272236
0.1546	-54.2103097
0.1547	-54.14774731
0.1548	-54.06015997
0.1549	-54.10395364
155	-54.322922
0.1551	-54.2103097
0.1552	-54.27912833
0.1553	-54.17902851
0.1554	-54.16651603
0.1555	-54.14149107
0.1556	-54.10395364
0.1557	-54.16651603
0.1558	-54.29164081
0.1559	-54.26035961
156	-54.34169072
0.1561	-54.2415909
0.1562	-54.34169072
0.1563	-54.20405346
0.1564	-54.29164081
0.1565	-54.31040952
0.1566	-54.20405346
0.1567	-54.19154098
0.1568	-54.22282218
0.1569	-54.11020988
157	-54.24784713
0.1571	-54.12272236
0.1572	-54.0163663
0.1573	-54.2415909
0.1574	-54.09144116
0.1575	-54.26035961
0.1576	-54.34794696
0.1577	-54.17902851
0.1578	-54.48558421
0.1579	-54.49184045
158	-54.31040952
0.1581	-54.41676558
0.1582	-54.31666576
0.1583	-54.29789705
0.1584	-54.41676558
0.1585	-54.31666576
0.1586	-54.29164081
0.1587	-54.42927806
0.1588	-54.4355343
0.1589	-54.49184045
159	-54.42927806
0.1591	-54.48558421
0.1592	-54.50435293
0.1593	-54.59819651
0.1594	-54.47307173
0.1595	-54.4355343
0.1596	-54.50435293
0.1597	-54.44804678
0.1598	-54.51686541
0.1599	-54.49184045
0.16	-54.44804678
0.1601	-54.55440284
0.1602	-54.56065908
0.1603	-54.61696523
0.1604	-54.53563412
0.1605	-54.57317155
0.1606	-54.55440284
0.1607	-54.49184045
0.1608	-54.47307173
0.1609	-54.41050934
161	-54.61070899
0.1611	-54.5481466
0.1612	-54.60445275
0.1613	-54.64824642
0.1614	-54.64824642
0.1615	-54.74209
0.1616	-54.74209
0.1617	-54.70455257
0.1618	-54.65450266
0.1619	-54.71706505
162	-54.70455257
0.1621	-54.79213991
0.1622	-54.80465239
0.1623	-54.83593359
0.1624	-54.74209
0.1625	-54.77962744
0.1626	-54.71706505
0.1627	-54.7733712
0.1628	-54.76085872
0.1629	-54.68578385
163	-54.64199018
0.1631	-54.6294777
0.1632	-54.68578385
0.1633	-54.6607589
0.1634	-54.64824642
0.1635	-54.57942779
0.1636	-54.53563412
0.1637	-54.42927806
0.1638	-54.31040952
0.1639	-54.31666576
164	-54.2103097
0.1641	-54.39799687
0.1642	-54.15400355
0.1643	-54.19154098
0.1644	-54.24784713
0.1645	-54.16651603
0.1646	-54.28538457
0.1647	-54.35420319
0.1648	-54.23533466
0.1649	-54.30415328
165	-54.18528475
0.1651	-53.97882886
0.1652	-54.01011006
0.1653	-53.89124152
0.1654	-53.93503519
0.1655	-53.97882886
0.1656	-53.89124152
0.1657	-53.85996033
0.1658	-53.85996033
0.1659	-53.92252271
166	-53.91001024
0.1661	-53.84119161
0.1662	-54.04139125
0.1663	-53.87872904
0.1664	-53.78488546
0.1665	-53.76611674
0.1666	-53.48458599
0.1667	-53.66601692
0.1668	-53.71606683
0.1669	-53.59719829
167	-53.89124152
0.1671	-53.57217334
0.1672	-53.44704856
0.1673	-53.72232307
0.1674	-53.44079232
0.1675	-53.27187387
0.1676	-53.47832975
0.1677	-53.15300533
0.1678	-53.20931148
0.1679	-53.30315507
168	-53.0028556
0.1681	-53.10921166
0.1682	-53.19054277
0.1683	-52.9215245
0.1684	-53.18428653
0.1685	-53.06541799
0.1686	-52.9215245
0.1687	-53.20931148
0.1688	-53.13423662
0.1689	-53.15926157
169	-53.27813011
0.1691	-53.17803029
0.1692	-53.17177405
0.1693	-53.13423662
0.1694	-53.02788056
0.1695	-53.05290551
0.1696	-53.02162432
0.1697	-52.99034312
0.1698	-52.84019339
0.1699	-52.79014348
0.17	-52.8089122
0.1701	-52.49610025
0.1702	-52.60871255
0.1703	-52.5836876
0.1704	-52.5524064
0.1705	-52.63373751
0.1706	-52.57743136
0.1707	-52.6962999
0.1708	-52.70255614
0.1709	-52.5836876
171	-52.75260605
0.1711	-52.70255614
0.1712	-52.61496879
0.1713	-52.70255614
0.1714	-52.67753118
0.1715	-52.61496879
0.1716	-52.61496879
0.1717	-52.57117512
0.1718	-52.5524064
0.1719	-52.65250623
172	-52.50861273
0.1721	-52.57743136
0.1722	-52.54615016
0.1723	-52.52738145
0.1724	-52.53363769
0.1725	-52.56491888
0.1726	-52.6650187
0.1727	-52.52738145
0.1728	-52.60871255
0.1729	-52.51486897
173	-52.48984402
0.1731	-52.57743136
0.1732	-52.48984402
0.1733	-52.62122503
0.1734	-52.57117512
0.1735	-52.50861273
0.1736	-52.53989393
0.1737	-52.51486897
0.1738	-52.40225667
0.1739	-52.49610025
174	-52.42102539
0.1741	-52.57117512
0.1742	-52.47733154
0.1743	-52.40225667
0.1744	-52.54615016
0.1745	-52.32092557
0.1746	-52.37097548
0.1747	-52.46481906
0.1748	-52.42728163
0.1749	-52.55866264
175	-52.49610025
0.1751	-52.25836318
0.1752	-52.36471924
0.1753	-52.358463
0.1754	-52.23959446
0.1755	-52.37723172
0.1756	-52.29590061
0.1757	-52.42728163
0.1758	-52.39600043
0.1759	-52.32092557
176	-52.40225667
0.1761	-52.38974419
0.1762	-52.42728163
0.1763	-52.45856282
0.1764	-52.49610025
0.1765	-52.87147459
0.1766	-52.58994384
0.1767	-52.59620008
0.1768	-52.59620008
0.1769	-52.40225667
177	-52.50861273
0.1771	-52.53363769
0.1772	-52.358463
0.1773	-52.54615016
0.1774	-52.47733154
0.1775	-52.36471924
0.1776	-52.60871255
0.1777	-52.37097548
0.1778	-52.28338813
0.1779	-52.52112521
178	-52.03939482
0.1781	-52.15826336
0.1782	-52.27087566
0.1783	-51.9080138
0.1784	-52.14575088
0.1785	-52.07693225
0.1786	-51.99560115
0.1787	-52.28338813
0.1788	-52.22082574
0.1789	-52.19580079
179	-52.33969428
0.1791	-52.28338813
0.1792	-52.15826336
0.1793	-52.20205703
0.1794	-52.17077583
0.1795	-52.05816353
0.1796	-52.12698216
0.1797	-52.13949464
0.1798	-52.05816353
0.1799	-52.33343804
0.18	-52.25210694
0.1801	-52.13949464
0.1802	-52.13949464
0.1803	-52.10821344
0.1804	-51.94555123
0.1805	-52.03939482
0.1806	-51.89550132
0.1807	-52.00185738
0.1808	-51.8266827
0.1809	-51.70155792
181	-51.7954015
0.1811	-51.73909535
0.1812	-51.7954015
0.1813	-51.78288902
0.1814	-51.82042646
0.1815	-51.58894562
0.1816	-51.6014581
0.1817	-51.64525177
0.1818	-51.54515195
0.1819	-51.53889571
182	-51.4888458
0.1821	-51.54515195
0.1822	-51.55766443
0.1823	-51.42628341
0.1824	-51.49510204
0.1825	-51.6014581
0.1826	-51.43879589
0.1827	-51.51387075
0.1828	-51.51387075
0.1829	-51.47007708
183	-51.55766443
0.1831	-51.36372102
0.1832	-51.28238992
0.1833	-51.40751469
0.1834	-51.20731505
0.1835	-51.30115863
0.1836	-51.20105881
0.1837	-51.04465284
0.1838	-50.99460293
0.1839	-51.05090908
184	-50.77563457
0.1841	-50.78189081
0.1842	-50.77563457
0.1843	-50.60671612
0.1844	-50.68804722
0.1845	-50.68804722
0.1846	-50.93204054
0.1847	-51.06342156
0.1848	-50.86322191
0.1849	-50.90075935
185	-50.96332173
0.1851	-50.80691576
0.1852	-51.03214036
0.1853	-50.81942824
0.1854	-50.79440328
0.1855	-50.98209045
0.1856	-50.78814705
0.1857	-50.8444532
0.1858	-50.76312209
0.1859	-50.65676603
186	-50.52538501
0.1861	-50.60671612
0.1862	-50.64425355
0.1863	-50.66927851
0.1864	-50.75686585
0.1865	-50.83819696
0.1866	-50.7005597
0.1867	-50.71932842
0.1868	-50.72558466
0.1869	-50.54415373
187	-50.71932842
0.1871	-50.60045988
0.1872	-50.35021033
0.1873	-50.4753351
0.1874	-50.26887922
0.1875	-50.35646656
0.1876	-50.66927851
0.1877	-50.38149152
0.1878	-50.31892913
0.1879	-50.57543492
188	-50.36897904
0.1881	-50.3627228
0.1882	-50.30016042
0.1883	-50.0561671
0.1884	-50.23759803
0.1885	-50.24385427
0.1886	-50.11872949
0.1887	-50.31892913
0.1888	-50.25636674
0.1889	-50.03114214
189	-49.98734847
0.1891	-49.89350489
0.1892	-49.67453653
0.1893	-49.6369991
0.1894	-49.68079277
0.1895	-49.64325534
0.1896	-49.74335516
0.1897	-49.7496114
0.1898	-49.85596746
0.1899	-49.71207396
0.19	-49.53064304
0.1901	-49.19280614
0.1902	-49.0739376
0.1903	-49.09270632
0.1904	-48.89876291
0.1905	-48.77989437
0.1906	-48.56092601
0.1907	-48.5108761
0.1908	-48.62974464
0.1909	-48.50461986
191	-48.5421573
0.1911	-48.61097592
0.1912	-48.38575132
0.1913	-48.33570141
0.1914	-48.36072637
0.1915	-48.04165819
0.1916	-48.07919562
0.1917	-47.82268983
0.1918	-47.64751514
0.1919	-47.62874642
192	-47.40977806
0.1921	-47.05317245
0.1922	-46.90302272
0.1923	-46.37749865
0.1924	-45.19506951
0.1925	-38.07546969
0.1926	-20.90209402
0.1927	11.83054768
0.1928	38.03167602
0.1929	33.23939705
193	11.46142959
0.1931	-15.24019786
0.1932	-36.14854812
0.1933	-52.1332384
0.1934	-61.50508421
0.1935	-65.40897726
0.1936	-67.12944294
0.1937	-67.76132307
0.1938	-67.96152271
0.1939	-67.78634802
194	-67.48604856
0.1941	-67.02308688
0.1942	-66.46002538
0.1943	-65.77183911
0.1944	-65.35892735
0.1945	-64.77709713
0.1946	-64.25157307
0.1947	-63.77609891
0.1948	-63.13796255
0.1949	-62.73756326
195	-62.29337031
0.1951	-61.86794606
0.1952	-61.52385293
0.1953	-61.31739704
0.1954	-61.07340373
0.1955	-61.02961006
0.1956	-60.72305435
0.1957	-60.47906104
0.1958	-60.41024241
0.1959	-60.16624909
196	-59.97230569
0.1961	-59.88471834
0.1962	-59.56565016
0.1963	-59.54062521
0.1964	-59.39673171
0.1965	-59.41550043
0.1966	-59.24032574
0.1967	-59.0088449
0.1968	-59.2653507
0.1969	-58.97130747
197	-58.91500132
0.1971	-59.0401261
0.1972	-58.83367022
0.1973	-58.9275138
0.1974	-58.87120765
0.1975	-58.61470186
0.1976	-58.79613278
0.1977	-58.77110783
0.1978	-58.57090818
0.1979	-58.79613278
198	-58.59593314
0.1981	-58.43327093
0.1982	-58.6209581
0.1983	-58.40198974
0.1984	-58.47080836
0.1985	-58.56465195
0.1986	-58.43952717
0.1987	-58.48957708
0.1988	-58.48957708
0.1989	-58.30188991
199	-58.42075845
0.1991	-58.43327093
0.1992	-58.25184
0.1993	-58.33317111
0.1994	-58.34568359
0.1995	-58.27060872
0.1996	-58.13297146
0.1997	-58.15799642
0.1998	-58.18302138
0.1999	-58.07040908
[truncated: 68,001 more rows]

## Sheet: 1j
Light OFF	20 Hz
4.433642	0
2.27818	0
28.38127	0.558609
9.3	0
13.33333	0
8.333333	0

## Sheet: 1k
	Baseline	Bicuculline	Wash
0	4.5455075	-173.38225	92.861417
0.00005	4.5455075	-173.38225	92.861417
0.0001
0.00015
0.0002
0.00025	4.058808	-173.05132	92.866628
0.0003	4.058808	-173.05132	92.866628
0.00035
0.0004
0.00045
0.0005	3.9069933	-172.63211	93.20523
0.00055	3.9069933	-172.63211	93.20523
0.0006
0.00065
0.0007
0.00075	4.6794618	-173.12484	92.470719
0.0008	4.6794618	-173.12484	92.470719
0.00085
0.0009
0.00095
1	4.4160189	-172.98143	92.908303
0.00105	4.4160189	-172.98143	92.908303
0.0011
0.00115
0.0012
0.00125
0.0013	4.1481107	-173.07705	92.731185
0.00135
0.0014
0.00145
0.0015
0.00155	4.0230869	-173.31606	93.31463
0.0016
0.00165
0.0017
0.00175
0.0018	4.322251	-172.54755	92.741601
0.00185
0.0019
0.00195
2
0.00205	5.2465337	-172.86744	92.465513
0.0021
0.00215
0.0022
0.00225
0.0023	4.4428097	-172.41515	92.783281
0.00235
0.0024
0.00245
0.0025	4.8580672	-173.18	92.809324
0.00255	4.8580672	-173.18	92.809324
0.0026
0.00265
0.0027
0.00275	4.6571363	-172.88952	92.887462
0.0028	4.6571363	-172.88952	92.887462
0.00285
0.0029
0.00295
3	4.1213197	-172.70197	92.887464
0.00305	4.1213197	-172.70197	92.887464
0.0031
0.00315
0.0032
0.00325	4.4026234	-172.72403	93.231284
0.0033	4.4026234	-172.72403	93.231284
0.00335
0.0034
0.00345
0.0035	3.8757373	-172.51812	92.929141
0.00355	3.8757373	-172.51812	92.929141
0.0036
0.00365
0.0037
0.00375	4.8000204	-172.31589	92.585324
0.0038	4.8000204	-172.31589	92.585324
0.00385
0.0039
0.00395
4	4.4874609	-172.19453	92.340484
0.00405	4.4874609	-172.19453	92.340484
0.0041
0.00415
0.0042
0.00425	4.7241131	-172.53283	92.517602
0.0043	4.7241131	-172.53283	92.517602
0.00435
0.0044
0.00445
0.0045	4.4785307	-172.83067	92.918724
0.00455	4.4785307	-172.83067	92.918724
0.0046
0.00465
0.0047
0.00475
0.0048	4.1793666	-172.86745	92.627003
0.00485
0.0049
0.00495
5
0.00505	4.5187169	-173.07704	92.533234
0.0051
0.00515
0.0052
0.00525
0.0053	4.0364825	-172.53283	92.66867
0.00535
0.0054
0.00545
0.0055
0.00555	4.6258801	-172.73874	92.314438
0.0056
0.00565
0.0057
0.00575
0.0058	4.6482059	-173.24986	92.44988
0.00585
0.0059
0.00595
6
0.00605	4.5008565	-173.23515	92.548859
0.0061
0.00615
0.0062
0.00625
0.0063	4.8178809	-173.48155	92.632207
0.00635
0.0064
0.00645
0.0065
0.00655	5.0054168	-173.37857	92.611374
0.0066
0.00665
0.0067
0.00675
0.0068	4.1391804	-173.41167	92.809319
0.00685
0.0069
0.00695
7
0.00705	4.2374133	-173.16161	92.58011
0.0071
0.00715
0.0072
0.00725
0.0073	5.179557	-172.92259	92.152952
0.00735
0.0074
0.00745
0.0075
0.00755	4.5544378	-173.63229	92.392577
0.0076
0.00765
0.0077
0.00775
0.0078	4.4115536	-173.45579	92.439462
0.00785
0.0079
0.00795
8
0.00805	4.8446717	-173.04763	92.460306
0.0081
0.00815
0.0082
0.00825
0.0083	4.4204838	-173.54404	92.778067
0.00835
0.0084
0.00845
0.0085
0.00855	4.3892279	-173.19839	92.647837
0.0086
0.00865
0.0087
0.00875
0.0088	4.1882971	-173.23148	92.439462
0.00885
0.0089
0.00895
9
0.00905	4.2418786	-173.88234	92.434255
0.0091
0.00915
0.0092
0.00925
0.0093	4.4383445	-173.12854	92.923931
0.00935
0.0094
0.00945
0.0095
0.00955	4.9027184	-173.62864	93.002071
0.0096
0.00965
0.0097
0.00975
0.0098	4.5946242	-173.31608	93.028119
0.00985
0.0099
0.00995
0.01
0.01005	4.3222512	-173.74997	92.465506
0.0101
0.01015
0.0102
0.01025
0.0103	4.5633682	-173.1028	92.77807
0.01035
0.0104
0.01045
0.0105
0.01055	4.2508089	-173.16531	93.022907
0.0106
0.01065
0.0107
0.01075
0.0108	3.9471796	-173.6654	92.741598
0.01085
0.0109
0.01095
11
0.01105	3.6301548	-173.76835	92.99686
0.0111
0.01115
0.0112
0.01125
0.0113	3.1211296	-173.64335	92.877049
0.01135
0.0114
0.01145
0.0115
0.01155	4.0588078	-173.86395	92.736392
0.0116
0.01165
0.0117
0.01175
0.0118	3.6882015	-174.49276	93.173977
0.01185
0.0119
0.01195
12
0.01205	3.8087604	-173.92282	93.210439
0.0121
0.01215
0.0122
0.01225
0.0123	3.6926669	-173.98898	92.736391
0.01235
0.0124
0.01245
0.0125
0.01255	3.0809432	-172.80128	92.996862
0.0126
0.01265
0.0127
0.01275
0.0128	3.5542478	-173.13588	93.335471
0.01285
0.0129
0.01295
13
0.01305	2.768384	-173.57714	92.647839
0.0131
0.01315
0.0132
0.01325
0.0133	3.0898735	-173.7463	93.007284
0.01335
0.0134
0.01345
0.0135
0.01355	3.2729441	-173.59187	92.694716
0.0136
0.01365
0.0137
0.01375
0.0138	3.2148974	-173.32708	92.845789
0.01385
0.0139
0.01395
14
0.01405	3.5899686	-173.60288	93.142727
0.0141
0.01415
0.0142
0.01425
0.0143	3.1255946	-173.46681	92.897884
0.01435
0.0144
0.01445
0.0145
0.01455	2.7148023	-173.62495	92.830164
0.0146
0.01465
0.0147
0.01475
0.0148	3.9427143	-173.64701	93.064584
0.01485
0.0149
0.01495
15
0.01505	3.3220606	-173.47784	93.304213
0.0151
0.01515
0.0152
0.01525
0.0153	3.4560147	-173.17265	92.126905
0.01535
0.0154
0.01545
0.0155
0.01555	3.5095962	-174.02209	93.231275
0.0156
0.01565
0.0157
0.01575
0.0158	3.1881066	-174.00001	92.887462
0.01585
0.0159
0.01595
16
0.01605	3.2684791	-173.04395	93.720955
0.0161
0.01615
0.0162
0.01625
0.0163	2.9023378	-173.02557	93.038534
0.01635
0.0164
0.01645
0.0165
0.01655	3.0095011	-173.52199	93.278159
0.0166
0.01665
0.0167
0.01675
0.0168	3.4292238	-172.95571	92.632209
0.01685
0.0169
0.01695
17
0.01705	3.4470844	-173.09176	93.351092
0.0171
0.01715
0.0172
0.01725
0.0173	3.4604799	-173.12854	93.293789
0.01735
0.0174
0.01745
0.0175
0.01755	4.2463437	-173.41166	93.048953
0.0176
0.01765
0.0177
0.01775
0.0178	3.9203888	-173.25358	92.944767
0.01785
0.0179
0.01795
18	3.6301549	-172.76817	93.351091
0.01805	3.6301549	-172.76817	93.351091
0.0181
0.01815
0.0182
0.01825	4.6883921	-172.69093	92.512401
0.0183	4.6883921	-172.69093	92.512401
0.01835
0.0184
0.01845
0.0185	4.4696005	-172.77551	92.330067
0.01855	4.4696005	-172.77551	92.330067
0.0186
0.01865
0.0187
0.01875	4.5633681	-172.72038	91.866434
0.0188	4.5633681	-172.72038	91.866434
0.01885
0.0189
0.01895
19	4.7866251	-172.72772	91.762253
0.01905	4.7866251	-172.72772	91.762253
0.0191
0.01915
0.0192
0.01925	4.746439	-173.1984	90.913127
0.0193	4.746439	-173.1984	90.913127
0.01935
0.0194
0.01945
0.0195	4.6616014	-173.42638	91.600758
0.01955	4.6616014	-173.42638	91.600758
0.0196
0.01965
0.0197
0.01975	4.9964864	-173.16163	91.444476
0.0198	4.9964864	-173.16163	91.444476
0.01985
0.0199
0.01995
0.02	4.7866248	-172.61005	91.309038
0.02005	4.7866248	-172.61005	91.309038
0.0201
0.02015
0.0202
0.02025	4.4294142	-173.37859	91.31946
0.0203	4.4294142	-173.37859	91.31946
0.02035
0.0204
0.02045
0.0205	4.652671	-173.34914	91.423645
0.02055	4.652671	-173.34914	91.423645
0.0206
0.02065
0.0207
0.02075	5.4787209	-172.68359	91.293414
0.0208	5.4787209	-172.68359	91.293414
0.02085
0.0209
0.02095
21	5.3045808	-172.74242	91.095459
0.02105	5.3045808	-172.74242	91.095459
0.0211
0.02115
0.0212
0.02125	5.2911851	-172.64684	91.569506
0.0213	5.2911851	-172.64684	91.569506
0.02135
0.0214
0.02145
0.0215	5.7957457	-172.62107	91.777884
0.02155	5.7957457	-172.62107	91.777884
0.0216
0.02165
0.0217
0.02175	5.3045806	-172.5071	91.392389
0.0218	5.3045806	-172.5071	91.392389
0.02185
0.0219
0.02195
22	5.9252348	-172.52179	91.835181
0.02205	5.9252348	-172.52179	91.835181
0.0221
0.02215
0.0222
0.02225	6.2913755	-173.04028	91.600763
0.0223	6.2913755	-173.04028	91.600763
0.02235
0.0224
0.02245
0.0225	6.0681186	-173.57348	91.314249
0.02255	6.0681186	-173.57348	91.314249
0.0226
0.02265
0.0227
0.02275	6.3985387	-172.45193	91.814348
0.0228	6.3985387	-172.45193	91.814348
0.02285
0.0229
0.02295
23	5.4072789	-172.79757	91.600763
0.02305	5.4072789	-172.79757	91.600763
0.0231
0.02315
0.0232
0.02325	5.4474649	-172.98144	91.652855
0.0233	5.4474649	-172.98144	91.652855
0.02335
0.0234
0.02345
0.0235	5.8359317	-172.23131	91.496573
0.02355	5.8359317	-172.23131	91.496573
0.0236
0.02365
0.0237
0.02375	5.9341645	-173.08072	91.282998
0.0238	5.9341645	-173.08072	91.282998
0.02385
0.0239
0.02395
24	5.8582574	-173.20944	91.465321
0.02405	5.8582574	-173.20944	91.465321
0.0241
0.02415
0.0242
0.02425	6.1484914	-172.8123	91.251738
0.0243	6.1484914	-172.8123	91.251738
0.02435
0.0244
0.02445
0.0245	5.4965817	-172.95203	91.09546
0.02455	5.4965817	-172.95203	91.09546
0.0246
0.02465
0.0247
0.02475	5.6885826	-173.06602	91.46011
0.0248	5.6885826	-173.06602	91.46011
0.02485
0.0249
0.02495
25	5.3715575	-172.83436	91.408013
0.02505	5.3715575	-172.83436	91.408013
0.0251
0.02515
0.0252
0.02525	5.9207693	-172.9888	91.762252
0.0253	5.9207693	-172.9888	91.762252
0.02535
0.0254
0.02545
0.0255	5.6305359	-173.42272	91.647649
0.02555	5.6305359	-173.42272	91.647649
0.0256
0.02565
0.0257
0.02575	5.340302	-173.3418	90.954809
0.0258	5.340302	-173.3418	90.954809
0.02585
0.0259
0.02595
26	5.7466291	-173.05131	91.324666
0.02605	5.7466291	-173.05131	91.324666
0.0261
0.02615
0.0262
0.02625	5.5189072	-173.14324	91.408017
0.0263	5.5189072	-173.14324	91.408017
0.02635
0.0264
0.02645
0.0265	5.0277425	-172.88952	91.762253
0.02655	5.0277425	-172.88952	91.762253
0.0266
0.02665
0.0267
0.02675	5.0991844	-172.95201	92.13211
0.0268	5.0991844	-172.95201	92.13211
0.02685
0.0269
0.02695
27	4.6973225	-173.26461	91.814342
0.02705	4.6973225	-173.26461	91.814342
0.0271
0.02715
0.0272
0.02725	4.8759278	-173.24253	91.178803
0.0273	4.8759278	-173.24253	91.178803
0.02735
0.0274
0.02745
0.0275	5.8448622	-173.54405	91.324664
0.02755	5.8448622	-173.54405	91.324664
0.0276
0.02765
0.0277
0.02775	5.1215102	-172.98514	91.887271
0.0278	5.1215102	-172.98514	91.887271
0.02785
0.0279
0.02795
28	5.11258	-173.26824	91.803928
0.02805	5.11258	-173.26824	91.803928
0.0281
0.02815
0.0282
0.02825	5.2554642	-172.91157	91.371548
0.0283	5.2554642	-172.91157	91.371548
0.02835
0.0284
0.02845
0.0285	4.5946242	-173.54772	92.08523
0.02855	4.5946242	-173.54772	92.08523
0.0286
0.02865
0.0287
0.02875	4.7375086	-173.9706	91.882066
0.0288	4.7375086	-173.9706	91.882066
0.02885
0.0289
0.02895
29	5.0232773	-174.44128	91.960208
0.02905	5.0232773	-174.44128	91.960208
0.0291
0.02915
0.0292
0.02925	4.7687644	-174.68396	92.262346
0.0293	4.7687644	-174.68396	92.262346
0.02935
0.0294
0.02945
0.0295	4.349042	-174.34199	91.783089
0.02955	4.349042	-174.34199	91.783089
0.0296
0.02965
0.0297
0.02975	4.3177857	-174.82737	92.679092
0.0298	4.3177857	-174.82737	92.679092
0.02985
0.0299
0.02995
0.03	4.5678334	-174.6472	92.845789
0.03005	4.5678334	-174.6472	92.845789
0.0301
0.03015
0.0302
0.03025	3.6480154	-174.6803	92.720769
0.0303	3.6480154	-174.6803	92.720769
0.03035
0.0304
0.03045
0.0305	4.2686694	-174.78326	92.543646
0.03055	4.2686694	-174.78326	92.543646
0.0306
0.03065
0.0307
0.03075	4.7776946	-174.62513	93.184394
0.0308	4.7776946	-174.62513	93.184394
0.03085
0.0309
0.03095
31	4.6660666	-174.32361	93.132307
0.03105	4.6660666	-174.32361	93.132307
0.0311
0.03115
0.0312
0.03125	4.2820645	-174.28317	92.960391
0.0313	4.2820645	-174.28317	92.960391
0.03135
0.0314
0.03145
0.0315	4.5097862	-174.82739	92.496766
0.03155	4.5097862	-174.82739	92.496766
0.0316
0.03165
0.0317
0.03175	3.8310863	-174.77591	93.439652
0.0318	3.8310863	-174.77591	93.439652
0.03185
0.0319
0.03195
32	3.8757374	-174.55527	93.481327
0.03205	3.8757374	-174.55527	93.481327
0.0321
0.03215
0.0322
0.03225	3.8935979	-174.35302	92.548863
0.0323	3.8935979	-174.35302	92.548863
0.03235
0.0324
0.03245
0.0325	4.393693	-173.73528	93.080213
0.03255	4.393693	-173.73528	93.080213
0.0326
0.03265
0.0327
0.03275	4.3043903	-174.1802	93.205237
0.0328	4.3043903	-174.1802	93.205237
0.03285
0.0329
0.03295
33	3.728388	-174.67663	93.403188
0.03305	3.728388	-174.67663	93.403188
0.0331
0.03315
0.0332
0.03325	4.3669023	-173.79042	93.413605
0.0333	4.3669023	-173.79042	93.413605
0.03335
0.0334
0.03345
0.0335	3.3622469	-173.84925	93.580307
0.03355	3.3622469	-173.84925	93.580307
0.0336
0.03365
0.0337
0.03375	3.4783404	-173.87131	92.658253
0.0338	3.4783404	-173.87131	92.658253
0.03385
0.0339
0.03395
34	3.9605752	-174.01106	93.121882
0.03405	3.9605752	-174.01106	93.121882
0.0341
0.03415
0.0342
0.03425	3.8846678	-173.71319	93.403195
0.0343	3.8846678	-173.71319	93.403195
0.03435
0.0344
0.03445
0.0345	3.7864346	-173.69849	93.101046
0.03455	3.7864346	-173.69849	93.101046
0.0346
0.03465
0.0347
0.03475	3.5587128	-173.73894	93.04895
0.0348	3.5587128	-173.73894	93.04895
0.03485
0.0349
0.03495
35	3.5810384	-173.55875	93.424021
0.03505	3.5810384	-173.55875	93.424021
0.0351
0.03515
0.0352
0.03525	3.8712721	-173.48522	92.824957
0.0353	3.8712721	-173.48522	92.824957
0.03535
0.0354
0.03545
0.0355	3.2506185	-173.68745	93.674075
0.03555	3.2506185	-173.68745	93.674075
0.0356
0.03565
0.0357
0.03575	3.7105273	-173.57346	93.189603
0.0358	3.7105273	-173.57346	93.189603
0.03585
0.0359
0.03595
36	3.8534116	-173.72056	93.392769
0.03605	3.8534116	-173.72056	93.392769
0.0361
0.03615
0.0362
0.03625	2.9425243	-173.43005	93.189607
0.0363	2.9425243	-173.43005	93.189607
0.03635
0.0364
0.03645
0.0365	3.5810387	-174.26846	93.674073
0.03655	3.5810387	-174.26846	93.674073
0.0366
0.03665
0.0367
0.03675	3.7149924	-174.11401	93.429234
0.0368	3.7149924	-174.11401	93.429234
0.03685
0.0369
0.03695
37	3.5899686	-173.86764	93.41361
0.03705	3.5899686	-173.86764	93.41361
0.0371
0.03715
0.0372
0.03725	3.366712	-173.66908	93.424027
0.0373	3.366712	-173.66908	93.424027
0.03735
0.0374
0.03745
0.0375	4.0945291	-173.54773	93.267741
0.03755	4.0945291	-173.54773	93.267741
0.0376
0.03765
0.0377
0.03775	3.9784353	-173.47049	92.793692
0.0378	3.9784353	-173.47049	92.793692
0.03785
0.0379
0.03795
38	4.2150875	-173.33078	92.830166
0.03805	4.2150875	-173.33078	92.830166
0.0381
0.03815
0.0382
0.03825	4.5856938	-173.39696	92.965609
0.0383	4.5856938	-173.39696	92.965609
0.03835
0.0384
0.03845
0.0385	4.9339743	-173.57346	93.36151
0.03855	4.9339743	-173.57346	93.36151
0.0386
0.03865
0.0387
0.03875	4.3490417	-173.17265	93.090628
0.0388	4.3490417	-173.17265	93.090628
0.03885
0.0389
0.03895
39	4.0722035	-173.78306	92.387364
0.03905	4.0722035	-173.78306	92.387364
0.0391
0.03915
0.0392
0.03925	4.8134158	-173.63598	92.580114
0.0393	4.8134158	-173.63598	92.580114
0.03935
0.0394
0.03945
0.0395	4.2909949	-173.37858	92.048762
0.03955	4.2909949	-173.37858	92.048762
0.0396
0.03965
0.0397
0.03975	4.8625322	-172.9079	92.845794
0.0398	4.8625322	-172.9079	92.845794
0.03985
0.0399
0.03995
0.04	5.094719	-173.00352	92.788488
0.04005	5.094719	-173.00352	92.788488
0.0401
0.04015
0.0402
0.04025	4.5633681	-173636	92.496769
0.0403	4.5633681	-173636	92.496769
0.04035
0.0404
0.04045
0.0405	5.3313714	-173.49255	92.830155
0.04055	5.3313714	-173.49255	92.830155
0.0406
0.04065
0.0407
0.04075	4.8357418	-173.51462	92.100853
0.0408	4.8357418	-173.51462	92.100853
0.04085
0.0409
0.04095
41	5.0589986	-173.4705	92.340482
0.04105	5.0589986	-173.4705	92.340482
0.0411
0.04115
0.0412
0.04125	6.175282	-173.52566	92.111278
0.0413	6.175282	-173.52566	92.111278
0.04135
0.0414
0.04145
0.0415	5.6573264	-173.52565	93.085416
0.04155	5.6573264	-173.52565	93.085416
0.0416
0.04165
0.0417
0.04175	6.0056069	-172.81229	92.767653
0.0418	6.0056069	-172.81229	92.767653
0.04185
0.0419
0.04195
42	5.6037447	-172.98513	92.382157
0.04205	5.6037447	-172.98513	92.382157
0.0421
0.04215
0.0422
0.04225	6.3315615	-172.7608	92.152952
0.0423	6.3315615	-172.7608	92.152952
0.04235
0.0424
0.04245
0.0425	5.7332335	-173.0991	92.418627
0.04255	5.7332335	-173.0991	92.418627
0.0426
0.04265
0.0427
0.04275	5.9163044	-173.1506	92.481135
0.0428	5.9163044	-173.1506	92.481135
0.04285
0.0429
0.04295
43	5.5903494	-172.70198	92.590532
0.04305	5.5903494	-172.70198	92.590532
0.0431
0.04315
0.0432
0.04325	6.0815143	-173.16898	92.653052
0.0433	6.0815143	-173.16898	92.653052
0.04335
0.0434
0.04345
0.0435	6.934355	-172.91158	92.366535
0.04355	6.934355	-172.91158	92.366535
0.0436
0.04365
0.0437
0.04375	6.7602149	-173.1322	92.403005
0.0438	6.7602149	-173.1322	92.403005
0.04385
0.0439
0.04395
44	6.4878417	-172.91157	92.694721
0.04405	6.4878417	-172.91157	92.694721
0.0441
0.04415
0.0442
0.04425	6.1350961	-173.35652	92.257138
0.0443	6.1350961	-173.35652	92.257138
0.04435
0.0444
0.04445
0.0445	6.5771444	-173.31973	92.877046
0.04455	6.5771444	-173.31973	92.877046
0.0446
0.04465
0.0447
0.04475	6.211003	-173.23148	92.793699
0.0448	6.211003	-173.23148	92.793699
0.04485
0.0449
0.04495
45	6.3047709	-173.21309	92.251932
0.04505	6.3047709	-173.21309	92.251932
0.0451
0.04515
0.0452
0.04525	6.0323978	-173294	92.923935
0.0453	6.0323978	-173294	92.923935
0.04535
0.0454
0.04545
0.0455	6.0725837	-173.19839	92.189417
0.04555	6.0725837	-173.19839	92.189417
0.0456
0.04565
0.0457
0.04575	5.7778851	-173.52935	92.809327
0.0458	5.7778851	-173.52935	92.809327
0.04585
0.0459
0.04595
46	5.8448621	-173.51462	92.288388
0.04605	5.8448621	-173.51462	92.288388
0.0461
0.04615
0.0462
0.04625	5.8403969	-173.94486	92.481132
0.0463	5.8403969	-173.94486	92.481132
0.04635
0.0464
0.04645
0.0465	6.0815142	-173.47052	92.642632
0.04655	6.0815142	-173.47052	92.642632
0.0466
0.04665
0.0467
0.04675	5.6885822	-173.26827	92.574905
0.0468	5.6885822	-173.26827	92.574905
0.04685
0.0469
0.04695
47	5.344767	-173.20208	92.335277
0.04705	5.344767	-173.20208	92.335277
0.0471
0.04715
0.0472
0.04725	5.969886	-173.23515	92.126902
0.0473	5.969886	-173.23515	92.126902
0.04735
0.0474
0.04745
0.0475	5.5144423	-173.66539	92.272764
0.04755	5.5144423	-173.66539	92.272764
0.0476
0.04765
0.0477
0.04775	5.2331389	-173.59922	92.429042
0.0478	5.2331389	-173.59922	92.429042
0.04785
0.0479
0.04795
48	5.2643945	-173.44845	92.507184
0.04805	5.2643945	-173.44845	92.507184
0.0481
0.04815
0.0482
0.04825	5.8627228	-173.56244	92.93956
0.0483	5.8627228	-173.56244	92.93956
0.04835
0.0484
0.04845
0.0485	5.3403016	-173.9228	93.13751
0.04855	5.3403016	-173.9228	93.13751
0.0486
0.04865
0.0487
0.04875	5.5903491	-173.99268	93.121884
0.0488	5.5903491	-173.99268	93.121884
0.04885
0.0489
0.04895
49	5.0679287	-173.83456	92.762441
0.04905	5.0679287	-173.83456	92.762441
0.0491
0.04915
0.0492
0.04925	5.2108128	-174.57367	92.996863
0.0493	5.2108128	-174.57367	92.996863
0.04935
0.0494
0.04945
0.0495	5.8091411	-174.21697	92.788488
0.04955	5.8091411	-174.21697	92.788488
0.0496
0.04965
0.0497
0.04975	5.0366728	-173.9412	92.903088
0.0498	5.0366728	-173.9412	92.903088
0.04985
0.0499
0.04995
0.05	5.6350008	-173.94855	92.720764
0.05005	5.6350008	-173.94855	92.720764
0.0501
0.05015
0.0502
0.05025	7.9658011	-171.18698	95.137895
0.0503	7.9658011	-171.18698	95.137895
0.05035
0.0504
0.05045
0.0505	5.4296044	-172.74243	92.460299
0.05055	5.4296044	-172.74243	92.460299
0.0506
0.05065
0.0507
0.05075	5.380488	-173.52566	93.387563
0.0508	5.380488	-173.52566	93.387563
0.05085
0.0509
0.05095
51	4.7642994	-173.65805	92.824956
0.05105	4.7642994	-173.65805	92.824956
0.0511
0.05115
0.0512
0.05125	5.5055118	-173.59185	93.121887
0.0513	5.5055118	-173.59185	93.121887
0.05135
0.0514
0.05145
0.0515	5.648396	-173.78674	93.569885
0.05155	5.648396	-173.78674	93.569885
0.0516
0.05165
0.0517
0.05175	4.3445766	-173.81983	93.491744
0.0518	4.3445766	-173.81983	93.491744
0.05185
0.0519
0.05195
52	4.46067	-174.03311	93.569889
0.05205	4.46067	-174.03311	93.569889
0.0521
0.05215
0.0522
0.05225	4.2463436	-174.76854	92.991653
0.0523	4.2463436	-174.76854	92.991653
0.05235
0.0524
0.05245
0.0525	4.4428094	-175.01123	93.465703
0.05255	4.4428094	-175.01123	93.465703
0.0526
0.05265
0.0527
0.05275	9.1445971	-175.04801	93.47612
0.0528	9.1445971	-175.04801	93.47612
0.05285
0.0529
0.05295
53	25.129782	-175.09213	94.408588
0.05305	25.129782	-175.09213	94.408588
0.0531
0.05315
0.0532
0.05325	58.015506	-174.8421	98.331206
0.0533	58.015506	-174.8421	98.331206
0.05335
0.0534
0.05345
0.0535	99.666289	-174.98184	104.4678
0.05355	99.666289	-174.98184	104.4678
0.0536
0.05365
0.0537
0.05375	140.32579	-174.41188	112.19323
0.0538	140.32579	-174.41188	112.19323
0.05385
0.0539
0.05395
54	173.39014	-174.59573	118.84032
0.05405	173.39014	-174.59573	118.84032
0.0541
0.05415
0.0542
0.05425	197.89926	-175.04801	125.49783
0.0543	197.89926	-175.04801	125.49783
0.05435
0.0544
0.05445
0.0545	215.34901	-174.53688	131.58233
0.05455	215.34901	-174.53688	131.58233
0.0546
0.05465
0.0547
0.05475	226427	-174.5369	135.8123
0.0548	226427	-174.5369	135.8123
0.05485
0.0549
0.05495
55	230.63762	-176.65495	137.31258
0.05505	230.63762	-176.65495	137.31258
0.0551
0.05515
0.0552
0.05525	235.17869	-174.95975	141.2925
0.0553	235.17869	-174.95975	141.2925
0.05535
0.0554
0.05545
0.0555	237.17013	-174.54792	142.99075
0.05555	237.17013	-174.54792	142.99075
0.0556
0.05565
0.0557
0.05575	237.69254	-174.49643	144.22535
0.0558	237.69254	-174.49643	144.22535
0.05585
0.0559
0.05595
56	237.26834	-174.38611	145.71002
0.05605	237.26834	-174.38611	145.71002
0.0561
0.05615
0.0562
0.05625	234.62945	-174.19122	144.95987
0.0563	234.62945	-174.19122	144.95987
0.05635
0.0564
0.05645
0.0565	232.08435	-174.30524	145.64751
0.05655	232.08435	-174.30524	145.64751
0.0566
0.05665
0.0567
0.05675	228.14609	-174.80534	145.28807
0.0568	228.14609	-174.80534	145.28807
0.05685
0.0569
0.05695
57	223.89528	-174.8605	144.77756
0.05705	223.89528	-174.8605	144.77756
0.0571
0.05715
0.0572
0.05725	219.72037	-175.05168	144.48061
0.0573	219.72037	-175.05168	144.48061
0.05735
0.0574
0.05745
0.0575	215.46064	-174.79798	143.48042
0.05755	215.46064	-174.79798	143.48042
0.0576
0.05765
0.0577
0.05775	211.68315	-174.59203	142.36563
0.0578	211.68315	-174.59203	142.36563
0.05785
0.0579
0.05795
58	207.05725	-174.55896	140.76116
0.05805	207.05725	-174.55896	140.76116
0.0581
0.05815
0.0582
0.05825	202.98059	-174.41185	140.32357
0.0583	202.98059	-174.41185	140.32357
0.05835
0.0584
0.05845
0.0585	200.19435	-174.70604	139.02124
0.05855	200.19435	-174.70604	139.02124
0.0586
0.05865
0.0587
0.05875	196.34092	-174.65454	138.7712
0.0588	196.34092	-174.65454	138.7712
0.05885
0.0589
0.05895
59	192.15263	-174.01105	138.01583
0.05905	192.15263	-174.01105	138.01583
0.0591
0.05915
0.0592
0.05925	188.4421	-174.16917	136.35927
0.0593	188.4421	-174.16917	136.35927
0.05935
0.0594
0.05945
0.0595	185.53976	-174.04416	136.3072
0.05955	185.53976	-174.04416	136.3072
0.0596
0.05965
0.0597
0.05975	182.19092	-174.16548	134.78085
0.0598	182.19092	-174.16548	134.78085
0.05985
0.0599
0.05995
0.06	178.57861	-173.88972	133.67127
0.06005	178.57861	-173.88972	133.67127
0.0601
0.06015
0.0602
0.06025	175.55125	-173.56242	133.03572
0.0603	175.55125	-173.56242	133.03572
0.06035
0.0604
0.06045
0.0605	172.4212	-174.07356	131.75945
0.06055	172.4212	-174.07356	131.75945
0.0606
0.06065
0.0607
0.06075	169.70194	-173.94853	131.5667
0.0608	169.70194	-173.94853	131.5667
0.06085
0.0609
0.06095
61	167.47383	-173.65434	129.90492
0.06105	167.47383	-173.65434	129.90492
0.0611
0.06115
0.0612
0.06125	164.74563	-174.17651	129.56633
0.0613	164.74563	-174.17651	129.56633
0.06135
0.0614
0.06145
0.0615	162.2139	-174.46702	129.3892
0.06155	162.2139	-174.46702	129.3892
0.0616
0.06165
0.0617
0.06175	160.13315	-174.47437	127.70659
0.0618	160.13315	-174.47437	127.70659
0.06185
0.0619
0.06195
62	158.40068	-173.90074	127.11272
0.06205	158.40068	-173.90074	127.11272
0.0621
0.06215
0.0622
0.06225	155.79749	-174.50747	127.02938
0.0623	155.79749	-174.50747	127.02938
0.06235
0.0624
0.06245
0.0625	153.82838	-174.29051	126.33132
0.06255	153.82838	-174.29051	126.33132
0.0626
0.06265
0.0627
0.06275	150.81441	-174.05886	125.84686
0.0628	150.81441	-174.05886	125.84686
0.06285
0.0629
0.06295
63	149.14892	-174.45967	125.35198
0.06305	149.14892	-174.45967	125.35198
0.0631
0.06315
0.0632
0.06325	147.55039	-174.14343	124.66956
0.0633	147.55039	-174.14343	124.66956
0.06335
0.0634
0.06345
0.0635	144.92489	-174.01105	124.60183
0.06355	144.92489	-174.01105	124.60183
0.0636
0.06365
0.0637
0.06375	142.74144	-174.00003	123.53913
0.0638	142.74144	-174.00003	123.53913
0.06385
0.0639
0.06395
64	140.31688	-174.15447	122.70563
0.06405	140.31688	-174.15447	122.70563
0.0641
0.06415
0.0642
0.06425	138.04859	-174.2464	122.20033
0.0643	138.04859	-174.2464	122.20033
0.06435
0.0644
0.06445
0.0645	135.36058	-174.43024	122.15865
0.06455	135.36058	-174.43024	122.15865
0.0646
0.06465
0.0647
0.06475	133.27535	-174.07358	121.51791
0.0648	133.27535	-174.07358	121.51791
0.06485
0.0649
0.06495
65	132.02067	-174.65088	120.25205
0.06505	132.02067	-174.65088	120.25205
0.0651
0.06515
0.0652
0.06525	129.75683	-174.48172	120.24162
0.0653	129.75683	-174.48172	120.24162
0.06535
0.0654
0.06545
0.0655	127.87255	-174.52952	119778
0.06555	127.87255	-174.52952	119778
0.0656
0.06565
0.0657
0.06575	125.13989	-174.47437	118.74135
0.0658	125.13989	-174.47437	118.74135
0.06585
0.0659
0.06595
66	123.30471	-175.14361	118.60069
0.06605	123.30471	-175.14361	118.60069
0.0661
0.06615
0.0662
0.06625	121.80443	-175.05905	118.54339
0.0663	121.80443	-175.05905	118.54339
0.06635
0.0664
0.06645
0.0665	119.71474	-174.36406	118.03807
0.06655	119.71474	-174.36406	118.03807
0.0666
0.06665
0.0667
0.06675	117.89744	-175.09582	117.45463
0.0668	117.89744	-175.09582	117.45463
0.06685
0.0669
0.06695
67	115.93725	-174.93403	117.18896
0.06705	115.93725	-174.93403	117.18896
0.0671
0.06715
0.0672
0.06725	114.90133	-174.68765	116.3711
0.0673	114.90133	-174.68765	116.3711
0.06735
0.0674
0.06745
0.0675	113.0349	-175.00756	116.39715
0.06755	113.0349	-175.00756	116.39715
0.0676
0.06765
0.0677
0.06775	112.3562	-174.77222	115.78245
0.0678	112.3562	-174.77222	115.78245
0.06785
0.0679
0.06795
68	111.31136	-175.08477	114.90728
0.06805	111.31136	-175.08477	114.90728
0.0681
0.06815
0.0682
0.06825	110.74429	-175.52605	114.65202
0.0683	110.74429	-175.52605	114.65202
0.06835
0.0684
0.06845
0.0685	110.19061	-175.57015	114.52179
0.06855	110.19061	-175.57015	114.52179
0.0686
0.06865
0.0687
0.06875	109.94056	-175.32379	114.1311
0.0688	109.94056	-175.32379	114.1311
0.06885
0.0689
0.06895
69	109.1413	-175.57383	113.44346
0.06905	109.1413	-175.57383	113.44346
0.0691
0.06915
0.0692
0.06925	108.89572	-175.07008	113.78207
0.0693	108.89572	-175.07008	113.78207
0.06935
0.0694
0.06945
0.0695	107.76157	-175.28702	113.43304
0.06955	107.76157	-175.28702	113.43304
0.0696
0.06965
0.0697
0.06975	107.52492	-175.66208	113.27156
0.0698	107.52492	-175.66208	113.27156
0.06985
0.0699
0.06995
0.07	106.53366	-175.54076	112.95379
0.07005	106.53366	-175.54076	112.95379
0.0701
0.07015
0.0702
0.07025	106.35953	-175.78713	112.20364
0.0703	106.35953	-175.78713	112.20364
0.07035
0.0704
0.07045
0.0705	105.48435	-175.37896	112.09425
0.07055	105.48435	-175.37896	112.09425
0.0706
0.07065
0.0707
0.07075	103.80546	-175.36793	112.5787
0.0708	103.80546	-175.36793	112.5787
0.07085
0.0709
0.07095
71	102.96602	-175.87536	111.72959
0.07105	102.96602	-175.87536	111.72959
0.0711
0.07115
0.0712
0.07125	101.74257	-176.00039	111.83898
0.0713	101.74257	-176.00039	111.83898
0.07135
0.0714
0.07145
0.0715	101.02368	-175.69886	111.88587
0.07155	101.02368	-175.69886	111.88587
0.0716
0.07165
0.0717
0.07175	99.317998	-176.73952	111.76605
0.0718	99.317998	-176.73952	111.76605
0.07185
0.0719
0.07195
72	97.545345	-176.34606	112.08383
0.07205	97.545345	-176.34606	112.08383
0.0721
0.07215
0.0722
0.07225	96.670183	-175.75772	111.29722
0.0723	96.670183	-175.75772	111.29722
0.07235
0.0724
0.07245
0.0725	94.299193	-176.12543	111.60978
0.07255	94.299193	-176.12543	111.60978
0.0726
0.07265
0.0727
0.07275	93.687465	-176.05188	111.8494
0.0728	93.687465	-176.05188	111.8494
0.07285
0.0729
0.07295
73	92.624768	-175.7908	111.81815
0.07305	92.624768	-175.7908	111.81815
0.0731
0.07315
0.0732
0.07325	91.267362	-175.7099	111.47954
0.0733	91.267362	-175.7099	111.47954
0.07335
0.0734
0.07345
0.0735	89.923362	-176.05923	110.47936
0.07355	89.923362	-176.05923	110.47936
0.0736
0.07365
0.0737
0.07375	88.525767	-175.39369	109.99489
0.0738	88.525767	-175.39369	109.99489
0.07385
0.0739
0.07395
74	87.154976	-176.48947	109.8959
0.07405	87.154976	-176.48947	109.8959
0.0741
0.07415
0.0742
0.07425
0.0743	86.132462	-175.97099	109.73964
0.07435
0.0744
0.07445
0.0745
0.07455	84.538408	-175.41941	109.00511
0.0746
0.07465
0.0747
0.07475
0.0748	83.381932	-175.76136	108.88009
0.07485
0.0749
0.07495
75
0.07505	81.796811	-175.66946	109.32809
0.0751
0.07515
0.0752
0.07525
0.0753	81.269928	-175.74299	109.15619
0.07535
0.0754
0.07545
0.0755
0.07555	79.86788	-175.47823	108.50502
0.0756
0.07565
0.0757
0.07575
0.0758	78.336336	-175.64373	108.77069
0.07585
0.0759
0.07595
76
0.07605	78.305079	-175.85698	108.64046
0.0761
0.07615
0.0762
0.07625
0.0763	76.733345	-175.54074	108.01534
0.07635
0.0764
0.07645
0.0765
0.07655	75.536698	-175.47088	107.2652
0.0766
0.07665
0.0767
0.07675
0.0768	75.099106	-175.77243	107.51004
0.07685
0.0769
0.07695
77
0.07705	73.647939	-175.7246	107.68716
0.0771
0.07715
0.0772
0.07725
0.0773	72.500402	-175.61797	106.74427
0.07735
0.0774
0.07745
0.0775
0.07755	71.647563	-176.07026	106.45776
0.0776
0.07765
0.0777
0.07775
0.0778	71.058168	-175.68415	106.41608
0.07785
0.0779
0.07795
78
0.07805	70.308023	-175.43411	105.88994
0.0781
0.07815
0.0782
0.07825
0.0783	69.481972	-175.28703	105.54613
0.07835
0.0784
0.07845
0.0785
0.07855	68.365678	-175.52972	105.81701
0.0786
0.07865
0.0787
0.07875
0.0788	67.361024	-175.28335	105.22836
0.07885
0.0789
0.07895
79
0.07905	66.646617	-175.12156	104.29589
0.0791
0.07915
0.0792
0.07925
0.0793	64.882878	-175.70623	104.39486
0.07935
0.0794
0.07945
0.0795
0.07955	64.400647	-176.02614	104.17607
0.0796
0.07965
0.0797
0.07975
0.0798	63.029845	-175.54076	104.28547
0.07985
0.0799
0.07995
0.08
0.08005	62.802132	-174.98918	103.70203
0.0801
0.08015
0.0802
0.08025
0.0803	61.926958	-175.41573	103.79058
0.08035
0.0804
0.08045
0.0805
0.08055	61.650125	-175.68049	103.00918
0.0806
0.08065
0.0807
0.08075
0.0808	61.25719	-175.36056	103.49365
0.08085
0.0809
0.08095
81
0.08105	60.221284	-175.26865	102.66016
0.0811
0.08115
0.0812
0.08125
0.0813	59.663134	-175.86436	102.53514
0.08135
0.0814
0.08145
0.0815
0.08155	58.537926	-175.78713	102.51951
0.0816
0.08165
0.0817
0.08175
0.0818	58.654018	-175.38997	102.36843
0.08185
0.0819
0.08195
82
0.08205	57.484155	-175.0186	102.00899
0.0821
0.08215
0.0822
0.08225
0.0823	57.381454	-175.29805	101.98816
0.08235
0.0824
0.08245
0.0825
0.08255	56.756338	-175.49294	101.68081
0.0826
0.08265
0.0827
0.08275
0.0828	56.059774	-175.49662	101.16509
0.08285
0.0829
0.08295
83
0.08305	55.108701	-175.41941	101.2849
0.0831
0.08315
0.0832
0.08325
0.0833	54.764886	-175.26862	101.15466
0.08335
0.0834
0.08345
0.0835
0.08355	54.229067	-175.79079	100.66499
0.0836
0.08365
0.0837
0.08375
0.0838	53.903113	-175.83493	100.87857
0.08385
0.0839
0.08395
84
0.08405	53.215483	-175.16938	100.07113
0.0841
0.08415
0.0842
0.08425
0.0843	52.652874	-175.95995	99.852333
0.08435
0.0844
0.08445
0.0845
0.08455	51.710735	-176.09969	99.539778
0.0846
0.08465
0.0847
0.08475
0.0848	51.094545	-175.42307	100.15447
0.08485
0.0849
0.08495
85
0.08505	50.880215	-175.8055	99.539771
0.0851
0.08515
0.0852
0.08525
0.0853	50.402447	-175.27233	100.13364
0.08535
0.0854
0.08545
0.0855
0.08555	50.232772	-176.03717	99.060511
0.0856
0.08565
0.0857
0.08575
0.0858	49.871096	-175.92686	98.539581
0.08585
0.0859
0.08595
86
0.08605	49.540679	-175.7283	98.815674
0.0861
0.08615
0.0862
0.08625
0.0863	49.362071	-175.48559	99.169904
0.08635
0.0864
0.08645
0.0865
0.08655	48.629786	-175.68785	98.914658
0.0866
0.08665
0.0867
0.08675
0.0868	46.968759	-175.79816	99.044885
0.08685
0.0869
0.08695
87
0.08705	47.227737	-175.52236	98.273903
0.0871
0.08715
0.0872
0.08725
0.0873	46.888386	-175.66945	98.591676
0.08735
0.0874
0.08745
0.0875
0.08755	45.700661	-175.50766	98.685442
0.0876
0.08765
0.0877
0.08775
0.0878	45.629221	-175.97466	98.539579
0.08785
0.0879
0.08795
88
0.08805	45.173773	-176.03717	98.523953
0.0881
0.08815
0.0882
0.08825
0.0883	43.785114	-175.4819	98.482279
0.08835
0.0884
0.08845
0.0885
0.08855	43.351998	-176.22101	98.404135
0.0886
0.08865
0.0887
0.08875
0.0888	43.173392	-176.38282	97.877999
0.08885
0.0889
0.08895
89
0.08905	41.945479	-176.31296	98.315582
0.0891
0.08915
0.0892
0.08925
0.0893	42.141948	-176.70641	98.419765
0.08935
0.0894
0.08945
0.0895
0.08955	42.021389	-176.07393	98.409352
0.0896
0.08965
0.0897
0.08975
0.0898	40.891708	-176.11807	98.247863
0.08985
0.0899
0.08995
0.09
0.09005	40.543428	-176.30559	97.825906
0.0901
0.09015
0.0902
0.09025
0.0903	40.655058	-176.67332	98.133256
0.09035
0.0904
0.09045
0.0905
0.09055	39.681657	-176.16955	98.341629
0.0906
0.09065
0.0907
0.09075
0.0908	39.31105	-176.50049	98.227022
0.09085
0.0909
0.09095
91
0.09105	38.587698	-176.26148	98.315582
0.0911
0.09115
0.0912
0.09125
0.0913	37.922393	-176.71377	97.622742
0.09135
0.0914
0.09145
0.0915
0.09155	37.76165	-176.29456	97.74255
0.0916
0.09165
0.0917
0.09175
0.0918	37.578581	-176677	97.758182
0.09185
0.0919
0.09195
92
0.09205	36.761458	-176.83881	97.612321
0.0921
0.09215
0.0922
0.09225
0.0923	37.18118	-176.53727	97.591482
0.09235
0.0924
0.09245
0.0925
0.09255	35.578199	-176.50416	98.138461
0.0926
0.09265
0.0927
0.09275
0.0928	35.904156	-176.1769	97.502928
0.09285
0.0929
0.09295
93
0.09305	35.645177	-176.33135	97.388314
0.0931
0.09315
0.0932
0.09325
0.0933	35.252243	-176.4343	97.716513
0.09335
0.0934
0.09345
0.0935
0.09355	34.644983	-176.8351	98.06032
0.0936
0.09365
0.0937
0.09375
0.0938	35.011127	-176.16588	97.252879
0.09385
0.0939
0.09395
94
0.09405	34.854845	-176.1585	97.695671
0.0941
0.09415
0.0942
0.09425
0.0943	33.595675	-176.65493	97.627943
0.09435
0.0944
0.09445
0.0945
0.09455	33.140233	-176.33135	97.205993
0.0946
0.09465
0.0947
0.09475
0.0948	33.738561	-176.96383	97.669628
0.09485
0.0949
0.09495
95
0.09505	32.265067	-176.89028	97.341439
0.0951
0.09515
0.0952
0.09525
0.0953	32.323116	-176.47108	97.471672
0.09535
0.0954
0.09545
0.0955
0.09555	32.354371	-176.58876	97.690467
0.0956
0.09565
0.0957
0.09575
0.0958	31.653345	-176.0666	97.836327
0.09585
0.0959
0.09595
96
0.09605	31.626553	-176.23575	97.299764
0.0961
0.09615
0.0962
0.09625
0.0963	31.220226	-176.35708	96.856971
0.09635
0.0964
0.09645
0.0965
0.09655	31.465808	-176.25044	97.612325
0.0966
0.09665
0.0967
0.09675
0.0968	31.135389	-176.07761	97.294553
0.09685
0.0969
0.09695
97
0.09705	30.014638	-176.16587	97.044509
0.0971
0.09715
0.0972
0.09725
0.0973	30.429897	-176.7248	97.555022
0.09735
0.0974
0.09745
0.0975
0.09755	30.813899	-176.26516	97.393534
0.0976
0.09765
0.0977
0.09775
0.0978	29.920871	-176.15483	97.034086
0.09785
0.0979
0.09795
98
0.09805	29.612776	-177.15503	97.336229
0.0981
0.09815
0.0982
0.09825
0.0983	29.224309	-176.45636	97.497715
0.09835
0.0984
0.09845
0.0985
0.09855	28.835843	-176.19896	97.086177
0.0986
0.09865
0.0987
0.09875
0.0988	28.509888	-176.41594	97.034086
0.09885
0.0989
0.09895
99
0.09905	28.737609	-176.59241	96.711109
0.0991
0.09915
0.0992
0.09925
0.0993	29.425241	-176.44534	96.263106
0.09935
0.0994
0.09945
0.0995
0.09955	27.884769	-176.44168	96.841345
0.0996
0.09965
0.0997
0.09975
0.0998	27.849049	-176.24678	96.737156
0.09985
0.0999
[truncated: 3,101 more rows]

## Sheet: 1l
	Baseline	Bicuculline	Wash
61920.4	13.8375*	3.56393*
61920.5	70.6365	5.51231	17.3001
M3 090920.2	153.322341918945	-5.1661262512207	76.0040435791016
M3 090920.4	185.831665039063	17.6369934082031	95.1479110717773
M3 090920.5	89.6445236206055	-4.33050060272217	51.5565223693848
M3 090920.6	233.367141723633	-4.17119026184082	53.279182434082
M4 090920.1	121.380867004395	-10.986291885376	110.803680419922
M4 090920.3	56.1060104370117	-23.9911575317383	3.05009841918945
M4 090920.4	55.5549278259277	-14.5725746154785	28.9636707305908
M4 090920.6	149.736068725586	-11.906608581543	95.2062759399414
