# Supplementary material for: A thalamic hub-and-spoke network enables visual perception during action by coordinating visuomotor dynamics
Source: Nat Neurosci. 2025 Feb 10;28(3):627–39. doi: 10.1038/s41593-025-01874-w (PMC11893466; doi:10.1038/s41593-025-01874-w)
Supplement: Supplementary file 2 — Vega_Zuniga_Fig1_SourceData.xlsx in zip file. Compendium of all data shown in the figures. If the data were too large, there is a direct reference to the ISTA repository. Vega_Zuniga_Fig2_SourceData.xlsx in zip file. Compendium of all data shown in the figures. If the data were too large, there is a direct reference to the ISTA repository. Vega_Zuniga_Fig3_SourceData.xlsx in zip file. Compendium of all data shown in the figures. If the data were too large, there is a direct reference to the ISTA repository. Vega_Zuniga_Fig4_SourceData.xlsx in zip file. Compendium of all data shown in the figures. If the data were too large, there is a direct reference to the ISTA repository. Vega_Zuniga_Fig5_SourceData.xlsx in zip file. Compendium of all data shown in the figures. If the data were too large, there is a direct reference to the ISTA repository. Vega_Zuniga_Fig6_SourceData.xlsx in zip file. Compendium of all data shown in the figures. If the data were too large, there is a direct reference to the ISTA repository. Vega_Zuniga_Fig7_SourceData.xlsx in zip file. Compendium of all data shown in the figures. If the data were too large, there is a direct reference to the ISTA repository. Vega_Zuniga_EDFig2_SourceData.xlsx in zip file. Statistical source data. Vega_Zuniga_EDFig3_SourceData.xlsx in zip file. Statistical source data. Vega_Zuniga_EDFig4_SourceData.xlsx in zip file. Statistical source data. Vega_Zuniga_EDFig5_SourceData.xlsx in zip file. Statistical source data. Vega_Zuniga_EDFig8_SourceData.xlsx in zip file. Statistical source data. [file 41593_2025_1874_MOESM2_ESM.zip › Vega_Zuniga_Fig2_SourceData.xlsx]

## Sheet: 2eg
All recordings with their corresponding CSD information is uploaded to ISTA data repository

## Sheet: 2f
channel_depth	mean_visual_csd	mean_opto_csd
-800	0	0
-775	0	0
-750	0	0
-725	0	0
-700	0	0
-675	0	0
-650	0	0
-625	0	0
-600	0	0
-575	0	0
-550	0	0
-525	0.000861027	0.016835
-500	0.000146021	0.00529888
-475	0.000212933	0.0142209
-450	0.000201323	0.00766232
-425	0.000174886	0.0118839
-400	0.000176918	0.0198219
-375	0.000228002	0.0468083
-350	0.000511396	0.0311705
-325	0.000438754	0.076974
-300	0.000280119	0.077514
-275	0.000818429	0.0998433
-250	0.000856653	0.141409
-225	0.00107446	0.0583816
-200	0.00100264	0.0591493
-175	0.000824794	0.0482997
-150	0.000769261	0.0603682
-125	0.00144614	0.0809356
-100	0.043686	0.0631518
-75	0.0889706	0.158446
-50	0.334404	0.367189
-25	0.422219	0.438958
0	0.377245	0.272766
25	0.514638	0.340515
50	0.274662	0.203359
75	0.165431	0.236847
100	0.0873276	0.223541
125	0.111619	0.243496
150	0.135943	0.314207
175	0.0579321	0.243813
200	0.0354651	0.257689
225	0.0281341	0.244373
250	0.0167445	0.245933
275	0.0238249	0.268509
300	0.0132778	0.229392
325	0.00909211	0.167859
350	0.0106701	0.197839
375	0.00949384	0.123427
400	0.00237602	0.151949
425	0.00193561	0.0956294
450	0.00169573	0.10956
475	0.00134813	0.144964
500	0.00650846	0.0956248
525	0.0010505	0.100932
550	0	0
575	0	0
600	0	0
625	0	0
650	0	0
675	0	0
700	0	0
725	0	0
750	0	0
775	0	0

## Sheet: 2h
visual_responses
	time	-0.0975	-0.0925	-0.0875	-0.0825	-0.0775	-0.0725	-0.0675	-0.0625	-0.0575	-0.0525	-0.0475	-0.0425	-0.0375	-0.0325	-0.0275	-0.0225	-0.0175	-0.0125	-0.0075	-0.0025	0.0025	0.0075	0.0125	0.0175	0.0225	0.0275	0.0325	0.0375	0.0425	0.0475	0.0525	0.0575	0.0625	0.0675	0.0725	0.0775	0.0825	0.0875	0.0925	0.0975	0.1025	0.1075	0.1125	0.1175	0.1225	0.1275	0.1325	0.1375
		normalized_flash_responses
		1	0.296296	0.185185	0.240741	0.166667	0.203704	0.185185	0.277778	0.203704	0.111111	0.166667	0.148148	0.185185	0.111111	0.148148	0.166667	0.203704	0.111111	0.12963	0.12963	0.333333	0.166667	0.166667	0.166667	0.296296	0.277778	0.111111	0.0925926	0.037037	0.185185	0.111111	0.351852	0.351852	0.351852	0.222222	0.203704	0.0740741	0.037037	0.0740741	0.037037	0.0185185	0	0	0.0185185	0.111111	0.222222	0.12963	0.148148
		1	0	0	0.102564	0	0.102564	0.102564	0	0	0.102564	0	0.102564	0.102564	0.102564	0	0.102564	0.102564	0	0	0.102564	0	0	0.102564	0.102564	0	0.205128	0.205128	0	0.410256	0.410256	0.512821	0.307692	0.512821	0.717949	0.512821	0.205128	0.717949	0.205128	0.102564	0.102564	0.102564	0.205128	0	0	0.102564	0	0.102564	0.102564
		0.3	0.166667	0.166667	0.5	0.0833333	0.416667	0.666667	0.25	0.5	0.416667	0.25	0.333333	0.25	0.5	0.416667	0.0833333	0.583333	0.333333	0.25	0.416667	0.25	0.0833333	0.333333	0.666667	0.166667	0	0.25	0.333333	0.416667	0.5	0.333333	0.166667	0.25	0.25	0.333333	0.166667	0	0.166667	0.333333	0.416667	0.25	0.333333	0.25	0.25	0.166667	0.0833333	0.333333	0.416667
		0.0750988	0.0788538	0.0750988	0	0.083004	0	0.31581	0	0	0	0.0750988	0.241107	0	0.161858	0	0	0.083004	0.083004	0.083004	0	0.083004	0	0.083004	0.0750988	0.083004	0.0788538	0	0.166008	0	0.249012	0	0.0750988	0	0	0.161858	0	0	0.0750988	0.0788538	0.153953	0	0	0	0.0788538	0.166008	0.0750988	0.0750988	0.083004
		0.576923	0.663462	0.605769	0.649038	0.5625	0.721154	0.620192	0.5625	0.793269	0.649038	0.605769	0.807692	0.620192	0.677885	0.706731	0.721154	0.793269	0.504808	0.576923	0.605769	0.649038	0.5625	0.663462	0.793269	0.663462	0.663462	0.778846	0.605769	0.634615	0.475962	0.663462	0.576923	0.605769	0.591346	0.620192	0.576923	0.706731	0.620192	0.793269	0.620192	0.634615	0.721154	0.634615	0.649038	0.576923	0.706731	0.663462	0.620192
		0.75	0.428571	0.428571	0.142857	0.142857	0.428571	0.428571	0.428571	0.571429	0.571429	0.428571	1	0.714286	0.142857	0.285714	0.142857	0.714286	0.428571	0.857143	0.428571	0	0.571429	0.142857	0.428571	0.571429	0.428571	0.142857	0.428571	0.857143	0.714286	1	0.857143	0.714286	0.285714	0.571429	0.285714	0.428571	0.285714	0.142857	0	0	0.142857	0	0	0	0	0	0
		0.944444	0.518519	0.37037	0.222222	0.592593	0.814815	0.444444	0.740741	0.296296	0.444444	0.518519	0.444444	0.37037	0.518519	0.740741	0.962963	0.37037	0.518519	0.740741	0.37037	0.444444	0.518519	0.444444	0.518519	0.518519	0.444444	0.518519	0.962963	0.518519	0.518519	0.444444	0.740741	0.962963	0.888889	0.666667	0.666667	0.0740741	0.37037	0.148148	0	0.0740741	0.0740741	0	0	0	0	0	0
		0.111111	0.123457	0.345679	0.111111	0.481481	0.448934	0.123457	0.111111	0.20202	0.313131	0.10101	0.224467	0.123457	0.325477	0.234568	0.123457	0.10101	0.323232	0.234568	0.325477	0.582492	0.436588	0.111111	0	0.212121	0.567901	0.567901	0.10101	0.335578	0.335578	0.212121	0.111111	0	0	0.10101	0	0.30303	0.448934	0.123457	0.10101	0.246914	0.20202	0.123457	0.10101	0.325477	0.111111	0.234568	0.123457
		0.05	0	0.0375	0.15	0	0	0.1125	0	0	0	0.15	0.0375	0.0375	0.075	0	0.0375	0.075	0.1125	0.0375	0.1125	0.1125	0	0.225	0	0.0375	0.075	0.075	0.0375	0	0	0.075	0.1125	0.075	0	0.0375	0	0.1125	0.0375	0.0375	0.0375	0.0375	0.0375	0.1125	0.075	0	0.0375	0	0.0375
		0	0.0666667	0	0	0	0	0	0.133333	0	0	0.0666667	0.0666667	0.0666667	0	0	0	0	0	0	0	0	0	0	0	0	0	0.0666667	1	0.933333	0.4	0.333333	0.866667	0.533333	0.8	1	0.666667	0.933333	0.666667	1	0.8	0.333333	0.533333	0.266667	0.0666667	0.2	0.0666667	0.0666667	0.333333
		0	0	0	0	0.142857	0	0	0.142857	0	0	0	0	0	0	0.142857	0	0	0.142857	0	0	0	0	0.142857	0	0	0.142857	0	1	0.285714	0.428571	0.571429	0.285714	1	0.142857	0	0.142857	0.428571	0.285714	0.142857	0	0	0	0	0	0	0	0	0
		0.046875	0.104167	0.0833333	0.0625	0.0625	0.0833333	0.0625	0.104167	0.125	0	0.0625	0.166667	0.0833333	0.0625	0.0625	0.0625	0.0625	0.0833333	0.0833333	0.125	0.0833333	0.0833333	0.0833333	0.145833	0.104167	0.0625	0.3125	1	0.645833	0.104167	0.104167	0.0625	0.0833333	0.0833333	0.104167	0.208333	0.104167	0.229167	0.0625	0.166667	0.0833333	0.3125	0.229167	0.458333	0.5	0.5	0.395833	0.458333
		0	0	0	0	0	0	0	0	0	0	0	0	0	0	0	0	0	0	0	0	0	0	0	0	0	0	0.0634921	0.918129	0.911445	0.654302	0.60802	0.400668	0.604511	0.457477	0.203509	0.257143	0.140351	0.0666667	0	0	0	0	0	0	0.0666667	0	0	0
		0	0	0	0	0	0	0	0	0	0	0	0	0	0	0	0	0	0	0	0	0	0	0	0	0	0	0.0564301	1	0.418176	0.293436	0.534155	0.421295	0.0564301	0.0564301	0.0564301	0.18711	0.0592516	0	0	0.0592516	0	0	0	0	0	0	0	0.0564301
		0.0438596	0.0300752	0.0150376	0.0300752	0.0075188	0.0225564	0.0225564	0.037594	0.0150376	0.0300752	0.0150376	0.0225564	0.0225564	0	0	0.0225564	0.0075188	0.0150376	0.0225564	0.0300752	0.0225564	0.0300752	0.0300752	0.037594	0.037594	0.0225564	0.0902256	1	0.879699	0.804511	0.601504	0.586466	0.481203	0.285714	0.233083	0.218045	0.142857	0.240602	0.135338	0.0601504	0.0451128	0.0300752	0.0451128	0.0300752	0.0300752	0.0150376	0.0300752	0.0300752
		0.0550314	0.00943396	0.0188679	0	0	0	0.00943396	0	0.00943396	0	0	0	0	0	0	0	0.0188679	0	0.00943396	0.00943396	0	0	0.00943396	0.00943396	0	0	0.0283019	1	0.962264	0.801887	0.471698	0.396226	0.339623	0.235849	0.264151	0.386792	0.320755	0.377358	0.216981	0.113208	0.0566038	0.0566038	0.0660377	0.0188679	0.0471698	0.0283019	0.0566038	0.0377358
		0.0152905	0.0183486	0.00917431	0.00917431	0.00917431	0.0183486	0.0366972	0.0366972	0.0183486	0.00917431	0.0183486	0.00917431	0.0183486	0	0.0366972	0.00917431	0.0458716	0.0275229	0.0183486	0.0366972	0.00917431	0.00917431	0.0366972	0.0275229	0.00917431	0.0183486	0.174312	1	0.770642	0.633028	0.385321	0.357798	0.440367	0.293578	0.211009	0.211009	0.100917	0.0825688	0.0458716	0.0550459	0.0275229	0.0550459	0.0183486	0.0275229	0.0366972	0.00917431	0.0275229	0.00917431
		0	0.0526316	0.0526316	0.0526316	0	0.0526316	0	0	0	0	0	0.0526316	0.105263	0	0	0	0	0	0	0	0	0	0.0526316	0.0526316	0	0.0526316	0.421053	1	1	0.526316	0.368421	0.526316	0.315789	0.473684	0.263158	0.315789	0.263158	0.0526316	0.315789	0	0.0526316	0.105263	0.0526316	0.0526316	0.157895	0.0526316	0	0
		0	0.04	0.04	0	0.04	0	0.08	0.08	0	0.04	0.08	0.04	0	0.04	0.08	0	0.08	0.04	0	0	0	0.04	0.04	0	0.08	0	0.08	1	0.28	0.12	0.12	0.08	0.16	0.12	0.12	0.16	0.12	0.2	0.16	0.12	0	0.04	0.04	0.12	0.04	0.04	0	0.12
		0	0	0.025974	0	0.038961	0	0	0	0	0	0	0	0.025974	0	0.012987	0	0	0.012987	0	0.012987	0	0.012987	0.012987	0.012987	0.012987	0	0.0649351	0.324675	1	0.636364	0.792208	0.844156	0.974026	0.948052	0.649351	0.727273	0.662338	0.441558	0.298701	0.0779221	0.012987	0	0.012987	0.012987	0	0	0.025974	0
		0	0.00369004	0.00738007	0.00369004	0	0.0184502	0	0.00369004	0	0	0	0	0	0.00369004	0	0	0.00738007	0.00738007	0.00369004	0.00369004	0.00738007	0.0110701	0.00369004	0	0.00738007	0.00738007	0.00738007	0.210332	1	0.778598	0.797048	0.789668	0.664207	0.535055	0.398524	0.269373	0.225092	0.103321	0.0516605	0.00738007	0.00369004	0.00369004	0	0	0.00369004	0	0.00369004	0.00369004
		0	0	0	0	0	0	0	0	0	0	0	0	0	0	0	0	0	0	0	0	0	0	0	0	0	0	0	0.132075	1	0.90566	0.943396	0.867925	0.773585	0.660377	0.867925	0.603774	0.320755	0.150943	0.0188679	0.132075	0	0	0	0	0	0	0	0
		0.0535714	0.0714286	0	0	0	0.0714286	0.0714286	0.0714286	0	0	0	0	0.142857	0	0.214286	0.0714286	0	0	0	0.0714286	0.0714286	0	0	0	0.0714286	0.142857	0.357143	0.571429	1	0.714286	1	0.785714	0.642857	0.357143	0.642857	0.214286	0.0714286	0.214286	0.142857	0	0	0	0	0	0.0714286	0.0714286	0.0714286	0.142857
		0	0.0289855	0.057971	0.0434783	0.0724638	0.0289855	0.0289855	0.0289855	0.0144928	0.0144928	0.0289855	0.0289855	0.0724638	0.0144928	0.0724638	0.0434783	0.0289855	0.0144928	0.0434783	0.057971	0.0289855	0.0144928	0	0	0.0289855	0.0289855	0.217391	0.478261	0.884058	0.855072	0.782609	0.724638	0.782609	0.652174	0.478261	0.376812	0.202899	0.188406	0.115942	0.0144928	0	0	0	0	0	0.0434783	0.173913	0.130435
		0	0	0	0	0	0.00591716	0	0.00591716	0	0	0.00591716	0	0	0	0.00591716	0.00591716	0	0	0	0	0	0	0	0	0	0.0118343	0.00591716	0.266272	1	0.946746	0.946746	0.64497	0.585799	0.372781	0.130178	0.130178	0.0828402	0.0828402	0.0295858	0.0118343	0	0	0	0	0	0	0	0
		0	0	0	0	0	0	0	0	0	0	0	0	0	0	0.0833333	0	0	0	0	0	0	0	0	0	0	0	0	0.166667	0.916667	0.916667	0.833333	0.666667	0.75	0.333333	0.25	0.166667	0.0833333	0	0.166667	0	0	0	0	0	0	0	0	0.0833333
		0	0	0	0	0.0625	0	0	0	0	0	0	0	0	0.0625	0	0	0	0	0	0	0	0	0	0	0	0	0	0.25	1	0.5	0.4375	0.3125	0.5625	0.25	0.375	0.125	0.125	0.25	0.1875	0.0625	0.125	0	0	0	0	0	0	0
		0.122073	0.0487805	0.146341	0.0731707	0.0487805	0.0731707	0.0731707	0.0731707	0.097561	0.0487805	0.0243902	0.0731707	0.0243902	0.121951	0	0.0487805	0	0.0243902	0	0.121951	0.0243902	0.0243902	0.0487805	0.0487805	0.0487805	0.097561	0.0731707	0.390244	1	0.682927	0.439024	0.536585	0.414634	0.512195	0.414634	0.512195	0.487805	0.365854	0.439024	0.268293	0.341463	0.317073	0.268293	0.195122	0.268293	0.341463	0.195122	0.414634
		0.258388	0.0483871	0.0483871	0.016129	0.0645161	0.0322581	0.0967742	0.0967742	0.112903	0.016129	0.0806452	0.0806452	0.0806452	0.0645161	0.0322581	0.145161	0.0967742	0.0645161	0.0645161	0.0967742	0.0483871	0.0967742	0.0806452	0.0967742	0.0967742	0.0967742	0.112903	0.548387	1	0.33871	0.16129	0.177419	0.241935	0.709677	0.483871	0.419355	0.387097	0.451613	0.33871	0.225806	0.370968	0.322581	0.306452	0.403226	0.419355	0.290323	0.33871	0.274194
		0	0	0	0.0625	0	0	0.0625	0.0625	0	0	0.0625	0	0	0	0.0625	0	0	0	0	0	0.0625	0	0.0625	0	0	0	0.125	0.75	1	0.3125	0.4375	0.375	0.375	0.625	0.75	0.5	0.5625	0.5	0.1875	0.3125	0.125	0.0625	0.125	0	0	0	0	0
		0	0	0	0	0	0	0	0	0.0263158	0	0	0	0	0	0	0	0	0	0	0	0	0	0	0.0263158	0	0	0	0.184211	1	0.947368	0.815789	0.605263	0.447368	0.421053	0.368421	0.263158	0.210526	0.157895	0.157895	0.0526316	0.0263158	0.0789474	0	0	0.0526316	0	0.0263158	0
		0.0258621	0	0	0	0	0.0689655	0	0.0344828	0	0	0	0	0.0344828	0	0.0344828	0.0344828	0.0344828	0	0	0	0.0344828	0.0689655	0.0344828	0.0344828	0.0689655	0.0344828	0	0.37931	1	0.344828	0.344828	0.37931	0.310345	0.517241	0.448276	0.413793	0.37931	0.172414	0.103448	0.137931	0.137931	0	0.0689655	0.103448	0	0.0689655	0	0.0344828
		0.241379	0.16092	0.195402	0.103448	0.103448	0.241379	0.16092	0.114943	0.172414	0.16092	0.172414	0.16092	0.16092	0.114943	0.183908	0.137931	0.149425	0.126437	0.206897	0.183908	0.206897	0.195402	0.172414	0.16092	0.172414	0.172414	0.126437	0.62069	1	0.885057	0.528736	0.632184	0.563218	0.850575	0.827586	0.804598	0.827586	0.655172	0.735632	0.666667	0.758621	0.678161	0.781609	0.62069	0.735632	0.747126	0.689655	0.54023
		0.21	0.16	0.12	0.12	0.32	0.2	0.24	0.24	0.08	0.08	0.32	0.08	0.16	0.08	0.24	0.2	0.12	0.16	0.12	0.12	0.12	0.12	0.08	0.16	0.24	0.12	0.16	0.64	1	0.56	0.48	0.64	0.6	0.88	1	0.68	0.64	0.8	0.56	0.72	0.76	0.72	0.68	0.88	0.88	0.56	0.92	0.92
		0	0.227027	0	0	0	0	0	0	0	0	0	0	0	0	0.113514	0	0	0	0	0	0	0	0.113514	0	0.113514	0	0	0	1	0.448649	0	0.437838	0.221622	0.556757	0.448649	0.108108	0.227027	0.108108	0.556757	0	0.221622	0.216216	0.108108	0	0	0.108108	0	0
		0.0485084	0.0967742	0	0	0	0	0	0	0	0	0	0	0	0	0	0	0	0.0230415	0.0241935	0	0	0	0.0714286	0	0	0	0	0.047235	1	0.997696	0.93318	0.521889	0.142857	0.284562	0.281106	0.0460829	0.0483871	0.0956221	0.190092	0.285714	0.0702765	0.0460829	0.0241935	0	0	0.0460829	0.0241935	0
		0	0.160714	0	0	0	0	0	0	0	0	0	0	0	0	0	0	0	0	0	0	0	0	0	0	0	0	0	0	1	0.839286	0.321429	0.321429	0.160714	0.839286	0.357143	0.517857	0.517857	0	0.160714	0.714286	0	0.160714	0	0	0	0	0	0
		0.146008	0.163735	0.102842	0.0514208	0.0243572	0.0243572	0.0514208	0.0514208	0.0270636	0.0270636	0.0121786	0.0392422	0.0663058	0.0541272	0.105548	0.163735	0.193505	0.186739	0.129905	0.163735	0.135318	0.124493	0.127199	0.186739	0.127199	0.14479	0.127199	0.190798	1	0.414073	0.0690122	0.112314	0.0392422	0.110961	0.0906631	0.0690122	0.0635995	0.097429	0.112314	0.132612	0.100135	0.0541272	0.0811908	0.0541272	0.0121786	0.0365359	0.0730717	0.0906631
		0.280022	0.10101	0.123457	0.10101	0.0505051	0	0.10101	0.0505051	0	0	0	0	0	0.10101	0.213244	0.224467	0.162738	0.0505051	0.398429	0.162738	0.112233	0.112233	0.10101	0.325477	0.162738	0.10101	0.23569	0.20202	0.589226	0.476992	0.162738	0.213244	0.0505051	0	0	0.0505051	0.0617284	0.23569	0.0617284	0.224467	0.10101	0	0.0617284	0	0.0617284	0.0505051	0.0505051	0.213244
		0	0.0555556	0	0.0555556	0.0555556	0.0555556	0.0555556	0.0555556	0	0.0555556	0	0	0.111111	0.0555556	0	0	0	0	0	0	0	0	0.0555556	0	0	0	0	0.444444	1	0.444444	0.388889	0.444444	0.555556	0.277778	0.0555556	0.277778	0.111111	0.0555556	0	0.0555556	0	0.0555556	0.0555556	0	0	0	0	0
		0	0	0	0	0	0	0	0	0	0	0	0	0	0	0	0	0	0.0232558	0	0	0	0.0232558	0	0	0	0	0	0.488372	1	0.790698	0.255814	0.255814	0.139535	0.0232558	0.0232558	0.0465116	0.0232558	0.0232558	0.0697674	0	0	0.0232558	0	0	0	0	0	0
		0.00793651	0.0119048	0.00595238	0.0119048	0.0119048	0.0238095	0.0178571	0.0178571	0.00595238	0.0178571	0.0119048	0.0119048	0.0357143	0.00595238	0.00595238	0.00595238	0.0178571	0.0119048	0.0238095	0.0297619	0.0119048	0.0119048	0.0238095	0.0119048	0.0178571	0.0238095	0.0119048	0.428571	1	0.988095	0.922619	0.815476	0.47619	0.303571	0.184524	0.0952381	0.166667	0.184524	0.113095	0.0833333	0.0654762	0.0119048	0.0357143	0.0416667	0.0357143	0.0535714	0.0238095	0.047619
		0	0.4	0.2	0.4	0.2	0	0	0	0	0	0	0	0.2	0	0	0	0.4	0	0	0	0.2	0	0	0	0	0	0	0.4	1	0.6	0.4	0.6	0.6	0.2	0.2	0	0	0.2	0	0	0	0	0	0	0	0	0	0
		0.0144231	0.00961538	0	0.00961538	0.00961538	0	0.00961538	0	0	0	0	0	0.0288462	0.0192308	0	0	0.0192308	0	0	0	0.00961538	0	0.00961538	0	0.0192308	0	0.0192308	0.288462	1	0.923077	0.625	0.403846	0.394231	0.259615	0.105769	0.0673077	0.0192308	0.0192308	0.0384615	0.0384615	0.0192308	0.0288462	0.0192308	0	0	0.0192308	0.0192308	0.00961538
		0.0340909	0.0681818	0.0909091	0.113636	0.181818	0.0454545	0.136364	0.0681818	0.0681818	0.0909091	0.113636	0.0909091	0.159091	0.0681818	0.113636	0	0.0681818	0.0909091	0.0681818	0.0681818	0.0681818	0.113636	0.113636	0.0227273	0.181818	0.0909091	0.136364	0.681818	1	0.204545	0.318182	0.0909091	0.204545	0.159091	0.295455	0.204545	0.181818	0.25	0.181818	0.159091	0.295455	0.363636	0.295455	0.363636	0.590909	0.5	0.454545	0.409091
		0	0	0	0	0	0	0	0	0	0	0	0	0	0	0	0	0	0	0	0	0	0	0	0	0	0.0217391	0.0434783	0.108696	1	0.782609	0.630435	0.369565	0.326087	0.478261	0.26087	0.304348	0.0217391	0.0434783	0.0434783	0.0434783	0	0.0217391	0	0	0	0	0	0
		0	0	0	0.0277778	0	0	0	0	0	0	0	0	0	0	0	0	0	0	0	0	0	0	0.0277778	0	0	0	0	0.111111	1	0.861111	0.916667	0.555556	0.527778	0.444444	0.416667	0.277778	0.0277778	0	0.0555556	0.0555556	0.0277778	0.0277778	0	0	0	0.0277778	0	0
		0.027439	0	0	0	0.0121951	0.0121951	0	0.0243902	0.0243902	0.0121951	0	0	0	0.0121951	0	0	0.0243902	0.0121951	0.0121951	0.0365854	0	0	0	0.0121951	0.0243902	0.0243902	0.0243902	0.402439	1	1	0.695122	0.353659	0.560976	0.402439	0.146341	0.134146	0.0609756	0.0487805	0.0243902	0.0121951	0	0.0243902	0	0	0	0.0121951	0.0121951	0.0121951
		0.00824176	0.010989	0.010989	0.010989	0	0	0.010989	0.010989	0.021978	0	0.010989	0	0	0.021978	0	0	0.021978	0	0	0	0.021978	0	0.032967	0.010989	0.021978	0	0	0.318681	1	0.692308	0.538462	0.450549	0.32967	0.186813	0.0659341	0.0879121	0.010989	0.032967	0.010989	0	0	0.010989	0	0.010989	0.010989	0.010989	0.021978	0
		0.0268031	0.00893437	0	0	0	0	0	0	0	0	0.00850892	0	0.00893437	0.0178687	0	0	0	0	0	0	0	0	0.0174433	0	0.00893437	0.00893437	0.0179135	0.770976	1	0.758884	0.810408	0.802414	0.579368	0.443852	0.443001	0.429186	0.304731	0.320809	0.275712	0.0707136	0.0814394	0.0367227	0.0536958	0.106541	0.0707136	0.133299	0.0711391	0.0622047
		0.0418994	0.00558659	0.00558659	0.0223464	0.00558659	0	0.00558659	0.00558659	0.00558659	0.0111732	0.0111732	0.00558659	0.00558659	0	0.00558659	0.0111732	0	0.0111732	0.00558659	0.00558659	0	0	0	0	0.00558659	0.0111732	0.0391061	0.675978	1	0.932961	0.558659	0.564246	0.558659	0.240223	0.351955	0.357542	0.24581	0.463687	0.251397	0.173184	0.0949721	0.111732	0.0949721	0.0446927	0.150838	0.106145	0.0782123	0.0782123
		0.0225225	0	0	0	0	0	0	0	0	0	0	0	0	0	0	0	0	0.027027	0	0	0	0	0	0	0	0	0	0.837838	1	0.783784	0.702703	0.432432	0.297297	0.324324	0.243243	0.162162	0.0540541	0.162162	0.027027	0	0	0	0	0	0	0	0	0
		0	0	0	0	0	0	0	0	0	0	0	0	0	0	0	0	0	0	0	0	0	0	0	0	0	0	0	0.5	1	0.611111	0.722222	0.666667	0.5	0.944444	0.333333	0.277778	0.277778	0.0555556	0.0555556	0.111111	0.0555556	0	0	0.0555556	0	0.0555556	0.0555556	0
		0	0	0	0	0	0	0	0	0	0	0	0	0	0	0	0	0	0	0	0.0263158	0	0	0.0263158	0	0.0263158	0	0.0526316	0.552632	1	0.394737	0.473684	0.631579	0.605263	0.342105	0.210526	0.184211	0.236842	0.105263	0.0789474	0.0263158	0	0.105263	0.0526316	0.0263158	0.0263158	0.0789474	0.0263158	0.0526316
		0	0	0	0	0	0	0	0	0	0	0	0	0	0	0	0	0	0	0	0	0	0	0	0	0	0	0.0238095	0.404762	1	0.857143	0.547619	0.547619	0.261905	0.142857	0.142857	0	0.0238095	0.0952381	0.047619	0	0	0	0	0.047619	0.0238095	0.0952381	0	0
		0	0	0	0	0	0	0	0	0	0	0	0	0	0	0.02997	0	0	0.032967	0	0	0	0	0	0	0.032967	0.02997	0.02997	0.485181	1	0.657343	0.483849	0.397602	0.597403	0.272394	0.491175	0.196137	0.182817	0.235764	0.02997	0.03663	0	0	0	0	0	0.032967	0	0
		0	0	0	0	0	0	0	0	0.0925926	0	0.0757576	0	0	0.0925926	0.0757576	0.0833333	0	0	0	0.0757576	0	0.251684	0	0.0757576	0	0	0.159091	0.0925926	0.815657	0.505051	0.425926	0.251684	0	0.0833333	0.151515	0.0833333	0	0	0	0	0	0	0	0.175926	0	0	0	0
		0	0	0	0	0	0	0	0	0	0	0	0	0	0	0	0	0	0	0	0	0	0	0	0	0	0	0	0	1	0.9	0.6	0.4	0.5	0.7	0.1	0	0.1	0	0	0	0	0	0	0	0	0	0	0
		0	0	0	0	0.125	0	0	0	0	0	0	0	0	0	0	0	0	0	0	0	0	0	0	0.125	0	0	0	0	0	0.75	0.25	0.125	0.375	0.25	0.25	0.375	0.625	0.625	0.5	0	0.125	0.125	0	0	0	0	0	0
		0.151685	0	0.011236	0.0224719	0.0224719	0.0561798	0.011236	0.011236	0.011236	0.011236	0	0.011236	0	0.011236	0	0	0.011236	0	0	0	0.011236	0.0224719	0.011236	0	0	0.0337079	0.011236	0.146067	0.955056	1	0.876404	0.977528	0.707865	0.617978	0.438202	0.359551	0.134831	0.168539	0.191011	0.0561798	0.011236	0.011236	0	0	0	0	0	0
		0	0.0869565	0.0869565	0	0.0434783	0.0434783	0	0.0434783	0.0869565	0	0	0	0	0	0.0434783	0	0	0	0.0434783	0	0	0.0434783	0.0869565	0.0869565	0	0.0434783	0.130435	0.391304	0.782609	1	0.652174	0.608696	0.434783	0.347826	0.391304	0.521739	0.217391	0.217391	0.130435	0	0	0	0	0	0	0	0.0869565	0.26087
		0.0227273	0	0.0606061	0	0	0.0606061	0	0.0909091	0	0.030303	0	0.030303	0.030303	0	0	0.030303	0.030303	0	0.030303	0.0606061	0	0.030303	0.030303	0	0.030303	0.030303	0.121212	0.393939	0.666667	0.69697	0.545455	0.424242	0.393939	0.393939	0.242424	0.272727	0.030303	0.121212	0.181818	0.0606061	0	0	0	0	0	0.030303	0.0909091	0.121212
		0	0	0	0	0	0	0	0	0	0.0952381	0	0.0952381	0	0	0	0	0	0	0	0	0	0	0	0	0	0	0.0952381	0.285714	0.190476	0.857143	0.571429	0.190476	0.190476	0.190476	0.285714	0	0	0	0	0	0	0	0	0	0	0	0	0
		0	0	0	0	0	0	0	0	0	0	0	0	0	0	0	0	0	0	0	0	0	0	0	0	0	0	0	0.333333	0	0.5	0.5	0.5	0.5	0.5	0.166667	0.166667	0	0	0	0	0	0	0	0	0	0	0	0
		0	0	0	0	0	0	0	0	0	0	0	0	0	0	0	0	0	0	0	0	0	0	0	0	0	0	0	0.5	0.5	0.666667	0.5	0.166667	0.5	0	0.166667	0.166667	0	0	0	0	0	0	0	0	0	0	0	0
		0	0	0	0	0	0	0	0	0	0	0	0	0	0	0	0	0	0	0	0	0	0	0	0	0	0	0	0.3125	0.75	1	0.6875	0.125	0.1875	0.25	0.0625	0	0.125	0.0625	0.0625	0	0	0	0	0	0	0	0	0
		0.0258621	0	0	0	0	0	0	0	0	0	0	0	0	0	0	0	0.0344828	0	0	0	0	0	0	0	0	0	0	0.206897	0.586207	1	0.862069	0.655172	0.517241	0.482759	0.310345	0.310345	0.172414	0.0689655	0.103448	0.0689655	0.0344828	0.0344828	0.0689655	0	0.0344828	0.103448	0	0
		0.09375	0	0	0	0	0	0.125	0	0	0	0	0	0	0	0	0	0	0	0.125	0	0.125	0	0	0	0	0	0	0.25	0.875	1	0.75	0.875	0.375	0.5	0.5	0.25	0.375	0.375	0.125	0.25	0	0.125	0.375	0.125	0	0.125	0.25	0.25
		0	0.112903	0.112903	0	0	0	0.107527	0	0	0	0	0	0	0	0.112903	0	0	0	0.22043	0.107527	0	0	0	0	0	0.112903	0	0	0.774194	1	0.225806	0.451613	0.22043	0.107527	0	0	0	0.107527	0.107527	0.435484	0	0.107527	0.107527	0.107527	0	0	0	0
		0	0	0	0	0	0	0	0	0	0	0	0	0	0	0	0	0	0	0	0	0	0	0	0	0	0	0	0	0.525	0.691667	0.516667	0.341667	0	0	0.175	0	0	0.175	0.175	0.166667	0	0	0	0	0	0	0	0
		0	0.184211	0.631579	0.267544	0	0.27193	0.179825	0.0877193	0.179825	0	0.0921053	0.0921053	0.184211	0.0877193	0.184211	0.184211	0	0	0	0.276316	0.179825	0.0877193	0	0	0.276316	0.0921053	0.0877193	0.0877193	0.0921053	1	0.640351	0.359649	0	0	0	0	0	0	0	0.0877193	0	0	0	0	0	0	0	0
		0	0.052381	0	0	0	0	0	0	0	0	0	0	0	0	0	0	0	0	0	0	0	0	0	0	0	0	0	0	0.838095	1	0.447619	0.295238	0.052381	0.0428571	0	0	0	0.0428571	0	0.0952381	0	0.0428571	0	0	0	0	0	0
		0.124579	0.03367	0	0.03367	0	0	0.0275482	0.0275482	0	0	0	0.0275482	0	0.0275482	0	0.0826446	0.0275482	0	0	0.0275482	0.03367	0.0826446	0.0826446	0.0275482	0	0	0.0887665	0.0612182	0.416284	0.826446	0.40404	0.306091	0.177533	0.226507	0.0275482	0.0550964	0.0948883	0.0887665	0.0887665	0.0826446	0.0948883	0.0550964	0	0.0275482	0	0.0275482	0.03367	0
		0	0	0	0	0	0	0	0	0	0	0	0	0	0	0	0	0	0	0	0	0	0	0	0	0	0	0	0	0.3	1	0.666667	0.633333	0	0.15	0.15	0	0	0	0.15	0.15	0	0	0	0	0	0	0	0
		0	0	0	0	0	0	0	0	0	0	0	0	0	0	0	0	0.0296053	0.0296053	0	0	0	0	0	0.0296053	0	0	0.0296053	0.125	0.894737	1	0.309211	0.506579	0.322368	0.447368	0.148026	0.0296053	0.184211	0.0657895	0.0888158	0.233553	0.220395	0.0361842	0.0592105	0	0	0.0296053	0	0
		0	0.05	0.0166667	0	0.0333333	0.0333333	0	0.0333333	0.0333333	0	0	0.0333333	0.0166667	0.0333333	0.0333333	0.0166667	0.0166667	0.0166667	0.0333333	0.0333333	0	0.0166667	0.05	0	0	0	0.0166667	0.183333	0.716667	1	0.916667	0.683333	0.5	0.283333	0.166667	0.116667	0.233333	0.2	0.116667	0.05	0.0333333	0	0	0.0166667	0	0.0166667	0	0
		0	0	0	0	0	0	0	0	0	0	0	0	0	0	0.142857	0	0	0	0	0	0	0	0	0	0	0	0	0	0.428571	1	0.285714	0.285714	0.285714	0.571429	0.142857	0.428571	0.285714	0.714286	0.857143	0.142857	0.285714	0.428571	0.428571	0.142857	0.428571	0.571429	0.285714	0.142857
		0	0.0384615	0.0384615	0	0	0.0384615	0	0.0384615	0.0769231	0	0.0384615	0	0.0384615	0.0384615	0.0384615	0.115385	0	0.0769231	0	0.0769231	0.0769231	0	0	0.0384615	0	0	0	0.0384615	0.461538	1	0.730769	0.538462	0.346154	0.653846	0.807692	0.423077	0.807692	0.615385	0.653846	0.653846	0.653846	0.576923	0.576923	0.423077	0.346154	0.576923	0.538462	0.538462
		0	0	0	0	0	0	0	0	0	0	0	0	0	0	0	0	0	0	0	0	0	0	0	0	0	0	0.0470958	0.575914	0.673918	1	0.759587	0.719332	0.813299	0.488562	0.530949	0.320251	0.134447	0.0918367	0.0894819	0	0	0	0	0	0	0	0	0
		0	0	0	0	0	0	0	0	0	0	0	0	0	0	0	0	0	0	0	0	0	0	0	0	0	0	0	0	0	0.9	0.45	0.15	0.6	0.6	0.6	0.3	0	0.15	0	0	0	0.15	0	0	0	0	0	0
		0	0	0	0	0	0	0	0	0	0	0	0	0	0	0	0	0	0	0	0	0	0	0	0	0	0	0	0.375	0.75	1	0.625	0.75	0.5	0.625	0.375	0.125	0.125	0	0.125	0	0	0.125	0	0	0.125	0	0	0.125
		0.230769	0.153846	0.102564	0.153846	0.0512821	0.205128	0.153846	0.102564	0.153846	0.153846	0	0	0.153846	0.153846	0.102564	0.0512821	0	0.0512821	0.0512821	0.102564	0.205128	0.0512821	0	0.0512821	0	0.102564	0.0512821	0.102564	0.307692	0.666667	0.564103	0.615385	0.666667	0.153846	0.512821	0.25641	0.307692	0.102564	0.102564	0	0.0512821	0	0.0512821	0	0	0	0.0512821	0.0512821
		0	0.0120482	0	0	0	0	0	0	0	0	0	0	0	0	0	0	0	0	0	0	0	0	0.0120482	0	0	0.0120482	0	0.277108	0.939759	0.807229	1	0.771084	0.759036	0.566265	0.457831	0.39759	0.325301	0.228916	0.0843373	0.0240964	0	0	0	0	0	0.0120482	0	0
		0	0	0.0714286	0	0	0	0	0	0.0714286	0	0	0	0	0	0	0.0714286	0	0.0714286	0	0	0	0	0	0.0714286	0.0714286	0	0.0714286	0.0714286	0.571429	0.642857	1	0.928571	0.928571	0.785714	0.571429	0.142857	0.142857	0.214286	0.285714	0.142857	0.214286	0	0	0.0714286	0	0	0	0
		0.0223256	0.0511628	0.00465116	0.055814	0.0232558	0.0465116	0.0186047	0.0604651	0.0325581	0.027907	0.0325581	0.0325581	0.027907	0.0372093	0.0325581	0.0232558	0.0372093	0.027907	0.00930233	0.0325581	0.0418605	0.0232558	0.027907	0.0186047	0.0325581	0.0465116	0.027907	0.0372093	0.139535	0.655814	1	0.906977	0.883721	0.711628	0.534884	0.413953	0.348837	0.218605	0.167442	0.0976744	0.0325581	0.0232558	0.0186047	0.0139535	0.00930233	0.0139535	0.00465116	0
		0	0	0	0	0.0555556	0	0	0	0	0	0.0555556	0	0	0	0	0	0	0	0	0	0	0	0	0	0	0	0	0	0.111111	0.722222	1	0.722222	0.444444	1	0.333333	0.388889	0.333333	0.166667	0.222222	0.111111	0	0.0555556	0	0	0	0	0	0
		0	0	0	0	0	0	0	0	0	0	0	0	0	0	0	0	0	0	0	0	0	0	0	0	0	0	0.02	0	0.16	0.5	1	0.62	0.68	0.66	0.62	0.52	0.22	0.22	0.1	0.02	0	0	0	0	0	0	0	0
		0	0	0.028169	0.028169	0.0422535	0.0140845	0	0.028169	0.0704225	0.028169	0.028169	0.0140845	0.028169	0.0422535	0.0140845	0.0140845	0	0.0422535	0.0140845	0.0422535	0.0140845	0.0422535	0.0422535	0.0140845	0	0.028169	0.0140845	0.0422535	0.028169	0.183099	1	0.28169	0.28169	0.211268	0.309859	0.239437	0.0704225	0	0.0140845	0	0.0140845	0.0140845	0	0	0	0	0	0
		0.06875	0	0	0.00833333	0	0	0	0	0	0	0	0	0	0.00833333	0	0.0166667	0	0	0	0	0	0	0	0	0	0	0	0.0333333	0.258333	0.716667	1	0.816667	0.658333	0.691667	0.408333	0.408333	0.25	0.133333	0.225	0.1	0.0333333	0	0.00833333	0	0	0	0	0
		0	0	0	0	0	0	0	0	0	0	0	0	0	0	0	0	0	0	0	0	0	0	0	0	0	0	0	0	0.125	0.5	1	0.25	0.375	0.375	0.5	0	0	0	0	0	0	0	0	0	0	0	0	0
		0	0	0	0	0	0	0	0	0	0	0.133333	0	0	0.133333	0.133333	0	0	0.133333	0	0	0	0.133333	0	0	0	0	0.133333	0.133333	0.533333	0.8	0.933333	0.8	0.4	0.933333	0.4	0.133333	0	0	0	0	0	0	0	0	0	0	0.133333	0
		0	0	0	0	0	0	0	0	0	0	0	0	0	0	0	0	0	0	0	0	0	0	0	0	0	0	0	0.012987	0.168831	0.87013	1	0.974026	0.857143	0.779221	0.974026	0.857143	0.714286	0.701299	0.597403	0.402597	0.142857	0.142857	0.0519481	0.116883	0.207792	0.402597	0.415584	0.454545
		0	0	0	0	0	0	0	0	0	0	0	0	0	0	0	0	0	0	0	0	0	0	0	0	0	0	0	0	0.333333	0.166667	1	0.5	0.333333	0.5	0.666667	0	0	0	0	0	0	0	0	0	0	0	0	0
		0.0222772	0.0049505	0.0049505	0.00990099	0.0049505	0	0	0.0049505	0	0.0049505	0.0049505	0	0	0.0049505	0.0049505	0	0.0049505	0.0049505	0.00990099	0	0	0.00990099	0.0049505	0.0049505	0	0	0.0049505	0.0940594	0.569307	0.80198	1	0.762376	0.683168	0.579208	0.49505	0.361386	0.212871	0.193069	0.148515	0.0346535	0	0	0	0	0	0	0	0.0049505
		0	0	0	0	0	0	0	0	0	0	0	0	0	0	0	0	0	0	0	0	0	0	0	0	0	0	0	0	0.444444	0.222222	0.888889	0.888889	0.222222	0.888889	0.666667	0.222222	0	0	0	0	0	0	0	0	0	0	0	0
		0	0	0	0	0	0	0	0	0	0	0	0	0	0	0	0	0	0	0	0	0	0	0	0	0	0	0	0.241935	0.983871	0.677419	1	1	0.822581	0.741935	0.532258	0.370968	0.193548	0.129032	0.0483871	0.0806452	0.0322581	0	0	0	0	0	0	0
		0.0771028	0	0.00934579	0	0	0	0	0.00934579	0.00934579	0.0186916	0.00934579	0.00934579	0	0	0.0186916	0	0.0186916	0	0	0	0.0280374	0.00934579	0	0	0	0.0186916	0.00934579	0.0373832	0.299065	0.616822	1	0.794393	0.803738	0.747664	0.64486	0.728972	0.448598	0.252336	0.186916	0.121495	0.0280374	0	0	0	0	0	0	0
		0	0	0	0	0	0	0	0	0	0	0	0	0	0	0	0	0	0	0	0	0	0	0	0	0	0	0	0	0.1	0.4	1	0.3	0.2	0.5	0.5	0.3	0.1	0.1	0	0.1	0	0	0	0	0	0	0	0
		0	0	0	0	0	0	0	0	0.0454545	0	0	0	0	0	0	0	0	0	0	0	0	0	0	0	0	0	0	0	0.5	0.772727	1	0.727273	0.318182	0.181818	0.272727	0.318182	0.0909091	0	0	0	0	0	0	0	0	0	0	0
		0	0	0	0	0	0	0	0	0	0	0	0	0	0	0	0	0	0	0	0	0	0	0	0	0	0	0	0	0.166667	0.166667	1	0.666667	0.333333	0.166667	0	0	0.166667	0	0	0	0	0	0	0	0	0	0	0
		0	0	0	0	0	0	0	0	0	0	0	0	0	0	0	0	0	0	0	0	0	0	0	0	0	0	0	0	0	0.571429	1	0.428571	0.714286	0.285714	0	0	0	0	0	0	0	0	0	0	0	0	0	0
		0	0	0	0	0	0	0	0	0	0	0	0	0	0	0	0.0625	0	0	0	0	0	0	0	0	0	0	0.0625	0.375	0.375	0.375	0.5	0.375	0.0625	0.1875	0	0.0625	0.0625	0.0625	0	0.0625	0	0	0	0	0	0	0	0
		0	0	0	0	0	0	0	0.0224719	0	0.011236	0.0224719	0.011236	0	0	0	0	0	0.011236	0	0.011236	0	0	0	0	0.011236	0	0.011236	0.11236	0.359551	0.595506	1	1	0.786517	0.932584	0.640449	0.595506	0.516854	0.426966	0.483146	0.404494	0.191011	0.0337079	0.011236	0	0.0337079	0.0898876	0.157303	0.179775
		0.666667	0.25	0.25	0.75	0.25	0	0.5	0.5	0.5	0.75	0.25	0	0	0	0	0.25	0.25	0.25	0.75	0	0	0	0.25	0.5	0.5	0.5	0.25	0	0.5	0.25	1	0.25	0.75	0.25	0	0.25	0.25	0	0	0	0	0	0	0	0	0	0	0.25
		0	0	0	0	0	0	0	0	0	0	0	0	0	0	0	0	0	0	0	0	0	0	0	0	0	0	0.0465116	0.139535	0.395349	0.511628	1	0.744186	0.627907	0.465116	0.232558	0.0232558	0.116279	0	0	0	0	0	0	0	0	0	0	0
		0	0	0	0	0.2	0.1	0	0	0.1	0	0	0	0	0.1	0.1	0	0.2	0.1	0	0	0.1	0	0	0.1	0	0.1	0	0.1	0.5	0.1	1	0.7	0.1	0.3	0.1	0	0	0.1	0.2	0	0	0	0	0	0	0	0.2	0
		0.018797	0.0178571	0.0178571	0.0178571	0.0178571	0.0178571	0	0	0	0	0.0178571	0	0.0535714	0.0535714	0	0	0	0	0	0	0.0178571	0.0178571	0	0.0178571	0	0.0178571	0	0.410714	0.857143	0.714286	1	0.928571	0.982143	0.589286	0.589286	0.339286	0.232143	0.25	0.142857	0.0714286	0.178571	0.0535714	0.107143	0.0714286	0.0892857	0.0178571	0.0535714	0.0892857
		0	0	0	0	0	0	0	0	0	0	0	0	0	0	0	0	0	0	0	0	0	0	0	0	0	0	0	0.111111	0.111111	0.555556	1	0.666667	0.444444	0.222222	0.333333	0.111111	0	0.111111	0	0	0	0	0	0	0	0	0	0
		0.0110294	0	0.0441176	0.0147059	0	0.0147059	0.0147059	0.0147059	0.0441176	0	0.0147059	0.0147059	0.0147059	0	0.0147059	0	0.0441176	0	0.0147059	0	0.0147059	0.0147059	0.0147059	0.0147059	0	0.0147059	0.0147059	0.176471	0.5	0.75	1	0.779412	0.808824	0.573529	0.558824	0.205882	0.147059	0.0441176	0.0294118	0.117647	0.0294118	0.0147059	0.0147059	0.0294118	0	0.0147059	0.0294118	0.0294118
		0	0	0	0	0	0	0	0	0	0	0	0	0	0	0	0	0	0	0	0	0	0	0	0	0	0	0	0.125	0.5	0.625	1	0.5	0.5	0.25	0.375	0	0	0.125	0.125	0.125	0	0	0	0.125	0	0	0	0
		0	0	0.0266667	0	0	0	0	0.04	0.0266667	0.0133333	0	0	0.0266667	0.0133333	0	0.0133333	0.0133333	0	0	0.04	0.0133333	0.0133333	0.0133333	0.04	0	0.0133333	0	0.186667	0.546667	0.813333	1	0.693333	0.786667	0.6	0.413333	0.333333	0.213333	0.226667	0.08	0.106667	0.08	0.0266667	0.0266667	0.0533333	0	0.0266667	0.0533333	0.0266667
		0	0	0	0	0	0	0	0	0	0	0	0	0	0	0	0	0	0	0	0	0	0	0	0	0	0	0	0.148148	0.518519	0.814815	1	0.888889	0.888889	0.592593	0.37037	0.259259	0.037037	0.111111	0	0	0	0	0.037037	0	0	0	0	0
		0.132353	0.0588235	0.0882353	0.147059	0.117647	0.0294118	0.0882353	0	0.0588235	0.0294118	0.0588235	0.0294118	0.0588235	0.117647	0	0.0294118	0.0588235	0.0294118	0	0.0294118	0.0294118	0.0588235	0.0882353	0.0294118	0.0588235	0.0882353	0.0588235	0.205882	0.529412	0.647059	1	0.676471	0.294118	0.382353	0.264706	0.0882353	0.147059	0.0294118	0.0294118	0	0	0	0	0	0	0	0	0
		0	0	0	0	0	0	0.15	0	0	0	0	0	0	0	0	0	0	0	0	0	0	0	0	0	0	0	0	0	0	0.75	1	0.333333	0.3	0.15	0	0	0	0.15	0.15	0	0	0	0	0	0	0	0	0
		0.037037	0.0277778	0.0277778	0	0.0555556	0.0833333	0.0277778	0	0.0277778	0.0833333	0	0.0833333	0	0.0833333	0.0833333	0.0277778	0.0277778	0	0.0555556	0.0555556	0	0.0277778	0.194444	0.0277778	0.0277778	0	0.0277778	0.111111	0.638889	0.722222	0.972222	0.444444	0.527778	0.333333	0.25	0.166667	0.25	0.194444	0.194444	0.194444	0.0833333	0.0555556	0	0	0	0.0277778	0.0555556	0
		0	0	0	0	0	0.1	0	0.1	0	0	0.1	0	0	0	0	0	0	0	0.1	0	0	0	0	0	0.1	0	0	0.1	0.4	0.5	1	0.3	0.3	0	0	0	0	0	0.1	0	0	0	0	0	0	0	0	0
		0	0	0	0	0	0	0	0.0153846	0	0	0	0	0	0	0.0307692	0	0.0153846	0.0153846	0	0	0	0.0307692	0.0153846	0	0.0153846	0	0	0.430769	0.984615	0.953846	1	0.753846	0.323077	0.107692	0.123077	0.107692	0.123077	0.0615385	0.0461538	0.0153846	0	0	0	0.0153846	0.0153846	0.0153846	0.0615385	0
		0	0	0	0	0	0	0	0	0	0	0	0	0	0	0	0	0	0	0	0	0	0	0	0	0	0	0	0.1	0.5	0.1	1	0.4	0.3	0.1	0	0	0	0	0	0	0	0	0	0	0	0	0	0
		0	0.125	0	0	0	0	0	0	0	0	0	0	0	0	0	0	0	0	0	0	0	0	0	0	0	0	0	0	0.5	0.5	0.875	0.375	0	0	0	0	0	0	0	0	0	0	0	0	0	0	0	0
		0.0740741	0.111111	0.0555556	0.0555556	0	0	0.0555556	0	0.0555556	0.111111	0	0.0555556	0	0	0	0.0555556	0	0	0	0	0	0.0555556	0.111111	0	0	0	0	0.111111	0.0555556	0.444444	0.833333	0.833333	0.111111	0	0.0555556	0	0.0555556	0	0	0.0555556	0	0	0	0	0	0	0	0
		0	0	0	0	0.1	0	0	0	0	0	0	0	0	0	0	0	0	0	0	0	0	0	0	0	0	0	0	0.1	0.2	0.9	1	0.7	0.5	0.1	0	0.4	0.1	0.1	0.1	0	0	0	0	0.1	0	0	0	0
		0	0	0	0	0	0	0	0	0	0	0	0	0	0	0	0	0	0	0	0	0	0	0	0	0	0	0	0.210526	0.684211	0.894737	1	0.578947	0.421053	0.157895	0.210526	0.157895	0.210526	0.0526316	0.157895	0	0	0	0.0526316	0	0	0.105263	0	0
		0	0.03125	0	0	0	0	0	0	0	0	0	0	0	0.03125	0	0	0.03125	0	0	0	0	0.03125	0.03125	0	0	0	0.03125	0.15625	0.375	0.65625	1	0.625	0.40625	0.3125	0.375	0.78125	0.5625	0.71875	0.71875	0.4375	0.5	0.65625	0.5	0.59375	0.71875	0.53125	0.5625	0.4375
		0	0	0	0	0	0	0	0	0	0	0	0	0	0	0	0	0	0	0	0	0	0	0	0	0	0	0	0.166667	0	0	0.833333	0.5	0.666667	0.333333	0.166667	0.166667	0	0	0	0	0	0	0	0	0	0	0	0
		0	0	0	0	0	0	0	0	0	0	0	0	0	0	0	0	0	0	0	0	0	0	0	0	0	0	0	0	0.25	0.75	1	0.375	0.5	0.375	0	0.375	0.125	0	0.125	0	0	0	0	0	0	0	0	0
		0	0	0	0	0	0	0	0	0	0	0	0	0	0	0	0	0	0	0	0	0	0	0	0	0	0	0	0	0	0.2	1	0.1	0.7	0.3	0.4	0.1	0.3	0.3	0	0.1	0	0	0	0	0.1	0	0	0.1
		0.28125	0	0	0	0	0	0	0.125	0	0	0.125	0	0	0	0.125	0	0.125	0.125	0	0	0	0	0	0	0.125	0	0	0	0.375	0.375	1	0.75	0.5	0.75	0.375	0.625	0.25	0.25	0.375	0.125	0.25	0	0	0.125	0.25	0.25	0.125	0
		0	0	0.0526316	0.0526316	0.0526316	0.157895	0	0.0526316	0.0526316	0.0526316	0	0	0	0	0	0.0526316	0	0	0	0.0526316	0.105263	0	0.0526316	0.0526316	0	0	0	0.105263	0.631579	0.578947	1	0.315789	0.315789	0.368421	0.684211	0.789474	0.736842	0.578947	0.105263	0.789474	0.578947	0.736842	0.736842	0.315789	0.789474	0.473684	0.473684	0.315789
		0	0	0	0	0	0	0	0	0	0	0	0	0	0	0	0	0	0	0	0	0	0	0	0	0	0	0	0.0941176	0.388235	0.635294	1	0.564706	0.6	0.4	0.247059	0.211765	0.117647	0.152941	0.0941176	0.0588235	0.0235294	0	0.0470588	0	0.0117647	0	0	0.0117647
		0.00863558	0	0	0	0	0	0	0	0	0	0	0	0	0	0	0	0	0	0	0	0	0	0	0	0	0	0.00518135	0.450777	0.891192	0.854922	1	0.761658	0.61658	0.316062	0.34715	0.341969	0.259067	0.295337	0.222798	0.129534	0.124352	0.0880829	0.0984456	0.0777202	0.103627	0.108808	0.103627	0.0725389
		0.15	0.1	0.1	0	0	0.1	0.2	0.2	0	0.1	0.1	0.3	0	0.1	0.1	0	0.1	0.3	0.4	0	0	0	0.1	0	0	0.1	0.2	0.2	0.6	0.7	1	0.6	0.3	0.1	0	0.1	0	0.3	0.1	0	0	0.2	0.1	0.2	0	0	0	0
		0	0	0	0	0	0	0	0	0	0	0	0	0	0	0	0	0	0	0.0714286	0	0.0714286	0.0714286	0	0	0	0.0714286	0	0.214286	0.5	0.571429	1	0.357143	0.285714	0.214286	0.0714286	0.0714286	0.214286	0.0714286	0	0.0714286	0	0	0	0	0	0.0714286	0	0
		0	0.0384615	0.0769231	0.115385	0.0769231	0	0.115385	0.0384615	0	0.0769231	0.115385	0.0384615	0.0384615	0	0	0	0.0384615	0.0384615	0.0769231	0.0384615	0.0384615	0.0769231	0.115385	0	0	0.0384615	0.0384615	0.0769231	0.0769231	0.346154	1	0.769231	0.5	0.307692	0.230769	0.192308	0.115385	0.0384615	0.0384615	0.0769231	0.0384615	0	0.0769231	0.0384615	0.0769231	0.0384615	0.0769231	0.0384615
		0.025	0.0333333	0	0	0.0666667	0.0333333	0	0	0.1	0.0333333	0.0333333	0	0.0333333	0.0666667	0.0333333	0.0666667	0	0.0333333	0.0333333	0	0.0333333	0	0	0	0.0666667	0.0666667	0	0.0333333	0.233333	0.3	0.5	0.0666667	0	0	0.0333333	0.0333333	0.0333333	0	0	0.0333333	0	0.0333333	0	0	0.0333333	0	0.0333333	0
		0	0	0	0.0142857	0	0	0	0	0	0	0	0	0	0	0	0	0	0	0	0	0	0	0	0	0.0285714	0.0142857	0	0.142857	0.6	0.614286	0.8	0.828571	0.828571	0.685714	0.7	0.6	0.528571	0.242857	0.128571	0.0571429	0.0571429	0.0428571	0	0	0	0.0142857	0	0
		0	0.0333333	0.0333333	0.0333333	0	0	0	0	0.0333333	0	0.0333333	0	0.0333333	0	0	0	0	0	0	0	0	0.0333333	0.0333333	0.0666667	0	0.0666667	0.2	0.666667	0.5	0.6	0.8	0.866667	0.366667	0.3	0.366667	0.333333	0.266667	0.233333	0.166667	0	0.0666667	0	0.0333333	0.0333333	0.0333333	0.0333333	0	0.3
		0	0	0	0.0384615	0	0	0	0.0384615	0.0384615	0	0	0	0	0	0	0	0	0	0	0	0	0	0.0384615	0	0	0	0	0.5	0.769231	0.769231	0.961538	1	0.807692	0.846154	0.692308	0.692308	0.769231	0.423077	0.115385	0.115385	0	0	0	0	0	0	0	0.0384615
		0	0	0	0	0	0	0	0	0	0	0	0	0	0	0	0	0	0	0	0	0	0	0	0	0	0	0	0	0.142857	0.428571	0.785714	1	0.857143	0.214286	0.571429	0.285714	0.0714286	0.0714286	0	0	0	0	0	0	0	0	0	0
		0.00798403	0.00598802	0.011976	0	0	0.011976	0.011976	0.00598802	0.0179641	0	0	0.00598802	0.00598802	0.00598802	0.011976	0.0239521	0.0179641	0.011976	0.0179641	0	0.011976	0.0239521	0.00598802	0.011976	0.0179641	0.00598802	0.011976	0.137725	0.497006	0.724551	0.91018	1	0.790419	0.592814	0.54491	0.437126	0.269461	0.227545	0.137725	0.0778443	0.0479042	0.0179641	0.011976	0	0.0179641	0.00598802	0.0299401	0.0359281
		0.6	0	0.0909091	0.0454545	0.181818	0.0454545	0.0454545	0.0454545	0.136364	0	0.0909091	0	0	0	0.0454545	0.227273	0.136364	0	0	0.0454545	0.136364	0	0.0909091	0.181818	0.0454545	0.136364	0.136364	0.0909091	0.272727	0.454545	0.590909	0.681818	0.545455	0.636364	0.636364	0.409091	0.318182	0.272727	0.272727	0.181818	0.0909091	0	0	0	0	0.0454545	0.136364	0
		0	0	0	0	0	0	0	0	0	0	0	0	0	0	0	0	0	0	0	0	0	0	0	0	0	0	0	0	0.189189	0.756757	0.837838	1	0.918919	0.864865	0.567568	0.756757	0.432432	0.135135	0.108108	0.027027	0	0	0	0	0	0	0	0
		0	0	0	0	0	0	0	0	0	0	0	0	0	0	0	0	0	0	0	0	0	0	0	0	0	0	0	0	0	0.25	0.5	1	0.25	0.75	0.25	0	0	0	0	0	0	0	0	0	0	0	0	0
		0	0	0	0	0	0	0	0	0	0	0	0	0	0	0	0	0	0	0	0	0	0	0	0	0	0	0	0.142857	0	0.428571	0.571429	1	0.857143	0.428571	0.142857	0.142857	0.285714	0.142857	0	0.142857	0	0.142857	0.142857	0	0	0	0	0
		0	0	0	0	0	0	0.0833333	0	0	0	0.0833333	0.0833333	0	0	0	0	0	0	0.0833333	0.0833333	0	0	0	0	0	0	0.0833333	0.333333	0.75	0.666667	0.5	0.833333	0.833333	0.583333	0.666667	0.333333	0.25	0.166667	0.166667	0	0	0	0	0	0	0	0.0833333	0.166667
		0.00744879	0	0.0111732	0.0111732	0.0111732	0.00558659	0.0223464	0.00558659	0.0111732	0.00558659	0.00558659	0.0167598	0.0111732	0.0335196	0.0111732	0.0167598	0	0.0167598	0.0111732	0.0167598	0.0167598	0.00558659	0.00558659	0.0111732	0.0111732	0.00558659	0.00558659	0.0335196	0.324022	0.949721	0.893855	1	0.843575	0.575419	0.396648	0.173184	0.22905	0.312849	0.268156	0.139665	0.0837989	0.0223464	0	0	0	0	0	0
		0	0	0	0	0	0	0	0	0	0	0	0	0	0	0	0	0	0	0	0	0	0	0	0	0	0	0	0	0	0.5	0.5	1	1	1	0.25	0.25	0	0	0	0	0	0	0	0	0	0	0	0
		0	0	0.0333333	0.0333333	0	0	0.0166667	0.0166667	0	0	0.0166667	0.0333333	0	0	0	0	0	0.0166667	0	0	0.0166667	0	0	0.0166667	0.0333333	0.05	0.0166667	0.15	0.516667	0.633333	0.783333	0.833333	0.483333	0.716667	0.416667	0.266667	0.216667	0.233333	0.0666667	0.15	0.05	0.116667	0.0166667	0.0333333	0.1	0.0166667	0.0166667	0.0333333
		0.0201342	0.0134228	0.0134228	0.00671141	0	0.00671141	0	0.0268456	0.0134228	0	0	0.0134228	0.00671141	0.00671141	0.0201342	0	0	0	0.00671141	0.00671141	0	0.0201342	0	0.0268456	0	0	0	0.288591	0.993289	0.892617	0.95302	1	0.825503	0.577181	0.469799	0.308725	0.214765	0.161074	0.0805369	0.0738255	0.0872483	0.0738255	0.0872483	0.0268456	0.0402685	0.0536913	0.0469799	0.033557
		0.0273481	0.0801105	0.0801105	0	0.0303867	0	0.0248619	0	0	0	0	0	0	0	0.0248619	0.0248619	0	0	0.0745856	0.0552486	0	0	0.0303867	0.0248619	0	0.0248619	0	0.0303867	0.395028	0.657459	0.900552	1	0.519337	0.334254	0.185083	0.124309	0.237569	0.273481	0.20442	0.234807	0.124309	0.0497238	0.0856354	0.0303867	0.0248619	0.0248619	0.0552486	0.0801105
		0	0.155172	0	0	0	0	0	0	0	0	0	0	0	0	0	0	0	0	0	0	0	0	0	0	0	0	0	0	0	0.844828	0.344828	1	0.465517	0.189655	0	0.155172	0.155172	0	0	0.155172	0.534483	0	0.155172	0.189655	0	0	0.37931	0
		0	0	0	0	0	0	0	0	0	0	0	0	0	0	0	0	0	0	0	0	0	0	0	0	0	0	0	0	0.333333	0.393939	0.69697	1	0.757576	0.636364	0.151515	0.121212	0.0606061	0.0909091	0.0909091	0.0606061	0	0	0.030303	0.030303	0.030303	0	0	0.030303
		0	0	0	0.0606061	0.030303	0.030303	0.030303	0.030303	0.030303	0	0	0.030303	0	0.121212	0.0606061	0.0606061	0	0.0606061	0.0606061	0.030303	0	0	0.030303	0	0.121212	0.030303	0.0606061	0.515152	0.787879	0.333333	0.818182	1	0.909091	0.666667	0.636364	0.333333	0.30303	0.393939	0.30303	0.272727	0.30303	0.030303	0.30303	0.212121	0.454545	0.454545	0.333333	0.363636
		0.00517241	0	0	0.00689655	0	0	0	0	0	0	0	0.00689655	0	0	0	0	0	0	0	0	0	0.00689655	0	0	0	0	0.0137931	0.117241	0.358621	0.531034	0.841379	1	0.834483	0.682759	0.455172	0.337931	0.17931	0.110345	0.234483	0.206897	0.0896552	0.0344828	0.0206897	0.0206897	0.0413793	0.0344828	0.0206897	0.0206897
		0	0	0	0	0	0.0277778	0	0	0	0	0.0277778	0	0	0	0.0277778	0.0277778	0	0	0	0	0	0	0	0	0	0	0.0277778	0.194444	0.472222	0.805556	0.916667	1	1	0.5	0.527778	0.416667	0.277778	0.166667	0.277778	0.194444	0.166667	0.0833333	0	0.111111	0.0277778	0.0833333	0.0555556	0.0833333
		0	0	0	0	0	0	0	0	0	0	0	0	0	0	0	0	0	0	0	0	0	0	0	0	0	0	0	0	0.243243	0.459459	0.972973	1	0.864865	0.486486	0.162162	0.027027	0.0810811	0.0540541	0.108108	0.027027	0	0	0	0	0	0	0	0
		0	0	0	0	0	0	0	0	0	0	0	0	0	0.0212766	0	0	0	0.0106383	0	0	0	0	0	0	0.0106383	0.0106383	0	0.159574	0.37234	0.489362	0.914894	1	0.904255	0.712766	0.468085	0.234043	0.159574	0.159574	0.138298	0.0638298	0.0319149	0.0531915	0	0	0.0212766	0.0106383	0	0.0319149
		0.0186606	0	0	0	0.017772	0.0186606	0.017772	0.017772	0	0.0196427	0	0	0.0196427	0	0	0	0	0	0	0	0	0.0186606	0.0196427	0	0	0	0.0196427	0.126274	0.556028	0.96455	0.836311	1	0.898092	0.60289	0.532644	0.504583	0.359835	0.335469	0.612384	0.33458	0.225096	0.223319	0.147788	0.0364325	0.0767	0.0383032	0.0925077	0.132775
		0.222222	0.0666667	0	0	0	0.0666667	0.0666667	0	0	0	0.0666667	0.0666667	0	0	0	0	0	0	0	0.0666667	0	0	0	0.0666667	0.0666667	0	0.0666667	0	0.2	0.666667	0.466667	1	0.866667	0.933333	0.733333	0.333333	0.533333	0.466667	0.6	0.266667	0.333333	0.2	0.133333	0.0666667	0.133333	0.2	0.2	0.0666667
		0	0	0	0	0	0	0	0.012	0	0	0	0	0.012	0	0	0	0.012	0	0	0	0.012	0	0	0	0	0	0.06	0.384	0.78	0.792	0.816	0.828	0.768	0.552	0.432	0.42	0.312	0.18	0.144	0.108	0.156	0.048	0.036	0.072	0.024	0.012	0.024	0.036
		0	0	0	0	0	0	0	0	0	0	0	0	0	0	0	0	0	0	0	0	0	0	0	0.0833333	0	0	0	0	0.583333	0.75	0.666667	1	0.666667	0.166667	0.0833333	0.166667	0.0833333	0.333333	0.166667	0	0.0833333	0	0.0833333	0	0	0	0	0.0833333
		0.0284091	0.0113636	0	0	0	0	0	0.0227273	0	0	0	0	0	0	0	0	0	0	0.0113636	0.0113636	0	0.0113636	0	0	0	0	0	0.147727	0.193182	0.0795455	0.318182	1	0.965909	0.772727	0.965909	0.715909	0.477273	0.727273	0.340909	0.272727	0.170455	0.0568182	0.102273	0.125	0.125	0.0909091	0.159091	0.102273
		0	0	0	0	0	0	0	0	0	0	0	0	0	0	0	0	0	0	0	0	0	0	0	0	0	0	0	0	0	0.4	0.2	1	0.8	0.4	0.4	0.4	0.2	0	0	0	0	0	0	0	0	0	0	0
		0	0.0222222	0.0222222	0	0.0444444	0.0444444	0.0444444	0.0222222	0	0.0222222	0.0222222	0.0222222	0.0222222	0	0.0222222	0	0.0222222	0.0888889	0.0222222	0.0444444	0.0222222	0.0222222	0.0444444	0	0.0666667	0.0888889	0.0222222	0.0666667	0.266667	0.422222	0.511111	1	0.911111	0.577778	0.155556	0.111111	0.0888889	0.111111	0.0666667	0.0222222	0	0.0444444	0	0.0222222	0.0222222	0.0222222	0	0
		0	0	0.024	0	0	0	0	0.024	0	0.024	0	0	0.036	0	0	0	0	0	0	0	0	0	0.012	0	0.012	0	0	0.132	0.456	0.888	0.888	0.984	0.78	0.708	0.612	0.552	0.444	0.324	0.228	0.228	0.132	0.144	0.072	0.072	0.072	0.084	0.072	0.048
		0	0	0	0	0	0	0	0	0	0	0	0	0	0	0	0	0	0	0	0	0	0	0	0	0	0	0	0.75	0.25	0.75	0.375	1	0.5	0	0.125	0.5	0.125	0	0	0.125	0	0	0	0	0	0	0	0
		0.1875	0.125	0	0.125	0	0	0.125	0	0.125	0	0	0.125	0	0	0	0	0.375	0	0	0	0	0	0.125	0.125	0.125	0	0	0.25	0.75	0.75	0.875	1	1	0.625	0.625	0.625	0	0.125	0.25	0.25	0.125	0.125	0	0	0	0	0	0
		0	0	0	0	0	0	0	0	0	0	0	0	0	0	0	0	0	0	0	0	0	0	0	0	0	0	0	0	0.333333	0.654882	0.166667	0.824916	0.351852	0	0	0	0	0	0	0	0	0	0	0	0	0	0	0
		0	0.0958466	0.105431	0	0	0.308839	0	0	0	0	0.0958466	0.117146	0	0	0.105431	0.117146	0	0	0	0	0	0	0	0	0.105431	0	0	0	0.500532	0.510117	0.445154	1	0.318424	0.43557	0.0958466	0	0	0	0	0	0	0.105431	0	0	0	0	0	0.0958466
		0	0	0	0	0	0.0192308	0	0	0	0	0	0	0	0	0	0	0	0	0	0	0	0	0	0	0.0192308	0	0	0	0.192308	0.0576923	0.230769	0.615385	1	0.903846	0.403846	0.153846	0.134615	0.134615	0.0961538	0.115385	0.0384615	0	0	0	0	0	0	0
		0	0	0	0	0	0	0	0	0	0	0	0	0	0	0	0	0	0	0.0526316	0	0	0	0	0	0	0.0526316	0.0526316	0	0	0.0526316	0.421053	0.842105	1	0.947368	0.421053	0.157895	0.105263	0.157895	0.0526316	0.210526	0.157895	0	0	0	0.0526316	0	0	0
		0	0	0	0	0	0	0	0	0	0	0	0	0	0	0	0	0	0	0	0	0	0	0	0	0	0	0	0	0	0.25	0.5	0.25	1	1	0.75	0	0.5	0	0.25	0	0	0	0	0	0	0	0	0
		0	0.0526316	0.0526316	0	0	0	0.157895	0.0526316	0.0526316	0.0526316	0.0526316	0.105263	0.0526316	0.0526316	0.0526316	0	0.157895	0	0.0526316	0	0	0.0526316	0.105263	0	0.105263	0.0526316	0.0526316	0	0.0526316	0.157895	0.315789	0.789474	1	0.684211	0.736842	0.894737	0.368421	0.736842	0.578947	0.789474	0.578947	0.473684	0.105263	0.157895	0.0526316	0	0	0
		0.0132013	0	0.00990099	0.00990099	0	0.00990099	0	0	0.00990099	0.039604	0.00990099	0.00990099	0	0.029703	0	0.00990099	0	0.00990099	0.00990099	0.019802	0.039604	0.00990099	0.029703	0	0	0.019802	0	0.00990099	0.0792079	0.138614	0.544554	0.980198	1	0.80198	0.722772	0.683168	0.633663	0.316832	0.366337	0.247525	0.039604	0.019802	0.00990099	0.00990099	0.00990099	0.019802	0	0.00990099
		0.00932401	0.00699301	0.00699301	0.00699301	0.020979	0.027972	0.020979	0.027972	0.027972	0.020979	0.034965	0.027972	0.020979	0.00699301	0.00699301	0.020979	0.013986	0.020979	0.020979	0.013986	0.027972	0.013986	0.013986	0.020979	0.027972	0.013986	0.027972	0.0559441	0.0909091	0.223776	0.552448	0.958042	1	0.734266	0.741259	0.503497	0.636364	0.447552	0.356643	0.230769	0.104895	0.027972	0.020979	0	0.00699301	0.00699301	0	0.00699301
		0	0	0	0	0	0	0	0	0	0	0	0	0	0	0	0	0	0	0	0	0	0	0	0.0416667	0	0	0	0.0833333	0.458333	0.541667	0.458333	0.625	1	0.5	0.5	0.25	0.208333	0.166667	0.125	0	0	0	0	0	0	0	0	0
		0	0.0588235	0.0588235	0.0294118	0	0	0	0	0	0	0	0	0.0588235	0	0	0	0	0	0	0	0.0294118	0.0294118	0	0	0	0	0.0294118	0	0	0	0.0294118	0.205882	1	0.558824	0.323529	0.147059	0.176471	0.147059	0.0588235	0.147059	0.117647	0.0294118	0	0	0	0.0294118	0	0.0294118
		0	0	0	0	0	0	0	0	0	0	0	0	0	0	0	0	0	0	0	0.2	0	0	0	0	0	0	0	0	0	0	0	0.4	1	0.4	0.4	1	0	0.2	0.6	0.2	0.2	0.2	0.2	0	0.2	0	0	0
		0	0	0	0	0	0	0	0	0	0	0	0	0	0	0.111111	0	0	0	0	0	0	0	0	0	0	0	0	0	0	0.111111	0.111111	0.222222	1	0.333333	0.444444	0.111111	0.111111	0.222222	0	0.222222	0.222222	0	0	0.111111	0	0	0	0
		0.0056338	0.00469484	0.00469484	0	0	0	0.00469484	0	0	0	0	0	0	0	0	0	0.00469484	0	0	0	0.00469484	0	0	0	0	0.00469484	0.00469484	0.00469484	0.131455	0.352113	0.530516	0.877934	1	0.812207	0.577465	0.469484	0.248826	0.13615	0.159624	0.0516432	0.0187793	0.0328638	0	0	0	0	0	0
		0	0	0	0	0	0	0	0	0	0	0	0	0	0	0	0	0	0	0	0	0	0	0	0	0	0	0	0	0	0	0.222222	0.555556	1	0.666667	0.222222	0.666667	0	0.333333	0.111111	0	0	0	0	0	0	0	0	0
		0	0	0	0	0.0416667	0.0416667	0.0416667	0.0416667	0	0.0416667	0	0	0	0	0	0	0	0	0	0	0	0	0	0	0	0	0.0416667	0	0.0416667	0.333333	0.791667	0.5	0.916667	0.458333	0.75	0.75	0.875	0.75	0.75	0.666667	0.458333	0.208333	0	0.0416667	0	0	0	0
		0	0	0	0	0	0	0	0	0	0	0	0	0	0	0	0	0	0	0.0208333	0	0	0	0	0	0	0	0	0.0833333	0.4375	0.8125	0.979167	0.895833	1	0.604167	0.6875	0.6875	0.375	0.1875	0.0625	0.0625	0.0208333	0	0	0	0	0	0	0
		0	0	0	0	0	0	0	0	0	0	0	0	0	0	0	0	0	0	0	0	0	0	0	0	0	0	0	0	0	0.484127	0.668338	0.667502	0.850877	0.500835	0.166667	0	0	0	0	0	0	0	0	0	0	0	0	0
		0	0	0	0	0	0	0	0.026455	0	0	0	0	0	0	0	0	0	0	0	0	0	0	0	0	0	0	0	0.109928	0.510512	0.779031	0.724937	0.854288	0.887636	0.776385	0.449109	0.276873	0.336675	0.0806878	0.272626	0.109928	0	0	0	0	0	0	0	0
		0	0	0	0	0	0	0	0	0	0	0	0	0	0	0	0	0	0	0	0	0	0	0	0	0	0	0	0	0.342105	0.175439	0	0.166667	0.492899	0.492899	0.31746	0	0	0	0	0	0	0	0	0	0	0	0	0
		0	0	0	0	0	0	0	0	0	0	0	0	0	0	0	0	0	0	0	0	0	0	0	0	0	0	0	0	0.142857	0.428571	0.714286	0.857143	1	1	0.857143	0.285714	0.285714	0.142857	0	0.142857	0	0	0	0	0	0	0	0
		0	0	0	0	0	0	0	0	0	0	0	0	0	0	0	0	0	0	0	0	0	0	0	0	0	0	0	0	0.0625	0.4375	0.4375	0.75	1	0.875	0.5	0.4375	0.3125	0.0625	0.0625	0	0	0	0	0	0	0	0	0
		0	0	0	0	0	0	0	0	0	0	0	0	0	0	0	0	0	0	0	0	0	0	0	0	0	0.133333	0	0	0.133333	0.266667	0.266667	0.266667	0.4	0	0.133333	0.133333	0.266667	0	0	0	0	0	0	0	0	0	0	0
		0	0	0	0	0	0	0.0833333	0	0.0833333	0.0833333	0	0	0.0833333	0	0	0.0833333	0.0833333	0	0	0.0833333	0	0	0	0	0	0	0.0833333	0	0	0.333333	0.333333	0.416667	0.666667	0.416667	0.0833333	0.5	0.583333	0.5	0.166667	0	0	0	0	0	0	0	0	0
		0.0370989	0.0123457	0.0246914	0.0123457	0	0.0246914	0	0	0	0.0246914	0.0123457	0.0123457	0	0	0.0123457	0	0.0123457	0.0123457	0.037037	0.0123457	0.037037	0.0246914	0	0	0	0.0123457	0.0123457	0.0246914	0.037037	0.0493827	0.222222	0.493827	1	0.777778	0.679012	0.432099	0.37037	0.209877	0.111111	0.0493827	0.037037	0	0	0.0123457	0.0123457	0.0123457	0.0123457	0.0123457
		0	0	0	0	0	0	0	0	0	0	0.05	0	0	0	0	0.05	0	0	0	0	0.05	0	0	0	0.05	0	0	0.1	0.25	0.55	0.8	0.8	1	0.45	0.4	0.2	0.1	0	0.1	0	0	0	0	0	0	0	0	0
		0.875	0.166667	0	0.333333	0	0.166667	0	0.333333	0	0	0	0.333333	0	0	0	0.166667	0	0	0.166667	0	0	0	0	0.166667	0	0.166667	0.166667	0.166667	0	0.333333	0.333333	0.666667	1	0.833333	0.666667	0.5	0.333333	0	0.333333	0.333333	0	0.333333	0	0	0	0.166667	0	0
		0.0078125	0	0	0	0	0	0	0	0	0.0104167	0	0	0	0	0	0	0	0	0	0	0	0	0	0	0	0.0104167	0	0.0625	0.447917	0.625	0.875	0.833333	1	0.614583	0.447917	0.291667	0.333333	0.34375	0.229167	0.125	0.0833333	0.0416667	0.0625	0.0833333	0.0625	0.0729167	0.09375	0.0833333
		0	0	0	0	0	0	0	0	0	0	0	0	0	0	0	0	0	0	0	0	0	0	0	0	0	0	0	0.108223	0.0541456	0.0555687	0.37658	0.896486	1	0.660184	0.615424	0.676549	0.327076	0.378511	0.285095	0.0947718	0.014231	0	0.0135195	0.028462	0.0128757	0.0135195	0.0406262	0.0534341
		0	0	0	0	0	0	0	0	0	0	0	0	0	0	0	0	0	0	0	0	0	0	0	0	0	0	0	0	0	0.375	0.125	0.5	1	0.25	0.375	0	0.125	0.375	0	0	0	0	0	0	0	0	0	0
		0.00886525	0.0212766	0.0106383	0.0212766	0	0.0106383	0.0106383	0.0212766	0.0106383	0.0106383	0.0106383	0.0106383	0.0106383	0.0106383	0	0	0.0319149	0	0.0106383	0	0.0212766	0.0106383	0.0106383	0	0.0212766	0	0.0212766	0.0744681	0.319149	0.925532	0.734043	0.925532	1	0.861702	0.617021	0.457447	0.43617	0.255319	0.297872	0.148936	0.234043	0.12766	0.117021	0.0851064	0.0957447	0.138298	0.0319149	0.0531915
		0	0	0	0	0	0	0	0	0	0	0	0	0	0	0.0333333	0	0	0	0	0	0	0	0.0333333	0	0	0	0.333333	0.966667	0.8	0.733333	0.8	0.733333	1	0.433333	0.6	0.466667	0.2	0.333333	0.2	0.133333	0.0666667	0.0666667	0.0333333	0	0.0333333	0.0666667	0.0666667	0
		0	0	0	0	0	0	0	0	0	0	0	0	0	0	0	0	0	0	0	0	0	0	0	0	0	0	0	0.0925926	0.0925926	0.240741	0.462963	0.962963	1	0.537037	0.407407	0.407407	0.166667	0.203704	0.037037	0.0185185	0.0555556	0	0	0.037037	0	0	0	0.0185185
		0	0	0	0	0	0	0	0	0	0	0	0	0	0	0	0	0	0	0	0	0.142857	0	0	0	0	0	0	0.714286	0.571429	0.285714	0.714286	0.857143	1	0.857143	0.714286	0.285714	0	0.428571	0.142857	0.142857	0	0	0	0	0.285714	0.142857	0	0
		0	0	0	0	0.0714286	0	0	0.0714286	0.0714286	0	0.0714286	0.0714286	0	0	0	0	0	0	0	0	0	0	0	0	0	0	0	0	0.142857	0.285714	0.285714	0.357143	0.785714	1	0.428571	0.571429	0.142857	0.214286	0.0714286	0.0714286	0	0	0	0.0714286	0	0	0	0
		0	0	0	0	0	0	0	0	0	0	0	0	0	0	0	0	0	0	0	0	0	0	0	0	0	0	0	0	0	0.333333	0.666667	0.333333	1	1	0.166667	0.833333	0.166667	0.166667	0	0	0	0	0	0	0	0	0	0
		0	0	0	0	0.133333	0	0	0	0	0	0	0	0.0666667	0	0.0666667	0	0.0666667	0	0	0.0666667	0.0666667	0.0666667	0.0666667	0	0	0.0666667	0.133333	0	0.133333	0.333333	0.2	0.533333	0.866667	1	0.533333	0.0666667	0.266667	0.133333	0.0666667	0	0	0	0	0	0	0	0	0
		0.0521739	0.0434783	0	0.0869565	0.0434783	0	0.0434783	0	0.0434783	0	0	0	0	0	0	0	0	0	0	0	0.0869565	0.0434783	0	0.0434783	0.0434783	0	0.0434783	0.0434783	0.0869565	0.130435	0.0869565	0.391304	0.608696	1	0.956522	0.304348	0.173913	0.0869565	0	0	0	0	0	0	0	0	0	0
		0.0131363	0.00492611	0.0147783	0.0197044	0.0344828	0.0197044	0.00985222	0.0147783	0.0197044	0.0246305	0.0295567	0.0147783	0.0197044	0.0197044	0.0246305	0.0394089	0.044335	0.0147783	0.0197044	0.00985222	0.0394089	0.0295567	0.0147783	0.0197044	0.0197044	0.0344828	0.0197044	0.0541872	0.128079	0.251232	0.46798	0.724138	0.950739	1	0.945813	0.679803	0.719212	0.591133	0.423645	0.310345	0.147783	0.08867	0.147783	0.123153	0.1133	0.0788177	0.108374	0.1133
		0	0.1	0	0	0	0	0	0	0	0.2	0.1	0	0	0	0	0.1	0	0	0	0	0	0	0.1	0	0.1	0	0.1	0	0.1	0.3	0.6	0.3	0.2	0.8	0.4	0.7	0.7	0.7	0.3	0.4	0	0	0	0	0.1	0	0.1	0
		0	0	0	0	0	0	0	0	0	0	0	0	0	0	0	0	0	0	0	0	0	0	0	0	0	0	0	0	0	0	0	0.428571	0.428571	1	0.857143	0.714286	0.285714	0.285714	0.142857	0	0	0.142857	0	0	0	0	0	0
		0	0	0.025641	0.0770516	0	0	0.02442	0.0269906	0	0	0.0269906	0.025641	0.0744811	0	0	0	0.02442	0.025641	0.0269906	0.0514106	0	0	0.0514106	0	0.0796221	0.0526316	0	0.025641	0.0500611	0.301716	0.254225	0.362188	0.48673	0.638134	0.531778	0.534349	0.443031	0.255575	0.257888	0.129683	0.0539811	0.128334	0	0	0	0	0	0.0269906
		0	0	0	0	0	0	0	0	0	0	0	0	0	0	0	0	0	0	0	0	0	0	0	0	0	0	0	0	0.4	0.6	0.8	0.8	0.6	1	0.6	0.2	0.4	0.2	0	1	0.2	0	0.2	0.2	0	0.2	0.2	0
		0	0.0127389	0.00636943	0.00636943	0.0318471	0.0191083	0.00636943	0.0318471	0.00636943	0.0191083	0	0.00636943	0.00636943	0.00636943	0.0127389	0.00636943	0.00636943	0.0191083	0.0127389	0.0127389	0.0191083	0.0127389	0.0254777	0.0254777	0.00636943	0.0382166	0.0127389	0.0254777	0.0127389	0.0191083	0.0764331	0.33121	0.713376	1	0.923567	0.707006	0.471338	0.305732	0.0955414	0.0764331	0.0382166	0.0127389	0.0127389	0.00636943	0.00636943	0	0	0
		0.236842	0	0	0	0	0	0	0.289474	0	0	0	0	0	0	0	0.236842	0	0	0	0	0	0	0	0	0	0	0	0	0.868421	0.473684	0	0.526316	0.710526	1	0.473684	0	1	0.236842	0	1	0.473684	0.236842	0.473684	0.289474	0	0	0	0
		0	0	0	0	0	0	0	0.0149254	0	0.0149254	0	0	0	0	0.0149254	0	0	0	0	0	0	0	0	0	0	0	0	0	0.0746269	0.179104	0.283582	0.313433	0.835821	1	0.61194	0.597015	0.373134	0.358209	0.402985	0.179104	0.0895522	0.0746269	0.0298507	0.0447761	0	0	0	0
		0	0	0	0	0	0	0	0	0	0	0	0	0	0	0	0	0	0	0	0	0	0	0	0	0	0	0	0	0	0.166667	0.166667	0.166667	0.666667	1	0.5	0	0	0.166667	0	0	0	0	0	0	0	0	0	0
		0.0333333	0	0.04	0	0	0.04	0	0.04	0.04	0	0.04	0	0	0	0	0.04	0.04	0.04	0.08	0.04	0	0	0.04	0	0	0.04	0	0.04	0.24	0.72	0.48	0.52	0.8	1	0.72	0.4	0.2	0.4	0.32	0.4	0.04	0.24	0.12	0.28	0.16	0.04	0.12	0.04
		0.104167	0.0277778	0.0277778	0.0555556	0.138889	0.0277778	0.0833333	0	0.0277778	0.0555556	0.138889	0.111111	0.0555556	0.0833333	0.0833333	0.0277778	0.0833333	0.0277778	0.0833333	0.0277778	0.0277778	0.0833333	0.0277778	0.0277778	0.0833333	0.0555556	0.0833333	0.0833333	0.0833333	0.166667	0.138889	0.527778	0.805556	1	1	0.694444	0.611111	0.527778	0.583333	0.5	0.5	0.666667	0.5	0.555556	0.444444	0.361111	0.194444	0.416667
		0	0	0.0238095	0	0.0238095	0.0238095	0.0238095	0.047619	0.0714286	0.047619	0.0238095	0.047619	0.047619	0.0238095	0	0.047619	0	0	0.0238095	0.0238095	0	0	0.0238095	0.0238095	0.0238095	0.0238095	0.047619	0.0238095	0.285714	0.404762	0.261905	0.547619	0.5	0.738095	0.714286	0.5	0.380952	0.238095	0.142857	0.142857	0.0952381	0.047619	0.047619	0	0	0.0238095	0.0238095	0.0238095
		0	0	0	0	0	0	0	0	0	0	0	0	0	0	0	0	0	0	0	0	0	0	0	0	0	0	0	0	0	0	0	0	0.4	0	1	0.6	0	0	0	0	0	0	0	0	0	0	0	0
		0.3	0	0	0	0	0	0	0	0	0	0	0	0	0	0	0.2	0	0.2	0	0.2	0	0.2	0.2	0.2	0	0.2	0	0.2	0	0.2	0.2	0	0.2	0.6	1	0.8	0.6	1	0.2	0.2	0	0	0	0	0	0	0	0
		0	0	0	0	0	0	0	0	0	0	0	0	0	0	0	0	0	0	0	0	0	0	0	0	0	0	0	0.545455	0.545455	0.363636	0.727273	0.636364	0.545455	0.454545	1	0.181818	0	0.363636	0.181818	0.0909091	0.0909091	0	0.0909091	0	0	0.0909091	0	0
		0.267857	0.0714286	0.142857	0.107143	0.0357143	0.0357143	0	0.107143	0.142857	0.107143	0.0714286	0.0714286	0.0714286	0	0.0357143	0.0714286	0.142857	0.0357143	0.0714286	0.0714286	0.0714286	0.0357143	0.214286	0.0357143	0.0714286	0.107143	0.107143	0.107143	0.0714286	0.107143	0.285714	0.142857	0.178571	0.357143	1	0.428571	0.571429	0.214286	0.285714	0.285714	0.285714	0.107143	0.0357143	0	0.0714286	0	0.0714286	0.0714286
		0.0652174	0.0869565	0.130435	0	0	0	0	0.0434783	0	0.0434783	0	0.130435	0.0434783	0.0434783	0	0	0	0	0.0434783	0	0	0	0.0434783	0.0434783	0	0.0434783	0.0434783	0.173913	0.0434783	0.0434783	0	0.0869565	0.26087	0.521739	1	0.478261	0.73913	0.826087	0.565217	0.521739	0.695652	0.478261	0.391304	0.565217	0.391304	0.173913	0.0869565	0.0869565
		0.166667	0	0	0	0	0	0	0	0	0.111111	0	0	0.111111	0	0	0	0	0	0	0	0.111111	0	0.111111	0	0.111111	0	0	0.111111	0	0	0.222222	0.111111	0.333333	0.666667	1	0.777778	0.777778	0.444444	0.222222	0.444444	0.333333	0.222222	0.222222	0	0.111111	0.111111	0	0
		0	0	0	0	0	0	0	0	0	0	0	0	0	0	0	0	0	0	0	0	0	0	0	0	0	0	0	0.142857	0.142857	0	0.571429	0.714286	0.428571	0.285714	1	0	0	0.142857	0	0	0	0	0.142857	0	0	0	0	0
		0.0297619	0	0	0	0	0	0	0	0.0119048	0	0	0.0119048	0	0	0	0	0	0	0	0	0	0	0	0.0238095	0	0	0.0357143	0.130952	0.047619	0.047619	0.142857	0.666667	0.714286	0.833333	1	0.678571	0.630952	0.547619	0.511905	0.25	0.178571	0.130952	0.107143	0.107143	0.22619	0.202381	0.178571	0.190476
		0	0	0	0	0	0	0	0	0	0	0	0	0	0	0	0	0	0	0	0	0	0	0	0	0	0	0	0	0	0	0.25	0.125	0.25	0.375	0.625	0.75	0.75	0.375	0.5	0.625	0.25	0.125	0.125	0	0	0	0	0
		0	0	0	0	0	0	0	0	0	0	0	0	0	0	0	0	0	0	0	0	0	0	0	0	0	0	0	0	0	0	0.4	0.2	0.6	0	0	1	0	0	0.2	0	0.6	0	0	0	0	0	0	0
		0.0625	0.333333	0.0833333	0.25	0.166667	0	0.0833333	0.166667	0	0.25	0.333333	0.166667	0.25	0.25	0.25	0.0833333	0.0833333	0.416667	0.333333	0.25	0.0833333	0.25	0.166667	0.25	0.0833333	0	0.166667	0.0833333	0.0833333	0.166667	0.0833333	0	0.416667	0.416667	0.833333	1	0.5	0.5	0.0833333	0.0833333	0.0833333	0	0	0	0	0	0	0
		0	0.0740741	0.037037	0.0925926	0.111111	0.0185185	0.0740741	0.0185185	0	0.037037	0.0555556	0.0185185	0.0185185	0.037037	0.0555556	0.0185185	0	0.0185185	0.0185185	0.0185185	0.037037	0.037037	0.0740741	0.0740741	0.0555556	0.0185185	0.037037	0	0.0185185	0.0185185	0.166667	0.0185185	0.037037	0.240741	0.814815	0.851852	0.685185	0.277778	0.259259	0.203704	0.166667	0.0925926	0.0185185	0.0555556	0	0	0	0
		0	0.047619	0	0	0	0.047619	0.047619	0	0	0	0.0952381	0	0.047619	0.047619	0	0.047619	0	0	0.047619	0	0.047619	0	0.047619	0.047619	0	0.047619	0.047619	0	0	0.142857	0.047619	0.142857	0.380952	0.238095	0.714286	1	0.714286	0.52381	0.857143	0.714286	0.333333	0.190476	0.047619	0.047619	0.0952381	0.047619	0.047619	0
		0	0	0	0	0	0	0	0	0	0	0	0	0	0.142857	0	0	0	0	0	0	0	0	0	0	0	0	0	0	0	0	0	0.285714	0.857143	0.285714	0.428571	1	0.285714	0.285714	0	0.142857	0.285714	0	0	0	0	0	0	0
		0	0	0.0909091	0	0	0	0	0.0909091	0	0	0.0909091	0	0	0	0	0	0	0	0	0	0	0	0	0	0	0	0	0.0909091	0	0	0.181818	0.181818	0.454545	0.363636	0.545455	1	0.181818	0.181818	0	0	0	0.0909091	0.0909091	0	0	0	0	0
		0.428571	0	0.142857	0	0	0.142857	0.142857	0	0	0	0.142857	0	0	0	0	0	0	0	0	0	0	0	0	0.142857	0.285714	0	0	0	0.285714	0.857143	0.571429	0.857143	0.714286	0.428571	0.857143	1	0.285714	0.285714	0	0.142857	0.142857	0.142857	0	0	0	0.142857	0	0
		0.0681818	0.0606061	0.030303	0.121212	0.0909091	0.030303	0.0909091	0.030303	0.121212	0.0606061	0.0909091	0.181818	0.030303	0.0606061	0	0	0.030303	0.0606061	0.0909091	0.030303	0	0.0909091	0.030303	0.030303	0.030303	0.121212	0.0909091	0.0606061	0.0606061	0.0606061	0.0909091	0.0606061	0.030303	0.030303	0.454545	1	0.636364	0.636364	0.515152	0.69697	0.636364	0.575758	0.424242	0.515152	0.606061	0.333333	0.393939	0.636364
		0	0	0	0	0	0	0	0	0	0	0	0	0	0	0	0	0	0	0	0	0	0	0	0	0	0	0	0	0.390476	0.771429	0.771429	0.380952	0.401003	0.610526	0.2	0.991479	0.4	0	0	0.2	0	0	0	0	0	0	0	0
		0	0	0	0	0	0	0.111111	0	0	0	0	0	0.111111	0	0	0	0	0.111111	0	0	0.111111	0	0	0	0	0	0	0	0	0.333333	0.444444	0.888889	0.666667	0.444444	0.777778	0.555556	1	1	0.777778	0.888889	0.333333	0	0.111111	0	0.111111	0	0	0
		0	0	0	0	0	0	0	0	0	0	0	0	0	0	0	0	0	0	0	0	0	0	0	0	0	0	0	0	0	0	0	0	0.25	0.25	0.5	0.5	0.75	0.75	0.5	0.25	0.75	0.25	0	0	0	0	0	0
		0.0209974	0.0472441	0.023622	0.0472441	0.015748	0.015748	0.0393701	0.015748	0.0393701	0.023622	0.0472441	0.0629921	0.0787402	0.0629921	0.023622	0.0629921	0.0393701	0.0314961	0.0551181	0.0472441	0.0314961	0.0314961	0.0472441	0.00787402	0.015748	0.0472441	0.0787402	0.023622	0.00787402	0.0314961	0.0551181	0.173228	0.377953	0.574803	0.795276	0.818898	1	0.897638	0.677165	0.425197	0.456693	0.283465	0.133858	0.0708661	0.0551181	0.0629921	0.023622	0.00787402
		0	0	0	0	0	0	0	0	0	0	0	0	0	0	0	0	0	0	0	0	0	0	0	0	0	0	0	0.170801	0.674664	0.341602	0.642131	0.154534	0.487597	0.170801	0.162261	0.162261	1	0.154534	0.316795	0	0	0	0	0	0	0	0	0
		0	0	0	0	0	0	0	0	0	0	0	0	0	0	0	0	0	0	0	0	0	0	0	0	0	0	0	0	0.0666667	0.2	0.466667	0.266667	0.6	0.733333	0.666667	0.533333	0.933333	1	0.533333	0.266667	0.0666667	0	0	0	0	0	0	0
		0	0.166667	0	0	0	0	0.5	0.166667	0	0	0.166667	0.166667	0	0.166667	0.166667	0.333333	0.166667	0	0.5	0.5	0.166667	0	0.166667	0.5	0.166667	0.166667	0	0.333333	0	0	0	0	0	0	0	0.333333	0.5	0.666667	0.666667	0.5	0.5	0	0	0	0	0	0	0
		0.1875	0	0	0.0833333	0	0	0	0	0	0	0	0	0	0	0	0.0833333	0	0	0	0	0	0	0	0	0	0	0	0.0833333	0.0833333	0	0.166667	0.25	0.25	0.416667	0.583333	0.5	0.916667	1	0.583333	0.25	0.25	0.333333	0.25	0.333333	0.333333	0.166667	0	0
		0	0	0	0.0204082	0	0.0204082	0	0	0	0	0	0	0	0	0	0	0	0.0204082	0.0204082	0	0.0204082	0	0	0	0	0	0	0.0204082	0.102041	0.102041	0.183673	0.306122	0.591837	0.346939	0.510204	0.489796	0.55102	1	0.918367	0.469388	0.387755	0.306122	0.285714	0.265306	0.163265	0.244898	0.142857	0.346939
		0.096	0.04	0	0	0	0	0	0	0	0.08	0.04	0.04	0.04	0	0.08	0.08	0	0	0	0	0	0	0	0	0.12	0.04	0	0.04	0.12	0.24	0.48	0.64	0.6	0.6	0.76	0.72	0.72	0.84	1	0.84	0.56	0.4	0.08	0	0.04	0	0	0
		0.0689655	0.0344828	0	0.0344828	0.0344828	0	0.137931	0.0689655	0.0344828	0	0.0689655	0.0689655	0.0344828	0.0689655	0.0689655	0	0.0344828	0	0	0.0344828	0	0.0689655	0.103448	0.0689655	0.103448	0.103448	0.0344828	0.448276	0.310345	0.103448	0.103448	0.0689655	0.206897	0.206897	0.517241	0.758621	0.586207	0.413793	1	0.724138	0.37931	0.344828	0.482759	0.206897	0.413793	0.172414	0.344828	0.37931
		0.0225225	0	0	0	0	0	0	0	0	0	0	0.027027	0.027027	0.0540541	0	0	0	0	0	0	0	0	0	0	0.027027	0	0	0.0810811	0.0540541	0.324324	0.216216	0.432432	0.621622	0.72973	0.486486	0.513514	0.837838	0.72973	1	0.837838	0.567568	0.486486	0.297297	0.189189	0.243243	0.0810811	0.297297	0.297297
		0.15	0	0.0357143	0	0.0178571	0.0357143	0	0.0178571	0.0178571	0.0357143	0.0178571	0.0178571	0	0.0178571	0	0	0.0178571	0.0178571	0	0	0.0535714	0	0.0357143	0.0178571	0.0178571	0.0178571	0	0.0535714	0	0.0892857	0.0892857	0.160714	0.178571	0.357143	0.339286	0.339286	0.535714	0.821429	0.803571	0.982143	0.607143	0.5	0.375	0.0535714	0.0892857	0	0.0357143	0.0178571
		0.138889	0.037037	0.037037	0.037037	0.0740741	0	0.037037	0.037037	0.037037	0.037037	0	0.111111	0.037037	0.037037	0.111111	0.0740741	0	0	0.037037	0.037037	0.0740741	0.037037	0.0740741	0.037037	0.037037	0	0.111111	0.222222	0.259259	0.111111	0.148148	0.259259	0.37037	0.592593	0.888889	0.962963	0.481481	0.518519	0.962963	1	0.518519	0.740741	0.62963	0.296296	0.296296	0.333333	0.518519	0.185185
		0	0.25	0.25	0	0	0.25	0	0.25	0	0	0	0	0	0	0	0	0	0	0	0	0	0	0	0	0	0	0	0.75	0.5	0	0.75	0.25	0	0	0.25	0.5	0.5	0.5	0.25	1	0.5	0	0.25	0	0.5	0.5	0	0
		0	0.0780669	0	0	0	0	0	0	0	0	0	0	0	0	0	0	0	0	0.0780669	0	0	0.0743494	0	0.0743494	0.226766	0.0743494	0.0743494	0	0.0743494	0.0780669	0	0	0	0	0	0.148699	0.69145	0.464684	0.914498	0.695167	1	0.843866	0.988848	0.851301	0.535316	0.539033	0.230483	0.464684
		0	0	0	0	0	0	0	0	0	0	0	0	0	0	0	0	0	0	0	0.0584416	0	0	0.0714286	0	0.116883	0.0584416	0.0584416	0.0584416	0	0	0.0584416	0	0	0	0.188312	0.188312	0.493506	0.954545	0.493506	0.896104	1	0.448052	0.448052	0.363636	0.363636	0.175325	0	0.175325
		0.277778	0.333333	0.166667	0	0	0	0	0	0	0	0	0	0	0	0.166667	0	0	0	0	0.166667	0	0	0	0	0	0	0	0	0.166667	0	0	0	0	0	0	0.5	0.5	0.666667	0.666667	0.5	0.666667	0.333333	0.166667	0.333333	0.666667	0.5	1	0.5
		0	0.2	0.1	0	0	0	0	0	0.1	0	0	0.1	0	0	0	0	0.1	0	0	0	0	0	0	0	0	0.1	0.2	0.2	0	0	0	0.1	0	0	0.2	0.1	0.2	0.9	0.8	0.4	0.1	0.5	0.6	0.3	0.2	0.3	0.6	0.5
		0.09375	0.375	0	0.125	0	0	0	0	0	0.25	0	0	0	0	0	0.125	0	0	0	0.125	0.125	0.125	0.25	0	0.125	0.125	0.25	0.75	0.25	0.125	0	0	0.625	0.125	0	0.25	0.25	0.25	0.125	0	0.375	0.5	0.875	0.125	0.25	0.625	0.375	0.75
		0.833333	0	0.166667	0.5	0.166667	0.5	0.333333	0.166667	0.333333	0.5	0	0.166667	0.166667	0.166667	0.666667	0.166667	0	0.166667	0.333333	0	0	0.666667	0.166667	0.333333	0.333333	0.166667	0.333333	0.666667	0	0.333333	0.166667	0.5	0.333333	0.333333	0.333333	0.666667	0.5	0.666667	0.666667	0.166667	0.333333	0.166667	0.333333	0.666667	0.5	0.166667	0.333333	0.5
	mean_flash_response	0.0576381	0.0370391	0.0302943	0.030376	0.025868	0.0304977	0.0344066	0.0318456	0.0273898	0.0280923	0.0275641	0.0307759	0.0254291	0.0251	0.0323393	0.0294385	0.0294418	0.0253598	0.0344594	0.0291628	0.0261452	0.0267603	0.0316194	0.032935	0.0345338	0.0331594	0.0453754	0.2014	0.422909	0.501813	0.572543	0.550623	0.546254	0.467206	0.409003	0.338686	0.274438	0.247073	0.202797	0.167727	0.119854	0.0936384	0.0793633	0.0650003	0.0730086	0.0659522	0.0661043	0.0686828
	SD_flash_response	0.161701	0.0866908	0.0795604	0.0908651	0.0737133	0.0969229	0.0929597	0.0860821	0.086103	0.0935789	0.0735399	0.0984189	0.075264	0.0738228	0.0929738	0.0901011	0.0931146	0.074865	0.110904	0.0789018	0.0750605	0.0847163	0.0714395	0.0985016	0.0878668	0.0835545	0.095638	0.263825	0.359984	0.311949	0.329906	0.301948	0.301074	0.291193	0.277512	0.270047	0.252889	0.245139	0.241081	0.235138	0.195585	0.169228	0.164039	0.143942	0.157537	0.139882	0.149143	0.147046
opto_responses
		normalized_opto_responses
		0.037037	0.0222222	0.0222222	0.2	0.0666667	0.0666667	0.177778	0.133333	0.2	0.177778	0.222222	0.333333	0.266667	0.244444	0.155556	0.244444	0.111111	0.133333	0.111111	0.2	0.177778	0.0444444	0.0666667	0.111111	0.111111	0.2	0.2	0.177778	0.155556	0.0444444	0.177778	0.244444	0.266667	0.288889	0.2	0.311111	0.333333	0.244444	0.244444	0.266667	0.177778	0.266667	0.288889	0.244444	0.288889	0.288889	0.311111	0.355556
		0	0	0.102564	0	0.102564	0	0	0.102564	0.102564	0.102564	0.205128	0.102564	0	0	0	0	0	0	0	0	0	0	0	0	0	0	0.102564	0.102564	0	0	0	0	0	0	0	0	0	0	0	0	0	0	0	0	0	0	0	0
		0.333333	0.5	0.3	0.3	0.3	0.2	0.3	0.5	0.4	0.1	0.4	0.6	0.8	0.4	0.8	0.2	0.4	0.3	0.4	0.1	0.4	0.1	0.3	0.1	0.4	0.5	0.5	0.1	0.6	0.3	0.4	0.3	0.5	0.3	0.4	0.6	0.2	0.2	0.1	0.6	0	0.2	0.5	0.1	0.5	0.6	0.2	0.5
		0	0.225296	0	0	0.0750988	0.0750988	0	0	0.150198	0.3083	0	0.083004	0	0.0750988	0.0750988	0	0.233202	0.0750988	0	0	0	0.150198	0	0	0	0	0.083004	0.083004	0.0750988	0	0.0750988	0.316206	0.383399	0.391304	0.300395	0.624506	1	0.699605	0.616601	0.6917	0.758893	0.375494	0.541502	0.150198	0.391304	0.249012	0.150198	0.158103
		0.807692	0.673077	0.557692	0.769231	0.692308	0.673077	0.711538	0.730769	0.557692	0.788462	0.634615	0.807692	0.653846	0.769231	0.75	0.442308	0.576923	0.826923	0.826923	0.519231	0.615385	0.923077	0.846154	0.75	0.480769	0.846154	0.711538	0.634615	0.807692	0.384615	0.634615	0.576923	0.480769	0.653846	0.557692	0.673077	0.75	0.788462	0.596154	0.634615	0.692308	0.75	0.826923	0.653846	0.865385	0.788462	0.673077	0.923077
		0	0	0.142857	0.285714	0.285714	0.142857	0.285714	0.285714	0.285714	0.428571	0.428571	0.142857	0.428571	0.285714	0.142857	0.142857	0.285714	0.142857	0	0.428571	0.285714	0.142857	0.571429	0.285714	0.285714	0.285714	0.285714	0.428571	0.285714	0	0.285714	0.285714	0.142857	0.571429	0.571429	0.142857	0.571429	0	0.142857	0.714286	0.142857	0	0	0.142857	0.714286	0	0.428571	0.428571
		0	0.37037	0.592593	0.518519	0.666667	0.37037	0.518519	0.37037	0.740741	0.444444	0.740741	0.518519	0.740741	0.814815	0.740741	0.37037	0.740741	0.518519	0.37037	0.592593	0.444444	0.814815	0.444444	0.518519	0.814815	0.296296	0.37037	0.222222	0.222222	0.0740741	0.148148	0	0.0740741	0.222222	0.222222	0.148148	0.148148	0.0740741	0.148148	0.37037	0.296296	0.148148	0.0740741	0.222222	0.222222	0.296296	0.0740741	0.222222
		0.666667	0.570146	0.30303	0.10101	0.222222	0.224467	0.594837	0.246914	0.414141	0.325477	0.448934	0.37037	0.224467	0.224467	0.335578	0.212121	0.325477	0.111111	0.123457	0.5578	0.313131	0.224467	0.246914	0	0.111111	0.436588	0	0.10101	0.123457	0	0.10101	0	0.212121	0.111111	0.10101	0.30303	0	0	0.10101	0.10101	0	0	0	0.111111	0.222222	0.111111	0	0
		0.075	0.05	0.05	0	0.05	0.05	0	0	0	0.15	0	0	0.05	0.1	0.05	0.1	0.05	0	0	0.05	0.05	0.05	0.05	0	0.05	0	0.05	0	0.05	0.05	0.1	0.1	0.2	0.15	0.4	0.7	0.5	0.75	1	0.6	0.8	0.7	0.45	0.6	0.25	0.35	0.3	0.15
		0	0.0666667	0	0	0.133333	0	0	0	0.0634921	0.0634921	0	0	0	0	0.0701754	0.0701754	0.0701754	0	0	0	0.0634921	0	0	0	0	0	0	0	0	0	0	0	0	0	0	0	0	0	0	0	0	0	0	0	0	0	0	0
		0	0	0	0	0	0	0.190476	0	0.190476	0	0	0	0	0	0	0	0.190476	0	0.190476	0.190476	0	0	0	0	0	0	0	0	0	0	0	0	0	0	0	0	0	0	0	0	0	0	0	0	0	0	0	0
		0	0.0833333	0.0416667	0.145833	0.125	0.145833	0.125	0.0416667	0.0625	0.0416667	0.0833333	0.0625	0.125	0.104167	0.0416667	0.0833333	0.0208333	0.0208333	0.0833333	0.145833	0	0	0	0	0	0	0	0	0	0	0	0	0	0	0	0	0	0	0	0	0	0	0	0	0	0	0	0
		0	0	0	0	0	0	0	0	0	0.0666667	0	0	0	0	0	0	0	0	0	0	0	0	0	0	0	0	0	0	0	0	0	0	0	0	0	0	0	0	0	0	0	0	0	0	0	0	0	0
		0	0	0	0	0	0	0	0	0	0	0	0	0	0	0	0	0	0	0	0	0	0	0	0	0	0	0	0	0	0	0	0	0	0	0	0	0	0	0	0	0	0	0	0	0	0	0	0
		0.0125313	0.0150376	0.0300752	0.0075188	0.037594	0.0150376	0.0451128	0.0225564	0.0075188	0.0225564	0.0225564	0.0075188	0.0075188	0.0150376	0.0300752	0.0225564	0.0075188	0.0225564	0.0150376	0.0225564	0.037594	0.0225564	0	0.0300752	0.0526316	0	0.0150376	0.0150376	0.0225564	0.0300752	0.0300752	0.0300752	0.0225564	0.0075188	0.0075188	0.0150376	0.0225564	0.0300752	0.0150376	0.0300752	0.0300752	0.0225564	0.037594	0.0225564	0.0150376	0.037594	0.0451128	0.037594
		0	0	0	0.00943396	0	0	0	0.00943396	0	0	0	0	0.00943396	0.00943396	0	0	0	0	0.00943396	0.00943396	0.00943396	0	0	0	0	0	0	0	0	0	0	0	0	0	0	0	0	0	0	0	0	0	0	0	0	0	0	0
		0	0.0183486	0.0183486	0	0	0.0183486	0.00917431	0.0275229	0.0366972	0.00917431	0	0.0183486	0.0550459	0.0183486	0.0183486	0.00917431	0.0183486	0.0183486	0	0.0366972	0.0366972	0.0366972	0.0366972	0.0366972	0.0275229	0.0366972	0.00917431	0.0275229	0.0366972	0.0458716	0.0275229	0.00917431	0.0275229	0.0366972	0.00917431	0.00917431	0.0275229	0	0.0183486	0.0183486	0.0275229	0.0825688	0.0458716	0.0458716	0.0733945	0.0275229	0.0733945	0.0458716
		0	0.0526316	0	0	0	0.0526316	0.0526316	0	0	0.0526316	0.0526316	0	0.0526316	0	0.0526316	0.0526316	0	0.0526316	0	0	0	0	0	0	0	0	0	0	0	0.0526316	0.0526316	0	0.0526316	0	0	0	0	0	0.0526316	0.0526316	0	0	0	0.0526316	0	0	0	0
		0	0	0	0	0.04	0	0	0	0.04	0	0.08	0	0	0.04	0.04	0.12	0	0	0	0	0	0	0	0	0	0	0	0	0	0	0	0	0	0	0	0	0	0	0	0	0	0	0	0	0	0	0	0
		0	0.0311688	0	0	0.0155844	0.0311688	0	0	0	0	0.0155844	0	0	0.0155844	0.0155844	0.0155844	0.0155844	0	0.0155844	0	0	0	0.0155844	0	0	0	0	0.0155844	0	0	0	0	0	0	0	0.0155844	0	0	0	0.0155844	0	0.0155844	0.0155844	0	0	0	0	0
		0	0	0	0.00492005	0	0	0	0.00492005	0.00492005	0	0	0	0	0	0	0	0	0	0	0.00492005	0.00492005	0.00492005	0.00492005	0	0	0	0	0	0	0.00492005	0	0	0.00492005	0	0	0	0	0	0	0	0	0	0	0	0.0098401	0.0098401	0	0
		0	0	0	0	0.0188679	0	0	0	0	0	0	0	0	0	0	0	0	0	0	0	0	0	0	0	0	0	0	0	0	0	0	0	0	0	0	0	0	0	0	0	0	0	0	0	0	0	0	0
		0	0	0.0714286	0	0	0	0.0714286	0	0	0	0	0	0	0	0	0	0	0	0.0714286	0.0714286	0	0.0714286	0	0	0	0	0	0.0714286	0.0714286	0.0714286	0	0	0	0	0	0	0	0.0714286	0.0714286	0	0	0	0	0.142857	0.0714286	0	0	0
		0.0869565	0.0144928	0.057971	0.0289855	0.0724638	0.0434783	0.057971	0.0289855	0.0289855	0.0434783	0.0724638	0.057971	0.0289855	0.0434783	0.057971	0.057971	0.0144928	0.0289855	0.0724638	0.0289855	0.0724638	0.0144928	0.0724638	0	0.057971	0.0144928	0.0434783	0.0724638	0.0434783	0.057971	0.0289855	0.0144928	0.0144928	0.057971	0.0434783	0.0724638	0.0144928	0.057971	0.0289855	0.057971	0.0434783	0.0144928	0.0289855	0.0434783	0.0289855	0.0724638	0.0289855	0.0724638
		0	0.00788955	0	0.00788955	0	0	0	0.00788955	0	0	0	0	0	0	0	0	0	0	0	0	0	0	0	0	0	0.00788955	0	0	0	0	0	0	0	0.00788955	0	0	0	0	0	0	0	0	0	0	0	0	0	0.0157791
		0.25	0	0	0	0	0	0	0	0.0833333	0	0	0	0	0	0	0	0	0	0	0	0	0.0877193	0	0	0	0	0	0	0	0	0	0	0	0	0	0	0	0	0	0	0	0	0	0	0	0.0877193	0	0
		0	0	0	0	0	0	0	0	0	0	0	0	0	0	0	0	0	0	0	0	0	0	0	0	0	0	0	0	0	0	0	0	0	0	0	0	0	0	0	0	0	0	0	0	0	0	0	0
		0.0731707	0.0721315	0.047619	0.0489027	0	0	0.047619	0.073293	0.047619	0.0988447	0.0232288	0.047619	0.0489027	0	0.0232288	0.122196	0.101412	0.0256739	0.0745767	0	0.0464576	0	0	0	0	0	0	0	0	0	0	0	0	0	0	0	0	0	0	0	0	0	0	0	0	0	0	0
		0	0.082343	0.0960061	0.047619	0.0500849	0.093702	0.079958	0.0654459	0.14787	0.09447	0.064597	0.015361	0.03149	0.049236	0.14787	0.0654459	0.047619	0.0808069	0.0500849	0.03149	0	0.016129	0.016129	0	0	0	0	0	0	0	0	0	0	0	0	0	0	0	0	0	0	0	0	0	0	0	0	0
		0	0.0625	0.0625	0.0625	0	0	0.0625	0.0625	0	0	0.125	0	0	0	0	0	0	0	0.0625	0	0	0	0	0	0	0	0	0	0	0	0	0	0	0	0	0	0	0	0	0	0	0	0	0	0	0	0	0
		0	0	0	0	0	0	0	0	0	0	0	0	0	0	0	0	0	0	0	0	0	0	0	0	0	0	0	0	0	0	0	0	0	0	0	0	0	0	0	0	0	0	0	0	0	0	0	0
		0	0	0	0.0689655	0.0689655	0	0	0.0344828	0	0.0344828	0.0344828	0	0	0	0	0.172414	0.0689655	0	0.0344828	0.0344828	0	0	0	0	0	0	0	0	0	0	0	0	0	0	0	0	0	0	0	0	0	0	0	0	0	0	0	0
		0	0.206897	0.137931	0.114943	0.183908	0.195402	0.0804598	0.126437	0.172414	0.16092	0.149425	0.183908	0.137931	0.091954	0.16092	0.137931	0.172414	0.103448	0.091954	0.0689655	0	0	0	0	0	0	0	0	0	0	0	0	0	0	0	0	0	0	0	0	0	0	0	0	0	0	0	0
		0	0.16	0.12	0.24	0.04	0.28	0.32	0.24	0.16	0.16	0.2	0.32	0.28	0.2	0.28	0.2	0.28	0.28	0.12	0.04	0.08	0.12	0	0	0	0	0	0	0	0	0	0	0	0	0	0	0	0	0	0	0	0	0	0	0	0	0	0
		0	0	0	0	0	0.108108	0	0	0	0	0	0	0	0	0	0	0	0	0.113514	0	0	0	0	0	0	0	0	0	0	0	0	0	0	0	0	0	0	0	0	0	0	0	0	0	0	0	0	0
		0	0	0	0	0	0	0	0	0	0.0241935	0	0	0.0241935	0	0.0241935	0	0	0	0	0	0	0	0	0	0	0	0	0	0	0	0	0	0	0	0	0	0	0	0	0.0241935	0	0	0	0	0	0	0	0
		0	0	0	0.196429	0	0	0	0	0.196429	0	0.160714	0.160714	0	0	0.196429	0	0	0	0	0	0	0	0	0	0	0	0	0	0	0	0	0	0	0	0	0	0	0	0	0	0	0	0	0	0	0	0	0
		0	0.0270636	0.0663058	0.0270636	0.0392422	0.0514208	0.0243572	0.0121786	0.0270636	0.0419486	0.0514208	0.0879567	0.0663058	0.0635995	0.105548	0.0270636	0.0392422	0.0608931	0.0541272	0.0270636	0	0.014885	0.0121786	0	0	0	0	0	0	0	0	0	0	0	0	0	0	0	0	0	0	0	0	0	0	0	0	0
		0	0.123457	0	0.112233	0	0.0505051	0.0505051	0.0505051	0.0505051	0.0505051	0.0505051	0	0.0505051	0	0.0505051	0.0617284	0.0505051	0	0.112233	0.0617284	0	0	0.112233	0	0	0	0	0	0	0	0	0	0	0	0	0	0	0	0	0	0	0	0	0	0	0	0	0
		0	0	0	0	0	0	0.0740741	0.148148	0.148148	0	0	0	0	0.0740741	0.222222	0.0740741	0	0	0.0740741	0	0	0	0	0	0	0	0	0	0	0	0	0	0	0	0	0	0	0	0	0	0	0	0	0	0	0	0	0
		0	0	0	0	0	0	0	0	0	0	0	0	0	0	0	0	0	0	0	0	0	0	0	0	0	0	0	0	0	0	0	0	0	0	0	0	0	0	0	0	0	0	0	0	0	0	0	0
		0.0119048	0.0396825	0.015873	0.00793651	0	0.015873	0	0.015873	0.00793651	0.00793651	0.00793651	0.0396825	0.00793651	0.015873	0.00793651	0.00793651	0.031746	0.031746	0.031746	0.015873	0	0.00793651	0	0	0.00793651	0	0	0	0	0	0	0	0	0	0	0	0.00793651	0	0	0	0	0	0	0	0	0	0.00793651	0.00793651
		0	0	0	0	0	0	0	0.266667	0	0	0	0	0	0.266667	0	0	0	0	0	0.266667	0	0	0	0	0	0	0	0	0	0	0	0	0	0	0	0	0	0	0	0	0	0	0	0	0	0	0	0
		0	0	0	0	0	0.00961538	0	0.00961538	0	0	0.00961538	0	0.00961538	0	0.00961538	0	0	0	0	0	0.00961538	0.00961538	0	0.00961538	0.0192308	0.00961538	0.0192308	0.00961538	0.00961538	0.0192308	0	0	0	0.00961538	0.00961538	0	0	0.0288462	0	0.0192308	0.00961538	0.00961538	0.0384615	0.0384615	0.0288462	0.0384615	0.0673077	0.0576923
		0.0340909	0.0227273	0.0681818	0.113636	0.0909091	0.0681818	0.0909091	0.0681818	0.0227273	0.0681818	0.0909091	0.0681818	0.136364	0.159091	0.0909091	0.0909091	0.0909091	0.0909091	0.0909091	0.0454545	0.0227273	0	0	0	0.0227273	0	0	0	0	0	0	0	0	0	0	0	0	0	0	0	0	0	0	0	0	0	0	0
		0	0	0	0	0	0	0	0	0	0	0	0	0	0	0	0	0	0	0	0	0	0	0	0	0	0	0	0	0	0	0	0	0	0	0	0	0	0	0	0	0	0	0	0	0	0	0	0
		0	0.0277778	0	0	0	0	0.0277778	0	0	0	0	0	0	0	0.0555556	0	0.0277778	0.0277778	0	0	0	0.0277778	0	0	0	0.0277778	0	0	0	0	0	0.0277778	0	0	0	0	0	0	0.0277778	0	0	0.0277778	0	0.0277778	0.0555556	0	0	0
		0	0	0.0121951	0.0121951	0.0121951	0.0121951	0	0	0.0121951	0.0365854	0	0.0243902	0	0	0.0121951	0	0	0	0.0121951	0.0243902	0.0121951	0.0243902	0.0121951	0.0121951	0	0	0	0.0121951	0	0	0	0	0	0	0.0121951	0.0121951	0.0365854	0.0243902	0.0243902	0.0609756	0.0487805	0.0243902	0.0487805	0.0609756	0.0487805	0.0731707	0.134146	0.0487805
		0.0164835	0	0	0.010989	0	0	0.021978	0	0.032967	0	0	0.010989	0.010989	0	0	0	0	0.010989	0.010989	0	0	0.010989	0.032967	0.010989	0	0.021978	0.032967	0	0.032967	0.021978	0.021978	0	0.010989	0.010989	0	0	0.032967	0.032967	0.021978	0.032967	0.0659341	0.032967	0.043956	0.021978	0.0659341	0.010989	0.0659341	0.0769231
		0	0	0	0	0.00893437	0	0.00893437	0.00893437	0.00893437	0	0	0.00893437	0	0	0	0	0	0	0.0357375	0	0.00893437	0	0.00893437	0.00893437	0	0	0	0	0	0	0	0	0	0	0	0	0	0	0	0	0	0	0	0	0	0.00893437	0	0
		0	0	0.00558659	0.00558659	0.00558659	0.00558659	0	0.0111732	0.00558659	0.00558659	0	0	0	0	0.00558659	0.0111732	0.0111732	0	0	0.00558659	0.00558659	0	0	0.00558659	0.00558659	0.00558659	0.00558659	0	0.00558659	0.00558659	0.0111732	0.00558659	0	0	0.00558659	0.0111732	0	0.0111732	0	0.00558659	0.0167598	0	0	0	0	0.00558659	0	0.0167598
		0	0	0	0	0	0	0	0	0	0	0	0	0	0	0	0	0	0	0	0	0	0	0	0	0	0	0	0	0	0	0	0	0	0	0	0	0	0	0	0	0	0	0	0	0	0	0	0
		0.0925926	0	0	0	0	0	0	0	0	0	0	0	0	0	0	0	0	0	0	0.0555556	0	0	0	0	0	0	0	0	0	0	0	0	0	0	0	0	0	0	0	0	0	0	0	0	0	0	0	0
		0	0	0	0	0	0	0	0	0.0263158	0	0	0	0	0.0263158	0	0	0	0	0	0	0.0263158	0	0.0263158	0	0	0	0	0	0	0	0	0	0	0	0.0263158	0	0	0	0	0	0	0	0	0	0	0	0	0
		0	0	0	0	0	0	0	0	0	0	0	0	0	0	0	0	0	0	0	0	0	0	0	0	0	0	0	0	0	0	0	0	0	0	0	0	0	0	0	0	0	0	0	0	0	0	0	0
		0	0	0	0	0	0	0	0	0	0	0	0	0	0	0	0.02997	0.032967	0	0	0	0	0	0	0	0	0	0	0	0	0.02997	0	0	0	0	0	0	0	0	0	0.032967	0.032967	0.02997	0	0	0	0	0	0
		0	0	0	0	0.0833333	0	0	0	0.0833333	0.0757576	0	0	0	0	0	0.0925926	0.0757576	0	0	0.0757576	0	0	0	0	0	0	0	0	0	0	0	0	0	0	0	0	0	0	0	0	0	0	0	0	0	0	0.0833333	0
		0	0	0	0	0	0	0	0	0	0	0	0	0	0	0	0	0	0	0	0	0	0	0	0	0	0	0	0	0	0	0	0	0	0	0	0	0	0	0	0	0	0	0	0	0	0	0	0
		0	0	0	0	0	0	0	0	0	0	0	0	0	0	0	0	0	0	0	0	0	0	0	0	0	0	0	0	0	0	0	0	0	0	0	0	0	0	0	0	0	0	0	0	0	0	0	0
		0.0168539	0.0224719	0.011236	0	0	0	0	0.0449438	0.011236	0	0	0.0224719	0	0.011236	0.0224719	0.0337079	0.0224719	0.011236	0.011236	0.011236	0.011236	0	0.011236	0	0	0	0	0	0	0	0	0	0	0	0	0	0	0	0	0	0	0	0	0	0.011236	0	0	0
		0	0.0434783	0	0	0.0434783	0	0.0434783	0	0	0	0.0434783	0	0.0434783	0	0.0434783	0.0434783	0	0	0.0434783	0.0434783	0.0869565	0.0434783	0	0	0	0	0.0434783	0	0.0434783	0.0434783	0.0434783	0	0.0434783	0	0	0	0	0	0	0.0869565	0.0869565	0.0434783	0.0434783	0	0.0434783	0	0	0
		0.0454545	0.030303	0	0.0606061	0.030303	0.0606061	0.030303	0.030303	0	0.0606061	0	0.0606061	0.030303	0.030303	0	0.0606061	0.0606061	0.0606061	0.0909091	0.030303	0	0.181818	0.0606061	0	0	0.030303	0.030303	0.030303	0.030303	0.0606061	0.030303	0	0.030303	0.0606061	0	0	0.030303	0.0606061	0.030303	0.030303	0.0606061	0.0606061	0.0606061	0.030303	0.0606061	0.030303	0	0.0606061
		0	0.0952381	0	0	0	0	0	0	0	0	0	0	0	0	0	0	0	0	0.0952381	0	0	0.190476	0	0	0	0	0	0	0	0	0	0	0	0	0	0	0	0	0.0952381	0	0	0	0	0	0	0	0	0
		0	0	0	0	0	0	0	0	0	0	0	0	0	0	0	0	0	0	0	0	0	0	0	0	0	0	0	0	0	0	0	0	0	0	0	0	0	0	0	0	0	0	0	0	0	0	0	0
		0	0	0	0	0	0	0	0	0	0	0	0	0	0	0	0	0	0	0	0	0	0	0	0	0	0	0	0	0	0	0	0	0	0	0	0	0	0	0	0	0	0	0.222222	0	0	0	0	0
		0	0	0	0	0	0	0	0	0	0	0	0	0	0	0	0	0	0	0	0	0	0	0	0	0	0	0	0	0	0	0	0	0	0	0	0	0	0	0	0	0	0	0	0	0	0	0	0
		0	0	0	0	0	0	0.0344828	0	0	0	0	0	0.0344828	0	0	0.0344828	0	0.0344828	0	0	0	0	0	0	0	0	0	0	0	0	0	0	0	0	0	0	0	0	0	0	0	0	0	0	0	0	0	0
		0	0	0	0	0	0.125	0.125	0	0	0	0	0	0	0	0	0	0	0.25	0	0	0	0	0	0	0	0	0	0	0	0	0	0	0	0	0	0	0	0	0	0	0	0	0	0	0	0	0	0
		0	0	0	0	0	0	0	0	0	0	0	0	0	0	0	0	0	0	0	0	0	0	0	0	0	0	0.112903	0	0	0	0	0	0	0	0.112903	0	0.112903	0	0.107527	0	0	0	0	0	0	0	0	0
		0.5	0	0	0	0	0	0	0	0	0	0	0	0	0	0	0	0	0	0	0	0.35	0.35	0	0	0.175	0	0	0	0	0	0	0	0	0	0	0	0	0	0	0.175	0	0	0	0	0	0	0.175	0
		0	0	0	0.0877193	0	0.0921053	0.184211	0	0.0921053	0	0.0877193	0.0877193	0	0.267544	0.0921053	0	0.276316	0.0921053	0	0.184211	0.0877193	0	0.179825	0	0.184211	0	0.0877193	0.0877193	0	0.0921053	0.27193	0.0921053	0.0921053	0.0921053	0.0921053	0.0921053	0.0921053	0.184211	0.0877193	0	0	0	0.0921053	0.179825	0.0877193	0.184211	0.179825	0.179825
		0	0	0	0	0	0	0	0	0	0	0	0	0	0	0	0	0	0	0	0	0	0	0	0	0	0	0	0.0428571	0	0	0	0	0	0	0	0	0	0	0	0	0	0	0	0	0	0	0	0
		0	0	0	0	0	0.0275482	0	0	0.03367	0	0	0.0275482	0	0	0.0275482	0	0.0275482	0	0	0.0826446	0	0	0.0612182	0	0.0275482	0.0275482	0.0550964	0.0275482	0	0.03367	0	0.03367	0.0275482	0	0	0	0	0	0.0550964	0.0275482	0.0275482	0	0	0.0275482	0.0275482	0	0.0275482	0.0826446
		0	0	0	0	0	0	0	0	0	0	0	0	0	0	0	0	0	0	0	0	0	0	0	0	0	0	0	0	0	0	0	0	0	0	0	0	0	0	0	0	0	0	0	0	0	0	0	0
		0	0	0	0	0	0	0	0	0.0296053	0	0	0	0	0	0	0	0	0	0	0	0	0	0	0	0	0	0	0	0	0	0	0	0	0	0	0	0	0	0	0	0	0	0	0	0	0	0	0
		0	0	0	0	0.0222222	0	0	0.0222222	0.0222222	0	0.0222222	0.0222222	0.0666667	0.0222222	0	0.0222222	0	0	0	0.0222222	0	0	0	0.0222222	0	0	0	0	0.0222222	0	0	0	0.0222222	0	0	0	0.0222222	0	0.0444444	0	0.0222222	0	0	0.0222222	0.0222222	0.0222222	0	0.0222222
		0.428571	0	0	0	0.142857	0	0	0	0	0	0	0	0	0	0	0	0	0	0	0	0	0	0	0	0	0	0	0	0	0	0	0	0	0	0	0	0	0	0	0	0	0	0	0	0	0	0	0
		0.173077	0.0384615	0	0	0.0384615	0	0	0.115385	0	0	0.0384615	0	0	0	0	0.0384615	0	0.0769231	0	0.0384615	0	0	0	0	0	0	0	0	0	0	0	0	0	0	0	0	0	0	0	0	0	0	0	0	0	0	0	0
		0	0.044741	0	0	0	0	0	0	0	0	0	0	0	0	0	0	0	0.044741	0	0	0	0	0	0	0	0	0	0	0	0	0	0	0	0	0	0	0	0	0	0	0	0	0	0	0	0	0	0
		0	0	0	0	0	0	0	0	0	0	0	0	0	0	0	0	0	0	0	0	0	0	0	0	0	0	0	0	0	0	0	0	0	0	0	0	0	0	0	0	0	0	0	0	0	0	0	0
		0	0	0	0	0	0	0	0	0	0	0	0	0	0	0	0	0	0	0	0	0	0	0	0	0	0	0	0	0	0	0	0	0	0	0	0	0	0	0	0	0	0	0	0	0	0	0	0
		0.153846	0.205128	0.0512821	0	0	0.0512821	0	0.0512821	0.205128	0.0512821	0.102564	0	0.102564	0	0	0.0512821	0.205128	0.102564	0.0512821	0.0512821	0.0512821	0.0512821	0.0512821	0	0.102564	0.25641	0.102564	0.205128	0.25641	0.25641	0.205128	0.102564	0.205128	0	0.0512821	0.102564	0.0512821	0	0.0512821	0.102564	0.0512821	0.0512821	0	0	0.0512821	0	0	0.0512821
		0	0	0	0	0	0	0.0144578	0	0	0	0	0	0.0144578	0.0144578	0	0	0	0.0144578	0	0	0	0	0	0	0	0	0	0	0	0	0	0	0	0	0	0	0	0	0	0	0	0	0	0	0	0	0	0
		0	0.0857143	0	0.0857143	0	0.0857143	0.171429	0	0	0	0	0.0857143	0	0	0	0	0	0	0	0	0	0	0	0	0	0	0	0	0	0	0	0	0	0	0	0	0	0	0	0	0	0	0	0	0	0	0	0
		0.00930233	0.0334884	0.027907	0.0111628	0.0167442	0.027907	0.0334884	0.027907	0.027907	0.0334884	0.0334884	0.055814	0.0669767	0.0446512	0.027907	0.055814	0.0446512	0.0223256	0.0390698	0.027907	0.0502326	0.027907	0.0055814	0.0055814	0.0167442	0.0167442	0.0111628	0	0.0055814	0.0167442	0.0111628	0	0.0055814	0	0	0.0055814	0	0.0167442	0	0.0111628	0.0055814	0.0055814	0	0.0111628	0.027907	0.0111628	0	0
		0	0	0	0	0	0	0	0	0	0	0	0	0	0	0	0	0	0	0	0	0	0	0	0	0	0	0	0	0	0	0	0	0	0	0	0.0666667	0	0	0	0	0	0	0	0	0	0	0	0
		0	0	0	0	0	0	0	0	0	0	0	0	0	0	0	0	0	0	0	0	0	0	0.02	0	0	0	0	0	0	0	0	0	0	0	0	0	0	0.02	0	0	0	0	0	0	0	0	0	0
		0	0.0704225	0.0422535	0.056338	0.0422535	0.028169	0.084507	0.0422535	0.0140845	0.0140845	0.0422535	0.0140845	0	0.0140845	0.0140845	0.0422535	0.0140845	0.0140845	0.0422535	0.028169	0	0	0	0	0	0	0	0	0	0	0	0	0	0	0	0	0	0	0	0	0	0	0	0	0	0	0	0
		0	0	0	0	0.00833333	0	0	0.00833333	0.00833333	0	0.00833333	0.00833333	0.00833333	0	0.00833333	0	0.0166667	0	0	0.00833333	0.00833333	0	0	0	0	0	0	0	0	0	0	0	0	0	0	0	0	0	0	0	0	0	0	0	0	0	0	0.00833333
		0	0	0	0	0	0	0	0	0	0	0	0	0	0	0	0	0	0	0	0	0	0	0	0	0	0	0	0	0	0	0	0	0	0	0	0	0	0	0	0	0	0	0	0	0	0	0	0
		0	0	0	0	0	0.133333	0	0	0	0	0	0	0	0	0	0	0	0	0	0	0	0	0	0.133333	0	0	0.266667	0	0	0	0	0	0	0.133333	0	0	0.133333	0	0	0	0	0	0	0	0	0	0	0.133333
		0.37013	0	0	0	0	0	0	0	0	0	0	0	0.012987	0	0	0	0	0	0	0	0	0	0	0	0	0	0	0	0	0	0	0	0	0	0	0	0	0	0	0	0	0	0	0	0	0	0	0
		0	0	0	0	0	0	0	0	0	0	0	0	0	0	0	0	0	0	0	0	0	0	0	0	0	0	0	0	0	0	0	0	0	0	0	0	0	0	0	0	0	0	0	0	0	0	0	0
		0.00742574	0.0049505	0	0.0148515	0.0049505	0	0.0049505	0.0049505	0.0049505	0.0049505	0.0049505	0.00990099	0.0049505	0.0049505	0	0.00990099	0.0049505	0	0.0049505	0.00990099	0.0049505	0	0	0	0.00990099	0	0.0049505	0	0	0	0	0	0	0	0	0	0	0	0	0.0049505	0	0	0.0049505	0	0.0049505	0	0	0
		0	0	0	0	0	0	0	0	0	0	0	0	0	0	0	0	0	0	0	0	0	0	0	0	0	0	0	0	0	0	0	0	0	0	0	0	0	0	0	0	0	0	0	0	0	0	0	0
		0.0241935	0	0	0	0	0	0	0	0	0	0	0	0	0	0	0	0	0	0	0	0	0	0	0	0	0	0	0	0	0	0	0	0	0	0	0	0	0	0	0	0	0	0	0	0	0	0	0
		0.0140187	0	0.00934579	0	0	0	0	0.00934579	0	0	0.00934579	0	0	0	0	0	0.00934579	0	0.00934579	0	0	0	0	0	0	0	0	0	0	0	0	0.00934579	0	0	0	0	0	0	0	0	0.00934579	0	0	0	0	0.0186916	0	0.0186916
		0	0	0	0	0	0	0	0	0	0	0	0	0	0	0	0	0	0	0	0	0	0	0	0	0	0	0	0	0	0	0	0	0	0	0	0	0	0	0	0	0	0	0	0	0	0	0	0
		0	0	0	0	0	0	0	0	0	0	0	0	0	0	0	0	0	0	0	0	0	0	0	0	0	0	0	0	0	0	0	0	0	0	0	0	0	0	0	0	0	0	0	0	0	0	0	0
		0	0	0	0	0	0	0	0	0	0	0	0	0	0	0	0	0	0	0	0	0	0	0	0	0	0	0	0	0	0	0	0	0	0	0	0	0	0	0	0	0	0	0	0	0	0	0	0
		0	0	0	0	0	0	0	0	0	0	0	0	0	0	0	0	0	0	0	0	0	0	0	0	0	0	0	0	0	0	0	0	0	0	0	0	0	0	0	0	0	0	0	0	0	0	0	0
		0	0	0	0	0	0	0	0	0	0	0	0	0.0833333	0	0	0	0	0	0	0	0	0	0.0833333	0	0.0833333	0.0833333	0.0833333	0	0	0	0	0	0	0	0	0	0	0	0	0.0833333	0.0833333	0	0.0833333	0	0	0	0	0
		0.269663	0	0.0149813	0.0149813	0.0299625	0.0149813	0.0149813	0	0	0	0	0	0	0.0149813	0.0149813	0.0149813	0.0149813	0	0.0149813	0	0	0	0.0149813	0.0149813	0	0	0	0	0	0	0.0299625	0.0299625	0.0149813	0.0149813	0	0.0149813	0	0.0449438	0	0	0	0.0599251	0.0749064	0.0299625	0	0.0149813	0.0299625	0.0449438
		0	0.333333	0.333333	0	0.333333	0	1	0.333333	0.666667	0.333333	0	0	1	0.333333	0	0	0	0	0	0	0	0	0	0	0	0	0.666667	0	0.333333	0	0	0	0	0	0	0	0	0	0	0	0	0	0	0	0	0	0	0
		0	0	0	0	0	0	0	0	0	0	0	0	0	0	0	0	0	0	0	0	0	0	0	0	0	0	0	0	0	0	0	0	0	0	0	0	0	0	0	0	0	0	0	0	0	0	0	0
		0	0.266667	0	0	0.133333	0	0	0	0	0	0	0	0	0	0.133333	0	0	0.133333	0	0.133333	0.4	0	0	0	0.133333	0	0	0	0	0	0	0	0	0	0	0	0	0	0	0	0	0	0	0	0	0	0	0
		0	0.0366541	0	0	0.0178571	0	0.018797	0.0554511	0.0170068	0.0348639	0	0.018797	0	0	0.0510204	0.0178571	0	0.0178571	0.0178571	0	0	0	0	0	0	0	0	0	0	0	0	0	0	0	0	0	0	0	0	0	0	0	0	0	0	0	0	0
		0	0	0	0	0	0	0	0	0	0	0	0	0	0	0	0	0	0	0	0	0	0	0	0	0	0	0	0	0	0	0	0	0	0	0	0	0	0	0	0	0	0	0	0	0	0	0	0
		0	0.0441176	0	0	0.0147059	0.0147059	0	0.0294118	0.0147059	0	0	0.0294118	0	0.0147059	0	0.0147059	0.0294118	0.0147059	0.0294118	0	0.0147059	0	0	0	0	0	0	0.0147059	0	0	0	0	0	0	0	0	0	0	0	0	0	0	0	0	0	0	0	0
		0	0	0	0	0	0	0	0	0	0	0	0	0	0	0	0	0	0	0	0	0	0	0	0	0	0	0	0	0	0	0	0	0.125	0	0	0	0	0	0	0	0	0	0	0	0	0	0	0
		0.02	0.0266667	0.0533333	0.04	0.0266667	0.0133333	0.0133333	0.0266667	0.0266667	0.0266667	0.04	0.0266667	0	0.0133333	0.0133333	0.0266667	0	0.0266667	0.0133333	0.0266667	0.04	0	0.04	0	0.0266667	0	0.0133333	0.0133333	0.0133333	0	0	0.0133333	0	0	0	0.0133333	0	0.0133333	0	0	0	0.0266667	0	0	0.0133333	0.0133333	0.0133333	0.0266667
		0	0	0	0	0	0	0	0	0	0	0	0	0	0	0	0	0	0	0	0	0	0	0	0	0	0	0	0	0	0	0	0	0	0	0	0	0	0	0	0	0	0	0	0	0	0	0	0
		0	0	0.0294118	0	0.0882353	0	0	0.117647	0.0588235	0	0.0588235	0.117647	0.0588235	0.0882353	0.117647	0.0882353	0.0294118	0	0.0588235	0.0882353	0.0294118	0.0588235	0.0588235	0.0588235	0.0588235	0.0882353	0.0588235	0.0588235	0.0588235	0.176471	0.0882353	0.205882	0.0882353	0.117647	0.0588235	0.0588235	0.0882353	0.0588235	0.0588235	0.0588235	0.0294118	0.176471	0.0588235	0.0588235	0.0588235	0.0588235	0.0882353	0.117647
		0	0	0	0	0	0	0	0	0	0	0	0	0	0	0	0	0	0	0	0.15	0	0	0	0	0	0	0	0	0	0	0	0	0	0	0	0.15	0	0	0	0	0	0	0	0	0	0	0	0
		0	0.037037	0.111111	0.0740741	0	0	0	0	0	0	0.037037	0	0.037037	0	0.037037	0.037037	0	0.111111	0.037037	0	0.037037	0.111111	0	0	0	0	0.037037	0	0	0	0	0	0.037037	0	0	0	0	0	0	0	0.037037	0	0	0	0.037037	0	0.037037	0.037037
		0	0	0	0	0	0	0	0	0	0	0	0	0	0	0	0	0	0.133333	0	0.133333	0	0	0	0	0	0	0	0	0	0	0	0	0	0	0	0	0	0	0	0	0	0	0	0	0	0	0	0
		0	0	0	0	0	0.0205128	0	0	0	0.0205128	0	0	0	0	0	0	0	0	0	0	0	0	0	0	0	0	0	0	0	0	0	0	0	0	0	0	0	0	0	0	0	0	0	0	0	0	0	0
		0	0	0	0	0	0	0	0	0	0	0	0	0	0	0	0	0	0	0	0	0	0	0	0	0	0	0	0	0	0	0	0	0	0	0	0	0	0	0	0	0	0	0	0	0	0	0	0
		0	0	0	0	0	0	0	0	0	0	0	0	0	0	0	0	0	0	0	0	0	0	0	0	0	0	0	0	0	0	0	0	0	0	0	0	0	0	0	0	0	0	0	0	0	0	0	0
		0	0	0.0740741	0.0740741	0.0740741	0.0740741	0.0740741	0.222222	0.148148	0.0740741	0.148148	0.0740741	0.0740741	0.148148	0.148148	0	0	0.148148	0.148148	0.0740741	0.0740741	0.148148	0	0.0740741	0.222222	0.148148	0.222222	0.222222	0.296296	0.0740741	0.222222	0.148148	0.222222	0.0740741	0.148148	0	0.0740741	0.0740741	0.0740741	0.222222	0.0740741	0.0740741	0.222222	0.0740741	0.148148	0.0740741	0	0.296296
		0	0	0	0	0	0	0	0	0	0	0	0	0	0	0	0	0	0	0	0	0	0	0	0	0	0	0	0	0	0	0	0	0	0	0	0	0	0	0	0	0	0	0	0	0	0	0	0
		0	0.0526316	0	0	0	0	0	0	0	0	0	0	0	0	0	0	0	0	0	0	0	0	0	0	0	0	0	0	0	0	0	0	0	0	0	0	0	0	0	0	0	0	0	0	0	0	0	0
		0.09375	0	0	0	0	0	0	0.03125	0	0	0	0	0.03125	0	0.03125	0	0	0.03125	0	0	0	0	0	0	0	0	0	0	0	0	0	0	0	0	0	0	0	0	0	0	0	0	0	0	0	0	0	0
		0	0	0	0	0	0	0	0	0	0	0	0	0	0	0	0	0	0	0	0	0	0	0	0	0	0	0	0	0	0	0	0	0	0	0	0	0	0	0	0	0	0	0	0	0	0	0	0
		0	0	0	0	0	0	0	0	0	0	0	0	0	0	0	0	0	0	0	0	0	0	0	0	0	0	0	0	0	0	0	0	0	0	0	0	0	0	0	0	0	0	0	0	0	0	0	0
		0	0	0	0	0	0	0	0	0	0	0	0	0	0	0	0	0	0	0	0	0	0	0	0	0	0	0	0	0	0	0	0	0	0	0	0	0	0	0	0	0	0	0	0	0	0	0	0
		0	0	0.125	0.125	0.125	0	0	0	0.125	0.125	0.125	0	0.125	0	0	0.125	0	0	0	0.125	0	0	0	0	0	0	0	0	0	0	0	0	0	0	0	0	0	0	0	0	0	0	0	0	0	0	0	0
		0.0789474	0.105263	0.0526316	0	0	0.0526316	0	0.0526316	0	0.0526316	0	0	0	0	0	0	0.0526316	0	0	0.0526316	0	0	0	0	0	0	0	0	0	0	0	0	0	0	0	0	0	0	0	0	0	0	0	0	0	0	0	0
		0	0	0	0	0	0	0	0	0	0	0	0	0	0	0	0	0	0	0	0	0	0	0	0	0	0	0	0	0	0	0	0	0	0	0	0	0	0	0	0	0	0	0	0	0	0	0	0
		0	0	0	0	0	0	0	0	0	0	0	0	0.00518135	0	0	0	0	0	0	0	0	0	0	0	0	0	0	0	0	0	0	0	0	0	0	0	0	0	0	0	0	0	0	0	0	0	0	0
		0	0	0.2	0.3	0	0.3	0	0.3	0.1	0.1	0.1	0	0.1	0	0.1	0.3	0.1	0	0.1	0.2	0.3	0	0.1	0.1	0.2	0	0.1	0	0	0	0	0.1	0	0.1	0.1	0.1	0	0.1	0.1	0.3	0	0	0.1	0	0.1	0	0.1	0
		0	0	0	0	0	0	0	0	0	0	0	0	0	0	0	0	0	0	0	0	0	0	0	0	0	0	0	0	0	0	0.0714286	0	0	0	0	0	0	0	0	0	0	0	0	0	0	0	0	0
		0.0576923	0.0769231	0.0769231	0.0769231	0	0.0384615	0.115385	0.0769231	0.0769231	0.0384615	0.0769231	0.0384615	0.115385	0.0769231	0.0384615	0.115385	0.0384615	0.0384615	0.115385	0.0384615	0.0769231	0	0	0.115385	0.115385	0.0769231	0.0769231	0.0769231	0.0769231	0.0769231	0.0384615	0.0769231	0.0384615	0.0384615	0.115385	0.0384615	0.0384615	0.0769231	0.0769231	0.115385	0	0.0769231	0.0384615	0.192308	0.0384615	0.0384615	0.0769231	0.0769231
		0	0	0	0	0	0	0.0666667	0.0333333	0	0.0666667	0	0.0333333	0.0666667	0.133333	0	0	0	0.0666667	0	0	0.0333333	0	0	0	0	0.0333333	0	0	0.0333333	0	0	0	0	0	0	0	0	0.0333333	0	0	0	0	0	0	0	0	0	0
		0	0	0	0	0	0	0	0	0.0171429	0	0	0	0	0	0	0	0	0	0	0	0	0	0	0	0	0	0	0	0	0	0	0	0	0	0	0	0	0	0	0	0	0	0	0	0	0	0	0
		0	0.04	0	0	0.04	0	0.04	0	0	0.04	0	0	0.04	0	0.04	0	0.08	0	0.04	0.04	0	0.08	0	0	0	0	0	0	0	0	0	0.04	0	0	0	0	0	0	0	0	0	0.04	0	0	0	0	0	0
		0	0	0	0.0461538	0	0	0	0	0	0	0	0	0	0	0	0	0	0	0.0461538	0.0461538	0	0	0	0	0.0461538	0	0	0	0	0	0	0	0.0461538	0	0	0	0	0	0	0	0	0	0	0	0	0	0	0
		0	0	0	0	0	0	0	0	0	0	0	0	0	0	0	0	0	0	0	0	0	0	0	0	0	0	0	0	0	0	0	0	0	0	0	0	0	0	0	0	0	0	0	0	0	0	0	0
		0.011976	0	0	0	0.00798403	0	0.00798403	0	0.00798403	0	0.0159681	0	0	0	0	0	0	0.0239521	0.0239521	0.0159681	0.00798403	0.00798403	0.00798403	0.00798403	0.0159681	0	0	0.0159681	0	0	0.00798403	0	0	0	0	0	0	0	0.00798403	0	0	0	0	0	0.00798403	0.00798403	0	0
		0.181818	0	0	0.163636	0.109091	0	0.0545455	0.218182	0.109091	0.109091	0	0.163636	0.272727	0.109091	0.0545455	0	0.109091	0.109091	0.163636	0.163636	0.272727	0.0545455	0.163636	0.109091	0.109091	0.163636	0.163636	0.0545455	0.109091	0.109091	0.109091	0.109091	0.163636	0.163636	0.218182	0.163636	0.272727	0.163636	0.163636	0.109091	0.218182	0.163636	0.218182	0.218182	0.0545455	0.272727	0.218182	0.0545455
		0	0	0	0	0	0	0	0	0	0	0	0	0	0	0	0	0	0	0	0	0	0	0	0	0	0	0	0	0	0	0	0	0	0	0	0	0	0	0	0	0	0	0	0	0	0	0	0
		0	0	0	0	0	0	0	0	0	0	0	0	0	0	0	0	0	0	0	0	0	0	0	0	0	0	0	0	0	0	0	0	0	0	0	0	0	0	0	0	0	0	0	0	0	0	0	0
		0	0	0	0	0	0	0	0	0	0	0	0	0	0	0	0	0	0	0	0	0	0	0	0	0	0	0	0	0	0	0	0	0	0	0	0	0	0	0	0	0	0	0	0	0	0	0	0
		0.125	0	0	0	0	0	0	0	0	0	0	0	0	0	0	0	0	0.0833333	0	0	0	0	0	0	0	0	0	0	0	0	0	0	0	0	0	0	0	0.0833333	0	0	0	0.0833333	0	0.0833333	0	0	0.0833333	0
		0.0111732	0.0372439	0.00744879	0	0.0148976	0.00744879	0.00744879	0.00744879	0.0223464	0	0.00744879	0	0.00744879	0.0148976	0.00744879	0.00744879	0	0	0	0.00744879	0	0	0	0	0	0	0	0	0	0	0	0	0	0	0.00744879	0	0	0	0	0.00744879	0	0	0.0372439	0	0.0148976	0.00744879	0.00744879	0
		0	0	0	0	0	0	0	0	0	0	0	0	0	0	0	0	0	0	0	0	0	0	0	0	0	0	0	0	0	0	0	0	0	0	0	0	0	0	0	0	0	0	0	0	0	0	0	0
		0	0.0334169	0.0325397	0.015873	0.0175439	0	0.0850877	0	0.0517544	0	0.0508772	0.0333333	0.0166667	0.0175439	0	0.0350877	0	0	0.015873	0.0334169	0.0492899	0.015873	0.0342105	0	0	0.015873	0.0175439	0	0	0	0.0166667	0	0	0	0	0	0.0175439	0	0	0	0	0.0175439	0	0.015873	0.0334169	0.0166667	0.0500835	0
		0.0100671	0.0134228	0	0	0.0201342	0.00671141	0.00671141	0.0201342	0.00671141	0	0.00671141	0	0	0.00671141	0.00671141	0.00671141	0.0201342	0.00671141	0.00671141	0.00671141	0	0	0	0.00671141	0	0	0	0	0	0	0	0	0	0	0	0	0	0	0	0	0	0	0	0	0	0	0	0
		0	0.0303867	0.0552486	0.0248619	0.0856354	0	0	0	0.0248619	0.0303867	0	0.0248619	0	0.0248619	0.0303867	0	0	0	0	0	0	0	0	0.0303867	0	0	0	0	0.0248619	0	0	0	0	0	0	0	0	0	0	0.0248619	0	0.0497238	0	0	0	0	0.0552486	0.0248619
		0	0	0	0	0	0	0	0	0	0	0	0	0	0	0	0	0	0	0	0	0	0	0	0	0	0	0	0	0	0	0	0	0	0	0	0	0	0	0	0	0	0	0	0	0	0	0	0
		0	0	0	0	0	0	0	0	0	0	0	0	0	0	0	0	0	0	0	0	0	0	0	0	0	0	0	0	0	0	0	0	0	0	0	0	0	0	0	0	0	0	0	0	0	0	0	0
		0.181818	0.030303	0.030303	0	0.030303	0.0606061	0	0.0606061	0.0606061	0	0.030303	0.0606061	0.030303	0	0.0606061	0.0606061	0.030303	0.0606061	0.030303	0.0606061	0.030303	0	0	0	0	0	0	0	0	0	0	0	0	0	0	0	0	0	0	0	0	0	0	0	0	0	0	0
		0.0103448	0.00689655	0	0	0	0	0	0.00689655	0	0	0	0	0	0	0.00689655	0	0.00689655	0	0.00689655	0.0137931	0.0206897	0	0	0	0	0	0	0	0	0	0	0	0	0	0	0	0	0	0	0	0	0	0	0	0	0	0.00689655	0
		0	0	0	0	0	0	0	0	0	0	0.0277778	0	0	0	0	0	0	0	0	0	0	0	0	0	0	0	0	0	0	0	0	0	0	0	0	0	0	0	0	0	0	0	0	0	0	0	0	0
		0	0	0	0	0	0	0	0	0	0	0	0	0	0	0	0	0	0	0	0	0	0	0	0	0	0	0	0	0	0	0	0	0	0	0	0	0	0	0	0	0	0	0	0	0	0	0	0
		0.0159574	0	0.0106383	0	0	0	0	0	0	0.0106383	0	0	0	0	0	0	0	0	0.0106383	0	0	0	0	0	0	0	0	0	0	0	0	0	0	0	0	0	0	0	0	0	0	0	0	0	0	0	0	0
		0.0559817	0.0933028	0.0186606	0.0186606	0.0186606	0.0746422	0	0.0186606	0	0	0.0186606	0.0186606	0	0.0186606	0	0.0186606	0.0373211	0.0373211	0	0	0.0186606	0.0186606	0.0186606	0	0.0373211	0.0373211	0.0186606	0	0	0	0.0186606	0.0559817	0.0186606	0	0	0.0186606	0	0.0559817	0.0373211	0.0186606	0.0746422	0.0186606	0.0373211	0	0.0746422	0	0.0186606	0.0186606
		0	0	0	0	0	0	0	0	0.0666667	0	0.133333	0	0	0.0666667	0	0.0666667	0	0	0	0	0	0.133333	0	0	0	0.2	0	0	0	0	0.133333	0	0	0.0666667	0	0	0.0666667	0	0	0.0666667	0	0	0.0666667	0	0	0	0.0666667	0
		0	0	0	0	0	0	0	0.012	0	0.012	0	0	0	0	0	0.012	0	0.012	0.012	0	0	0.012	0	0	0	0	0.024	0	0	0	0	0	0	0	0.012	0.012	0	0	0	0.012	0	0	0	0	0	0	0	0.012
		0	0	0	0	0	0	0	0	0	0	0	0	0	0	0	0	0	0	0	0	0	0	0	0	0	0	0	0	0	0	0	0	0	0	0	0	0.0833333	0	0	0	0	0	0	0	0	0	0	0
		0	0	0	0	0	0	0	0	0	0	0	0	0	0	0	0	0	0	0	0	0	0	0	0	0	0	0	0	0	0	0	0	0	0	0	0	0	0	0	0	0	0	0	0	0	0	0	0
		0	0	0	0	0	0	0	0	0	0	0	0	0	0	0	0	0	0	0	0	0	0	0	0	0	0	0	0	0	0	0	0	0	0	0	0	0	0	0	0	0	0	0	0	0	0	0	0
		0	0	0	0.0222222	0	0.0444444	0	0.0444444	0.0222222	0	0.0222222	0.0222222	0.0444444	0.0444444	0.0222222	0.0444444	0.0666667	0	0.0222222	0	0	0	0	0	0	0	0.0222222	0	0	0	0	0	0	0	0	0.0222222	0	0	0	0	0	0	0.0222222	0	0	0	0	0
		0	0	0	0.024	0	0.012	0	0	0	0.012	0	0.012	0.012	0.012	0	0.012	0	0	0	0.012	0	0.012	0	0	0	0	0	0	0.012	0.012	0	0	0.036	0	0.024	0.012	0	0	0.024	0	0	0.012	0	0	0	0	0	0
		0	0	0	0	0	0	0	0	0	0	0	0	0	0	0	0	0	0	0	0	0	0	0	0	0	0	0	0	0	0	0	0	0	0	0	0	0	0	0	0	0	0	0	0	0	0	0	0
		0	0.125	0	0.125	0	0	0	0.125	0.125	0	0.25	0	0	0.125	0	0.125	0.125	0.125	0	0.125	0.125	0.125	0	0	0	0	0	0	0	0.125	0	0	0	0	0.125	0	0	0	0	0	0	0	0	0	0	0	0.125	0.125
		0	0	0	0	0	0	0	0	0	0	0	0	0	0	0	0	0	0	0	0	0	0	0	0	0	0	0	0	0	0	0	0	0	0	0	0	0	0	0	0	0	0	0	0	0	0	0	0
		0	0	0.0958466	0	0	0	0	0	0	0	0	0	0	0	0	0	0	0	0	0	0.0958466	0	0	0	0	0.0958466	0	0.105431	0	0	0	0	0	0	0	0	0.105431	0.117146	0.0958466	0	0	0	0	0	0.117146	0	0.117146	0.105431
		0	0	0	0	0	0.0230769	0	0	0	0	0	0	0.0230769	0	0	0	0	0.0230769	0	0	0	0	0	0	0	0	0	0	0	0	0	0	0	0	0	0	0	0	0	0	0	0	0	0	0	0	0	0
		0	0	0	0	0	0	0	0	0	0	0	0	0	0	0	0	0	0	0	0	0	0	0	0	0	0	0	0	0	0	0	0	0	0	0	0	0	0	0	0	0	0	0	0	0	0	0	0
		0	0	0	0	0	0	0	0	0	0	0	0	0	0	0	0	0	0	0	0	0	0	0	0	0	0	0	0	0	0	0	0	0	0	0	0	0	0	0	0	0	0	0	0	0	0	0	0
		0	0	0	0	0	0	0	0	0	0	0	0.0701754	0.140351	0.0701754	0.0701754	0	0.0701754	0	0	0	0.0701754	0.0701754	0.0701754	0.0701754	0	0	0.0701754	0	0	0	0	0	0	0	0	0	0	0	0	0	0	0	0	0	0	0	0	0
		0	0	0	0	0	0.0132013	0	0	0	0	0	0.0132013	0	0	0	0	0	0	0	0	0	0	0	0	0	0	0	0	0	0	0	0	0	0	0	0	0	0	0	0	0	0	0	0	0	0	0	0
		0	0	0	0	0	0	0	0.00932401	0.00932401	0.018648	0.027972	0.018648	0	0	0	0	0.00932401	0	0.00932401	0	0	0	0	0.00932401	0.00932401	0	0	0	0	0	0	0	0	0	0	0	0	0	0	0	0	0	0	0	0	0	0	0
		0	0	0	0	0	0	0	0	0	0	0	0	0	0	0	0	0	0	0	0	0	0	0	0	0	0	0	0	0	0	0	0	0	0	0	0	0	0	0	0	0	0	0	0	0	0	0	0
		0	0	0	0	0	0	0	0	0	0	0	0	0	0	0	0	0	0	0	0	0	0	0	0	0	0.0392157	0	0	0.0392157	0	0	0	0	0	0	0	0	0	0	0	0	0	0	0	0	0	0	0
		0	0	0	0	0	0	0	0	0	0	0	0	0	0	0	0	0	0	0	0	0	0	0	0	0	0	0	0	0	0	0	0	0	0	0	0	0	0	0	0	0	0	0	0	0.266667	0	0	0
		0	0	0	0	0	0	0	0	0	0	0	0.148148	0	0	0	0	0	0	0	0	0	0.148148	0	0	0	0	0	0	0	0	0	0	0	0	0	0	0	0	0	0	0	0	0	0	0	0	0	0
		0	0	0	0	0	0	0	0	0	0	0	0	0	0	0.0056338	0	0	0	0	0	0	0	0	0.0056338	0	0	0	0	0	0	0.0056338	0	0	0	0	0	0	0	0	0	0	0	0	0	0	0	0	0
		0	0	0	0	0	0	0	0	0	0	0	0	0	0	0	0	0	0	0	0	0	0	0	0	0	0	0	0	0	0	0	0	0	0	0	0	0	0	0	0	0	0	0	0	0	0	0	0
		0	0.05	0	0	0.05	0	0	0	0	0	0.05	0	0	0	0	0	0	0	0	0	0	0.05	0	0.05	0	0	0.05	0.05	0	0	0	0	0	0	0	0	0	0	0	0	0	0	0	0	0	0	0	0
		0	0	0	0	0	0	0	0	0	0	0	0	0	0	0	0	0	0	0	0	0	0	0	0	0	0	0	0	0	0	0	0	0	0	0	0	0	0	0	0	0	0	0	0	0	0	0	0
		0	0	0	0	0	0	0	0	0	0	0	0	0	0	0	0	0	0	0	0	0	0	0	0	0	0	0	0	0	0	0	0	0	0	0	0	0	0	0	0	0	0	0	0	0	0	0	0
		0	0	0	0	0	0	0	0	0	0	0	0	0	0	0	0	0	0	0	0	0	0	0	0	0	0	0	0	0	0	0	0	0	0	0	0	0	0	0	0	0	0	0	0	0	0	0	0
		0	0	0	0	0	0	0	0	0	0	0	0	0	0	0	0	0	0	0	0	0	0	0	0	0	0	0	0	0	0	0	0	0	0	0	0	0	0	0	0	0	0	0	0	0	0	0	0
		0	0	0	0	0.142857	0	0	0	0	0	0	0	0	0	0	0	0	0	0	0	0	0	0	0	0	0	0	0	0	0	0	0	0	0	0	0	0	0.142857	0.142857	0	0	0	0	0	0	0	0	0
		0	0	0	0	0	0	0	0	0	0	0	0	0	0	0	0	0	0	0	0	0	0	0	0	0	0	0	0	0	0	0	0	0	0	0	0	0	0	0	0	0	0	0	0	0	0	0	0
		0	0	0	0	0	0	0	0	0	0	0	0	0	0	0	0	0	0	0	0	0	0	0	0	0	0	0	0	0	0	0	0	0	0	0	0	0	0	0	0	0	0	0	0	0	0	0	0
		0	0	0	0	0	0.111111	0	0	0	0	0	0	0	0	0	0	0.111111	0	0	0	0	0	0	0	0	0	0	0.111111	0	0	0	0	0	0	0	0	0	0	0	0	0	0	0	0	0.111111	0	0	0
		0.037037	0.0123457	0.0117578	0.0117578	0.0123457	0.0246914	0	0	0.0253411	0.0123457	0	0.0241035	0.0506823	0.0123457	0.0500944	0.0617903	0.0253411	0	0.0117578	0.0123457	0	0.0117578	0	0.0117578	0.0241035	0.0259909	0	0.0352734	0.0241035	0.0247532	0.036511	0.0117578	0.0123457	0.0247532	0.0235156	0	0	0.0235156	0.0482688	0.0352734	0	0.0235156	0.036511	0	0.0630898	0.036511	0.0129955	0.0259909
		0	0	0	0	0	0	0	0.05	0	0	0	0	0	0	0	0	0	0.05	0	0	0	0	0.05	0	0	0	0	0	0	0	0	0.05	0	0	0.05	0	0	0	0	0	0	0	0	0	0	0	0	0
		0	0	0.166667	0	0	0	0	0.166667	0	0	0.166667	0	0	0	0	0	0	0	0	0	0	0	0	0	0	0	0	0	0	0	0	0	0	0	0	0	0	0	0	0	0	0	0	0	0	0	0.166667	0
		0.03125	0	0	0	0	0	0	0.0104167	0	0.0104167	0.0104167	0	0	0	0	0	0.0104167	0.0104167	0	0	0	0	0	0	0	0	0	0	0	0	0	0	0	0	0	0	0	0	0	0	0	0	0	0	0	0	0	0
		0	0.0135195	0	0.0270389	0	0.0135195	0	0	0	0	0	0	0	0	0	0	0	0	0	0.0135195	0.0135195	0.0135195	0	0	0	0	0	0	0	0	0	0	0	0	0	0	0	0	0	0	0	0	0	0	0	0	0	0
		0	0	0	0	0	0	0	0	0	0	0	0	0	0	0	0	0	0	0	0	0	0	0	0	0	0	0	0	0	0	0	0	0	0	0	0	0	0	0	0	0	0	0	0	0	0	0	0
		0.035461	0.0106383	0.0212766	0	0.0106383	0.0212766	0.0212766	0.0106383	0	0.0106383	0	0.0106383	0	0	0	0	0.0106383	0.0106383	0	0	0.0212766	0.0106383	0	0	0.0212766	0	0.0106383	0	0.0212766	0	0	0.0106383	0.0106383	0.0106383	0	0	0	0	0	0	0.0106383	0.0106383	0	0	0	0	0.0212766	0.0212766
		0	0	0	0	0	0	0	0	0	0	0	0	0	0	0	0	0	0	0	0	0	0	0	0	0	0	0.0333333	0	0	0	0	0	0	0	0.0333333	0	0	0	0	0	0	0	0	0	0	0	0	0
		0	0	0	0	0	0	0	0	0	0	0	0	0	0	0	0	0	0	0	0	0	0	0	0	0	0	0	0	0	0	0	0	0	0	0	0	0	0	0	0	0	0	0	0	0	0	0	0
		0	0	0	0	0	0	0	0	0	0	0	0	0	0	0	0	0	0	0	0	0	0	0	0	0	0	0	0	0	0	0	0	0	0	0	0	0	0	0	0	0	0	0	0	0	0	0	0
		0	0	0	0	0	0	0	0	0	0	0.0857143	0	0	0	0	0	0	0	0	0	0	0.0857143	0	0	0	0	0	0	0	0	0	0	0	0	0	0	0	0	0	0	0	0	0	0	0	0	0	0
		0	0	0	0	0	0	0	0	0	0	0	0	0	0	0	0	0	0	0	0	0	0	0	0	0	0	0	0	0	0	0	0	0	0	0	0	0	0	0	0	0	0	0	0	0	0	0	0
		0	0	0	0.08	0.08	0	0	0.08	0	0	0	0	0	0	0	0	0	0	0	0.08	0.08	0	0	0	0	0	0	0	0	0	0	0	0	0	0	0	0	0	0	0	0	0	0	0	0.08	0	0	0
		0	0	0	0	0	0	0	0	0	0	0	0	0	0	0	0	0	0	0	0	0	0	0	0	0	0	0	0	0	0	0	0	0	0	0	0.0521739	0	0	0	0	0	0	0	0	0.0521739	0.0521739	0	0
		0.197044	0.00656814	0	0.00656814	0.00656814	0.0131363	0	0	0.00656814	0.00656814	0.0197044	0.00656814	0.0197044	0	0.00656814	0.0131363	0.0131363	0.0131363	0.0197044	0.00656814	0	0.00656814	0.0131363	0	0.00656814	0.0197044	0.00656814	0.0131363	0.00656814	0	0	0.00656814	0.0131363	0	0.0197044	0.00656814	0.00656814	0.00656814	0	0	0	0	0.00656814	0.0131363	0	0.00656814	0.0131363	0
		0	0	0	0	0	0.133333	0	0.133333	0	0	0	0	0	0	0	0	0	0.133333	0	0	0	0	0.133333	0	0	0	0	0	0	0	0	0	0	0	0	0	0	0	0	0	0	0	0	0	0	0	0	0
		0	0	0	0	0	0	0	0	0	0	0	0	0	0	0	0	0	0	0	0	0	0	0	0	0	0	0	0	0	0	0	0	0	0	0	0	0	0	0	0	0	0	0	0	0	0	0	0
		0	0.02442	0.02442	0	0.04884	0.04884	0.0976801	0.0732601	0.02442	0.0784011	0.04884	0.0976801	0.0758306	0	0	0.02442	0.04884	0.0269906	0.0269906	0	0.02442	0.02442	0.02442	0.02442	0.0784011	0.0269906	0.0269906	0	0.02442	0.04884	0.02442	0	0.02442	0	0	0	0	0.02442	0	0.0269906	0.02442	0.02442	0	0	0.0514106	0	0.02442	0
		0	0	0	0	0	0	0	0	0	0	0	0	0	0	0	0	0	0	0	0	0	0	0	0	0	0	0	0	0	0	0	0	0	0	0	0	0	0	0	0	0	0	0	0	0	0	0	0
		0	0.0254777	0.0318471	0.0254777	0.00636943	0	0.0127389	0.0127389	0.00636943	0.0191083	0.0318471	0.0254777	0.0127389	0.0191083	0.00636943	0.0318471	0.00636943	0.0127389	0.0191083	0.0127389	0.0191083	0.0254777	0.0127389	0.0318471	0.0254777	0.0318471	0.0509554	0.0127389	0.0318471	0.0191083	0.0254777	0.0509554	0.0318471	0.0191083	0.0191083	0.0382166	0.0191083	0.0127389	0.0191083	0.0127389	0.0127389	0.0191083	0.044586	0.0254777	0.0509554	0.0700637	0.0573248	0.044586
		0	0	0	0	0	0	0	0	0	0	0	0	0	0	0	0	0	0	0	0	0	0	0	0	0	0	0	0	0	0	0	0	0	0	0	0	0	0	0	0	0	0	0	0	0	0	0	0
		0	0	0	0	0	0	0	0	0	0	0	0	0	0	0	0.0149254	0	0	0	0	0	0	0	0.0149254	0.0149254	0	0	0	0	0	0	0	0	0	0	0	0	0	0	0	0.0149254	0	0	0	0	0	0	0
		0	0	0	0	0	0	0	0	0	0	0	0	0	0	0	0	0	0	0	0	0	0	0	0	0	0	0	0	0	0	0	0	0	0	0	0	0	0	0	0	0	0	0	0	0	0	0	0
		0.0666667	0.04	0.08	0	0	0.04	0	0.04	0.04	0.04	0	0	0.08	0	0	0.04	0	0	0.04	0	0.04	0	0.04	0	0.04	0.08	0	0	0.04	0	0	0.04	0	0.04	0	0	0	0.04	0	0	0	0	0	0	0.04	0.04	0	0
		0.208333	0.0833333	0.0833333	0.0277778	0.0833333	0	0.0833333	0.0833333	0.111111	0	0.0277778	0.0555556	0.0833333	0.0555556	0.0277778	0.0833333	0.0555556	0.0555556	0.0833333	0.0277778	0.0277778	0.0833333	0.0833333	0.138889	0	0	0	0.0555556	0	0	0	0	0	0	0	0	0	0	0.0277778	0	0	0.0277778	0	0	0.0277778	0	0	0
		0	0.0238095	0.0714286	0	0.047619	0.0238095	0	0	0	0.0238095	0.047619	0.0238095	0.0238095	0.047619	0.047619	0.0238095	0.0238095	0	0	0.0714286	0	0	0.0238095	0	0	0.047619	0.0238095	0.0714286	0.047619	0.0238095	0.0238095	0.047619	0.0952381	0.0952381	0.142857	0.190476	0.119048	0.166667	0.190476	0.0952381	0.142857	0.119048	0.214286	0.047619	0.0714286	0.0238095	0.0952381	0.047619
		0	0	0	0	0	0	0	0	0	0	0	0	0	0	0	0	0	0	0	0	0	0	0	0	0	0	0	0	0	0	0	0	0	0	0	0	0	0	0	0	0	0	0	0	0	0	0	0
		0	0.2	0	0	0	0	0.2	0	0	0	0	0	0	0	0	0	0	0	0	0	0	0	0	0	0	0	0	0	0	0	0	0	0	0	0	0	0	0	0	0	0	0	0	0	0	0.2	0	0
		0	0	0	0	0	0	0	0	0	0	0	0	0	0	0	0	0	0	0	0	0	0	0	0	0	0	0	0	0	0	0	0	0	0	0	0	0	0	0	0	0	0	0	0	0	0	0	0
		0.107143	0	0.0714286	0.0357143	0	0.107143	0.142857	0.107143	0.0714286	0	0.107143	0.107143	0.214286	0.0714286	0.0714286	0.0714286	0.107143	0.0714286	0.0357143	0.178571	0.0714286	0.107143	0.0714286	0.214286	0.0357143	0.178571	0.107143	0.178571	0.214286	0.214286	0.178571	0.285714	0.107143	0.25	0.428571	0.25	0.214286	0.214286	0.142857	0.142857	0.25	0.178571	0	0.142857	0.178571	0.178571	0.25	0.25
		0	0	0.0434783	0	0.0434783	0	0.0434783	0	0.0434783	0.0434783	0	0	0	0	0	0.0434783	0	0	0.0434783	0	0	0	0	0	0	0	0	0	0	0	0	0	0	0	0	0	0	0	0	0	0	0	0	0	0	0	0	0
		0	0	0	0	0	0	0	0	0	0	0	0	0	0.111111	0	0	0	0	0	0	0	0	0	0	0	0	0	0	0	0	0	0	0	0	0	0	0	0	0	0	0	0	0	0	0	0	0	0
		0	0	0	0	0	0	0	0	0	0	0	0	0	0	0	0	0	0	0	0	0	0	0	0	0	0	0	0	0	0	0	0	0	0	0	0	0	0	0	0	0	0	0	0	0	0	0	0
		0	0.0119048	0	0	0	0	0.0119048	0	0	0	0.0119048	0	0.0357143	0.0119048	0	0.0119048	0	0	0.0119048	0	0.0238095	0.0119048	0	0	0	0	0	0	0	0	0	0	0.0119048	0	0	0	0.0119048	0.0238095	0	0	0	0	0	0	0	0	0	0
		0	0	0	0	0	0	0	0	0	0	0	0	0	0	0	0	0	0	0	0	0	0	0	0	0	0	0	0	0	0	0	0	0	0	0	0	0	0	0	0	0	0	0	0	0	0	0	0
		0	0	0	0	0	0	0	0	0	0	0	0	0	0	0	0	0	0	0	0	0	0	0	0	0	0	0	0	0	0	0	0	0	0	0	0	0	0	0	0	0	0	0	0	0	0	0	0
		0.125	0.0833333	0.166667	0	0	0	0	0.166667	0	0.166667	0.25	0	0.166667	0	0.166667	0.0833333	0.0833333	0.0833333	0.0833333	0.166667	0	0.25	0.25	0.25	0	0.25	0.333333	0.166667	0.0833333	0.333333	0	0	0.0833333	0.0833333	0	0.0833333	0	0	0	0	0	0	0.25	0	0	0.166667	0.0833333	0.0833333
		0	0.037037	0	0.0740741	0.0555556	0.037037	0.0740741	0.0555556	0.0185185	0	0.0185185	0.037037	0	0.0555556	0.037037	0.0185185	0.0555556	0.0925926	0.037037	0.0185185	0.0185185	0	0.037037	0.0925926	0	0	0.0185185	0.0185185	0.0925926	0.0185185	0.0185185	0.0185185	0	0.0740741	0	0.0185185	0	0.0185185	0.0740741	0	0	0.037037	0.0185185	0.0185185	0	0	0.037037	0
		0	0	0	0	0	0	0.047619	0	0.047619	0	0.047619	0	0	0.047619	0.047619	0	0	0.047619	0.047619	0.047619	0	0.047619	0.047619	0	0	0	0	0	0	0.0952381	0.047619	0	0.047619	0	0	0	0	0	0.047619	0	0	0	0	0	0	0	0	0
		0	0	0	0	0	0	0	0.142857	0	0	0	0	0	0	0	0	0	0	0	0	0	0	0	0	0	0	0	0	0	0	0	0	0	0	0	0	0	0	0	0	0	0	0	0	0	0	0	0
		0	0.0909091	0.0909091	0.0909091	0	0	0	0	0	0	0	0	0	0	0.0909091	0	0	0	0	0	0	0	0	0.0909091	0.0909091	0.0909091	0	0	0	0	0	0	0	0.0909091	0	0	0	0	0.0909091	0	0	0	0	0	0	0	0	0
		0	0	0	0	0	0	0	0.142857	0	0	0	0	0.142857	0	0	0	0	0.142857	0	0	0	0	0	0	0	0	0	0.142857	0	0	0	0	0	0	0	0	0	0	0	0	0	0	0	0	0	0	0	0
		0.0909091	0.0909091	0.0606061	0.0909091	0.030303	0.0909091	0	0.0606061	0.0606061	0.0606061	0.030303	0.121212	0.030303	0.0909091	0.0606061	0.0909091	0.030303	0.030303	0.030303	0	0.0606061	0.030303	0.0606061	0	0	0	0	0	0	0	0.030303	0	0	0	0	0	0	0	0	0	0	0	0	0	0	0	0	0
		0	0	0	0	0	0	0	0	0	0	0	0	0	0	0	0	0	1	0	0	0	0	0	0	0	0	0	0	0	0	0	0	0	0	0	0	0	0	0	0	0	0	0	0	0	0	0	0
		0	0	0	0	0	0	0	0.133333	0	0	0	0	0	0	0	0	0	0	0	0	0	0	0	0	0	0	0	0	0	0	0	0	0	0	0	0	0	0	0	0	0	0	0	0	0	0	0	0
		0	0	0	0	0	0	0	0	0	0	0	0	0	0	0	0	0	0	0	0	0	0	0	0	0	0	0	0	0	0	0	0	0	0	0	0	0	0	0	0	0	0	0	0	0	0	0	0
		0.015748	0.0629921	0.0734908	0.0209974	0.0524934	0.0419948	0.0629921	0.0419948	0.0524934	0.0524934	0.0209974	0.0209974	0.0419948	0.0314961	0.0734908	0.0524934	0.0419948	0.0209974	0.0524934	0.0314961	0	0.0629921	0.0629921	0.0839895	0.0734908	0.104987	0.0524934	0.0629921	0.104987	0.0734908	0.0419948	0.0314961	0.0419948	0.0734908	0.0419948	0.0314961	0.0839895	0.0314961	0.0209974	0.0209974	0.0314961	0.0734908	0.0314961	0.0524934	0.0734908	0.0839895	0.0839895	0.0734908
		0	0	0	0	0	0	0	0	0	0	0	0	0	0	0	0	0	0	0	0	0	0	0	0	0	0	0	0	0	0	0	0	0	0	0	0	0	0	0	0	0	0	0	0	0	0	0	0
		0	0	0	0	0	0	0	0	0	0	0	0	0	0	0	0	0	0	0	0	0	0	0	0	0	0	0	0	0	0	0	0	0	0	0	0	0	0	0	0	0	0	0	0	0	0	0	0
		0	0.222222	0.666667	0	0	0.222222	0.222222	0.222222	0.222222	0	0	0	0	0	0.222222	0	0	0.222222	0.222222	0	0	0	0	0	0.222222	0	0	0	0	0	0	0	0	0	0	0	0	0	0	0	0	0	0	0	0	0	0	0
		0	0	0	0	0	0	0	0.0833333	0	0	0	0.0833333	0	0	0	0	0	0	0	0	0	0	0	0	0	0	0	0	0	0	0	0	0	0	0	0	0	0	0	0	0	0	0	0	0	0	0	0
		0.442177	0	0	0.0204082	0	0	0	0	0	0	0	0	0	0.0204082	0	0	0	0	0	0	0	0	0.0204082	0	0	0	0	0	0	0	0	0	0	0	0	0	0	0	0	0	0	0.0204082	0	0	0	0	0	0
		0	0.096	0	0.048	0	0.048	0	0.048	0	0.048	0	0.048	0.096	0	0.048	0	0	0	0.048	0.144	0.144	0	0	0.048	0.048	0.144	0.096	0.048	0	0.048	0	0.048	0	0	0	0.048	0	0	0.048	0	0.048	0	0	0.096	0	0.096	0	0
		0	0	0	0	0.0344828	0.103448	0	0.103448	0.0344828	0.0344828	0.103448	0.103448	0	0.0344828	0	0	0	0	0.0344828	0	0	0	0	0	0	0	0	0	0	0	0	0.0344828	0	0	0	0	0	0	0	0	0	0	0	0	0	0	0	0
		0.27027	0.027027	0.027027	0	0.027027	0.027027	0	0	0	0.027027	0	0.027027	0	0	0	0	0.027027	0	0	0.027027	0	0.027027	0	0	0	0	0.027027	0.027027	0	0	0	0	0	0	0	0	0.027027	0	0	0	0	0	0	0.027027	0	0	0	0
		0.107143	0	0	0.0214286	0.0214286	0.0214286	0	0	0	0.0214286	0	0.0214286	0	0	0	0	0.0428571	0.0214286	0	0	0	0	0.0214286	0	0.0214286	0	0.0428571	0.0214286	0.0428571	0.0642857	0.0214286	0.0428571	0.0428571	0.0428571	0.0642857	0.0428571	0.0428571	0.0428571	0.0642857	0.0214286	0.0214286	0.0428571	0.0214286	0.0428571	0.0428571	0.128571	0.0214286	0
		0	0.037037	0.037037	0.0740741	0	0.111111	0.0740741	0.111111	0.037037	0.037037	0.037037	0.037037	0.037037	0.0740741	0.037037	0	0.037037	0	0.037037	0	0	0	0	0	0	0	0	0	0	0	0	0	0	0	0	0	0	0	0	0	0	0	0	0	0	0	0.037037	0
		0	0	0.25	0	0.25	0	0	0	0	0	0	0	0	0	0	0	0	0	0	0	0	0	0	0	0	0	0	0	0	0	0	0	0	0	0	0	0	0	0	0	0	0	0	0	0	0	0	0
		0.223048	0	0	0	0	0.0780669	0.0743494	0	0.0780669	0	0	0	0	0.0743494	0.0743494	0.0743494	0	0	0.0743494	0.0743494	0.152416	0.152416	0.304833	0	0.152416	0.152416	0	0.234201	0	0.152416	0.0780669	0	0.226766	0.152416	0.0780669	0.156134	0.156134	0	0.152416	0.156134	0.0780669	0.0780669	0	0.152416	0.0780669	0	0.156134	0
		0	0.0714286	0	0.0714286	0.0714286	0.116883	0.12987	0	0	0	0	0	0	0.0584416	0	0	0.142857	0.0714286	0	0.0714286	0.116883	0.0714286	0.233766	0	0	0.0714286	0.188312	0.0584416	0.201299	0.0584416	0	0.0584416	0	0	0	0	0.0584416	0.0584416	0.116883	0	0.116883	0.116883	0.0584416	0.0584416	0.0584416	0.188312	0.12987	0.25974
		0	0	0	0	0.166667	0	0	0.166667	0.333333	0.333333	0	0	0.166667	0.333333	0	0.166667	0	0.166667	0	0	0	0	0	0	0	0	0	0	0	0	0	0	0	0	0	0	0	0	0	0	0	0	0	0	0	0	0	0
		0	0.2	0.1	0	0	0.2	0	0.1	0.1	0.1	0	0.1	0.1	0	0	0	0	0.1	0.1	0	0	0	0	0	0	0	0	0	0	0	0	0	0	0	0	0	0	0	0	0	0	0	0	0	0	0	0	0
		0	0.125	0.25	0.25	0.125	0.125	0.25	0.125	0.125	0.375	0	0	0	0.125	0.125	0	0.375	0	0	0	0	0.125	0	0	0	0	0	0	0	0	0	0.125	0	0	0.125	0	0	0	0	0	0	0	0	0	0	0	0	0
		0.555556	0.333333	0	0.166667	0	0.666667	0.166667	0.333333	0	0.333333	0.666667	0.166667	0.333333	0.5	0.333333	0.333333	0.166667	0	0.166667	0.333333	0.333333	0.333333	0	0.333333	0.5	0.166667	0.666667	0	0.5	0	0	0.166667	0.166667	0	0	0	0	0	0	0.166667	0.166667	0	0.166667	0.166667	0.333333	0.166667	0.333333	0.166667
	mean_opto_response	0.0311356	0.0299137	0.0265383	0.0239254	0.0252597	0.0269912	0.0315246	0.0342651	0.0322688	0.0280167	0.030541	0.0257228	0.0340991	0.0301339	0.0297268	0.0237049	0.0276982	0.0287481	0.0229041	0.0281168	0.0245726	0.0248646	0.021141	0.0159213	0.0212476	0.0213154	0.0255049	0.0171426	0.0210769	0.0136122	0.0155144	0.0156368	0.017888	0.0183313	0.0195982	0.0214513	0.0220275	0.0194573	0.021765	0.0255513	0.0191368	0.0175176	0.0204422	0.0176616	0.0255608	0.0208105	0.0223041	0.0220829
	SD_opto_response	0.102049	0.0829954	0.0813794	0.0755708	0.0766888	0.0779113	0.102971	0.0840805	0.0915852	0.0841304	0.0944561	0.0844712	0.113473	0.0950861	0.0953722	0.0595783	0.0825665	0.0972022	0.0703242	0.0792411	0.0778257	0.0904113	0.081232	0.069356	0.0804531	0.0808342	0.0926322	0.0610758	0.0834011	0.0478647	0.0607373	0.05899	0.0632894	0.0718929	0.075235	0.0900331	0.0985278	0.0872038	0.0888481	0.0995029	0.0884718	0.0753576	0.0836556	0.0674431	0.0915721	0.0794522	0.0708684	0.0842512
flash_opto_responses
		normalized_flashopto_responses
		0.925926	0.148148	0.407407	0.481481	0.407407	0.444444	0.333333	0.259259	0.37037	0.296296	0.37037	0.259259	0.296296	0.222222	0.37037	0.407407	0.222222	0.185185	0.333333	0.111111	0.259259	0.148148	0.259259	0.259259	0.37037	0.296296	0.111111	0.0740741	0.037037	0.111111	0.111111	0.148148	0.444444	0.148148	0.185185	0.037037	0	0	0.0740741	0	0	0	0	0.037037	0.0740741	0.0740741	0.0740741	0.185185
		0	0	0	0	0.153846	0	0	0.153846	0.153846	0	0	0	0	0	0	0	0	0	0.153846	0	0	0	0	0	0	0	0	0	0	0	0	0	0	0	0	0	0	0	0	0	0	0	0	0	0	0	0	0
		0.333333	0.166667	0.5	0.166667	1	0	0.166667	0.5	0.333333	0.333333	0.333333	0	0.5	0.666667	0.166667	0.5	0.5	0.5	0.166667	1	0.333333	0.666667	0.166667	0.333333	0.5	0.166667	0.333333	0.333333	0.333333	0.333333	0.333333	0.5	1	0.5	0.5	0.333333	0	0	0.333333	0.166667	0	0.166667	0.333333	0.333333	0.166667	0.166667	0.166667	0.333333
		0.236561	0	0	0	0	0	0	0	0	0.236561	0	0	0	0	0.236561	0	0.236561	0.473123	0	0	0	0	0	0	0	0	0	0	0	0	0.236561	0	0.236561	0.473123	0.709684	0.946245	0	0.473123	0.946245	0.473123	0.236561	0.236561	0	0.473123	0	0.236561	0.236561	0.236561
		0.692308	0.951923	0.576923	0.721154	0.721154	0.75	0.461538	0.663462	0.663462	0.692308	0.778846	0.663462	0.605769	0.75	0.894231	0.605769	0.692308	0.634615	0.807692	0.490385	0.605769	0.865385	0.721154	0.807692	0.721154	0.75	0.75	0.951923	0.778846	0.605769	0.692308	0.836538	0.548077	0.663462	0.778846	0.576923	0.923077	0.519231	0.634615	0.75	0.778846	0.75	0.692308	0.692308	0.807692	0.548077	0.865385	0.692308
		0.428571	0	0.214286	0.214286	0.642857	0.428571	0	0.214286	0	0	0	0.214286	0	0	0.214286	0.214286	0.428571	0.214286	0.428571	0.214286	0.428571	0.214286	0.214286	0.214286	0.214286	0	0	0	0.214286	0.428571	0.214286	0	0.214286	0	0	0.428571	0	0	0	0	0.214286	0.428571	0.428571	0.428571	0	0	0	0
		0.333333	0.444444	0.222222	0.222222	0.444444	0.777778	0.222222	0.222222	0.666667	0.111111	0.111111	0.666667	0	0.444444	0.333333	0.444444	0.444444	0.222222	0.777778	0.222222	0.444444	0.777778	0.111111	0.222222	0.333333	0.333333	0	0	0.444444	0.111111	0.444444	0.333333	0.333333	1	0.222222	0	0	0.111111	0.111111	0	0	0	0	0	0	0	0	0
		0	0.333333	0.666667	0	1	0	0.666667	0	0.666667	0.666667	0	0.333333	0.333333	0.333333	1	0.333333	0.333333	0	0	0	0	0	0	0.333333	0.333333	0	0.333333	0	0.333333	0	0.333333	0	0.333333	0	0	0	0	0	0	0.333333	0	0	0	0	0	0	0	0
		0.075	0.15	0.075	0.075	0	0.075	0.075	0	0	0.075	0	0.225	0	0	0.075	0.225	0.225	0.075	0.075	0	0	0	0	0.075	0.075	0	0.15	0.075	0	0	0.075	0	0.075	0.15	0.075	0.075	0.075	0.225	0.225	0	0.525	0.15	0.225	0.15	0.15	0.075	0.075	0.15
		0	0	0	0	0	0	0	0	0	0	0	0	0	0	0	0	0	0	0	0	0	0	0	0	0	0	0	0.2	0.2	0	0	0	0	0.2	0.2	0	0	0	0.2	0	0	0	0	0.2	0	0	0	0
		0	0	0	0	0	0	0	0	0	0	0	0	0	0	0	0	0	0	0	0	0	0	0	0	0	0	0	0	0	0	0	0	0	0.285714	0	0	0	0	0	0	0	0	0	0	0	0	0	0
		0	0	0	0	0	0	0.03125	0	0.03125	0.03125	0	0	0	0	0	0.0625	0.03125	0.03125	0	0	0	0	0	0	0	0.03125	0	0	0.03125	0.09375	0.0625	0	0	0.03125	0.09375	0.03125	0	0	0	0	0	0	0	0	0	0	0	0.03125
		0	0	0	0	0	0	0	0	0	0	0	0	0	0	0	0	0	0	0	0	0	0	0	0	0	0	0	1	0.6	0.6	0.2	0.2	0.6	0	0	0	0	0	0	0	0	0	0	0	0	0	0	0
		0	0	0	0	0	0	0	0	0	0	0	0	0	0	0	0	0	0	0	0	0	0	0	0	0	0	0	0	0	0.177755	0.177755	0	0.177755	0	0	0.177755	0	0	0	0	0	0	0	0	0	0	0	0
		0.0250627	0.037594	0.037594	0.0125313	0.0250627	0.037594	0.0125313	0.0250627	0	0.0125313	0.0250627	0.0125313	0.0626566	0.0250627	0.037594	0.0125313	0.075188	0.0626566	0.037594	0.0626566	0.0501253	0	0.0626566	0	0.0501253	0.0125313	0.150376	0.802005	0.689223	0.463659	0.300752	0.363409	0.275689	0.100251	0.162907	0.125313	0.112782	0.075188	0.0250627	0.0125313	0.0125313	0.0125313	0.0125313	0.0125313	0.0125313	0.0250627	0	0.0125313
		0	0	0	0	0	0	0	0	0	0	0	0	0	0	0	0	0	0	0	0	0	0	0	0	0	0	0	0.0157233	0.424528	0.503145	0.267296	0.141509	0.157233	0.0943396	0.0943396	0.0314465	0.0471698	0	0.0314465	0.0471698	0.0157233	0.0314465	0	0.0314465	0	0	0	0
		0.030581	0.0152905	0	0	0.0764526	0.0458716	0.0152905	0.030581	0.0764526	0.0458716	0.0458716	0.0764526	0.0458716	0.0458716	0.0458716	0.030581	0.030581	0.030581	0.0458716	0.0458716	0.0611621	0.0458716	0.0458716	0.0611621	0.0611621	0.030581	0.214067	0.978593	0.764526	0.458716	0.275229	0.321101	0.29052	0.152905	0.137615	0.107034	0.0611621	0.0764526	0.0458716	0	0.0152905	0	0	0.0152905	0.0458716	0.0152905	0	0.0152905
		0	0	0.175439	0	0	0	0	0	0	0	0	0	0	0	0.0877193	0	0.0877193	0	0	0	0	0	0	0	0	0	0.0877193	0.877193	0.350877	0.350877	0.0877193	0.438596	0.175439	0	0.175439	0	0.263158	0.175439	0	0	0	0.0877193	0	0	0.0877193	0	0.0877193	0
		0	0	0	0	0	0	0.06	0.06	0.06	0.06	0.12	0.06	0	0	0	0.06	0	0	0	0	0	0	0	0	0	0	0	0	0.54	0.96	0.3	0.12	0	0.06	0	0.06	0	0	0	0	0	0	0	0	0	0	0	0
		0	0	0.025974	0	0	0	0	0.025974	0	0	0	0	0	0	0.025974	0	0	0	0.025974	0	0.025974	0	0	0.025974	0	0.025974	0.025974	0.207792	0.753247	0.857143	0.805195	0.753247	0.805195	0.883117	0.909091	0.857143	0.623377	0.285714	0.181818	0.12987	0.025974	0	0.025974	0	0	0	0	0
		0	0	0.00738007	0	0	0	0	0	0	0	0	0	0	0	0	0	0	0	0	0	0	0	0	0.00738007	0	0.0147601	0	0.154982	0.811808	0.634686	0.738007	0.701107	0.501845	0.354244	0.287823	0.147601	0.103321	0.0885609	0.0590406	0.0147601	0	0.00738007	0	0	0	0.00738007	0	0
		0	0	0	0	0	0	0	0	0	0	0	0	0	0	0	0	0	0	0	0	0	0	0	0.0283019	0	0	0.0283019	0.141509	0.650943	0.90566	0.509434	0.59434	0.424528	0.45283	0.59434	0.311321	0.141509	0.0283019	0.0283019	0	0.0283019	0	0	0	0	0	0	0
		0	0	0	0	0	0	0.107143	0.107143	0	0	0.107143	0	0	0	0	0	0	0	0	0	0	0	0	0	0	0	0.107143	0.535714	0.321429	0.642857	0.535714	0.535714	0.428571	0.107143	0.321429	0.107143	0	0	0	0	0.107143	0	0	0	0	0	0	0
		0	0	0.0652174	0	0.0434783	0.0652174	0	0.0217391	0.0434783	0.0434783	0.0869565	0	0.0652174	0.0217391	0.0652174	0.0434783	0.0217391	0.0217391	0.0434783	0.0217391	0.0434783	0	0.0869565	0.0434783	0.0434783	0.0652174	0.173913	0.652174	0.847826	1	0.891304	0.695652	0.717391	0.521739	0.413043	0.217391	0.217391	0.130435	0.173913	0.0434783	0	0	0	0.0217391	0.0217391	0.0217391	0.0652174	0.173913
		0	0.0118343	0	0	0	0	0	0	0	0	0	0	0	0	0	0	0	0	0.0118343	0	0.0118343	0	0	0	0	0	0.0236686	0.224852	0.60355	0.781065	0.828402	0.627219	0.591716	0.260355	0.224852	0.142012	0.0710059	0.035503	0.0473373	0.0118343	0	0	0	0	0	0	0	0
		0	0	0	0	0	0	0	0	0	0	0	0	0	0	0	0	0	0	0	0	0	0	0	0	0	0	0	0.25	1	0	0.25	0	0.5	0.5	0	0	0	0	0	0	0	0	0	0	0	0	0	0
		0	0	0	0	0	0	0	0	0	0	0	0	0	0	0	0	0	0	0	0	0	0	0	0	0	0	0	0	0.1875	0.75	0.1875	0.1875	0.1875	0	0	0	0	0	0	0	0	0	0	0	0	0	0	0
		0	0	0.0731707	0	0.0731707	0	0	0	0	0.0731707	0	0	0	0.0731707	0	0	0.0731707	0.0731707	0	0	0	0	0	0	0	0	0	0	0.0731707	0.146341	0	0	0	0	0	0	0	0	0	0	0	0	0	0	0	0	0	0
		0	0.0483871	0.0967742	0.0967742	0.0483871	0.0967742	0	0.0483871	0.0483871	0.0967742	0.145161	0.0483871	0.0483871	0.145161	0.0483871	0.0967742	0	0.0483871	0.193548	0.0967742	0.145161	0	0	0	0	0	0	0	0	0.0967742	0.0483871	0	0	0	0	0	0	0.0483871	0	0	0	0	0	0	0	0	0	0
		0	0	0.09375	0	0	0	0	0	0	0	0	0.09375	0	0	0	0.09375	0	0	0	0	0.09375	0.09375	0	0	0	0	0	0	0	0	0.09375	0	0.09375	0.46875	0	0.28125	0.1875	0.09375	0	0.09375	0.09375	0	0	0	0	0	0	0
		0	0	0	0	0	0	0	0	0	0	0	0	0	0	0	0	0	0	0	0	0	0	0	0	0	0	0	0.0394737	0.0789474	0.157895	0	0.157895	0.118421	0.0789474	0.0394737	0	0	0	0	0	0	0	0	0	0	0	0	0
		0	0	0	0	0	0	0.0517241	0	0	0	0	0	0	0	0	0	0	0.0517241	0	0	0	0	0	0	0	0	0	0.0517241	0.0517241	0.0517241	0.103448	0	0.103448	0.103448	0.310345	0.155172	0.103448	0	0.0517241	0.0517241	0	0	0	0.0517241	0.0517241	0	0	0
		0	0.0517241	0.0689655	0.137931	0.0517241	0.0517241	0.0862069	0.0862069	0.0344828	0.0689655	0.0862069	0.0517241	0.0344828	0.0689655	0.0172414	0.0862069	0.0517241	0.0344828	0.0172414	0.0172414	0.0172414	0.0172414	0.0172414	0.0172414	0	0	0.0172414	0	0.0862069	0.12069	0.189655	0.0517241	0.12069	0.12069	0.189655	0.103448	0.0862069	0.0517241	0.0344828	0.0517241	0.0344828	0	0	0	0	0	0	0
		0	0.12	0	0	0.12	0.06	0.12	0	0.18	0.06	0	0	0	0.12	0.06	0.12	0	0.12	0.12	0	0	0	0	0	0	0	0	0	0	0.06	0.36	0.06	0	0.12	0.24	0.3	0	0.18	0.12	0	0	0	0	0	0	0	0	0
		0	0	0	0	0	0	0	0	0	0	0	0	0	0	0	0	0	0	0	0	0	0	0	0	0	0	0	0	0	0	0	0	0	0	0	0.324324	0	0	0	0	0	0	0	0	0	0	0	0
		0	0.138249	0	0	0.0691244	0	0	0	0	0	0	0	0	0	0	0	0.0691244	0	0	0	0.0691244	0	0	0	0	0	0	0	0	0.276498	0.345622	0.0691244	0.138249	0.138249	0.138249	0.0691244	0	0.0691244	0.0691244	0	0	0	0	0	0	0	0	0
		0	0	0	0	0	0	0	0	0	0	0	0	0	0	0	0	0	0	0	0	0	0	0	0	0	0	0	0	0	0	0	0	0	0	0	0.530357	0	0	0	0	0	0	0	0	0	0	0	0
		0	0.241137	0.0401894	0.120568	0.0401894	0.0401894	0.120568	0.200947	0.200947	0.0803789	0.0803789	0.120568	0.160758	0.0803789	0.160758	0.241137	0.241137	0.120568	0.120568	0.0803789	0.0401894	0	0	0	0	0	0	0	0	0	0	0	0	0	0	0	0	0	0	0	0	0	0	0	0	0	0	0
		0	0.833333	0.166667	0	0.166667	0.333333	0.333333	0	0.333333	0.333333	0.166667	0.166667	0.333333	0	0.333333	1	0.166667	0.666667	0	0.666667	0.166667	0	0	0	0	0	0	0	0	0	0	0	0	0	0	0	0	0	0	0	0	0	0	0	0	0	0	0
		0	0	0	0.111111	0	0	0	0	0	0.111111	0	0	0.111111	0	0	0	0	0	0	0	0	0	0	0	0	0	0	0	0.444444	0.333333	0.111111	0.222222	0	0	0	0	0	0	0	0	0	0	0	0	0	0	0	0
		0	0.0465116	0	0	0	0	0	0	0	0	0	0	0	0	0	0	0	0	0	0	0	0	0	0	0	0	0	0.0930233	0.325581	0.465116	0.325581	0.186047	0.0465116	0.0930233	0.139535	0	0	0	0	0	0	0	0	0	0	0	0	0
		0	0.0119048	0	0.0357143	0.0238095	0	0.0119048	0.0119048	0	0.0119048	0.0238095	0.0119048	0	0	0.0119048	0.0119048	0	0.0119048	0.0119048	0.0119048	0.0238095	0	0	0	0	0	0	0.0714286	0.619048	0.845238	0.77381	0.666667	0.333333	0.154762	0.154762	0.047619	0.107143	0.047619	0	0.0357143	0	0	0	0	0	0	0.0119048	0
		0	0	0	0	0	0	0	0	0	0	0	0	0	0	0	0	0	0	0	0	0	0	0	0	0	0	0	0	0	0.4	0	0	0.4	0	0	0	0	0	0	0	0	0	0	0	0	0	0	0
		0.0576923	0.0288462	0	0.0288462	0.0288462	0.0721154	0.0432692	0.0288462	0.0144231	0	0	0.0144231	0.0721154	0	0.0288462	0.0288462	0.0288462	0.0432692	0.0288462	0.0144231	0.0144231	0.0432692	0	0.0288462	0.0144231	0.0144231	0.0432692	0.0865385	0.620192	0.721154	0.447115	0.360577	0.274038	0.0144231	0.0721154	0.0721154	0	0	0.0144231	0.0144231	0.0144231	0	0	0.0288462	0.0144231	0.0144231	0.0144231	0
		0	0.0340909	0	0.136364	0	0	0	0.0681818	0.0340909	0.0681818	0	0.0340909	0.0340909	0.0681818	0	0	0	0.0340909	0.0340909	0	0.0681818	0	0	0	0	0	0	0.0340909	0.0681818	0.170455	0.136364	0.136364	0.0681818	0.0340909	0.102273	0.0340909	0	0	0.0340909	0.0340909	0.0340909	0	0.0340909	0.0340909	0	0	0.0340909	0
		0	0	0	0	0	0	0	0	0	0	0	0	0	0	0	0	0	0	0	0	0	0	0	0	0	0	0	0.0978261	0.326087	0.456522	0.358696	0.228261	0.0652174	0.228261	0.0326087	0	0.0326087	0	0	0	0	0	0	0	0	0	0	0
		0	0	0	0	0	0	0	0	0	0	0	0	0	0	0	0.0833333	0	0	0	0	0	0	0	0.0833333	0	0.0833333	0	0.333333	0.666667	0.916667	0.666667	0.416667	0.416667	0.166667	0	0.25	0	0.0833333	0.166667	0	0	0	0	0	0	0.0833333	0	0.0833333
		0.0365854	0.146341	0.0365854	0.109756	0.0365854	0.0182927	0.0365854	0.0365854	0.054878	0.0365854	0.0914634	0.0731707	0.054878	0	0.0182927	0.0365854	0.0182927	0.0182927	0.0182927	0	0.0365854	0	0	0.0182927	0.0182927	0.0182927	0.0182927	0.128049	0.603659	0.75	0.54878	0.329268	0.20122	0.109756	0.109756	0.0365854	0.0182927	0.054878	0.0182927	0	0	0	0	0.0365854	0.0365854	0	0.0182927	0.0365854
		0.0659341	0.0494505	0.0989011	0.032967	0.0824176	0.0494505	0.0659341	0.131868	0.0659341	0.0494505	0.0164835	0.032967	0.0164835	0.0659341	0.032967	0.032967	0.0164835	0.032967	0	0.0164835	0.0164835	0	0.0164835	0.0494505	0.032967	0.0659341	0.115385	0.461538	0.807692	0.741758	0.379121	0.247253	0.164835	0.0989011	0.0494505	0.032967	0.0164835	0.0164835	0	0	0	0	0.0164835	0	0	0.032967	0.0164835	0
		0	0	0	0	0.0268031	0	0	0	0	0	0	0	0.0268031	0	0	0	0	0	0	0	0	0	0	0	0	0	0	0.160819	0.34844	0.482456	0.455653	0.455653	0.294834	0.107212	0.268031	0.268031	0.0536062	0.0536062	0.107212	0	0	0.0536062	0.0268031	0.0804093	0.0268031	0	0	0
		0	0.018622	0	0	0.00931099	0.00931099	0	0	0	0	0	0.00931099	0	0	0	0	0.00931099	0	0	0	0	0.00931099	0	0	0	0	0.00931099	0.0651769	0.335196	0.493482	0.195531	0.18622	0.176909	0.111732	0.121043	0.0465549	0.0744879	0.0651769	0.027933	0	0.027933	0.0372439	0.0372439	0.0465549	0.0372439	0.027933	0.018622	0
		0	0	0	0	0	0	0	0	0	0	0	0	0	0	0	0	0	0	0	0	0	0	0	0	0	0	0.045045	0.27027	0.675676	0.495495	0.225225	0.27027	0.36036	0.045045	0.0900901	0.0900901	0.045045	0.045045	0	0	0	0	0	0	0.045045	0	0	0
		0	0	0	0	0	0	0	0	0	0	0	0	0	0	0	0	0	0	0	0	0	0	0	0	0	0	0	0.0925926	0.833333	0.555556	0.555556	0.648148	0.462963	0.277778	0.462963	0.185185	0.185185	0.0925926	0	0	0	0	0	0	0	0	0	0
		0	0	0	0	0	0	0	0	0	0	0	0	0	0	0	0	0	0	0	0	0	0	0	0	0	0	0.0394737	0.592105	0.513158	0.315789	0.315789	0.513158	0.276316	0.118421	0.157895	0.197368	0.118421	0.0394737	0	0	0	0.0394737	0.0394737	0	0	0.0394737	0.0394737	0
		0	0	0	0	0	0	0	0	0	0	0	0	0	0	0	0	0	0	0	0	0	0	0	0	0	0	0.0357143	0.0357143	0.214286	0.357143	0.428571	0.142857	0.0357143	0.0357143	0	0	0	0	0	0	0	0	0	0	0	0	0	0
		0	0	0	0	0	0	0	0	0	0	0	0	0	0	0	0	0	0	0	0	0	0	0	0	0	0	0	0.296703	0.593407	0.593407	0.395604	0.296703	0.395604	0.494505	0.791209	0.197802	0.296703	0.0989011	0.0989011	0	0.0989011	0	0	0	0.0989011	0	0.0989011	0
		0	0	0	0	0.5	0	0	0.25	0	0	0	0	0.25	0	0	0	0	0.25	0	0.25	0	0	0	0	0	0	0	0	0.25	1	0.75	0.5	0.25	0	0	1	0.25	0.75	0.5	0.5	0.25	0.5	0.5	0	0.25	0	0	0.5
		0	0	0	0	0	0	0	0	0	0	0	0	0	0	0	0	0	0	0	0	0	0	0	0	0	0	0	0	0.45	0.9	0.9	0.45	0.6	0	0	0	0	0	0	0	0	0	0	0	0	0	0	0
		0	0.25	0	0	0	0	0	0	0	0	0	0	0	0	0	0	0	0	0	0	0	0	0	0	0	0	0	0	0	0.25	0.5	0.25	0	0.75	0	0.25	1	0	0	0	0	0	0	0	0	0	0	0
		0	0	0	0	0.0337079	0.0337079	0	0	0	0	0	0	0	0.0337079	0	0	0.0168539	0	0	0	0	0	0	0.0168539	0	0	0	0.0168539	0.168539	0.455056	0.741573	0.741573	0.707865	0.505618	0.370787	0.235955	0.0505618	0.0505618	0	0	0.0168539	0	0	0	0	0	0	0
		0	0.0652174	0.0652174	0	0.130435	0	0	0.0652174	0	0	0.0652174	0	0	0	0.0652174	0.0652174	0	0	0.130435	0.0652174	0	0	0.195652	0	0	0	0.195652	0.26087	0.913043	0.521739	0.652174	0.652174	0.391304	0.391304	0.26087	0.130435	0.195652	0.0652174	0	0	0	0	0	0	0.0652174	0	0.195652	0
		0	0.0454545	0	0.0454545	0	0.0454545	0.0909091	0.0909091	0	0.0909091	0	0	0	0.0454545	0	0	0	0	0	0	0	0	0.0909091	0.0454545	0.0454545	0.0454545	0.136364	0.227273	1	0.909091	0.863636	0.454545	0.454545	0.227273	0.181818	0.136364	0.0454545	0.136364	0.227273	0	0.0454545	0	0	0	0	0	0	0.227273
		0	0	0	0	0	0	0	0.142857	0	0	0	0	0	0	0	0	0	0	0	0	0	0	0.142857	0	0	0	0	0.142857	1	0.285714	0.285714	0.285714	0.428571	0.142857	0.428571	0	0	0	0	0	0	0	0	0	0	0	0	0
		0	0	0	0	0	0	0	0	0	0	0	0	0	0	0	0	0	0	0	0	0	0	0	0	0	0	0	0	0	0.333333	0.666667	0.333333	1	0	0.333333	0	0	0	0.333333	0	0	0	0	0	0	0	0	0
		0	0	0	0	0	0	0	0	0	0	0	0	0	0	0	0	0	0	0	0	0	0	0	0	0	0	0	1	0.666667	0.666667	0.333333	0	0.666667	0	0	0	0	0	0	0	0	0	0	0	0	0	0	0
		0	0	0	0	0	0	0	0	0	0	0	0	0	0	0	0	0	0	0	0	0	0	0	0	0	0	0	0	0	0.1875	0.1875	0	0	0.375	0	0	0	0	0	0	0	0	0	0	0	0	0	0
		0	0	0	0	0	0	0	0	0	0	0	0	0	0	0	0	0	0	0	0	0	0	0	0	0	0	0	0	0.0517241	0.310345	0.0517241	0.206897	0.258621	0.155172	0.103448	0.0517241	0.0517241	0	0	0	0	0	0	0	0	0	0	0
		0	0	0	0	0	0	0	0	0	0	0	0	0	0	0	0	0	0	0	0	0.1875	0	0	0	0	0	0	0	0	0.1875	0.1875	0	0.375	0.1875	0	0	0	0	0	0	0	0	0	0	0	0	0	0
		0	0	0.322581	0	0	0	0	0	0	0	0	0	0	0	0	0.322581	0	0	0	0.322581	0	0	0.322581	0.322581	0	0.322581	0	0	0.322581	0.645161	0.322581	0	0	0	0	0	0.322581	0.322581	0	0	0.322581	0	0	0	0	0	0	0
		0	0	0	0	0	0	0	0	0	0	0	0	0.5	0	0	0	0	0	0	0	0	0	0	0	0	0	0	0	1	0	0.5	0	0.5	0	0	0	0	0	0	0	0	0	0	0	0	0	0	0
		0.276316	0	0	0	0	0	0	0.263158	0	0.263158	0	0	0	0.263158	0	0.263158	0	0	0	0.263158	0	0	0	0	0	0	0	0	0.526316	0	0.789474	0	0.263158	0	0	0	0	0	0	0	0	0	0	0	0	0	0	0
		0	0	0	0	0	0	0	0	0	0	0	0	0	0	0	0	0	0	0	0	0	0	0	0	0	0	0	0	0.282857	0.282857	0	0	0.141429	0	0	0	0	0	0	0	0	0	0	0	0	0	0	0
		0	0	0	0	0	0	0.0909091	0	0	0	0	0	0	0	0	0	0	0.0909091	0	0	0.272727	0.0909091	0.181818	0	0	0.0909091	0	0	0.636364	1	0.0909091	0.0909091	0	0.0909091	0.181818	0.0909091	0.272727	0	0	0	0.0909091	0.0909091	0.181818	0	0	0	0	0.0909091
		0	0	0	0	0	0	0	0	0	0	0	0	0	0	0	0	0	0	0	0	0	0	0	0	0	0	0	0	0	0	0	0.495	0.495	0	0	0	0	0	0	0	0	0	0	0	0	0	0	0
		0	0	0.0976974	0	0	0	0	0	0.0976974	0	0	0	0	0	0	0	0.0976974	0	0	0	0	0	0	0	0	0	0	0	0.0976974	0.390789	0	0	0	0	0	0	0	0	0	0.0976974	0	0	0	0	0	0	0	0
		0	0.0666667	0.0333333	0.1	0.0333333	0.0666667	0	0.0666667	0	0.0333333	0.0333333	0.1	0.0333333	0.0333333	0.0666667	0.0333333	0.0666667	0	0	0	0.0666667	0	0	0	0	0	0	0.233333	0.733333	0.666667	0.733333	0.533333	0.266667	0.0333333	0.3	0.1	0.0333333	0.1	0.133333	0.0333333	0.0333333	0	0	0	0	0.0333333	0.0333333	0
		0	0	0	0	0	0	0	0	0	0	0	0	0	0	0	0	0	0	0	0	0	0	0	0	0	0	0	0	0	0	0	0	0	0	0	0.857143	0	0.428571	0.857143	0	0	0	0	0	0	0.428571	0	0
		0	0.0576923	0	0	0	0	0	0.0576923	0	0.0576923	0	0	0	0	0	0.0576923	0	0	0	0	0	0	0	0	0	0	0	0	0	0.115385	0.230769	0.346154	0.346154	0.173077	0.519231	0.288462	0.173077	0.519231	0.115385	0.115385	0.288462	0.288462	0.115385	0.346154	0.173077	0.403846	0.403846	0.230769
		0	0	0	0	0	0	0	0	0	0	0	0	0	0	0	0	0	0	0	0	0	0	0	0	0	0	0	0	0.268446	0.402669	0.402669	0.402669	0.268446	0.268446	0.134223	0	0	0	0	0	0	0	0	0	0	0	0	0
		0	0	0	0	0	0	0	0	0	0	0	0	0	0	0	0	0	0	0	0	0	0	0	0	0	0	0	0	0.25	0.25	0.5	1	0.25	0	0	0.25	0	0	0	0	0	0	0	0	0	0	0	0
		0	0	0	0	0	0	0	0	0	0	0	0	0	0	0	0	0	0	0	0	0	0	0	0	0	0	0	0.1875	0	0	0.375	0.5625	0	0	0	0	0	0	0	0	0	0	0	0	0	0	0	0
		0.0769231	0	0.0769231	0.153846	0	0	0.0769231	0	0.0769231	0	0.153846	0.0769231	0	0.153846	0	0.0769231	0.0769231	0.0769231	0	0.0769231	0.230769	0	0.0769231	0.0769231	0.0769231	0.153846	0	0.0769231	0.153846	0.615385	1	0.461538	0.538462	0.923077	0	0.461538	0.0769231	0.0769231	0.0769231	0	0	0.0769231	0.0769231	0.0769231	0	0.0769231	0.0769231	0.153846
		0.0240964	0	0	0	0	0	0	0	0	0	0	0	0	0	0	0	0.0240964	0	0	0.0240964	0	0	0	0	0	0	0.0240964	0.26506	0.722892	0.698795	0.578313	0.771084	0.385542	0.53012	0.26506	0.313253	0.168675	0.144578	0.0722892	0	0	0	0	0	0	0	0	0
		0	0	0	0	0	0	0	0	0	0.142857	0	0	0	0	0	0	0	0	0	0	0	0	0	0	0	0	0	0	0.285714	0.428571	0.571429	0.142857	0	0.571429	0.714286	0.142857	0.142857	0	0	0	0	0	0	0	0	0	0	0
		0	0.00930233	0	0.00930233	0.00930233	0.0186047	0.0372093	0.0186047	0.0837209	0.055814	0.0186047	0.0372093	0.0186047	0.00930233	0.0372093	0	0	0.00930233	0.0186047	0	0.0186047	0	0	0	0.00930233	0.0186047	0.0186047	0.00930233	0.0186047	0.297674	0.632558	0.948837	0.762791	0.651163	0.465116	0.24186	0.223256	0.102326	0.0930233	0.027907	0	0	0	0	0	0	0	0
		0	0	0	0	0	0	0	0	0	0	0	0	0	0	0	0	0	0	0	0	0	0	0	0	0	0	0	0	0	0.333333	0.222222	0.333333	0.222222	0.222222	0.222222	0.333333	0.222222	0.111111	0.333333	0	0	0	0	0	0	0	0	0
		0	0	0	0	0	0	0	0.03	0	0	0	0	0	0	0	0	0	0	0	0	0	0	0	0	0	0	0	0	0.12	0.18	0.63	0.39	0.63	0.3	0.21	0.36	0.21	0.12	0.09	0.03	0	0	0	0	0	0	0	0
		0	0	0	0	0	0	0	0	0.0211268	0	0	0	0	0	0.0211268	0.0211268	0	0.0211268	0	0	0	0	0	0	0	0	0	0	0	0.0211268	0.0633803	0.169014	0.232394	0.126761	0.105634	0.126761	0.084507	0	0	0	0	0	0.0211268	0	0	0	0	0
		0.0125	0	0	0	0.0125	0	0	0	0	0.0125	0	0.0125	0.0125	0	0	0.0125	0	0	0	0	0	0	0	0.0125	0	0	0.0125	0	0.1375	0.525	0.8	0.8	0.625	0.6	0.325	0.35	0.25	0.175	0.075	0	0.0125	0.0125	0	0	0	0	0	0
		0	0	0	0	0	0	0	0	0	0	0	0	0	0	0	0	0	0	0	0	0	0	0	0	0	0	0	0	0.1875	0.5625	0.5625	0.1875	0.1875	0.1875	0	0.1875	0.1875	0	0	0	0	0	0	0	0	0	0	0
		0	0	0	0	0	0	0.2	0	0	0	0	0	0.2	0	0	0	0	0	0	0	0	0	0	0	0	0	0	0.4	0.8	0.6	0.8	0.4	1	0.8	0.6	0.8	0.2	0	0	0.2	0	0	0	0	0	0	0.2	0
		0	0	0	0.0194805	0	0	0	0.0194805	0	0	0	0	0	0	0	0	0	0	0	0	0	0	0	0	0	0	0	0	0.233766	0.467532	0.798701	0.75974	0.642857	0.623377	0.74026	0.74026	0.662338	0.487013	0.350649	0.448052	0.155844	0.038961	0.0779221	0.175325	0.253247	0.311688	0.38961	0.37013
		0	0	0	0	0	0	0	0	0	0	0	0	0	0	0	0	0	0	0	0	0	0	0	0	0	0	0	0	0	0.25	0.25	0.25	0.25	0.75	0	0	0	0	0	0	0	0	0	0	0	0	0	0
		0.0148515	0	0	0.00742574	0	0	0.0148515	0.0222772	0	0	0	0	0	0	0	0.00742574	0.00742574	0	0.00742574	0	0.0148515	0	0	0	0	0	0	0.0742574	0.24505	0.608911	0.712871	0.586634	0.660891	0.482673	0.460396	0.460396	0.141089	0.118812	0.0816832	0.029703	0.00742574	0	0	0	0	0	0	0
		0	0	0	0	0	0	0	0	0	0	0	0	0	0	0	0	0	0	0	0	0	0	0	0	0	0	0	0	0	0	0.333333	0	0.666667	1	0.333333	0	0	0	0	0	0	0	0	0	0	0	0	0
		0	0	0	0	0	0	0	0	0	0	0	0	0	0	0	0	0	0	0	0	0	0	0	0	0	0	0	0.217742	0.580645	0.629032	0.798387	0.629032	0.41129	0.41129	0.169355	0.193548	0.241935	0.0241935	0.0241935	0	0	0	0	0	0	0	0.0241935	0
		0	0	0	0	0	0	0	0	0	0	0.0140187	0	0.0140187	0	0.0140187	0	0	0	0	0	0	0	0	0	0.0140187	0.0140187	0	0.0280374	0.126168	0.490654	0.700935	0.686916	0.742991	0.616822	0.658879	0.742991	0.518692	0.308411	0.224299	0.168224	0	0	0	0	0	0	0	0
		0	0	0	0	0	0	0	0	0	0	0	0	0	0	0	0	0	0	0	0	0	0	0	0	0	0	0	0	0.15	0	0	0.6	0.15	0.15	0.15	0.15	0	0	0	0	0	0	0	0	0	0	0	0
		0	0	0	0	0	0	0	0	0	0	0	0	0	0	0	0	0	0	0	0	0	0	0	0	0	0	0	0	0.204545	0.204545	0.409091	0	0.545455	0.272727	0.477273	0.0681818	0.0681818	0.0681818	0	0	0	0	0	0	0	0	0	0
		0	0	0	0	0	0	0	0	0	0	0	0	0	0	0	0	0	0	0	0	0	0	0	0	0	0	0	0	0	0	0	0.333333	0	0.333333	0.666667	0	0	0	0	0	0	0	0	0	0	0	0	0
		0	0	0	0	0	0	0	0	0	0	0	0	0	0	0	0	0	0	0	0	0	0	0	0	0	0	0	0	0.571429	0.571429	0.285714	0.285714	0	0	0.285714	0	0	0	0	0	0	0	0	0	0	0	0	0
		0	0	0	0	0	0	0	0	0	0	0	0.125	0	0	0	0	0	0	0	0	0	0.125	0	0	0	0	0	0.125	0.375	1	0.125	0.125	0.5	0	0.125	0	0.125	0	0.125	0	0	0	0	0	0	0	0	0.125
		0	0	0.0224719	0	0	0	0	0	0	0.0224719	0	0	0	0	0	0	0	0	0	0	0	0	0	0	0	0	0.0224719	0.134831	0.247191	0.786517	0.853933	0.921348	0.853933	0.876404	0.921348	0.58427	0.719101	0.516854	0.516854	0.359551	0.179775	0.0449438	0.11236	0.0898876	0.134831	0.134831	0.47191	0.269663
		0	0	0	0	0	0.5	0	0	0	0	0	0	0	0.5	0	0	0.5	0	0	0.5	1	0	0.5	0	0	0	0	1	0.5	0.5	0	0	0.5	0.5	0	0	0	0	0	0	0	0	0	0	0	0	0.5	0
		0	0	0	0	0	0	0	0	0	0	0	0	0	0	0	0	0	0	0	0	0	0	0	0	0	0	0.0465116	0.139535	0.372093	0.418605	0.790698	0.511628	0.465116	0.418605	0.0930233	0.186047	0	0	0.0465116	0.0465116	0	0	0	0	0	0	0	0
		0	0	0	0	0	0	0	0	0	0	0	0	0	0	0	0	0.2	0	0	0	0.2	0	0	0	0	0	0	0	0.2	0.6	0.4	0.4	0.4	0	0	0	0	0	0	0	0	0	0	0	0	0	0	0
		0	0	0	0	0	0	0	0	0	0	0	0	0	0	0	0	0	0	0.0535714	0	0	0	0	0	0	0	0	0.107143	0.267857	0.589286	0.535714	0.482143	0.321429	0.428571	0.321429	0	0.0535714	0	0	0.0535714	0	0	0	0.160714	0.0535714	0	0	0
		0	0	0	0	0	0	0	0	0	0	0	0	0	0	0	0	0	0	0	0	0	0	0	0	0	0	0	0	0	0.333333	0.166667	0.166667	0	0.333333	0	0	0	0	0	0	0	0	0	0	0	0	0	0
		0	0	0	0	0	0	0.0220588	0.0220588	0	0	0.0220588	0.0441176	0	0	0	0.0220588	0.0220588	0.0220588	0	0	0	0	0	0	0	0	0	0	0.132353	0.220588	0.573529	0.507353	0.463235	0.352941	0.242647	0.308824	0.110294	0.176471	0.0882353	0.0220588	0	0	0.0220588	0	0	0	0	0
		0	0	0	0	0	0	0	0.1875	0	0	0	0	0	0	0	0	0	0	0	0	0	0	0	0	0	0	0	0.1875	0.1875	0.1875	0.375	0.1875	0.1875	0.1875	0	0	0	0	0.1875	0.1875	0	0	0.1875	0	0	0	0	0
		0	0.02	0.06	0	0.04	0.02	0	0	0.04	0.04	0.02	0	0.02	0.02	0.02	0	0.02	0	0.04	0.02	0.04	0	0	0	0	0	0.02	0.08	0.34	0.38	0.48	0.48	0.44	0.32	0.36	0.14	0.18	0.04	0.06	0.06	0.02	0.02	0	0	0	0	0.02	0
		0	0	0	0	0	0	0	0	0	0	0	0	0	0	0	0	0	0	0	0	0	0	0	0	0	0	0	0.0555556	0	0.333333	0.222222	0.111111	0.166667	0.0555556	0.0555556	0.0555556	0	0	0	0	0	0	0	0	0	0	0	0
		0.0882353	0.0882353	0.0441176	0.132353	0.352941	0.132353	0.0441176	0	0.0882353	0.0882353	0.0441176	0.0882353	0.0441176	0	0.0441176	0.132353	0.132353	0.0882353	0.0882353	0.0441176	0.0882353	0.0441176	0.0882353	0.0441176	0.176471	0.0882353	0.132353	0.132353	0.308824	0.220588	0.220588	0.264706	0.0441176	0.0882353	0.0882353	0	0.0441176	0	0.0441176	0	0	0	0.0441176	0	0	0	0	0
		0	0	0	0	0	0	0	0	0	0	0	0	0	0	0	0	0	0	0	0	0	0	0	0	0	0	0	0	0.495	0.495	0	0	0.495	0.495	0	0	0	0	0	0	0	0	0	0	0	0	0	0
		0.0555556	0.0555556	0	0.0555556	0.111111	0	0.0555556	0.0555556	0.0555556	0	0	0	0	0	0.0555556	0.111111	0.0555556	0.0555556	0.0555556	0	0	0	0.0555556	0	0	0	0	0.0555556	0.666667	0.444444	1	0.722222	0.388889	0.222222	0.277778	0.166667	0.166667	0.166667	0.166667	0	0	0	0	0	0	0	0	0.0555556
		0	0	0	0	0	0	0	0	0	0	0	0	0	0	0	0	0	0	0	0	0	0	0	0	0	0	0	0	0.2	0.4	0	0.2	0.4	0.2	0.2	0	0	0.2	0	0	0	0	0	0	0	0	0	0
		0	0	0	0.0307692	0	0	0.0307692	0	0	0	0	0	0	0	0	0	0	0	0	0	0	0	0	0	0	0	0	0.153846	0.646154	0.430769	0.430769	0.4	0.123077	0.0615385	0.0307692	0	0.0307692	0	0	0	0	0	0	0	0	0	0	0
		0	0.2	0	0	0	0	0	0	0	0	0	0	0	0	0	0	0	0	0	0	0	0	0	0	0	0	0	0	0	0.6	0.2	0	0	0	0	0	0	0	0	0	0	0	0	0	0	0	0	0
		0	0	0	0	0	0	0	0	0	0	0	0	0	0	0	0	0	0	0	0	0	0	0	0	0	0	0	0	0	1	1	0.25	0	0.25	0	0	0	0	0	0	0	0	0	0	0	0	0	0
		0	0.111111	0	0	0	0	0	0	0.111111	0.111111	0	0	0	0	0.111111	0	0	0	0	0.111111	0	0	0	0.111111	0	0	0.111111	0	0.444444	0.111111	1	0.666667	0	0	0.111111	0	0	0	0	0	0	0	0	0	0	0	0	0
		0	0	0	0	0	0	0	0	0	0	0	0	0	0	0	0	0	0	0	0	0	0	0	0	0	0	0	0	0.3	0.45	0.15	0	0.15	0	0.15	0	0	0	0.15	0	0	0	0	0	0	0	0	0
		0	0	0	0	0	0	0	0	0	0	0	0	0	0	0	0	0	0	0	0	0	0	0	0	0.0789474	0	0	0	0.0789474	0.868421	0.631579	0.394737	0.0789474	0.0789474	0.0789474	0.0789474	0	0	0	0	0	0	0	0	0.0789474	0	0	0
		0	0	0	0	0	0	0	0	0	0	0	0	0	0	0	0	0	0	0	0	0	0	0	0	0	0	0	0	0	0.046875	0.328125	0.328125	0.1875	0.328125	0.1875	0.1875	0.140625	0.1875	0.234375	0.234375	0.375	0.1875	0.09375	0.09375	0.140625	0.046875	0.1875	0.09375
		0	0	0	0	0	0	0	0	0	0	0	0	0	0	0	0	0	0	0	0	0	0	0	0	0	0	0	0	0.5	0	0	0	0	1	0	0.5	0	0	0	0	0	0	0	0	0	0	0	0
		0	0	0	0	0	0	0	0	0	0	0	0	0	0	0	0	0	0	0	0	0	0	0	0	0	0	0	0	0	0	0	0	0	0	0	0	0	0	0	0	0	0	0	0	0	0	0	0
		0	0	0	0	0	0	0	0	0	0	0	0	0	0	0	0	0	0	0	0	0	0	0	0	0	0	0	0	0	0	0	0	0	0	0	0	0	0	0	0	0	0	0	0	0	0	0	0
		0	0	0	0	0	0	0	0	0	0	0	0	0	0	0	0	0	0	0	0	0	0.1875	0	0	0	0	0	0	0	0	0.1875	0	0.1875	0	0	0	0.1875	0	0	0	0	0	0	0	0	0	0	0
		0	0	0	0	0	0	0	0	0	0	0	0	0	0.0789474	0	0	0	0	0	0	0	0	0	0	0	0	0	0	0	0	0.0789474	0	0.0789474	0.0789474	0.0789474	0	0	0	0	0.0789474	0	0.0789474	0.0789474	0.0789474	0	0.0789474	0.157895	0.315789
		0	0	0	0	0	0	0	0	0	0	0	0	0	0	0	0	0	0	0	0	0	0	0	0	0	0	0	0	0.0352941	0.141176	0.194118	0.229412	0.194118	0.123529	0.123529	0.0705882	0.0352941	0	0.0176471	0.0176471	0	0	0	0	0	0	0	0
		0	0	0	0	0	0	0	0	0	0	0	0	0	0	0	0	0	0	0	0	0	0	0	0	0	0	0.00863558	0.0345423	0.181347	0.319516	0.207254	0.138169	0.0863558	0.0172712	0.0518135	0.0172712	0.0172712	0.00863558	0.0172712	0	0	0	0	0	0	0	0	0
		0.15	0	0.15	0	0.15	0.15	0	0.15	0	0.3	0	0.15	0.3	0	0.15	0.15	0.15	0	0.3	0.15	0.15	0.15	0	0	0.3	0.3	0	0	0.45	0.3	0.45	0.15	0.15	0.15	0	0.15	0	0.15	0	0	0	0	0	0	0	0.15	0	0
		0	0	0	0	0	0	0	0	0	0	0	0	0	0	0	0	0	0	0	0	0	0	0	0	0	0	0	0.428571	0.214286	0.857143	0.321429	0.535714	0.214286	0	0.321429	0.214286	0	0	0	0.107143	0	0	0	0	0	0	0	0
		0	0.173077	0	0	0.0576923	0.0576923	0.0576923	0	0	0.173077	0.115385	0	0	0	0	0.115385	0.115385	0.173077	0.115385	0	0.115385	0.0576923	0	0.0576923	0	0.230769	0	0.0576923	0	0.288462	0.923077	0.173077	0.288462	0.230769	0.115385	0.173077	0.173077	0	0.0576923	0.0576923	0	0	0	0.115385	0	0	0.0576923	0
		0.05	0	0	0	0	0	0	0	0	0.05	0	0	0	0	0	0	0	0	0	0	0	0	0	0	0	0	0	0	0.05	1	0.8	0.4	0.1	0.05	0.15	0.1	0.3	0.2	0.4	0.3	0.2	0.1	0.05	0.15	0.2	0.05	0.15	0.05
		0	0	0	0	0	0	0	0	0	0	0	0	0	0	0	0	0	0	0	0	0	0	0	0	0	0	0	0.0857143	0.4	0.714286	0.714286	1	0.742857	0.457143	0.485714	0.485714	0.4	0.428571	0.142857	0	0	0.0285714	0	0	0	0.0285714	0	0
		0	0	0	0	0.0666667	0	0	0	0	0.0666667	0.0666667	0	0	0	0	0	0	0	0	0	0	0	0	0	0	0	0	1	0.8	0.266667	0.466667	0.666667	0.466667	0.2	0.133333	0.0666667	0.133333	0.2	0	0	0	0	0	0	0	0.0666667	0.0666667	0
		0	0.0769231	0	0.0769231	0	0	0	0	0.0769231	0	0	0	0	0	0.153846	0	0	0.0769231	0	0	0	0	0	0	0.0769231	0	0.153846	0.461538	0.384615	0.769231	0.461538	0.538462	0.846154	0.923077	0.769231	0.538462	0.923077	0.538462	0.0769231	0	0	0	0	0	0	0	0	0
		0	0	0	0	0	0	0	0	0	0	0	0	0	0	0	0	0	0	0	0	0	0	0	0	0	0	0	0	0	0	0.428571	0.285714	0.428571	0.285714	0.428571	0.285714	0	0.142857	0	0	0	0	0	0	0	0	0	0
		0.011976	0	0	0	0	0	0	0	0	0.011976	0.011976	0.011976	0	0	0	0	0	0	0	0	0	0	0	0	0.011976	0	0	0.0598802	0.191617	0.371257	0.646707	0.862275	0.682635	0.622754	0.538922	0.407186	0.311377	0.191617	0.179641	0.0598802	0.0479042	0.0239521	0.011976	0	0	0	0	0.011976
		0.454545	0.181818	0.272727	0.181818	0.545455	0.272727	0.272727	0.545455	0.363636	0.181818	0.0909091	0.0909091	0.0909091	0.0909091	0	0.181818	0	0.181818	0.181818	0.181818	0.272727	0.0909091	0	0	0.181818	0.181818	0.272727	0	0.272727	0.454545	0.454545	1	0.181818	0.545455	0.363636	0.363636	0	0.0909091	0.181818	0	0	0	0	0	0.0909091	0.0909091	0.0909091	0.0909091
		0	0	0	0	0	0	0	0	0	0	0	0	0	0	0	0	0	0	0	0	0	0	0	0	0	0	0	0	0.364865	0.445946	0.608108	0.648649	0.689189	0.364865	0.486486	0.324324	0.0405405	0.0810811	0.0810811	0	0	0	0	0	0	0	0	0
		0	0	0	0	0	0	0	0	0	0	0	0	0	0	0	0	0	0	0	0	0	0	0	0	0	0	0	0	0	0.375	0	0	0	0.375	0	0.375	0	0	0	0	0	0	0	0	0	0	0	0
		0	0	0	0	0	0	0	0	0	0	0	0	0	0	0	0	0	0	0	0	0	0	0	0	0	0	0	0	0.428571	0.214286	0.642857	0	0	0	0.214286	0	0.214286	0	0	0	0	0	0	0	0	0	0	0
		0	0.125	0.125	0.125	0	0	0	0	0.125	0	0	0.125	0	0	0.25	0	0	0.125	0	0	0	0.125	0.125	0	0	0.125	0.375	0.25	0.625	0.75	0.875	1	0.875	0	0.25	0.125	0	0	0.125	0	0	0	0	0	0	0	0	0
		0	0.0111732	0.0223464	0.0223464	0.0223464	0.0111732	0	0.0335196	0.0111732	0	0.0111732	0.0335196	0	0	0.0111732	0	0.0111732	0	0.0223464	0	0	0	0	0.0223464	0	0	0.0111732	0	0.0893855	0.782123	0.826816	0.938547	0.592179	0.458101	0.379888	0.312849	0.290503	0.156425	0.178771	0.189944	0.100559	0.0111732	0.0111732	0	0	0.0111732	0	0
		0	0	0	0	0	0	0	0	0	0	0	0	0	0	0	0	0	0	0	0	0	0	0	0	0	0	0	0	0	0.5	0	0	0	0	0	0	0	0	0	0	0	0	0	0	0	0	0	0
		0	0.05	0	0	0	0	0	0	0	0	0	0	0.05	0	0.05	0	0.05	0.1	0.05	0	0	0	0	0.05	0.05	0	0	0.35	0.35	0.7	0.7	1	0.45	0.8	0.25	0.4	0.2	0.05	0.05	0.1	0	0	0.05	0	0.05	0.05	0.05	0
		0	0.0100671	0	0.0100671	0	0	0.0100671	0	0	0.0100671	0	0	0.0100671	0	0	0	0	0.0100671	0	0	0	0	0	0	0	0	0	0.0402685	0.241611	0.38255	0.432886	0.412752	0.251678	0.201342	0.090604	0.0805369	0.0503356	0	0	0	0.0100671	0.0100671	0	0	0	0	0	0
		0	0.164088	0.0820442	0	0	0	0	0	0	0	0	0	0	0	0	0	0	0	0	0	0.0820442	0	0	0	0	0	0	0.0820442	0.164088	0.574309	0.902486	0.820442	0.574309	0.410221	0.0820442	0	0.0820442	0.0820442	0.0820442	0	0.0820442	0	0.164088	0	0	0	0	0
		0	0	0	0	0	0	0	0	0	0	0.512069	0	0	0	0	0	0	0	0	0	0	0	0	0	0	0	0	0	0	0	0	0	0	0	0	0	0	0	0	0	0	0	0	0	0	0	0	0
		0	0	0	0	0	0	0	0	0	0	0	0	0	0	0	0	0	0	0	0	0	0	0	0	0	0	0	0.0454545	0.0454545	0.0454545	0.0454545	0.227273	0.136364	0.181818	0.181818	0.0909091	0	0	0	0	0.0454545	0	0	0	0	0	0	0
		0	0.0454545	0	0	0	0	0	0.0454545	0.0454545	0	0	0	0	0	0	0.0454545	0	0	0.0454545	0	0	0	0	0	0	0	0	0	0.0909091	0.227273	0.0454545	0.136364	0.318182	0.318182	0.0454545	0.136364	0.0454545	0.227273	0.0909091	0.0454545	0	0.0909091	0.0454545	0.0454545	0	0.0454545	0.181818	0.181818
		0	0	0	0	0	0	0	0	0	0.0310345	0	0	0	0.0103448	0	0.0206897	0	0	0.0103448	0	0.0103448	0	0	0	0	0	0	0	0.0724138	0.144828	0.289655	0.372414	0.32069	0.289655	0.217241	0.196552	0.134483	0.113793	0.113793	0.062069	0.0517241	0.0103448	0.0103448	0.0206897	0	0	0	0.0103448
		0	0	0	0	0	0	0	0	0	0	0	0	0	0	0	0	0	0	0	0	0	0	0	0	0	0	0	0	0.0833333	0.583333	0.5	0.5	0.416667	0.5	0.166667	0	0.166667	0.0833333	0.166667	0	0	0	0	0	0	0.0833333	0	0
		0	0	0	0	0	0	0	0	0	0	0	0	0	0	0	0	0	0	0	0	0	0	0	0	0	0	0	0	0	0	0.0810811	0.162162	0.243243	0.0810811	0.162162	0.0405405	0	0	0	0	0	0	0	0	0	0	0	0
		0	0	0	0	0	0	0.0159574	0	0	0	0	0	0	0	0	0	0	0	0	0	0	0	0	0	0	0	0	0.0638298	0.287234	0.351064	0.430851	0.638298	0.494681	0.271277	0.255319	0.223404	0.0797872	0.0957447	0.0638298	0.0159574	0	0.0159574	0.0319149	0	0	0	0.0478723	0.0159574
		0	0	0.0559817	0.0559817	0	0	0	0	0	0.0559817	0	0	0	0	0.111963	0	0	0.111963	0.0559817	0	0	0	0	0	0	0.0559817	0	0.167945	0.447853	0.783743	0.559817	0.447853	0.839725	0.223927	0.391872	0.391872	0.391872	0.33589	0.447853	0.167945	0.223927	0.111963	0.167945	0	0	0	0	0.111963
		0	0	0	0	0	0	0	0	0	0	0	0	0	0	0.222222	0	0	0.111111	0	0.111111	0	0	0	0.222222	0	0.111111	0	0	0.777778	1	0.444444	0.555556	0.777778	0.888889	0.222222	0.333333	0.222222	0.666667	0.222222	0.111111	0.222222	0.444444	0.777778	0.777778	0.111111	0.111111	0.111111	0
		0	0	0	0	0	0	0	0	0	0	0	0	0	0	0	0	0	0	0	0	0	0	0	0	0	0	0	0.18	0.58	0.96	1	0.78	0.5	0.66	0.34	0.34	0.14	0.16	0.14	0	0.06	0.04	0	0.02	0.04	0	0	0
		0	0	0	0	0	0	0	0	0	0	0	0	0	0	0	0	0	0	0	0	0	0	0	0	0	0	0	0	0	0.138889	0	0.138889	0	0.138889	0	0	0	0	0	0	0	0	0	0	0	0	0	0
		0	0	0	0	0	0	0	0	0	0	0	0	0	0	0	0	0	0.0189394	0	0	0	0	0.0189394	0	0	0	0	0	0.0568182	0	0.0189394	0.227273	0.32197	0.113636	0.284091	0.0757576	0.0757576	0.0568182	0.0378788	0	0	0	0	0.0189394	0.0189394	0.0189394	0	0.0189394
		0	0	0	0	0	0	0	0	0	0	0	0	0	0	0	0	0	0	0	0	0	0	0	0	0	0	0	0	0	0	0	0.333333	0.333333	0.666667	0	0	0	0	0	0	0	0	0	0	0	0	0	0
		0	0	0	0	0	0	0	0	0	0	0	0	0.037037	0	0.037037	0	0.037037	0	0	0	0	0	0	0	0	0	0	0.037037	0.148148	0.148148	0.259259	0.222222	0.259259	0.259259	0.222222	0.185185	0.111111	0.0740741	0.111111	0	0	0.037037	0	0	0	0	0	0
		0	0	0.02	0	0	0.04	0	0	0.02	0	0	0	0	0	0.02	0	0.02	0	0	0	0	0	0	0	0	0.02	0	0.1	0.4	0.76	0.86	0.88	1	0.56	0.6	0.62	0.46	0.38	0.28	0.16	0.22	0.02	0.06	0.04	0.12	0.04	0.08	0.06
		0	0	0	0	0	0	0	0	0	0	0	0	0	0	0	0	0	0	0	0	0	0	0	0	0	0	0	0	0	0	0.625	0.416667	0	0	0	0	0	0	0	0	0	0	0	0	0	0	0	0
		0	0	0	0	0	0	0	0	0.1875	0	0	0	0	0.1875	0	0	0	0	0	0	0	0	0.1875	0	0.1875	0	0	0.1875	0.5625	0.75	0.375	0	0.375	0.375	0.375	0.1875	0.1875	0.5625	0	0.1875	0.1875	0	0.1875	0	0	0	0.1875	0
		0	0	0	0	0	0	0	0	0	0	0	0	0	0	0	0	0	0	0	0	0	0	0	0	0	0	0	0	0	1	0	0.5	0	0	0	0	0	0	0	0	0	0	0	0	0	0	0	0
		0	0.316294	0	0	0	0	0	0	0	0	0	0	0	0.316294	0	0	0	0	0	0.316294	0	0	0	0	0	0.316294	0	0	0	0.316294	0	0.316294	0	0	0	0	0	0	0	0	0	0	0	0	0	0	0	0
		0	0	0	0	0	0	0	0	0	0	0	0	0	0	0	0	0	0	0	0	0	0	0	0	0	0	0	0	0.0384615	0.115385	0.0769231	0.153846	0.0384615	0.115385	0.115385	0	0	0.0384615	0.0384615	0	0	0	0	0	0	0	0	0
		0	0	0	0	0	0	0	0	0	0	0	0	0	0	0	0	0	0	0	0	0	0	0	0	0	0	0	0.105263	0	0.105263	0.210526	0.210526	0.526316	0.421053	0.315789	0	0	0.105263	0	0.105263	0	0	0	0	0	0	0	0
		0	0	0	0	0	0	0	0	0	0	0	0	0	0	0	0	0	0	0	0	0	0	0	0	0	0	0	0	0	0.5	0	0	0	0.5	0.5	0	0	0	0	0	0	0	0	0	0	0	0	0
		0	0	0.105263	0	0	0.105263	0	0	0	0.105263	0.105263	0	0	0	0	0	0	0	0	0	0	0	0	0	0	0	0	0	0	0.105263	0.105263	0.210526	0.210526	0.421053	0.315789	0.842105	0.631579	0.421053	0.315789	0.315789	0.315789	0.210526	0	0	0	0	0	0
		0	0	0.019802	0	0	0	0	0	0	0.019802	0	0	0	0	0	0	0	0	0	0	0	0	0	0	0	0	0	0	0	0	0.178218	0.514851	0.673267	0.613861	0.475248	0.475248	0.554455	0.39604	0.257426	0.0792079	0.0594059	0.019802	0.019802	0	0	0	0	0
		0	0	0	0	0	0.013986	0	0	0.013986	0.013986	0.013986	0	0	0	0.013986	0	0	0	0.013986	0	0.013986	0.013986	0	0	0	0	0	0	0.013986	0.0979021	0.153846	0.391608	0.601399	0.573427	0.573427	0.573427	0.34965	0.251748	0.20979	0.0839161	0.027972	0.013986	0	0	0	0	0	0
		0	0	0	0	0	0	0	0	0	0	0	0	0	0	0	0	0	0	0	0	0	0	0	0	0	0	0	0.166667	0.0833333	0.333333	0.25	0.416667	0.25	0.25	0.416667	0.0833333	0	0.0833333	0	0	0	0	0	0	0	0	0	0
		0	0	0	0	0	0	0	0	0	0	0	0	0	0	0	0	0	0	0	0	0	0	0	0	0	0	0	0	0	0	0	0.117647	0.0588235	0.470588	0.294118	0.176471	0	0.117647	0.117647	0.117647	0.117647	0.0588235	0	0	0	0	0	0
		0	0	0	0	0	0	0	0	0	0	0	0	0	0	0	0	0	0	0	0	0	0	0	0	0	0	0	0	0	0	0	0	0.4	0	0	0	0	0.8	0.4	0.4	0.8	0	0	0	0	0	0	0
		0	0	0	0	0	0	0	0	0	0	0	0	0	0	0	0	0	0	0	0	0	0	0	0	0	0	0	0	0	0	0	0.222222	0.444444	0.222222	0.222222	0.222222	0.222222	0.444444	0.444444	0.222222	0.444444	0	0	0	0	0	0.222222	0
		0	0	0.0187793	0.0187793	0	0	0.00938967	0.00938967	0	0	0	0	0	0	0	0	0.00938967	0.00938967	0	0	0	0	0	0	0	0	0	0	0.0375587	0.253521	0.234742	0.535211	0.732394	0.638498	0.535211	0.347418	0.169014	0.103286	0.056338	0	0	0	0	0	0	0	0	0
		0	0	0	0	0	0	0	0	0	0	0	0	0	0	0	0	0	0	0	0	0	0	0	0	0	0	0	0	0	0	0.222222	0.444444	0.222222	0.222222	0.444444	0	0	0	0	0	0	0	0	0	0	0	0	0
		0	0	0.0833333	0	0	0	0	0	0	0	0	0	0	0	0	0	0	0	0	0	0	0	0	0	0	0.0833333	0	0	0.166667	0.0833333	0.583333	0.833333	0.666667	0.416667	0.916667	1	0.75	0.5	1	0.333333	0.333333	0.166667	0	0	0	0	0	0
		0	0	0	0	0	0	0	0	0	0.03125	0	0	0	0	0	0	0	0	0	0	0	0.03125	0	0	0	0	0	0.03125	0.4375	0.65625	0.65625	0.65625	0.65625	0.625	0.46875	0.34375	0.125	0.09375	0.09375	0.0625	0	0	0	0	0	0	0	0
		0	0	0	0	0	0	0	0	0	0	0	0	0	0	0	0	0	0	0	0	0	0	0	0	0	0	0	0	0	1	0	0	0.5	0	0	0.5	0	0	0	0	0	0	0	0	0	0	0	0
		0	0	0	0	0	0	0	0	0	0	0	0	0	0	0	0	0	0	0	0	0	0	0	0	0	0	0	0	0.583333	0.416667	1	1	0.75	0.5	0.666667	0.0833333	0.166667	0	0.0833333	0.0833333	0	0	0	0	0	0	0	0
		0	0	0	0	0	0	0	0	0	0	0	0	0	0	0	0	0	0	0	0	0	0	0	0	0	0	0	0	0	0	0.5	1	0	0	0	1	0	0	0	0	0	0	0	0	0	0	0	0
		0	0	0	0	0	0	0	0	0	0	0	0	0	0	0	0	0	0	0	0	0	0	0	0	0	0	0	0	0	0	0.214286	0.214286	0.428571	0	0.642857	0	0	0	0	0	0	0	0	0	0	0	0	0
		0	0	0	0	0	0	0	0	0	0	0	0	0	0	0	0	0	0	0	0	0	0	0	0	0	0	0	0	0	0.09375	0.09375	0.375	0.5625	0.09375	0.09375	0.1875	0	0.09375	0	0	0	0	0	0	0	0	0	0
		0	0	0	0	0	0	0	0	0	0	0	0	0	0	0	0	0	0	0	0	0	0	0	0	0	0	0	0	0	0.2	0.2	0.2	0.6	0.4	1	0.6	0	0.2	0.4	0.4	0.2	0	0	0	0	0	0	0
		0	0	0	0	0	0	0	0	0	0	0	0	0	0	0	0	0	0	0	0	0	0	0	0.166667	0	0	0	0	0	0.166667	0.166667	0.5	0.166667	0.333333	0.166667	0.333333	1	0.333333	0.666667	0	0	0	0	0	0	0	0	0
		0.0740741	0.037037	0.037037	0.037037	0.037037	0.037037	0	0.037037	0	0	0.037037	0.037037	0	0	0.037037	0	0	0.037037	0	0	0.037037	0	0.037037	0	0.037037	0.037037	0.037037	0.037037	0	0.0740741	0.333333	0.592593	0.777778	0.481481	0.555556	0.37037	0.444444	0.296296	0.185185	0.111111	0.111111	0.037037	0	0	0.037037	0	0	0
		0	0	0	0	0	0	0	0	0	0	0.075	0	0.075	0	0	0	0	0	0	0	0	0	0	0	0	0	0	0	0.225	0.075	0.3	0.525	0.45	0.225	0.375	0.075	0.15	0	0.075	0	0	0	0	0	0	0	0	0
		0	0	0	0	0	0.25	0	0	0	0	0.25	0	0	0	0	0	0	0	0	0	0	0	0	0	0	0	0	0	0	0	0	0	0	0.25	0	0	0	0	0	0	0	0	0	0	0	0	0	0
		0	0	0	0	0	0	0	0	0	0	0	0	0	0	0	0	0	0	0	0	0	0	0	0	0	0	0	0	0.046875	0.1875	0.328125	0.4375	0.265625	0.34375	0.25	0.125	0.0625	0.109375	0.125	0.078125	0.078125	0	0.015625	0.015625	0.015625	0	0.03125	0
		0	0	0	0	0.0405584	0	0	0	0	0	0	0.0405584	0	0	0	0.0405584	0	0	0	0	0	0	0	0	0	0	0	0	0	0	0.0405584	0.121675	0.405584	0.202792	0.365026	0.162234	0	0	0	0	0	0	0	0	0	0	0	0
		0	0	0.208333	0	0	0	0	0	0	0	0	0	0	0	0	0	0	0	0	0	0	0	0	0	0	0	0	0	0	0	0	0	0	0.625	0	0	0.208333	0	0	0	0	0	0	0	0	0	0	0
		0	0	0	0.035461	0.0177305	0	0	0.0177305	0.0177305	0	0	0	0	0.0177305	0	0	0	0	0	0	0.0531915	0	0	0	0	0	0.0177305	0.0531915	0.35461	0.691489	0.744681	0.744681	0.514184	0.585106	0.549645	0.514184	0.407801	0.159574	0.230496	0.124113	0.124113	0.0886525	0.0177305	0.0531915	0.070922	0.0886525	0.070922	0.0531915
		0	0	0	0	0	0	0	0	0	0	0	0	0	0	0.0555556	0	0	0	0	0	0	0	0	0	0	0	0.0555556	0.555556	0.777778	0.333333	0.277778	0.0555556	0.166667	0.166667	0.222222	0.111111	0.111111	0.0555556	0	0.0555556	0	0	0	0.0555556	0	0.0555556	0	0
		0	0	0	0	0	0	0	0	0	0	0	0	0	0	0	0	0	0	0	0	0	0	0	0	0	0	0	0	0	0	0.246914	0.339506	0.246914	0.154321	0.308642	0.185185	0	0.0308642	0.0617284	0	0	0	0	0	0	0	0	0
		0	0	0	0	0	0	0	0	0	0	0	0	0	0	0	0	0	0	0	0	0	0	0	0	0	0	0.238095	0	0	0.238095	0.47619	0	0	0.238095	0	0	0	0	0	0	0	0	0	0	0	0	0	0
		0	0	0	0	0	0	0	0	0	0	0	0	0	0	0	0.142857	0	0	0	0	0	0	0	0	0	0	0	0.142857	0	0.285714	0	0.428571	0.857143	0.285714	0.285714	0.142857	0.142857	0	0.142857	0	0	0	0	0	0	0	0	0
		0	0	0	0	0	0	0	0	0	0	0	0	0	0	0	0	0	0	0	0	0	0	0	0	0	0	0	0	0	0	0	0.333333	0.666667	0.333333	0.333333	0	0	0	0	0	0	0	0	0	0	0	0	0
		0	0	0	0	0	0	0	0	0	0	0	0.133333	0	0	0	0	0	0	0	0	0	0	0	0	0	0	0	0	0	0	0	0	0	0.4	0.133333	0	0	0	0	0	0	0	0	0	0	0	0	0
		0	0	0	0	0	0	0	0	0	0	0	0	0	0	0	0	0	0	0	0	0	0	0	0	0	0	0	0	0	0	0.0869565	0.0869565	0.173913	0.26087	0.0869565	0	0	0	0	0	0.0869565	0	0	0	0	0	0	0
		0.0492611	0.0394089	0.00985222	0.0492611	0.0492611	0.00985222	0.0197044	0.00985222	0.0394089	0.0197044	0.0295567	0.0394089	0.0591133	0.0197044	0.0295567	0.0394089	0.0197044	0.0197044	0.0492611	0.0197044	0.0295567	0.0295567	0.0197044	0.0394089	0.0492611	0.0197044	0.0591133	0.0197044	0.0492611	0.236453	0.403941	0.600985	0.837438	0.965517	0.916256	0.827586	0.699507	0.581281	0.44335	0.285714	0.187192	0.108374	0.0985222	0.17734	0.128079	0.0985222	0.147783	0.128079
		0	0	0	0	0	0	0	0	0	0	0	0	0	0	0	0	0	0	0	0	0	0	0	0	0	0	0	0	0	0	0.4	0.6	1	0	0.4	0	0.2	0.4	0.2	0.2	0	0.2	0	0	0	0	0	0
		0	0	0	0	0	0	0	0	0	0	0	0	0	0	0	0	0	0	0	0	0	0	0	0	0	0	0.285714	0	0	0.285714	0.571429	0.571429	0.571429	0.571429	0.571429	0	0.285714	0	0	0	0	0	0	0	0	0	0	0
		0	0	0	0	0	0.0769231	0.0769231	0.0769231	0	0	0	0.0769231	0.0769231	0	0	0.0769231	0	0	0	0	0	0	0	0	0	0	0	0	0	0.153846	0.538462	0.615385	0.307692	0.615385	1	0.769231	0.615385	0.538462	0.461538	0.153846	0	0	0	0	0	0	0	0
		0	0	0	0	0	0	0	0	0	0	0	0	0	0	0	0	0	0	0	0	0	0	0	0	0	0	0	0	0	0	0	0	0	0	0	0	0	0	0	0	0	0	0	0	0	0	0	0
		0.00955414	0.0382166	0.11465	0.0573248	0.0764331	0.066879	0.066879	0.0955414	0.0382166	0.066879	0.0573248	0.0286624	0.0859873	0.0477707	0.0477707	0.066879	0.0477707	0.0764331	0.066879	0.0382166	0.0477707	0.0191083	0.0477707	0.0477707	0.066879	0.0477707	0.0382166	0.0191083	0.0191083	0.0191083	0.0859873	0.296178	0.716561	0.812102	0.821656	0.611465	0.39172	0.334395	0.124204	0.124204	0.0286624	0.0286624	0.0286624	0	0	0	0	0
		0	0.781579	0	0	0	0	0	0	0	0	0	0	0	0.781579	0	0.781579	0	0	0	0	0	0	0	0	0	0	0	0	0	0	0	0	0	0	0	0	0	0	0	0	0	0	0	0	0	0	0	0
		0	0	0	0	0	0	0	0	0.0248756	0	0	0	0	0.0248756	0	0	0	0.0248756	0	0	0	0	0	0	0	0	0	0.0248756	0	0.0746269	0.0497512	0.223881	0.39801	0.895522	0.547264	0.373134	0.39801	0.298507	0.273632	0.149254	0.0497512	0.0248756	0	0	0	0.0248756	0	0
		0	0	0	0	0	0	0	0	0	0	0	0	0	0	0	0	0	0	0	0	0	0	0	0	0	0	0	0	0	0	0	0	0	0	0.277778	0	0.277778	0	0	0	0	0	0	0	0	0	0	0
		0.0666667	0.0666667	0	0	0	0.0666667	0	0	0.0666667	0	0.0666667	0	0	0	0	0	0	0	0	0.0666667	0	0	0	0	0.0666667	0.133333	0	0	0.333333	0.2	0.533333	0.2	0.533333	0.733333	0.533333	0.2	0.133333	0.2	0.266667	0.2	0.266667	0.333333	0.333333	0.133333	0.2	0.133333	0	0.133333
		0.0416667	0	0.0416667	0	0.0833333	0.0416667	0.166667	0.125	0.125	0	0.125	0.0833333	0.0833333	0.166667	0.208333	0.166667	0.125	0.166667	0	0.0833333	0.0833333	0.0416667	0.0416667	0.0833333	0.0416667	0.0416667	0.0416667	0.0416667	0	0.0833333	0.208333	0.666667	0.916667	0.5	0.375	0.375	0.25	0.291667	0.291667	0.25	0.291667	0.208333	0.416667	0.25	0.25	0.25	0.333333	0.25
		0	0	0.0357143	0.107143	0	0	0	0.0357143	0	0	0	0.0357143	0.0714286	0	0	0	0.0357143	0	0.0714286	0.0714286	0.0714286	0	0.107143	0	0.0357143	0	0	0.0357143	0.178571	0.25	0.535714	0.178571	0.5	0.428571	1	0.392857	0.321429	0.285714	0.25	0.142857	0.107143	0.0714286	0.0714286	0.0357143	0	0	0	0
		0	0	0	0	0	0	0	0	0	0	0	0	0	0	0	0	0	0	0	0	0	0	0	0	0	0	0	0	0	0	0	0.9	0	0	0.3	0	0	0	0	0	0	0	0	0	0	0	0	0
		0	0	0	0	0	0	0	0	0	0	0	0	0	0	0	0	0	0	0	0	0	0	0	0	0	0	0	0	0	0	0	0	0	0	0	0.3	0.3	0	0	0	0	0	0	0	0	0	0	0
		0	0	0	0	0	0	0	0	0	0	0	0	0	0	0	0	0	0	0	0	0	0	0	0	0	0	0	0	0	0	0	0	0	0	0	0	0	0	0	0	0	0	0	0	0	0	0	0
		0.696429	0.160714	0.267857	0.160714	0.107143	0.107143	0.214286	0.214286	0.375	0.0535714	0.482143	0.267857	0.0535714	0.482143	0.214286	0.482143	0.214286	0.321429	0.321429	0.214286	0.267857	0.214286	0.160714	0.267857	0.321429	0.160714	0.535714	0.267857	0.0535714	0.160714	0.267857	0.375	0.321429	0.375	0.482143	0.482143	0.428571	0.267857	0.375	0.321429	0.535714	0.375	0.321429	0.107143	0.267857	0.0535714	0.214286	0.107143
		0.0652174	0	0	0	0	0	0	0	0	0	0	0	0	0	0	0	0	0	0	0	0	0	0	0	0	0	0	0	0	0	0	0	0	0	0.130435	0	0	0.0652174	0.0652174	0	0	0	0.0652174	0	0	0	0	0
		0	0	0.166667	0	0	0	0	0	0	0	0	0	0.166667	0	0	0	0	0	0	0	0	0	0	0	0	0	0	0	0	0	0	0	0	0	0	0	0	0.166667	0	0	0	0	0	0	0	0	0	0
		0	0	0	0	0	0	0	0	0	0	0	0	0	0	0	0	0	0	0	0	0	0	0	0	0	0	0	0.238095	0.238095	0.238095	0.238095	0.238095	0	0	0	0	0	0	0	0	0	0	0	0	0	0	0	0
		0	0	0	0	0	0	0	0	0	0	0	0.0198413	0	0	0.0198413	0	0	0	0	0	0	0	0.0198413	0	0	0	0	0.0198413	0	0	0.0793651	0.0992063	0.0992063	0.297619	0.357143	0.198413	0.257937	0.238095	0.119048	0.0595238	0.0198413	0.0595238	0.0396825	0.0396825	0.0396825	0.0198413	0.0793651	0.119048
		0	0	0	0	0	0	0	0	0	0	0	0	0	0	0	0	0	0	0	0	0	0	0	0	0	0	0	0	0	0	0.25	0	0.25	0.25	0.5	1	0.25	0.25	0	0	0	0	0	0	0	0	0	0
		0	0	0	0	0	0	0	0	0	0	0	0	0	0	0	0	0	0	0	0	0	0	0	0	0	0	0	0	0	0.4	0	0	0.4	0.8	0.4	0.4	0	0	0	0	0	0	0	0	0	0	0	0
		0	0.25	0.25	0	0.25	0.25	0.25	0.125	0.5	0.75	0.125	0.25	0.125	0.125	0.125	0	0.125	0.25	0.375	0.25	0	0.125	0.5	0.25	0.25	0.5	0	0.125	0.125	0	0	0	0	0.5	0.875	0.625	0.625	0.25	0.125	0	0.125	0	0	0	0	0.125	0	0
		0	0	0.0555556	0	0	0.0277778	0.0277778	0.0277778	0.0277778	0	0	0	0	0	0.0277778	0	0	0	0.0555556	0	0	0.0277778	0.0555556	0.0277778	0.0555556	0.0277778	0	0	0	0.0555556	0.0555556	0	0.138889	0.138889	0.805556	1	0.861111	0.555556	0.277778	0.333333	0.166667	0.0277778	0	0.0277778	0	0	0	0
		0	0.0714286	0	0	0.0714286	0	0	0	0	0	0	0.0714286	0	0	0	0	0	0	0	0	0	0	0	0	0	0	0	0	0	0.0714286	0.428571	0.0714286	0.0714286	0.142857	0.857143	0.928571	0.5	0.642857	0.571429	0.5	0.0714286	0.142857	0.214286	0	0	0.0714286	0	0
		0	0	0	0	0	0	0	0	0	0	0	0	0	0	0	0	0	0	0	0	0	0	0	0	0	0	0	0	0	0	0	0	0.428571	0.214286	0.214286	0.428571	0.214286	0.214286	0	0	0	0	0	0	0	0	0	0
		0	0.136364	0	0	0	0	0	0	0	0	0	0	0	0	0	0	0	0	0	0	0	0	0	0	0	0	0	0	0	0	0	0.136364	0	0	0.272727	0	0	0.136364	0.136364	0	0	0	0.136364	0	0	0	0	0
		0	0	0.214286	0	0	0	0	0	0	0	0	0	0	0	0	0	0.214286	0	0	0	0	0	0	0	0	0	0	0	0	0	0	0	0	0	0.214286	0.428571	0	0	0	0	0	0	0	0	0	0	0	0
		0.0909091	0.0454545	0.0909091	0.0454545	0	0	0	0.0454545	0	0	0.0454545	0.0454545	0	0	0	0.136364	0.0909091	0.0454545	0	0.0454545	0.0454545	0.0454545	0.0454545	0.0454545	0	0	0.0454545	0	0	0	0	0	0	0	0	0.363636	0.409091	0.727273	0.590909	0.5	0.272727	0.227273	0.272727	0.181818	0.409091	0.681818	0.318182	0.409091
		0	0	0	0	0	0	0	0	0	0	0	0	0	0	0	0	0	0	0	0	0	0	0	0	0	0	0	0	0	0.6	0	0	0	0	0	0	0	0	0	0	0	0	0	0	0	0	0	0
		0	0	0	0	0	0	0	0.222222	0.222222	0	0	0	0	0	0	0	0	0	0	0.444444	0	0	0	0	0	0	0.222222	0	0	0.444444	0.444444	0.444444	0.444444	0.222222	0.222222	0	0.444444	0.444444	0.888889	0.444444	0.444444	0	0	0	0	0	0	0
		0	0	0	0	0	0	0	0	0	0	0	0	0	0	0	0	0	0	0	0	0	0	0	0	0	0	0	0	0	0.5	0	1	0	0	0.5	0	0.5	0	0	0	0	0	0	0	0	0	0	0
		0.015748	0.0944882	0.0629921	0.141732	0.0944882	0.15748	0.141732	0.125984	0.125984	0.0944882	0.0629921	0.110236	0.0472441	0.0629921	0.0472441	0.0472441	0.0944882	0.0472441	0.0314961	0.0472441	0.0472441	0.0314961	0.0472441	0.0472441	0.0944882	0.0472441	0.125984	0.0629921	0.0787402	0.0472441	0.0472441	0.15748	0.362205	0.645669	0.755906	0.771654	0.80315	0.818898	0.755906	0.440945	0.425197	0.204724	0.188976	0.141732	0.0314961	0.0787402	0.015748	0.015748
		0	0	0	0	0	0	0	0	0	0	0	0	0	0	0	0	0	0	0	0	0	0	0	0	0	0	0	0	0	0	0	0	0	0	0	0	0	0	0	0	0	0	0	0	0	0	0	0
		0	0	0	0.133333	0	0	0	0	0	0	0	0	0	0.133333	0	0	0	0	0	0	0	0	0	0	0	0	0	0	0	0.266667	0.133333	0.666667	0.266667	0.666667	0.533333	0.933333	0.666667	0.4	0.666667	0.666667	0	0.133333	0	0	0	0	0	0
		0	0	0	0	0	0	0	0	0.333333	0.333333	0.333333	0.666667	0	0	0.333333	0	0	0.333333	0.666667	0.666667	0.333333	0	0	0	0	0.333333	0	0	0	0	0	0	0	0	0	0	0	0	0	1	1	0	0	0	0	0	0	0
		0	0	0	0.125	0	0	0	0	0	0	0.125	0	0	0.25	0	0	0	0	0	0	0	0	0	0	0	0	0	0	0	0	0	0	0	0.125	0	0	0.125	0	0	0	0	0	0	0	0	0.125	0	0
		0	0	0	0	0	0	0	0	0	0	0	0	0	0	0.102041	0	0	0	0.0340136	0	0	0	0	0	0.0340136	0.0340136	0	0.0340136	0.0340136	0.102041	0.102041	0.204082	0.238095	0.408163	0.47619	0.47619	0.578231	0.748299	0.782313	0.578231	0.47619	0.408163	0.170068	0.136054	0.0680272	0.170068	0.102041	0.136054
		0	0.08	0.08	0	0.08	0	0.16	0.08	0.08	0	0	0	0	0	0	0	0	0	0.08	0	0	0	0	0	0	0	0	0.08	0.16	0.08	0.56	0.32	0.64	0.4	0.08	0.56	0.48	0.48	0.4	0.24	0.24	0.24	0.08	0	0	0	0	0
		0	0	0	0	0	0	0	0	0.103448	0	0	0	0	0	0	0	0	0	0	0	0	0	0	0	0	0	0	0	0	0	0	0	0	0	0	0	0.103448	0	0	0	0.103448	0	0.103448	0	0	0	0	0
		0	0	0.045045	0.045045	0	0	0	0	0	0	0	0	0	0	0	0	0	0	0	0	0	0	0	0	0	0	0	0	0.18018	0.18018	0.135135	0.36036	0.225225	0.36036	0.45045	0.720721	0.495495	0.900901	0.630631	0.540541	0.405405	0.27027	0.315315	0.0900901	0.0900901	0.0900901	0.405405	0.27027
		0.178571	0.0714286	0.0714286	0.0357143	0.0357143	0.0357143	0.107143	0.107143	0.107143	0.107143	0.107143	0.0357143	0.107143	0.0357143	0.0714286	0	0.0357143	0.0357143	0.0714286	0	0.0357143	0	0.0357143	0	0.0714286	0.0714286	0.0714286	0.0357143	0.0357143	0.142857	0.0714286	0.25	0.25	0.25	0.214286	0.357143	0.464286	0.571429	0.714286	1	0.75	0.392857	0.214286	0.178571	0	0	0	0.0357143
		0	0	0	0	0	0	0	0	0	0	0	0	0.0555556	0	0	0	0	0	0	0	0	0	0	0	0	0	0	0	0	0.111111	0.0555556	0.111111	0.166667	0.111111	0.111111	0.222222	0.0555556	0.0555556	0	0.0555556	0	0.0555556	0	0	0	0	0	0
		0	0	0	0	0	0	0	0	0	0	0	0	0	0	0	0	0	0	0.75	0	0	0	0	0	0	0	0	0	0	0	0	0	0	0	0	0.75	0	0.75	0	0	0	0.75	0.75	0	0	0.75	0	0.75
		0	0	0	0.223048	0	0	0	0	0	0	0	0	0	0	0	0	0	0	0	0	0	0	0	0	0	0	0	0	0	0	0	0	0	0	0	0.223048	0.223048	0.892193	0.669145	0.446097	0.669145	0.446097	0.223048	0.446097	0.669145	0.223048	0.223048	0
		0	0	0	0	0	0	0	0	0	0	0	0	0	0	0	0	0.192857	0	0	0.192857	0	0	0	0.192857	0	0.385714	0	0	0	0	0	0	0	0	0.192857	0.578571	0.192857	0.578571	0.771429	0.578571	0.385714	0.771429	0.771429	0.578571	0.385714	0.192857	0	0.192857
		0	0	0	0	0	0	0	0	0	0	0	0	0	0	0	0	0	0.277778	0.277778	0	0	0	0	0	0	0	0	0	0	0	0	0	0	0	0	0	0	0	0	0	0	0	0	0	0	0	0	0
		0	0	0	0	0	0	0	0	0.166667	0.166667	0	0	0	0	0	0	0	0	0	0	0	0	0	0	0	0	0	0	0	0	0	0	0	0	0	0	0.166667	0	0.166667	0	0	0	0	0	0	0	0	0
		0	0	0.1875	0.1875	0	0	0	0	0	0	0	0	0	0	0	0.1875	0	0	0	0	0	0	0	0	0.1875	0.1875	0	0	0	0	0.75	0	0	0	0.375	0.375	0	0	0	0	0.1875	0.1875	0	0	0	0	0	0.1875
		0	0.277778	0	0	0	0	0.833333	0.277778	0	0.833333	0	0	0.555556	0.277778	0.277778	0.277778	0.833333	0.277778	0.277778	0.277778	0.277778	0.833333	0.277778	0.555556	0	0.555556	0	0.555556	0	0	0	0	0.277778	0	0	0.277778	0	0.277778	0	0	0.277778	0.277778	0.277778	0.277778	0	0	0	0.555556
	mean_flashopto_response	0.0227035	0.0328124	0.0287203	0.0202856	0.0328077	0.0235195	0.024169	0.0260701	0.0308439	0.0315747	0.022961	0.0237372	0.0234968	0.0288507	0.0289201	0.0350022	0.0302188	0.0282689	0.0307114	0.0313306	0.0278621	0.020418	0.020092	0.0210052	0.0209047	0.026282	0.02422	0.0868798	0.204217	0.302631	0.30632	0.29607	0.291861	0.251898	0.231745	0.201271	0.138001	0.125429	0.111675	0.0724217	0.0620512	0.0427882	0.0399119	0.030868	0.0241908	0.0271208	0.0303195	0.0327212
	SD_flashopto_response	0.100672	0.109545	0.0844546	0.0681868	0.125615	0.0919154	0.0874212	0.0794753	0.0987297	0.106223	0.0811676	0.0849407	0.0824895	0.104827	0.102678	0.114879	0.0998468	0.0887937	0.11015	0.11152	0.0981943	0.102518	0.0768075	0.0810475	0.0778583	0.0892427	0.0809364	0.195241	0.265706	0.29903	0.290157	0.287439	0.269197	0.260551	0.250878	0.255675	0.210316	0.199127	0.197072	0.159695	0.149453	0.118337	0.119022	0.100471	0.0857393	0.0904543	0.0948628	0.101298
[truncated: 12 more columns]

## Sheet: 2i
spikecount_flash	spikecount_flashopto
0.2	0.133333
0.527778	0.5
3.67222	3.51111
2.70556	2.37778
3.09444	2.28889
0.35	0.211111
1.27778	0.844444
1.18333	0.211111
0.161111	0.0555556
0.5	0.222222
0.1	0.0333333
1.23889	1.08889
0.344444	0.177778
0.372222	0.0555556
0.55	0.233333
0.516667	0.1
7.55833	8.65833
6.77083	5.28333
4.96667	3.78333
8.59583	8.89167
0.725	0.358333
2.90833	1.83333
4.42083	2.38333
0.5	0.233333
0.433333	0.233333
0.104167	0.0583333
0.279167	0.15
0.1375	0.125
2.08889	2.07778
0.416667	0.266667
1.3	0.722222
8.51111	5.58889
0.227778	0.122222
0.805556	0.655556
0.166667	0.144444
6.60556	4.33333
0.194444	0.0777778
0.561111	0.255556
0.0833333	0.0666667
0.761111	0.844444
1.22778	1
1.15556	1.08889
0.105556	0.0666667
0.525	0.65
1.90833	2.0875
2.225	1.4
1.675	0.5625
5.75833	4.775
5.00833	3.05
0.208333	0.15
3.28333	2.175
1.525	1.125
0.95	0.55
4.84167	4.8875
1.675	1.75
0.0833333	0.05
0.383333	0.4625
9.68333	8.6625
2.05833	1.2875
2.78333	1.9875
0.175	0.0875
1.13333	0.925
0.609357	1.75
0.333835	0.2
3.1	3.9
3.70117	3.25
0.198747	0.25
10.0833	7.9125
0.1	0.0375
0.166667	0.0875
0.266667	0.2875
0.283333	0.1125
3.64167	2.2875
0.366667	0.1125
0.658333	0.2125
0.25	0.0375
0.45	0.2
0.616667	0.15
0.25	0.55
12.1333	11.075
0.6	0.225
1.53333	0.85
1.35	1.3
0.30625	0.3
7.08125	6.0375
5.56875	4.7375
0.11875	0.1125
0.1	0.05
0.11875	0.125
0.13125	0.0875
0.275	0.3375
5.55	6.9375
0.19375	0.1125
1.1625	0.95
0.1125	0.0125
0.35625	0.5875
0.175	0.0875
0.2875	0.125
6.4	6.85
3.6	0.3
6.35	5.9
1.08333	0.55
1.28333	0.4
7.61667	3.25
0.983333	0.2
8.7	0.2
1.15	0
0.75	0
12.7833	0.2
6.5	6.2625
0.275	0.075
3.53333	1.8375
0.808333	0.425
1.10833	0.2
0.291667	0.1375
9.7	2.85
1.43333	0.3
4.15	2.2125
1.275	0.2375
0.591667	0.075
1.91667	0.225
1.59167	0.3125
1.34167	0.5875
17.9333	0.95
5.50833	0.3
2.70476	1.61905
0.603175	0.47619
0.296825	0.238095
0.75	0.047619
3.69921	0.904762
0.59127	0.285714
2.39731	2
1.02525	0.25
2.06734	2.05
0.617845	0.05
0.323232	0.1
3.7862	2.6
2.48148	0.3
0.526936	0
0.304714	0.25
6.49327	0
1.76431	0
0.461279	0
5.71875	5.7625
1.25	1.025
0.175	0.1125
2.05625	1.6375
0.4875	0.125
0.8625	0.45
6.825	4.0875
2.13125	0.9375
0.15625	0.05
0.1125	0.125
0.30625	0.2875
0.13125	0.025
0.21875	0.0125
2.925	0.25
3.875	2.8
0.366667	0.125
4.76667	0.4
1.76667	0.7
1.275	0.3125
0.833333	0.4
4.81667	1.375
4.03333	1.075
8.01667	3.1375
4.6	0.2
1.04167	0.1875
0.35	0.0125
0.458333	0.0375
3.63333	2.325
5.83333	0.15
3.31667	2.75
0.3	0.2
5	2.2
0.533333	0
0.666667	0.5
1.36667	0.5
0.75	0.05
3.51667	2.2625
1.33333	1.9625
0.558333	0.0625
2.83333	0.3375
3.38333	0.85
6.25	2.2
1.41667	0.2375
0.533333	0
1.83333	0.0625
2.94167	2.7125
4.925	2.9125
3.73333	1.6625
0.808333	0.0375
0.566667	0.0125
9.49595	7.1
0.426441	0.05
14.8775	6.15
0.455848	0
7.39637	1.65
1.35476	0.85
2.37632	0.8
0.948079	0.2
0.25	0.0666667
3.69	2.58333
1.62	1.58333
7.91	6.2
5.94	4.95
13.37	3.91667
0.61	0.05
8.63	5.28333
7.58	1.21667
5.39	4.23333
0.7	0
0.17	0.0333333
0.19	0.0666667
2	1.73333
2.14	0.95
7.09	6.73333
6.89	2.06667
2.47	0.916667
1.87	1
0.25	0.0833333
15.47	2.15
7.29	2.08333
5.81	4.73333
1.16	0.833333
2.56	0.866667
0.28	0.166667
0.36	0.0833333
0.54	0.1
1.19	0.0333333
6.2	5.48333
1.26	0.616667
1.05	0.516667
7.73333	5.925
1.78333	0.85
1.11667	0.7
3.65	2.225
0.783333	0.15
0.9	0.5
3.13333	0.9
1.05	0.525
1.03333	0.8
2.31667	1.125
2.71448	1.6
0.46633	0.3
5.44747	5.2
1.46027	3.2
1.40707	0.6
2.65	1.775
0.983333	2.725
1.66667	2.1
3.93333	3.55
0.716667	0.55
test results
significance_level	tail	test_res_h	pvalue	zstatistics	spikecount_mean_difference	spikecount_std_difference	test
0.01	both	TRUE	3.68638e-33	11.9969	1.12027	2.14818	signrank

## Sheet: 2k
All recordings with spike and stimulus informaion is uploaded to ISTA data repository

## Sheet: 2j
firstspike_sec_flash	firstspike_sec_flashopto
0.07115	0.0606751
0.06485	0.0689
0.041375	0.04305
0.0465251	0.046475
0.0401	0.04285
0.0621499	0.05885
0.0471499	0.0394501
0.0561001	0.052475
0.06035	0.0573
0.0562	0.05765
0.0607499	0.0624501
0.050325	0.051075
0.0543501	0.06135
0.0584001	0.065
0.0526001	0.0566
0.0610251	0.061425
0.0136501	0.0115752
0.0371248	0.03835
0.0430002	0.0463499
0.0482251	0.0482501
0.0673999	0.07325
0.0535502	0.0579001
0.05025	0.0571498
0.0533499	0.0514001
0.0608501	0.0669998
0.0711998	0.0878
0.0731251	0.0596251
0.0609502	0.07855
0.0763499	0.0696999
0.0738	0.07785
0.0675999	0.06095
0.0424749	0.04775
0.0736999	0.070825
0.05545	0.0508999
0.0651249	0.0548
0.04575	0.05075
0.060075	0.059275
0.0543	0.06265
0.0731999	0.0620499
0.072025	0.0674251
0.045	0.042125
0.055175	0.05345
0.0803	0.0549001
0.0655501	0.0642
0.0678749	0.0694499
0.0501001	0.05195
0.0472751	0.058275
0.04265	0.0448999
0.03795	0.0459001
0.0492499	0.046
0.0423	0.04375
0.0409751	0.0366
0.0451	0.0448999
0.0341749	0.0349001
0.0383999	0.03675
0.067825	0.0538
0.05	0.0480001
0.0441501	0.047575
0.0511999	0.0498
0.0469999	0.046675
0.05375	0.0576501
0.0717001	0.06975
0.0681	0.086075
0.054175	0.05025
0.05205	0.057425
0.042975	0.04595
0.056975	0.052575
0.038175	0.0418251
0.0512249	0.0610499
0.05325	0.0606999
0.0441501	0.0389
0.055125	0.0476251
0.0411	0.0430501
0.05935	0.0633249
0.0562999	0.055225
0.0705249	0.0755
0.0638	0.0690501
0.0671501	0.076025
0.0548999	0.0672251
0.0411501	0.0432
0.04985	0.0545499
0.044975	0.0560501
0.0381	0.0400499
0.0596	0.0708501
0.0413999	0.0433
0.03725	0.0377499
0.053925	0.0564501
0.05	0.0643
0.044475	0.03815
0.0489001	0.0433001
0.03975	0.0437501
0.0458501	0.04605
0.0496001	0.0442499
0.0461001	0.048175
0.0546001	0.0413501
0.0686	0.098925
0.080475	0.0936
0.0512499	0.0485501
0.051175	0.049725
0.0492	0.063275
0.039275	0.0372
0.04775	0.0397
0.0407	0.04445
0.03615	0.04095
0.0416	0.0467
0.0387	0.042625
0.0519
0.05845
0.0323	0.044875
0.0549749	0.053725
0.0509501	0.05135
0.04445	0.0516751
0.0515499	0.0550749
0.043275	0.064875
0.0474	0.054225
0.0360501	0.04545
0.044825	0.0513
0.04245	0.0466001
0.04795	0.050925
0.0567	0.0564499
0.0437499	0.0534251
0.0395	0.0646
0.0446	0.0369
0.032425	0.0531499
0.0425251	0.06475
0.0924	0.0961
0.0478	0.0413
0.0453	0.05
0.04355	0.074
0.040025	0.046125
0.04145	0.04605
0.08655	0.09215
0.0416	0.0431
0.042275	0.03965
0.05475	0.07505
0.04545	0.054525
0.0454	0.0444999
0.041225	0.0425
0.064225
0.0466	0.0413
0.016225
0.029875
0.0539
0.0616999	0.0601249
0.0455	0.0483
0.0456	0.0535001
0.043225	0.04075
0.0431501	0.0436501
0.0391501	0.04325
0.0359999	0.040275
0.040025	0.042275
0.0471	0.0438501
0.04655	0.0461
0.049275	0.0476
0.0437	0.0489001
0.0410499	0.0649499
0.065925	0.0629001
0.03825	0.0397
0.04795	0.04425
0.0365	0.051
0.04105	0.0416
0.0508	0.0565
0.04585	0.04395
0.0494499	0.0715749
0.04685	0.0814999
0.0411249	0.05075
0.031675	0.0461999
0.0587499	0.0655251
0.05915	0.0609
0.0550001	0.0715001
0.07495	0.0846
0.0649	0.0978
0.0397	0.039375
0.0547	0.0605
0.04185	0.04905
0.04725
0.07565	0.128
0.075725	0.0869
0.0565	0.14775
0.0380499	0.0404501
0.0675501	0.0488999
0.0634	0.0574
0.0486	0.12335
0.0439501	0.053
0.0427499	0.0538499
0.049175	0.0571499
0.05725
0.069775	0.08465
0.0368249	0.0367999
0.044925	0.04825
0.0489501	0.071
0.076	0.0931751
0.072	0.0843
0.040325	0.040025
0.05285	0.04205
0.03285	0.037875
0.0572
0.0497	0.0581
0.039675	0.0429
0.042175	0.04965
0.03655	0.0485
0.0587	0.0638
0.0568	0.061
0.0585	0.0567
0.0426	0.043375
0.037725	0.03975
0.033075	0.04055
0.0474	0.0526
0.03175	0.03105
0.0509	0.05645
0.067975	0.0713
0.1038
0.0611	0.0669
0.056925	0.05855
0.054975	0.0625
0.04625	0.05165
0.04225	0.0428
0.033625	0.0427001
0.0423	0.0391999
0.036675	0.038425
0.0568	0.039475
0.0346	0.0405
0.0531501	0.06625
0.0321	0.0315
0.0476	0.0464
0.0508	0.056475
0.058225	0.05095
0.04785	0.04995
0.05335	0.047625
0.0946	0.0826499
0.065225	0.068725
0.038175	0.0405
0.07295	0.04435
0.0579751	0.0569501
0.034425	0.0409249
0.049325	0.0468501
0.03635	0.03685
0.044475	0.049125
0.044225	0.0395
0.03615	0.042275
0.0354999	0.0445499
0.0427499	0.040825
0.022225	0.030125
0.0443	0.0437
0.04455	0.04285
0.0371	0.037325
0.0395	0.046875
0.049575	0.047675
0.0473001	0.04755
0.044975	0.0443001
0.0473499	0.0474501
0.0501001	0.0459
0.0460999	0.0455
test results
significance_level	tail	test_res_h	pvalue	zstatistics	spiketiming_mean_diff	spiketiming_std_diff	test
0.01	both	TRUE	2.49945e-09	-5.96149	-0.00390608	0.0116019	signrank

## Sheet: 2l
opto_offsets_secs
	-1.5	-1.25	-1	-0.75	-0.5	-0.25	0	0.25	0.5	0.75	1	1.25	1.5
responses per offset
	0.890169	1	0.554531	0.693548	0.704839	0.582258	0.53629	0.525346	0.677419	0.245161	0.183871	0.102151	0.274194
	0.238095	0.263158	0.47619	0.657895	0.75	0.375	0.5	0.952381	0.526316	0.375	1	0.714286	0.789474
	0.757021	0.755735	0.695971	0.74224	0.871795	0.75641	1	0.927961	0.782726	0.846154	0.846154	0.769231	0.769231
	0.76376	0.766234	0.611008	0.532468	0.703247	0.814286	0.801948	0.869511	1	0.974675	0.912987	0.904762	0.922078
	0.5	0.736842	0.666667	0	0.525	0.7	0.875	0.166667	0.184211	0.525	0.35	1	0.736842
	0.869565	0.831426	0.811594	0.898551	0.884058	1	0.992754	0.949275	0.898551	0.949275	0.855072	0.949275	0.978261
	0.328798	0.47619	0.261905	0.309524	0.130952	0.261905	0.0714286	0.178571	0.440476	0.5	1	0.761905	0.809524
	0.94548	0.778032	0.833333	0.898551	0.753623	0.608696	0.855072	0.724638	1	0.898551	0.833333	0.956522	0.971014
	0.714286	0.570175	0.375	0.458333	0.333333	0.583333	0.458333	0.333333	0.791667	0.625	1	1	0.708333
	0.560224	0.278638	0.676471	0.529412	0.264706	0.0882353	0.235294	0.176471	1	0.852941	0.911765	0.588235	0.764706
	0.824082	1	0.919745	0.768471	0.574841	0.562739	0.393312	0.605096	0.943949	0.828981	0.925796	0.943949	0.895541
	0.455487	0.1373	0.217391	0.26087	0.130435	0.0434783	0.173913	0.26087	0.434783	0.478261	0.956522	0.608696	1
	0.529101	0.505051	0.328283	0.222222	0.166667	0.040404	0.020202	0.136364	0.510101	0.388889	0.853535	0.782828	1
	0.586081	0.769231	0.730769	0.5	0.153846	0.0769231	0	0.384615	1	0.769231	0.846154	0.884615	0.923077
	0.846561	0.584795	0.444444	0.222222	0	0	0	0.0555556	0.777778	0.611111	0.5	1	1
	0.801438	0.810328	0.664151	0.475472	0.0943396	0.0528302	0.0150943	0.162264	0.479245	0.826415	1	0.966038	0.928302
	0.989899	0.808081	0.727273	0.767677	0.903775	0.838384	0.929293	0.818182	0.858586	0.787879	0.827321	0.776183	1
	0.4	0.857143	0.9	0.575	0.447368	0.625	0.575	0.95	0.675	0.725	0.738095	1	0.725
	0.525	0.625	0.328125	0.459375	0.621711	0.853125	0.459375	0.459375	0.721875	0.39375	1	0.552632	0.7875
	0.571429	0.442177	0.25	0.107143	0.037594	0.107143	0.0357143	0.535714	1	0.892857	0.238095	0.789474	0.678571
	0.701613	0.93702	0.66129	0.701613	0.543294	0.403226	0.443548	0.564516	0.83871	1	0.906298	0.916808	0.951613
	0.829787	0.810537	0.851064	0.808511	0.761478	0.787234	0.680851	1	0.787234	0.659574	0.64843	0.851064	0.638298
	1	0.937037	0.944444	0.952047	0.99	0.964912	0.867778	0.782222	0.977778	0.797661	0.928889	0.833333	0.964198
	0.431818	0.562963	0.575758	0.366667	0.411667	0.4	0.19	0.823333	0.904762	1	0.918333	0.719697	0.844444
	0.893617	0.897163	0.776596	0.87458	0.865957	0.923852	0.971277	0.87766	0.791287	0.837626	0.994681	1	0.949173
	0.909091	0.611111	0.409091	0.105263	0.2	0.105263	0	0.85	0.714286	1	0.7	0.818182	0.722222
	0.214286	0.698413	0.428571	0.661654	0.235714	0.330827	0.707143	0.471429	0.748299	0.992481	0.864286	1	0.698413
	0.806175	0.786164	0.746141	0.60576	0.528302	0.446872	0.471698	0.650943	0.745732	0.82423	1	0.634648	0.880503
	0.600343	0.838574	0.660377	0.556107	0.358491	0.427011	0.311321	0.622642	0.6469	0.784508	1	0.960549	0.765199
	0.518182	0.351852	0.345455	0.333333	0.19	0.133333	0.0633333	0.19	0.361905	1	0.95	0.921212	0.844444
	0.545455	0.583333	0.409091	0.631579	0.45	0.157895	0.525	0.525	1	0.552632	0.45	0.613636	0.333333
	0.74812	0.634085	0.718045	0.348239	0.157143	0.0783538	0.0289474	0.355639	0.590763	0.404828	0.752632	1	0.785714
	0.527273	0.522222	0.3	0.452632	0.1	0.0947368	0	0.12	0.390476	0.968421	1	0.554545	0.955556
	0.320856	0.457516	0.106952	0.247678	0.0588235	0.185759	0	0.117647	0.896359	0.866873	1	0.481283	0.980392
	0.222222	0.368056	0.333333	0.173611	0.0925926	0.0219298	0.0208333	0.0396825	0.460526	0.680556	0.673611	0.756944	1
	0.7125	0.7375	0.5375	0.65	0.702381	0.736842	0.6875	0.630952	1	0.7625	0.8375	0.925	0.725
	0.146154	0.146154	0.0730769	0	0	0.153846	0.292308	0.278388	1	0.292308	0.511538	0.438462	0.365385
	0.825688	0.807339	0.752294	0.587156	0.524246	0.347658	0.40367	0.498034	0.724288	0.743119	1	0.834862	0.917431
	0.5	0.416667	0.25	0.166667	0.0793651	0.263158	0	0.31746	0.789474	0.416667	0.833333	0.833333	1
	1	0.939394	0.363636	0.333333	0.23088	0.255183	0.30303	0.25974	0.223285	0.69697	0.333333	0.515152	0.363636
	0.575	0.7	0.775	1	0.380952	0.236842	0.25	0.214286	0.131579	0.375	0.55	0.625	0.875
	0.764706	0.647059	0.647059	0.411765	0.336134	0.123839	0.0588235	0.448179	0.619195	0.470588	0.764706	1	0.882353
	0.78014	0.804673	0.92243	0.731521	0.741433	0.716355	0.696729	0.785047	0.898672	0.927336	1	0.917523	0.878013
	0.7	0.7875	0.525	0.238636	0.194444	0.2625	0.0875	0.583333	0.921053	0.7	1	0.9625	0.276316
	0.740426	0.801064	0.660638	0.499033	0.471631	0.424468	0.392553	0.556231	0.870101	0.92234	1	0.935106	0.913774
	0.438462	0.146154	0.146154	0.0664336	0	0.0730769	0	0.208791	0.692308	0.511538	0.487179	0.511538	1
	0.708609	0.701987	0.602649	0.475617	0.206034	0.264901	0.218543	0.283822	0.857442	0.887417	0.983917	1	0.955037
	0.7	0.7875	0.320833	0.609848	0.324074	0.291667	0.495833	0.416667	0.828947	0.845833	1	0.7875	0.583333
	0.620408	0.736735	0.620408	0.37013	0.473923	0.290816	0.310204	0.757046	0.795918	0.77551	0.77551	0.988776	1
	0.475	0.548077	0.511538	0.265734	0.324786	0.109615	0.146154	0.208791	1	0.767308	0.661172	0.840385	0.576923
	0.671937	0.942029	1	0.909091	0.700483	0.282609	0.347826	0.608696	0.5	0.543478	0.533597	0.608696	0.628019
	0.649351	0.15873	1	0.519481	0.31746	0	0.428571	0.285714	0.571429	0.428571	0.649351	0.714286	0.634921
	0.823096	0.840841	0.864865	0.847666	0.735736	0.945946	0.702703	0.864865	1	0.72973	0.798526	0.689189	0.720721
	0.174081	0.165485	0.234043	0.541586	0.803783	1	0.680851	0.510638	0.319149	0.12766	0.348162	0.276596	0.307329
	0.37037	0.493827	0.296296	0.30303	0.164609	0.37037	0.222222	0.666667	1	0.962963	0.538721	0.407407	0.617284
mean responses per offset
	0.631659	0.641824	0.560772	0.498636	0.412872	0.392383	0.380632	0.500841	0.732737	0.704552	0.784953	0.780436	0.785375
signrack test: difference of responses during opto_offset vs the last opto_offest (dt=1.5sec)
significance_level	tail	test_res_h	pvalue	zstatistics
0.01	both	TRUE	5.77788e-05	4.0217
0.01	both	TRUE	0.000447903	3.51012
0.01	both	TRUE	3.84885e-06	4.61938
0.01	both	TRUE	2.45331e-07	5.16123
0.01	both	TRUE	2.91239e-08	5.54662
0.01	both	TRUE	3.05561e-08	5.53822
0.01	both	TRUE	3.69582e-08	5.5048
0.01	both	TRUE	2.93624e-06	4.67523
0.01	both	FALSE	0.131517	1.50815
0.01	both	FALSE	0.0284293	2.19131
0.01	both	FALSE	0.728057	-0.347711
0.01	both	FALSE	0.996468	-0.00442638

## Sheet: 2n
rf_width_opto	rf_width_noopto
8.30839	6.87586
7.81581	8.28004
7.04803	7.8171
6.25309	7.3709
7.77543	10.2831
6.29489	9.58319
6.94825	6.819
7.55653	6.53092
6.93008	6.2384
9.04196	7.52499
8.30406	12.0085
7.6127	7.18044
7.66711	7.14932
8.51819	8.03847
7.36598	6.50839
6.92413	6.40576
5.19669	6.36581
6.31815	6.40799
5.17723	5.00856
6.13698	7.8531
6.40149	6.66348
7.017	7.72783
9.76161	7.47635
6.19175	7.25967
6.55148	7.25845
7.54493	5.22613
6.04485	7.81272
4.04393	3.90195
3.32365	4.49018
3.59749	4.89273
4.25009	4.68804
3.83439	3.99269
4.17329	4.55518
4.45044	4.77944
6.41027	7.81327
7.72974	8.76106
11.9631	12.0702
5.01822	8.16414
4.2717	3.9531
5.2547	6.42542
4.21844	3.84191
4.10914	5.35323
3.10331	3.41157
3.22961	4.2875
3.6636	3.71117
3.89524	4.5708
4.06086	2.81884
3.77251	5.236
4.30112	5.62218
8.00345	9.93578
4.26644	5.70961
6.85164	7.37742
6.32048	5.90216
6.615	6.01339
5.65129	5.65118
5.80081	6.08117
6.53358	6.95485
3.40701	4.99597
6.59647	9.60671
7.47658	7.05494
5.56774	6.15361
5.64339	6.02357
5.80928	6.06738
5.28965	6.01162
3.8655	5.20826
7.06527	6.99304
3.79673	3.8347
5.81762	5.91702
7.23547	7.2624
4.99361	4.87515
10.8682	13.3332
9.17825	12.6396
6.8741	7.969
8.0463	9.3088
8.20085	7.98239
6.5829	6.64758
5.28921	7.76391
5.92288	3.95443
5.62426	5.99902
test results
p	testname	width_mean_diff_deg	width_std_diff_deg	stats_zval	stats_signedrank
0.000347115	signrank	0.527434	1.23057	3.57733	2312
