# Supplementary material for: A thalamic hub-and-spoke network enables visual perception during action by coordinating visuomotor dynamics
Source: Nat Neurosci. 2025 Feb 10;28(3):627–39. doi: 10.1038/s41593-025-01874-w (PMC11893466; doi:10.1038/s41593-025-01874-w)
Supplement: Supplementary file 2 — Vega_Zuniga_Fig1_SourceData.xlsx in zip file. Compendium of all data shown in the figures. If the data were too large, there is a direct reference to the ISTA repository. Vega_Zuniga_Fig2_SourceData.xlsx in zip file. Compendium of all data shown in the figures. If the data were too large, there is a direct reference to the ISTA repository. Vega_Zuniga_Fig3_SourceData.xlsx in zip file. Compendium of all data shown in the figures. If the data were too large, there is a direct reference to the ISTA repository. Vega_Zuniga_Fig4_SourceData.xlsx in zip file. Compendium of all data shown in the figures. If the data were too large, there is a direct reference to the ISTA repository. Vega_Zuniga_Fig5_SourceData.xlsx in zip file. Compendium of all data shown in the figures. If the data were too large, there is a direct reference to the ISTA repository. Vega_Zuniga_Fig6_SourceData.xlsx in zip file. Compendium of all data shown in the figures. If the data were too large, there is a direct reference to the ISTA repository. Vega_Zuniga_Fig7_SourceData.xlsx in zip file. Compendium of all data shown in the figures. If the data were too large, there is a direct reference to the ISTA repository. Vega_Zuniga_EDFig2_SourceData.xlsx in zip file. Statistical source data. Vega_Zuniga_EDFig3_SourceData.xlsx in zip file. Statistical source data. Vega_Zuniga_EDFig4_SourceData.xlsx in zip file. Statistical source data. Vega_Zuniga_EDFig5_SourceData.xlsx in zip file. Statistical source data. Vega_Zuniga_EDFig8_SourceData.xlsx in zip file. Statistical source data. [file 41593_2025_1874_MOESM2_ESM.zip › Vega_Zuniga_Fig3_SourceData.xlsx]

## Sheet: Fig 3e
relative Time Luminance (s)	0	0.0166667	0.0333333	0.05	0.0666667	0.0833333	0.1	0.116667	0.133333	0.15	0.166667	0.183333	0.2	0.216667	0.233333	0.25	0.266667	0.283333	0.3	0.316667	0.333333	0.35	0.366667	0.383333	0.4	0.416667	0.433333	0.45	0.466667	0.483333	0.5	0.516667	0.533333	0.55	0.566667	0.583333	0.6	0.616667	0.633333	0.65	0.666667	0.683333	0.7	0.716667	0.733333	0.75	0.766667	0.783333	0.8
Luminance	0	0	0	0	0	0	0	0	0	0	0	0	0	0	0	0	0	0	0	0	0	0	0	0	0	0	0	0	0	0	0	0	0	0	0	0	0	0	0	0	0	0	0	0	0	0	0	0	0
relative Time (s)	0	0.05	0.1	0.15	0.2	0.25	0.3	0.35	0.4	0.45	0.5	0.55	0.6	0.65	0.7	0.75	0.8	0.85	0.9	0.95	1	1.05	1.1	1.15	1.2	1.25	1.3	1.35	1.4	1.45	1.5	1.55	1.6	1.65	1.7	1.75	1.8	1.85	1.9	1.95	2	2.05	2.1	2.15	2.2	2.25	2.3	2.35	2.4
mean pupil area	0.482757	0.432562	0.420468	0.416987	0.426865	0.423639	0.456185	0.47146	0.505966	0.53127	0.624291	0.640081	0.683335	0.714262	0.807404	0.875232	0.898237	0.985063	1.04165	1.07845	1.15345	1.22671	1.25533	1.28502	1.33032	1.40195	1.42785	1.43185	1.44335	1.53233	1.51872	1.53045	1.6034	1.66025	1.67846	1.61088	1.70247	1.73466	1.75474	1.81924	1.85713	1.87406	1.97159	1.97706	2.00294	2.01158	1.9712	1.79355	1.68423
cluster sorted boutons (clusters might be different, same underlying data. Full data on repository)
	-0.791389	-0.770899	-0.745003	-0.702903	-0.633833	-0.54096	-0.429242	-0.31467	-0.211849	-0.117998	-0.0475405	-0.00763232	-0.00977005	-0.0420832	-0.0914349	-0.141391	-0.158536	-0.152667	-0.143138	-0.135737	-0.171247	-0.247622	-0.347124	-0.450888	-0.537428	-0.591985	-0.618204	-0.632174	-0.631083	-0.638943	-0.657136	-0.687491	-0.724592	-0.747844	-0.761969	-0.74552	-0.713172	-0.685085	-0.672576	-0.693801	-0.73457	-0.77478	-0.790275	-0.770939	-0.712276	-0.638348	-0.547292	-0.456149	-0.397737
	-0.778413	-0.760917	-0.739037	-0.708399	-0.664989	-0.619741	-0.568471	-0.518704	-0.472154	-0.446903	-0.432157	-0.440149	-0.445988	-0.442424	-0.430645	-0.432316	-0.4582	-0.481167	-0.501333	-0.487812	-0.484313	-0.487285	-0.493208	-0.540551	-0.57674	-0.619361	-0.656066	-0.673938	-0.673154	-0.666753	-0.658725	-0.657625	-0.670014	-0.683353	-0.705855	-0.731204	-0.740729	-0.753925	-0.760864	-0.764701	-0.776768	-0.781278	-0.784663	-0.764757	-0.708243	-0.640998	-0.557778	-0.467237	-0.38744
	-0.637534	-0.641204	-0.659869	-0.690429	-0.722575	-0.74369	-0.743072	-0.740256	-0.74009	-0.732513	-0.728988	-0.729439	-0.720644	-0.714134	-0.712159	-0.72035	-0.727545	-0.731124	-0.738402	-0.746439	-0.752107	-0.762577	-0.778132	-0.780048	-0.78087	-0.787598	-0.79251	-0.799482	-0.813941	-0.818362	-0.813837	-0.803889	-0.781323	-0.757211	-0.747675	-0.745936	-0.751922	-0.776032	-0.788663	-0.788687	-0.778416	-0.761175	-0.723559	-0.681693	-0.632941	-0.574539	-0.521339	-0.453474	-0.35655
	-0.72851	-0.725587	-0.735142	-0.739455	-0.73823	-0.733434	-0.72299	-0.688986	-0.673397	-0.660633	-0.654634	-0.656896	-0.66572	-0.669531	-0.67251	-0.670548	-0.683691	-0.700059	-0.711579	-0.734273	-0.7681	-0.789441	-0.821681	-0.852461	-0.866222	-0.862355	-0.849254	-0.829614	-0.812171	-0.809031	-0.815115	-0.827907	-0.84133	-0.826206	-0.800501	-0.769363	-0.72973	-0.698507	-0.693708	-0.692435	-0.693133	-0.707073	-0.71525	-0.70244	-0.686912	-0.66149	-0.626709	-0.583978	-0.544632
	-0.723384	-0.746113	-0.761025	-0.749455	-0.711951	-0.66937	-0.627497	-0.597693	-0.591659	-0.60103	-0.618097	-0.636338	-0.656237	-0.662489	-0.666823	-0.663461	-0.664499	-0.665529	-0.668046	-0.670301	-0.677184	-0.668674	-0.668013	-0.663128	-0.653586	-0.641814	-0.637518	-0.642747	-0.662591	-0.693851	-0.721061	-0.752075	-0.764066	-0.7635	-0.747354	-0.729995	-0.705785	-0.690805	-0.68291	-0.680881	-0.676852	-0.671013	-0.659724	-0.644249	-0.609904	-0.555383	-0.474714	-0.392055	-0.319737
	-0.564646	-0.57607	-0.593218	-0.606178	-0.611896	-0.621375	-0.63157	-0.62301	-0.618703	-0.623515	-0.624611	-0.629945	-0.648596	-0.659476	-0.670284	-0.677386	-0.676347	-0.660319	-0.64943	-0.629097	-0.606501	-0.602183	-0.610226	-0.609836	-0.630052	-0.64505	-0.652761	-0.656877	-0.672846	-0.690576	-0.704526	-0.722541	-0.739785	-0.73997	-0.731284	-0.716419	-0.690233	-0.668503	-0.652718	-0.645428	-0.644599	-0.637189	-0.626583	-0.620736	-0.61409	-0.588356	-0.527513	-0.429665	-0.314862
	-0.621269	-0.616796	-0.616156	-0.623048	-0.621324	-0.627343	-0.62104	-0.60543	-0.579798	-0.554084	-0.524827	-0.505278	-0.5032	-0.52759	-0.567676	-0.592161	-0.609846	-0.612405	-0.598136	-0.586997	-0.582337	-0.573585	-0.559154	-0.541632	-0.53682	-0.541607	-0.553833	-0.576719	-0.607825	-0.640568	-0.671705	-0.703718	-0.730225	-0.74934	-0.758754	-0.761528	-0.748873	-0.736942	-0.713192	-0.689599	-0.672768	-0.64748	-0.62274	-0.596113	-0.562396	-0.517474	-0.454192	-0.345763	-0.221713
	-0.427283	-0.470108	-0.487234	-0.487875	-0.440427	-0.378846	-0.327275	-0.321681	-0.318313	-0.33141	-0.344229	-0.363371	-0.391766	-0.405364	-0.391708	-0.371897	-0.331436	-0.271989	-0.268218	-0.285114	-0.306731	-0.316849	-0.336264	-0.36517	-0.390169	-0.420426	-0.450872	-0.450414	-0.435377	-0.419676	-0.431376	-0.457356	-0.497493	-0.526613	-0.544338	-0.537878	-0.51803	-0.498568	-0.49195	-0.493315	-0.492579	-0.493892	-0.490482	-0.475698	-0.410094	-0.341658	-0.284087	-0.223042	-0.170057
	-0.470496	-0.495824	-0.504359	-0.508687	-0.499748	-0.432152	-0.35505	-0.317701	-0.297844	-0.300642	-0.337286	-0.372425	-0.411471	-0.446915	-0.462442	-0.470512	-0.466791	-0.422972	-0.386508	-0.365477	-0.342421	-0.330572	-0.322911	-0.309026	-0.303847	-0.295731	-0.293453	-0.295743	-0.291791	-0.28027	-0.28535	-0.318739	-0.375724	-0.44656	-0.518262	-0.545141	-0.540719	-0.508286	-0.471139	-0.434896	-0.42152	-0.390353	-0.36893	-0.336519	-0.297789	-0.26018	-0.231067	-0.188003	-0.155071
	-0.316021	-0.343119	-0.385798	-0.442018	-0.501312	-0.550571	-0.586901	-0.614352	-0.638509	-0.630726	-0.635217	-0.623388	-0.588933	-0.538167	-0.476069	-0.399855	-0.358005	-0.324749	-0.309611	-0.296038	-0.259516	-0.226263	-0.1912	-0.173474	-0.191154	-0.234709	-0.26411	-0.303085	-0.305945	-0.278497	-0.248493	-0.234435	-0.252474	-0.308203	-0.394347	-0.475208	-0.527452	-0.558427	-0.538087	-0.492112	-0.443298	-0.376288	-0.294643	-0.227725	-0.147663	-0.0693121	0.000296068	0.0859058	0.153306
	-0.653905	-0.673355	-0.698928	-0.724911	-0.740447	-0.757968	-0.757235	-0.739144	-0.705068	-0.679888	-0.663631	-0.656084	-0.672091	-0.68187	-0.683381	-0.682573	-0.679852	-0.671054	-0.668683	-0.663969	-0.650066	-0.645979	-0.637798	-0.630805	-0.634647	-0.641075	-0.647212	-0.653864	-0.649437	-0.637087	-0.625763	-0.618222	-0.61981	-0.636016	-0.662538	-0.689556	-0.708668	-0.716795	-0.71025	-0.697913	-0.68766	-0.676731	-0.662734	-0.636185	-0.578409	-0.492041	-0.412765	-0.311324	-0.213985
	-0.606284	-0.627472	-0.652862	-0.667493	-0.646239	-0.619995	-0.59044	-0.557599	-0.537963	-0.522191	-0.496479	-0.481	-0.473017	-0.465991	-0.47842	-0.505027	-0.518289	-0.524757	-0.53094	-0.521357	-0.503623	-0.510504	-0.511379	-0.515305	-0.525866	-0.521613	-0.524146	-0.533718	-0.531947	-0.533194	-0.535359	-0.538175	-0.547981	-0.557612	-0.574099	-0.579204	-0.582569	-0.593798	-0.593954	-0.6017	-0.611615	-0.608905	-0.614695	-0.59619	-0.537519	-0.451059	-0.35115	-0.228463	-0.122898
	-0.617836	-0.609476	-0.603776	-0.591708	-0.564028	-0.530349	-0.494043	-0.452496	-0.419818	-0.404226	-0.399312	-0.401491	-0.4073	-0.414605	-0.424706	-0.419898	-0.415468	-0.398045	-0.372017	-0.344089	-0.335951	-0.34013	-0.348969	-0.367592	-0.377853	-0.374485	-0.380276	-0.402357	-0.41016	-0.419273	-0.419907	-0.413502	-0.400667	-0.416768	-0.433415	-0.460304	-0.476398	-0.489458	-0.494825	-0.484987	-0.488018	-0.495777	-0.504578	-0.515405	-0.5086	-0.450886	-0.35812	-0.252077	-0.146411
	-0.628757	-0.63373	-0.638076	-0.627409	-0.604646	-0.569903	-0.519989	-0.46686	-0.424928	-0.404331	-0.410128	-0.423062	-0.43002	-0.426401	-0.393939	-0.342737	-0.2908	-0.237976	-0.201784	-0.195433	-0.232022	-0.284195	-0.343087	-0.377981	-0.378031	-0.357387	-0.336978	-0.329778	-0.350735	-0.389518	-0.418575	-0.452811	-0.473609	-0.483287	-0.487536	-0.493978	-0.48608	-0.48533	-0.495648	-0.501336	-0.519142	-0.548191	-0.567934	-0.572918	-0.547728	-0.451361	-0.309295	-0.152118	-0.0104187
	-0.734967	-0.728559	-0.713804	-0.685435	-0.654432	-0.623348	-0.605219	-0.591304	-0.567609	-0.544089	-0.528041	-0.508453	-0.507436	-0.516244	-0.499822	-0.480429	-0.446168	-0.411997	-0.418064	-0.444737	-0.473344	-0.511916	-0.534488	-0.534533	-0.50882	-0.477248	-0.440976	-0.4025	-0.402737	-0.417692	-0.430875	-0.45467	-0.476894	-0.492574	-0.523835	-0.546583	-0.573214	-0.597135	-0.606567	-0.616145	-0.620447	-0.614029	-0.605773	-0.567778	-0.497682	-0.394884	-0.237755	-0.0659137	0.0732187
	-0.57076	-0.575358	-0.583444	-0.588398	-0.569469	-0.533073	-0.486901	-0.439155	-0.384794	-0.355419	-0.326786	-0.305495	-0.29448	-0.275903	-0.243385	-0.230124	-0.22166	-0.227304	-0.272135	-0.342964	-0.4029	-0.44823	-0.462585	-0.436833	-0.396952	-0.371705	-0.35498	-0.344104	-0.351267	-0.354417	-0.349379	-0.353298	-0.365662	-0.38649	-0.421793	-0.452412	-0.462658	-0.470688	-0.462989	-0.457825	-0.446251	-0.449982	-0.461317	-0.455946	-0.443833	-0.405902	-0.315181	-0.186536	-0.086468
	-0.359746	-0.382728	-0.394439	-0.399948	-0.392478	-0.369634	-0.347444	-0.333999	-0.334252	-0.343818	-0.349809	-0.365485	-0.382128	-0.394039	-0.37021	-0.345639	-0.327723	-0.316761	-0.345012	-0.401666	-0.448017	-0.475753	-0.479409	-0.437456	-0.418097	-0.395587	-0.390672	-0.39982	-0.387653	-0.337476	-0.296949	-0.255206	-0.217709	-0.232546	-0.278679	-0.318374	-0.344521	-0.366477	-0.340018	-0.300347	-0.260528	-0.219559	-0.164858	-0.128072	-0.0674905	0.00201324	0.0506358	0.0885045	0.0958764
	-0.481551	-0.474257	-0.465228	-0.461479	-0.458037	-0.448299	-0.425704	-0.401984	-0.379082	-0.349281	-0.343249	-0.345382	-0.338313	-0.341904	-0.36428	-0.366914	-0.370892	-0.396434	-0.414813	-0.420287	-0.448035	-0.468075	-0.481932	-0.497544	-0.522958	-0.544458	-0.576623	-0.604908	-0.637495	-0.64015	-0.62688	-0.581495	-0.535522	-0.474207	-0.412234	-0.368245	-0.336398	-0.303204	-0.283156	-0.267272	-0.26207	-0.259417	-0.237414	-0.209237	-0.16673	-0.103301	-0.0487003	-0.0264402	-0.00689824
	-0.584308	-0.595436	-0.601671	-0.596341	-0.582031	-0.561202	-0.525564	-0.489794	-0.429326	-0.366534	-0.34603	-0.337914	-0.335014	-0.379867	-0.424907	-0.436125	-0.45036	-0.463275	-0.463791	-0.466947	-0.486182	-0.503405	-0.522784	-0.54004	-0.543285	-0.52199	-0.497742	-0.470712	-0.452531	-0.458029	-0.46479	-0.460418	-0.447096	-0.415722	-0.37158	-0.327643	-0.304115	-0.280283	-0.284049	-0.305176	-0.321924	-0.326032	-0.324306	-0.267267	-0.195407	-0.128386	-0.0669762	0.000961212	0.0514115
	-0.341313	-0.332353	-0.369934	-0.415986	-0.470976	-0.519383	-0.50588	-0.457595	-0.408632	-0.367573	-0.343985	-0.335455	-0.330422	-0.326084	-0.320823	-0.303301	-0.319479	-0.343417	-0.368275	-0.395684	-0.424708	-0.444558	-0.44664	-0.437825	-0.434422	-0.411598	-0.386958	-0.381237	-0.377552	-0.369066	-0.374532	-0.37613	-0.394009	-0.419718	-0.435785	-0.438279	-0.420446	-0.368422	-0.316196	-0.293793	-0.284008	-0.292313	-0.308677	-0.308309	-0.269704	-0.235352	-0.193438	-0.150963	-0.100504
	-0.542766	-0.578743	-0.596336	-0.591905	-0.57071	-0.534389	-0.45251	-0.349147	-0.254378	-0.172906	-0.12207	-0.150489	-0.196512	-0.234991	-0.240723	-0.228537	-0.173959	-0.12373	-0.108465	-0.119173	-0.158863	-0.219305	-0.277562	-0.320644	-0.357093	-0.386749	-0.417052	-0.44355	-0.458333	-0.47422	-0.455799	-0.423036	-0.405189	-0.377672	-0.347633	-0.342552	-0.338903	-0.334153	-0.337509	-0.364377	-0.373522	-0.372259	-0.374982	-0.342376	-0.25211	-0.165788	-0.0712793	0.0145863	0.0522263
	-0.432457	-0.477884	-0.515197	-0.534716	-0.540657	-0.535986	-0.519671	-0.498179	-0.473938	-0.449095	-0.447273	-0.452869	-0.465533	-0.468045	-0.451584	-0.420334	-0.377416	-0.326916	-0.293078	-0.301183	-0.32453	-0.354958	-0.377892	-0.397174	-0.37971	-0.369569	-0.380963	-0.42887	-0.475023	-0.530487	-0.575589	-0.596299	-0.598964	-0.601954	-0.609289	-0.617038	-0.606251	-0.596669	-0.557	-0.507234	-0.474145	-0.463765	-0.454464	-0.460134	-0.469186	-0.416656	-0.350213	-0.269609	-0.166412
	-0.55768	-0.562383	-0.567698	-0.577225	-0.586875	-0.592517	-0.598261	-0.59977	-0.596031	-0.594879	-0.591463	-0.591332	-0.591674	-0.592465	-0.593344	-0.592332	-0.59181	-0.591986	-0.59276	-0.594071	-0.597499	-0.600505	-0.601573	-0.601371	-0.596988	-0.592088	-0.589619	-0.586049	-0.583509	-0.581846	-0.577848	-0.570494	-0.55998	-0.549612	-0.544007	-0.540512	-0.536942	-0.533144	-0.522069	-0.512243	-0.506238	-0.504958	-0.506515	-0.514184	-0.520406	-0.524944	-0.528351	-0.52661	-0.520381
	-0.542238	-0.546315	-0.549494	-0.551221	-0.55279	-0.554073	-0.555328	-0.55949	-0.563913	-0.565855	-0.565152	-0.560311	-0.555147	-0.554571	-0.557916	-0.565386	-0.572788	-0.57534	-0.570643	-0.562548	-0.554124	-0.547444	-0.545953	-0.544334	-0.542198	-0.539889	-0.535986	-0.532289	-0.527942	-0.523572	-0.518722	-0.51229	-0.505902	-0.499543	-0.492371	-0.483472	-0.476383	-0.469274	-0.468207	-0.475051	-0.483186	-0.490601	-0.494999	-0.493133	-0.489886	-0.486715	-0.48397	-0.482977	-0.479369
	-0.532011	-0.535252	-0.541207	-0.550158	-0.558791	-0.564901	-0.569989	-0.574704	-0.579816	-0.583637	-0.586496	-0.580773	-0.574278	-0.570449	-0.568593	-0.576983	-0.586619	-0.592673	-0.591509	-0.584636	-0.574808	-0.566188	-0.561161	-0.55934	-0.562189	-0.565325	-0.568723	-0.568416	-0.558915	-0.549336	-0.540909	-0.532748	-0.531227	-0.529978	-0.526767	-0.52145	-0.510355	-0.497977	-0.487947	-0.483131	-0.482125	-0.482268	-0.482045	-0.482701	-0.483724	-0.485005	-0.485713	-0.48216	-0.476369
	-0.552195	-0.553438	-0.557941	-0.560817	-0.562896	-0.565182	-0.564125	-0.564669	-0.567275	-0.569089	-0.570981	-0.571659	-0.569566	-0.568126	-0.567039	-0.565669	-0.564866	-0.563514	-0.562621	-0.562112	-0.558495	-0.555342	-0.550171	-0.541649	-0.533328	-0.524945	-0.517629	-0.512129	-0.506194	-0.500066	-0.495433	-0.492227	-0.489483	-0.487497	-0.483797	-0.477488	-0.47113	-0.463851	-0.457693	-0.456303	-0.455959	-0.459001	-0.461573	-0.462971	-0.465643	-0.4656	-0.465436	-0.465144	-0.461037
	-0.559905	-0.563637	-0.570656	-0.575856	-0.580019	-0.584444	-0.586076	-0.586186	-0.585379	-0.584898	-0.584396	-0.583732	-0.58446	-0.585099	-0.584585	-0.584302	-0.583068	-0.58185	-0.578869	-0.574763	-0.568821	-0.562719	-0.556079	-0.546687	-0.538676	-0.530875	-0.522193	-0.51611	-0.508825	-0.500755	-0.493487	-0.489107	-0.483702	-0.478269	-0.473241	-0.466122	-0.458017	-0.45016	-0.442416	-0.438668	-0.435792	-0.431331	-0.426908	-0.422046	-0.417687	-0.411475	-0.405091	-0.395409	-0.381558
	-0.53707	-0.543402	-0.551496	-0.557757	-0.562852	-0.569135	-0.572941	-0.572421	-0.570006	-0.566607	-0.564886	-0.568274	-0.576606	-0.585193	-0.590666	-0.593437	-0.593444	-0.593395	-0.592992	-0.593231	-0.589526	-0.585781	-0.580601	-0.572606	-0.564435	-0.556364	-0.549049	-0.544758	-0.543927	-0.543632	-0.544383	-0.543383	-0.539915	-0.535964	-0.531908	-0.530716	-0.529517	-0.52655	-0.523737	-0.52184	-0.521202	-0.522123	-0.52298	-0.519896	-0.51532	-0.509967	-0.504607	-0.498702	-0.493639
	-0.513842	-0.516605	-0.52315	-0.531369	-0.539655	-0.54736	-0.551043	-0.552784	-0.552994	-0.552524	-0.552256	-0.551671	-0.55139	-0.551592	-0.552299	-0.553625	-0.556841	-0.56005	-0.561984	-0.563653	-0.563115	-0.561974	-0.558735	-0.551635	-0.541318	-0.531503	-0.523568	-0.521667	-0.522513	-0.52389	-0.524859	-0.521717	-0.516994	-0.511187	-0.506359	-0.507015	-0.507821	-0.507715	-0.507509	-0.503423	-0.499355	-0.496836	-0.494571	-0.492521	-0.493109	-0.494261	-0.494939	-0.493793	-0.486984
	-0.543451	-0.544852	-0.548185	-0.552082	-0.555694	-0.559176	-0.562063	-0.563129	-0.562909	-0.562364	-0.56018	-0.556529	-0.554314	-0.552223	-0.552096	-0.553961	-0.556264	-0.558992	-0.560296	-0.558141	-0.556832	-0.555992	-0.554799	-0.554318	-0.551323	-0.546188	-0.54143	-0.537019	-0.533262	-0.530394	-0.527576	-0.525641	-0.524908	-0.522009	-0.519047	-0.516032	-0.511335	-0.506825	-0.502031	-0.4978	-0.493853	-0.489972	-0.486821	-0.482513	-0.477137	-0.471775	-0.464022	-0.456298	-0.450103
	-0.543995	-0.540531	-0.540022	-0.541442	-0.542237	-0.543079	-0.542563	-0.536059	-0.530439	-0.524583	-0.518206	-0.517555	-0.520613	-0.523759	-0.528324	-0.529593	-0.530206	-0.530841	-0.530824	-0.530841	-0.531877	-0.533056	-0.533781	-0.532111	-0.527509	-0.519324	-0.511217	-0.502521	-0.494907	-0.487562	-0.480311	-0.477256	-0.473992	-0.47263	-0.47159	-0.469992	-0.469787	-0.466961	-0.462714	-0.4584	-0.456258	-0.452591	-0.449697	-0.44604	-0.437883	-0.428215	-0.415645	-0.403047	-0.39079
	-0.551955	-0.554127	-0.559942	-0.566527	-0.570837	-0.574925	-0.575273	-0.572037	-0.563087	-0.554783	-0.546003	-0.536857	-0.533579	-0.530822	-0.529362	-0.531088	-0.535524	-0.541146	-0.546576	-0.54695	-0.543231	-0.535687	-0.527525	-0.517011	-0.50644	-0.496859	-0.487572	-0.484384	-0.484642	-0.485563	-0.486232	-0.484718	-0.480683	-0.477431	-0.474518	-0.471925	-0.469635	-0.462863	-0.455704	-0.450417	-0.450838	-0.452339	-0.452885	-0.451699	-0.445106	-0.437196	-0.428305	-0.419592	-0.406951
	-0.524867	-0.528373	-0.531059	-0.536011	-0.538543	-0.539147	-0.539479	-0.536261	-0.533455	-0.532425	-0.531788	-0.532182	-0.533343	-0.535346	-0.537095	-0.539205	-0.542278	-0.544406	-0.54671	-0.546846	-0.545108	-0.542647	-0.540046	-0.536247	-0.529789	-0.522858	-0.516179	-0.509728	-0.503412	-0.495412	-0.486586	-0.477637	-0.466756	-0.454417	-0.440048	-0.425874	-0.413808	-0.402045	-0.389914	-0.377744	-0.367888	-0.360241	-0.356653	-0.353056	-0.347666	-0.340423	-0.325317	-0.309234	-0.291622
	-0.554864	-0.557996	-0.562956	-0.568999	-0.57345	-0.575298	-0.576511	-0.574301	-0.570844	-0.566908	-0.562968	-0.561605	-0.561094	-0.563434	-0.565665	-0.565951	-0.566416	-0.564693	-0.563172	-0.563021	-0.562928	-0.562571	-0.561846	-0.559041	-0.55323	-0.546525	-0.540891	-0.535039	-0.531962	-0.526843	-0.519149	-0.512425	-0.504682	-0.496307	-0.487818	-0.479119	-0.468423	-0.453803	-0.431769	-0.409704	-0.3892	-0.37194	-0.366505	-0.361403	-0.357142	-0.350904	-0.330922	-0.30914	-0.283587
	-0.552074	-0.554614	-0.55908	-0.56411	-0.566216	-0.565995	-0.564709	-0.561895	-0.55827	-0.552613	-0.547118	-0.541833	-0.539176	-0.544921	-0.551884	-0.556924	-0.559828	-0.558577	-0.555682	-0.553974	-0.554364	-0.555024	-0.554965	-0.552813	-0.546097	-0.535928	-0.526383	-0.51822	-0.515762	-0.51522	-0.516382	-0.517223	-0.516197	-0.511927	-0.500168	-0.487887	-0.479278	-0.471175	-0.466646	-0.462537	-0.455904	-0.448306	-0.444755	-0.442128	-0.438814	-0.436677	-0.422239	-0.402823	-0.380881
	-0.561902	-0.559478	-0.556946	-0.557778	-0.559189	-0.560679	-0.562361	-0.560065	-0.553564	-0.5493	-0.545435	-0.542492	-0.543138	-0.543434	-0.544149	-0.54447	-0.543443	-0.543763	-0.544335	-0.545422	-0.547157	-0.546189	-0.540806	-0.535098	-0.525583	-0.516772	-0.510355	-0.503951	-0.500913	-0.49774	-0.495698	-0.49378	-0.492497	-0.492259	-0.486742	-0.479627	-0.471045	-0.45929	-0.446694	-0.433765	-0.421378	-0.408858	-0.39816	-0.390348	-0.382246	-0.374591	-0.364307	-0.345518	-0.326756
	-0.559606	-0.560338	-0.561097	-0.561002	-0.560268	-0.561727	-0.563105	-0.56172	-0.558578	-0.557294	-0.556465	-0.55769	-0.559029	-0.559045	-0.558902	-0.558449	-0.55707	-0.55937	-0.563758	-0.567656	-0.571548	-0.572919	-0.570408	-0.567809	-0.560073	-0.549429	-0.536896	-0.52449	-0.515782	-0.509198	-0.50535	-0.501229	-0.495483	-0.490258	-0.475463	-0.459495	-0.443941	-0.426282	-0.41183	-0.398615	-0.385882	-0.374523	-0.365706	-0.359802	-0.353159	-0.344315	-0.333728	-0.317838	-0.301948
	-0.595755	-0.599981	-0.60544	-0.612892	-0.620643	-0.622984	-0.621778	-0.6209	-0.620829	-0.623842	-0.628005	-0.631028	-0.626571	-0.622503	-0.621099	-0.62045	-0.625445	-0.632552	-0.63531	-0.638077	-0.638642	-0.636576	-0.633109	-0.628993	-0.620396	-0.610709	-0.600273	-0.590462	-0.584803	-0.5812	-0.577177	-0.571688	-0.565244	-0.556523	-0.543694	-0.530152	-0.515715	-0.500925	-0.486536	-0.470928	-0.455596	-0.441682	-0.431324	-0.42189	-0.412804	-0.403532	-0.390501	-0.378327	-0.367157
	-0.631705	-0.636754	-0.643247	-0.650152	-0.65873	-0.663844	-0.665617	-0.668093	-0.668579	-0.6679	-0.667734	-0.667294	-0.664841	-0.661134	-0.666124	-0.670774	-0.676761	-0.684042	-0.683988	-0.680241	-0.676585	-0.671346	-0.664302	-0.65386	-0.641651	-0.628919	-0.618698	-0.612	-0.60773	-0.602996	-0.595434	-0.582339	-0.566387	-0.544366	-0.521803	-0.496139	-0.47309	-0.447648	-0.424802	-0.407199	-0.388802	-0.373312	-0.361094	-0.34481	-0.327867	-0.310527	-0.294771	-0.276169	-0.257357
	-0.553946	-0.548106	-0.541263	-0.530154	-0.521983	-0.517016	-0.513559	-0.513383	-0.516655	-0.522443	-0.526251	-0.526554	-0.522881	-0.517069	-0.507066	-0.499493	-0.490394	-0.478371	-0.468155	-0.461406	-0.456561	-0.456183	-0.456943	-0.451871	-0.446321	-0.437834	-0.428696	-0.421544	-0.417293	-0.407419	-0.396117	-0.382425	-0.362646	-0.338599	-0.317431	-0.295982	-0.279862	-0.264674	-0.245669	-0.221712	-0.196879	-0.168929	-0.149914	-0.141888	-0.139364	-0.137011	-0.135109	-0.129805	-0.125804
	-0.717731	-0.719355	-0.71369	-0.705547	-0.696305	-0.690476	-0.689254	-0.691658	-0.693408	-0.697768	-0.695833	-0.690082	-0.686989	-0.68208	-0.675976	-0.673897	-0.67194	-0.667946	-0.664894	-0.659145	-0.646099	-0.630754	-0.615402	-0.603097	-0.595045	-0.589129	-0.582525	-0.57421	-0.556828	-0.531046	-0.503651	-0.47859	-0.456651	-0.438966	-0.419877	-0.399358	-0.375675	-0.350809	-0.327854	-0.308963	-0.287344	-0.268744	-0.246555	-0.224778	-0.203254	-0.183009	-0.162826	-0.139019	-0.120919
	-0.692327	-0.685019	-0.674061	-0.661195	-0.649156	-0.636952	-0.626986	-0.630581	-0.638782	-0.643923	-0.650728	-0.65301	-0.646932	-0.637652	-0.630117	-0.613248	-0.596875	-0.579777	-0.564211	-0.553011	-0.546908	-0.54204	-0.538242	-0.532164	-0.524135	-0.508816	-0.484473	-0.459398	-0.435753	-0.405384	-0.378385	-0.352809	-0.323463	-0.291221	-0.263641	-0.235247	-0.20486	-0.1781	-0.151269	-0.127115	-0.100544	-0.0772399	-0.0538426	-0.0370247	-0.0321339	-0.03588	-0.0388223	-0.0451985	-0.044243
	-0.707986	-0.710444	-0.710721	-0.707229	-0.698621	-0.692985	-0.687228	-0.683064	-0.682058	-0.681233	-0.677787	-0.672788	-0.668686	-0.659932	-0.651468	-0.645017	-0.641944	-0.636648	-0.6342	-0.632373	-0.629845	-0.624264	-0.627678	-0.632761	-0.638762	-0.636989	-0.627255	-0.604304	-0.577795	-0.54984	-0.519055	-0.482473	-0.44698	-0.410604	-0.376971	-0.353017	-0.320703	-0.286262	-0.249645	-0.208584	-0.168979	-0.134785	-0.0963477	-0.062289	-0.031116	-0.00915756	0.0023459	0.00465161	0.00911558
	-0.516969	-0.516971	-0.513913	-0.507662	-0.50422	-0.500939	-0.49794	-0.494831	-0.493301	-0.492152	-0.488484	-0.48369	-0.477084	-0.461929	-0.443195	-0.427627	-0.415275	-0.406669	-0.401838	-0.397776	-0.390886	-0.38352	-0.38162	-0.380317	-0.377294	-0.374923	-0.367507	-0.349993	-0.333185	-0.319655	-0.302972	-0.292932	-0.289569	-0.288481	-0.291478	-0.299022	-0.296916	-0.289179	-0.278776	-0.267921	-0.26025	-0.263365	-0.264175	-0.263509	-0.261288	-0.264857	-0.269809	-0.274716	-0.274399
	-0.522568	-0.505842	-0.491273	-0.483093	-0.481465	-0.487645	-0.497837	-0.506829	-0.511696	-0.50714	-0.49904	-0.490344	-0.480856	-0.475771	-0.470833	-0.466825	-0.459943	-0.453603	-0.445938	-0.437017	-0.433708	-0.431883	-0.426592	-0.417519	-0.400128	-0.378872	-0.355486	-0.338368	-0.329016	-0.324267	-0.324149	-0.328859	-0.332338	-0.336613	-0.342727	-0.348307	-0.358833	-0.373368	-0.386502	-0.396821	-0.404668	-0.410053	-0.414961	-0.424499	-0.434896	-0.445508	-0.455621	-0.461838	-0.465325
	-0.524689	-0.513529	-0.503594	-0.497406	-0.493964	-0.494916	-0.4979	-0.501064	-0.500176	-0.497176	-0.489215	-0.481353	-0.47478	-0.468917	-0.466534	-0.463629	-0.458583	-0.4538	-0.446106	-0.438388	-0.431699	-0.425293	-0.416706	-0.406578	-0.394882	-0.381992	-0.366767	-0.352885	-0.339638	-0.32932	-0.320692	-0.316906	-0.318897	-0.322216	-0.327737	-0.332238	-0.33679	-0.342314	-0.34769	-0.356535	-0.365979	-0.375402	-0.384537	-0.392056	-0.400707	-0.410567	-0.421314	-0.43343	-0.440037
	-0.498121	-0.493489	-0.487949	-0.484069	-0.481707	-0.479889	-0.478985	-0.478402	-0.475876	-0.475936	-0.473958	-0.469878	-0.465703	-0.459205	-0.452399	-0.44634	-0.440828	-0.434588	-0.428233	-0.420358	-0.409438	-0.39769	-0.386027	-0.373921	-0.364347	-0.356565	-0.348215	-0.34194	-0.334445	-0.327715	-0.319107	-0.310445	-0.307227	-0.30527	-0.30641	-0.311857	-0.315877	-0.322143	-0.329796	-0.334504	-0.340075	-0.346446	-0.35109	-0.355233	-0.358992	-0.361153	-0.365485	-0.368409	-0.36847
	-0.425448	-0.422766	-0.4196	-0.415295	-0.415377	-0.416524	-0.418819	-0.421113	-0.423128	-0.425003	-0.426578	-0.426898	-0.41906	-0.407536	-0.394948	-0.381835	-0.37427	-0.371414	-0.371166	-0.371326	-0.371615	-0.371285	-0.368436	-0.362523	-0.356259	-0.347617	-0.336641	-0.328361	-0.322746	-0.321594	-0.322828	-0.327382	-0.331554	-0.337288	-0.342326	-0.344414	-0.346963	-0.347628	-0.347891	-0.349232	-0.351282	-0.355955	-0.360392	-0.365886	-0.372327	-0.378215	-0.38517	-0.390858	-0.390746
	-0.403666	-0.394266	-0.381603	-0.371021	-0.365688	-0.362353	-0.364511	-0.367644	-0.368061	-0.366727	-0.361838	-0.35583	-0.348304	-0.338222	-0.327563	-0.31527	-0.304269	-0.297676	-0.293652	-0.291971	-0.29365	-0.295187	-0.29405	-0.289847	-0.280181	-0.265271	-0.248742	-0.23049	-0.215912	-0.208574	-0.204921	-0.205041	-0.209385	-0.213868	-0.218199	-0.223834	-0.228973	-0.235248	-0.242234	-0.246612	-0.249489	-0.256438	-0.264763	-0.275857	-0.290808	-0.304035	-0.316772	-0.324679	-0.327875
	-0.493905	-0.489045	-0.484447	-0.482553	-0.481639	-0.484542	-0.491702	-0.495657	-0.49905	-0.500515	-0.499621	-0.498902	-0.496275	-0.489396	-0.479996	-0.468117	-0.457581	-0.451693	-0.44632	-0.441983	-0.432076	-0.416077	-0.399299	-0.379644	-0.363067	-0.351118	-0.336573	-0.322647	-0.310463	-0.300723	-0.294213	-0.29634	-0.299853	-0.305498	-0.311468	-0.31349	-0.316925	-0.317598	-0.316336	-0.313111	-0.308445	-0.306903	-0.310128	-0.315669	-0.325367	-0.33371	-0.340025	-0.345792	-0.345849
	-0.442814	-0.43498	-0.426256	-0.423887	-0.424579	-0.430214	-0.438509	-0.442395	-0.443204	-0.441459	-0.43721	-0.434823	-0.43457	-0.434469	-0.432768	-0.427899	-0.418553	-0.407022	-0.398997	-0.392101	-0.385903	-0.381297	-0.374823	-0.365544	-0.353277	-0.337558	-0.320473	-0.304461	-0.293719	-0.290628	-0.292065	-0.29663	-0.300627	-0.301004	-0.296349	-0.289464	-0.284091	-0.281099	-0.283736	-0.287415	-0.293118	-0.297745	-0.301348	-0.305381	-0.308563	-0.311618	-0.315232	-0.31848	-0.320069
	-0.423259	-0.419347	-0.417773	-0.417985	-0.421641	-0.425546	-0.428965	-0.430935	-0.429588	-0.426607	-0.422253	-0.415585	-0.409332	-0.400944	-0.392549	-0.387636	-0.38437	-0.383927	-0.383189	-0.381377	-0.377306	-0.370115	-0.361373	-0.350315	-0.337142	-0.32243	-0.308356	-0.296935	-0.289773	-0.289401	-0.29332	-0.295124	-0.297946	-0.300784	-0.305763	-0.311297	-0.31474	-0.31893	-0.322967	-0.327002	-0.336335	-0.348866	-0.361867	-0.373537	-0.380731	-0.386033	-0.391234	-0.396689	-0.403082
	-0.45201	-0.445692	-0.436517	-0.426119	-0.415622	-0.408219	-0.410793	-0.414699	-0.419591	-0.423023	-0.418732	-0.41206	-0.405441	-0.398197	-0.390525	-0.382942	-0.375826	-0.369945	-0.366562	-0.367317	-0.367083	-0.36521	-0.363851	-0.360075	-0.357	-0.352041	-0.342517	-0.327728	-0.311391	-0.299089	-0.293254	-0.293655	-0.297465	-0.303222	-0.311805	-0.322361	-0.334542	-0.347912	-0.357715	-0.363768	-0.369482	-0.376166	-0.383263	-0.391353	-0.396249	-0.399489	-0.402615	-0.404431	-0.404679
	-0.468029	-0.457068	-0.44358	-0.429903	-0.42151	-0.416435	-0.417504	-0.425629	-0.435346	-0.441216	-0.445014	-0.445963	-0.442276	-0.438873	-0.434466	-0.427888	-0.42262	-0.415898	-0.408922	-0.401479	-0.393987	-0.386801	-0.381042	-0.375999	-0.370926	-0.363226	-0.353063	-0.336319	-0.32035	-0.307788	-0.298849	-0.296331	-0.297599	-0.303246	-0.313	-0.323907	-0.336655	-0.34964	-0.360705	-0.370572	-0.382651	-0.395331	-0.406236	-0.417214	-0.424494	-0.428042	-0.427929	-0.423631	-0.415833
	-0.38657	-0.375032	-0.360099	-0.346155	-0.337777	-0.335258	-0.339463	-0.347886	-0.35238	-0.35081	-0.340865	-0.330483	-0.321902	-0.315552	-0.313254	-0.309482	-0.302581	-0.295948	-0.2891	-0.282082	-0.278106	-0.270621	-0.26035	-0.2502	-0.23592	-0.220281	-0.203707	-0.185758	-0.169884	-0.156385	-0.149887	-0.14573	-0.140929	-0.142399	-0.148709	-0.153034	-0.164938	-0.174524	-0.181627	-0.189134	-0.194591	-0.203099	-0.21444	-0.227296	-0.237157	-0.244773	-0.250339	-0.253475	-0.25667
	-0.378516	-0.371316	-0.361273	-0.352164	-0.346298	-0.344953	-0.347028	-0.349609	-0.351302	-0.349729	-0.348654	-0.34595	-0.341413	-0.334903	-0.327086	-0.319595	-0.312622	-0.306368	-0.302748	-0.299798	-0.296601	-0.294375	-0.287284	-0.278704	-0.269294	-0.256666	-0.244689	-0.231615	-0.218916	-0.207643	-0.200124	-0.192036	-0.18526	-0.183245	-0.189302	-0.198982	-0.205606	-0.207778	-0.207553	-0.204085	-0.199921	-0.199483	-0.19906	-0.20228	-0.20777	-0.213648	-0.221953	-0.226542	-0.229962
	-0.444613	-0.433834	-0.426829	-0.419018	-0.408795	-0.402184	-0.399843	-0.401996	-0.407668	-0.411408	-0.414868	-0.414637	-0.41293	-0.412657	-0.410151	-0.406047	-0.403126	-0.401348	-0.401259	-0.407671	-0.411421	-0.411371	-0.407167	-0.400983	-0.395813	-0.393199	-0.391964	-0.384771	-0.373809	-0.362606	-0.352365	-0.343492	-0.337236	-0.3323	-0.331323	-0.335296	-0.3407	-0.345487	-0.349317	-0.347992	-0.342945	-0.34032	-0.337763	-0.340152	-0.346625	-0.348975	-0.351189	-0.348942	-0.343648
	-0.36118	-0.347535	-0.336233	-0.326267	-0.320855	-0.321182	-0.323526	-0.329934	-0.334945	-0.338312	-0.340374	-0.339854	-0.337318	-0.329802	-0.321717	-0.308572	-0.293016	-0.281055	-0.272524	-0.267882	-0.266359	-0.263041	-0.256146	-0.247317	-0.23781	-0.227526	-0.216729	-0.203639	-0.187093	-0.174792	-0.166313	-0.159707	-0.161024	-0.167043	-0.175491	-0.186637	-0.198086	-0.206858	-0.21442	-0.222165	-0.222817	-0.222847	-0.226004	-0.231994	-0.244711	-0.256451	-0.262462	-0.262268	-0.259395
	-0.460796	-0.449737	-0.442158	-0.439931	-0.439552	-0.439149	-0.436556	-0.4352	-0.43294	-0.429027	-0.425557	-0.420878	-0.415798	-0.409674	-0.405733	-0.401647	-0.396952	-0.391943	-0.386168	-0.379754	-0.374117	-0.367704	-0.362075	-0.355727	-0.345245	-0.33356	-0.320254	-0.306365	-0.29284	-0.283939	-0.278868	-0.274489	-0.274134	-0.273134	-0.269643	-0.268665	-0.26499	-0.26177	-0.261324	-0.261896	-0.26289	-0.263154	-0.26253	-0.26023	-0.258711	-0.258754	-0.25739	-0.257064	-0.255665
	-0.442093	-0.427798	-0.418373	-0.418051	-0.419205	-0.424253	-0.426214	-0.429025	-0.432757	-0.431211	-0.433483	-0.435383	-0.432285	-0.430176	-0.420348	-0.408072	-0.399635	-0.391478	-0.38522	-0.38115	-0.375895	-0.367263	-0.36124	-0.352915	-0.33792	-0.323545	-0.304877	-0.286743	-0.269934	-0.255231	-0.245842	-0.238316	-0.233737	-0.228879	-0.222945	-0.224258	-0.224589	-0.227561	-0.232658	-0.231173	-0.228803	-0.228735	-0.229944	-0.232591	-0.236564	-0.239315	-0.235232	-0.227994	-0.216828
	-0.446886	-0.442167	-0.440089	-0.435853	-0.430743	-0.42982	-0.429838	-0.430795	-0.433049	-0.43144	-0.427096	-0.422621	-0.413744	-0.403693	-0.395589	-0.386493	-0.380198	-0.378337	-0.377176	-0.378356	-0.379284	-0.378799	-0.377648	-0.372212	-0.365274	-0.355331	-0.342301	-0.328614	-0.317282	-0.306732	-0.299143	-0.298655	-0.294977	-0.292045	-0.289671	-0.28172	-0.273617	-0.266139	-0.254511	-0.247024	-0.239626	-0.232863	-0.231344	-0.23065	-0.231039	-0.2332	-0.234536	-0.23516	-0.234597
	-0.480088	-0.46639	-0.45429	-0.448787	-0.450369	-0.453276	-0.455511	-0.458666	-0.457696	-0.453834	-0.449478	-0.442859	-0.435011	-0.430255	-0.426872	-0.422765	-0.419722	-0.414017	-0.406015	-0.402187	-0.398759	-0.39791	-0.399296	-0.397638	-0.39184	-0.380843	-0.365995	-0.348161	-0.330018	-0.313825	-0.30354	-0.300356	-0.29974	-0.303413	-0.302834	-0.295873	-0.287217	-0.276972	-0.27103	-0.270079	-0.268226	-0.266802	-0.262679	-0.258961	-0.257683	-0.256568	-0.256948	-0.256968	-0.250368
	-0.478273	-0.47013	-0.460245	-0.453264	-0.448275	-0.441342	-0.437022	-0.435112	-0.43324	-0.433757	-0.433748	-0.432033	-0.429085	-0.424052	-0.419054	-0.410195	-0.400709	-0.391291	-0.377762	-0.365092	-0.355531	-0.348866	-0.346184	-0.34723	-0.345375	-0.34025	-0.333325	-0.321211	-0.305857	-0.290672	-0.277318	-0.265547	-0.262167	-0.259496	-0.251925	-0.243619	-0.229186	-0.213524	-0.20294	-0.199943	-0.202781	-0.206033	-0.207443	-0.204077	-0.194111	-0.18467	-0.175987	-0.167873	-0.15996
	-0.647854	-0.634691	-0.621984	-0.611129	-0.608575	-0.609676	-0.610702	-0.612155	-0.608812	-0.601948	-0.594803	-0.589159	-0.582915	-0.578534	-0.576598	-0.574369	-0.573309	-0.572685	-0.568386	-0.560488	-0.554474	-0.548232	-0.543196	-0.541635	-0.535961	-0.527214	-0.518313	-0.505145	-0.490701	-0.479052	-0.46603	-0.4532	-0.442804	-0.430286	-0.417403	-0.404176	-0.392569	-0.380574	-0.368372	-0.358791	-0.349997	-0.340774	-0.329796	-0.31731	-0.299629	-0.283298	-0.270731	-0.260483	-0.254568
	-0.64247	-0.638168	-0.631732	-0.625098	-0.621759	-0.616538	-0.613735	-0.619092	-0.626902	-0.634361	-0.640891	-0.641219	-0.636165	-0.631252	-0.625827	-0.62145	-0.619842	-0.618065	-0.61527	-0.614248	-0.611255	-0.608188	-0.607722	-0.606669	-0.606036	-0.605605	-0.604858	-0.602893	-0.601168	-0.599616	-0.597276	-0.594958	-0.593356	-0.594855	-0.596866	-0.599099	-0.604027	-0.607767	-0.610784	-0.612974	-0.615088	-0.616748	-0.617322	-0.616893	-0.61419	-0.607042	-0.600715	-0.59435	-0.587002
	-0.5994	-0.601676	-0.604253	-0.609408	-0.613007	-0.617665	-0.623603	-0.63121	-0.639697	-0.647915	-0.652645	-0.658109	-0.662166	-0.664449	-0.667419	-0.665181	-0.660026	-0.656951	-0.653509	-0.654083	-0.659793	-0.661677	-0.661556	-0.660952	-0.653225	-0.645698	-0.638971	-0.630669	-0.623221	-0.617839	-0.61217	-0.608747	-0.605876	-0.602855	-0.601351	-0.598979	-0.596352	-0.59532	-0.592566	-0.586245	-0.583632	-0.575434	-0.56546	-0.559662	-0.548706	-0.543755	-0.543855	-0.541742	-0.539268
	-0.617219	-0.613867	-0.610195	-0.606405	-0.60464	-0.607194	-0.612728	-0.622483	-0.633246	-0.640906	-0.647922	-0.651393	-0.652872	-0.648756	-0.639958	-0.631721	-0.62633	-0.62513	-0.627298	-0.63096	-0.63231	-0.62711	-0.617213	-0.604415	-0.587853	-0.572185	-0.558344	-0.544595	-0.529319	-0.519203	-0.513198	-0.513365	-0.517182	-0.519872	-0.520053	-0.517382	-0.515059	-0.513344	-0.5133	-0.513173	-0.511699	-0.509714	-0.507672	-0.502927	-0.498015	-0.494328	-0.487035	-0.477912	-0.466929
	-0.645866	-0.64292	-0.640289	-0.638024	-0.637981	-0.639845	-0.643566	-0.648943	-0.661913	-0.67405	-0.684472	-0.692506	-0.689869	-0.685301	-0.678996	-0.672852	-0.672126	-0.6688	-0.663997	-0.661602	-0.658115	-0.65863	-0.660335	-0.658466	-0.655246	-0.645425	-0.633298	-0.620506	-0.604801	-0.585884	-0.568581	-0.552425	-0.540187	-0.538392	-0.540273	-0.545325	-0.550065	-0.547829	-0.541725	-0.53436	-0.524542	-0.515911	-0.506405	-0.495286	-0.487794	-0.487338	-0.489354	-0.492752	-0.49327
	-0.687823	-0.68891	-0.692381	-0.696519	-0.701613	-0.706966	-0.713593	-0.722262	-0.729811	-0.733911	-0.735343	-0.734346	-0.730139	-0.725267	-0.718982	-0.712213	-0.709283	-0.70913	-0.709702	-0.710441	-0.70993	-0.705293	-0.701068	-0.695601	-0.688585	-0.678136	-0.665391	-0.651716	-0.636292	-0.620486	-0.60814	-0.599326	-0.592715	-0.589629	-0.591367	-0.59181	-0.590223	-0.587249	-0.574274	-0.557529	-0.538985	-0.523981	-0.513783	-0.502252	-0.492547	-0.48337	-0.476437	-0.472135	-0.46464
	-0.666155	-0.666178	-0.669708	-0.673842	-0.676766	-0.685061	-0.694359	-0.703898	-0.712795	-0.71779	-0.719432	-0.720371	-0.720716	-0.723208	-0.724631	-0.72569	-0.726176	-0.727859	-0.73143	-0.734128	-0.739202	-0.742222	-0.741939	-0.741936	-0.740332	-0.735383	-0.727762	-0.719344	-0.709155	-0.699092	-0.693556	-0.690304	-0.689765	-0.689745	-0.688117	-0.683616	-0.677276	-0.669507	-0.661408	-0.652305	-0.644798	-0.637742	-0.63128	-0.626818	-0.620362	-0.613408	-0.60729	-0.599477	-0.592552
	-0.716688	-0.719101	-0.723843	-0.729139	-0.734487	-0.739101	-0.744598	-0.751336	-0.755494	-0.756511	-0.754958	-0.750323	-0.744855	-0.742688	-0.739935	-0.73664	-0.735743	-0.735564	-0.733078	-0.729978	-0.726244	-0.717231	-0.709094	-0.70265	-0.696249	-0.689287	-0.678607	-0.665046	-0.649413	-0.632964	-0.617372	-0.603149	-0.591561	-0.581234	-0.571547	-0.561485	-0.552588	-0.54221	-0.531264	-0.522059	-0.512616	-0.502818	-0.496643	-0.489389	-0.483135	-0.47916	-0.479801	-0.482544	-0.483609
	-0.703716	-0.702555	-0.705449	-0.709505	-0.713414	-0.716157	-0.719248	-0.723105	-0.726621	-0.732225	-0.735885	-0.737317	-0.738329	-0.738537	-0.735501	-0.731259	-0.727657	-0.722228	-0.720131	-0.720797	-0.720884	-0.721202	-0.719539	-0.712722	-0.705263	-0.698794	-0.689812	-0.682845	-0.676466	-0.666808	-0.656873	-0.647349	-0.639664	-0.633563	-0.626746	-0.620256	-0.613537	-0.60672	-0.60229	-0.595781	-0.587038	-0.575193	-0.560604	-0.546293	-0.536684	-0.530577	-0.5286	-0.526572	-0.519451
	-0.686151	-0.691314	-0.691296	-0.688958	-0.685286	-0.684277	-0.68994	-0.702103	-0.715734	-0.72954	-0.741415	-0.748504	-0.752408	-0.752078	-0.747674	-0.742027	-0.737605	-0.732736	-0.732589	-0.73317	-0.731856	-0.730993	-0.729934	-0.723332	-0.717472	-0.712582	-0.702503	-0.692355	-0.682126	-0.671621	-0.662094	-0.657109	-0.652297	-0.648384	-0.647085	-0.642679	-0.639002	-0.632426	-0.62578	-0.616769	-0.607688	-0.599516	-0.587898	-0.574433	-0.559447	-0.544572	-0.532217	-0.523681	-0.514287
	-0.744922	-0.751924	-0.751581	-0.750715	-0.74972	-0.748847	-0.750817	-0.7534	-0.755341	-0.75726	-0.759153	-0.761703	-0.765804	-0.768822	-0.771156	-0.770566	-0.768309	-0.764816	-0.762678	-0.761065	-0.758989	-0.758639	-0.757121	-0.755403	-0.752783	-0.749633	-0.741611	-0.729173	-0.71819	-0.707399	-0.699527	-0.696337	-0.690997	-0.683647	-0.67726	-0.670278	-0.662667	-0.656553	-0.652029	-0.642536	-0.633248	-0.622163	-0.603969	-0.58246	-0.557535	-0.535933	-0.519216	-0.506179	-0.493279
	-0.780055	-0.785516	-0.789084	-0.791348	-0.79448	-0.797422	-0.802841	-0.811049	-0.819657	-0.826547	-0.828885	-0.826806	-0.82364	-0.820142	-0.819803	-0.821772	-0.823689	-0.827543	-0.827395	-0.823137	-0.817486	-0.810757	-0.799929	-0.790238	-0.780085	-0.768952	-0.758812	-0.747578	-0.735076	-0.722041	-0.70786	-0.6971	-0.688887	-0.680902	-0.673884	-0.664005	-0.649222	-0.633232	-0.615733	-0.592641	-0.567884	-0.541691	-0.515365	-0.49131	-0.468754	-0.447154	-0.426898	-0.407658	-0.387071
	-0.752035	-0.756039	-0.756746	-0.754315	-0.753829	-0.754962	-0.758853	-0.764345	-0.769331	-0.771926	-0.775227	-0.777624	-0.777981	-0.77726	-0.771624	-0.764781	-0.760004	-0.757505	-0.754523	-0.749783	-0.741822	-0.733	-0.722852	-0.713417	-0.702444	-0.688958	-0.67446	-0.656929	-0.640948	-0.624915	-0.610606	-0.597666	-0.581425	-0.566605	-0.551485	-0.536856	-0.523913	-0.508338	-0.493025	-0.476705	-0.462808	-0.451628	-0.441123	-0.432801	-0.417966	-0.402332	-0.384628	-0.36474	-0.352597
	-0.740032	-0.742368	-0.747659	-0.747994	-0.750412	-0.751944	-0.752039	-0.755288	-0.75691	-0.757959	-0.760157	-0.762141	-0.763747	-0.766168	-0.765632	-0.764287	-0.765794	-0.766021	-0.768092	-0.771112	-0.772421	-0.774572	-0.773292	-0.763612	-0.750416	-0.733283	-0.71762	-0.706705	-0.695862	-0.688238	-0.680454	-0.670437	-0.662692	-0.648968	-0.633473	-0.618798	-0.598894	-0.581996	-0.565893	-0.54547	-0.52824	-0.515039	-0.501526	-0.491954	-0.477259	-0.458077	-0.437309	-0.415993	-0.399286
	-0.738065	-0.737154	-0.732541	-0.726029	-0.718712	-0.713462	-0.714854	-0.71981	-0.725576	-0.727977	-0.726696	-0.716712	-0.705772	-0.695577	-0.68899	-0.688264	-0.690593	-0.692624	-0.697845	-0.703091	-0.708576	-0.714537	-0.718915	-0.718128	-0.716197	-0.710666	-0.705145	-0.698185	-0.691438	-0.685153	-0.677453	-0.668786	-0.663267	-0.659233	-0.653714	-0.649727	-0.645469	-0.638295	-0.628824	-0.618427	-0.608993	-0.603222	-0.601463	-0.604612	-0.611258	-0.616854	-0.618116	-0.615686	-0.607836
	-0.673255	-0.675863	-0.677666	-0.681438	-0.68226	-0.681835	-0.684075	-0.687751	-0.692159	-0.696377	-0.699032	-0.695695	-0.692686	-0.68861	-0.685867	-0.687372	-0.689773	-0.690709	-0.693004	-0.697002	-0.698456	-0.701679	-0.702483	-0.699979	-0.696441	-0.691288	-0.683726	-0.674728	-0.665032	-0.656337	-0.648078	-0.63978	-0.632541	-0.625373	-0.61238	-0.599974	-0.586762	-0.570845	-0.556589	-0.543542	-0.529013	-0.517693	-0.506821	-0.495255	-0.485592	-0.476428	-0.463633	-0.449155	-0.430652
	-0.666558	-0.668606	-0.667733	-0.66489	-0.664259	-0.662802	-0.663454	-0.672535	-0.682998	-0.693343	-0.703676	-0.708763	-0.704788	-0.700833	-0.693472	-0.68683	-0.686459	-0.689241	-0.692845	-0.700849	-0.708551	-0.711514	-0.713626	-0.711949	-0.707532	-0.702087	-0.694007	-0.684716	-0.674716	-0.666738	-0.657257	-0.647432	-0.637641	-0.631468	-0.621769	-0.614346	-0.608963	-0.601391	-0.591713	-0.582039	-0.569873	-0.555416	-0.547159	-0.542325	-0.545541	-0.554105	-0.564821	-0.574494	-0.579932
	-0.668326	-0.666314	-0.660654	-0.654251	-0.647652	-0.643952	-0.644661	-0.651281	-0.662411	-0.674546	-0.68218	-0.684864	-0.680455	-0.674387	-0.665875	-0.658142	-0.655053	-0.655008	-0.656014	-0.661072	-0.666567	-0.670415	-0.672956	-0.670103	-0.663327	-0.654905	-0.644832	-0.63515	-0.628864	-0.621824	-0.615412	-0.611631	-0.607248	-0.602315	-0.59922	-0.593229	-0.585056	-0.576309	-0.565391	-0.554073	-0.54683	-0.539461	-0.534214	-0.534974	-0.536823	-0.541532	-0.546498	-0.549283	-0.547241
	-0.660986	-0.654914	-0.651324	-0.654167	-0.65929	-0.6657	-0.673439	-0.680608	-0.68906	-0.698948	-0.706708	-0.712419	-0.715611	-0.718044	-0.721257	-0.724349	-0.729588	-0.730799	-0.729723	-0.728047	-0.726696	-0.724014	-0.724604	-0.722937	-0.717147	-0.710188	-0.700922	-0.690371	-0.680968	-0.673571	-0.666102	-0.661031	-0.654907	-0.646966	-0.636508	-0.624577	-0.613225	-0.601924	-0.594408	-0.587603	-0.576676	-0.563085	-0.549162	-0.537067	-0.528347	-0.52617	-0.523643	-0.52101	-0.512333
	-0.690329	-0.689516	-0.68818	-0.692605	-0.696755	-0.702925	-0.711503	-0.719891	-0.723451	-0.726898	-0.728554	-0.728317	-0.728978	-0.732793	-0.737536	-0.742809	-0.750328	-0.755817	-0.757936	-0.75907	-0.758716	-0.75779	-0.7558	-0.753379	-0.749458	-0.742621	-0.735214	-0.727346	-0.720391	-0.716332	-0.712974	-0.706677	-0.698562	-0.687075	-0.670888	-0.652604	-0.636828	-0.619458	-0.606054	-0.593947	-0.578875	-0.56146	-0.542679	-0.523912	-0.508702	-0.499668	-0.495283	-0.490811	-0.484212
	-0.677927	-0.680292	-0.680286	-0.683544	-0.688161	-0.695366	-0.70143	-0.707062	-0.711158	-0.713006	-0.714095	-0.715402	-0.715578	-0.714556	-0.714442	-0.713994	-0.714883	-0.717881	-0.72083	-0.72295	-0.723992	-0.722405	-0.718737	-0.713422	-0.708237	-0.70184	-0.695251	-0.691232	-0.687341	-0.682223	-0.676914	-0.671089	-0.662202	-0.65225	-0.641763	-0.629621	-0.615949	-0.60298	-0.589399	-0.577461	-0.568057	-0.554409	-0.537361	-0.520548	-0.503962	-0.487527	-0.484229	-0.483829	-0.484736
	-0.653143	-0.651172	-0.651342	-0.653299	-0.655187	-0.657318	-0.659218	-0.659795	-0.660064	-0.663482	-0.667375	-0.674374	-0.680645	-0.687043	-0.689148	-0.688962	-0.68641	-0.683716	-0.680114	-0.681214	-0.684354	-0.687271	-0.688801	-0.688962	-0.687129	-0.682827	-0.681479	-0.682319	-0.68024	-0.676752	-0.670187	-0.661399	-0.651897	-0.640569	-0.630452	-0.620663	-0.605993	-0.585363	-0.56505	-0.542247	-0.514553	-0.490593	-0.467871	-0.445864	-0.432276	-0.420966	-0.411456	-0.405235	-0.396951
	-0.73309	-0.731494	-0.728995	-0.727623	-0.726653	-0.727654	-0.729426	-0.72925	-0.728531	-0.728592	-0.730173	-0.733219	-0.734824	-0.736408	-0.735545	-0.732553	-0.730574	-0.732993	-0.737452	-0.745566	-0.754041	-0.758888	-0.760272	-0.758619	-0.754669	-0.749986	-0.746433	-0.742874	-0.734483	-0.724469	-0.713549	-0.701561	-0.689479	-0.678323	-0.668391	-0.653112	-0.632209	-0.602826	-0.567654	-0.530357	-0.494701	-0.463961	-0.426147	-0.385981	-0.347783	-0.308485	-0.271418	-0.244095	-0.217498
	-0.765454	-0.768586	-0.769219	-0.771338	-0.774771	-0.777116	-0.778154	-0.778673	-0.776343	-0.774553	-0.77172	-0.768359	-0.765477	-0.760903	-0.75701	-0.753104	-0.750176	-0.74921	-0.74813	-0.746103	-0.743204	-0.737867	-0.733493	-0.729428	-0.726867	-0.72492	-0.722619	-0.72001	-0.714397	-0.707219	-0.697722	-0.687538	-0.674918	-0.662531	-0.648224	-0.633207	-0.616383	-0.597583	-0.581289	-0.567829	-0.553249	-0.536491	-0.51959	-0.497876	-0.476187	-0.460144	-0.445623	-0.431697	-0.417594
	-0.659857	-0.662478	-0.663712	-0.665979	-0.669716	-0.673883	-0.681112	-0.69082	-0.698522	-0.706003	-0.704374	-0.696801	-0.687379	-0.677654	-0.671678	-0.673571	-0.677287	-0.681813	-0.68582	-0.686743	-0.68288	-0.675151	-0.667449	-0.657939	-0.651323	-0.646366	-0.640497	-0.63243	-0.620229	-0.606453	-0.593814	-0.582172	-0.578669	-0.574211	-0.565939	-0.555002	-0.540831	-0.525602	-0.514765	-0.510793	-0.507038	-0.508078	-0.511842	-0.510456	-0.509626	-0.509743	-0.502685	-0.490917	-0.473094
	-0.705696	-0.708307	-0.709874	-0.709291	-0.705239	-0.701155	-0.69878	-0.698296	-0.700234	-0.702592	-0.703361	-0.701099	-0.69866	-0.695449	-0.692907	-0.691017	-0.688607	-0.686335	-0.684079	-0.681953	-0.679764	-0.677767	-0.676267	-0.6717	-0.661032	-0.651816	-0.641057	-0.630148	-0.623917	-0.615522	-0.606309	-0.596988	-0.588982	-0.581569	-0.574129	-0.56424	-0.552211	-0.538635	-0.523083	-0.512219	-0.501954	-0.500532	-0.502857	-0.503182	-0.501056	-0.495427	-0.483429	-0.468475	-0.452994
	-0.702371	-0.694792	-0.68781	-0.681216	-0.678286	-0.675391	-0.674857	-0.674551	-0.671247	-0.665676	-0.658332	-0.647986	-0.640417	-0.638971	-0.638092	-0.641096	-0.644279	-0.638078	-0.630883	-0.622499	-0.615093	-0.610651	-0.609101	-0.605189	-0.593179	-0.580162	-0.566421	-0.55298	-0.543548	-0.535119	-0.523584	-0.51005	-0.496442	-0.481459	-0.464732	-0.446123	-0.426591	-0.409493	-0.393035	-0.384	-0.37694	-0.377984	-0.382099	-0.386813	-0.391319	-0.394534	-0.394683	-0.392541	-0.381043
	-0.744205	-0.73898	-0.737677	-0.737718	-0.739653	-0.741466	-0.739932	-0.735344	-0.72958	-0.723374	-0.717664	-0.714502	-0.711627	-0.709317	-0.707041	-0.703846	-0.700603	-0.69545	-0.689638	-0.68617	-0.685184	-0.684246	-0.683554	-0.679314	-0.666098	-0.650357	-0.632239	-0.614475	-0.605007	-0.598908	-0.591633	-0.581534	-0.567531	-0.546641	-0.525132	-0.505557	-0.485886	-0.467389	-0.449658	-0.437484	-0.426155	-0.42685	-0.431527	-0.434971	-0.438182	-0.437106	-0.430292	-0.420359	-0.404881
	-0.705247	-0.706093	-0.702346	-0.697634	-0.694055	-0.690988	-0.69294	-0.6995	-0.705616	-0.712951	-0.718202	-0.715076	-0.710999	-0.703325	-0.694477	-0.688437	-0.684573	-0.681274	-0.678538	-0.677401	-0.678001	-0.678583	-0.677715	-0.67682	-0.665586	-0.653138	-0.640666	-0.627226	-0.616672	-0.607103	-0.596391	-0.582791	-0.569928	-0.560416	-0.552145	-0.546933	-0.541949	-0.52564	-0.504052	-0.484855	-0.466322	-0.453725	-0.447277	-0.437644	-0.421196	-0.404211	-0.382219	-0.360683	-0.344293
	-0.70523	-0.712485	-0.714044	-0.715195	-0.709835	-0.701255	-0.695476	-0.691892	-0.689458	-0.691244	-0.692533	-0.691203	-0.69136	-0.689498	-0.688365	-0.682639	-0.674724	-0.667027	-0.659076	-0.655151	-0.658369	-0.659712	-0.654697	-0.648716	-0.629548	-0.610163	-0.598509	-0.587607	-0.581275	-0.576154	-0.566924	-0.55232	-0.53687	-0.521711	-0.505548	-0.488593	-0.472202	-0.452544	-0.430476	-0.411173	-0.393242	-0.377086	-0.363986	-0.349163	-0.330561	-0.31127	-0.288633	-0.262706	-0.235924
	-0.682248	-0.685434	-0.687732	-0.689192	-0.68952	-0.690724	-0.690374	-0.687595	-0.685521	-0.681926	-0.678557	-0.676025	-0.675041	-0.674273	-0.674992	-0.678107	-0.679849	-0.681153	-0.678987	-0.674847	-0.66862	-0.661249	-0.654963	-0.649639	-0.640884	-0.632132	-0.622716	-0.612022	-0.601686	-0.592829	-0.582923	-0.573138	-0.562833	-0.546008	-0.529608	-0.513108	-0.494544	-0.47507	-0.456549	-0.436633	-0.421522	-0.415016	-0.417795	-0.422233	-0.423837	-0.42368	-0.410857	-0.394153	-0.37442
	-0.712561	-0.713065	-0.715975	-0.720443	-0.725958	-0.732317	-0.737419	-0.733357	-0.729518	-0.722088	-0.71401	-0.712741	-0.712115	-0.712548	-0.714325	-0.712042	-0.704782	-0.697623	-0.688694	-0.679762	-0.674622	-0.667742	-0.659006	-0.649328	-0.635461	-0.621532	-0.605136	-0.586769	-0.569384	-0.554418	-0.539328	-0.522903	-0.504472	-0.484941	-0.463028	-0.441102	-0.420564	-0.401555	-0.384947	-0.372124	-0.373793	-0.376246	-0.378872	-0.383916	-0.377384	-0.36585	-0.35377	-0.32983	-0.308067
	-0.696371	-0.691518	-0.687083	-0.687946	-0.689963	-0.69674	-0.704198	-0.700669	-0.695642	-0.687224	-0.676574	-0.673464	-0.673838	-0.674313	-0.673428	-0.667835	-0.651391	-0.634673	-0.616877	-0.600487	-0.590995	-0.582491	-0.573497	-0.561534	-0.547258	-0.528145	-0.506603	-0.483176	-0.458281	-0.433939	-0.409419	-0.389676	-0.368536	-0.356312	-0.340562	-0.321951	-0.304106	-0.286786	-0.279311	-0.276474	-0.281583	-0.287381	-0.277066	-0.257747	-0.237918	-0.214254	-0.200665	-0.199856	-0.198199
	-0.693036	-0.698692	-0.701132	-0.699158	-0.699107	-0.698024	-0.698821	-0.707055	-0.714069	-0.72234	-0.728979	-0.730434	-0.726533	-0.722149	-0.719061	-0.715014	-0.713205	-0.708689	-0.702169	-0.694017	-0.678639	-0.65704	-0.6326	-0.608563	-0.586109	-0.564304	-0.542692	-0.516329	-0.486606	-0.455706	-0.425884	-0.400158	-0.373546	-0.3506	-0.32696	-0.301515	-0.274809	-0.249908	-0.23119	-0.21637	-0.216715	-0.220236	-0.219031	-0.209436	-0.196439	-0.17711	-0.156744	-0.143869	-0.128028
	-0.659391	-0.666346	-0.673831	-0.682555	-0.691625	-0.69511	-0.697189	-0.696975	-0.694624	-0.693765	-0.694683	-0.696586	-0.699962	-0.702754	-0.706023	-0.709297	-0.710722	-0.712002	-0.711543	-0.709044	-0.700124	-0.685788	-0.672579	-0.66047	-0.647614	-0.631048	-0.613093	-0.590517	-0.567924	-0.544088	-0.522281	-0.493423	-0.459656	-0.426379	-0.387958	-0.352671	-0.328184	-0.303974	-0.2895	-0.282402	-0.281763	-0.285382	-0.294411	-0.297401	-0.295544	-0.287249	-0.272697	-0.244866	-0.215953
	-0.672064	-0.675448	-0.676974	-0.676042	-0.676426	-0.677869	-0.684294	-0.688827	-0.688901	-0.688076	-0.682031	-0.678352	-0.682582	-0.688446	-0.700451	-0.713814	-0.716276	-0.714511	-0.706028	-0.690507	-0.674945	-0.663063	-0.651203	-0.637025	-0.623133	-0.601889	-0.57668	-0.549078	-0.520717	-0.481623	-0.441765	-0.406545	-0.377304	-0.353328	-0.333002	-0.310055	-0.285903	-0.262632	-0.248628	-0.239778	-0.239344	-0.245217	-0.244787	-0.237999	-0.228476	-0.211019	-0.19031	-0.176817	-0.16207
	-0.64636	-0.650995	-0.651577	-0.651155	-0.655666	-0.659954	-0.665784	-0.670992	-0.672117	-0.671635	-0.665628	-0.659894	-0.651641	-0.642834	-0.641343	-0.643878	-0.646206	-0.648628	-0.648631	-0.641842	-0.634497	-0.628451	-0.621764	-0.611741	-0.603266	-0.587604	-0.569459	-0.552108	-0.536136	-0.524256	-0.514754	-0.504253	-0.491418	-0.476383	-0.463173	-0.45335	-0.445383	-0.439112	-0.432897	-0.421058	-0.406965	-0.392469	-0.375968	-0.357008	-0.336817	-0.327282	-0.314574	-0.307257	-0.301328
	-0.738976	-0.739736	-0.73905	-0.739306	-0.740037	-0.739881	-0.741336	-0.742235	-0.742375	-0.740141	-0.735131	-0.728027	-0.719147	-0.710676	-0.701582	-0.692582	-0.683681	-0.675933	-0.667764	-0.660639	-0.653807	-0.647326	-0.640776	-0.634527	-0.626798	-0.618483	-0.610519	-0.60249	-0.600164	-0.601215	-0.606	-0.610808	-0.615527	-0.615517	-0.615747	-0.614192	-0.611829	-0.609475	-0.605512	-0.596177	-0.586169	-0.578201	-0.570429	-0.567787	-0.5684	-0.569143	-0.568619	-0.568021	-0.563959
	-0.765932	-0.759961	-0.753576	-0.746719	-0.739032	-0.731803	-0.727124	-0.722793	-0.719462	-0.716124	-0.711442	-0.704395	-0.694985	-0.683908	-0.671366	-0.659178	-0.646988	-0.638552	-0.62974	-0.625078	-0.623309	-0.621486	-0.619932	-0.617925	-0.615679	-0.612744	-0.610841	-0.609207	-0.609499	-0.607486	-0.605923	-0.605481	-0.604643	-0.605112	-0.605984	-0.60468	-0.599107	-0.59399	-0.58501	-0.576828	-0.569971	-0.56294	-0.5569	-0.558468	-0.561416	-0.568362	-0.577294	-0.584011	-0.584148
	-0.77581	-0.780209	-0.783324	-0.784035	-0.782657	-0.780557	-0.775751	-0.772959	-0.769895	-0.766084	-0.763078	-0.761482	-0.758852	-0.753675	-0.748394	-0.741687	-0.732535	-0.723443	-0.714881	-0.706615	-0.701025	-0.696728	-0.695015	-0.694372	-0.694007	-0.689916	-0.685587	-0.677895	-0.670082	-0.661016	-0.656118	-0.652277	-0.650485	-0.649985	-0.650675	-0.649518	-0.644653	-0.638838	-0.632262	-0.622198	-0.609748	-0.592204	-0.572982	-0.559705	-0.557549	-0.560924	-0.56941	-0.578375	-0.572503
	-0.732767	-0.73362	-0.733363	-0.730867	-0.728617	-0.724962	-0.720204	-0.719753	-0.719819	-0.719546	-0.719428	-0.718521	-0.714052	-0.710781	-0.708431	-0.706835	-0.705321	-0.703609	-0.69947	-0.694215	-0.689121	-0.682609	-0.676762	-0.673194	-0.669839	-0.664832	-0.660016	-0.653275	-0.646791	-0.639759	-0.637472	-0.636868	-0.634798	-0.63265	-0.630018	-0.626065	-0.622799	-0.620908	-0.618567	-0.614247	-0.604407	-0.586833	-0.563181	-0.537771	-0.521921	-0.511979	-0.509677	-0.511662	-0.511805
	-0.63294	-0.632223	-0.632176	-0.633799	-0.637044	-0.641044	-0.645114	-0.647146	-0.646792	-0.64621	-0.645579	-0.642832	-0.639633	-0.637599	-0.634007	-0.631259	-0.630347	-0.629889	-0.628291	-0.627642	-0.627178	-0.625942	-0.623148	-0.620212	-0.615609	-0.609884	-0.603956	-0.600093	-0.598025	-0.596932	-0.597601	-0.598089	-0.593321	-0.586677	-0.579151	-0.569078	-0.559783	-0.551819	-0.542988	-0.533887	-0.524635	-0.513387	-0.504353	-0.49421	-0.487188	-0.479122	-0.471275	-0.4593	-0.446782
	-0.492874	-0.491604	-0.492467	-0.497274	-0.506221	-0.511487	-0.516587	-0.517757	-0.515123	-0.510143	-0.510571	-0.509589	-0.511427	-0.513368	-0.512865	-0.507999	-0.504875	-0.500225	-0.49947	-0.500881	-0.500365	-0.498165	-0.493423	-0.483172	-0.471059	-0.456941	-0.443926	-0.431767	-0.422021	-0.411389	-0.40268	-0.393027	-0.3848	-0.372907	-0.365168	-0.356838	-0.348271	-0.336845	-0.324272	-0.310221	-0.296703	-0.283582	-0.279853	-0.288446	-0.299007	-0.30891	-0.317462	-0.313196	-0.298483
	-0.708259	-0.705868	-0.702301	-0.69722	-0.694117	-0.691791	-0.694562	-0.699696	-0.704212	-0.706854	-0.707564	-0.703464	-0.70055	-0.697349	-0.693706	-0.692083	-0.691596	-0.691268	-0.690393	-0.688325	-0.685756	-0.68526	-0.685846	-0.686427	-0.687106	-0.684792	-0.680942	-0.676548	-0.670771	-0.664057	-0.659382	-0.652652	-0.647653	-0.646007	-0.646236	-0.64599	-0.644374	-0.640435	-0.63331	-0.619681	-0.602356	-0.584964	-0.566584	-0.554572	-0.555652	-0.562686	-0.57123	-0.580538	-0.581063
	-0.659221	-0.653784	-0.649819	-0.644835	-0.641305	-0.641528	-0.64524	-0.651064	-0.657822	-0.661586	-0.662261	-0.659387	-0.656131	-0.655805	-0.655866	-0.659411	-0.663249	-0.664541	-0.664107	-0.662223	-0.657992	-0.655866	-0.655535	-0.656444	-0.657567	-0.659141	-0.658871	-0.65636	-0.651795	-0.647349	-0.642519	-0.63797	-0.635028	-0.634538	-0.632941	-0.631004	-0.62945	-0.625835	-0.619598	-0.612378	-0.602708	-0.591993	-0.582468	-0.575999	-0.575669	-0.579652	-0.585042	-0.588158	-0.586187
	-0.609214	-0.622886	-0.629119	-0.640334	-0.647994	-0.643809	-0.637776	-0.62965	-0.608701	-0.595437	-0.583858	-0.572309	-0.571264	-0.572561	-0.573305	-0.577393	-0.580156	-0.59058	-0.60209	-0.606422	-0.610852	-0.613401	-0.601482	-0.59177	-0.58327	-0.571803	-0.564014	-0.556514	-0.552179	-0.547247	-0.538639	-0.525502	-0.512106	-0.494418	-0.470955	-0.455894	-0.443586	-0.436683	-0.43269	-0.429871	-0.419005	-0.409568	-0.393747	-0.385024	-0.385429	-0.385122	-0.382714	-0.375981	-0.361763
	0.0558363	0.08492	0.119035	0.10553	0.0718059	0.0653509	0.0229719	-0.00133443	0.0455049	0.0882735	0.128161	0.162579	0.194851	0.197326	0.192561	0.205699	0.230036	0.1882	0.143444	0.0711892	-0.0165991	-0.0922395	-0.137776	-0.151691	-0.174178	-0.187413	-0.180826	-0.138476	-0.1199	-0.060907	-0.00726969	-0.0143242	-0.0346214	-0.0565013	-0.136403	-0.212214	-0.272804	-0.346869	-0.400313	-0.427315	-0.445141	-0.415959	-0.362113	-0.314241	-0.256366	-0.190286	-0.131959	-0.0899037	-0.0368218
	0.0297031	0.0175649	0.0172358	0.0130468	0.00947128	0.0283525	0.0448657	0.0497163	0.0706411	0.101725	0.120571	0.108407	0.115347	0.110578	0.0780809	0.0478393	0.0299203	0.024325	0.0213261	0.00100882	-0.00451207	-0.0330831	-0.0590472	-0.0718625	-0.0669003	-0.0543175	-0.0525688	-0.0829742	-0.129143	-0.183274	-0.228661	-0.229762	-0.214858	-0.189478	-0.191405	-0.217518	-0.264309	-0.3062	-0.309436	-0.317523	-0.32879	-0.341818	-0.350382	-0.375425	-0.361726	-0.312866	-0.256588	-0.209825	-0.137341
	-0.490675	-0.484919	-0.464343	-0.45608	-0.455089	-0.458604	-0.465899	-0.476927	-0.474231	-0.473048	-0.468051	-0.463701	-0.458786	-0.451623	-0.443228	-0.442048	-0.436867	-0.430792	-0.425258	-0.414661	-0.412368	-0.417869	-0.415799	-0.417443	-0.415385	-0.395769	-0.383871	-0.389185	-0.393675	-0.392086	-0.397418	-0.386576	-0.366247	-0.352666	-0.354724	-0.353619	-0.367333	-0.381031	-0.383883	-0.391039	-0.400019	-0.411477	-0.42605	-0.431368	-0.429946	-0.409312	-0.381279	-0.358347	-0.344319
	-0.635953	-0.633506	-0.628115	-0.623075	-0.61765	-0.611777	-0.613178	-0.620851	-0.626641	-0.632626	-0.638407	-0.636942	-0.630134	-0.623624	-0.615623	-0.607028	-0.604094	-0.597911	-0.592453	-0.586153	-0.576812	-0.565045	-0.555062	-0.544541	-0.535659	-0.52877	-0.523599	-0.518605	-0.513864	-0.506905	-0.500015	-0.489473	-0.479479	-0.469202	-0.459211	-0.449236	-0.445351	-0.441052	-0.43345	-0.426093	-0.415077	-0.398862	-0.384064	-0.374496	-0.367349	-0.373868	-0.387863	-0.404397	-0.423495
	-0.681812	-0.680681	-0.679794	-0.679412	-0.679102	-0.678858	-0.679133	-0.680955	-0.682756	-0.683986	-0.684323	-0.683039	-0.678974	-0.673944	-0.668302	-0.661897	-0.656407	-0.649176	-0.641703	-0.634659	-0.627995	-0.621349	-0.614819	-0.608103	-0.60065	-0.592375	-0.584316	-0.576483	-0.567385	-0.556642	-0.545778	-0.536022	-0.528877	-0.52397	-0.521783	-0.519194	-0.514666	-0.509315	-0.498814	-0.484957	-0.470411	-0.454848	-0.441047	-0.43589	-0.434659	-0.43799	-0.449351	-0.459321	-0.464151
	-0.676518	-0.673749	-0.670617	-0.666354	-0.661276	-0.660014	-0.659778	-0.660099	-0.662495	-0.664586	-0.662512	-0.659209	-0.654287	-0.647433	-0.640803	-0.636569	-0.631597	-0.623044	-0.611131	-0.598185	-0.585172	-0.571601	-0.563817	-0.558229	-0.551716	-0.54416	-0.538766	-0.530215	-0.520872	-0.512738	-0.504391	-0.497217	-0.492916	-0.489958	-0.489082	-0.490038	-0.488216	-0.486497	-0.481788	-0.469979	-0.456705	-0.441357	-0.424448	-0.413437	-0.41014	-0.408454	-0.414611	-0.422423	-0.42543
	-0.616154	-0.622052	-0.624669	-0.622574	-0.617263	-0.61084	-0.602391	-0.598609	-0.597362	-0.596041	-0.595566	-0.595343	-0.593212	-0.590536	-0.58664	-0.582196	-0.576201	-0.567661	-0.558693	-0.551292	-0.544637	-0.539754	-0.536207	-0.528859	-0.520007	-0.510165	-0.498131	-0.489506	-0.484205	-0.479018	-0.473439	-0.468932	-0.46143	-0.452751	-0.445245	-0.436925	-0.427601	-0.414558	-0.400592	-0.381775	-0.363025	-0.347277	-0.338519	-0.333195	-0.338779	-0.347003	-0.357229	-0.366733	-0.371674
	-0.624102	-0.62043	-0.620331	-0.618019	-0.614195	-0.611108	-0.605712	-0.600208	-0.600945	-0.602148	-0.603868	-0.605967	-0.605056	-0.59864	-0.588309	-0.57814	-0.5669	-0.557247	-0.550274	-0.546331	-0.542052	-0.538376	-0.533965	-0.525706	-0.515028	-0.503933	-0.491836	-0.478234	-0.467807	-0.458122	-0.448686	-0.441123	-0.435056	-0.428459	-0.421807	-0.412357	-0.400772	-0.384971	-0.368406	-0.34989	-0.333315	-0.317806	-0.308097	-0.301963	-0.302397	-0.306477	-0.314272	-0.322839	-0.33023
	-0.722389	-0.72116	-0.721287	-0.721724	-0.724242	-0.72867	-0.731101	-0.733908	-0.735928	-0.736515	-0.735333	-0.734334	-0.733041	-0.733999	-0.736007	-0.739161	-0.741595	-0.743383	-0.742999	-0.742966	-0.741978	-0.74251	-0.743689	-0.744311	-0.744203	-0.743485	-0.741982	-0.73645	-0.729315	-0.719758	-0.710028	-0.700338	-0.693709	-0.687949	-0.681874	-0.676217	-0.668127	-0.656913	-0.645829	-0.634743	-0.621853	-0.613388	-0.610313	-0.609958	-0.612333	-0.618829	-0.625317	-0.630734	-0.635002
	-0.761839	-0.765073	-0.762842	-0.761523	-0.760834	-0.761026	-0.764579	-0.769905	-0.774592	-0.779692	-0.783466	-0.78541	-0.787762	-0.790616	-0.794288	-0.7979	-0.799574	-0.800746	-0.801394	-0.800925	-0.803114	-0.80619	-0.809394	-0.811894	-0.813517	-0.810415	-0.808092	-0.804931	-0.801857	-0.799244	-0.797359	-0.794074	-0.790729	-0.786932	-0.782605	-0.77836	-0.774069	-0.768407	-0.762241	-0.754081	-0.745615	-0.737733	-0.733469	-0.73083	-0.73192	-0.735508	-0.739659	-0.741681	-0.741233
	-0.679921	-0.685004	-0.687665	-0.688607	-0.689191	-0.691627	-0.693089	-0.696374	-0.698445	-0.700419	-0.702838	-0.706298	-0.710118	-0.715099	-0.720051	-0.722033	-0.722333	-0.721428	-0.720841	-0.721754	-0.725298	-0.731245	-0.738426	-0.744647	-0.751729	-0.756593	-0.759497	-0.761711	-0.762054	-0.75682	-0.75077	-0.743919	-0.734644	-0.728275	-0.724254	-0.71981	-0.716658	-0.712352	-0.704348	-0.693297	-0.677732	-0.662097	-0.647794	-0.636916	-0.630924	-0.628647	-0.628352	-0.630109	-0.63296
	-0.529286	-0.532137	-0.536139	-0.543879	-0.549619	-0.553264	-0.558379	-0.565318	-0.573061	-0.585075	-0.597032	-0.608973	-0.616771	-0.623962	-0.633277	-0.639856	-0.64374	-0.646538	-0.645336	-0.641822	-0.641272	-0.643646	-0.648237	-0.656729	-0.663378	-0.66804	-0.672727	-0.6723	-0.667622	-0.66287	-0.656193	-0.64853	-0.64205	-0.632868	-0.621602	-0.60948	-0.596662	-0.588458	-0.581122	-0.568973	-0.550483	-0.533362	-0.514071	-0.502731	-0.495544	-0.495107	-0.495886	-0.49451	-0.492284
	-0.531893	-0.531477	-0.532845	-0.536103	-0.539852	-0.546147	-0.558446	-0.573008	-0.587106	-0.599518	-0.608377	-0.611683	-0.614809	-0.620773	-0.626635	-0.632175	-0.641338	-0.651036	-0.660897	-0.673745	-0.684292	-0.690436	-0.691228	-0.688453	-0.68258	-0.675151	-0.667399	-0.662228	-0.65947	-0.656027	-0.652759	-0.648141	-0.638711	-0.625457	-0.61119	-0.594185	-0.575824	-0.557847	-0.535769	-0.509615	-0.4829	-0.454384	-0.429244	-0.412993	-0.400677	-0.398709	-0.398332	-0.395613	-0.390445
	-0.614965	-0.618159	-0.620194	-0.620581	-0.622781	-0.626506	-0.633281	-0.642354	-0.650779	-0.655957	-0.658395	-0.657402	-0.654441	-0.651856	-0.649916	-0.650353	-0.655443	-0.663355	-0.672847	-0.681379	-0.687896	-0.686883	-0.68193	-0.670342	-0.659859	-0.647977	-0.637837	-0.630693	-0.625503	-0.61995	-0.618321	-0.61943	-0.615533	-0.610171	-0.600947	-0.583833	-0.560803	-0.536816	-0.510835	-0.486812	-0.468965	-0.45525	-0.4413	-0.432417	-0.421834	-0.412535	-0.407805	-0.405779	-0.397819
	-0.616411	-0.611535	-0.608732	-0.610241	-0.614522	-0.619988	-0.626289	-0.631268	-0.635105	-0.637373	-0.63812	-0.636947	-0.634731	-0.633937	-0.629537	-0.626148	-0.624003	-0.618322	-0.612929	-0.60841	-0.603181	-0.597954	-0.596492	-0.593874	-0.592429	-0.590925	-0.58741	-0.582531	-0.57555	-0.569233	-0.561299	-0.551822	-0.541512	-0.529604	-0.515949	-0.503838	-0.493382	-0.482167	-0.470148	-0.45636	-0.43834	-0.418591	-0.40035	-0.384135	-0.373587	-0.368345	-0.366111	-0.368988	-0.367108
	-0.610279	-0.613963	-0.62132	-0.629743	-0.631743	-0.637412	-0.642767	-0.648428	-0.64913	-0.648482	-0.645893	-0.643208	-0.642377	-0.640562	-0.639293	-0.630485	-0.625169	-0.621368	-0.618428	-0.620788	-0.622734	-0.621947	-0.628989	-0.635548	-0.634991	-0.640125	-0.638781	-0.627942	-0.623124	-0.613508	-0.599578	-0.592341	-0.583623	-0.574984	-0.563506	-0.547937	-0.537353	-0.528465	-0.529394	-0.532901	-0.52477	-0.501748	-0.478011	-0.450035	-0.417822	-0.386925	-0.349424	-0.312168	-0.292786
	-0.632327	-0.627993	-0.617455	-0.596148	-0.57211	-0.553634	-0.532644	-0.524585	-0.511412	-0.510495	-0.518183	-0.520815	-0.533213	-0.541878	-0.555507	-0.56743	-0.581841	-0.602141	-0.621003	-0.641862	-0.65837	-0.665149	-0.661562	-0.656178	-0.648634	-0.644715	-0.647708	-0.649491	-0.650622	-0.650316	-0.65018	-0.653549	-0.660712	-0.671432	-0.683481	-0.6926	-0.69937	-0.701475	-0.69981	-0.693093	-0.670464	-0.628861	-0.569902	-0.513143	-0.462459	-0.419617	-0.398341	-0.3787	-0.372509
	-0.661936	-0.639706	-0.606287	-0.567685	-0.529468	-0.505149	-0.487106	-0.474499	-0.459904	-0.451099	-0.449147	-0.449255	-0.457159	-0.4622	-0.472295	-0.485676	-0.492519	-0.510144	-0.534165	-0.557998	-0.585761	-0.610809	-0.627215	-0.640364	-0.654952	-0.65795	-0.66081	-0.664387	-0.660635	-0.666036	-0.670007	-0.672114	-0.680295	-0.681377	-0.677164	-0.673478	-0.666405	-0.660477	-0.659404	-0.652282	-0.640638	-0.607671	-0.545273	-0.478194	-0.409233	-0.353119	-0.332899	-0.327572	-0.340197
	-0.625396	-0.616076	-0.574975	-0.509762	-0.442945	-0.386061	-0.351618	-0.348471	-0.348815	-0.35037	-0.371983	-0.385579	-0.397734	-0.411023	-0.424753	-0.449877	-0.473311	-0.492834	-0.500847	-0.501269	-0.505063	-0.510314	-0.528575	-0.550321	-0.569498	-0.584244	-0.575959	-0.572357	-0.572296	-0.583048	-0.612048	-0.631628	-0.645729	-0.646942	-0.639694	-0.628208	-0.620531	-0.619375	-0.616009	-0.61332	-0.606084	-0.587121	-0.54875	-0.495976	-0.44227	-0.395243	-0.367204	-0.363221	-0.369522
	-0.659909	-0.633029	-0.600803	-0.566911	-0.536241	-0.527341	-0.530072	-0.535726	-0.546374	-0.543915	-0.533799	-0.536973	-0.537992	-0.535986	-0.54011	-0.536258	-0.527392	-0.528693	-0.530122	-0.525105	-0.530587	-0.525314	-0.515244	-0.517187	-0.51566	-0.526721	-0.538238	-0.549286	-0.564682	-0.576405	-0.593071	-0.605531	-0.614653	-0.621706	-0.628953	-0.635728	-0.646694	-0.653171	-0.653688	-0.6417	-0.595946	-0.536251	-0.458498	-0.382869	-0.339785	-0.312999	-0.306191	-0.296113	-0.274094
	-0.615755	-0.611912	-0.588272	-0.557438	-0.512771	-0.489415	-0.474212	-0.465874	-0.45725	-0.43271	-0.409027	-0.382189	-0.371387	-0.385568	-0.403893	-0.436722	-0.460564	-0.460855	-0.47084	-0.47256	-0.472567	-0.482206	-0.471081	-0.455205	-0.445928	-0.444365	-0.463823	-0.499371	-0.538113	-0.57459	-0.596105	-0.607749	-0.60937	-0.594329	-0.584015	-0.576117	-0.578654	-0.599776	-0.625577	-0.626379	-0.590047	-0.521626	-0.434975	-0.367132	-0.326978	-0.300644	-0.28465	-0.267612	-0.251211
	-0.665375	-0.656883	-0.645025	-0.635654	-0.618496	-0.603435	-0.590959	-0.576491	-0.560915	-0.542302	-0.523623	-0.509295	-0.514354	-0.524302	-0.536249	-0.546905	-0.539719	-0.51596	-0.503884	-0.49397	-0.4966	-0.526412	-0.55109	-0.578181	-0.594452	-0.586988	-0.56925	-0.542915	-0.527037	-0.527968	-0.536615	-0.554843	-0.570343	-0.573709	-0.583947	-0.590328	-0.592712	-0.604028	-0.612258	-0.614931	-0.59903	-0.562389	-0.494457	-0.417655	-0.35582	-0.300321	-0.27321	-0.265906	-0.272245
	0.00891998	-0.0234795	-0.0408915	-0.0382881	-0.0465037	-0.0412043	-0.0160111	0.00968492	0.0505793	0.0589091	0.0242721	-0.0377882	-0.146323	-0.241119	-0.312022	-0.349826	-0.358844	-0.35664	-0.367581	-0.392949	-0.403082	-0.416466	-0.417947	-0.423104	-0.45518	-0.494656	-0.532905	-0.553141	-0.553511	-0.5444	-0.542598	-0.538098	-0.516925	-0.499788	-0.482433	-0.490403	-0.537049	-0.597447	-0.656146	-0.693801	-0.692066	-0.654677	-0.597452	-0.536037	-0.481625	-0.441881	-0.416708	-0.408208	-0.423952
	-0.0572585	-0.0879917	-0.103476	-0.127269	-0.152993	-0.158024	-0.15115	-0.141496	-0.124333	-0.132643	-0.130674	-0.135244	-0.166762	-0.194043	-0.245724	-0.292846	-0.317499	-0.32904	-0.36114	-0.390649	-0.418948	-0.456986	-0.457426	-0.458722	-0.462924	-0.458404	-0.466683	-0.478332	-0.495767	-0.511925	-0.511666	-0.495808	-0.464734	-0.452266	-0.477135	-0.517235	-0.561462	-0.580612	-0.560326	-0.525691	-0.485539	-0.454769	-0.423424	-0.385684	-0.358636	-0.33084	-0.33187	-0.359372	-0.389147
	-0.692886	-0.684272	-0.67919	-0.67566	-0.674163	-0.6683	-0.66374	-0.669205	-0.672125	-0.675333	-0.673013	-0.657201	-0.649057	-0.64232	-0.641939	-0.649852	-0.649	-0.645028	-0.639135	-0.628244	-0.634539	-0.650021	-0.663308	-0.675857	-0.677028	-0.672332	-0.669295	-0.673588	-0.685327	-0.701076	-0.717533	-0.72403	-0.727602	-0.735672	-0.741986	-0.75427	-0.758737	-0.75136	-0.740582	-0.711514	-0.651771	-0.576549	-0.483631	-0.378814	-0.278192	-0.184017	-0.103801	-0.0428061	-0.0127917
	-0.731584	-0.723992	-0.713099	-0.701157	-0.689279	-0.674336	-0.664346	-0.655888	-0.652121	-0.667943	-0.676814	-0.683804	-0.689278	-0.675943	-0.671708	-0.669694	-0.662122	-0.66527	-0.655898	-0.644018	-0.639772	-0.640814	-0.659259	-0.678463	-0.698234	-0.710986	-0.71126	-0.711203	-0.707479	-0.704406	-0.703128	-0.702576	-0.702598	-0.705265	-0.706449	-0.707051	-0.705985	-0.69274	-0.687174	-0.679546	-0.658115	-0.61083	-0.538259	-0.467472	-0.403719	-0.3713	-0.355279	-0.341876	-0.34259
	-0.668267	-0.65679	-0.648672	-0.649699	-0.646029	-0.631235	-0.621256	-0.604604	-0.593157	-0.59723	-0.594947	-0.594753	-0.590449	-0.576479	-0.560947	-0.541328	-0.522158	-0.517305	-0.538681	-0.572053	-0.605989	-0.629258	-0.624156	-0.61215	-0.594763	-0.582824	-0.581483	-0.58636	-0.594536	-0.608533	-0.635189	-0.651908	-0.669568	-0.680055	-0.671137	-0.668224	-0.666483	-0.660373	-0.673052	-0.680223	-0.678291	-0.659285	-0.592742	-0.515591	-0.447397	-0.391551	-0.371357	-0.366583	-0.358366
	-0.48441	-0.465435	-0.481102	-0.523088	-0.544671	-0.535291	-0.490638	-0.419645	-0.361154	-0.316923	-0.29449	-0.254142	-0.193002	-0.124634	-0.043981	-0.0173451	-0.0287154	-0.0505031	-0.0950814	-0.139738	-0.1741	-0.229789	-0.291631	-0.337488	-0.387844	-0.410777	-0.413068	-0.414426	-0.404024	-0.415857	-0.457001	-0.495133	-0.535471	-0.561995	-0.570801	-0.591702	-0.617533	-0.641286	-0.660882	-0.67113	-0.673346	-0.670856	-0.653803	-0.623503	-0.58634	-0.543914	-0.525598	-0.521841	-0.52567
	-0.578814	-0.571862	-0.569613	-0.568422	-0.543415	-0.499262	-0.450201	-0.379484	-0.311424	-0.256823	-0.196271	-0.138329	-0.0697175	-0.00963002	0.0402344	0.0695314	0.0545831	0.0273384	-0.00571859	-0.0693018	-0.133283	-0.190767	-0.243954	-0.286466	-0.315188	-0.354653	-0.388849	-0.387799	-0.394208	-0.405367	-0.425793	-0.471936	-0.511406	-0.520272	-0.517568	-0.519581	-0.511153	-0.526881	-0.554736	-0.585022	-0.636824	-0.684535	-0.718508	-0.721033	-0.691589	-0.64922	-0.601779	-0.589073	-0.591486
	-0.49742	-0.536287	-0.524739	-0.512346	-0.499547	-0.49282	-0.490872	-0.51511	-0.527974	-0.551473	-0.570795	-0.584523	-0.592378	-0.596705	-0.590518	-0.575981	-0.572622	-0.571577	-0.574903	-0.588448	-0.610691	-0.625583	-0.635471	-0.65164	-0.657227	-0.6518	-0.656202	-0.648889	-0.64171	-0.6389	-0.642849	-0.662675	-0.681394	-0.695831	-0.718581	-0.730679	-0.744382	-0.767267	-0.789999	-0.797427	-0.805391	-0.78759	-0.76445	-0.743852	-0.703423	-0.651393	-0.603151	-0.544932	-0.469263
	-0.424806	-0.39009	-0.349465	-0.338049	-0.325034	-0.329349	-0.351096	-0.37082	-0.410717	-0.452887	-0.503636	-0.557197	-0.60915	-0.642827	-0.65989	-0.623924	-0.559907	-0.4607	-0.370348	-0.329341	-0.355611	-0.387944	-0.441476	-0.467578	-0.460448	-0.439289	-0.441799	-0.477134	-0.514853	-0.540668	-0.571753	-0.554582	-0.510281	-0.478264	-0.457472	-0.438047	-0.459342	-0.480105	-0.483984	-0.468733	-0.426819	-0.394249	-0.357859	-0.343448	-0.337293	-0.30806	-0.255088	-0.168506	-0.0418234
	-0.56201	-0.602144	-0.625358	-0.635248	-0.633372	-0.605496	-0.585199	-0.572899	-0.567049	-0.556971	-0.552694	-0.560051	-0.573772	-0.591138	-0.617298	-0.635836	-0.630072	-0.631293	-0.63751	-0.647978	-0.679536	-0.710318	-0.731802	-0.733056	-0.724706	-0.722513	-0.718279	-0.738893	-0.75279	-0.746103	-0.733918	-0.700996	-0.668615	-0.642674	-0.620348	-0.612105	-0.618224	-0.625671	-0.648101	-0.657864	-0.651813	-0.649617	-0.618381	-0.575674	-0.544413	-0.478659	-0.385578	-0.252613	-0.0983678
	-0.609194	-0.622102	-0.637121	-0.638511	-0.638006	-0.644045	-0.618634	-0.589048	-0.573966	-0.566787	-0.548235	-0.535052	-0.513868	-0.484633	-0.474259	-0.480519	-0.493514	-0.52085	-0.541196	-0.532714	-0.516507	-0.491818	-0.467168	-0.452321	-0.463446	-0.478377	-0.495991	-0.506594	-0.511544	-0.505724	-0.506688	-0.499798	-0.487689	-0.489781	-0.483547	-0.456971	-0.429173	-0.41015	-0.369997	-0.345906	-0.355418	-0.349348	-0.368174	-0.366281	-0.310177	-0.237515	-0.107554	0.0259371	0.117578
	-0.331404	-0.382118	-0.445958	-0.514297	-0.566362	-0.588749	-0.592367	-0.572951	-0.538906	-0.487161	-0.414152	-0.337661	-0.27667	-0.245757	-0.256259	-0.305515	-0.349586	-0.386102	-0.39923	-0.391548	-0.380837	-0.389829	-0.407524	-0.43192	-0.446469	-0.447386	-0.41914	-0.385011	-0.347031	-0.329293	-0.332486	-0.35127	-0.368141	-0.354943	-0.31818	-0.254607	-0.177342	-0.11792	-0.0991236	-0.094839	-0.127907	-0.167975	-0.195888	-0.197206	-0.147441	-0.0856883	0.0150783	0.0977279	0.130504
	-0.0864418	-0.115135	-0.181337	-0.246591	-0.306137	-0.340995	-0.314571	-0.277146	-0.229745	-0.193894	-0.163854	-0.132224	-0.12769	-0.136818	-0.166446	-0.220394	-0.275035	-0.282044	-0.260638	-0.226972	-0.16336	-0.151843	-0.169447	-0.205227	-0.245425	-0.258173	-0.231457	-0.188757	-0.114194	-0.0856236	-0.129405	-0.187676	-0.296153	-0.371372	-0.353155	-0.309362	-0.222385	-0.125823	-0.119357	-0.134274	-0.139612	-0.158577	-0.127311	-0.0604941	-0.0183356	0.013445	-0.0111532	-0.0843657	-0.0957016
	-0.250453	-0.292107	-0.354458	-0.412509	-0.433954	-0.423586	-0.398638	-0.332165	-0.295229	-0.274934	-0.253213	-0.237397	-0.222786	-0.182235	-0.162651	-0.152265	-0.176876	-0.241485	-0.302191	-0.374158	-0.446373	-0.476822	-0.508371	-0.522158	-0.492415	-0.440578	-0.352763	-0.231044	-0.112208	-0.0237559	0.0113221	-0.0283194	-0.110466	-0.209884	-0.303768	-0.344355	-0.325233	-0.304776	-0.283482	-0.266131	-0.265105	-0.266849	-0.245983	-0.212481	-0.188083	-0.174306	-0.182605	-0.186822	-0.182806
	-0.727871	-0.738952	-0.746938	-0.753467	-0.754005	-0.752513	-0.750366	-0.743222	-0.748057	-0.755128	-0.759928	-0.767926	-0.778003	-0.777328	-0.774481	-0.767046	-0.755613	-0.752603	-0.748771	-0.750124	-0.753693	-0.75339	-0.751152	-0.748539	-0.73604	-0.725131	-0.70543	-0.677152	-0.6509	-0.634448	-0.614379	-0.610206	-0.611136	-0.606082	-0.599573	-0.595003	-0.577443	-0.556	-0.539563	-0.521892	-0.507905	-0.502907	-0.493135	-0.476297	-0.460412	-0.437082	-0.415612	-0.396674	-0.377157
	-0.769751	-0.778006	-0.789144	-0.801351	-0.811833	-0.817861	-0.817837	-0.817697	-0.816031	-0.81632	-0.817182	-0.818303	-0.818084	-0.818647	-0.820752	-0.825046	-0.833724	-0.841703	-0.845772	-0.845332	-0.842207	-0.836595	-0.830007	-0.82747	-0.825452	-0.822492	-0.818555	-0.812318	-0.802701	-0.792897	-0.78394	-0.773748	-0.761947	-0.748435	-0.72905	-0.702484	-0.675979	-0.649257	-0.622288	-0.597598	-0.575427	-0.550641	-0.517481	-0.489224	-0.470824	-0.455002	-0.451911	-0.454295	-0.444006
	-0.755066	-0.75953	-0.762347	-0.765523	-0.767097	-0.769178	-0.773517	-0.778191	-0.785893	-0.795112	-0.798303	-0.801415	-0.800072	-0.794056	-0.790539	-0.789261	-0.788131	-0.789859	-0.794292	-0.794156	-0.793512	-0.792962	-0.791573	-0.787897	-0.783515	-0.775393	-0.764289	-0.749608	-0.733233	-0.718737	-0.703389	-0.688747	-0.67496	-0.657221	-0.639184	-0.617445	-0.592044	-0.569857	-0.547665	-0.522341	-0.498802	-0.474357	-0.444971	-0.426421	-0.417851	-0.415516	-0.421683	-0.425797	-0.417507
	-0.785588	-0.781996	-0.780737	-0.780034	-0.779867	-0.778799	-0.778702	-0.776997	-0.775119	-0.775687	-0.774045	-0.769306	-0.765843	-0.764332	-0.762455	-0.763331	-0.762681	-0.755987	-0.743989	-0.732444	-0.724157	-0.719648	-0.723549	-0.727964	-0.72459	-0.717823	-0.701862	-0.681864	-0.660065	-0.639461	-0.620531	-0.602617	-0.585373	-0.562024	-0.538623	-0.51328	-0.486577	-0.46586	-0.445197	-0.426869	-0.411638	-0.398074	-0.379728	-0.364039	-0.344633	-0.322544	-0.304888	-0.286689	-0.269356
	-0.703942	-0.712171	-0.723305	-0.732194	-0.739595	-0.74406	-0.747165	-0.744813	-0.740553	-0.736131	-0.730874	-0.726437	-0.725344	-0.725304	-0.727098	-0.729356	-0.727091	-0.723958	-0.714219	-0.702502	-0.693451	-0.683386	-0.676099	-0.67318	-0.666742	-0.659697	-0.653239	-0.641227	-0.628567	-0.61822	-0.605301	-0.595124	-0.588968	-0.581171	-0.570638	-0.557704	-0.542676	-0.526176	-0.518788	-0.51273	-0.510599	-0.509571	-0.506232	-0.500076	-0.494617	-0.48452	-0.475607	-0.47029	-0.46485
	-0.53836	-0.555681	-0.570374	-0.580588	-0.589056	-0.597322	-0.604439	-0.610738	-0.616004	-0.622287	-0.625991	-0.627702	-0.630358	-0.629864	-0.624875	-0.619178	-0.613464	-0.604622	-0.596724	-0.589768	-0.581734	-0.571642	-0.5642	-0.558646	-0.554085	-0.553009	-0.552048	-0.54978	-0.549435	-0.550917	-0.553986	-0.557841	-0.561605	-0.564512	-0.56541	-0.565545	-0.565961	-0.564713	-0.562355	-0.558122	-0.554524	-0.549313	-0.54437	-0.54063	-0.538589	-0.535727	-0.536692	-0.538722	-0.538732
	-0.524227	-0.54152	-0.5549	-0.549005	-0.539488	-0.5224	-0.507173	-0.49425	-0.496817	-0.495871	-0.487781	-0.484038	-0.473761	-0.45144	-0.447129	-0.440697	-0.423379	-0.428243	-0.435185	-0.437413	-0.44487	-0.454944	-0.452554	-0.459719	-0.475484	-0.487529	-0.500617	-0.513459	-0.497843	-0.482798	-0.471352	-0.457516	-0.456688	-0.475177	-0.493366	-0.508918	-0.527656	-0.529978	-0.531147	-0.529305	-0.523493	-0.51692	-0.521905	-0.521035	-0.521732	-0.51736	-0.492341	-0.436875	-0.379092
	-0.164887	-0.194213	-0.223501	-0.234451	-0.221681	-0.211952	-0.20257	-0.186054	-0.152707	-0.122332	-0.0944251	-0.0609538	-0.0173253	-0.0344653	-0.0877246	-0.155362	-0.24729	-0.368228	-0.471002	-0.523752	-0.524114	-0.508785	-0.446571	-0.382928	-0.363768	-0.385506	-0.420535	-0.452307	-0.445079	-0.412802	-0.339203	-0.2657	-0.254079	-0.261051	-0.275511	-0.310066	-0.336452	-0.348806	-0.376722	-0.401001	-0.419035	-0.424942	-0.40098	-0.354221	-0.313419	-0.262591	-0.208101	-0.191228	-0.191779
	-0.0499726	-0.0406993	-0.0125753	0.0324814	0.0877698	0.120577	0.146417	0.157766	0.157588	0.132084	0.0898784	0.00711822	-0.0495123	-0.0975611	-0.127386	-0.133602	-0.150152	-0.173964	-0.20273	-0.226817	-0.234301	-0.215511	-0.192361	-0.186799	-0.202786	-0.249821	-0.338072	-0.407332	-0.44372	-0.461305	-0.408558	-0.331028	-0.269971	-0.195803	-0.101608	-0.074598	-0.056851	-0.0568403	-0.114172	-0.188694	-0.256142	-0.317415	-0.355605	-0.310922	-0.272029	-0.219949	-0.177233	-0.170208	-0.193964
	-0.0992855	-0.118151	-0.160365	-0.18281	-0.201374	-0.22279	-0.179563	-0.131995	-0.0745856	-0.010378	0.0656594	0.059625	0.049337	0.0217512	-0.01393	-0.0313011	-0.0282059	-0.0101881	0.0143644	0.0264407	0.00105446	-0.020446	-0.0661951	-0.113259	-0.119158	-0.0983294	-0.0781817	-0.0472924	-0.0190246	-0.0562854	-0.0770621	-0.113792	-0.16172	-0.185411	-0.187956	-0.211095	-0.196023	-0.178531	-0.182502	-0.180793	-0.17815	-0.187516	-0.197839	-0.186899	-0.170295	-0.162999	-0.158735	-0.147922	-0.133018
	-0.698435	-0.707917	-0.71411	-0.717513	-0.720153	-0.718118	-0.72184	-0.729915	-0.740687	-0.754239	-0.770964	-0.778879	-0.785086	-0.788202	-0.787731	-0.787565	-0.786506	-0.780054	-0.770606	-0.759895	-0.742124	-0.721606	-0.702215	-0.682423	-0.660474	-0.640722	-0.622065	-0.606157	-0.58953	-0.576621	-0.567428	-0.558611	-0.549134	-0.545382	-0.537439	-0.524929	-0.509136	-0.487513	-0.45809	-0.423778	-0.389998	-0.355941	-0.319416	-0.290467	-0.271716	-0.262739	-0.25932	-0.262921	-0.257162
	-0.289433	-0.303417	-0.303425	-0.297171	-0.292437	-0.291012	-0.295092	-0.295617	-0.282084	-0.251918	-0.218998	-0.175792	-0.151374	-0.153184	-0.164462	-0.200019	-0.230433	-0.251614	-0.266297	-0.275279	-0.290981	-0.30796	-0.325549	-0.335976	-0.346029	-0.348012	-0.354256	-0.365455	-0.371355	-0.389266	-0.397514	-0.398489	-0.399608	-0.381331	-0.370196	-0.361691	-0.352647	-0.364183	-0.372378	-0.365857	-0.342847	-0.297303	-0.240989	-0.208069	-0.211618	-0.232986	-0.278483	-0.336575	-0.389403
	-0.442306	-0.453591	-0.449482	-0.442574	-0.439198	-0.437542	-0.441957	-0.444688	-0.433374	-0.412152	-0.387199	-0.356373	-0.339167	-0.340944	-0.343021	-0.351842	-0.352454	-0.348881	-0.340218	-0.328733	-0.336607	-0.346914	-0.379597	-0.420966	-0.443489	-0.453003	-0.45185	-0.444614	-0.441763	-0.459618	-0.473466	-0.481857	-0.49547	-0.485247	-0.485155	-0.493215	-0.492508	-0.513121	-0.52368	-0.523675	-0.514925	-0.488605	-0.46488	-0.45806	-0.471472	-0.496233	-0.513071	-0.519743	-0.525329
	-0.65055	-0.666742	-0.671136	-0.659755	-0.639136	-0.625328	-0.618747	-0.608025	-0.583787	-0.555012	-0.519106	-0.491336	-0.475573	-0.466215	-0.460735	-0.462501	-0.472938	-0.479178	-0.482292	-0.47651	-0.471535	-0.481637	-0.500264	-0.526498	-0.553328	-0.560504	-0.562003	-0.560615	-0.555761	-0.567073	-0.58093	-0.586295	-0.595979	-0.601878	-0.60307	-0.609183	-0.612332	-0.61269	-0.614581	-0.618001	-0.616064	-0.614202	-0.616623	-0.621154	-0.621621	-0.613545	-0.595674	-0.573018	-0.576027
	-0.633957	-0.634628	-0.624668	-0.622198	-0.618573	-0.609242	-0.604051	-0.590116	-0.57263	-0.554502	-0.530155	-0.508898	-0.482755	-0.459083	-0.439827	-0.418279	-0.411158	-0.420066	-0.443539	-0.467379	-0.48479	-0.501086	-0.506699	-0.513092	-0.52518	-0.530619	-0.540466	-0.549413	-0.555796	-0.564311	-0.561307	-0.557768	-0.548956	-0.5424	-0.554272	-0.566092	-0.589527	-0.611062	-0.616686	-0.621872	-0.610507	-0.594732	-0.584123	-0.575604	-0.57473	-0.566511	-0.557278	-0.546966	-0.542068
	-0.542158	-0.567566	-0.5855	-0.589243	-0.5881	-0.57601	-0.55393	-0.535619	-0.507298	-0.483081	-0.465315	-0.447953	-0.438256	-0.427933	-0.42366	-0.41955	-0.413213	-0.415866	-0.4242	-0.438212	-0.449918	-0.464239	-0.476825	-0.485556	-0.500829	-0.513876	-0.535232	-0.556915	-0.568814	-0.56979	-0.549631	-0.53239	-0.521645	-0.506565	-0.511011	-0.517929	-0.529663	-0.556744	-0.572361	-0.574638	-0.566526	-0.543757	-0.516809	-0.4956	-0.4771	-0.471208	-0.478322	-0.485674	-0.486891
	-0.283202	-0.279542	-0.274421	-0.286736	-0.303694	-0.326974	-0.343236	-0.337361	-0.299628	-0.258182	-0.235024	-0.21441	-0.217525	-0.215853	-0.211021	-0.227757	-0.248715	-0.280426	-0.300249	-0.308954	-0.322751	-0.338643	-0.359993	-0.388083	-0.420501	-0.442882	-0.467838	-0.477516	-0.458484	-0.440318	-0.419078	-0.415037	-0.425707	-0.445997	-0.466944	-0.486429	-0.520578	-0.545298	-0.57153	-0.571895	-0.55032	-0.524136	-0.484254	-0.463235	-0.445842	-0.44051	-0.452488	-0.461158	-0.461237
	-0.358691	-0.367163	-0.387957	-0.392395	-0.378917	-0.369649	-0.343647	-0.310604	-0.273283	-0.208573	-0.146676	-0.111622	-0.109276	-0.143943	-0.192102	-0.241884	-0.269704	-0.291261	-0.309145	-0.364284	-0.463831	-0.560662	-0.649191	-0.687306	-0.687484	-0.670394	-0.651666	-0.621949	-0.590618	-0.572869	-0.566479	-0.598228	-0.628348	-0.666111	-0.69252	-0.67629	-0.655362	-0.620502	-0.594738	-0.605438	-0.63993	-0.676311	-0.710483	-0.733996	-0.727143	-0.720342	-0.713141	-0.722203	-0.75257
	-0.503555	-0.49855	-0.47863	-0.453056	-0.435005	-0.413794	-0.406431	-0.390416	-0.360525	-0.341206	-0.319355	-0.308395	-0.336459	-0.371935	-0.414004	-0.459038	-0.505472	-0.560874	-0.60076	-0.636492	-0.648344	-0.654252	-0.676553	-0.706179	-0.764001	-0.825057	-0.877033	-0.905623	-0.879698	-0.821252	-0.766656	-0.743146	-0.746418	-0.778073	-0.795122	-0.787133	-0.788638	-0.786845	-0.794816	-0.821813	-0.852265	-0.881392	-0.921718	-0.951117	-0.938712	-0.905264	-0.853424	-0.791038	-0.771534
	-0.490744	-0.474609	-0.430931	-0.40121	-0.385713	-0.370371	-0.332746	-0.261775	-0.168196	-0.0779722	-0.0155516	0.0299491	0.0353124	0.0280749	0.00916056	-0.0129842	0.00372487	0.0452844	0.130308	0.217504	0.270593	0.287408	0.220559	0.140651	0.0667417	0.0207146	0.0203164	0.0153855	0.0139652	-0.0294179	-0.0875571	-0.136205	-0.182189	-0.207338	-0.21416	-0.218154	-0.238043	-0.238151	-0.238133	-0.249692	-0.251915	-0.28981	-0.341862	-0.361136	-0.357671	-0.306128	-0.235781	-0.173019	-0.13497
	-0.608077	-0.625287	-0.63122	-0.606839	-0.550093	-0.439974	-0.268991	-0.0607084	0.179688	0.406308	0.59058	0.740128	0.84979	0.924836	0.987237	1.03839	1.09659	1.1274	1.1493	1.15866	1.1098	1.06773	1.01835	0.962393	0.925295	0.909841	0.90671	0.909472	0.909473	0.872468	0.81339	0.765626	0.729792	0.727475	0.736478	0.709996	0.681961	0.628104	0.574698	0.520436	0.482226	0.448654	0.443556	0.538776	0.743872	1.038	1.34718	1.6345	1.79755
	-0.494823	-0.504101	-0.505756	-0.511668	-0.469387	-0.415106	-0.34842	-0.270018	-0.182984	-0.102202	-0.0277066	0.0387818	0.0897383	0.140594	0.180907	0.22115	0.288691	0.350963	0.377262	0.404758	0.411054	0.356043	0.317421	0.281616	0.240059	0.199417	0.185256	0.163933	0.14643	0.14193	0.166621	0.189279	0.224971	0.258589	0.299392	0.36222	0.4153	0.445248	0.481425	0.504328	0.508063	0.551208	0.625975	0.700107	0.801284	0.937812	1.03045	1.15386	1.28913
	-0.424837	-0.474559	-0.45287	-0.429739	-0.389977	-0.350142	-0.324329	-0.307842	-0.27717	-0.20634	-0.135302	-0.05444	0.0244088	0.0762546	0.113178	0.153154	0.231052	0.314273	0.363728	0.408224	0.434309	0.420613	0.414955	0.439446	0.465183	0.450924	0.420796	0.373375	0.31139	0.251394	0.220056	0.193167	0.194476	0.197561	0.193406	0.184381	0.174691	0.166916	0.159835	0.250439	0.3764	0.506249	0.637399	0.760251	0.816888	0.871361	0.868821	0.860202	0.858107
	-0.305865	-0.255064	-0.259843	-0.258258	-0.291331	-0.319752	-0.32645	-0.296078	-0.281485	-0.215267	-0.143523	-0.0861284	0.0373239	0.141912	0.193267	0.241644	0.250704	0.206466	0.178009	0.168283	0.163658	0.185948	0.212832	0.223619	0.22432	0.208566	0.206423	0.197581	0.204802	0.213107	0.229319	0.20834	0.255733	0.315513	0.353848	0.348056	0.320295	0.18871	0.0432421	-0.0155251	0.00149099	0.0827228	0.216629	0.347593	0.418582	0.472684	0.503591	0.529222	0.579782
	-0.395522	-0.365534	-0.354811	-0.37477	-0.391951	-0.409233	-0.427697	-0.423225	-0.401755	-0.354257	-0.285619	-0.211889	-0.086281	0.0418484	0.0934571	0.137564	0.158964	0.116848	0.0939249	0.130405	0.167211	0.22632	0.320497	0.381433	0.419497	0.459844	0.45714	0.441825	0.412174	0.381284	0.341948	0.296258	0.259992	0.255151	0.251768	0.29407	0.356945	0.428402	0.503678	0.565236	0.568536	0.572864	0.558909	0.544207	0.589444	0.703602	0.821189	0.94047	1.05775
	-0.390715	-0.46235	-0.503156	-0.496175	-0.483289	-0.455348	-0.427747	-0.396565	-0.363522	-0.294382	-0.19877	-0.105513	-0.0178009	0.0764519	0.133512	0.186993	0.239967	0.27866	0.313551	0.338149	0.363814	0.361907	0.347652	0.327883	0.301328	0.278624	0.280145	0.274931	0.27038	0.267186	0.253054	0.269516	0.287762	0.308833	0.328758	0.341401	0.344687	0.358385	0.383939	0.413496	0.465866	0.515451	0.560608	0.602523	0.656796	0.728351	0.80453	0.898626	0.992815
	-0.449511	-0.480141	-0.49804	-0.486938	-0.465728	-0.427261	-0.389251	-0.361451	-0.322994	-0.272244	-0.209125	-0.143501	-0.0514819	0.0139422	0.113526	0.24364	0.355211	0.460772	0.549505	0.54404	0.515777	0.496442	0.439239	0.398131	0.348893	0.297662	0.26938	0.274694	0.311344	0.369066	0.420702	0.443755	0.452277	0.464921	0.484579	0.513677	0.532567	0.546041	0.55538	0.564654	0.543278	0.52723	0.496272	0.441106	0.396682	0.49385	0.637245	0.824518	1.03664
	-0.414254	-0.375354	-0.337859	-0.315842	-0.305483	-0.308858	-0.32104	-0.331823	-0.327816	-0.322379	-0.307027	-0.290835	-0.258545	-0.158106	-0.0492827	0.0931018	0.237263	0.302401	0.309328	0.319885	0.328862	0.338353	0.414066	0.498867	0.506421	0.507677	0.497984	0.439484	0.397651	0.406061	0.415338	0.483354	0.580561	0.674904	0.767013	0.848133	0.827395	0.804287	0.72294	0.637575	0.565655	0.505761	0.464681	0.468506	0.471765	0.577895	0.744801	0.913217	1.08275
	-0.365996	-0.374259	-0.381975	-0.402803	-0.428987	-0.446946	-0.459344	-0.470342	-0.429366	-0.380554	-0.327491	-0.274741	-0.203925	-0.113689	-0.014388	0.116847	0.249182	0.327867	0.372943	0.429879	0.494262	0.554366	0.603953	0.660341	0.616105	0.562228	0.525058	0.491714	0.473811	0.494356	0.516062	0.48856	0.444611	0.402095	0.358916	0.325241	0.418595	0.51999	0.627473	0.734474	0.810269	0.782668	0.754183	0.724961	0.696483	0.70811	0.774308	0.864709	0.96592
	-0.188304	-0.195294	-0.209304	-0.216486	-0.22802	-0.237989	-0.238092	-0.237125	-0.23215	-0.22408	-0.183586	-0.132623	-0.0656295	0.0410436	0.156354	0.243783	0.318121	0.36689	0.386963	0.404656	0.434097	0.468141	0.498041	0.54289	0.576619	0.617399	0.648507	0.655528	0.635329	0.581082	0.51561	0.455076	0.42344	0.39462	0.379595	0.36774	0.350191	0.331565	0.325722	0.336145	0.34707	0.384435	0.437637	0.509709	0.57105	0.629642	0.71252	0.800964	0.93119
	-0.338949	-0.351119	-0.362534	-0.373742	-0.35519	-0.32894	-0.270133	-0.208464	-0.122558	-0.00918207	0.0980238	0.192504	0.286103	0.310084	0.315076	0.313662	0.307592	0.310017	0.393616	0.476219	0.538406	0.598466	0.628021	0.596935	0.579664	0.597722	0.616532	0.61177	0.591102	0.533556	0.45113	0.369067	0.309222	0.255231	0.261477	0.271403	0.300232	0.39918	0.474362	0.495028	0.515707	0.507973	0.458383	0.429513	0.414508	0.40686	0.514976	0.63744	0.851799
	-0.402942	-0.486029	-0.536392	-0.582637	-0.51246	-0.430462	-0.385599	-0.34359	-0.296784	-0.253014	-0.197892	-0.116552	-0.0353739	0.0292246	0.070265	0.100409	0.123696	0.144583	0.145732	0.158401	0.162464	0.171883	0.234014	0.35349	0.472691	0.591377	0.703333	0.667743	0.597794	0.516378	0.431013	0.35214	0.326599	0.297678	0.283546	0.277386	0.316092	0.416708	0.506402	0.56216	0.618039	0.589177	0.532295	0.534748	0.558953	0.588154	0.694476	0.805321	0.851557
	-0.440408	-0.418397	-0.38124	-0.343335	-0.287087	-0.233823	-0.181622	-0.109996	-0.0318491	0.0430474	0.120625	0.16182	0.180001	0.191901	0.183006	0.160919	0.1836	0.208987	0.226333	0.279027	0.364312	0.421792	0.491446	0.530585	0.533272	0.50473	0.483572	0.442729	0.425412	0.41657	0.405637	0.394398	0.376264	0.354109	0.336549	0.323058	0.321718	0.368772	0.424753	0.45377	0.469869	0.474489	0.418917	0.371506	0.402589	0.436199	0.48007	0.587425	0.673057
	-0.52214	-0.504763	-0.469072	-0.432637	-0.408168	-0.398028	-0.376655	-0.309958	-0.244573	-0.198915	-0.164591	-0.144194	-0.127832	-0.10653	-0.0252298	0.0571803	0.165856	0.268873	0.349313	0.410153	0.451882	0.452895	0.459511	0.481428	0.493314	0.51857	0.531869	0.542076	0.517572	0.494257	0.500086	0.518334	0.542408	0.564526	0.571864	0.530586	0.480725	0.432871	0.389506	0.367142	0.367868	0.378418	0.429256	0.474564	0.531979	0.595282	0.651758	0.751139	0.84669
	-0.528778	-0.511398	-0.488176	-0.435653	-0.385738	-0.34722	-0.307575	-0.273896	-0.248874	-0.217635	-0.168748	-0.114746	-0.0397131	0.038029	0.127437	0.19796	0.28696	0.372837	0.446789	0.513426	0.58116	0.59604	0.594176	0.597158	0.572196	0.552857	0.547324	0.541689	0.536802	0.531124	0.540297	0.557548	0.586674	0.63897	0.691067	0.742879	0.793422	0.817188	0.83444	0.833582	0.776238	0.717184	0.645051	0.549868	0.478579	0.460484	0.445398	0.551403	0.69767
	-0.45639	-0.465398	-0.460325	-0.415271	-0.372543	-0.365979	-0.374001	-0.352725	-0.304063	-0.255727	-0.183962	-0.115833	-0.127099	-0.150042	-0.128541	-0.0212069	0.105545	0.291241	0.476286	0.551292	0.57204	0.54779	0.491473	0.437992	0.419586	0.403621	0.412472	0.424769	0.430812	0.418959	0.39404	0.337275	0.27629	0.226257	0.181285	0.163681	0.165495	0.170895	0.1941	0.222178	0.270881	0.320468	0.372311	0.423657	0.466876	0.500888	0.540971	0.629516	0.755635
	-0.538142	-0.526311	-0.510145	-0.486022	-0.46025	-0.428124	-0.375211	-0.289083	-0.167429	-0.0594985	0.0299679	0.0959605	0.109788	0.0916802	0.0842364	0.0809148	0.0655551	0.0581272	0.0509345	0.0257436	0.00685715	-7.31329e-05	-0.00987052	-0.00755133	-0.00146624	-0.000981669	0.0053858	0.00633908	0.00362149	0.00514304	-0.00261694	-0.0336043	-0.0657768	-0.103067	-0.128301	-0.130589	-0.114174	-0.0860511	-0.05589	-0.0491302	-0.0484753	-0.0566214	-0.0663131	-0.0486965	0.0213717	0.150654	0.369382	0.637658	0.945129
	-0.551575	-0.552268	-0.551786	-0.538714	-0.503742	-0.437609	-0.346308	-0.2532	-0.171963	-0.105854	-0.0653005	-0.0417229	-0.0191413	-0.00416592	0.00341075	0.00535497	0.0112198	0.00468616	0.00243992	0.0138486	0.0167772	0.0203863	0.0307402	0.0240725	0.0069201	0.00751728	0.00337513	0.00577624	0.00515585	-0.00742738	-0.028866	-0.04739	-0.0678717	-0.0886495	-0.0948706	-0.0999912	-0.10978	-0.135512	-0.170555	-0.204962	-0.222173	-0.217857	-0.195562	-0.134952	-0.0345761	0.15987	0.525185	0.977907	1.46258
	-0.4281	-0.432609	-0.431551	-0.424784	-0.401733	-0.369749	-0.334062	-0.319128	-0.305432	-0.300567	-0.288455	-0.258135	-0.226881	-0.204259	-0.192631	-0.193339	-0.192857	-0.184615	-0.179901	-0.174522	-0.16952	-0.156311	-0.144733	-0.123092	-0.0988492	-0.0740582	-0.0444938	-0.0187954	0.00555061	0.0187465	0.0287164	0.0467341	0.060822	0.0573409	0.0314893	-0.0201384	-0.0713907	-0.111997	-0.137108	-0.14458	-0.139226	-0.129166	-0.104551	-0.031414	0.132126	0.373789	0.717877	1.17134	1.62174
	0.00604446	0.042887	0.0330426	0.00699204	-0.03101	-0.0898274	-0.154863	-0.213033	-0.23925	-0.228796	-0.164679	-0.0960564	-0.0214939	0.021081	0.0374608	0.0587441	0.0968845	0.114285	0.117231	0.124876	0.092808	0.0697623	0.0574252	0.0557944	0.0466715	0.0232945	0.0036968	-0.00830282	-0.00471052	0.0188415	0.0510907	0.078083	0.0842937	0.0861236	0.0880952	0.0838307	0.0999591	0.104623	0.108094	0.112849	0.107063	0.137888	0.212464	0.30712	0.501953	0.747298	0.915683	1.10218	1.20025
	0.521964	0.494276	0.328	0.201941	0.0834856	-0.0156852	-0.0450403	-0.0428534	-0.0545976	-0.0652373	-0.0843821	-0.111017	-0.116039	-0.103528	-0.0415392	0.0528761	0.140231	0.190253	0.188121	0.160535	0.112842	0.121146	0.157762	0.192128	0.191347	0.157784	0.0902032	0.0254512	-0.01796	-0.0215119	-0.00176206	0.00667196	0.013697	0.0451495	0.0901551	0.151646	0.258234	0.344938	0.375676	0.36628	0.329295	0.248101	0.209062	0.281499	0.374633	0.550612	0.766256	0.978437	1.14305
	-0.353931	-0.398434	-0.400444	-0.37558	-0.336363	-0.251028	-0.159651	-0.0704041	0.0188047	0.0589163	0.0966582	0.147968	0.163504	0.184477	0.218298	0.232117	0.204539	0.181283	0.160877	0.126518	0.109317	0.0960622	0.0943741	0.0717784	0.049108	0.0397772	-0.0140267	-0.0683896	-0.0641624	-0.0950869	-0.112591	-0.113259	-0.131562	-0.138368	-0.131188	-0.0946738	-0.0508582	-0.0187249	0.0201692	0.0253396	0.00412079	-0.0449252	-0.0612077	-0.0442574	0.0180837	0.104498	0.269011	0.459383	0.642253
	-0.455717	-0.407948	-0.331295	-0.26156	-0.206236	-0.114722	9.9816e-05	0.122574	0.308005	0.493028	0.642781	0.799957	0.902541	0.905738	0.90599	0.817406	0.712093	0.649712	0.623874	0.594876	0.570572	0.545982	0.489005	0.422124	0.396122	0.38956	0.36134	0.305331	0.250147	0.166936	0.0814542	0.0728754	0.105791	0.153561	0.233782	0.315349	0.322411	0.321554	0.300812	0.25202	0.179884	0.124498	0.0709784	0.0890851	0.145057	0.244684	0.34255	0.415625	0.416967
	-0.394128	-0.430532	-0.425896	-0.432348	-0.369656	-0.29222	-0.184947	-0.0721056	0.0482531	0.153203	0.255661	0.38233	0.504029	0.588997	0.648787	0.654925	0.586483	0.517053	0.483021	0.463271	0.454652	0.457659	0.466242	0.416738	0.369367	0.322647	0.274772	0.249551	0.256952	0.295137	0.333479	0.385055	0.383891	0.365063	0.304424	0.261895	0.18543	0.143045	0.108578	0.050856	0.00275854	-0.00672193	0.00236441	0.0681762	0.187305	0.289041	0.38313	0.457298	0.482038
	-0.36321	-0.366547	-0.361375	-0.364283	-0.341748	-0.306031	-0.243263	-0.097024	0.086634	0.232029	0.348729	0.431541	0.423506	0.40763	0.429598	0.473504	0.536726	0.611961	0.668288	0.662483	0.642953	0.59306	0.551307	0.53506	0.553355	0.565755	0.579242	0.576921	0.531709	0.463699	0.404682	0.38272	0.354379	0.364098	0.386613	0.366768	0.332651	0.297941	0.228298	0.170825	0.149471	0.125103	0.12789	0.134264	0.158697	0.205861	0.262597	0.354512	0.468764
	-0.213698	-0.176893	-0.144086	-0.150577	-0.168284	-0.181724	-0.18392	-0.162654	-0.0794042	0.0153523	0.146654	0.281015	0.407765	0.51943	0.621989	0.690962	0.754224	0.7462	0.709564	0.649775	0.576795	0.491639	0.477407	0.479787	0.514523	0.549391	0.602041	0.583167	0.549259	0.485164	0.428194	0.384367	0.354321	0.354446	0.377602	0.381985	0.39193	0.406012	0.386248	0.365141	0.353476	0.325729	0.294259	0.290864	0.314398	0.452992	0.621748	0.808275	0.99095
	-0.257658	-0.234992	-0.223098	-0.238653	-0.257319	-0.267123	-0.267084	-0.258555	-0.244313	-0.231711	-0.214397	-0.192848	-0.164432	-0.134102	-0.105322	-0.090962	-0.081849	-0.0838099	-0.0809873	-0.0663306	-0.0420165	-0.00415218	0.0357636	0.0761516	0.110747	0.142255	0.170461	0.190034	0.207129	0.232857	0.260727	0.292997	0.332157	0.379718	0.43307	0.486642	0.549432	0.621336	0.697854	0.776775	0.844188	0.893268	0.931276	0.969166	1.0205	1.11465	1.22968	1.3544	1.49026
	-0.764818	-0.748653	-0.7303	-0.709852	-0.689811	-0.663595	-0.644775	-0.627247	-0.608512	-0.584916	-0.560095	-0.53269	-0.504611	-0.475484	-0.436755	-0.394114	-0.351283	-0.30635	-0.260822	-0.212498	-0.167323	-0.124635	-0.0834654	-0.037013	0.0149674	0.0717187	0.130728	0.192671	0.260391	0.329747	0.400735	0.474084	0.545702	0.615067	0.68877	0.764448	0.839784	0.918218	1.00386	1.0937	1.18036	1.26379	1.32897	1.38575	1.43762	1.48492	1.51807	1.53734	1.55632
	-0.550428	-0.515336	-0.480153	-0.442317	-0.403902	-0.375733	-0.352849	-0.335967	-0.323034	-0.311461	-0.291294	-0.264139	-0.230362	-0.190329	-0.139652	-0.0903947	-0.0458591	-0.00643526	0.027617	0.0547559	0.0823997	0.112972	0.140513	0.172402	0.208421	0.246377	0.290485	0.348381	0.418778	0.493708	0.563076	0.628495	0.68003	0.722072	0.762888	0.811074	0.858459	0.904723	0.954181	1.0048	1.05172	1.10141	1.1388	1.17103	1.19638	1.21246	1.21382	1.20402	1.18796
	-0.647936	-0.621048	-0.5916	-0.560041	-0.520751	-0.479836	-0.447288	-0.416648	-0.385306	-0.360712	-0.33279	-0.298727	-0.265019	-0.227601	-0.174161	-0.125231	-0.079557	-0.0343494	0.00944119	0.0535423	0.100789	0.148714	0.196946	0.248953	0.30656	0.368635	0.43258	0.494393	0.551185	0.609542	0.666674	0.72832	0.792314	0.855644	0.916433	0.977069	1.03171	1.07894	1.12712	1.17808	1.23234	1.28454	1.31915	1.34569	1.36518	1.38073	1.39382	1.40358	1.41024
	-0.704698	-0.679358	-0.654303	-0.630484	-0.606074	-0.5769	-0.555032	-0.533558	-0.51053	-0.491611	-0.466118	-0.43348	-0.400222	-0.36644	-0.326384	-0.285246	-0.249657	-0.211653	-0.175591	-0.137362	-0.0970736	-0.0547898	-0.0132171	0.0330491	0.0889293	0.151039	0.214929	0.278736	0.355611	0.427031	0.501111	0.577271	0.653282	0.723945	0.800658	0.87752	0.95357	1.02866	1.08758	1.147	1.20743	1.26147	1.30445	1.33584	1.3598	1.38157	1.40708	1.42866	1.45744
	-0.684227	-0.651896	-0.623575	-0.59435	-0.564845	-0.533933	-0.50331	-0.47288	-0.443545	-0.41855	-0.387303	-0.354739	-0.322333	-0.287393	-0.245196	-0.196655	-0.14813	-0.0973524	-0.0480703	0.0116511	0.0755129	0.139575	0.204562	0.266035	0.322045	0.384902	0.450389	0.519914	0.595204	0.666787	0.740702	0.813207	0.879226	0.935188	0.990208	1.04385	1.0961	1.14894	1.19114	1.23171	1.26958	1.30675	1.3448	1.37359	1.39595	1.42162	1.43626	1.44913	1.46847
	-0.605203	-0.578275	-0.556877	-0.531915	-0.509274	-0.492172	-0.470973	-0.446604	-0.425677	-0.406607	-0.37625	-0.346886	-0.315095	-0.276963	-0.227694	-0.178522	-0.128332	-0.0793018	-0.0328241	0.0122348	0.0622678	0.114577	0.166886	0.216794	0.266194	0.316115	0.366883	0.422784	0.481328	0.536587	0.59997	0.660398	0.713214	0.761886	0.813124	0.860028	0.906357	0.96031	0.993476	1.02544	1.05896	1.09285	1.12366	1.15254	1.17554	1.19144	1.19675	1.1976	1.20344
	-0.6384	-0.60093	-0.557506	-0.511375	-0.462896	-0.430759	-0.406906	-0.388098	-0.372245	-0.357555	-0.322802	-0.280367	-0.231616	-0.178009	-0.120547	-0.0644445	-0.0105434	0.0400722	0.0879654	0.126662	0.164503	0.200805	0.23721	0.276438	0.32862	0.388075	0.450379	0.515699	0.575749	0.623991	0.669957	0.714387	0.755504	0.804634	0.861154	0.919539	0.979921	1.04142	1.08507	1.12595	1.1642	1.19715	1.2218	1.24194	1.25662	1.27346	1.28675	1.29411	1.30129
	-0.653729	-0.623606	-0.589944	-0.561275	-0.53169	-0.506616	-0.484425	-0.464537	-0.442927	-0.420966	-0.392656	-0.36136	-0.328802	-0.296055	-0.258813	-0.210643	-0.165522	-0.120961	-0.0790049	-0.0383226	0.00251122	0.0435677	0.0879961	0.136852	0.191195	0.252303	0.314162	0.376936	0.438977	0.502899	0.56603	0.635477	0.709226	0.76957	0.825256	0.883783	0.936834	0.987084	1.03893	1.08637	1.13276	1.17337	1.20541	1.22493	1.23081	1.2382	1.24596	1.24703	1.25315
	-0.710229	-0.700475	-0.690973	-0.675309	-0.659219	-0.644558	-0.622276	-0.600737	-0.58179	-0.558841	-0.530145	-0.498979	-0.468086	-0.437093	-0.404475	-0.380781	-0.35449	-0.327074	-0.296575	-0.257993	-0.206574	-0.155809	-0.104055	-0.0521125	0.00600666	0.0706365	0.137786	0.20569	0.271988	0.332892	0.391322	0.450259	0.51666	0.582254	0.654976	0.728241	0.798647	0.86231	0.91531	0.963977	1.01139	1.06129	1.10756	1.14454	1.17451	1.20542	1.22658	1.24266	1.26155
	-0.683432	-0.657767	-0.63451	-0.613383	-0.594373	-0.576178	-0.551272	-0.525627	-0.501147	-0.476044	-0.447676	-0.413149	-0.375985	-0.33232	-0.285947	-0.23768	-0.190339	-0.143318	-0.100469	-0.0615666	-0.012396	0.0371033	0.0876984	0.142684	0.208547	0.288266	0.373688	0.458513	0.541341	0.614421	0.68495	0.754762	0.822122	0.891288	0.955714	1.02218	1.09025	1.15826	1.21803	1.26764	1.3145	1.36198	1.40065	1.42129	1.42522	1.42042	1.41376	1.4138	1.43594
	-0.678056	-0.647267	-0.61551	-0.582533	-0.549324	-0.524847	-0.502212	-0.484894	-0.470966	-0.45395	-0.429327	-0.394054	-0.356807	-0.315555	-0.275507	-0.236544	-0.198751	-0.15849	-0.119435	-0.0844108	-0.0339335	0.0191008	0.0709738	0.127514	0.193012	0.266244	0.340884	0.420538	0.495334	0.561333	0.620165	0.67783	0.734381	0.792926	0.84865	0.910083	0.971403	1.02929	1.07945	1.11751	1.15234	1.18627	1.21433	1.23148	1.24014	1.24212	1.2436	1.2534	1.27304
	-0.717066	-0.698906	-0.68155	-0.663355	-0.640019	-0.617038	-0.59596	-0.579466	-0.567184	-0.557362	-0.537625	-0.495921	-0.445958	-0.394412	-0.337234	-0.288124	-0.248142	-0.208761	-0.167085	-0.128857	-0.0738817	-0.0169293	0.036721	0.0859532	0.134303	0.183343	0.237624	0.296174	0.360454	0.417898	0.471959	0.523528	0.573617	0.619166	0.674358	0.73668	0.799072	0.864536	0.935388	0.995497	1.05587	1.12098	1.17956	1.22522	1.2611	1.28973	1.31392	1.33519	1.36529
	-0.657628	-0.625211	-0.594502	-0.563441	-0.532864	-0.509361	-0.490444	-0.474058	-0.455935	-0.437224	-0.409367	-0.365371	-0.316835	-0.269129	-0.212899	-0.16475	-0.121558	-0.0777501	-0.0312058	0.0146646	0.0740769	0.134595	0.192081	0.247251	0.310551	0.378409	0.454956	0.529572	0.605503	0.669876	0.734328	0.798942	0.862167	0.917771	0.96845	1.01915	1.06773	1.11812	1.1629	1.19336	1.22237	1.25733	1.28902	1.30699	1.31034	1.30351	1.29066	1.278	1.2813
	-0.636817	-0.606873	-0.578441	-0.549486	-0.516801	-0.485664	-0.464449	-0.445553	-0.430043	-0.414953	-0.397093	-0.365078	-0.326178	-0.285748	-0.244988	-0.201119	-0.161084	-0.124309	-0.0862062	-0.0515353	-0.00331644	0.0522345	0.109434	0.169892	0.245217	0.325216	0.411092	0.494302	0.57413	0.642079	0.706558	0.772682	0.841582	0.908734	0.970437	1.0324	1.09189	1.15089	1.19441	1.22548	1.25405	1.28034	1.30392	1.32331	1.33007	1.32833	1.32542	1.3177	1.32099
	-0.619761	-0.602975	-0.580868	-0.55668	-0.531656	-0.505516	-0.490059	-0.485208	-0.483095	-0.480068	-0.476388	-0.45095	-0.419859	-0.388597	-0.360341	-0.330105	-0.295694	-0.258964	-0.220977	-0.180977	-0.140122	-0.0995435	-0.0583069	-0.0178948	0.0292699	0.0977925	0.178464	0.264811	0.354054	0.434481	0.487992	0.542571	0.596708	0.649749	0.704084	0.765404	0.828261	0.892018	0.949898	0.994964	1.03215	1.06697	1.10055	1.12686	1.13499	1.12801	1.11551	1.10233	1.11052
	-0.704831	-0.687794	-0.659628	-0.626818	-0.594584	-0.564069	-0.541545	-0.529502	-0.515501	-0.493365	-0.472952	-0.436407	-0.392582	-0.350634	-0.312245	-0.265011	-0.224861	-0.186152	-0.143836	-0.101068	-0.0594038	-0.00460299	0.0493747	0.0981096	0.148825	0.208618	0.277379	0.352869	0.428108	0.509584	0.577947	0.649068	0.72782	0.804694	0.877642	0.954147	1.025	1.08647	1.15425	1.19921	1.23595	1.27517	1.31505	1.34	1.35332	1.3479	1.333	1.31864	1.31022
	-0.624585	-0.59037	-0.555345	-0.521105	-0.488484	-0.45883	-0.436114	-0.415638	-0.39659	-0.376285	-0.352355	-0.326814	-0.301642	-0.276058	-0.250837	-0.228051	-0.2028	-0.176372	-0.149341	-0.11813	-0.075284	-0.0176082	0.0410683	0.0957412	0.15169	0.216221	0.285061	0.358338	0.434733	0.50489	0.567509	0.63115	0.694824	0.761129	0.827903	0.894002	0.954936	1.01353	1.06079	1.07825	1.08435	1.09483	1.10293	1.10551	1.11092	1.10521	1.09602	1.09322	1.105
	-0.664691	-0.636181	-0.60191	-0.568641	-0.533945	-0.50181	-0.480906	-0.469355	-0.459978	-0.450988	-0.435518	-0.404088	-0.362195	-0.316234	-0.269887	-0.224945	-0.180123	-0.135682	-0.0929689	-0.0519174	-0.0120203	0.037639	0.0853911	0.132883	0.190707	0.259586	0.335717	0.419555	0.50147	0.576266	0.64711	0.717318	0.788965	0.860214	0.927058	0.983275	1.0354	1.08671	1.138	1.17597	1.20974	1.24334	1.27286	1.28899	1.29848	1.29379	1.2855	1.2812	1.2834
	-0.683228	-0.656654	-0.629558	-0.602716	-0.575183	-0.547546	-0.527516	-0.515032	-0.502154	-0.489228	-0.475515	-0.444988	-0.407534	-0.368296	-0.326813	-0.282229	-0.246651	-0.212109	-0.177716	-0.143867	-0.102553	-0.0480628	0.0108471	0.0687642	0.130421	0.19923	0.276124	0.358381	0.437916	0.517456	0.592017	0.661231	0.727691	0.79073	0.846965	0.893339	0.945338	1.00396	1.06486	1.12635	1.18484	1.24211	1.29769	1.33663	1.35256	1.3566	1.35366	1.3512	1.36174
	-0.696506	-0.681208	-0.66382	-0.646523	-0.628362	-0.609625	-0.594402	-0.582066	-0.567605	-0.548973	-0.529986	-0.503382	-0.469044	-0.435555	-0.401835	-0.364949	-0.332976	-0.297056	-0.258554	-0.220103	-0.179058	-0.125989	-0.0722667	-0.0214064	0.0298071	0.095914	0.169098	0.24363	0.320832	0.39927	0.468027	0.538572	0.612741	0.684718	0.747354	0.8079	0.868183	0.930143	0.990225	1.05722	1.12142	1.18399	1.24283	1.29589	1.32432	1.33783	1.34662	1.35327	1.36528
	-0.672211	-0.644023	-0.617434	-0.59189	-0.565797	-0.541131	-0.517606	-0.495276	-0.471884	-0.446402	-0.417327	-0.38867	-0.34688	-0.302076	-0.255897	-0.2096	-0.167964	-0.128362	-0.0943852	-0.0654039	-0.0318197	0.0139221	0.069743	0.132918	0.197131	0.267039	0.351717	0.43884	0.528979	0.620444	0.700693	0.771007	0.845981	0.917517	0.990164	1.05634	1.1202	1.18506	1.25288	1.31588	1.36396	1.40403	1.43326	1.4508	1.45373	1.44103	1.41841	1.40069	1.39528
	-0.69803	-0.67353	-0.648218	-0.624145	-0.597753	-0.573033	-0.548077	-0.529308	-0.51224	-0.493044	-0.468597	-0.444428	-0.416418	-0.383957	-0.352389	-0.320716	-0.285959	-0.244913	-0.207258	-0.168511	-0.129921	-0.0767425	-0.017047	0.0435026	0.106385	0.173914	0.247985	0.325742	0.403617	0.483357	0.560021	0.634294	0.715654	0.795569	0.868208	0.927442	0.979696	1.03034	1.08117	1.13806	1.19466	1.24424	1.28949	1.32516	1.33604	1.32783	1.31391	1.30472	1.30006
	-0.710651	-0.695321	-0.675546	-0.644992	-0.609759	-0.576573	-0.546452	-0.521168	-0.498964	-0.472725	-0.440593	-0.402084	-0.354907	-0.309087	-0.262402	-0.214988	-0.171005	-0.123992	-0.0728974	-0.0256128	0.0210425	0.0751639	0.128168	0.177341	0.231285	0.297188	0.385136	0.483105	0.577742	0.666335	0.736698	0.800653	0.870062	0.943213	1.01464	1.08107	1.13336	1.18143	1.23246	1.28193	1.33394	1.38808	1.43652	1.47652	1.49284	1.47252	1.43843	1.41323	1.3999
	-0.731299	-0.719528	-0.706172	-0.688083	-0.668756	-0.651628	-0.641595	-0.629775	-0.617292	-0.601873	-0.582508	-0.558578	-0.528914	-0.495472	-0.462634	-0.427859	-0.390836	-0.356827	-0.318594	-0.280041	-0.239776	-0.201787	-0.158388	-0.117652	-0.0751671	-0.0271668	0.0351496	0.110828	0.191417	0.26958	0.346176	0.416299	0.490074	0.566887	0.643008	0.725987	0.812315	0.893532	0.976839	1.05659	1.11811	1.17493	1.23243	1.28176	1.31811	1.33253	1.32849	1.31947	1.31722
	-0.698621	-0.673387	-0.64863	-0.620553	-0.592452	-0.569648	-0.553016	-0.540824	-0.539926	-0.536175	-0.528133	-0.518687	-0.503872	-0.480459	-0.459252	-0.431568	-0.400366	-0.36946	-0.336337	-0.300832	-0.270633	-0.240926	-0.204642	-0.169456	-0.130154	-0.0853698	-0.024735	0.0521725	0.143137	0.229569	0.317713	0.393324	0.46273	0.530712	0.594797	0.655222	0.71946	0.780259	0.846269	0.918464	0.9906	1.04559	1.10758	1.15408	1.18536	1.19615	1.19168	1.17629	1.17252
	-0.719986	-0.70194	-0.682147	-0.654144	-0.624079	-0.595833	-0.572202	-0.554879	-0.552701	-0.548983	-0.54231	-0.533671	-0.513191	-0.479322	-0.446068	-0.413127	-0.377859	-0.343104	-0.307454	-0.269717	-0.230219	-0.193515	-0.147733	-0.0982765	-0.0440192	0.0159974	0.0915341	0.170247	0.25135	0.324285	0.396349	0.452584	0.506443	0.559982	0.609409	0.650954	0.701374	0.751765	0.804162	0.864934	0.936792	1.00627	1.07579	1.14229	1.19124	1.21402	1.2271	1.23873	1.2589
	-0.546629	-0.528867	-0.507872	-0.483389	-0.457929	-0.433565	-0.410808	-0.392426	-0.375102	-0.356769	-0.334616	-0.307696	-0.275859	-0.233334	-0.191466	-0.152684	-0.118833	-0.0854356	-0.0522476	-0.0137355	0.0260496	0.0716745	0.119076	0.165036	0.214218	0.266087	0.324464	0.391934	0.463715	0.53125	0.590931	0.641888	0.686846	0.733385	0.78235	0.831118	0.876495	0.917471	0.952143	0.985234	1.01485	1.04247	1.06855	1.09564	1.11743	1.12313	1.11277	1.10065	1.09814
	-0.396352	-0.379718	-0.360884	-0.343265	-0.326372	-0.310246	-0.29825	-0.28874	-0.280102	-0.269926	-0.256038	-0.239009	-0.22023	-0.202214	-0.186897	-0.169691	-0.150617	-0.128761	-0.101973	-0.0754425	-0.0503883	-0.0230999	0.00524788	0.0363232	0.0702207	0.106431	0.146427	0.190705	0.239042	0.284489	0.323968	0.35772	0.386138	0.415902	0.449349	0.489903	0.534296	0.577821	0.621149	0.661208	0.699101	0.744245	0.794793	0.847425	0.897413	0.942902	0.9812	1.02009	1.06667
	-0.555337	-0.543026	-0.531163	-0.519617	-0.50892	-0.500412	-0.491878	-0.486383	-0.483513	-0.481389	-0.478173	-0.470058	-0.457484	-0.442617	-0.42791	-0.416612	-0.404823	-0.390547	-0.376599	-0.362034	-0.349988	-0.342597	-0.336276	-0.327354	-0.316338	-0.298096	-0.275288	-0.246211	-0.213654	-0.178079	-0.141448	-0.103681	-0.0675234	-0.0243769	0.024301	0.076043	0.135323	0.198374	0.261199	0.327067	0.399937	0.475856	0.55804	0.646671	0.729652	0.805263	0.868201	0.922068	0.972562
	-0.222928	-0.202406	-0.183183	-0.160434	-0.140221	-0.13445	-0.141783	-0.158588	-0.180331	-0.194094	-0.197404	-0.191817	-0.183062	-0.168078	-0.144976	-0.120946	-0.0921433	-0.0637097	-0.0434557	-0.0307477	-0.0221785	-0.015232	0.000687711	0.0299117	0.0647687	0.105914	0.156407	0.205849	0.258059	0.313059	0.356952	0.39415	0.42061	0.439939	0.453156	0.464189	0.481098	0.503584	0.537114	0.584282	0.630517	0.677756	0.727847	0.77488	0.81615	0.849834	0.870451	0.887749	0.919664
	-0.45984	-0.460196	-0.458534	-0.455367	-0.448733	-0.444936	-0.442998	-0.445162	-0.449644	-0.451109	-0.447549	-0.443439	-0.438281	-0.434759	-0.432199	-0.423224	-0.410124	-0.392286	-0.37162	-0.354338	-0.338836	-0.322268	-0.30385	-0.278076	-0.237155	-0.194982	-0.143934	-0.0862775	-0.0272443	0.0313872	0.0879633	0.140396	0.196392	0.252057	0.310483	0.370526	0.431718	0.499016	0.574469	0.655504	0.746393	0.840342	0.936752	1.02834	1.11203	1.19265	1.26771	1.33507	1.41598
	-0.58467	-0.587823	-0.588827	-0.591744	-0.592683	-0.593803	-0.595603	-0.593853	-0.591984	-0.587031	-0.581659	-0.577309	-0.572773	-0.569633	-0.568034	-0.565086	-0.558822	-0.546539	-0.530449	-0.512096	-0.489637	-0.466181	-0.443755	-0.421847	-0.392283	-0.356449	-0.319703	-0.277507	-0.235862	-0.184289	-0.125988	-0.0589468	0.0162836	0.0995	0.189836	0.285856	0.383664	0.481665	0.594556	0.703395	0.824132	0.941839	1.0513	1.15154	1.24907	1.35496	1.46808	1.60812	1.77112
	-0.358575	-0.361829	-0.359758	-0.354921	-0.351511	-0.347952	-0.348794	-0.348613	-0.347154	-0.341326	-0.333493	-0.321632	-0.309675	-0.298494	-0.289863	-0.281376	-0.268916	-0.256207	-0.242502	-0.22725	-0.212657	-0.2022	-0.193722	-0.185646	-0.179003	-0.169094	-0.153564	-0.133573	-0.114958	-0.0949233	-0.0768373	-0.0610662	-0.04113	-0.0199864	0.00729143	0.041863	0.0837101	0.126682	0.179556	0.24401	0.326786	0.428837	0.540798	0.653789	0.766265	0.86475	0.959493	1.05536	1.16022
	0.0738081	0.107977	0.138396	0.153483	0.169731	0.179155	0.186329	0.196896	0.207851	0.212524	0.219329	0.227261	0.241613	0.26335	0.287186	0.311568	0.329483	0.349357	0.361672	0.372563	0.383905	0.392724	0.398481	0.413919	0.437719	0.464948	0.499507	0.536386	0.576566	0.613096	0.644806	0.672662	0.691646	0.706302	0.731126	0.764595	0.797736	0.837452	0.869385	0.897577	0.930377	0.968882	1.00855	1.05374	1.09627	1.13821	1.17316	1.19626	1.21883
	-0.219998	-0.179494	-0.148953	-0.161305	-0.184575	-0.214744	-0.222295	-0.215853	-0.185466	-0.125128	-0.0479019	0.0281253	0.0962758	0.136909	0.166439	0.202627	0.237446	0.283869	0.295174	0.301752	0.284478	0.273783	0.263138	0.259218	0.210146	0.15121	0.0871697	0.0353145	0.0524177	0.084144	0.138171	0.191032	0.221122	0.208205	0.211347	0.229588	0.246515	0.265153	0.288227	0.288826	0.270363	0.233895	0.214301	0.20185	0.181157	0.206362	0.257834	0.320098	0.433302
	-0.000514836	-0.00367653	-0.0063168	0.0196336	0.0476814	0.0779146	0.101866	0.11245	0.0877505	0.0711257	0.0707993	0.0863833	0.108866	0.145826	0.179846	0.202383	0.236263	0.278873	0.317385	0.37764	0.436602	0.486409	0.538746	0.577357	0.561975	0.546716	0.517347	0.488039	0.484367	0.514657	0.553464	0.597283	0.639913	0.670119	0.69783	0.734703	0.769233	0.802648	0.832277	0.84703	0.853097	0.862075	0.879758	0.929429	0.978883	1.03557	1.09218	1.1309	1.16381
	-0.202893	-0.199323	-0.196115	-0.196419	-0.197267	-0.195617	-0.19785	-0.199676	-0.203544	-0.20467	-0.205172	-0.201394	-0.196058	-0.184904	-0.173838	-0.163621	-0.156145	-0.150233	-0.146789	-0.14345	-0.133666	-0.123074	-0.112059	-0.0981741	-0.077204	-0.0520623	-0.019049	0.0243589	0.0751739	0.127993	0.184622	0.241561	0.30131	0.363117	0.431768	0.508469	0.595156	0.688533	0.791649	0.895872	1.00538	1.11159	1.20929	1.28321	1.33207	1.3625	1.37036	1.38069	1.40895
	-0.258198	-0.250847	-0.242676	-0.234839	-0.22031	-0.192206	-0.15721	-0.121997	-0.0844455	-0.0419525	0.0112195	0.0906388	0.172836	0.23271	0.281544	0.32157	0.33122	0.325054	0.303379	0.261303	0.226054	0.195948	0.170933	0.158615	0.150815	0.152653	0.169519	0.190424	0.214816	0.229651	0.226225	0.23238	0.259637	0.304837	0.359418	0.384541	0.384621	0.361848	0.356407	0.390522	0.454863	0.56086	0.663524	0.744287	0.825493	0.878157	0.92162	0.95585	0.946307
	-0.0737066	-0.0970398	-0.107627	-0.113612	-0.0626321	-0.000449288	0.0519943	0.0950772	0.0863363	0.0428285	-0.0148097	-0.0280152	0.00694467	0.102584	0.231885	0.319558	0.355697	0.352574	0.32332	0.273063	0.237481	0.198958	0.162566	0.181039	0.219061	0.267136	0.316782	0.31601	0.31029	0.323379	0.343429	0.389389	0.440797	0.465818	0.469233	0.439868	0.405621	0.407826	0.435537	0.475531	0.487152	0.45162	0.409896	0.384096	0.380525	0.413327	0.460508	0.530629	0.636696
	0.239342	0.272563	0.296036	0.297716	0.338746	0.352912	0.358016	0.381526	0.376429	0.401383	0.391588	0.374493	0.366084	0.342525	0.363234	0.387218	0.37638	0.396805	0.409723	0.42166	0.485689	0.499697	0.504665	0.51181	0.50526	0.49761	0.487752	0.467964	0.390724	0.361526	0.37577	0.403606	0.490758	0.571305	0.579615	0.581877	0.59225	0.586417	0.626345	0.669955	0.687702	0.720733	0.78532	0.839038	0.911472	0.969139	0.989829	1.02591	1.04621
	0.136524	0.214009	0.297233	0.381948	0.457361	0.446745	0.402403	0.35154	0.298727	0.285328	0.286422	0.297056	0.31827	0.334096	0.350267	0.368406	0.382437	0.40727	0.451303	0.501114	0.542847	0.56534	0.554807	0.514279	0.479623	0.455226	0.435194	0.426372	0.41695	0.397722	0.394776	0.404141	0.412751	0.427008	0.442662	0.466407	0.492026	0.539137	0.617036	0.699998	0.789994	0.887162	0.943415	0.968277	0.980378	0.951744	0.926241	0.91522	0.917355
	0.269337	0.261532	0.291941	0.318277	0.362991	0.40009	0.369351	0.311056	0.240275	0.184023	0.161681	0.181757	0.210525	0.232031	0.298613	0.364537	0.428634	0.501221	0.531984	0.568733	0.613071	0.653046	0.673509	0.643635	0.606837	0.572202	0.555994	0.581866	0.59971	0.604765	0.609708	0.593564	0.583291	0.588376	0.58992	0.602668	0.597328	0.587565	0.598245	0.621225	0.694541	0.788202	0.889649	1.00344	1.11005	1.20185	1.29826	1.38194	1.4443
	0.523772	0.552687	0.521002	0.437713	0.361269	0.302875	0.260359	0.210951	0.166268	0.0965115	0.0266624	0.00510487	-0.0152103	0.0248536	0.102881	0.182141	0.263997	0.324655	0.352442	0.329016	0.292614	0.259277	0.25368	0.283148	0.330659	0.387041	0.437778	0.498668	0.548386	0.576503	0.572815	0.552506	0.533756	0.551318	0.596703	0.632726	0.659707	0.612386	0.574195	0.569702	0.57605	0.608339	0.615115	0.624103	0.63575	0.6728	0.68489	0.610829	0.530648
	0.544161	0.517324	0.489427	0.471038	0.445993	0.4155	0.355412	0.279532	0.204654	0.136537	0.119663	0.128467	0.144953	0.161673	0.154687	0.160781	0.164765	0.183029	0.215748	0.224141	0.245074	0.242764	0.24553	0.253738	0.243239	0.259901	0.264429	0.29207	0.322029	0.341963	0.380011	0.424632	0.490588	0.541435	0.564224	0.546689	0.516601	0.493658	0.491774	0.522149	0.552588	0.572501	0.579226	0.557053	0.543058	0.55258	0.542787	0.536296	0.505705
	0.326835	0.300835	0.262074	0.220609	0.200695	0.196556	0.207466	0.202642	0.19395	0.166766	0.134004	0.135131	0.134883	0.141299	0.169015	0.185653	0.201281	0.222123	0.227892	0.232989	0.259865	0.298459	0.359746	0.43341	0.466606	0.485142	0.489089	0.498446	0.499988	0.49295	0.494302	0.489166	0.515074	0.554768	0.56946	0.569306	0.585164	0.587704	0.583398	0.591682	0.585594	0.603473	0.644806	0.694541	0.754774	0.798919	0.841028	0.837266	0.784097
	0.515287	0.493268	0.464928	0.430044	0.397192	0.375365	0.35014	0.297077	0.227265	0.159771	0.115531	0.152729	0.233308	0.285932	0.32332	0.329721	0.32188	0.335489	0.345302	0.342159	0.329004	0.313952	0.303741	0.285967	0.262149	0.214191	0.168976	0.146014	0.138822	0.16371	0.205159	0.255058	0.2894	0.315881	0.304452	0.273245	0.271467	0.275726	0.287534	0.294128	0.276269	0.264726	0.265468	0.266262	0.294593	0.304961	0.309971	0.317644	0.284304
	0.642863	0.651075	0.64466	0.648489	0.663443	0.637434	0.598113	0.543214	0.436757	0.353331	0.273457	0.236344	0.27128	0.351459	0.446706	0.524475	0.577007	0.581352	0.573277	0.563266	0.520182	0.471519	0.423737	0.350476	0.326343	0.309204	0.280888	0.30453	0.308871	0.311597	0.325983	0.346165	0.370583	0.412465	0.454457	0.439054	0.397448	0.368792	0.342447	0.302863	0.27054	0.22256	0.173585	0.16166	0.189959	0.208807	0.223079	0.243407	0.241048
	0.93952	0.942674	0.94678	0.958414	0.970422	0.969227	0.941587	0.88269	0.807819	0.720902	0.618682	0.537996	0.473211	0.42241	0.397622	0.390951	0.396537	0.395403	0.407001	0.429203	0.436049	0.449509	0.481661	0.466329	0.462906	0.431076	0.377119	0.316588	0.259018	0.22268	0.201641	0.200274	0.233644	0.273047	0.333666	0.404475	0.46405	0.52051	0.570459	0.612677	0.649078	0.700618	0.745629	0.820126	0.87663	0.861712	0.831333	0.780327	0.705796
	0.694937	0.662568	0.669953	0.68719	0.707762	0.713476	0.677362	0.576757	0.482547	0.386396	0.305737	0.265225	0.249525	0.226779	0.218162	0.205967	0.202422	0.19348	0.209149	0.211941	0.199695	0.19905	0.215741	0.215781	0.225016	0.247063	0.243832	0.236997	0.239245	0.257952	0.280487	0.291925	0.293634	0.296777	0.291682	0.355724	0.478942	0.62438	0.763788	0.887811	0.976672	1.04121	1.09561	1.15033	1.18526	1.16043	1.11755	1.06103	1.00798
	0.508883	0.451522	0.41598	0.393521	0.377388	0.387152	0.385753	0.35258	0.323933	0.297585	0.251828	0.220081	0.203086	0.178441	0.163855	0.15709	0.160935	0.145049	0.135345	0.118416	0.0961069	0.0891278	0.103082	0.116767	0.139204	0.154389	0.149993	0.156032	0.154989	0.164138	0.167967	0.167927	0.156432	0.138031	0.118727	0.116279	0.127216	0.178849	0.255353	0.331632	0.421374	0.514475	0.587867	0.639295	0.717709	0.773725	0.832268	0.894361	0.936341
	0.0807871	0.0832033	0.0503179	0.00248231	0.000519987	-0.00645313	-0.0151917	0.0102929	0.0363798	0.062314	0.0941199	0.108664	0.104374	0.0522186	-0.0416149	-0.134384	-0.180331	-0.222721	-0.197106	-0.157374	-0.117485	-0.0788644	-0.0301327	0.0170323	0.0608948	0.132648	0.21072	0.282694	0.353546	0.427012	0.439623	0.457695	0.46373	0.463062	0.465105	0.471251	0.462603	0.423091	0.385101	0.336598	0.284468	0.265701	0.270528	0.276525	0.372567	0.46907	0.543805	0.618137	0.66961
	-0.085052	-0.102568	-0.147296	-0.152539	-0.186101	-0.220826	-0.241441	-0.214108	-0.168996	-0.0765759	0.0146341	0.0881927	0.118292	0.105621	0.0547372	0.00466151	0.0062358	0.0265938	0.090669	0.160355	0.213807	0.239248	0.25293	0.251254	0.244855	0.260518	0.318325	0.373568	0.425476	0.47832	0.519121	0.514785	0.504511	0.498014	0.483733	0.434111	0.388581	0.374635	0.362391	0.368885	0.396747	0.411858	0.40214	0.388742	0.383639	0.450997	0.494233	0.536045	0.600035
	-0.117286	-0.120076	-0.112297	-0.0585201	-0.000553889	0.0592312	0.110747	0.127851	0.106079	0.048346	-0.0262884	-0.100274	-0.113934	-0.105958	-0.0500943	0.0143121	0.0575056	0.0209661	-0.0166364	-0.0651165	-0.11789	-0.0917735	-0.0302495	0.0234562	0.0835121	0.144191	0.203282	0.266188	0.327406	0.381658	0.399635	0.37111	0.339732	0.295174	0.254666	0.236363	0.230648	0.24736	0.276434	0.304195	0.303273	0.286035	0.247474	0.202587	0.200386	0.269548	0.347128	0.421681	0.500756
	-0.0447713	-0.110195	-0.167826	-0.176166	-0.143413	-0.094997	-0.0361708	0.0136356	0.0687656	0.118885	0.121561	0.120417	0.114364	0.070979	0.0376097	0.0636199	0.0872861	0.131449	0.208086	0.269573	0.311623	0.359913	0.365002	0.361445	0.375377	0.391775	0.399528	0.365833	0.314822	0.237214	0.159735	0.165307	0.24221	0.331815	0.420131	0.495478	0.479606	0.434338	0.394577	0.357313	0.335499	0.331042	0.33377	0.348673	0.352902	0.374456	0.406459	0.45137	0.497044
	-0.144256	-0.107179	-0.0668829	-0.0490069	-0.0415111	-0.0434523	-0.0501401	-0.0563312	-0.039526	-0.04434	-0.0364188	-0.0371089	-0.0306224	-0.0303045	-0.0327274	-0.0314133	-0.032435	0.0144835	0.112166	0.228239	0.378241	0.522632	0.573266	0.63058	0.59307	0.542087	0.508421	0.482034	0.472133	0.498385	0.519669	0.514896	0.484549	0.463621	0.452013	0.445439	0.458185	0.472892	0.478619	0.494778	0.492264	0.469317	0.446993	0.39128	0.326231	0.310615	0.331076	0.374337	0.47646
	-0.00740502	-0.0421998	-0.118071	-0.191115	-0.167254	-0.129132	-0.0447739	0.0518993	0.112501	0.0265559	-0.0614031	-0.113778	-0.148885	-0.126241	-0.0420773	0.0205229	0.0386532	0.0562591	0.056211	0.063047	0.0823386	0.0981672	0.124144	0.167942	0.195916	0.225864	0.256672	0.275517	0.265857	0.260463	0.26154	0.262716	0.264368	0.272512	0.276476	0.271309	0.265848	0.264923	0.259978	0.249524	0.235988	0.216218	0.232002	0.264419	0.322209	0.386916	0.508143	0.65825	0.812609
	0.0449047	0.0142015	-0.0548654	-0.124047	-0.180413	-0.203851	-0.21243	-0.161547	-0.107415	-0.0183083	0.0948564	0.176015	0.22496	0.275864	0.230834	0.167679	0.141702	0.112263	0.0962331	0.118282	0.140274	0.158678	0.179211	0.224083	0.307777	0.365222	0.406535	0.442069	0.394287	0.322961	0.254542	0.186519	0.14344	0.128442	0.138444	0.179268	0.217636	0.244891	0.26234	0.251372	0.223549	0.198508	0.198507	0.210909	0.317014	0.432452	0.567332	0.770977	0.942289
	-0.0649215	-0.0670813	-0.0782124	-0.110614	-0.13879	-0.131015	-0.120443	-0.0579999	0.0277137	0.112951	0.155472	0.173384	0.120952	0.0619886	0.0175253	0.0114964	0.0411445	0.130876	0.212045	0.265525	0.310906	0.306494	0.272608	0.255723	0.182314	0.106131	0.0789644	0.053862	0.0421503	0.0942064	0.130223	0.143786	0.159958	0.170773	0.172649	0.202743	0.248004	0.278585	0.337615	0.392674	0.397321	0.396509	0.404495	0.405769	0.441913	0.534189	0.62958	0.710688	0.778871
	-0.266842	-0.287469	-0.302075	-0.317552	-0.339644	-0.351832	-0.36126	-0.377295	-0.383927	-0.388769	-0.38827	-0.380007	-0.363867	-0.347964	-0.327411	-0.314252	-0.30372	-0.270194	-0.241438	-0.207123	-0.16302	-0.121472	-0.0919569	-0.0529744	-0.0367723	-0.0372893	-0.038655	-0.045198	-0.0348895	0.00201294	0.0430693	0.0843432	0.112489	0.105312	0.0910035	0.065244	0.0277272	0.0069511	-0.00222034	-0.0267992	-0.0386384	-0.0479056	-0.0629624	-0.0533901	-0.00470368	0.0976356	0.238903	0.411889	0.5945
	-0.257413	-0.248002	-0.24673	-0.258821	-0.271237	-0.292778	-0.306071	-0.313505	-0.304963	-0.297467	-0.28889	-0.291269	-0.290261	-0.285888	-0.279667	-0.264521	-0.234943	-0.221283	-0.203297	-0.173347	-0.1635	-0.145334	-0.115593	-0.0969644	-0.0699557	-0.0271579	0.00901156	0.0197266	0.0383456	0.0438901	0.0530418	0.0677624	0.107764	0.1525	0.20249	0.241629	0.250533	0.221568	0.162915	0.103274	0.0455416	0.0154437	0.0203379	0.0487246	0.0917661	0.149365	0.234376	0.325374	0.426813
	0.444611	0.405771	0.349847	0.312653	0.292638	0.252894	0.21175	0.15777	0.0860346	0.0188454	-0.0255516	-0.0744133	-0.0811473	-0.0867826	-0.0633656	-0.0232779	0.0107522	0.0376547	0.0531114	0.040939	0.0302126	0.0613584	0.0861571	0.115766	0.151935	0.157918	0.143308	0.158356	0.175646	0.172393	0.215698	0.247031	0.284734	0.335461	0.367484	0.394566	0.350648	0.279634	0.20011	0.109464	0.0447775	0.0251413	0.0161228	0.0973954	0.221228	0.376887	0.587277	0.784859	0.866071
	0.457538	0.397076	0.374244	0.356786	0.3595	0.369432	0.327517	0.26841	0.221036	0.139074	0.0747497	0.0144364	-0.0440334	-0.0822886	-0.108899	-0.105581	-0.0784124	-0.0604922	-0.0237494	0.0146684	0.0455536	0.0744742	0.0756584	0.0512075	0.021169	-0.00186549	0.00835948	0.0638443	0.142336	0.215731	0.266671	0.273632	0.240419	0.20919	0.185351	0.178626	0.204852	0.222854	0.20905	0.205093	0.197602	0.185505	0.188978	0.210858	0.210642	0.236092	0.291539	0.329329	0.329678
	0.130639	0.114769	0.11773	0.138368	0.165589	0.178814	0.173666	0.102913	0.0397937	-0.0501976	-0.0914181	-0.088914	-0.069963	-0.0223866	0.0351779	0.0537552	0.0777821	0.0543998	0.0412576	0.0659853	0.090491	0.12665	0.164856	0.196635	0.197164	0.219633	0.251493	0.271908	0.241742	0.19549	0.0984612	0.0190316	-0.0356401	-0.0294693	0.00468219	0.0602566	0.110099	0.146355	0.157253	0.162746	0.175804	0.190688	0.194963	0.245465	0.272519	0.304959	0.355013	0.36041	0.356934
	0.532084	0.487611	0.430782	0.382158	0.344206	0.319985	0.330334	0.314414	0.274229	0.21201	0.206276	0.169214	0.167516	0.201191	0.232084	0.225276	0.242203	0.228581	0.2071	0.247983	0.269647	0.325997	0.378852	0.428833	0.411479	0.385764	0.32407	0.281899	0.224125	0.242361	0.266459	0.286805	0.316241	0.338871	0.388824	0.447005	0.459191	0.443258	0.403079	0.272435	0.15194	0.097507	0.0775496	0.107869	0.192157	0.305492	0.428358	0.476212	0.492777
	0.255094	0.23665	0.163451	0.11781	0.0923662	0.104725	0.127821	0.194983	0.254409	0.290557	0.315717	0.331834	0.27971	0.241129	0.190381	0.13477	0.0957758	0.0846695	0.0645207	0.0540389	0.0682442	0.0784008	0.0923444	0.133422	0.188621	0.226608	0.29253	0.354906	0.344371	0.344191	0.268618	0.16253	0.0780066	0.0241677	-0.00414593	0.0251036	0.0670231	0.0697888	0.052798	-0.00495221	-0.0924233	-0.16868	-0.188531	-0.188246	-0.106546	0.00105391	0.120714	0.223411	0.305104
	0.183731	0.201185	0.216856	0.212934	0.220235	0.213848	0.184941	0.165162	0.119381	0.0689125	0.0490294	0.0225578	-0.00819717	-0.0263604	-0.0456193	-0.0700959	-0.0729184	-0.0818526	-0.0801178	-0.0849028	-0.0958127	-0.0980561	-0.102567	-0.111492	-0.101161	-0.0800073	-0.0584542	-0.0188551	0.012059	0.0320472	0.0348331	-0.00684102	-0.0522543	-0.0939769	-0.143708	-0.155878	-0.113318	-0.0687338	0.0122643	0.104383	0.15157	0.17381	0.193543	0.175804	0.161274	0.182231	0.212986	0.255271	0.321856
	-0.050783	-0.06164	-0.0722811	-0.0835032	-0.0882369	-0.0906033	-0.0889915	-0.088159	-0.0871972	-0.0868193	-0.0864762	-0.0839182	-0.0771246	-0.0731949	-0.0698994	-0.0635829	-0.0573611	-0.0538588	-0.0472778	-0.0363672	-0.0228897	-0.00517925	0.0128038	0.0339992	0.0595859	0.0832482	0.106698	0.129949	0.14894	0.175218	0.210382	0.259531	0.313999	0.364299	0.413852	0.455865	0.491962	0.53315	0.576318	0.607667	0.638774	0.664692	0.68688	0.718218	0.754507	0.786043	0.807731	0.822491	0.818487
	-0.43874	-0.431219	-0.424719	-0.416618	-0.409643	-0.401214	-0.392301	-0.38822	-0.384794	-0.386061	-0.389092	-0.393646	-0.395606	-0.39739	-0.392844	-0.383923	-0.37448	-0.364529	-0.355928	-0.347712	-0.333134	-0.319102	-0.303636	-0.282657	-0.260979	-0.234954	-0.203495	-0.173209	-0.146969	-0.114346	-0.0846754	-0.0501227	-0.00967035	0.0318329	0.0758069	0.123315	0.172461	0.224016	0.290016	0.355061	0.416751	0.477198	0.521533	0.564983	0.618487	0.678658	0.7424	0.820499	0.89812
	0.578774	0.564548	0.554151	0.537734	0.523472	0.514409	0.511743	0.513165	0.500822	0.49343	0.49175	0.479532	0.481015	0.500171	0.482605	0.465091	0.439614	0.39334	0.331463	0.261415	0.189687	0.148931	0.10959	0.107873	0.118321	0.122639	0.123549	0.130516	0.133419	0.137405	0.155975	0.174049	0.189345	0.185899	0.182239	0.170048	0.15877	0.17462	0.208256	0.24746	0.302844	0.373241	0.454845	0.532095	0.616011	0.6613	0.681661	0.667932	0.65988
	1.26534	1.22932	1.16183	1.13886	1.11592	1.08358	1.05115	1.04524	0.992194	0.931525	0.866707	0.799665	0.749935	0.716959	0.677414	0.637673	0.560512	0.467369	0.362538	0.232124	0.102127	0.0524423	0.00450666	0.00820206	0.0377173	0.0596497	0.0772136	0.106923	0.0954459	0.083762	0.0770661	0.0908342	0.11135	0.143801	0.176026	0.187601	0.208658	0.229537	0.250067	0.291993	0.36726	0.424149	0.486719	0.549634	0.539151	0.464907	0.365935	0.223195	0.0814408
	1.09001	1.09095	1.08295	1.0547	1.02547	0.998264	0.970874	0.960452	0.89538	0.773912	0.62399	0.47692	0.404747	0.373331	0.383082	0.392996	0.376391	0.329701	0.283053	0.238262	0.193533	0.16069	0.142131	0.148498	0.166716	0.198302	0.254965	0.300067	0.295446	0.290653	0.260004	0.215628	0.164019	0.0983881	0.0328778	-0.0363086	-0.0804926	-0.0942055	-0.0946921	-0.0793477	-0.0356557	-0.00374294	0.0454824	0.0956646	0.132322	0.172209	0.211496	0.246672	0.281213
	0.858673	0.835322	0.800677	0.811636	0.829506	0.84769	0.869142	0.926687	0.906514	0.86902	0.809527	0.732737	0.60329	0.47756	0.351665	0.228039	0.140322	0.16928	0.19443	0.196523	0.198647	0.163848	0.112536	0.119452	0.156094	0.20586	0.28139	0.341215	0.336894	0.334359	0.27834	0.189486	0.0966593	-0.00739285	-0.112309	-0.159502	-0.177327	-0.173146	-0.15461	-0.131137	-0.116215	-0.105228	-0.0952307	-0.0921711	-0.0834538	-0.0324035	0.00120061	0.0213074	0.0430586
	1.40877	1.35302	1.29648	1.20443	1.1706	1.11459	1.05315	1.01365	0.950534	0.854598	0.797735	0.737335	0.659812	0.597677	0.523316	0.435194	0.350148	0.282583	0.246909	0.181986	0.106329	0.0384969	-0.0278198	-0.0771589	-0.0695955	-0.062753	-0.0474029	-0.0112408	0.0188993	0.058709	0.100422	0.115053	0.110948	0.0619782	-0.00724525	-0.0858278	-0.127842	-0.15012	-0.122742	-0.0897761	-0.0461047	-0.0412365	-0.0382137	-0.0492315	-0.0732221	-0.0555395	-0.0304809	0.0094036	0.0591711
	0.872232	0.796233	0.720313	0.704875	0.728059	0.73907	0.743088	0.727843	0.60992	0.468077	0.320431	0.173187	0.0793029	0.0674538	0.0714448	0.101358	0.13056	0.127348	0.098721	0.0691276	0.0387354	0.0113121	0.0450065	0.107079	0.146063	0.184953	0.196121	0.158989	0.143544	0.169633	0.195969	0.238136	0.261685	0.228721	0.169051	0.108854	0.0803566	0.0730788	0.0917383	0.109799	0.132018	0.0973791	0.0549268	0.00386446	-0.0458312	-0.0782627	-0.082578	-0.0349896	0.0352757
	1.32188	1.29943	1.27692	1.13608	1.00037	0.863475	0.725937	0.609224	0.547106	0.471196	0.436303	0.401871	0.38783	0.386111	0.357343	0.27398	0.190498	0.0837013	0.00459353	-0.00558681	0.0186284	0.0435847	0.0860397	0.136913	0.0935982	0.05013	0.0136951	-0.0107167	0.00310836	0.0896302	0.176212	0.2625	0.326228	0.32204	0.285908	0.24395	0.18173	0.11807	0.0365092	-0.0450465	-0.106587	-0.128135	-0.115372	-0.042232	0.0308045	0.0855669	0.125097	0.0988123	0.0433277
	0.962382	0.955921	0.949831	0.900555	0.857471	0.812652	0.764052	0.721814	0.674205	0.606609	0.552854	0.501203	0.457481	0.4233	0.373497	0.293993	0.213845	0.134492	0.0812498	0.0715086	0.0832988	0.0932779	0.100197	0.105237	0.0460464	-0.0160233	-0.0852842	-0.124811	-0.114483	-0.0126241	0.0910575	0.240129	0.364271	0.397197	0.387961	0.362681	0.299224	0.24153	0.148265	0.0559993	-0.00857495	-0.0527679	-0.0608404	-0.00528811	0.0486139	0.0669757	0.100225	0.122993	0.143262
	0.855048	0.823597	0.787706	0.765661	0.754346	0.746024	0.758463	0.769484	0.753381	0.767879	0.71212	0.639722	0.558622	0.452669	0.3647	0.321587	0.287812	0.282842	0.279479	0.27112	0.252913	0.232107	0.187709	0.187523	0.196619	0.244212	0.292012	0.359926	0.406147	0.417964	0.414539	0.414941	0.401862	0.383063	0.346675	0.309351	0.242276	0.183818	0.142349	0.0956065	0.0476129	0.0720286	0.0983354	0.126501	0.162885	0.207869	0.22099	0.224799	0.209492
	0.979125	0.915883	0.850747	0.780217	0.691087	0.603266	0.556006	0.509213	0.496923	0.463061	0.407027	0.303261	0.200355	0.102427	0.0846647	0.107373	0.151517	0.197355	0.191866	0.146788	0.099843	0.0530369	0.0186848	0.0281772	0.0394222	0.0482002	0.0573278	0.0546721	0.0605711	0.0830033	0.113476	0.14282	0.184097	0.231673	0.235509	0.239496	0.251207	0.247302	0.234567	0.208208	0.181592	0.146274	0.12496	0.131157	0.149302	0.170898	0.182051	0.180986	0.176457
	1.21855	1.16757	1.11039	1.0442	0.954355	0.871103	0.811693	0.752612	0.692221	0.60363	0.507319	0.398494	0.289906	0.280549	0.29671	0.332255	0.377638	0.410324	0.377143	0.330303	0.245591	0.160717	0.0751051	0.0608663	0.0753262	0.13857	0.201822	0.262554	0.313705	0.317131	0.297741	0.275878	0.227101	0.167735	0.138423	0.10911	0.104088	0.181781	0.24321	0.269814	0.296193	0.277358	0.210698	0.20586	0.228878	0.245375	0.23059	0.207364	0.115149
	1.14095	1.03356	0.917282	0.796308	0.669371	0.550809	0.490091	0.429455	0.391497	0.403738	0.43049	0.484853	0.539404	0.594115	0.649274	0.631181	0.576297	0.516602	0.415352	0.2987	0.265262	0.231643	0.188836	0.16181	0.141705	0.132214	0.122922	0.165607	0.227118	0.239328	0.228905	0.209081	0.157541	0.105446	0.0583117	0.0110642	-0.0398175	-0.0385619	-0.0289301	-0.00829538	0.0126091	0.0535876	0.0338914	0.0355395	0.0471775	0.0548273	0.0964815	0.162894	0.19963
	1.16821	1.15779	1.14812	1.11589	1.02049	0.934645	0.896107	0.865377	0.890893	0.897231	0.900265	0.886145	0.870111	0.829417	0.78369	0.690874	0.572923	0.453486	0.364137	0.303292	0.323417	0.346742	0.35403	0.33797	0.302528	0.235544	0.170021	0.145674	0.122769	0.160897	0.220827	0.272586	0.300228	0.324281	0.228506	0.132746	0.057845	0.0326345	0.0262403	0.0533643	0.0825294	0.0941406	0.0843976	0.0671694	0.0429773	0.014877	-0.0267208	-0.0699977	-0.0787565
	1.295	1.24515	1.16901	1.08898	1.00767	0.887871	0.804483	0.768608	0.741832	0.722773	0.713932	0.675849	0.618693	0.552206	0.496894	0.420748	0.289085	0.158629	0.0450243	-0.0198621	-0.0184592	0.0646545	0.151706	0.247383	0.30699	0.327959	0.331637	0.306375	0.260494	0.242516	0.183396	0.12513	0.10211	0.0725781	0.0445846	0.0310551	0.0212644	0.0175377	0.0198562	0.0223023	0.0269958	0.0324626	0.0793537	0.143038	0.210845	0.277755	0.293348	0.223052	0.147842
	0.780512	0.747061	0.754619	0.763325	0.769979	0.760304	0.741032	0.706734	0.671356	0.651316	0.600945	0.526307	0.439503	0.343186	0.258972	0.20811	0.184312	0.160629	0.144863	0.0702226	0.00324501	-0.0357455	-0.0748582	-0.0333478	0.0405766	0.100004	0.152041	0.176951	0.150036	0.146125	0.15277	0.159337	0.187422	0.215629	0.236047	0.240085	0.24405	0.269506	0.257459	0.230495	0.196642	0.162634	0.154935	0.164378	0.23792	0.31156	0.380311	0.424617	0.449475
	0.882776	0.860012	0.836949	0.813881	0.763746	0.66845	0.58313	0.521917	0.460788	0.45211	0.454995	0.428024	0.385642	0.340304	0.318507	0.317951	0.316961	0.315969	0.29053	0.184358	0.0799115	-0.0144959	-0.108621	-0.124935	-0.0896116	-0.0332313	0.0333877	0.0936606	0.111279	0.11589	0.110124	0.104357	0.0954489	0.125857	0.155499	0.180277	0.205293	0.244673	0.25159	0.235572	0.209042	0.176828	0.169368	0.18685	0.263835	0.340821	0.426455	0.489819	0.529187
	1.16724	1.12626	1.06251	0.998387	0.918256	0.784617	0.661195	0.564794	0.468558	0.475594	0.507232	0.509563	0.496765	0.46963	0.394257	0.320554	0.26567	0.210917	0.18314	0.188121	0.195706	0.20723	0.218481	0.186198	0.181567	0.149062	0.103002	0.0680429	0.024748	-0.0445242	-0.0704653	-0.0964061	-0.137894	-0.153383	-0.161631	-0.159436	-0.156984	-0.111077	-0.035783	0.0254497	0.0802384	0.129443	0.142715	0.145579	0.154315	0.16305	0.190336	0.210682	0.240478
	0.963393	0.925436	0.790822	0.655092	0.531396	0.466819	0.428855	0.438163	0.44681	0.488	0.51757	0.561994	0.613813	0.652866	0.639187	0.620373	0.489455	0.360049	0.26888	0.214278	0.19034	0.225675	0.259867	0.229171	0.226522	0.190282	0.13803	0.0989389	0.0774299	0.040634	0.0718976	0.103111	0.149276	0.206834	0.230494	0.186813	0.142299	0.0421387	-0.0681638	-0.131318	-0.170183	-0.192279	-0.116495	-0.0140953	0.131464	0.275549	0.393227	0.415413	0.407362
	0.729143	0.662509	0.580046	0.489693	0.431582	0.416247	0.406993	0.42368	0.4471	0.457002	0.436691	0.389191	0.334556	0.277866	0.235576	0.206228	0.15224	0.0753792	0.000215656	-0.0296378	-0.0159169	0.0880109	0.198294	0.29747	0.360682	0.354107	0.312981	0.26829	0.221468	0.190894	0.191377	0.190657	0.227724	0.289483	0.315611	0.315625	0.319829	0.257302	0.192109	0.168639	0.139343	0.117836	0.13631	0.165815	0.207032	0.259518	0.29605	0.286088	0.262135
	0.83071	0.800777	0.793366	0.813893	0.838767	0.821767	0.768352	0.752758	0.755862	0.757263	0.760712	0.746398	0.657766	0.56796	0.468243	0.404533	0.348203	0.277193	0.196927	0.138021	0.0902631	0.0791698	0.0852768	0.117687	0.143233	0.155096	0.147893	0.136211	0.095444	0.0765902	0.0705943	0.0854882	0.108957	0.15278	0.192691	0.209145	0.215531	0.20976	0.169054	0.118091	0.038097	-0.0420394	-0.098977	-0.0615438	0.00520377	0.111109	0.214153	0.272019	0.285421
	0.940285	0.803765	0.701711	0.670699	0.639192	0.624978	0.604934	0.616052	0.643799	0.676938	0.706259	0.722917	0.612813	0.501599	0.365335	0.283095	0.222269	0.198731	0.175916	0.142371	0.0717552	0.00990085	-0.0473552	-0.0987681	-0.102293	-0.0919522	-0.0709046	-0.0494396	-0.0283627	-0.0103432	0.0167485	0.0620936	0.10605	0.113788	0.112338	0.0593015	-0.0180734	-0.0787212	-0.0789965	-0.0726451	-0.0637191	-0.0548503	-0.0583958	-0.0519474	-0.00961485	0.0971304	0.204087	0.285228	0.342948
	1.08724	1.07826	1.0682	1.04618	1.02413	0.945674	0.82528	0.752908	0.705745	0.663174	0.632363	0.598396	0.543644	0.488691	0.427203	0.404798	0.380117	0.345712	0.311395	0.294153	0.265216	0.22855	0.188059	0.145635	0.0942665	0.0416876	0.02589	0.0101049	-0.000224037	0.0446568	0.0839588	0.108089	0.132055	0.111657	0.0395422	-0.0310674	-0.100975	-0.165297	-0.173328	-0.159803	-0.171298	-0.182792	-0.190777	-0.199179	-0.172155	-0.0813627	0.00992871	0.146875	0.284075
	1.02445	0.995194	0.970912	0.955766	0.940631	0.90608	0.786942	0.667679	0.548351	0.436766	0.419961	0.445468	0.457797	0.469999	0.451939	0.395194	0.326251	0.234345	0.142649	0.105378	0.0741943	0.0789209	0.101412	0.116887	0.110295	0.104839	0.136036	0.167245	0.177402	0.217378	0.244546	0.243253	0.242431	0.285337	0.282075	0.281029	0.281017	0.274842	0.30466	0.364512	0.362602	0.360692	0.350744	0.254722	0.187106	0.175777	0.164699	0.186515	0.230444
	0.84344	0.726181	0.629664	0.587071	0.545463	0.518392	0.512176	0.49792	0.478141	0.460634	0.43738	0.406351	0.36315	0.320613	0.278541	0.244039	0.193743	0.10869	0.0238184	-0.043536	-0.0707376	-0.0485228	-0.0058483	0.0372915	0.0510585	0.0455198	0.0649932	0.0874303	0.108809	0.155248	0.18111	0.161339	0.140809	0.137858	0.120068	0.0953308	0.0715449	0.0372738	-0.00773414	-0.0383217	-0.0429653	-0.0503975	-0.0210874	0.030225	0.0855112	0.152286	0.219173	0.25014	0.253882
	0.952163	0.849826	0.767186	0.692773	0.60735	0.541784	0.516693	0.501296	0.50823	0.518988	0.529496	0.520549	0.493153	0.457164	0.407586	0.332749	0.250307	0.170596	0.0885596	0.065593	0.093959	0.112803	0.169779	0.222548	0.229391	0.22108	0.214504	0.176921	0.128944	0.0950344	0.0575543	0.0430425	0.0381294	0.0735971	0.128367	0.179523	0.189551	0.183747	0.150137	0.114092	0.118792	0.149166	0.217135	0.277714	0.338215	0.36798	0.394795	0.371828	0.345974
	0.810601	0.766462	0.731333	0.690297	0.647473	0.601225	0.587349	0.600454	0.616269	0.632333	0.665447	0.657634	0.636983	0.595616	0.556024	0.497346	0.427655	0.38868	0.366641	0.346849	0.351001	0.363437	0.353756	0.343666	0.293765	0.257358	0.225277	0.200864	0.177068	0.190136	0.162827	0.147333	0.137636	0.124065	0.138267	0.180148	0.148295	0.116597	0.0908863	0.0650323	0.0646143	0.126551	0.186778	0.262282	0.360007	0.444803	0.522467	0.597613	0.593176
	0.729039	0.674184	0.619444	0.566663	0.514916	0.458168	0.374555	0.2859	0.241526	0.197654	0.193388	0.235414	0.265641	0.269914	0.274012	0.236221	0.197844	0.182505	0.178686	0.17464	0.154178	0.123712	0.0617616	-0.000217063	-0.0615173	-0.0669807	-0.0521835	-0.00353633	0.0451229	0.0870994	0.0970438	0.0905316	0.0762264	0.0732334	0.116539	0.164499	0.163193	0.161931	0.117824	0.0289174	-0.0450824	-0.0917347	-0.138157	-0.134608	-0.0761724	-0.0138082	0.0503876	0.11777	0.141649
	0.708986	0.647542	0.570371	0.542255	0.540326	0.550113	0.633323	0.735798	0.793999	0.851652	0.86761	0.750276	0.62388	0.49117	0.358664	0.30472	0.282866	0.254961	0.224013	0.180409	0.160274	0.18118	0.248282	0.315522	0.37372	0.305197	0.231819	0.160594	0.0896465	0.0814435	0.119949	0.120974	0.104233	0.0827277	0.0650338	0.0589211	0.0922305	0.12554	0.17819	0.186433	0.183008	0.16254	0.141604	0.0959102	0.0999488	0.146933	0.213105	0.287406	0.334945
	0.86405	0.842738	0.744388	0.677681	0.627855	0.583606	0.590416	0.616807	0.636297	0.655703	0.675174	0.666363	0.64676	0.608507	0.57017	0.497049	0.402784	0.325496	0.256753	0.190325	0.162405	0.153088	0.133424	0.113725	0.101758	0.116559	0.136304	0.163608	0.190844	0.198847	0.189177	0.171086	0.149011	0.126156	0.111579	0.103046	0.0842699	0.0654851	0.0810732	0.114538	0.151423	0.19507	0.238097	0.21016	0.163314	0.170626	0.202139	0.248662	0.34583
	0.930582	0.867591	0.769016	0.704566	0.658419	0.608159	0.575371	0.563981	0.536657	0.509134	0.515073	0.53381	0.537726	0.513464	0.489148	0.41953	0.331186	0.275124	0.235195	0.196917	0.191147	0.20104	0.191154	0.181408	0.171554	0.115856	0.049478	-0.0328908	-0.115179	-0.167046	-0.184508	-0.163185	-0.123649	-0.0854559	-0.0245508	0.0508684	0.0860613	0.121036	0.132992	0.0557153	-0.0181747	-0.0799237	-0.141138	-0.134142	-0.106096	-0.0567812	0.00208147	0.0533476	0.107632
	0.47916	0.453753	0.458929	0.468883	0.483679	0.488718	0.458491	0.424289	0.379473	0.334144	0.312456	0.287762	0.265625	0.243086	0.219659	0.199275	0.193757	0.217595	0.257592	0.294399	0.331987	0.377764	0.358506	0.339545	0.322339	0.261306	0.204633	0.158371	0.109763	0.0924371	0.0965077	0.116244	0.142476	0.162436	0.168211	0.178427	0.178196	0.18668	0.203165	0.219974	0.245148	0.277793	0.307286	0.360137	0.416122	0.470036	0.524851	0.575923	0.588222
	0.168806	0.160043	0.151027	0.136121	0.0948331	0.0471392	0.0151088	0.00804256	0.0361738	0.0719313	0.0865971	0.075833	0.0524346	0.029847	0.0222619	0.0280415	0.0399749	0.0447667	0.0470238	0.0658059	0.0832969	0.0975605	0.109645	0.10065	0.0724397	0.0543489	0.0420387	0.043758	0.0590839	0.0700918	0.0813868	0.0794448	0.0720108	0.0687958	0.0683522	0.0763057	0.100643	0.128837	0.160122	0.210187	0.277587	0.372422	0.478271	0.580292	0.650427	0.690643	0.728992	0.759467	0.805196
	-0.0488815	-0.104221	-0.124726	-0.088252	-0.0601749	-0.0285519	-0.0133611	-0.0162108	-0.0138542	-0.0148366	-0.0307212	-0.0906738	-0.178771	-0.267494	-0.332665	-0.358416	-0.342132	-0.304813	-0.27105	-0.225932	-0.186779	-0.150104	-0.133468	-0.124064	-0.125072	-0.143803	-0.152453	-0.1881	-0.202102	-0.191396	-0.173374	-0.14342	-0.160944	-0.199298	-0.229051	-0.245275	-0.219288	-0.206207	-0.209219	-0.213517	-0.231436	-0.20582	-0.16094	-0.127308	-0.0828674	-0.0599982	-0.0264091	0.0616783	0.17348
	0.132648	0.0973534	0.0384611	0.023005	-0.0254786	-0.0686536	-0.042218	-0.0523171	-0.0389846	-0.0546203	-0.110417	-0.155907	-0.24755	-0.320855	-0.376872	-0.427468	-0.437726	-0.448833	-0.446733	-0.442443	-0.449608	-0.423123	-0.405535	-0.386045	-0.341471	-0.32068	-0.305224	-0.311334	-0.319257	-0.326539	-0.338559	-0.330583	-0.346357	-0.349903	-0.314791	-0.284588	-0.253831	-0.257204	-0.307642	-0.352075	-0.408569	-0.454386	-0.483982	-0.522676	-0.537183	-0.521781	-0.476585	-0.387314	-0.273962
	0.940932	0.932952	0.895116	0.823789	0.759938	0.731991	0.741458	0.769222	0.774064	0.736835	0.684215	0.639361	0.592478	0.575861	0.568484	0.54036	0.536959	0.527439	0.515771	0.511616	0.499654	0.500555	0.518332	0.553887	0.571259	0.587995	0.627052	0.711811	0.835502	0.998505	1.15505	1.26152	1.37096	1.40893	1.40668	1.40786	1.36226	1.35429	1.35988	1.36391	1.37994	1.36287	1.34167	1.30815	1.28555	1.29152	1.29345	1.32469	1.37156
	1.2924	1.3102	1.3518	1.38421	1.41666	1.42954	1.39746	1.34208	1.2709	1.18796	1.14008	1.0912	1.05438	1.00742	0.948319	0.906251	0.892693	0.939199	1.00453	1.07464	1.14464	1.19354	1.22526	1.26225	1.31488	1.32872	1.31768	1.33875	1.37675	1.43551	1.54679	1.64692	1.70353	1.73299	1.73469	1.71575	1.72821	1.78851	1.8551	1.89238	1.88792	1.83518	1.78172	1.76772	1.81841	1.88467	1.92275	1.93251	1.88039
	0.379262	0.408304	0.485851	0.600826	0.692705	0.746818	0.755488	0.697588	0.625646	0.55348	0.508074	0.507957	0.524705	0.55777	0.612547	0.671573	0.749937	0.868593	1.024	1.17936	1.31817	1.42899	1.48552	1.47507	1.46295	1.45207	1.4486	1.46204	1.48644	1.50805	1.52992	1.54238	1.56082	1.57635	1.61188	1.67403	1.7441	1.79883	1.85223	1.90756	1.954	2.0142	2.11689	2.19467	2.25584	2.33045	2.34969	2.34611	2.35031
	-0.373677	-0.377459	-0.376936	-0.374455	-0.370599	-0.381296	-0.392668	-0.38916	-0.38608	-0.37643	-0.325366	-0.27277	-0.218182	-0.143058	-0.0695829	-0.0148769	0.0559889	0.140048	0.21988	0.304684	0.394039	0.466319	0.526298	0.632907	0.755295	0.859693	0.983227	1.08408	1.08148	1.04767	1.01582	0.948687	0.885771	0.864987	0.841459	0.837115	0.927767	1.02525	1.14056	1.27594	1.37196	1.4243	1.51752	1.60744	1.68789	1.78671	1.86728	1.90292	1.92901
	0.326508	0.320882	0.309231	0.312743	0.326127	0.337091	0.34841	0.369275	0.353496	0.330644	0.314739	0.279398	0.284461	0.329696	0.430662	0.544715	0.683444	0.808872	0.923215	1.03077	1.14617	1.26447	1.3747	1.51052	1.63544	1.73712	1.81115	1.8598	1.88946	1.92067	1.93562	1.96162	1.99203	1.97461	1.96886	1.96904	1.93457	1.94962	1.99094	2.04099	2.11472	2.17987	2.23023	2.26742	2.27596	2.25254	2.21863	2.16742	2.09756
	0.441588	0.444043	0.467679	0.508197	0.56621	0.614905	0.646643	0.65071	0.630293	0.60829	0.603953	0.617805	0.667621	0.760542	0.904521	1.06909	1.23699	1.42999	1.63491	1.81596	1.98408	2.1387	2.22388	2.31623	2.40985	2.52095	2.62411	2.72041	2.80605	2.87627	2.91646	2.93139	2.93815	2.95574	2.96919	2.99617	2.99359	2.96127	2.91365	2.87809	2.81777	2.801	2.78991	2.77031	2.76911	2.74464	2.68929	2.59824	2.46764
	0.604277	0.596518	0.601812	0.603935	0.60993	0.626124	0.622515	0.59551	0.580701	0.545087	0.522866	0.53606	0.560863	0.630864	0.76795	0.947607	1.12365	1.33533	1.56551	1.73522	1.91912	2.09999	2.23671	2.38406	2.53182	2.63552	2.71883	2.7732	2.79873	2.83153	2.90254	2.97617	3.02535	3.08078	3.1399	3.14049	3.12383	3.07559	3.00377	2.93591	2.8719	2.82794	2.79839	2.77567	2.75	2.75154	2.69299	2.58355	2.43934
	0.519307	0.498939	0.500199	0.496509	0.492457	0.52389	0.539852	0.549592	0.555366	0.53116	0.511966	0.514505	0.531099	0.618867	0.781067	0.965086	1.15969	1.34952	1.49377	1.62167	1.7476	1.88613	2.03482	2.19529	2.37243	2.53046	2.67903	2.81458	2.92195	3.03287	3.14933	3.20867	3.22644	3.20021	3.14513	3.08553	3.03059	2.94903	2.88199	2.81179	2.76373	2.75817	2.79923	2.84168	2.87817	2.88406	2.81891	2.71417	2.55209
	0.500334	0.488117	0.508417	0.518812	0.538932	0.585232	0.60692	0.630239	0.650948	0.628211	0.614824	0.62401	0.647475	0.716121	0.82743	0.953846	1.07905	1.21334	1.37165	1.53429	1.68863	1.85444	2.01308	2.15396	2.32235	2.4781	2.62513	2.74605	2.84625	2.9551	3.07219	3.15829	3.21351	3.21727	3.1846	3.13514	3.06836	3.0005	2.94583	2.90173	2.89069	2.8916	2.88877	2.89242	2.88882	2.84569	2.7961	2.69252	2.54053
	0.331727	0.335153	0.381786	0.392833	0.392939	0.402988	0.396398	0.393606	0.406621	0.415169	0.42273	0.461444	0.524823	0.589966	0.703097	0.83072	0.946889	1.07304	1.22311	1.37759	1.54909	1.71552	1.86711	1.96992	2.03908	2.10692	2.18074	2.2694	2.37036	2.47008	2.56241	2.64479	2.68957	2.74713	2.80343	2.85454	2.84844	2.79405	2.69283	2.58736	2.51184	2.49005	2.47686	2.4907	2.49475	2.4653	2.42279	2.34214	2.22504
	0.317465	0.294484	0.302688	0.307422	0.30793	0.329881	0.342404	0.327385	0.306192	0.28847	0.284079	0.334921	0.418072	0.519063	0.671898	0.819387	0.955092	1.09657	1.22356	1.35383	1.51951	1.69761	1.85813	1.97439	2.05068	2.09278	2.11944	2.16501	2.22768	2.29548	2.39044	2.4854	2.54029	2.58797	2.62403	2.66051	2.6734	2.65932	2.626	2.58796	2.54044	2.50222	2.46743	2.42852	2.40427	2.37121	2.32774	2.26974	2.16052
	0.367774	0.362653	0.378375	0.399178	0.405805	0.442102	0.490168	0.51272	0.539211	0.544927	0.524535	0.539185	0.580759	0.650465	0.780469	0.967919	1.16882	1.33936	1.49415	1.60362	1.70386	1.81797	1.9429	2.12157	2.27652	2.41098	2.53585	2.61422	2.65535	2.67848	2.71455	2.74755	2.78138	2.81962	2.85501	2.87204	2.88348	2.89025	2.85281	2.83777	2.81488	2.76549	2.72853	2.69583	2.64886	2.61939	2.57678	2.4697	2.33396
	0.280296	0.304918	0.328078	0.347255	0.354157	0.360062	0.387019	0.410448	0.436082	0.451996	0.476827	0.524174	0.592019	0.709875	0.836563	0.991958	1.16839	1.31334	1.44462	1.54182	1.64931	1.76723	1.90034	2.07046	2.23021	2.35395	2.45013	2.54233	2.60343	2.66132	2.74171	2.82879	2.9024	2.95167	2.96832	2.96523	2.95002	2.89686	2.83551	2.78417	2.74457	2.70343	2.68706	2.70015	2.69772	2.70404	2.7031	2.6288	2.49539
	0.187033	0.232563	0.272453	0.310962	0.341327	0.380271	0.416604	0.454895	0.485207	0.508491	0.529975	0.552514	0.622123	0.737181	0.875241	1.04885	1.2412	1.40389	1.55164	1.68372	1.80224	1.93015	2.05622	2.17364	2.30279	2.39184	2.47507	2.56652	2.64918	2.70551	2.75094	2.77903	2.80553	2.78632	2.76121	2.76516	2.76556	2.7587	2.74583	2.67606	2.61362	2.5527	2.523	2.56334	2.61807	2.64938	2.62013	2.50252	2.30595
	-0.0190495	-0.0110013	-0.00426925	-0.002627	0.00711404	0.0189218	-0.000771542	-0.00291753	0.00520926	-0.000413237	0.00347044	0.0194048	0.00537185	0.00577324	0.0417363	0.132745	0.266692	0.424728	0.586774	0.695455	0.803673	0.893016	0.933854	0.972809	1.0394	1.0968	1.19134	1.32731	1.45814	1.55207	1.60591	1.61017	1.58957	1.5225	1.48176	1.44768	1.44498	1.47934	1.49625	1.49746	1.48376	1.43931	1.39458	1.38489	1.39799	1.41481	1.41531	1.3833	1.30673
	0.591804	0.611408	0.664186	0.715254	0.735789	0.74582	0.733401	0.728338	0.763102	0.829651	0.887487	0.923811	0.947005	0.92168	0.883541	0.8587	0.874224	0.847529	0.858087	0.876537	0.910199	0.966344	1.047	1.10341	1.11716	1.10501	1.09166	1.08493	1.10521	1.17132	1.20699	1.24213	1.26036	1.27447	1.29164	1.29712	1.30453	1.30751	1.2854	1.23705	1.18942	1.15447	1.1398	1.15633	1.20607	1.2268	1.21271	1.16051	1.00565
	1.30094	1.29779	1.30175	1.31231	1.32878	1.34492	1.35912	1.36511	1.36669	1.36707	1.3706	1.3763	1.38432	1.39727	1.40528	1.41502	1.42166	1.41856	1.41937	1.42622	1.43997	1.46601	1.49291	1.51453	1.52526	1.52909	1.53076	1.53859	1.55614	1.57947	1.60423	1.62659	1.64636	1.66246	1.67666	1.68942	1.69107	1.68655	1.68444	1.67801	1.67161	1.66234	1.64363	1.62359	1.60168	1.57543	1.54794	1.52024	1.48714
	0.425249	0.456356	0.483702	0.514214	0.548353	0.583742	0.627583	0.675295	0.72713	0.788301	0.857125	0.927105	0.998474	1.07086	1.14051	1.20828	1.27955	1.34885	1.41802	1.49019	1.56382	1.63937	1.7143	1.79041	1.86829	1.94451	2.0172	2.09266	2.16016	2.22239	2.28669	2.34617	2.39909	2.45202	2.50433	2.55537	2.60289	2.64472	2.67427	2.69409	2.70978	2.71876	2.71061	2.68959	2.66154	2.63033	2.59429	2.56154	2.52644
	-0.196514	-0.165832	-0.132811	-0.0968938	-0.0549938	-0.0126205	0.048338	0.120425	0.192455	0.264546	0.339596	0.407315	0.472997	0.549295	0.631521	0.716266	0.813214	0.907839	0.995026	1.07947	1.17106	1.26255	1.35662	1.45314	1.55211	1.6543	1.76003	1.86627	1.97436	2.08163	2.19186	2.30041	2.40078	2.49202	2.57004	2.63772	2.70092	2.76801	2.81961	2.83997	2.8559	2.8654	2.86439	2.86179	2.84954	2.82662	2.79697	2.75448	2.69596
	0.199	0.205332	0.219651	0.233916	0.258784	0.289046	0.325271	0.374148	0.44119	0.507023	0.568967	0.632025	0.678748	0.723914	0.776135	0.827137	0.882332	0.946212	1.00859	1.07318	1.13384	1.19309	1.25367	1.31231	1.37446	1.4383	1.50507	1.57547	1.64732	1.71574	1.78797	1.86446	1.94072	2.01393	2.0857	2.13669	2.18348	2.22978	2.27177	2.31304	2.34905	2.37367	2.39209	2.40313	2.39063	2.36156	2.32579	2.28864	2.24499
	1.21325	1.18482	1.1661	1.14762	1.14435	1.14998	1.15788	1.17166	1.18496	1.2047	1.22772	1.25854	1.29691	1.33626	1.37839	1.4196	1.45462	1.48536	1.51577	1.54693	1.57488	1.61136	1.6465	1.67811	1.71834	1.75415	1.78814	1.83021	1.8656	1.89632	1.9249	1.94879	1.97016	1.99071	2.01493	2.0386	2.06513	2.09377	2.12163	2.151	2.18203	2.20778	2.2203	2.22267	2.22034	2.20893	2.19418	2.18029	2.15444
	1.22748	1.21361	1.20135	1.19861	1.20094	1.20883	1.2248	1.24614	1.27218	1.30543	1.33494	1.36544	1.39919	1.43375	1.47916	1.52913	1.57997	1.62339	1.6534	1.67789	1.69916	1.71692	1.73298	1.75292	1.77357	1.79842	1.82823	1.85529	1.88805	1.91819	1.94691	1.98442	2.01671	2.03936	2.05899	2.06581	2.07136	2.08758	2.11267	2.1402	2.16658	2.18869	2.20272	2.20326	2.20097	2.19009	2.17204	2.14583	2.11216
	1.3097	1.32232	1.33773	1.35027	1.37188	1.39438	1.42109	1.45505	1.49534	1.54064	1.5836	1.62396	1.66045	1.69581	1.73609	1.77674	1.81119	1.84306	1.86944	1.89507	1.92518	1.95614	1.98808	2.01977	2.05467	2.0925	2.13011	2.16925	2.20146	2.22284	2.23604	2.24398	2.25254	2.26144	2.27838	2.29054	2.29748	2.30763	2.31287	2.31617	2.32075	2.30998	2.29411	2.27661	2.25065	2.22559	2.19513	2.15892	2.11713
	1.28251	1.29802	1.31277	1.33087	1.35892	1.39371	1.43022	1.46739	1.51075	1.55637	1.60208	1.64498	1.68524	1.72157	1.75857	1.79883	1.8339	1.86947	1.90583	1.94042	1.97763	2.01844	2.052	2.08433	2.11434	2.14147	2.17773	2.21689	2.25245	2.27685	2.28997	2.29671	2.30567	2.31928	2.34356	2.36626	2.38169	2.39096	2.38358	2.36874	2.35946	2.34603	2.32699	2.30936	2.28486	2.25864	2.23371	2.19788	2.1618
	1.25971	1.28193	1.30178	1.32138	1.34769	1.3781	1.41589	1.45799	1.4959	1.54288	1.59876	1.65405	1.71146	1.76402	1.80722	1.84803	1.88919	1.92577	1.95971	1.98902	2.01639	2.03953	2.05972	2.08086	2.10233	2.12746	2.1599	2.19075	2.219	2.24539	2.26003	2.26475	2.26867	2.26916	2.27036	2.28408	2.29762	2.30953	2.3106	2.29661	2.28259	2.2648	2.24549	2.22396	2.19664	2.16773	2.13695	2.09752	2.05574
	1.37741	1.39134	1.40934	1.42897	1.45177	1.47384	1.50062	1.54068	1.58019	1.62454	1.67848	1.72522	1.77457	1.81953	1.86264	1.90332	1.93975	1.97472	1.99749	2.01666	2.038	2.05962	2.08938	2.1244	2.15892	2.19451	2.22826	2.26048	2.28457	2.31012	2.32967	2.34184	2.35987	2.37637	2.39014	2.40392	2.41247	2.41901	2.41996	2.42633	2.43344	2.43953	2.44347	2.42489	2.39152	2.34985	2.30337	2.26316	2.22278
	1.29242	1.3028	1.32308	1.34446	1.3626	1.38333	1.40462	1.43611	1.47123	1.50746	1.53558	1.55399	1.57483	1.59106	1.60916	1.63309	1.65341	1.67209	1.68865	1.70172	1.71631	1.73092	1.7479	1.76719	1.78833	1.81415	1.84163	1.86724	1.89046	1.90756	1.91839	1.93534	1.95621	1.97638	1.99737	2.01037	2.01613	2.02097	2.02347	2.02514	2.02025	2.00867	1.9947	1.97052	1.93802	1.90055	1.86492	1.83055	1.79926
	1.77795	1.78045	1.78099	1.77337	1.76557	1.75999	1.75224	1.74808	1.74592	1.74738	1.74475	1.74055	1.73349	1.72387	1.71164	1.70452	1.70096	1.69659	1.69858	1.69818	1.69601	1.6927	1.68653	1.67896	1.67017	1.66346	1.65701	1.65147	1.64464	1.63688	1.62366	1.61576	1.61393	1.61914	1.62373	1.62725	1.62547	1.61722	1.60993	1.60325	1.59816	1.5982	1.59856	1.59497	1.58311	1.56268	1.54153	1.52322	1.51179
	1.77683	1.76628	1.75923	1.7497	1.74323	1.73258	1.72226	1.71073	1.68885	1.66341	1.63856	1.61197	1.58808	1.57855	1.56787	1.56611	1.56381	1.55578	1.54863	1.54714	1.54919	1.55707	1.56272	1.56237	1.55451	1.54654	1.53703	1.53789	1.535	1.53237	1.53047	1.52691	1.51701	1.51778	1.5249	1.52584	1.52205	1.50295	1.47683	1.44449	1.41825	1.4033	1.39555	1.39038	1.38504	1.36977	1.34347	1.31703	1.28787
	1.72855	1.69724	1.6742	1.66182	1.64836	1.62358	1.59581	1.56088	1.52204	1.49551	1.47273	1.45181	1.44054	1.4305	1.41927	1.41116	1.4046	1.39827	1.39505	1.39586	1.39877	1.40576	1.40848	1.4084	1.40513	1.39761	1.39427	1.39626	1.39408	1.39292	1.39496	1.39874	1.40155	1.40513	1.40802	1.39502	1.37601	1.34885	1.31471	1.27967	1.247	1.21045	1.17813	1.14996	1.12736	1.11045	1.08567	1.05334	1.02211
	2.19842	2.17955	2.15608	2.13506	2.11617	2.09451	2.07146	2.04686	2.02414	2.00953	1.9951	1.97233	1.9468	1.91452	1.87609	1.83871	1.8012	1.76246	1.73059	1.70218	1.67036	1.63967	1.60912	1.57735	1.54701	1.51591	1.48878	1.46225	1.43636	1.41298	1.38978	1.36491	1.33558	1.30493	1.27641	1.25078	1.22724	1.20277	1.17591	1.14403	1.11492	1.08381	1.04876	1.01323	0.976899	0.937748	0.901346	0.865232	0.834263
	2.02879	2.0122	1.98759	1.96032	1.9332	1.90296	1.87566	1.85	1.82504	1.80595	1.78851	1.76589	1.73985	1.71114	1.67994	1.64738	1.61131	1.57565	1.54597	1.51739	1.49461	1.4732	1.44866	1.42617	1.40375	1.37432	1.34866	1.32664	1.30414	1.28717	1.27171	1.25663	1.23019	1.20065	1.17455	1.15007	1.12863	1.11362	1.10231	1.08925	1.07995	1.06648	1.04235	1.01241	0.978191	0.939428	0.902082	0.869011	0.846307
	1.97854	1.94928	1.91866	1.88725	1.85557	1.82308	1.79105	1.7543	1.71364	1.67992	1.64512	1.60795	1.57739	1.54518	1.51176	1.48082	1.44646	1.41488	1.393	1.37142	1.35724	1.34252	1.32344	1.30267	1.28417	1.26042	1.24303	1.22888	1.21388	1.19895	1.18224	1.16388	1.13878	1.11393	1.09312	1.077	1.06257	1.04886	1.03913	1.02537	1.01923	1.01122	0.993602	0.975908	0.954167	0.926492	0.902452	0.88268	0.870979
	1.90337	1.88837	1.86868	1.8496	1.8311	1.81017	1.79038	1.77	1.74178	1.71884	1.69852	1.66984	1.64218	1.61689	1.58899	1.5633	1.54143	1.51686	1.49424	1.47255	1.44924	1.42276	1.3967	1.37117	1.34852	1.3282	1.31266	1.29852	1.27988	1.26314	1.24584	1.22264	1.19653	1.16755	1.13873	1.11193	1.09059	1.07197	1.05902	1.04375	1.02967	1.01768	0.994915	0.966466	0.935278	0.90131	0.868284	0.84267	0.823688
	2.21296	2.20438	2.18242	2.15665	2.12876	2.09959	2.0689	2.03796	2.00263	1.97186	1.94711	1.91917	1.8879	1.85853	1.82425	1.78761	1.75139	1.71353	1.67455	1.6398	1.6061	1.57348	1.54154	1.51287	1.48614	1.46	1.43321	1.40735	1.37542	1.34156	1.30949	1.27792	1.2478	1.21817	1.19061	1.16419	1.13831	1.11195	1.08657	1.06297	1.03994	1.02178	0.996006	0.963342	0.932287	0.898269	0.863222	0.83184	0.804253
	1.95398	1.94548	1.92962	1.90649	1.88233	1.86416	1.84683	1.8278	1.8025	1.77608	1.74973	1.72503	1.70367	1.68675	1.66753	1.64476	1.61467	1.58008	1.54373	1.51068	1.48182	1.45774	1.43272	1.41003	1.3876	1.36175	1.33317	1.30617	1.27574	1.24464	1.21981	1.1932	1.16581	1.13853	1.11185	1.08704	1.0657	1.04562	1.0277	1.01305	1.00061	0.991643	0.971976	0.942426	0.912418	0.878656	0.844158	0.816671	0.792421
	1.86052	1.84482	1.82073	1.79689	1.77574	1.75845	1.74241	1.72611	1.70487	1.68301	1.66449	1.63759	1.60681	1.57378	1.53917	1.50437	1.47771	1.45143	1.42619	1.40242	1.37584	1.34331	1.30716	1.27397	1.24452	1.21697	1.19114	1.16789	1.13829	1.10823	1.08579	1.06263	1.04123	1.02049	1.00076	0.979549	0.960079	0.940271	0.920749	0.90396	0.888707	0.877245	0.858266	0.834608	0.811679	0.788282	0.76553	0.74883	0.7344
	1.98892	1.97248	1.95292	1.92837	1.90209	1.87564	1.84515	1.81506	1.78181	1.75422	1.73717	1.71128	1.68096	1.64882	1.61012	1.57023	1.54054	1.51042	1.48053	1.45443	1.42558	1.394	1.36206	1.33572	1.3125	1.2931	1.27249	1.25603	1.22529	1.19255	1.1675	1.14005	1.11359	1.09726	1.08184	1.05944	1.04011	1.01844	0.996481	0.980482	0.968306	0.958204	0.94209	0.918018	0.888444	0.85966	0.832901	0.812539	0.799833
	2.00989	1.99768	1.98229	1.95819	1.93048	1.90429	1.87573	1.84166	1.8048	1.7718	1.74226	1.7185	1.69701	1.67494	1.64868	1.61927	1.58115	1.53909	1.49631	1.45575	1.41875	1.388	1.36165	1.33946	1.32125	1.30334	1.28688	1.26938	1.24149	1.21242	1.17999	1.14726	1.11914	1.09586	1.07368	1.06193	1.04828	1.03332	1.0198	1.00517	0.986132	0.969918	0.947547	0.916376	0.884847	0.855354	0.826964	0.81163	0.801857
	2.01786	2.00825	1.99723	1.97892	1.95891	1.94314	1.93014	1.91418	1.90173	1.88654	1.86525	1.84683	1.82463	1.80061	1.77724	1.75558	1.72988	1.70329	1.6752	1.64771	1.62434	1.60456	1.58596	1.56627	1.5466	1.52416	1.50021	1.47115	1.44043	1.40575	1.3729	1.34031	1.3131	1.28742	1.26002	1.236	1.21364	1.19336	1.17105	1.15324	1.1372	1.12452	1.11486	1.09657	1.07528	1.04775	1.01845	0.99148	0.970908
	2.05829	2.04444	2.02243	1.98605	1.95323	1.92428	1.90376	1.88976	1.88088	1.86758	1.85106	1.83071	1.80244	1.77145	1.74083	1.71213	1.68728	1.66967	1.65204	1.63678	1.62692	1.61409	1.59677	1.57482	1.54897	1.51968	1.48933	1.4599	1.43138	1.40036	1.37123	1.34451	1.3225	1.30039	1.27402	1.24543	1.2153	1.18763	1.16708	1.1528	1.15287	1.15526	1.158	1.14667	1.12955	1.10545	1.08028	1.05476	1.03453
	1.95127	1.93894	1.9229	1.90166	1.87292	1.84513	1.82276	1.7983	1.77256	1.7473	1.72445	1.7058	1.68398	1.66305	1.63914	1.60619	1.57021	1.53619	1.50399	1.48014	1.4681	1.45596	1.44044	1.41885	1.39285	1.36374	1.33911	1.31623	1.2954	1.27183	1.24779	1.2202	1.19592	1.1714	1.14489	1.12416	1.10448	1.08663	1.0705	1.0566	1.04547	1.03883	1.03229	1.01384	0.992918	0.966555	0.93572	0.906935	0.880477
	1.99581	1.98345	1.96474	1.93081	1.88799	1.84556	1.80422	1.76175	1.7246	1.69188	1.66068	1.63566	1.6055	1.57635	1.54822	1.51625	1.48027	1.44529	1.40748	1.37388	1.35051	1.33238	1.31646	1.29995	1.27607	1.2487	1.2224	1.19587	1.17041	1.14379	1.11503	1.07893	1.0416	1.00645	0.976638	0.956625	0.942497	0.932873	0.920149	0.905301	0.88886	0.874409	0.86095	0.841779	0.822731	0.804449	0.784952	0.765615	0.749016
	1.96419	1.94932	1.92706	1.89421	1.84732	1.80035	1.75369	1.70918	1.67019	1.63054	1.59632	1.5716	1.54595	1.52253	1.50155	1.47323	1.43845	1.40309	1.3643	1.32944	1.30235	1.28221	1.26726	1.25238	1.23678	1.22278	1.20664	1.19205	1.18006	1.15918	1.13767	1.11201	1.08174	1.05445	1.03434	1.02034	1.01283	1.01568	1.0082	0.994468	0.977515	0.956877	0.937485	0.915872	0.893364	0.870481	0.847967	0.823875	0.803278
	2.13898	2.13336	2.11848	2.09046	2.05623	2.0224	1.98601	1.94907	1.90913	1.86289	1.81513	1.77279	1.73351	1.69535	1.66206	1.62933	1.59599	1.56275	1.52721	1.49135	1.46136	1.42966	1.39735	1.36406	1.32742	1.29066	1.25769	1.23188	1.21019	1.19596	1.1798	1.16828	1.15154	1.12587	1.09338	1.06482	1.03515	1.01307	1.00034	0.988085	0.983042	0.98288	0.980833	0.963636	0.941828	0.908181	0.872991	0.83732	0.805677
	2.00545	1.98943	1.97545	1.95794	1.93916	1.91908	1.90026	1.88459	1.86587	1.84509	1.82244	1.79867	1.77457	1.74818	1.7228	1.69779	1.67747	1.65261	1.62469	1.59263	1.56507	1.537	1.51076	1.48535	1.46115	1.43557	1.41263	1.38997	1.36872	1.34746	1.32629	1.30757	1.29054	1.27103	1.24707	1.22044	1.18994	1.16269	1.14071	1.12216	1.11048	1.10871	1.10509	1.0946	1.07434	1.04517	1.00914	0.974747	0.949898
	2.1654	2.15368	2.14297	2.12395	2.10063	2.07003	2.04285	2.0203	1.9975	1.97693	1.95836	1.9391	1.91762	1.89032	1.86314	1.83501	1.80774	1.77951	1.75155	1.72082	1.69454	1.67099	1.64394	1.61679	1.58983	1.56346	1.53632	1.50885	1.48003	1.44857	1.41416	1.38497	1.35995	1.3353	1.31357	1.28793	1.26284	1.23958	1.21871	1.1963	1.17852	1.16397	1.1493	1.12894	1.09861	1.06492	1.02975	0.997218	0.979345
	1.92012	1.91032	1.90374	1.8889	1.86891	1.84446	1.81667	1.79192	1.76733	1.7428	1.71858	1.69712	1.67173	1.64713	1.62621	1.60581	1.58898	1.57274	1.5538	1.52869	1.50579	1.48632	1.46545	1.44658	1.42961	1.41112	1.38944	1.36603	1.33903	1.30881	1.27539	1.24789	1.22333	1.20151	1.1854	1.17081	1.15867	1.1505	1.14447	1.13493	1.12853	1.12565	1.12208	1.11319	1.09609	1.07362	1.04357	1.01362	0.995215
	2.00367	1.99702	1.99352	1.9777	1.95423	1.92959	1.89715	1.86605	1.8384	1.8132	1.78894	1.77269	1.75624	1.74119	1.72583	1.71153	1.70341	1.69485	1.68116	1.66335	1.64261	1.61778	1.58961	1.56158	1.53342	1.50736	1.48225	1.45683	1.43342	1.40982	1.38292	1.35664	1.32961	1.30048	1.26467	1.22961	1.20141	1.18246	1.17264	1.17424	1.18008	1.18213	1.17614	1.15817	1.12525	1.08816	1.05034	1.01599	0.992218
	1.88397	1.87279	1.86601	1.85044	1.83135	1.80979	1.79323	1.77499	1.75342	1.72898	1.70139	1.67014	1.64257	1.61848	1.59481	1.57756	1.56399	1.54351	1.51972	1.49623	1.4684	1.44047	1.41299	1.38458	1.356	1.32736	1.30461	1.28923	1.27914	1.27417	1.27009	1.26161	1.25064	1.2345	1.20563	1.17916	1.15985	1.145	1.13578	1.13638	1.13895	1.1437	1.14838	1.14203	1.11823	1.08685	1.04926	1.01302	0.989178
	1.9824	1.97245	1.96821	1.95992	1.94788	1.92922	1.90946	1.88723	1.86034	1.83483	1.81049	1.78982	1.77177	1.7529	1.72715	1.70075	1.67531	1.64772	1.62125	1.59913	1.57686	1.55616	1.53775	1.51866	1.49812	1.47726	1.45687	1.44057	1.42562	1.41011	1.38823	1.37068	1.35477	1.33635	1.32481	1.31846	1.30839	1.29561	1.28531	1.26727	1.25007	1.23634	1.22636	1.21288	1.19496	1.17067	1.14232	1.11443	1.09266
	2.10591	2.09013	2.07375	2.06024	2.03838	2.01305	1.98697	1.96273	1.93805	1.91918	1.89802	1.87791	1.8614	1.83635	1.80475	1.77272	1.7417	1.71183	1.68862	1.66578	1.64373	1.62236	1.6008	1.57555	1.54773	1.52075	1.4953	1.46946	1.445	1.42564	1.3986	1.36756	1.34329	1.31857	1.29535	1.28213	1.27214	1.25628	1.24191	1.22524	1.20338	1.18517	1.16971	1.15544	1.13383	1.10821	1.08296	1.05902	1.04083
	1.9541	1.9166	1.88329	1.85637	1.82604	1.7942	1.76258	1.72971	1.6934	1.65962	1.62376	1.59146	1.56915	1.54671	1.52298	1.50273	1.48158	1.46067	1.43725	1.41163	1.38247	1.35054	1.31791	1.28332	1.24556	1.20679	1.17037	1.13767	1.11114	1.09171	1.07001	1.04211	1.01836	0.992831	0.969102	0.956009	0.950197	0.946845	0.948677	0.949733	0.94797	0.94692	0.943656	0.93943	0.925208	0.903575	0.879427	0.857074	0.838749
	1.78301	1.76687	1.75291	1.73903	1.71113	1.67773	1.6425	1.60894	1.57951	1.55857	1.53419	1.50869	1.48522	1.45791	1.42669	1.39783	1.37043	1.34568	1.32788	1.30588	1.28452	1.263	1.23978	1.21326	1.19223	1.17253	1.15679	1.14043	1.12704	1.11657	1.09363	1.06744	1.04806	1.02918	1.01234	1.0094	1.0131	1.01608	1.02339	1.02834	1.02995	1.02967	1.02453	1.01795	1.00177	0.981757	0.967408	0.959176	0.958698
	1.94875	1.91765	1.88283	1.8517	1.81994	1.78817	1.76022	1.73857	1.71447	1.68933	1.65996	1.63104	1.60659	1.57702	1.54475	1.51562	1.47814	1.44104	1.41415	1.38791	1.3651	1.34784	1.32538	1.29192	1.25699	1.22195	1.19252	1.17309	1.15792	1.14762	1.13085	1.10806	1.08747	1.06501	1.04321	1.0358	1.03472	1.03342	1.0399	1.04112	1.03356	1.02863	1.02393	1.01659	0.993787	0.961599	0.928806	0.902921	0.883936
	2.17287	2.16291	2.1512	2.14245	2.12991	2.11259	2.08733	2.06111	2.03786	2.00809	1.97565	1.94662	1.91684	1.88564	1.85789	1.83034	1.80102	1.77134	1.73758	1.70152	1.663	1.62763	1.5944	1.56484	1.53638	1.51115	1.48898	1.46679	1.44781	1.42764	1.4044	1.37386	1.34449	1.31549	1.29014	1.2668	1.25022	1.23536	1.21897	1.21032	1.20146	1.18709	1.17541	1.15827	1.13175	1.09884	1.07103	1.04882	1.03847
	1.96731	1.94717	1.92852	1.91453	1.89778	1.87086	1.83558	1.79832	1.76391	1.72692	1.69134	1.66045	1.62837	1.59392	1.56093	1.52474	1.48666	1.45389	1.42439	1.39172	1.3631	1.33692	1.30816	1.28369	1.26542	1.2489	1.23255	1.21877	1.20033	1.17633	1.14914	1.12567	1.10493	1.09288	1.09063	1.08931	1.08486	1.08131	1.07426	1.06692	1.05591	1.04736	1.04087	1.03057	1.01847	1.00191	0.985703	0.976753	0.979068
	1.73839	1.72222	1.7007	1.67446	1.64977	1.62449	1.60301	1.59209	1.59197	1.59165	1.59257	1.58629	1.56887	1.54691	1.52116	1.49745	1.47904	1.47212	1.46587	1.4572	1.44834	1.43765	1.41991	1.40263	1.38617	1.37005	1.34779	1.32442	1.29634	1.26933	1.24384	1.22325	1.20677	1.20075	1.19466	1.18581	1.17392	1.15851	1.14113	1.12991	1.12103	1.11558	1.11585	1.11392	1.10791	1.09214	1.07314	1.05546	1.04309
	1.61721	1.66487	1.71649	1.78101	1.85375	1.92494	1.99709	2.06182	2.11129	2.15605	2.20226	2.24834	2.29844	2.34164	2.3759	2.41093	2.45272	2.50058	2.55323	2.60762	2.66101	2.71175	2.73972	2.74392	2.74497	2.74882	2.75158	2.7509	2.73755	2.71973	2.69069	2.6463	2.59949	2.56534	2.53359	2.50529	2.4753	2.42545	2.36567	2.30502	2.24026	2.17529	2.12272	2.07393	2.02388	1.96102	1.89375	1.81887	1.74456
	1.55651	1.62084	1.68727	1.74412	1.78902	1.83369	1.879	1.92305	1.97204	2.03137	2.0906	2.15484	2.21011	2.25732	2.29034	2.32284	2.35493	2.39957	2.43256	2.4641	2.49575	2.52671	2.54686	2.56359	2.5789	2.59283	2.60827	2.61656	2.60711	2.59221	2.57571	2.54522	2.519	2.51264	2.50924	2.50364	2.49092	2.44772	2.38043	2.31168	2.2343	2.16243	2.10979	2.06414	2.01877	1.9721	1.91666	1.84952	1.78219
	1.6542	1.7087	1.76477	1.82082	1.87091	1.92566	1.97979	2.03242	2.09188	2.14906	2.20377	2.26056	2.30613	2.33996	2.36038	2.37881	2.3994	2.43888	2.48181	2.52452	2.56614	2.603	2.62084	2.61798	2.59712	2.57739	2.57147	2.571	2.56807	2.56469	2.56058	2.54191	2.51898	2.49408	2.47207	2.44753	2.40875	2.35435	2.2807	2.20513	2.1314	2.0611	2.00567	1.96791	1.93099	1.88133	1.82701	1.76133	1.6853
	1.5965	1.63951	1.68206	1.72622	1.76627	1.81742	1.86708	1.92079	1.97876	2.0361	2.0915	2.14782	2.19672	2.23685	2.26853	2.2964	2.325	2.36485	2.4049	2.44585	2.48357	2.52308	2.56228	2.59893	2.61295	2.62451	2.63504	2.63557	2.6243	2.61492	2.6058	2.59155	2.57682	2.5641	2.54985	2.53467	2.51544	2.47984	2.42519	2.36396	2.30237	2.22915	2.16412	2.11242	2.06546	2.02055	1.9844	1.93813	1.87644
	1.42006	1.41767	1.41171	1.40719	1.40331	1.39702	1.39598	1.39795	1.39584	1.39354	1.38808	1.37719	1.36794	1.36364	1.35526	1.34937	1.34958	1.35131	1.35372	1.36132	1.36962	1.3758	1.38103	1.38648	1.3844	1.37622	1.36642	1.35822	1.35803	1.36184	1.37239	1.38077	1.38496	1.38454	1.38306	1.37985	1.38537	1.3905	1.39006	1.38433	1.37857	1.37111	1.36365	1.36418	1.36788	1.3728	1.37607	1.37718	1.36664
	1.38105	1.36553	1.3504	1.33884	1.3311	1.31988	1.30876	1.29222	1.26445	1.22968	1.18792	1.14834	1.11888	1.09351	1.07091	1.05674	1.03795	1.01783	1.0013	0.982238	0.963511	0.943668	0.923343	0.90264	0.890084	0.886049	0.887202	0.894857	0.904398	0.911481	0.908826	0.906352	0.902125	0.89704	0.89635	0.897374	0.900066	0.909056	0.917249	0.92428	0.933054	0.951566	0.973305	0.991911	1.00045	1.00602	1.00546	1.00264	1.00977
	1.60431	1.59252	1.5722	1.55203	1.52574	1.49526	1.46356	1.43873	1.41137	1.37901	1.35022	1.32439	1.30006	1.27831	1.25648	1.22599	1.19232	1.16205	1.13108	1.10556	1.09221	1.08354	1.07578	1.07112	1.06744	1.05995	1.05468	1.05107	1.04674	1.03756	1.03051	1.02074	1.01268	1.01491	1.01871	1.02343	1.02833	1.03701	1.04465	1.0582	1.07329	1.09263	1.11203	1.12236	1.11901	1.099	1.07623	1.05804	1.04715
	1.56872	1.56251	1.54555	1.52809	1.50384	1.48028	1.4562	1.44521	1.44666	1.45267	1.46432	1.47998	1.48299	1.46622	1.44784	1.42073	1.3925	1.37771	1.37916	1.38793	1.40161	1.41473	1.42293	1.41601	1.40195	1.38222	1.36046	1.33978	1.33484	1.33052	1.32744	1.32722	1.33378	1.33969	1.35024	1.36815	1.39223	1.40516	1.42806	1.44769	1.45482	1.45572	1.46995	1.47088	1.46858	1.47264	1.46619	1.45258	1.45153
	1.11447	1.09178	1.07375	1.05672	1.03297	1.00701	0.976407	0.964147	1.02221	1.10512	1.22743	1.34021	1.41327	1.39892	1.35358	1.28922	1.20042	1.1801	1.20911	1.27692	1.36708	1.42109	1.41921	1.40843	1.38854	1.39186	1.41367	1.39152	1.39287	1.35146	1.29878	1.23476	1.16483	1.05521	0.952753	0.880336	0.849512	0.840583	0.877024	0.918813	0.940582	0.941312	0.94653	0.911972	0.901889	0.968787	1.07539	1.19413	1.30844
	1.16398	1.13688	1.1086	1.09535	1.09231	1.08186	1.06526	1.05183	1.04513	1.04104	1.04389	1.05061	1.06472	1.08511	1.09535	1.11451	1.12867	1.13809	1.1426	1.1627	1.19786	1.2293	1.25857	1.2923	1.32123	1.35917	1.40337	1.45534	1.50643	1.52195	1.52766	1.52053	1.50682	1.49711	1.50412	1.50941	1.50793	1.51454	1.5163	1.53187	1.56052	1.58725	1.60924	1.61632	1.62011	1.62864	1.63276	1.64599	1.64001
	1.33174	1.31144	1.29332	1.27095	1.24759	1.23527	1.2342	1.23388	1.24016	1.24659	1.24078	1.23401	1.23052	1.23148	1.2326	1.24767	1.26634	1.28074	1.29467	1.31032	1.3306	1.35201	1.38236	1.41695	1.45126	1.47665	1.50166	1.52924	1.55687	1.58885	1.61785	1.64805	1.67146	1.69299	1.71538	1.73859	1.76184	1.78774	1.81562	1.84241	1.86725	1.88868	1.90592	1.91597	1.90632	1.88841	1.86226	1.8327	1.80373
	1.39249	1.36138	1.33601	1.30948	1.28086	1.26662	1.27156	1.27544	1.28944	1.30821	1.30102	1.29028	1.27928	1.26752	1.25241	1.26412	1.28316	1.29907	1.31606	1.33696	1.36221	1.38839	1.42169	1.45837	1.4893	1.51277	1.53486	1.56537	1.59955	1.63826	1.669	1.69865	1.7179	1.73707	1.75834	1.78014	1.80375	1.83047	1.85308	1.86796	1.87777	1.88069	1.87318	1.8625	1.83533	1.80311	1.77601	1.74956	1.7268
	1.31809	1.29977	1.28865	1.27627	1.26408	1.25384	1.2392	1.22603	1.22143	1.21608	1.20533	1.1934	1.18164	1.17228	1.16761	1.17592	1.19882	1.22024	1.24518	1.26849	1.28673	1.30299	1.3235	1.34828	1.37824	1.41111	1.44691	1.48835	1.53392	1.5781	1.61214	1.64088	1.65771	1.67244	1.68911	1.71721	1.7504	1.79819	1.84517	1.88877	1.92491	1.9489	1.95091	1.94977	1.93407	1.90835	1.89239	1.88205	1.87452
	1.34933	1.33149	1.31974	1.3095	1.29632	1.28581	1.27505	1.27131	1.26944	1.27627	1.28332	1.28646	1.28621	1.28615	1.28571	1.28812	1.30682	1.33337	1.36664	1.40284	1.43814	1.4632	1.4865	1.51382	1.54427	1.57574	1.61242	1.64783	1.68137	1.71393	1.7407	1.75894	1.77943	1.7994	1.81438	1.83131	1.84959	1.87243	1.90223	1.94139	1.97961	2.0175	2.02975	2.03054	2.01115	1.97263	1.93534	1.91093	1.8888
	1.35522	1.33478	1.321	1.30592	1.28851	1.27192	1.24978	1.23249	1.21877	1.21234	1.20803	1.21043	1.21202	1.21393	1.21461	1.21428	1.22022	1.23285	1.24968	1.26893	1.29205	1.31196	1.33047	1.35222	1.37619	1.40359	1.43242	1.46142	1.49504	1.52779	1.55077	1.56993	1.59093	1.60389	1.6151	1.63046	1.64482	1.66324	1.68825	1.71486	1.72787	1.73778	1.73176	1.71859	1.6983	1.67068	1.64724	1.6292	1.61526
	1.63713	1.61979	1.60754	1.59558	1.58241	1.56701	1.55198	1.52707	1.50429	1.48414	1.46816	1.46363	1.47295	1.48144	1.49137	1.49723	1.49922	1.50152	1.50964	1.52072	1.53556	1.5514	1.567	1.57702	1.58821	1.60115	1.61563	1.63435	1.66135	1.6871	1.7112	1.73061	1.74745	1.76523	1.78471	1.80274	1.82153	1.83995	1.85236	1.8631	1.8663	1.86552	1.85777	1.84773	1.83658	1.81719	1.79573	1.77988	1.76409
	1.61324	1.59684	1.58407	1.5706	1.55402	1.53519	1.51408	1.49699	1.48644	1.48489	1.48827	1.49434	1.50138	1.50348	1.50271	1.50272	1.50626	1.51574	1.52911	1.5412	1.55213	1.56144	1.56885	1.57501	1.58325	1.59314	1.60263	1.61192	1.61967	1.62724	1.63058	1.63094	1.63155	1.63927	1.6487	1.6626	1.67029	1.67396	1.67569	1.67518	1.6678	1.66371	1.65764	1.63783	1.61821	1.60149	1.57595	1.55948	1.55189
	1.7888	1.75743	1.73988	1.72546	1.71567	1.7081	1.69272	1.66247	1.63463	1.61036	1.58854	1.57377	1.56949	1.5635	1.55302	1.54337	1.5338	1.52878	1.52529	1.52558	1.52566	1.52233	1.51833	1.51693	1.51557	1.51694	1.52115	1.5223	1.52425	1.52967	1.53157	1.53718	1.54426	1.55549	1.56377	1.57179	1.56941	1.56659	1.56294	1.56272	1.56177	1.55812	1.55169	1.53533	1.51456	1.49488	1.4709	1.45396	1.44425
	1.58562	1.54393	1.52715	1.52929	1.53238	1.53998	1.5489	1.52009	1.48811	1.4557	1.42374	1.39235	1.38963	1.38815	1.38749	1.38962	1.39209	1.39587	1.40392	1.41486	1.42872	1.44351	1.46266	1.48101	1.50026	1.51976	1.5347	1.54477	1.55617	1.57392	1.59403	1.62173	1.64666	1.67623	1.70097	1.71872	1.73204	1.74745	1.76917	1.80603	1.84951	1.88863	1.92388	1.93215	1.92146	1.90023	1.86736	1.84005	1.84131
	1.47749	1.43348	1.40212	1.39939	1.39851	1.3964	1.39425	1.37134	1.33748	1.30398	1.276	1.24842	1.24485	1.25026	1.25741	1.2644	1.26812	1.26358	1.25916	1.26019	1.26731	1.27756	1.30396	1.33179	1.35689	1.37962	1.39942	1.39715	1.39399	1.39937	1.40852	1.42366	1.44217	1.46525	1.48296	1.49095	1.49644	1.49923	1.50234	1.51387	1.53452	1.54865	1.56067	1.56355	1.55519	1.54169	1.52226	1.50613	1.51015
	1.69561	1.67636	1.65665	1.65893	1.66186	1.6637	1.66031	1.6486	1.62206	1.59754	1.58231	1.56894	1.56325	1.56298	1.56275	1.55725	1.55048	1.54773	1.54932	1.55099	1.55866	1.56869	1.57879	1.59041	1.60734	1.62268	1.63676	1.64657	1.65509	1.65772	1.6617	1.66399	1.66421	1.66878	1.68213	1.69458	1.71114	1.72427	1.73579	1.75119	1.77	1.78209	1.79004	1.78963	1.77487	1.75489	1.73206	1.70968	1.70354
	1.6717	1.64603	1.62292	1.61343	1.60777	1.60122	1.59314	1.57979	1.5511	1.52469	1.50228	1.48397	1.46875	1.46011	1.45144	1.44265	1.4328	1.4282	1.43307	1.43632	1.44201	1.4507	1.45074	1.44608	1.44888	1.45002	1.45297	1.46065	1.46862	1.47081	1.4754	1.47454	1.47318	1.47411	1.48535	1.50082	1.52402	1.54607	1.5653	1.58723	1.60523	1.61856	1.62415	1.62653	1.6074	1.58599	1.56077	1.53426	1.52275
	1.73137	1.69514	1.66517	1.65046	1.64857	1.64435	1.64175	1.63525	1.59488	1.55509	1.51919	1.48187	1.44548	1.44272	1.44109	1.44342	1.45625	1.47094	1.48671	1.50021	1.50696	1.51048	1.50995	1.50876	1.51198	1.52582	1.54322	1.55648	1.56443	1.57034	1.57376	1.57894	1.59515	1.61549	1.64399	1.67777	1.70563	1.72614	1.74199	1.74977	1.75712	1.76457	1.7619	1.75405	1.74575	1.73086	1.71925	1.71338	1.71085
	1.65935	1.65419	1.65096	1.65049	1.6482	1.64627	1.6446	1.6445	1.63777	1.62182	1.60223	1.58252	1.56303	1.54745	1.53246	1.5204	1.51317	1.50922	1.51632	1.53165	1.5416	1.54431	1.54372	1.52584	1.50602	1.49427	1.48736	1.48525	1.49865	1.51869	1.53983	1.56156	1.58421	1.59416	1.60001	1.60872	1.6213	1.63493	1.65628	1.67851	1.6887	1.69176	1.68096	1.64871	1.61456	1.58438	1.55546	1.53409	1.5207
	1.662	1.66914	1.67465	1.67112	1.66351	1.65285	1.64158	1.63415	1.62747	1.62814	1.63233	1.64119	1.64996	1.65765	1.65446	1.64223	1.62567	1.60219	1.58814	1.58545	1.58932	1.59414	1.60792	1.61552	1.62155	1.63582	1.65347	1.66989	1.69303	1.71645	1.73158	1.74699	1.75822	1.7689	1.78248	1.79702	1.81185	1.82125	1.82489	1.82825	1.82842	1.82352	1.82078	1.80899	1.77917	1.75056	1.71248	1.6737	1.65013
	1.97027	1.96651	1.96376	1.94569	1.92061	1.89086	1.85254	1.81924	1.79369	1.78208	1.77787	1.77428	1.77596	1.76662	1.75418	1.73962	1.72038	1.69927	1.69124	1.67761	1.66143	1.65022	1.64605	1.657	1.67468	1.68715	1.67935	1.64975	1.62555	1.60764	1.61228	1.62195	1.62623	1.61937	1.59937	1.57793	1.56688	1.56738	1.57942	1.6074	1.63241	1.65217	1.66503	1.66613	1.65601	1.64008	1.6085	1.55698	1.50011
	1.40703	1.42752	1.4229	1.4116	1.37777	1.31201	1.24263	1.1919	1.17839	1.19122	1.23477	1.29024	1.33035	1.35968	1.38332	1.38891	1.40147	1.42219	1.43347	1.43694	1.41621	1.3943	1.36651	1.36644	1.38074	1.37916	1.36782	1.32514	1.27516	1.24531	1.24656	1.25296	1.26614	1.26393	1.24977	1.24659	1.23477	1.2285	1.22191	1.22731	1.25725	1.29039	1.32197	1.31301	1.27098	1.22171	1.17077	1.12841	1.06967
	1.01642	1.0062	1.01037	1.01201	1.01701	1.04702	1.08354	1.11942	1.18503	1.24296	1.28891	1.33981	1.36107	1.36401	1.3736	1.38556	1.41167	1.42464	1.43362	1.43835	1.4239	1.40277	1.3835	1.35036	1.31528	1.28458	1.24811	1.21482	1.17539	1.14512	1.12967	1.141	1.16877	1.19566	1.20239	1.18429	1.15726	1.13778	1.13561	1.15906	1.19651	1.22804	1.25329	1.24449	1.21653	1.18535	1.1533	1.13418	1.10818
	1.55048	1.50589	1.46937	1.44903	1.42944	1.42216	1.4162	1.39327	1.37995	1.36008	1.34146	1.33576	1.35336	1.38536	1.42496	1.47847	1.50663	1.51608	1.52126	1.49982	1.47961	1.46287	1.44811	1.44845	1.44986	1.45052	1.44329	1.43767	1.43352	1.44047	1.46608	1.5097	1.5843	1.65261	1.6959	1.71102	1.69518	1.67924	1.68015	1.68288	1.70493	1.71495	1.6998	1.65116	1.52669	1.38742	1.28301	1.23471	1.24041
	1.45801	1.44437	1.46897	1.49502	1.4878	1.45931	1.40161	1.348	1.31756	1.31076	1.322	1.34377	1.3651	1.3908	1.42723	1.46313	1.50005	1.51712	1.52165	1.49607	1.47194	1.44805	1.41353	1.4137	1.41368	1.42823	1.44549	1.45961	1.47216	1.47866	1.50759	1.53526	1.58577	1.62072	1.63263	1.62451	1.58022	1.55663	1.53868	1.55036	1.58815	1.59991	1.59922	1.54984	1.45536	1.37801	1.32162	1.30777	1.30168
	1.38057	1.37925	1.37469	1.36271	1.35284	1.3434	1.34507	1.34628	1.32823	1.30586	1.30213	1.30917	1.33302	1.35994	1.36281	1.3603	1.35247	1.34109	1.33682	1.33845	1.35241	1.39007	1.4162	1.43761	1.43285	1.38669	1.34911	1.30562	1.29218	1.33053	1.37202	1.42322	1.47722	1.50346	1.53033	1.56148	1.58148	1.59493	1.59711	1.59046	1.55507	1.52055	1.48619	1.44838	1.44379	1.44675	1.44025	1.43183	1.3777
	1.58812	1.53994	1.49705	1.47419	1.46295	1.48109	1.49002	1.49033	1.46468	1.41465	1.38444	1.35852	1.36354	1.39682	1.42668	1.45592	1.48109	1.48803	1.49116	1.52478	1.5685	1.6266	1.67499	1.6723	1.65683	1.63724	1.63156	1.64906	1.6718	1.70568	1.72434	1.74161	1.76054	1.77464	1.79623	1.83034	1.84937	1.84683	1.84383	1.80844	1.77841	1.76348	1.73861	1.72995	1.69675	1.63556	1.57822	1.5188	1.45441
	1.24262	1.24943	1.25502	1.26313	1.27442	1.2682	1.26937	1.27636	1.26277	1.2637	1.27093	1.26485	1.25757	1.26529	1.26282	1.26989	1.30772	1.33726	1.35757	1.38637	1.3985	1.40825	1.4344	1.44165	1.43803	1.42606	1.40883	1.39071	1.37771	1.3772	1.36979	1.37425	1.3954	1.41773	1.44278	1.45279	1.44464	1.43512	1.4313	1.45112	1.49137	1.51251	1.52756	1.50503	1.43981	1.36839	1.28743	1.24301	1.22178
	1.48513	1.46813	1.4418	1.41224	1.39106	1.35727	1.33745	1.31448	1.2925	1.27819	1.26427	1.26516	1.25129	1.26289	1.28749	1.30221	1.33192	1.34426	1.33546	1.33033	1.32833	1.32929	1.34668	1.37369	1.37773	1.36129	1.32853	1.27374	1.23356	1.21735	1.20373	1.1926	1.19579	1.21238	1.24375	1.28895	1.31972	1.33905	1.35229	1.36524	1.38256	1.39979	1.4108	1.39986	1.37718	1.31434	1.24598	1.19429	1.16535
	1.44253	1.44684	1.42601	1.40836	1.41482	1.39568	1.41933	1.4551	1.48741	1.51798	1.49088	1.45412	1.40949	1.37299	1.37312	1.37429	1.37089	1.37208	1.37338	1.37272	1.39877	1.40637	1.39033	1.40359	1.39932	1.4212	1.47097	1.48389	1.4997	1.49531	1.46884	1.45111	1.43605	1.44305	1.46431	1.49056	1.52602	1.54951	1.5634	1.57693	1.57341	1.55883	1.54744	1.52014	1.49003	1.44219	1.36986	1.30059	1.22714
	1.90449	1.92392	1.91983	1.88352	1.83037	1.76842	1.7651	1.78142	1.80734	1.82172	1.78149	1.75602	1.72693	1.70804	1.69022	1.6419	1.59577	1.5564	1.54628	1.55319	1.55945	1.55913	1.53699	1.52261	1.5054	1.50454	1.5243	1.56102	1.62568	1.68682	1.73525	1.76679	1.78795	1.81096	1.84246	1.86271	1.85932	1.84566	1.83149	1.83492	1.85738	1.88674	1.88328	1.83981	1.77767	1.70136	1.62043	1.5616	1.47759
	2.09316	2.05335	1.99479	1.92525	1.8602	1.81916	1.82285	1.8421	1.87869	1.90205	1.89816	1.89252	1.85789	1.82379	1.77795	1.70669	1.64266	1.58585	1.54811	1.53146	1.51769	1.509	1.49987	1.49185	1.48643	1.48602	1.49016	1.50471	1.53856	1.5829	1.6246	1.6514	1.66809	1.67478	1.69532	1.74694	1.80614	1.85079	1.88227	1.90097	1.91914	1.94375	1.94823	1.90622	1.80344	1.69469	1.5887	1.49535	1.43967
	2.16943	2.12273	2.05903	2.02839	2.01715	2.00254	1.99999	1.97539	1.94131	1.92765	1.91414	1.91104	1.90043	1.85508	1.81339	1.76084	1.70097	1.66421	1.6286	1.61799	1.62386	1.64483	1.67341	1.67218	1.66007	1.63216	1.60585	1.62209	1.67456	1.75565	1.83586	1.87324	1.90018	1.9257	1.95364	1.99208	2.00922	1.99239	1.98432	2.0041	2.02214	2.04456	2.04091	1.98491	1.91122	1.82537	1.72503	1.64106	1.58283
	1.91899	1.88897	1.83292	1.77636	1.76082	1.75898	1.79345	1.82348	1.84214	1.84364	1.82068	1.79574	1.738	1.6694	1.59582	1.53627	1.51894	1.51259	1.51051	1.49638	1.46445	1.45709	1.48402	1.52213	1.53824	1.52811	1.46908	1.40171	1.38076	1.38421	1.43831	1.49639	1.52678	1.55234	1.54225	1.53353	1.53523	1.52582	1.53094	1.54475	1.55277	1.55418	1.54934	1.51429	1.46379	1.42472	1.38776	1.36856	1.3615
	1.85329	1.85892	1.85695	1.8576	1.84099	1.82006	1.79402	1.76955	1.72934	1.67588	1.60544	1.5274	1.48539	1.46019	1.45267	1.47524	1.51001	1.55383	1.5909	1.60971	1.61306	1.59356	1.5918	1.6044	1.63669	1.69995	1.75625	1.79723	1.7984	1.75985	1.72212	1.68972	1.68318	1.70894	1.71994	1.73049	1.72169	1.69618	1.65426	1.61252	1.60015	1.58869	1.60632	1.60159	1.57819	1.55009	1.53966	1.56253	1.57616
	2.05172	2.01557	1.99937	1.99904	1.98636	1.96855	1.94499	1.92733	1.92105	1.91804	1.90307	1.87129	1.84212	1.84121	1.86105	1.89485	1.94963	1.99915	2.04802	2.08376	2.11254	2.13221	2.13488	2.14008	2.14256	2.13645	2.16223	2.21145	2.24992	2.27846	2.27355	2.25221	2.24531	2.2348	2.22389	2.20407	2.18554	2.19023	2.16631	2.13042	2.08191	2.00856	1.95293	1.90668	1.85189	1.82587	1.79144	1.73973	1.68249
	2.08418	2.08957	2.07719	2.05994	2.02396	1.99251	1.98055	1.97894	1.97494	1.97157	1.95396	1.91801	1.90177	1.9148	1.94689	1.96759	1.97748	1.98247	1.9911	2.02961	2.09712	2.16395	2.21875	2.2398	2.22146	2.1875	2.13619	2.11176	2.10349	2.1057	2.12862	2.15099	2.19803	2.23884	2.28046	2.30477	2.30876	2.3122	2.30537	2.26662	2.19949	2.13795	2.06279	2.0115	1.93606	1.84168	1.74443	1.62722	1.5433
	2.2003	2.19912	2.17064	2.15974	2.16329	2.19118	2.21154	2.20877	2.16027	2.07221	1.99896	1.91706	1.8634	1.85857	1.87586	1.90073	1.93498	1.99658	2.07064	2.1597	2.21862	2.2323	2.21836	2.20243	2.21043	2.22115	2.21807	2.20748	2.20431	2.22513	2.24975	2.26685	2.28091	2.26635	2.26699	2.27245	2.26048	2.25419	2.24949	2.21188	2.1556	2.11487	2.05997	2.02725	1.99227	1.92045	1.84661	1.74771	1.64017
	1.89216	1.88168	1.85285	1.80577	1.79804	1.80568	1.81067	1.83981	1.87161	1.89889	1.92522	1.93456	1.91772	1.89067	1.88786	1.912	1.94535	1.99662	2.0426	2.06783	2.07575	2.04842	2.01429	1.9868	1.98055	2.00451	2.02363	2.03336	2.04595	2.06715	2.08978	2.12598	2.14482	2.12957	2.11499	2.07132	2.00414	1.97674	1.96031	1.96064	1.97344	1.94495	1.91027	1.87921	1.82959	1.7593	1.6631	1.53131	1.40201
	1.81822	1.831	1.82388	1.8147	1.77096	1.70769	1.66448	1.64153	1.67875	1.75732	1.81681	1.8626	1.8831	1.87946	1.87809	1.85802	1.84219	1.81152	1.78026	1.7553	1.70305	1.6582	1.62243	1.5882	1.60096	1.62319	1.6371	1.66944	1.66467	1.65857	1.66997	1.66801	1.69691	1.71648	1.71576	1.7219	1.69904	1.66916	1.64502	1.61144	1.59697	1.58954	1.57212	1.54931	1.50613	1.44137	1.39748	1.37163	1.35186
	0.864658	0.832773	0.813941	0.840315	0.850188	0.875716	0.906557	0.914454	0.937838	0.947152	0.956808	0.951239	0.943908	0.989209	1.03917	1.11328	1.17649	1.19454	1.19007	1.16021	1.13808	1.11231	1.1055	1.10534	1.11675	1.12614	1.11714	1.10396	1.07193	1.03496	1.00073	0.961203	0.931817	0.91841	0.908483	0.907237	0.883733	0.833314	0.776517	0.731225	0.727299	0.762124	0.807076	0.861428	0.89695	0.906424	0.909734	0.887698	0.855923
	-0.406603	-0.407211	-0.405667	-0.387015	-0.342639	-0.278944	-0.21694	-0.181715	-0.172604	-0.190096	-0.192455	-0.17357	-0.15108	-0.106351	-0.079392	-0.0467778	-0.0177928	-0.000836401	0.0224067	0.0113638	-0.0034881	-0.0143381	-0.0244044	-0.0257835	-0.0249554	-0.0567474	-0.106932	-0.156926	-0.197983	-0.218441	-0.233294	-0.244415	-0.248837	-0.252929	-0.259379	-0.261177	-0.272634	-0.277811	-0.272777	-0.283824	-0.320504	-0.366814	-0.409033	-0.423583	-0.3691	-0.281847	-0.175122	-0.0744037	-0.0448882
	-0.389293	-0.403715	-0.412214	-0.417199	-0.406653	-0.355911	-0.289425	-0.221904	-0.14769	-0.102901	-0.066923	-0.0226042	0.0124242	0.0510123	0.0716036	0.0869507	0.0936555	0.105356	0.127137	0.147914	0.160823	0.160349	0.158829	0.151851	0.121778	0.101097	0.0599215	0.0189722	-0.044678	-0.0949735	-0.142292	-0.17689	-0.186137	-0.175862	-0.172746	-0.182171	-0.197217	-0.223168	-0.244453	-0.26282	-0.268245	-0.272751	-0.276051	-0.229724	-0.140361	-0.0455576	0.0419742	0.101825	0.0913255
	-0.487894	-0.49728	-0.479891	-0.474801	-0.474633	-0.45123	-0.421573	-0.381214	-0.327632	-0.276395	-0.245405	-0.226881	-0.201077	-0.183789	-0.168898	-0.145948	-0.125539	-0.116364	-0.100051	-0.0794155	-0.08728	-0.104092	-0.129571	-0.162818	-0.203634	-0.23098	-0.249755	-0.256453	-0.255591	-0.254167	-0.259116	-0.281298	-0.308211	-0.327449	-0.338496	-0.34774	-0.351511	-0.356033	-0.371515	-0.393766	-0.407022	-0.424467	-0.430371	-0.369857	-0.198222	0.0720348	0.376323	0.643275	0.823826
	-0.404482	-0.381938	-0.359897	-0.331817	-0.304813	-0.288558	-0.277769	-0.262721	-0.251182	-0.237389	-0.22841	-0.218882	-0.190064	-0.166049	-0.126441	-0.0844438	-0.0532855	-0.0485176	-0.0552308	-0.0725621	-0.0839745	-0.110682	-0.128718	-0.147016	-0.16235	-0.179601	-0.190316	-0.20009	-0.206211	-0.216	-0.230879	-0.255148	-0.288599	-0.330033	-0.356649	-0.362146	-0.374198	-0.363877	-0.351123	-0.360326	-0.374894	-0.368287	-0.363048	-0.332052	-0.240286	-0.0362743	0.228636	0.498659	0.728776
	-0.436118	-0.462913	-0.499277	-0.524171	-0.517223	-0.501302	-0.470589	-0.427791	-0.391512	-0.357755	-0.332297	-0.317095	-0.295145	-0.265172	-0.245047	-0.224948	-0.20527	-0.214663	-0.233059	-0.246605	-0.251762	-0.241679	-0.216186	-0.212304	-0.216238	-0.235585	-0.276142	-0.312908	-0.337581	-0.359315	-0.373489	-0.369375	-0.36634	-0.36944	-0.368307	-0.36135	-0.380145	-0.394836	-0.405436	-0.416626	-0.433995	-0.411447	-0.366795	-0.303093	-0.208425	-0.0714544	0.107076	0.325617	0.530228
	-0.403096	-0.445483	-0.476846	-0.494082	-0.472663	-0.443869	-0.393443	-0.341741	-0.301696	-0.28537	-0.267302	-0.288603	-0.32382	-0.346126	-0.365407	-0.38405	-0.341822	-0.291126	-0.236538	-0.178989	-0.140708	-0.160966	-0.187582	-0.229895	-0.275833	-0.304589	-0.328284	-0.34132	-0.341556	-0.336711	-0.301333	-0.250726	-0.22214	-0.20217	-0.183811	-0.182727	-0.184568	-0.173465	-0.163249	-0.184468	-0.211141	-0.240166	-0.260641	-0.269396	-0.176312	-0.0550124	0.140701	0.353237	0.530556
	-0.502911	-0.516786	-0.517894	-0.50901	-0.498405	-0.472333	-0.447515	-0.40969	-0.36262	-0.30873	-0.249745	-0.192399	-0.213984	-0.235352	-0.266213	-0.295977	-0.309418	-0.287228	-0.284609	-0.308045	-0.332238	-0.339916	-0.329681	-0.28328	-0.213054	-0.142688	-0.0980934	-0.054146	-0.0568375	-0.0650172	-0.0786041	-0.0887238	-0.0984194	-0.0897722	-0.0816271	-0.0844531	-0.107222	-0.139114	-0.175931	-0.215927	-0.243665	-0.256696	-0.234877	-0.207703	-0.1326	-0.00190492	0.13374	0.283132	0.425899
	-0.446837	-0.45483	-0.462292	-0.462813	-0.469666	-0.463433	-0.452347	-0.433238	-0.373953	-0.309088	-0.228629	-0.147829	-0.0878669	-0.0571132	-0.0434524	-0.0729301	-0.0999261	-0.151726	-0.217679	-0.274885	-0.32109	-0.36128	-0.305858	-0.231258	-0.134672	-0.036262	0.0267455	0.0180844	-0.00992228	-0.0517121	-0.0941422	-0.14257	-0.193775	-0.255239	-0.32156	-0.377027	-0.370874	-0.354909	-0.323587	-0.291866	-0.283854	-0.309772	-0.313081	-0.286849	-0.259723	-0.116595	0.0798434	0.244398	0.394574
	-0.261864	-0.298002	-0.337549	-0.350761	-0.332115	-0.324743	-0.324442	-0.324372	-0.35025	-0.360171	-0.33078	-0.283153	-0.223638	-0.172488	-0.144611	-0.184216	-0.242376	-0.319441	-0.380724	-0.411576	-0.383677	-0.349939	-0.268174	-0.196865	-0.155012	-0.127088	-0.124462	-0.18307	-0.23033	-0.25338	-0.273408	-0.248761	-0.177794	-0.136984	-0.124606	-0.113956	-0.116754	-0.138426	-0.127726	-0.121658	-0.12984	-0.168068	-0.197162	-0.184498	-0.158203	-0.0714237	0.0983662	0.256636	0.378129
	-0.350937	-0.358866	-0.373634	-0.390153	-0.413802	-0.434738	-0.428868	-0.420968	-0.409006	-0.385751	-0.366918	-0.356558	-0.346535	-0.321203	-0.291136	-0.273309	-0.263452	-0.254899	-0.275252	-0.301393	-0.303648	-0.307244	-0.31354	-0.324652	-0.326793	-0.308425	-0.286531	-0.240054	-0.173296	-0.135437	-0.118007	-0.102954	-0.0851633	-0.0689394	-0.0289356	0.0123067	0.042823	0.0474088	0.0404437	0.00457239	-0.0292455	-0.0542461	-0.0824004	-0.0585716	-0.00209202	0.0555856	0.253184	0.471734	0.639088
	-0.443087	-0.476042	-0.471395	-0.464043	-0.457468	-0.416718	-0.372819	-0.339216	-0.304278	-0.277449	-0.255742	-0.247641	-0.247391	-0.236398	-0.210128	-0.181656	-0.138357	-0.0937719	-0.0851307	-0.147014	-0.208025	-0.272086	-0.341632	-0.372461	-0.36985	-0.348596	-0.31758	-0.26581	-0.19634	-0.137514	-0.117993	-0.101517	-0.100411	-0.103458	-0.0981929	-0.0962416	-0.0926394	-0.117548	-0.163672	-0.206824	-0.242772	-0.287835	-0.28829	-0.280544	-0.239875	-0.198777	-0.10044	0.0812343	0.266169
	-0.378111	-0.380206	-0.381399	-0.377217	-0.379384	-0.390766	-0.398445	-0.401038	-0.405269	-0.403585	-0.39732	-0.386125	-0.367505	-0.350048	-0.321398	-0.297779	-0.295121	-0.299365	-0.295561	-0.295036	-0.276346	-0.211284	-0.143164	-0.0978138	-0.0772353	-0.0995869	-0.154053	-0.208915	-0.235929	-0.254787	-0.231508	-0.205723	-0.172475	-0.13702	-0.104229	-0.0902523	-0.0742924	-0.102487	-0.147034	-0.198619	-0.256489	-0.304784	-0.265453	-0.202593	-0.0681403	0.0793693	0.210973	0.345731	0.463138
	-0.498148	-0.511072	-0.517891	-0.499098	-0.481309	-0.464302	-0.438745	-0.407548	-0.381429	-0.353827	-0.315903	-0.28846	-0.26942	-0.25165	-0.233749	-0.212182	-0.201163	-0.206585	-0.210669	-0.235385	-0.274154	-0.295735	-0.302467	-0.302896	-0.287145	-0.272366	-0.257576	-0.252562	-0.262935	-0.28942	-0.318316	-0.37055	-0.406899	-0.413467	-0.400371	-0.366542	-0.329344	-0.301547	-0.323996	-0.3578	-0.385585	-0.409127	-0.406211	-0.306438	-0.178812	0.00669182	0.2146	0.404968	0.564182
	-0.559923	-0.552975	-0.536834	-0.520611	-0.500346	-0.468373	-0.430627	-0.374269	-0.305667	-0.268402	-0.256818	-0.26166	-0.288546	-0.314409	-0.335406	-0.340503	-0.345393	-0.34291	-0.325988	-0.312936	-0.299726	-0.30006	-0.304228	-0.318319	-0.32547	-0.315998	-0.296597	-0.296714	-0.296222	-0.310871	-0.333665	-0.34941	-0.348913	-0.348483	-0.336385	-0.324204	-0.313141	-0.311847	-0.308923	-0.306324	-0.313335	-0.315018	-0.299762	-0.251608	-0.143813	0.0704153	0.356969	0.648142	0.906546
	-0.555631	-0.562781	-0.559634	-0.55816	-0.548232	-0.514683	-0.452703	-0.391118	-0.324408	-0.281639	-0.286196	-0.300189	-0.310997	-0.310688	-0.296654	-0.298162	-0.30732	-0.343427	-0.384654	-0.403389	-0.405171	-0.395999	-0.373729	-0.359076	-0.350254	-0.341768	-0.341177	-0.340094	-0.352602	-0.381238	-0.398751	-0.415914	-0.425714	-0.422056	-0.423963	-0.426287	-0.433261	-0.452705	-0.461245	-0.46013	-0.464724	-0.460706	-0.444886	-0.382602	-0.255447	-0.0494468	0.283473	0.645276	0.958514
	-0.574684	-0.553171	-0.518397	-0.488057	-0.470996	-0.458092	-0.435281	-0.419574	-0.408656	-0.389069	-0.390965	-0.400301	-0.39329	-0.387047	-0.370871	-0.361909	-0.366002	-0.385299	-0.408351	-0.42874	-0.44987	-0.45036	-0.45642	-0.447196	-0.41957	-0.405999	-0.388702	-0.379047	-0.394354	-0.426091	-0.444735	-0.464972	-0.469099	-0.448532	-0.430361	-0.424252	-0.414639	-0.418835	-0.419134	-0.41727	-0.417805	-0.418633	-0.402539	-0.337096	-0.200895	-0.0082786	0.256259	0.551967	0.787749
	-0.39925	-0.422162	-0.432506	-0.43883	-0.428177	-0.408322	-0.410049	-0.410659	-0.412644	-0.419706	-0.418385	-0.403011	-0.369006	-0.359282	-0.351135	-0.353911	-0.369448	-0.395054	-0.421857	-0.451408	-0.476563	-0.485423	-0.488077	-0.468355	-0.458705	-0.445483	-0.450929	-0.461421	-0.478289	-0.513531	-0.545768	-0.563181	-0.590326	-0.585162	-0.553129	-0.519169	-0.472216	-0.426538	-0.409972	-0.406278	-0.420972	-0.448048	-0.434901	-0.346704	-0.173914	0.0826065	0.388761	0.701707	0.945313
	-0.139376	-0.135939	-0.164657	-0.220732	-0.26402	-0.272083	-0.267419	-0.245688	-0.215817	-0.196542	-0.211534	-0.222452	-0.214314	-0.203998	-0.194437	-0.176452	-0.15267	-0.166515	-0.183248	-0.206859	-0.23717	-0.265027	-0.24359	-0.215618	-0.177145	-0.130519	-0.139062	-0.167718	-0.19478	-0.234143	-0.267508	-0.262695	-0.26251	-0.261043	-0.244704	-0.231929	-0.237699	-0.235006	-0.237962	-0.242314	-0.227911	-0.206329	-0.173288	-0.109773	0.0070071	0.174196	0.37144	0.571733	0.744771
	-0.0372665	-0.058248	-0.0761495	-0.0925059	-0.110847	-0.130928	-0.151414	-0.172139	-0.192968	-0.206632	-0.214216	-0.219486	-0.225483	-0.232197	-0.242198	-0.25609	-0.271312	-0.283768	-0.291032	-0.28937	-0.283591	-0.275821	-0.269133	-0.263132	-0.256305	-0.249117	-0.233023	-0.212436	-0.189021	-0.166259	-0.152549	-0.143607	-0.132987	-0.120894	-0.101397	-0.0739881	-0.0445385	-0.0165803	0.00688472	0.0201362	0.021246	0.0179157	0.0112765	0.00598195	0.00267655	0.00201245	0.0024015	0.00606	0.0154312
	-0.111701	-0.126865	-0.144435	-0.161756	-0.17914	-0.196372	-0.210342	-0.221531	-0.231598	-0.240087	-0.246476	-0.253651	-0.262114	-0.271118	-0.283217	-0.296682	-0.310628	-0.324566	-0.333677	-0.338922	-0.335428	-0.331562	-0.323392	-0.311971	-0.298817	-0.285127	-0.271063	-0.259847	-0.251181	-0.243099	-0.236388	-0.226825	-0.209649	-0.188828	-0.165375	-0.135541	-0.104877	-0.0729287	-0.0432651	-0.031193	-0.0254146	-0.0345762	-0.0433579	-0.040738	-0.0345255	-0.0075945	0.0198195	0.0475741	0.079957
	-0.191154	-0.204082	-0.220826	-0.238175	-0.256326	-0.273343	-0.285916	-0.299173	-0.312476	-0.325138	-0.333199	-0.339066	-0.343867	-0.348586	-0.356065	-0.367002	-0.379454	-0.391965	-0.398565	-0.39934	-0.392818	-0.386085	-0.376854	-0.366956	-0.353755	-0.339792	-0.326536	-0.314551	-0.300185	-0.285116	-0.27016	-0.252613	-0.234701	-0.216821	-0.198024	-0.177006	-0.152555	-0.125855	-0.100557	-0.0862707	-0.0778385	-0.0806442	-0.083457	-0.0785262	-0.0697665	-0.0449247	-0.0192236	0.00917672	0.0395442
	-0.282797	-0.2912	-0.300911	-0.309753	-0.318436	-0.326329	-0.332902	-0.338075	-0.345791	-0.353559	-0.360613	-0.369786	-0.379544	-0.389022	-0.399214	-0.408782	-0.416957	-0.425185	-0.431314	-0.431477	-0.425808	-0.416322	-0.404839	-0.386326	-0.365726	-0.341875	-0.317879	-0.290865	-0.262605	-0.231818	-0.201284	-0.174054	-0.147906	-0.121279	-0.0945454	-0.0638783	-0.0290244	0.014973	0.0607673	0.0956648	0.114172	0.114129	0.105391	0.101277	0.109116	0.131105	0.167089	0.204123	0.244047
	-0.334222	-0.343959	-0.352432	-0.358689	-0.366122	-0.373437	-0.380491	-0.388573	-0.39609	-0.403848	-0.411293	-0.41773	-0.425615	-0.433315	-0.441875	-0.449682	-0.456706	-0.464303	-0.46939	-0.467511	-0.461432	-0.450616	-0.439383	-0.427456	-0.412638	-0.39001	-0.367435	-0.341425	-0.312892	-0.286996	-0.260717	-0.234731	-0.211092	-0.185811	-0.16038	-0.132495	-0.101003	-0.0628138	-0.0230503	0.00768644	0.0227351	0.0246875	0.0191852	0.018896	0.0322111	0.0584447	0.0980486	0.137366	0.176169
	-0.280995	-0.287328	-0.294953	-0.306263	-0.319946	-0.335135	-0.348143	-0.355135	-0.358766	-0.360752	-0.363726	-0.370521	-0.378138	-0.387727	-0.39713	-0.404574	-0.413702	-0.421007	-0.428191	-0.429685	-0.425668	-0.418363	-0.411535	-0.404261	-0.393877	-0.376323	-0.355721	-0.333895	-0.310501	-0.286368	-0.262586	-0.238548	-0.216958	-0.19581	-0.174873	-0.153724	-0.133237	-0.111707	-0.0871206	-0.0630957	-0.0531767	-0.0470932	-0.0485182	-0.0501597	-0.0406687	-0.0257587	-0.0027574	0.0211252	0.044443
	-0.331299	-0.335142	-0.340028	-0.346785	-0.354893	-0.366699	-0.37742	-0.38325	-0.387333	-0.386993	-0.386901	-0.390858	-0.394957	-0.40347	-0.413132	-0.420791	-0.427648	-0.42981	-0.429131	-0.424465	-0.413195	-0.401544	-0.389706	-0.378297	-0.365178	-0.341931	-0.312561	-0.282939	-0.254282	-0.2333	-0.214082	-0.194098	-0.172229	-0.147575	-0.118427	-0.089505	-0.0644754	-0.0381927	-0.015489	0.00488772	0.018837	0.0227384	0.0194548	0.0178341	0.0237898	0.041913	0.0719329	0.106898	0.140649
	-0.34528	-0.353584	-0.362159	-0.369017	-0.373051	-0.376502	-0.378994	-0.381452	-0.383778	-0.38568	-0.389052	-0.391966	-0.394189	-0.399869	-0.406475	-0.413723	-0.422497	-0.427962	-0.428579	-0.428102	-0.417731	-0.402602	-0.385114	-0.367303	-0.350047	-0.332612	-0.311788	-0.291433	-0.269717	-0.248639	-0.225117	-0.200817	-0.174796	-0.144476	-0.110547	-0.0758946	-0.040287	-0.00747397	0.0166695	0.0350801	0.0472092	0.0414832	0.0364941	0.0353076	0.0363273	0.0547481	0.080436	0.116521	0.152271
	-0.394056	-0.404949	-0.414926	-0.424735	-0.428422	-0.427084	-0.424977	-0.423164	-0.422668	-0.422553	-0.424566	-0.42648	-0.427967	-0.430206	-0.428755	-0.426951	-0.427573	-0.425746	-0.423407	-0.420563	-0.412044	-0.398589	-0.38207	-0.362269	-0.343035	-0.324504	-0.306526	-0.287644	-0.267143	-0.246539	-0.225408	-0.202529	-0.180263	-0.155488	-0.127696	-0.100882	-0.0729098	-0.0416923	-0.0119287	0.0145799	0.0391145	0.04792	0.0475536	0.0493822	0.0510777	0.0623046	0.0804375	0.096899	0.117385
	-0.607227	-0.606244	-0.602597	-0.598096	-0.595037	-0.593172	-0.591485	-0.594923	-0.598269	-0.597922	-0.594077	-0.590564	-0.585174	-0.57832	-0.57369	-0.569893	-0.566273	-0.56352	-0.558749	-0.551675	-0.545619	-0.536864	-0.52786	-0.521426	-0.512956	-0.502174	-0.491198	-0.474984	-0.448654	-0.415517	-0.378314	-0.340189	-0.299598	-0.251485	-0.200577	-0.147865	-0.0893792	-0.0335119	0.0172536	0.0623223	0.101557	0.130725	0.16162	0.185727	0.207196	0.226146	0.232633	0.232436	0.229101
	-0.641202	-0.649253	-0.653189	-0.653867	-0.648494	-0.640881	-0.633042	-0.627616	-0.622831	-0.619668	-0.615247	-0.611824	-0.610942	-0.606517	-0.598719	-0.592026	-0.584273	-0.57646	-0.569939	-0.564093	-0.556747	-0.547625	-0.540813	-0.533853	-0.522407	-0.509076	-0.495613	-0.470816	-0.4403	-0.403368	-0.356958	-0.307876	-0.259927	-0.207809	-0.151862	-0.106967	-0.0606618	-0.0114828	0.0374897	0.0859404	0.13371	0.178908	0.218307	0.246293	0.273779	0.299892	0.314927	0.321041	0.32389
	-0.665942	-0.663946	-0.662435	-0.661315	-0.658646	-0.653956	-0.650366	-0.645702	-0.640122	-0.634802	-0.631149	-0.627472	-0.622254	-0.615476	-0.601938	-0.586215	-0.570799	-0.556711	-0.54253	-0.524929	-0.506894	-0.486129	-0.466661	-0.44502	-0.422829	-0.402074	-0.382331	-0.356408	-0.326846	-0.28892	-0.246159	-0.203615	-0.162036	-0.116234	-0.0687662	-0.0250626	0.0219914	0.0684634	0.113661	0.160625	0.206282	0.251572	0.292959	0.326072	0.360827	0.389365	0.404808	0.414508	0.417912
	-0.699185	-0.689669	-0.683465	-0.67773	-0.675909	-0.674795	-0.673862	-0.67062	-0.6671	-0.666908	-0.664032	-0.658922	-0.653106	-0.646017	-0.62959	-0.6169	-0.605893	-0.594714	-0.58538	-0.578867	-0.567079	-0.554485	-0.541152	-0.524632	-0.500444	-0.476453	-0.452384	-0.42619	-0.395945	-0.366388	-0.333181	-0.297559	-0.261365	-0.220031	-0.173028	-0.127057	-0.0827334	-0.0428476	-0.0124257	0.0192729	0.0547133	0.089622	0.122051	0.155148	0.181272	0.20043	0.209832	0.222925	0.232209
	-0.643944	-0.648579	-0.655556	-0.661377	-0.66619	-0.66484	-0.659879	-0.654022	-0.649237	-0.644422	-0.639958	-0.636521	-0.632447	-0.628418	-0.623738	-0.616617	-0.610332	-0.606898	-0.604904	-0.597646	-0.586937	-0.573953	-0.558692	-0.541736	-0.522499	-0.500453	-0.476774	-0.451186	-0.420737	-0.383541	-0.341123	-0.299697	-0.258546	-0.217526	-0.179722	-0.140732	-0.0998573	-0.056205	-0.0130573	0.0300133	0.0706734	0.109703	0.142024	0.159933	0.169086	0.178699	0.181456	0.19058	0.206353
	-0.64668	-0.644524	-0.642917	-0.638022	-0.633009	-0.630539	-0.630211	-0.630423	-0.632969	-0.635568	-0.629315	-0.620837	-0.609157	-0.594497	-0.577514	-0.563867	-0.549898	-0.540965	-0.531476	-0.519514	-0.505463	-0.491412	-0.476028	-0.46311	-0.445561	-0.423226	-0.398999	-0.372388	-0.340003	-0.304039	-0.264926	-0.226214	-0.190773	-0.151596	-0.105384	-0.0548287	-0.000257285	0.0598705	0.108734	0.150425	0.18695	0.220992	0.257243	0.290291	0.314386	0.337542	0.351229	0.357765	0.372862
	-0.657261	-0.649704	-0.641495	-0.631115	-0.620211	-0.611884	-0.607064	-0.603966	-0.604107	-0.605118	-0.600794	-0.595181	-0.589189	-0.583758	-0.578794	-0.574552	-0.570305	-0.565107	-0.560235	-0.548117	-0.532411	-0.516318	-0.497184	-0.472804	-0.443746	-0.409321	-0.372216	-0.333106	-0.293371	-0.249099	-0.201878	-0.153866	-0.107468	-0.0637812	-0.020899	0.0212488	0.0597946	0.101366	0.145454	0.189525	0.234342	0.279482	0.320805	0.352123	0.370433	0.386241	0.3921	0.396944	0.408484
	-0.684735	-0.682114	-0.67621	-0.669062	-0.661747	-0.651527	-0.643343	-0.639018	-0.637092	-0.635834	-0.633591	-0.627635	-0.618345	-0.606388	-0.593058	-0.580983	-0.572227	-0.565346	-0.560369	-0.546378	-0.525019	-0.501914	-0.477696	-0.450671	-0.420464	-0.386783	-0.350296	-0.310936	-0.267772	-0.223887	-0.175439	-0.13115	-0.0881328	-0.0420382	0.010147	0.0670916	0.126419	0.185164	0.228576	0.268984	0.309432	0.347303	0.38049	0.405299	0.41623	0.422791	0.421463	0.425672	0.439156
	-0.640991	-0.641712	-0.639523	-0.639461	-0.638561	-0.63323	-0.618625	-0.606717	-0.596915	-0.590385	-0.589649	-0.59031	-0.588912	-0.584211	-0.575358	-0.564245	-0.553313	-0.541633	-0.532099	-0.526453	-0.518975	-0.512429	-0.506426	-0.495915	-0.475901	-0.450862	-0.421655	-0.387248	-0.344182	-0.291144	-0.233782	-0.179158	-0.127646	-0.0844556	-0.043254	0.000446892	0.044653	0.0896915	0.13436	0.177694	0.222147	0.267453	0.301835	0.320955	0.327512	0.328611	0.32083	0.319975	0.327485
	-0.677685	-0.672476	-0.66741	-0.663453	-0.660635	-0.660392	-0.661296	-0.662438	-0.662446	-0.662471	-0.658441	-0.653027	-0.647717	-0.643531	-0.639316	-0.637812	-0.637734	-0.637256	-0.636779	-0.636631	-0.629327	-0.620556	-0.610598	-0.598957	-0.577492	-0.545767	-0.51103	-0.476088	-0.439478	-0.404468	-0.368278	-0.328231	-0.287524	-0.247754	-0.201402	-0.152338	-0.101517	-0.0491682	0.00881932	0.062924	0.118931	0.170736	0.216884	0.240486	0.24948	0.249713	0.248551	0.250451	0.279523
	-0.651887	-0.653012	-0.65582	-0.656061	-0.652409	-0.648258	-0.640275	-0.633494	-0.631375	-0.631993	-0.627058	-0.622235	-0.61319	-0.601713	-0.592362	-0.588746	-0.586475	-0.584207	-0.58102	-0.576071	-0.564197	-0.555089	-0.548295	-0.542678	-0.532314	-0.512753	-0.481034	-0.444674	-0.401085	-0.349225	-0.289769	-0.227784	-0.16623	-0.102643	-0.0343463	0.0338665	0.100141	0.165347	0.223139	0.272951	0.328051	0.384581	0.438281	0.471125	0.479028	0.465692	0.448291	0.427475	0.431151
	-0.639284	-0.641781	-0.639369	-0.633381	-0.625483	-0.616903	-0.610843	-0.608397	-0.6075	-0.60893	-0.609794	-0.607534	-0.602883	-0.597194	-0.588803	-0.582805	-0.574928	-0.56479	-0.554868	-0.545201	-0.536634	-0.533235	-0.534229	-0.536707	-0.53193	-0.507601	-0.471851	-0.431463	-0.383356	-0.332357	-0.282088	-0.228512	-0.174303	-0.120888	-0.0604241	0.0032041	0.0657706	0.128326	0.187932	0.24087	0.293766	0.350249	0.400446	0.430097	0.438475	0.432501	0.422316	0.410904	0.427058
	-0.717641	-0.718873	-0.71841	-0.716666	-0.713989	-0.708937	-0.704372	-0.700947	-0.697651	-0.694558	-0.689638	-0.680692	-0.67291	-0.664746	-0.65683	-0.646894	-0.633692	-0.620417	-0.608552	-0.598043	-0.592045	-0.587002	-0.581324	-0.575533	-0.557805	-0.523438	-0.482464	-0.438009	-0.386256	-0.333929	-0.282265	-0.230602	-0.181007	-0.133582	-0.0810488	-0.022535	0.0391444	0.102056	0.167616	0.22914	0.287155	0.342162	0.388558	0.409976	0.416568	0.413253	0.408808	0.401557	0.411626
	-0.716925	-0.713686	-0.71048	-0.705598	-0.69774	-0.690546	-0.688134	-0.686588	-0.685846	-0.686314	-0.682569	-0.672262	-0.659716	-0.647172	-0.632743	-0.624713	-0.619305	-0.613125	-0.606273	-0.598615	-0.575651	-0.553699	-0.532363	-0.509736	-0.484702	-0.451458	-0.411566	-0.372121	-0.33003	-0.291282	-0.253065	-0.212989	-0.172389	-0.12958	-0.0694764	-0.00496113	0.0609865	0.127982	0.188378	0.237947	0.28717	0.335148	0.374438	0.393088	0.396072	0.390668	0.386305	0.384702	0.41021
	-0.694131	-0.686537	-0.678738	-0.671211	-0.661145	-0.648961	-0.635416	-0.621504	-0.609306	-0.598741	-0.591548	-0.582651	-0.573583	-0.565596	-0.555936	-0.548556	-0.540491	-0.529845	-0.516068	-0.502048	-0.481054	-0.460663	-0.442792	-0.425487	-0.40303	-0.366324	-0.320798	-0.271773	-0.219523	-0.168822	-0.122449	-0.077444	-0.0316222	0.0121402	0.0596007	0.114089	0.168665	0.21971	0.265855	0.306892	0.341797	0.381595	0.426302	0.452161	0.463303	0.464783	0.458773	0.450036	0.467916
	-0.651808	-0.649786	-0.646859	-0.643326	-0.638259	-0.631762	-0.621888	-0.612887	-0.606446	-0.599103	-0.590073	-0.579148	-0.565434	-0.550789	-0.540405	-0.524263	-0.508452	-0.492817	-0.475914	-0.458735	-0.441847	-0.424538	-0.408589	-0.394719	-0.377232	-0.348411	-0.310557	-0.265888	-0.213044	-0.155588	-0.0985674	-0.0444062	0.00650219	0.0557344	0.0971896	0.141928	0.187223	0.229166	0.275688	0.324058	0.369393	0.4174	0.464902	0.486616	0.496338	0.500152	0.498195	0.488789	0.495552
	-0.618947	-0.619268	-0.615819	-0.608182	-0.59858	-0.592368	-0.5839	-0.579771	-0.577506	-0.572806	-0.564423	-0.553769	-0.53983	-0.527348	-0.514929	-0.499751	-0.48694	-0.474956	-0.461737	-0.451862	-0.430124	-0.405249	-0.384016	-0.363846	-0.341178	-0.316895	-0.288945	-0.252543	-0.213092	-0.169644	-0.121845	-0.0734623	-0.0264043	0.0207948	0.0640014	0.113201	0.1642	0.214979	0.260229	0.297102	0.325723	0.357319	0.386382	0.410796	0.42554	0.432279	0.436661	0.437803	0.45157
	-0.641292	-0.641108	-0.641416	-0.640946	-0.639575	-0.63824	-0.636442	-0.631791	-0.628399	-0.622451	-0.615965	-0.612078	-0.609349	-0.607021	-0.608329	-0.607208	-0.601348	-0.594095	-0.584499	-0.574231	-0.562342	-0.549075	-0.539598	-0.530214	-0.518315	-0.493275	-0.458355	-0.414731	-0.36998	-0.322599	-0.270961	-0.219139	-0.166947	-0.113779	-0.0598081	-0.00598372	0.0493956	0.102584	0.154409	0.201892	0.247149	0.293548	0.336455	0.370013	0.384943	0.382859	0.376528	0.371507	0.376915
	-0.631045	-0.629022	-0.6254	-0.623555	-0.620593	-0.618329	-0.618092	-0.61277	-0.606303	-0.60033	-0.590881	-0.579986	-0.570701	-0.561129	-0.553037	-0.544674	-0.537727	-0.532223	-0.525554	-0.518123	-0.511663	-0.503453	-0.49231	-0.484153	-0.468487	-0.435067	-0.392624	-0.344053	-0.294392	-0.246156	-0.191314	-0.132757	-0.0720517	-0.0109428	0.0483303	0.108931	0.16907	0.226926	0.287763	0.338155	0.381933	0.425054	0.465809	0.4924	0.500381	0.488001	0.469162	0.454412	0.458192
	-0.637211	-0.631338	-0.629689	-0.627719	-0.623165	-0.61779	-0.614583	-0.604716	-0.596061	-0.591563	-0.584418	-0.575963	-0.573396	-0.57135	-0.568202	-0.566939	-0.565303	-0.561352	-0.558227	-0.556481	-0.550839	-0.535894	-0.521997	-0.507153	-0.485881	-0.453989	-0.415813	-0.369398	-0.32047	-0.276114	-0.219141	-0.158715	-0.0994424	-0.0374912	0.0317735	0.0944565	0.156139	0.220176	0.285443	0.331646	0.374304	0.419869	0.460152	0.481128	0.489644	0.47852	0.458666	0.44463	0.449569
	-0.652223	-0.650866	-0.651643	-0.655341	-0.658946	-0.660701	-0.66103	-0.658124	-0.652874	-0.648339	-0.6428	-0.633857	-0.623003	-0.612053	-0.60297	-0.593049	-0.58303	-0.573769	-0.564004	-0.553106	-0.538943	-0.518155	-0.495139	-0.473432	-0.451437	-0.41998	-0.383031	-0.341085	-0.294982	-0.241448	-0.187633	-0.13373	-0.0794014	-0.0261294	0.0256078	0.0785744	0.137449	0.192345	0.248934	0.297565	0.344315	0.391462	0.437437	0.472161	0.488511	0.48653	0.476584	0.466452	0.467777
	-0.660946	-0.65238	-0.644676	-0.636556	-0.631304	-0.62814	-0.624929	-0.62433	-0.622439	-0.61682	-0.607987	-0.595778	-0.578425	-0.561514	-0.544769	-0.527095	-0.514393	-0.501726	-0.489655	-0.479653	-0.467858	-0.449245	-0.435308	-0.419898	-0.402872	-0.375801	-0.339658	-0.297294	-0.254786	-0.207067	-0.152876	-0.0969474	-0.0395905	0.0194875	0.0748654	0.128238	0.184774	0.241586	0.296733	0.339081	0.378083	0.421426	0.463073	0.494411	0.514882	0.511207	0.496262	0.480177	0.476109
	-0.669568	-0.665239	-0.656243	-0.645546	-0.635645	-0.628444	-0.623726	-0.617906	-0.610912	-0.604083	-0.594768	-0.582723	-0.572756	-0.5636	-0.552833	-0.541074	-0.530984	-0.521893	-0.513291	-0.506812	-0.501616	-0.494403	-0.486976	-0.480186	-0.471021	-0.444998	-0.40565	-0.360801	-0.313378	-0.260469	-0.207161	-0.14687	-0.0833605	-0.021905	0.0335313	0.0852574	0.132413	0.177326	0.223257	0.268211	0.311001	0.354904	0.400169	0.440531	0.455891	0.454673	0.447889	0.438	0.437826
	-0.665986	-0.661858	-0.655428	-0.64641	-0.636357	-0.626769	-0.614875	-0.604609	-0.598695	-0.592005	-0.590687	-0.589039	-0.585453	-0.57832	-0.56889	-0.553659	-0.541536	-0.530053	-0.520027	-0.513538	-0.505715	-0.489935	-0.477248	-0.462454	-0.439144	-0.407437	-0.364709	-0.317027	-0.269944	-0.216316	-0.16246	-0.106283	-0.0477236	0.00891196	0.0592788	0.110917	0.165991	0.222628	0.282101	0.340605	0.393195	0.444718	0.492242	0.522045	0.532105	0.526619	0.513113	0.503677	0.508115
	-0.666306	-0.664196	-0.66483	-0.662926	-0.660215	-0.656509	-0.652271	-0.646434	-0.641436	-0.635769	-0.633605	-0.63128	-0.627096	-0.622309	-0.617994	-0.609481	-0.60412	-0.598477	-0.591488	-0.583949	-0.575527	-0.556322	-0.539727	-0.523172	-0.501587	-0.471069	-0.424879	-0.373201	-0.319679	-0.264007	-0.210969	-0.156809	-0.102069	-0.0483234	0.0033768	0.0554956	0.113258	0.172569	0.234035	0.294869	0.349424	0.401517	0.45099	0.483484	0.494188	0.484701	0.461714	0.445474	0.445615
	-0.662153	-0.665726	-0.666201	-0.663603	-0.659604	-0.65415	-0.650421	-0.651089	-0.653036	-0.655778	-0.657951	-0.658294	-0.649554	-0.639456	-0.629224	-0.619041	-0.607341	-0.597606	-0.587055	-0.57424	-0.56107	-0.5448	-0.526692	-0.509824	-0.492316	-0.467686	-0.426507	-0.37806	-0.327101	-0.275894	-0.227881	-0.176417	-0.12375	-0.0695473	-0.0102691	0.0498755	0.11082	0.173843	0.233134	0.290184	0.341248	0.391683	0.440148	0.481636	0.50025	0.495954	0.473547	0.457582	0.457393
	-0.645957	-0.635033	-0.625022	-0.616947	-0.60873	-0.604605	-0.601111	-0.592968	-0.583933	-0.575163	-0.562317	-0.548827	-0.540556	-0.531421	-0.52455	-0.521252	-0.520722	-0.523086	-0.524999	-0.528072	-0.528458	-0.520276	-0.503451	-0.484012	-0.459916	-0.431679	-0.397616	-0.360081	-0.319456	-0.276187	-0.227393	-0.164589	-0.0945749	-0.0279061	0.0431264	0.108543	0.169332	0.229187	0.287098	0.339892	0.385674	0.427308	0.464984	0.49719	0.510378	0.510806	0.499419	0.490674	0.491999
	-0.726338	-0.722092	-0.711962	-0.695386	-0.680293	-0.666753	-0.654499	-0.651902	-0.654816	-0.656814	-0.65942	-0.65924	-0.645359	-0.631558	-0.617873	-0.603931	-0.593012	-0.590682	-0.587934	-0.588164	-0.589929	-0.58479	-0.571907	-0.556017	-0.535204	-0.503477	-0.451468	-0.394064	-0.333795	-0.271374	-0.21673	-0.167737	-0.113188	-0.0653931	-0.015524	0.0452898	0.107181	0.17337	0.242357	0.306815	0.356417	0.405694	0.453565	0.491758	0.511275	0.509587	0.491863	0.473293	0.468459
	-0.681297	-0.678292	-0.675748	-0.670453	-0.667251	-0.664072	-0.661161	-0.657528	-0.654193	-0.648788	-0.642779	-0.6373	-0.629852	-0.62202	-0.6158	-0.609449	-0.601124	-0.592023	-0.58353	-0.572157	-0.562854	-0.548335	-0.530987	-0.514415	-0.498504	-0.474777	-0.437809	-0.394417	-0.347678	-0.296499	-0.233903	-0.167608	-0.101699	-0.0329368	0.0271061	0.0830648	0.141995	0.205689	0.267181	0.328957	0.374009	0.416468	0.458332	0.492968	0.510935	0.518296	0.511501	0.501981	0.500722
	-0.646744	-0.646039	-0.644885	-0.639392	-0.63376	-0.628063	-0.622968	-0.614224	-0.604893	-0.596586	-0.589632	-0.585667	-0.580385	-0.574102	-0.563966	-0.550581	-0.53705	-0.526774	-0.515562	-0.508451	-0.501119	-0.489897	-0.476482	-0.461022	-0.444874	-0.427383	-0.400279	-0.370605	-0.339971	-0.304013	-0.254141	-0.192193	-0.123369	-0.0539371	0.0126099	0.0737729	0.132121	0.189231	0.245503	0.295203	0.336784	0.378734	0.420122	0.46021	0.483504	0.486075	0.473685	0.460256	0.448203
	-0.697924	-0.687754	-0.682667	-0.680506	-0.674778	-0.66735	-0.65952	-0.650952	-0.646711	-0.646553	-0.645561	-0.643253	-0.634378	-0.622812	-0.608012	-0.592282	-0.578703	-0.569594	-0.561497	-0.556257	-0.550084	-0.537653	-0.5191	-0.500993	-0.484632	-0.463172	-0.426088	-0.380198	-0.328028	-0.274465	-0.221033	-0.175546	-0.136262	-0.0982003	-0.0611155	-0.0136323	0.0453549	0.109485	0.172388	0.235279	0.280775	0.32307	0.366201	0.408085	0.438179	0.44872	0.444979	0.436892	0.432305
	-0.709283	-0.707528	-0.708002	-0.712482	-0.717474	-0.721999	-0.724321	-0.723777	-0.719304	-0.714503	-0.709959	-0.705714	-0.698855	-0.690523	-0.681061	-0.666719	-0.653532	-0.643578	-0.635534	-0.627127	-0.62025	-0.611968	-0.596948	-0.580824	-0.566419	-0.548117	-0.517254	-0.48039	-0.439322	-0.395476	-0.353028	-0.309462	-0.262928	-0.214791	-0.167219	-0.116457	-0.0634798	-0.0082112	0.0482921	0.108688	0.173219	0.234949	0.297235	0.356297	0.391537	0.391976	0.378762	0.356379	0.338665
	-0.618945	-0.620356	-0.620629	-0.620833	-0.618174	-0.614929	-0.608678	-0.601789	-0.594412	-0.586436	-0.580849	-0.578413	-0.576182	-0.574999	-0.572032	-0.565278	-0.555686	-0.544067	-0.532236	-0.521394	-0.510482	-0.500373	-0.48287	-0.463582	-0.44425	-0.420925	-0.387102	-0.340296	-0.287768	-0.23023	-0.174286	-0.117518	-0.0601943	-0.00349966	0.0479445	0.0990366	0.150254	0.205652	0.264781	0.329031	0.394721	0.449878	0.508027	0.559103	0.588525	0.592739	0.583125	0.566079	0.556667
	-0.626337	-0.632477	-0.635359	-0.633355	-0.628433	-0.622101	-0.616137	-0.614983	-0.612131	-0.610258	-0.607966	-0.603546	-0.59573	-0.590824	-0.585839	-0.578745	-0.571775	-0.562017	-0.549098	-0.536443	-0.525732	-0.515701	-0.504186	-0.491579	-0.47633	-0.453457	-0.418795	-0.373835	-0.322351	-0.272616	-0.230845	-0.183182	-0.131181	-0.0778687	-0.0229634	0.041067	0.0992245	0.157988	0.216425	0.272016	0.323232	0.370935	0.417753	0.461937	0.491871	0.508336	0.51327	0.510734	0.515997
	-0.652144	-0.651158	-0.649481	-0.651437	-0.650756	-0.651608	-0.655487	-0.657807	-0.656073	-0.652138	-0.643183	-0.631191	-0.618745	-0.607406	-0.595813	-0.58729	-0.582275	-0.571365	-0.557563	-0.546243	-0.533452	-0.515175	-0.498094	-0.477643	-0.453579	-0.424713	-0.390143	-0.347892	-0.300267	-0.258933	-0.217698	-0.168843	-0.114597	-0.0563202	0.00741177	0.0713572	0.126059	0.184098	0.24327	0.298591	0.353016	0.408632	0.453713	0.493546	0.524556	0.533157	0.529003	0.520745	0.516299
	-0.658002	-0.652933	-0.644773	-0.642676	-0.642356	-0.641469	-0.639764	-0.638056	-0.632237	-0.625845	-0.618062	-0.610297	-0.602632	-0.591841	-0.579449	-0.570672	-0.561112	-0.554541	-0.550886	-0.54761	-0.544267	-0.537759	-0.516595	-0.494068	-0.468681	-0.439984	-0.410947	-0.383316	-0.349056	-0.316427	-0.280353	-0.236648	-0.188252	-0.138825	-0.0885867	-0.041349	0.00855938	0.0612026	0.115326	0.167429	0.216057	0.256287	0.299126	0.334159	0.364084	0.372556	0.371577	0.363754	0.362516
	-0.701105	-0.691204	-0.678169	-0.670853	-0.668279	-0.667366	-0.667174	-0.667393	-0.665056	-0.661737	-0.658701	-0.65589	-0.650755	-0.646956	-0.644441	-0.640127	-0.635493	-0.629625	-0.620934	-0.609975	-0.599964	-0.590176	-0.56912	-0.547679	-0.525634	-0.498872	-0.464384	-0.422898	-0.370876	-0.320133	-0.2669	-0.213096	-0.159077	-0.103256	-0.0461983	0.00934173	0.0683722	0.127104	0.18425	0.241383	0.297004	0.344401	0.394264	0.442702	0.479259	0.497426	0.504405	0.499157	0.496849
	-0.501052	-0.494185	-0.491182	-0.496767	-0.505554	-0.514086	-0.520963	-0.523377	-0.519038	-0.51318	-0.507287	-0.502328	-0.493049	-0.488135	-0.484052	-0.48137	-0.48095	-0.484796	-0.479073	-0.474445	-0.467876	-0.45529	-0.447817	-0.44337	-0.436462	-0.425273	-0.406891	-0.378489	-0.340374	-0.308072	-0.278688	-0.247407	-0.216879	-0.190831	-0.159668	-0.126836	-0.0937197	-0.0525574	-0.0102224	0.0323037	0.0761633	0.1168	0.156459	0.188988	0.204693	0.208286	0.199411	0.184563	0.179431
	-0.343323	-0.341372	-0.342646	-0.34963	-0.360136	-0.371055	-0.381836	-0.386603	-0.387601	-0.387199	-0.385101	-0.381827	-0.377507	-0.372739	-0.369593	-0.366996	-0.366392	-0.367874	-0.367729	-0.371402	-0.377251	-0.381129	-0.383156	-0.378689	-0.367562	-0.351048	-0.330229	-0.312405	-0.299859	-0.290628	-0.283236	-0.274146	-0.264651	-0.254689	-0.243914	-0.235003	-0.224315	-0.213725	-0.203036	-0.193108	-0.180913	-0.166407	-0.153232	-0.143137	-0.137874	-0.140074	-0.148619	-0.156438	-0.158413
	-0.281251	-0.283151	-0.286115	-0.291093	-0.29486	-0.299582	-0.301967	-0.300643	-0.29807	-0.29288	-0.292655	-0.291981	-0.292148	-0.294333	-0.293195	-0.291683	-0.291868	-0.29281	-0.293994	-0.295985	-0.298207	-0.298205	-0.296587	-0.292861	-0.284943	-0.270594	-0.251353	-0.2309	-0.210398	-0.194348	-0.181766	-0.170584	-0.164641	-0.157757	-0.149321	-0.140959	-0.128544	-0.117127	-0.106446	-0.0977519	-0.0870941	-0.0749343	-0.0640595	-0.0589648	-0.0600281	-0.069555	-0.0842563	-0.0934812	-0.0950829
	-0.275074	-0.276883	-0.277934	-0.284878	-0.291502	-0.296687	-0.299609	-0.298299	-0.300887	-0.305183	-0.313926	-0.321129	-0.320357	-0.317267	-0.310717	-0.306966	-0.307504	-0.309685	-0.314085	-0.314141	-0.312891	-0.310962	-0.301775	-0.293831	-0.284194	-0.271325	-0.259505	-0.247629	-0.233393	-0.21716	-0.198175	-0.180494	-0.169391	-0.162496	-0.159786	-0.16093	-0.154155	-0.146426	-0.135719	-0.121461	-0.110415	-0.0959477	-0.0840975	-0.0782261	-0.0729731	-0.0762012	-0.0838717	-0.0867065	-0.0849845
	-0.282956	-0.282687	-0.282502	-0.285859	-0.293372	-0.300638	-0.310069	-0.317816	-0.322024	-0.324489	-0.325071	-0.323309	-0.322091	-0.320984	-0.319926	-0.31884	-0.317642	-0.316425	-0.315281	-0.315483	-0.317624	-0.319535	-0.319186	-0.317411	-0.310753	-0.298903	-0.286348	-0.269573	-0.254343	-0.242676	-0.232598	-0.228348	-0.227246	-0.222538	-0.213501	-0.199528	-0.180862	-0.163687	-0.150396	-0.138773	-0.128717	-0.112385	-0.0949707	-0.0804863	-0.0694638	-0.0702801	-0.0781489	-0.0835616	-0.0836931
	-0.33293	-0.337161	-0.339424	-0.344021	-0.351763	-0.356336	-0.364465	-0.371857	-0.374009	-0.376893	-0.377721	-0.375753	-0.376672	-0.376865	-0.378794	-0.383324	-0.386339	-0.387414	-0.387532	-0.383928	-0.380005	-0.378532	-0.376068	-0.374735	-0.373128	-0.363235	-0.348035	-0.326104	-0.302323	-0.281442	-0.26263	-0.246129	-0.233083	-0.219709	-0.206705	-0.194751	-0.180205	-0.164428	-0.150495	-0.134288	-0.122944	-0.113181	-0.104162	-0.101206	-0.0995712	-0.100997	-0.104922	-0.107478	-0.109814
	-0.320917	-0.323917	-0.325523	-0.329532	-0.336741	-0.34429	-0.354051	-0.360952	-0.363113	-0.361835	-0.356042	-0.35103	-0.348225	-0.34755	-0.353524	-0.358729	-0.36397	-0.367116	-0.365068	-0.364649	-0.362969	-0.359468	-0.353646	-0.342124	-0.329315	-0.316691	-0.302337	-0.286591	-0.270844	-0.251466	-0.230195	-0.211862	-0.194779	-0.178325	-0.162826	-0.146203	-0.127863	-0.109625	-0.0920756	-0.0776316	-0.0651732	-0.0540327	-0.0462712	-0.0442235	-0.0490415	-0.0597612	-0.0773773	-0.0910648	-0.095805
	-0.269836	-0.271454	-0.273573	-0.275991	-0.284248	-0.293579	-0.305819	-0.319118	-0.329991	-0.337745	-0.340288	-0.339096	-0.33263	-0.323235	-0.314943	-0.305785	-0.299751	-0.296514	-0.29403	-0.294526	-0.296575	-0.298865	-0.300094	-0.297188	-0.290799	-0.27741	-0.260825	-0.241738	-0.226359	-0.212563	-0.201886	-0.191874	-0.181114	-0.170813	-0.157508	-0.144413	-0.131204	-0.114124	-0.09981	-0.0859065	-0.0738557	-0.0641231	-0.0533942	-0.0470638	-0.0424428	-0.0380383	-0.0427297	-0.0464097	-0.0487573
	-0.216385	-0.219867	-0.224312	-0.229663	-0.236911	-0.245893	-0.255658	-0.265447	-0.270911	-0.273489	-0.274869	-0.275342	-0.275524	-0.275638	-0.273773	-0.272732	-0.273586	-0.273068	-0.273226	-0.271739	-0.268952	-0.267145	-0.265098	-0.257024	-0.245502	-0.229355	-0.207878	-0.185266	-0.163145	-0.143819	-0.125691	-0.109636	-0.0928935	-0.0767805	-0.0603672	-0.0426808	-0.0252975	-0.00263677	0.019969	0.0426729	0.0627577	0.0797305	0.0952996	0.10887	0.116131	0.11823	0.117367	0.111193	0.110071
	-0.237073	-0.241099	-0.242367	-0.242133	-0.244376	-0.252413	-0.264281	-0.277042	-0.287856	-0.292705	-0.291961	-0.288468	-0.281175	-0.273136	-0.266628	-0.262707	-0.263987	-0.268572	-0.271763	-0.275436	-0.2768	-0.275367	-0.271159	-0.260017	-0.247748	-0.230388	-0.208107	-0.18354	-0.155754	-0.129109	-0.106371	-0.0840597	-0.0630157	-0.042512	-0.0231126	-0.00334648	0.0147111	0.0379966	0.0637059	0.0909582	0.117915	0.144811	0.169457	0.185592	0.189204	0.184897	0.16951	0.153914	0.149333
	-0.241234	-0.249602	-0.258298	-0.262059	-0.261861	-0.261013	-0.261047	-0.265145	-0.273442	-0.281818	-0.285643	-0.286393	-0.283893	-0.28234	-0.282844	-0.285796	-0.289973	-0.291234	-0.289337	-0.287719	-0.287016	-0.287664	-0.288095	-0.283527	-0.275094	-0.26269	-0.246336	-0.227365	-0.20547	-0.182076	-0.158517	-0.136847	-0.11622	-0.0971903	-0.0771709	-0.0547807	-0.0329866	-0.00887883	0.0124356	0.0307242	0.0484981	0.0655325	0.0840716	0.0997606	0.105228	0.105118	0.0982608	0.0892307	0.0887021
	-0.297418	-0.305098	-0.313664	-0.315234	-0.314885	-0.315155	-0.315041	-0.317733	-0.319826	-0.320147	-0.317092	-0.313794	-0.310141	-0.306585	-0.306585	-0.306671	-0.306082	-0.308736	-0.304565	-0.299192	-0.294861	-0.288487	-0.284034	-0.277648	-0.269221	-0.25927	-0.243577	-0.224706	-0.202834	-0.180005	-0.161049	-0.145424	-0.13033	-0.119239	-0.106691	-0.0921343	-0.0770791	-0.0577553	-0.0332668	-0.0115219	0.00692019	0.0252869	0.041498	0.0547962	0.0636956	0.0672446	0.0625718	0.0588494	0.0609634
	-0.238004	-0.245455	-0.253969	-0.262447	-0.264986	-0.267492	-0.270999	-0.273364	-0.274973	-0.27567	-0.276792	-0.280049	-0.282668	-0.282699	-0.27896	-0.269775	-0.261363	-0.257325	-0.253945	-0.253422	-0.250823	-0.243561	-0.230143	-0.212338	-0.194394	-0.178596	-0.16473	-0.151897	-0.136432	-0.122703	-0.112613	-0.1005	-0.0874502	-0.0740854	-0.0590503	-0.0453242	-0.0347247	-0.0219765	-0.00496169	0.0107783	0.0249984	0.0348085	0.0438828	0.0459034	0.0433891	0.0424456	0.0337697	0.0319993	0.0386858
	-0.291882	-0.296094	-0.30205	-0.310251	-0.318956	-0.325217	-0.33204	-0.334967	-0.336145	-0.3372	-0.338312	-0.34165	-0.346959	-0.350638	-0.352459	-0.353886	-0.354997	-0.355389	-0.357452	-0.360271	-0.360723	-0.361113	-0.355098	-0.344207	-0.330006	-0.311701	-0.29351	-0.273398	-0.253069	-0.235099	-0.21698	-0.198529	-0.179489	-0.15918	-0.13871	-0.122886	-0.10739	-0.09545	-0.0841748	-0.0725044	-0.0608762	-0.049756	-0.0378674	-0.0331779	-0.032921	-0.0358828	-0.0452147	-0.0531949	-0.0559851
	-0.291624	-0.298489	-0.300721	-0.301514	-0.306041	-0.308915	-0.312989	-0.320759	-0.324595	-0.326409	-0.326548	-0.325816	-0.328192	-0.33433	-0.340925	-0.347467	-0.352473	-0.356127	-0.358663	-0.359276	-0.359888	-0.360018	-0.354641	-0.347767	-0.33586	-0.321709	-0.307989	-0.294755	-0.27943	-0.264007	-0.245688	-0.22485	-0.205526	-0.186632	-0.169122	-0.154624	-0.138162	-0.119845	-0.100429	-0.0802863	-0.0613961	-0.0435681	-0.0258916	-0.0177351	-0.016062	-0.0243317	-0.03641	-0.0425345	-0.0384005
	-0.249176	-0.25778	-0.268536	-0.274532	-0.275239	-0.274796	-0.27283	-0.270355	-0.270249	-0.266408	-0.260666	-0.25701	-0.253377	-0.256255	-0.260741	-0.264508	-0.26583	-0.267413	-0.268463	-0.271759	-0.275016	-0.277024	-0.275436	-0.268794	-0.258638	-0.244748	-0.234653	-0.224215	-0.212608	-0.202316	-0.18647	-0.165606	-0.141241	-0.117947	-0.0937243	-0.0759269	-0.0605319	-0.0442368	-0.0285239	-0.0141569	-0.000359408	0.00686757	0.0131831	0.0172118	0.0185027	0.0204252	0.0184829	0.0204588	0.0254264
	-0.278091	-0.276441	-0.275973	-0.277246	-0.279107	-0.283673	-0.288872	-0.292663	-0.300524	-0.30406	-0.303795	-0.303058	-0.297804	-0.293606	-0.291192	-0.290772	-0.288932	-0.287032	-0.282454	-0.274185	-0.267837	-0.262056	-0.255288	-0.246721	-0.231366	-0.213325	-0.196051	-0.177127	-0.160302	-0.143033	-0.125417	-0.110932	-0.0959162	-0.0820573	-0.0668508	-0.0515003	-0.0354004	-0.0227209	-0.0122071	4.37931e-05	0.00892002	0.0199141	0.0339357	0.0445265	0.0513585	0.0537165	0.0518685	0.0480017	0.0484535
	-0.243527	-0.252294	-0.263684	-0.274709	-0.28791	-0.291465	-0.29188	-0.292527	-0.29145	-0.290527	-0.289057	-0.285399	-0.281277	-0.28047	-0.280442	-0.278207	-0.272283	-0.261999	-0.249125	-0.232466	-0.220107	-0.207948	-0.19968	-0.190415	-0.177852	-0.164316	-0.1483	-0.135859	-0.12246	-0.106405	-0.0900859	-0.0650504	-0.0384667	-0.0154017	0.00830872	0.0234002	0.0317619	0.0385149	0.042616	0.0487323	0.0595814	0.0736551	0.0878614	0.104432	0.1168	0.123366	0.131611	0.134654	0.139052
	-0.256874	-0.256617	-0.259688	-0.264338	-0.26844	-0.26852	-0.265318	-0.261265	-0.259705	-0.258321	-0.257951	-0.257468	-0.255631	-0.256325	-0.254569	-0.252807	-0.2513	-0.246426	-0.241393	-0.235212	-0.2291	-0.226147	-0.224686	-0.218883	-0.210675	-0.200205	-0.189268	-0.182082	-0.175216	-0.165388	-0.151791	-0.13451	-0.116865	-0.100322	-0.0862041	-0.076417	-0.0704096	-0.0677189	-0.068911	-0.0685231	-0.0687076	-0.0676437	-0.0647163	-0.0624171	-0.0632965	-0.0679563	-0.0751111	-0.0850921	-0.0932561
	-0.435002	-0.443284	-0.452655	-0.462958	-0.474596	-0.486061	-0.497192	-0.508025	-0.516711	-0.52273	-0.52817	-0.531815	-0.533464	-0.535698	-0.538749	-0.544988	-0.551955	-0.55745	-0.563165	-0.569555	-0.575664	-0.583081	-0.588696	-0.591318	-0.589913	-0.585773	-0.581082	-0.574417	-0.565881	-0.557078	-0.548404	-0.540863	-0.532006	-0.522293	-0.511439	-0.499706	-0.487435	-0.473269	-0.457187	-0.440715	-0.423245	-0.40303	-0.383316	-0.366126	-0.355041	-0.356382	-0.362496	-0.368524	-0.372671
	-0.481205	-0.489602	-0.495834	-0.501889	-0.504153	-0.503405	-0.503122	-0.507479	-0.513529	-0.52063	-0.528838	-0.53455	-0.535387	-0.535021	-0.533973	-0.532326	-0.533144	-0.538709	-0.545119	-0.55407	-0.565102	-0.574795	-0.585063	-0.594716	-0.598429	-0.598326	-0.596884	-0.589649	-0.57568	-0.558266	-0.53642	-0.516461	-0.500459	-0.486123	-0.469972	-0.453461	-0.43926	-0.423396	-0.409468	-0.395363	-0.375458	-0.348938	-0.321211	-0.296517	-0.279141	-0.276804	-0.281762	-0.2883	-0.293157
	-0.334991	-0.344072	-0.351311	-0.358802	-0.366767	-0.375494	-0.38324	-0.391257	-0.401175	-0.407119	-0.414079	-0.421078	-0.423017	-0.424534	-0.424357	-0.42132	-0.419675	-0.422336	-0.42817	-0.438213	-0.450806	-0.459874	-0.466357	-0.470719	-0.469354	-0.464966	-0.461277	-0.45457	-0.442391	-0.428005	-0.41223	-0.396343	-0.382784	-0.371969	-0.361979	-0.353062	-0.348234	-0.343053	-0.332977	-0.319234	-0.301414	-0.277048	-0.254963	-0.241722	-0.232015	-0.232994	-0.241785	-0.245559	-0.24675
	-0.478624	-0.487614	-0.495288	-0.502922	-0.511504	-0.519854	-0.528137	-0.536949	-0.545546	-0.552558	-0.560602	-0.568766	-0.57616	-0.582146	-0.586481	-0.591488	-0.595801	-0.598109	-0.600051	-0.601855	-0.604854	-0.608642	-0.611884	-0.613568	-0.608585	-0.597582	-0.584259	-0.571649	-0.555095	-0.540097	-0.524467	-0.506747	-0.490023	-0.471364	-0.452237	-0.435302	-0.418909	-0.402963	-0.386527	-0.368655	-0.350925	-0.329649	-0.305522	-0.285838	-0.267219	-0.263433	-0.269264	-0.272164	-0.272107
	-0.47788	-0.477899	-0.478125	-0.478506	-0.4839	-0.489569	-0.495233	-0.502433	-0.507515	-0.511394	-0.516102	-0.520538	-0.526368	-0.531188	-0.534245	-0.538984	-0.544336	-0.548948	-0.55301	-0.55634	-0.559313	-0.559822	-0.559828	-0.558586	-0.550308	-0.539454	-0.52652	-0.512679	-0.497471	-0.481863	-0.466172	-0.449761	-0.435078	-0.421205	-0.407762	-0.39583	-0.379612	-0.356655	-0.330514	-0.304194	-0.279097	-0.257293	-0.235552	-0.217617	-0.201388	-0.19956	-0.205362	-0.210117	-0.212902
	-0.407526	-0.415251	-0.422399	-0.428526	-0.432589	-0.437505	-0.443147	-0.449937	-0.457902	-0.462395	-0.466027	-0.469003	-0.472573	-0.474946	-0.47526	-0.47326	-0.469628	-0.469565	-0.474551	-0.483384	-0.495563	-0.504911	-0.507888	-0.507766	-0.500863	-0.490752	-0.482431	-0.476939	-0.46854	-0.460414	-0.451825	-0.440252	-0.428781	-0.416245	-0.40296	-0.390065	-0.376555	-0.361033	-0.344195	-0.32811	-0.30911	-0.285999	-0.263092	-0.243356	-0.227547	-0.227388	-0.235192	-0.242468	-0.247417
	-0.408587	-0.424661	-0.439559	-0.454818	-0.467421	-0.472438	-0.477093	-0.482186	-0.486913	-0.489369	-0.493061	-0.497238	-0.501699	-0.510221	-0.516558	-0.522116	-0.5249	-0.523163	-0.521678	-0.522216	-0.524246	-0.526285	-0.528359	-0.529561	-0.52607	-0.523747	-0.522458	-0.521573	-0.518317	-0.512783	-0.506708	-0.499685	-0.493155	-0.487959	-0.476804	-0.465289	-0.450519	-0.432195	-0.414441	-0.397928	-0.38349	-0.367379	-0.348715	-0.329488	-0.311026	-0.302717	-0.301216	-0.302374	-0.301979
	-0.424163	-0.437141	-0.449332	-0.462933	-0.476046	-0.485393	-0.495178	-0.50338	-0.511414	-0.518344	-0.52386	-0.530064	-0.536299	-0.542738	-0.55098	-0.559783	-0.569035	-0.57697	-0.582168	-0.585833	-0.590981	-0.59617	-0.600849	-0.604941	-0.603345	-0.596542	-0.585374	-0.573559	-0.563457	-0.552379	-0.541994	-0.531987	-0.520437	-0.509005	-0.495088	-0.48133	-0.467356	-0.450213	-0.434814	-0.419245	-0.404791	-0.390113	-0.370575	-0.352204	-0.33491	-0.326661	-0.330614	-0.336935	-0.340847
	-0.509655	-0.5217	-0.533679	-0.54515	-0.556868	-0.568639	-0.579122	-0.58984	-0.600092	-0.60712	-0.611808	-0.615982	-0.61908	-0.620963	-0.622151	-0.624929	-0.630588	-0.637031	-0.645229	-0.650775	-0.655096	-0.655881	-0.651668	-0.648387	-0.641664	-0.630251	-0.616052	-0.600381	-0.58298	-0.56232	-0.540388	-0.518159	-0.495399	-0.470685	-0.446366	-0.421236	-0.395765	-0.368578	-0.340517	-0.311654	-0.285489	-0.263033	-0.243007	-0.228884	-0.216343	-0.211232	-0.217907	-0.2228	-0.224081
	-0.505298	-0.512935	-0.518636	-0.523656	-0.525976	-0.531906	-0.539707	-0.547781	-0.558192	-0.566795	-0.573192	-0.580125	-0.585316	-0.588738	-0.590662	-0.591997	-0.592161	-0.59084	-0.591071	-0.590999	-0.592935	-0.594642	-0.592325	-0.588543	-0.58138	-0.570317	-0.556761	-0.542041	-0.525515	-0.505591	-0.487721	-0.470628	-0.454361	-0.441369	-0.424826	-0.406263	-0.386402	-0.365435	-0.34185	-0.31637	-0.293233	-0.266533	-0.238187	-0.218371	-0.200692	-0.19143	-0.195818	-0.199702	-0.201851
	-0.507164	-0.513044	-0.519395	-0.522846	-0.524898	-0.528903	-0.533086	-0.539175	-0.54779	-0.551724	-0.552585	-0.553514	-0.551553	-0.551929	-0.55452	-0.556971	-0.561955	-0.566929	-0.569884	-0.572424	-0.575293	-0.578239	-0.582285	-0.584769	-0.583314	-0.576393	-0.560188	-0.542091	-0.522807	-0.500549	-0.481113	-0.46286	-0.443638	-0.422274	-0.393089	-0.363709	-0.334425	-0.307595	-0.285993	-0.263869	-0.242795	-0.22119	-0.203248	-0.191901	-0.185126	-0.184019	-0.19141	-0.198702	-0.200409
	-0.434342	-0.450843	-0.465968	-0.481689	-0.497173	-0.508817	-0.523119	-0.53769	-0.550214	-0.556891	-0.557894	-0.557653	-0.558176	-0.561198	-0.568086	-0.573091	-0.577593	-0.583134	-0.584961	-0.587212	-0.588384	-0.58761	-0.584868	-0.581259	-0.577199	-0.566268	-0.549941	-0.532199	-0.511124	-0.488969	-0.471673	-0.456553	-0.441951	-0.429866	-0.407927	-0.382948	-0.35927	-0.331609	-0.307528	-0.285607	-0.261491	-0.237949	-0.218087	-0.205512	-0.198283	-0.196374	-0.208531	-0.217569	-0.221746
	-0.510671	-0.525087	-0.535262	-0.543655	-0.550388	-0.554624	-0.55751	-0.559784	-0.562234	-0.566758	-0.572985	-0.579294	-0.588822	-0.596716	-0.602547	-0.607861	-0.61008	-0.6136	-0.614576	-0.61468	-0.617524	-0.619531	-0.620225	-0.620955	-0.620678	-0.612697	-0.602616	-0.592559	-0.580824	-0.564764	-0.546883	-0.526339	-0.50739	-0.491931	-0.476084	-0.45865	-0.438867	-0.416346	-0.388513	-0.359681	-0.330696	-0.303277	-0.281694	-0.26901	-0.262841	-0.258837	-0.265131	-0.265064	-0.255968
	-0.51746	-0.524928	-0.531977	-0.539819	-0.546418	-0.553319	-0.561947	-0.569575	-0.57749	-0.585954	-0.590858	-0.59525	-0.599556	-0.602477	-0.603027	-0.604296	-0.60559	-0.607705	-0.61111	-0.612424	-0.613868	-0.615053	-0.612172	-0.607158	-0.601087	-0.588251	-0.571506	-0.552705	-0.533166	-0.509315	-0.482662	-0.456295	-0.429973	-0.405166	-0.376033	-0.345777	-0.314186	-0.282116	-0.249969	-0.213895	-0.180274	-0.148297	-0.11821	-0.100261	-0.0876307	-0.0773669	-0.0822297	-0.0828451	-0.0747905
	-0.501003	-0.508147	-0.514979	-0.522204	-0.530822	-0.539807	-0.550154	-0.560496	-0.569813	-0.577605	-0.582666	-0.586239	-0.589811	-0.594657	-0.599495	-0.603791	-0.608652	-0.611547	-0.612945	-0.615983	-0.619287	-0.624066	-0.626139	-0.621594	-0.615562	-0.601792	-0.585817	-0.568573	-0.550571	-0.527766	-0.501442	-0.476583	-0.452089	-0.431579	-0.411202	-0.389189	-0.367999	-0.345576	-0.319646	-0.29168	-0.262968	-0.233126	-0.206552	-0.185474	-0.171806	-0.162706	-0.163852	-0.163248	-0.156686
	-0.467382	-0.474258	-0.47855	-0.483488	-0.490196	-0.499977	-0.510836	-0.52269	-0.533526	-0.539233	-0.54044	-0.539627	-0.537916	-0.539133	-0.544393	-0.550929	-0.556661	-0.560823	-0.563759	-0.566429	-0.570111	-0.574107	-0.573524	-0.569685	-0.564065	-0.55103	-0.534218	-0.511783	-0.487699	-0.461404	-0.437555	-0.416723	-0.397667	-0.380232	-0.359432	-0.338334	-0.31607	-0.292403	-0.267108	-0.236916	-0.206379	-0.177315	-0.152231	-0.140992	-0.13821	-0.138402	-0.153057	-0.157242	-0.152427
	-0.472859	-0.482038	-0.493347	-0.503816	-0.513098	-0.51901	-0.520398	-0.522529	-0.527355	-0.532614	-0.538955	-0.545077	-0.548991	-0.552256	-0.556327	-0.561765	-0.567647	-0.57472	-0.578911	-0.581618	-0.585414	-0.586275	-0.586473	-0.583842	-0.578559	-0.565776	-0.549004	-0.532228	-0.516217	-0.49861	-0.48244	-0.462453	-0.440156	-0.420034	-0.396188	-0.37305	-0.351091	-0.329388	-0.307754	-0.284146	-0.260012	-0.23366	-0.2083	-0.193811	-0.189725	-0.19079	-0.205101	-0.211434	-0.207444
	-0.418819	-0.430002	-0.439825	-0.448677	-0.457475	-0.471391	-0.486865	-0.502083	-0.515551	-0.524262	-0.526111	-0.526692	-0.527234	-0.526722	-0.533219	-0.542522	-0.553606	-0.567152	-0.574846	-0.579205	-0.582799	-0.585176	-0.587297	-0.585203	-0.580757	-0.571484	-0.557376	-0.543586	-0.530117	-0.514291	-0.500629	-0.484143	-0.466782	-0.448287	-0.428228	-0.410729	-0.395114	-0.381654	-0.36606	-0.346094	-0.328376	-0.308302	-0.290319	-0.282634	-0.276986	-0.272741	-0.276844	-0.273757	-0.262886
	-0.461132	-0.476903	-0.490888	-0.50321	-0.512236	-0.520881	-0.528941	-0.538573	-0.549121	-0.558962	-0.564931	-0.568295	-0.572186	-0.576069	-0.580459	-0.585327	-0.590173	-0.59521	-0.600445	-0.604514	-0.607044	-0.608729	-0.609472	-0.603893	-0.597374	-0.589066	-0.574527	-0.559344	-0.543846	-0.526676	-0.50802	-0.490122	-0.472087	-0.452956	-0.433722	-0.41225	-0.390081	-0.368406	-0.344992	-0.31484	-0.28738	-0.261546	-0.239556	-0.228251	-0.221716	-0.217102	-0.216422	-0.218086	-0.211172
	-0.453215	-0.466594	-0.475814	-0.485686	-0.495195	-0.504989	-0.517815	-0.531051	-0.542625	-0.552829	-0.559462	-0.562344	-0.566048	-0.568692	-0.570505	-0.571383	-0.572847	-0.574723	-0.577012	-0.578944	-0.579352	-0.579033	-0.575994	-0.568471	-0.559158	-0.546529	-0.527432	-0.506568	-0.488177	-0.469858	-0.448849	-0.429782	-0.409206	-0.387017	-0.368431	-0.345355	-0.32078	-0.296103	-0.267916	-0.23729	-0.2078	-0.17943	-0.153351	-0.136784	-0.125561	-0.117764	-0.116686	-0.118651	-0.113606
	-0.515378	-0.52402	-0.531203	-0.538882	-0.548307	-0.559484	-0.569802	-0.579325	-0.588014	-0.596484	-0.603397	-0.607861	-0.61139	-0.613545	-0.613608	-0.612336	-0.611868	-0.610417	-0.60989	-0.610057	-0.610522	-0.614412	-0.617559	-0.617448	-0.615726	-0.609005	-0.595425	-0.581744	-0.567335	-0.552238	-0.535644	-0.51866	-0.501618	-0.484738	-0.470042	-0.452032	-0.434481	-0.417641	-0.396995	-0.377947	-0.35783	-0.336671	-0.315736	-0.29523	-0.277379	-0.262051	-0.255024	-0.256733	-0.256169
	-0.436859	-0.451737	-0.463902	-0.476698	-0.488071	-0.499778	-0.506965	-0.511342	-0.517188	-0.522018	-0.52732	-0.534059	-0.539489	-0.543866	-0.548477	-0.550772	-0.551848	-0.553848	-0.555548	-0.558002	-0.561724	-0.56366	-0.556707	-0.544755	-0.53319	-0.519617	-0.508411	-0.497621	-0.482713	-0.467021	-0.445341	-0.423164	-0.401696	-0.379783	-0.359205	-0.336066	-0.311625	-0.290014	-0.265796	-0.239092	-0.211674	-0.181053	-0.154566	-0.141978	-0.138564	-0.139768	-0.143847	-0.14447	-0.133781
	-0.494945	-0.503811	-0.506271	-0.506253	-0.506127	-0.50956	-0.517926	-0.528398	-0.537895	-0.545037	-0.549429	-0.553843	-0.559311	-0.563173	-0.564847	-0.56355	-0.560046	-0.556892	-0.55315	-0.549486	-0.548127	-0.54813	-0.546232	-0.541306	-0.534063	-0.524065	-0.505314	-0.482038	-0.454068	-0.423566	-0.395099	-0.370283	-0.347876	-0.326636	-0.310616	-0.290959	-0.270615	-0.253805	-0.231423	-0.207203	-0.188356	-0.166087	-0.145676	-0.139379	-0.132478	-0.132552	-0.136874	-0.137409	-0.12855
	-0.481502	-0.493006	-0.502571	-0.506247	-0.508435	-0.512305	-0.518215	-0.52893	-0.539798	-0.548552	-0.55868	-0.56459	-0.566855	-0.571813	-0.571608	-0.570643	-0.572682	-0.572838	-0.574521	-0.577857	-0.57996	-0.580862	-0.578222	-0.57191	-0.563937	-0.555315	-0.54017	-0.519542	-0.497622	-0.475731	-0.453591	-0.43192	-0.40836	-0.385824	-0.367153	-0.349527	-0.329587	-0.307804	-0.282557	-0.25058	-0.219583	-0.189643	-0.161901	-0.143178	-0.133811	-0.126655	-0.121752	-0.121276	-0.115626
	-0.489513	-0.500964	-0.510731	-0.518535	-0.526495	-0.534935	-0.544835	-0.554056	-0.563716	-0.573317	-0.581604	-0.590343	-0.596816	-0.602401	-0.60829	-0.612724	-0.61898	-0.624447	-0.627769	-0.628946	-0.628341	-0.62722	-0.624146	-0.618155	-0.611275	-0.603153	-0.591426	-0.576331	-0.557652	-0.538096	-0.514775	-0.489938	-0.46412	-0.442254	-0.42341	-0.407301	-0.39455	-0.378787	-0.361538	-0.34035	-0.315587	-0.292568	-0.270687	-0.258573	-0.256141	-0.255468	-0.255544	-0.257852	-0.248176
	-0.486313	-0.503222	-0.514398	-0.521397	-0.526785	-0.532679	-0.542835	-0.555607	-0.570535	-0.585875	-0.600815	-0.613029	-0.621896	-0.629519	-0.635376	-0.637262	-0.639869	-0.64317	-0.645233	-0.647576	-0.649728	-0.65036	-0.647691	-0.641881	-0.63337	-0.623401	-0.609703	-0.5919	-0.572355	-0.55303	-0.530875	-0.504845	-0.476955	-0.450146	-0.42581	-0.403907	-0.383866	-0.362972	-0.339447	-0.311011	-0.28251	-0.254866	-0.228719	-0.21262	-0.205679	-0.204629	-0.205454	-0.207228	-0.198607
	-0.527872	-0.535311	-0.540472	-0.544219	-0.545664	-0.548202	-0.553327	-0.558012	-0.562866	-0.566736	-0.569178	-0.570945	-0.571593	-0.573788	-0.57342	-0.57312	-0.574051	-0.573833	-0.575559	-0.579844	-0.583542	-0.587741	-0.590266	-0.584853	-0.574382	-0.561125	-0.541639	-0.518938	-0.496463	-0.47359	-0.450244	-0.427995	-0.405617	-0.385753	-0.366336	-0.344821	-0.320884	-0.293819	-0.264561	-0.235876	-0.209535	-0.186779	-0.165046	-0.149176	-0.140198	-0.138385	-0.141188	-0.150146	-0.152175
	-0.529025	-0.535582	-0.536853	-0.536114	-0.534557	-0.536846	-0.545094	-0.554458	-0.562814	-0.569301	-0.56943	-0.572229	-0.575468	-0.578968	-0.585269	-0.589607	-0.592841	-0.594403	-0.592977	-0.590798	-0.589468	-0.589196	-0.59001	-0.584438	-0.571551	-0.55738	-0.532212	-0.501954	-0.469423	-0.438008	-0.406567	-0.3769	-0.348021	-0.318203	-0.29043	-0.260567	-0.231179	-0.199768	-0.165665	-0.126912	-0.0849088	-0.0468959	-0.0113246	0.0114158	0.0151413	0.00601019	-0.00609736	-0.0246556	-0.0267588
	-0.411317	-0.41857	-0.429609	-0.442783	-0.457599	-0.469744	-0.475045	-0.476074	-0.474105	-0.472852	-0.474254	-0.476165	-0.477098	-0.479378	-0.483739	-0.488859	-0.498201	-0.504985	-0.507676	-0.508489	-0.505714	-0.504815	-0.503384	-0.49891	-0.488775	-0.476101	-0.457947	-0.436245	-0.415144	-0.395232	-0.376554	-0.360634	-0.347332	-0.332359	-0.317841	-0.301951	-0.281666	-0.257736	-0.232837	-0.206429	-0.178211	-0.157101	-0.136819	-0.124684	-0.123199	-0.125605	-0.130273	-0.133556	-0.128706
	-0.535455	-0.540137	-0.543701	-0.54643	-0.549536	-0.552538	-0.55964	-0.565349	-0.568529	-0.57252	-0.57514	-0.578753	-0.584103	-0.589079	-0.591189	-0.593205	-0.594651	-0.597597	-0.603945	-0.610245	-0.618008	-0.62521	-0.627034	-0.623004	-0.612629	-0.599969	-0.587213	-0.572083	-0.554953	-0.536564	-0.517205	-0.49774	-0.476669	-0.456223	-0.436447	-0.41561	-0.394707	-0.373282	-0.350118	-0.328446	-0.304552	-0.279122	-0.253866	-0.235747	-0.227809	-0.229684	-0.236505	-0.239641	-0.235987
	-0.481462	-0.491369	-0.502116	-0.512771	-0.52235	-0.529981	-0.53612	-0.542781	-0.549773	-0.557157	-0.567406	-0.575755	-0.581306	-0.586497	-0.59104	-0.594064	-0.596932	-0.599123	-0.600283	-0.599209	-0.597805	-0.596442	-0.591951	-0.583777	-0.570304	-0.555513	-0.540134	-0.520216	-0.49796	-0.475034	-0.451119	-0.424434	-0.396942	-0.371121	-0.345254	-0.324684	-0.301515	-0.276598	-0.252353	-0.225133	-0.197703	-0.169868	-0.141302	-0.11913	-0.11513	-0.123166	-0.134926	-0.147009	-0.147032
	-0.433239	-0.436938	-0.442023	-0.448883	-0.460813	-0.472498	-0.483049	-0.497584	-0.50778	-0.516412	-0.52465	-0.526164	-0.524313	-0.52231	-0.519347	-0.517411	-0.519146	-0.521736	-0.524198	-0.524738	-0.521382	-0.517359	-0.512716	-0.504378	-0.496346	-0.485634	-0.472153	-0.456942	-0.438014	-0.422779	-0.407797	-0.389152	-0.371565	-0.353965	-0.336677	-0.322047	-0.304163	-0.281998	-0.259019	-0.233742	-0.209745	-0.188007	-0.167264	-0.150065	-0.14667	-0.146935	-0.148219	-0.152679	-0.147563
	-0.454491	-0.45759	-0.458176	-0.456275	-0.455797	-0.457415	-0.461054	-0.468019	-0.478928	-0.491021	-0.504193	-0.515669	-0.52161	-0.525327	-0.525261	-0.520424	-0.511396	-0.504068	-0.499236	-0.499526	-0.508191	-0.514101	-0.517792	-0.51582	-0.505283	-0.493182	-0.479756	-0.465239	-0.44965	-0.434469	-0.417428	-0.392344	-0.364381	-0.336892	-0.309295	-0.286306	-0.266243	-0.248028	-0.229114	-0.206167	-0.181139	-0.150785	-0.121581	-0.101408	-0.0934209	-0.0972154	-0.10475	-0.109036	-0.105349
	-0.402065	-0.406772	-0.410373	-0.413458	-0.417976	-0.424397	-0.431597	-0.439287	-0.446781	-0.45407	-0.459189	-0.463343	-0.466119	-0.469897	-0.473159	-0.475592	-0.477455	-0.47719	-0.475794	-0.475815	-0.474787	-0.472092	-0.469565	-0.463723	-0.45488	-0.446586	-0.437289	-0.424442	-0.413858	-0.403197	-0.388985	-0.372248	-0.35445	-0.333651	-0.311711	-0.28834	-0.265426	-0.240741	-0.213475	-0.184591	-0.151505	-0.119592	-0.0906791	-0.0653791	-0.056856	-0.0661236	-0.0792233	-0.0915567	-0.0993455
	-0.359831	-0.368074	-0.375783	-0.381431	-0.38767	-0.395856	-0.404148	-0.413114	-0.426088	-0.44002	-0.451283	-0.461847	-0.469559	-0.473997	-0.476171	-0.476346	-0.474916	-0.472652	-0.470959	-0.469734	-0.470319	-0.471021	-0.472867	-0.473626	-0.472082	-0.469714	-0.46275	-0.450309	-0.437721	-0.425235	-0.411642	-0.396965	-0.379527	-0.360898	-0.345048	-0.328592	-0.315017	-0.301932	-0.282043	-0.255226	-0.224546	-0.188258	-0.15204	-0.125599	-0.108152	-0.109528	-0.120905	-0.133903	-0.141872
	-0.474102	-0.480181	-0.485474	-0.489045	-0.489138	-0.489467	-0.491785	-0.492955	-0.496357	-0.500531	-0.501783	-0.503067	-0.503622	-0.502369	-0.501243	-0.500199	-0.49747	-0.493507	-0.490222	-0.487736	-0.489014	-0.491333	-0.495748	-0.496839	-0.492726	-0.483839	-0.470262	-0.451753	-0.433456	-0.417588	-0.402418	-0.390306	-0.373994	-0.353318	-0.329629	-0.302628	-0.266821	-0.233084	-0.198462	-0.161875	-0.127703	-0.0950898	-0.0644394	-0.0455644	-0.0320333	-0.0367025	-0.0536006	-0.070744	-0.0812871
	-0.444703	-0.447446	-0.446879	-0.444703	-0.440602	-0.4365	-0.434375	-0.434674	-0.44014	-0.448423	-0.456556	-0.463126	-0.467329	-0.468338	-0.468508	-0.468154	-0.466335	-0.468145	-0.468538	-0.470778	-0.473884	-0.4756	-0.473994	-0.473851	-0.470113	-0.463495	-0.456312	-0.442617	-0.42488	-0.403348	-0.381572	-0.359665	-0.340906	-0.324684	-0.31318	-0.301927	-0.288057	-0.275947	-0.255185	-0.229292	-0.201663	-0.166182	-0.129479	-0.107371	-0.0904297	-0.0857602	-0.100624	-0.113325	-0.118501
	-0.407388	-0.41423	-0.419189	-0.424198	-0.430766	-0.436846	-0.443078	-0.451099	-0.45782	-0.46378	-0.470874	-0.475553	-0.478147	-0.48091	-0.484413	-0.487921	-0.491391	-0.497036	-0.502523	-0.50913	-0.514748	-0.519435	-0.521564	-0.522383	-0.520406	-0.515989	-0.512004	-0.502987	-0.490163	-0.476373	-0.463217	-0.44654	-0.4274	-0.408003	-0.387411	-0.366188	-0.346406	-0.32757	-0.306423	-0.281942	-0.254289	-0.220083	-0.183298	-0.152707	-0.131459	-0.12102	-0.131577	-0.145872	-0.152569
	-0.499557	-0.508219	-0.518237	-0.528691	-0.538899	-0.54828	-0.555745	-0.562708	-0.564967	-0.563206	-0.56119	-0.558562	-0.555869	-0.557581	-0.560389	-0.562789	-0.564692	-0.565737	-0.565756	-0.565552	-0.56721	-0.570557	-0.573204	-0.572324	-0.569519	-0.560902	-0.550498	-0.538488	-0.524103	-0.509042	-0.491812	-0.472637	-0.444545	-0.416076	-0.385957	-0.356975	-0.327784	-0.299512	-0.270813	-0.237411	-0.199382	-0.159599	-0.117205	-0.0826581	-0.0701275	-0.0677414	-0.0875615	-0.11378	-0.126628
	-0.488756	-0.494646	-0.50068	-0.507549	-0.515361	-0.523289	-0.529581	-0.536095	-0.541807	-0.547574	-0.552846	-0.554205	-0.552705	-0.55008	-0.545004	-0.54132	-0.543687	-0.547497	-0.548456	-0.550578	-0.549703	-0.545141	-0.540674	-0.536886	-0.532247	-0.526618	-0.519171	-0.505417	-0.485892	-0.462682	-0.437201	-0.411512	-0.386788	-0.362044	-0.340018	-0.317158	-0.293589	-0.269528	-0.244306	-0.216648	-0.187125	-0.151115	-0.111027	-0.075206	-0.0498095	-0.0345128	-0.0476356	-0.0682506	-0.0846092
	-0.432811	-0.439834	-0.447076	-0.453638	-0.46234	-0.46753	-0.471345	-0.475032	-0.47996	-0.486534	-0.4956	-0.500937	-0.504473	-0.509219	-0.511098	-0.513116	-0.51945	-0.525146	-0.525336	-0.525457	-0.525042	-0.523043	-0.522075	-0.521925	-0.520697	-0.516945	-0.51143	-0.499659	-0.482345	-0.46276	-0.440273	-0.416843	-0.390147	-0.367364	-0.343546	-0.319939	-0.298105	-0.276008	-0.25008	-0.2199	-0.185262	-0.141974	-0.0977348	-0.0632596	-0.0431981	-0.0339486	-0.0512389	-0.0717527	-0.0806467
	-0.438057	-0.451175	-0.462053	-0.469498	-0.47617	-0.481273	-0.486407	-0.492239	-0.498159	-0.504715	-0.511153	-0.516297	-0.521023	-0.526312	-0.529543	-0.532721	-0.535502	-0.538071	-0.539941	-0.539414	-0.539679	-0.538248	-0.535789	-0.532389	-0.528042	-0.523032	-0.516983	-0.508597	-0.495305	-0.480889	-0.465231	-0.449638	-0.432837	-0.417537	-0.401211	-0.38276	-0.362762	-0.340889	-0.316053	-0.288538	-0.258915	-0.228101	-0.198413	-0.174228	-0.158459	-0.152272	-0.162159	-0.180595	-0.194789
	-0.353066	-0.361377	-0.372896	-0.388594	-0.406133	-0.421441	-0.431987	-0.441927	-0.449334	-0.455515	-0.460193	-0.464366	-0.46538	-0.470246	-0.479107	-0.48974	-0.502746	-0.514829	-0.524266	-0.530977	-0.53445	-0.533193	-0.530698	-0.525733	-0.517193	-0.507729	-0.497585	-0.484482	-0.466209	-0.445895	-0.42454	-0.403399	-0.382382	-0.357586	-0.331359	-0.302639	-0.275862	-0.250294	-0.22428	-0.199283	-0.171225	-0.138107	-0.112615	-0.0970797	-0.0879017	-0.0894805	-0.0995003	-0.113255	-0.121
	-0.317433	-0.329058	-0.340876	-0.357336	-0.374522	-0.388787	-0.403312	-0.415645	-0.425391	-0.435493	-0.442876	-0.44934	-0.455496	-0.460353	-0.466907	-0.472464	-0.476395	-0.478811	-0.478588	-0.473716	-0.467108	-0.461671	-0.456032	-0.448814	-0.434043	-0.415306	-0.392984	-0.371783	-0.348634	-0.328936	-0.308489	-0.284905	-0.258865	-0.22519	-0.187951	-0.148445	-0.10771	-0.0683247	-0.0290001	0.00198833	0.0249373	0.030255	0.0221886	0.0181396	0.0295817	0.0514801	0.103628	0.161367	0.211735
	-0.356527	-0.362531	-0.371383	-0.381285	-0.388885	-0.3997	-0.406652	-0.402735	-0.397839	-0.394046	-0.39001	-0.396728	-0.407694	-0.416054	-0.424766	-0.426137	-0.421807	-0.418345	-0.411157	-0.402804	-0.390909	-0.375963	-0.362946	-0.349581	-0.337987	-0.326963	-0.313273	-0.298606	-0.281422	-0.26149	-0.240514	-0.21502	-0.186445	-0.151031	-0.111624	-0.0640242	-0.0159771	0.0464707	0.124865	0.193615	0.247675	0.282013	0.265023	0.243784	0.246451	0.260883	0.336097	0.436217	0.524027
	-0.305808	-0.312691	-0.317674	-0.320083	-0.321485	-0.326445	-0.333569	-0.338845	-0.342219	-0.337185	-0.327895	-0.318261	-0.312247	-0.311537	-0.316185	-0.320656	-0.320824	-0.321632	-0.31976	-0.319755	-0.322234	-0.318316	-0.31052	-0.295934	-0.281772	-0.267628	-0.260521	-0.257716	-0.257943	-0.25121	-0.240597	-0.225302	-0.204149	-0.183688	-0.160726	-0.140032	-0.12047	-0.0990675	-0.0765522	-0.0481847	-0.02406	-0.00104137	0.0129152	0.00974406	0.00471243	0.000583824	-0.00134612	0.0143433	0.0484027
	-0.0958737	-0.108361	-0.1205	-0.127069	-0.129338	-0.134146	-0.140028	-0.145256	-0.152867	-0.160619	-0.163944	-0.167296	-0.170075	-0.172759	-0.172569	-0.176062	-0.178563	-0.180456	-0.182611	-0.186355	-0.192226	-0.200485	-0.208205	-0.212968	-0.210211	-0.200785	-0.189619	-0.177739	-0.168721	-0.164349	-0.161583	-0.159928	-0.158565	-0.158646	-0.156405	-0.149802	-0.140118	-0.127654	-0.111025	-0.0928236	-0.0720934	-0.0499641	-0.0302005	-0.0198206	-0.0269033	-0.0394354	-0.0558258	-0.0698535	-0.0674057
	0.105882	0.0916775	0.0761023	0.0596004	0.0418299	0.025641	0.0107847	-0.000984282	-0.0100983	-0.0181004	-0.0272635	-0.0298075	-0.0365905	-0.0443503	-0.0502417	-0.0560028	-0.0648834	-0.0695097	-0.0684027	-0.0690473	-0.066288	-0.0621367	-0.0606053	-0.0576796	-0.0505882	-0.0458884	-0.0424869	-0.037744	-0.0352009	-0.0358931	-0.0338524	-0.0285579	-0.0251094	-0.0221863	-0.017321	-0.00993698	0.00021415	0.0124066	0.0312278	0.0525605	0.0796816	0.1101	0.139134	0.151071	0.155216	0.140105	0.120082	0.105481	0.104742
	0.0560185	0.045445	0.0295481	0.00367473	-0.0209106	-0.0418942	-0.0598834	-0.0710161	-0.0762414	-0.0813183	-0.0870615	-0.0901044	-0.0980781	-0.109013	-0.11821	-0.121635	-0.126373	-0.128551	-0.127461	-0.129957	-0.131755	-0.13087	-0.1307	-0.133127	-0.132157	-0.131184	-0.129521	-0.122961	-0.111908	-0.104601	-0.0967194	-0.0844812	-0.076858	-0.0694521	-0.058368	-0.0455511	-0.0316637	-0.0159776	0.00177489	0.023502	0.0514556	0.0875893	0.123362	0.144659	0.154611	0.141279	0.11872	0.0999469	0.0981992
	-0.0136163	-0.0242729	-0.0283517	-0.0324548	-0.04241	-0.0543154	-0.071605	-0.0922695	-0.111116	-0.125982	-0.139454	-0.147638	-0.155265	-0.162584	-0.167488	-0.170895	-0.172497	-0.174259	-0.17681	-0.178132	-0.181557	-0.185065	-0.187715	-0.193223	-0.200524	-0.206165	-0.208775	-0.204753	-0.194862	-0.182231	-0.167264	-0.152797	-0.13991	-0.128265	-0.120575	-0.114364	-0.107858	-0.100883	-0.0911811	-0.0758304	-0.0565333	-0.0256918	0.00929689	0.0386523	0.0577216	0.0650562	0.0555223	0.0419766	0.0369766
	-0.130719	-0.139337	-0.144948	-0.146493	-0.152715	-0.163206	-0.175083	-0.191499	-0.20864	-0.21617	-0.222341	-0.227059	-0.225206	-0.222114	-0.22089	-0.217597	-0.213089	-0.21109	-0.207539	-0.202813	-0.199343	-0.199639	-0.202389	-0.210828	-0.217568	-0.219903	-0.212806	-0.19712	-0.175911	-0.154071	-0.138705	-0.128196	-0.118289	-0.108805	-0.0986793	-0.0877171	-0.0754567	-0.0644329	-0.0498074	-0.0320764	-0.0084698	0.0193051	0.0526598	0.0824346	0.0993863	0.106935	0.0968247	0.0836352	0.0749913
	-0.125809	-0.136679	-0.145934	-0.152125	-0.158839	-0.165848	-0.172275	-0.182545	-0.190242	-0.190833	-0.191701	-0.190069	-0.18545	-0.186275	-0.193531	-0.199307	-0.204161	-0.20493	-0.201754	-0.196046	-0.190845	-0.187009	-0.183316	-0.18044	-0.174973	-0.166347	-0.15317	-0.135011	-0.115415	-0.0945932	-0.0768433	-0.0622837	-0.0444903	-0.020005	0.00335605	0.0282132	0.0516359	0.0721995	0.0941055	0.119866	0.14925	0.180996	0.213799	0.237401	0.246849	0.243297	0.228398	0.205219	0.192505
	0.0248227	0.0186578	0.0144915	0.0101067	0.00111668	-0.0118338	-0.0238707	-0.0349579	-0.0427485	-0.0453798	-0.0439098	-0.0390972	-0.0358495	-0.0328128	-0.0371258	-0.0430571	-0.0474581	-0.0477785	-0.04894	-0.0434836	-0.0392773	-0.0363485	-0.0303893	-0.0228859	-0.0191322	-0.0137289	-0.00862147	-0.00707483	-0.00979605	-0.0106189	-0.0113831	-0.0135388	-0.0124075	-0.00431351	0.00567328	0.0148658	0.0229533	0.0354094	0.0486202	0.0634212	0.084337	0.105934	0.121897	0.136544	0.148087	0.151267	0.15675	0.164021	0.176193
	-0.0136373	-0.0125295	-0.00841709	-0.0016309	0.00529653	0.0139825	0.0189653	0.016933	0.0154028	0.0148236	0.0121785	0.012529	0.0181483	0.0184265	0.0141781	0.0149346	0.0137805	0.013244	0.0205189	0.030981	0.0359779	0.0383071	0.0422805	0.0418532	0.0446747	0.0522706	0.0613507	0.0660918	0.0727367	0.076431	0.0786439	0.0830236	0.088028	0.0967315	0.108933	0.120109	0.126701	0.133793	0.136029	0.140562	0.148547	0.164177	0.180018	0.196212	0.205483	0.213108	0.21714	0.226518	0.23598
	-0.198591	-0.197069	-0.19325	-0.188271	-0.184727	-0.183556	-0.182432	-0.190673	-0.202737	-0.214867	-0.227555	-0.241062	-0.249346	-0.256708	-0.263731	-0.269964	-0.277022	-0.284651	-0.290906	-0.293956	-0.294511	-0.294345	-0.292945	-0.291942	-0.286971	-0.277921	-0.266208	-0.255555	-0.249678	-0.248784	-0.249391	-0.2492	-0.244657	-0.233943	-0.22115	-0.208355	-0.197696	-0.186254	-0.175542	-0.162983	-0.145295	-0.124431	-0.105767	-0.0906353	-0.0856532	-0.0888631	-0.0977609	-0.103897	-0.099313
	-0.27696	-0.282002	-0.283907	-0.286609	-0.286421	-0.285664	-0.288086	-0.291499	-0.292422	-0.293387	-0.292832	-0.289246	-0.284627	-0.281029	-0.280345	-0.279531	-0.280862	-0.289032	-0.296875	-0.305195	-0.314195	-0.324267	-0.331332	-0.338612	-0.341626	-0.33775	-0.330714	-0.320224	-0.308179	-0.299568	-0.293869	-0.28531	-0.273543	-0.257038	-0.237682	-0.212891	-0.188549	-0.16696	-0.14367	-0.118117	-0.0948594	-0.0687537	-0.0411199	-0.0182252	-0.00188843	0.000219026	-0.00607424	-0.0124973	-0.0126369
	-0.319344	-0.319337	-0.317899	-0.317533	-0.314975	-0.311791	-0.310185	-0.308946	-0.300861	-0.2927	-0.285215	-0.2763	-0.270143	-0.271805	-0.276075	-0.27934	-0.283266	-0.286345	-0.287804	-0.285199	-0.286121	-0.285596	-0.281999	-0.275635	-0.269015	-0.256722	-0.244345	-0.232033	-0.219096	-0.205193	-0.191046	-0.174595	-0.15636	-0.139767	-0.1208	-0.100708	-0.0786927	-0.0577632	-0.0390655	-0.0174314	0.00761071	0.0312718	0.0575623	0.0752358	0.0843688	0.0783686	0.0703452	0.0653699	0.0715109
	-0.274335	-0.243103	-0.200819	-0.161153	-0.145396	-0.125892	-0.12057	-0.124366	-0.13915	-0.147523	-0.139039	-0.127913	-0.0951255	-0.0715152	-0.0556443	-0.0739832	-0.105046	-0.134197	-0.163911	-0.182895	-0.171635	-0.153529	-0.132846	-0.105686	-0.0860371	-0.0828906	-0.0930249	-0.118475	-0.145858	-0.169091	-0.195976	-0.19526	-0.17933	-0.151795	-0.125711	-0.109436	-0.102277	-0.109657	-0.13464	-0.135737	-0.120753	-0.110607	-0.0791415	-0.0438956	-0.0229211	0.000483467	0.0403676	0.0780834	0.142808
	0.0284522	0.0205659	0.0139153	0.00557369	-0.00354115	-0.00358575	0.00167102	0.00931349	0.0134597	0.0155242	0.00741222	-0.00731383	-0.0180207	-0.0234388	-0.0287598	-0.0275844	-0.0278097	-0.0314245	-0.0361156	-0.0408316	-0.0398644	-0.0337479	-0.0248065	-0.0155588	-0.00243694	0.00140078	0.0024466	0.00507578	0.00907522	0.012681	0.026929	0.0407843	0.049976	0.0580733	0.0619586	0.0595154	0.0577954	0.0586682	0.0625474	0.072658	0.0869392	0.103599	0.118705	0.12912	0.130308	0.126159	0.120217	0.113648	0.114231
	-0.0467312	-0.0532807	-0.0597425	-0.0678175	-0.0770274	-0.0826644	-0.0872879	-0.0885933	-0.0873868	-0.0864134	-0.0867886	-0.087675	-0.087952	-0.0875564	-0.084239	-0.0825021	-0.078083	-0.069926	-0.0629528	-0.0549844	-0.044731	-0.0335812	-0.0243843	-0.0132449	-0.00281988	0.00749615	0.0155416	0.0249624	0.0334457	0.0436262	0.0536065	0.0624201	0.0708603	0.0779726	0.083693	0.0905991	0.098108	0.108639	0.126353	0.146765	0.173739	0.204078	0.226394	0.240375	0.244075	0.226132	0.203691	0.183034	0.166514
	-0.0247893	-0.0279012	-0.0264027	-0.0262875	-0.0272799	-0.0299485	-0.0350699	-0.0407975	-0.0458606	-0.0525781	-0.0579107	-0.0592419	-0.0601119	-0.0616044	-0.0588152	-0.0561742	-0.0534532	-0.0421246	-0.0286175	-0.0169311	-0.00562787	0.00762209	0.0175765	0.0274038	0.0405958	0.0527378	0.0581653	0.0627196	0.0680084	0.0728977	0.0808918	0.0953488	0.108868	0.121573	0.131512	0.136529	0.133164	0.133785	0.143295	0.158857	0.187047	0.225006	0.255971	0.271528	0.276451	0.260832	0.235525	0.21773	0.209073
	0.0609602	0.0444267	0.0323898	0.0224878	0.0139941	0.00435885	-0.00771629	-0.0247252	-0.0409763	-0.055547	-0.0649594	-0.0719477	-0.0658905	-0.0550407	-0.0442275	-0.0340424	-0.0266998	-0.0239419	-0.0202409	-0.0166353	-0.0132918	-0.00401513	0.00697218	0.0185374	0.0352488	0.051807	0.0660292	0.0820701	0.0972644	0.108043	0.120567	0.132454	0.141871	0.155041	0.169789	0.184255	0.197254	0.20674	0.224476	0.250751	0.280406	0.31683	0.352837	0.369856	0.376673	0.376554	0.363192	0.353679	0.36038
	-0.0841556	-0.0980942	-0.108175	-0.109837	-0.110133	-0.114975	-0.122403	-0.134101	-0.15018	-0.165109	-0.171748	-0.174807	-0.170883	-0.162015	-0.153983	-0.151281	-0.150959	-0.151151	-0.150803	-0.146346	-0.136071	-0.124376	-0.1137	-0.103643	-0.09683	-0.0886227	-0.0789601	-0.0669735	-0.0526735	-0.0376535	-0.0247079	-0.011422	0.00313241	0.016426	0.0316311	0.0447429	0.0528732	0.0572824	0.0675316	0.0837533	0.106846	0.146151	0.187205	0.213946	0.231757	0.238394	0.225192	0.214307	0.221202
	-0.0890692	-0.0960142	-0.10295	-0.0911576	-0.0795951	-0.0685676	-0.0612011	-0.0611278	-0.079744	-0.0949985	-0.108198	-0.117405	-0.120076	-0.113965	-0.108406	-0.102135	-0.0945376	-0.0857854	-0.0789213	-0.0739905	-0.0701933	-0.0697987	-0.0688806	-0.0627715	-0.0533853	-0.0399902	-0.0233661	-0.0109725	-0.00322695	0.00272362	0.00716374	0.0116355	0.0212209	0.0320641	0.0433615	0.0528948	0.0606524	0.0677485	0.076135	0.0943234	0.114351	0.136211	0.154827	0.163406	0.156475	0.145297	0.129046	0.113	0.113219
	-0.108045	-0.113096	-0.117726	-0.104844	-0.0926562	-0.0820654	-0.075587	-0.07421	-0.0876257	-0.0986839	-0.103123	-0.102489	-0.0977962	-0.0884641	-0.0812598	-0.0777629	-0.0752442	-0.0685776	-0.0585585	-0.0462963	-0.0308042	-0.0145266	-0.00160898	0.0122646	0.0268848	0.0412142	0.053479	0.0625571	0.0683042	0.0734386	0.0775435	0.0831987	0.0933864	0.10554	0.120369	0.137348	0.156031	0.17155	0.189536	0.211633	0.231143	0.250934	0.268242	0.274682	0.265843	0.25525	0.235554	0.214277	0.209202
	-0.100393	-0.110933	-0.121745	-0.124923	-0.114844	-0.10265	-0.089614	-0.076199	-0.0792529	-0.0899555	-0.098969	-0.105579	-0.11098	-0.104509	-0.0983037	-0.0954958	-0.092706	-0.0882477	-0.0787472	-0.0644947	-0.0447011	-0.025793	-0.0103342	0.000491367	0.00976081	0.0197614	0.0331211	0.0485625	0.0677079	0.0864059	0.103828	0.120914	0.136756	0.14948	0.161876	0.176191	0.190326	0.207436	0.227694	0.253412	0.281022	0.308406	0.331032	0.348998	0.349355	0.343447	0.334436	0.318155	0.310277
	-0.117474	-0.13134	-0.14642	-0.15586	-0.156146	-0.152942	-0.150807	-0.148261	-0.155584	-0.16506	-0.175286	-0.179781	-0.184613	-0.179698	-0.172135	-0.165012	-0.160021	-0.152972	-0.143552	-0.135294	-0.125102	-0.111979	-0.101378	-0.093935	-0.0846997	-0.0743787	-0.0629479	-0.0480154	-0.0334165	-0.0194652	-0.0041472	0.0108445	0.0220582	0.0361402	0.0521371	0.0703167	0.0888271	0.11104	0.136565	0.16291	0.192028	0.224932	0.254416	0.27976	0.295517	0.303593	0.303466	0.295321	0.290046
	0.0364218	0.0306334	0.0253574	0.0243648	0.027514	0.0309508	0.033361	0.036836	0.0318285	0.0252797	0.018011	0.0132924	0.00830292	0.00946817	0.00845532	0.00699628	0.00506165	0.00405229	0.00838208	0.0187493	0.0307682	0.0433608	0.0540923	0.0591529	0.0635125	0.0697936	0.0808313	0.0938756	0.110273	0.126688	0.138903	0.147393	0.159044	0.169966	0.183302	0.204553	0.227569	0.24948	0.275009	0.302776	0.330924	0.359706	0.384488	0.392728	0.391595	0.380948	0.367067	0.355038	0.353537
	0.110426	0.109898	0.108743	0.106206	0.104689	0.103311	0.102195	0.103183	0.104651	0.101862	0.0985131	0.0942523	0.0893727	0.0815158	0.078464	0.0775566	0.07797	0.0786021	0.0864847	0.0971439	0.107107	0.114683	0.12398	0.12772	0.128916	0.13357	0.144003	0.154698	0.17288	0.194818	0.214364	0.231718	0.24851	0.258502	0.26558	0.274762	0.285692	0.296566	0.316195	0.337999	0.364335	0.389708	0.411397	0.414986	0.413204	0.399526	0.384446	0.370903	0.364207
	0.00269359	-0.0106391	-0.024825	-0.0380456	-0.0480618	-0.0557176	-0.0603838	-0.063221	-0.0674261	-0.0737891	-0.0800337	-0.0898861	-0.100562	-0.113739	-0.12716	-0.140453	-0.1525	-0.162021	-0.169637	-0.173104	-0.175064	-0.180013	-0.185672	-0.191838	-0.197514	-0.199833	-0.193861	-0.186205	-0.171149	-0.152878	-0.131509	-0.10902	-0.0862538	-0.0693998	-0.0540847	-0.0403686	-0.0277626	-0.0107977	0.0112111	0.0337956	0.0637008	0.0921385	0.113972	0.126271	0.126944	0.117318	0.105883	0.101748	0.104164
	-0.35196	-0.359524	-0.365243	-0.370319	-0.37487	-0.375673	-0.375162	-0.377088	-0.381866	-0.3906	-0.401851	-0.412091	-0.418815	-0.42431	-0.426517	-0.428103	-0.429979	-0.435993	-0.442506	-0.450858	-0.457376	-0.460945	-0.46045	-0.457267	-0.452484	-0.443969	-0.426133	-0.405559	-0.380823	-0.353818	-0.326186	-0.302165	-0.273314	-0.243015	-0.208518	-0.170145	-0.130005	-0.0828088	-0.0336415	0.01883	0.0758496	0.129814	0.173267	0.203524	0.212589	0.199086	0.181495	0.168301	0.169271
	-0.327913	-0.344273	-0.358297	-0.364979	-0.370778	-0.373728	-0.377969	-0.386608	-0.395183	-0.401383	-0.407221	-0.412131	-0.412014	-0.418199	-0.422452	-0.427596	-0.430838	-0.439068	-0.443646	-0.453775	-0.462411	-0.467223	-0.467696	-0.460218	-0.447141	-0.431253	-0.410438	-0.388828	-0.366819	-0.340004	-0.312627	-0.287812	-0.252718	-0.212852	-0.175285	-0.133596	-0.088969	-0.0439323	0.0048762	0.0650714	0.125472	0.186359	0.231194	0.25802	0.263032	0.241782	0.215763	0.202417	0.20541
	-0.181512	-0.182821	-0.182011	-0.182509	-0.186285	-0.188177	-0.193096	-0.206073	-0.215534	-0.223032	-0.226735	-0.228727	-0.221784	-0.212689	-0.199827	-0.192636	-0.182238	-0.175692	-0.172373	-0.167755	-0.164285	-0.161208	-0.155258	-0.145784	-0.137349	-0.121383	-0.1049	-0.0923783	-0.078404	-0.0618601	-0.0490251	-0.0332353	-0.0191848	-0.00497987	0.00847874	0.0280958	0.0498333	0.0811848	0.117683	0.157379	0.197568	0.234822	0.260446	0.271809	0.270771	0.25858	0.246972	0.2449	0.254231
	-0.157951	-0.150664	-0.143624	-0.147713	-0.151974	-0.153434	-0.153696	-0.158361	-0.164497	-0.17076	-0.18067	-0.190011	-0.190576	-0.18833	-0.181403	-0.170163	-0.159386	-0.151073	-0.142098	-0.130309	-0.118177	-0.108447	-0.0915392	-0.0774769	-0.0674768	-0.0548128	-0.0415351	-0.0312258	-0.0212051	-0.00961056	0.00283607	0.0105545	0.0172118	0.0175479	0.0211353	0.0308558	0.0425771	0.0626826	0.0933384	0.120622	0.145728	0.171839	0.183362	0.187093	0.189907	0.193168	0.198033	0.211305	0.22597
	-0.240203	-0.244555	-0.247439	-0.252908	-0.257025	-0.260876	-0.264945	-0.271137	-0.277137	-0.284431	-0.286509	-0.285003	-0.279679	-0.273002	-0.26677	-0.262481	-0.262349	-0.264085	-0.265226	-0.264461	-0.260065	-0.254367	-0.246716	-0.237804	-0.224857	-0.209077	-0.183508	-0.153871	-0.124909	-0.0933852	-0.0685998	-0.0557629	-0.0472243	-0.0427223	-0.0392576	-0.0240017	0.00355328	0.0390593	0.0820509	0.124241	0.16098	0.185788	0.200959	0.199176	0.191256	0.177485	0.165739	0.161913	0.165635
	-0.155554	-0.16251	-0.166572	-0.1667	-0.168631	-0.182224	-0.187555	-0.200213	-0.216	-0.222022	-0.231486	-0.234092	-0.227117	-0.214009	-0.19836	-0.180707	-0.176826	-0.183661	-0.194302	-0.216088	-0.232216	-0.241454	-0.246059	-0.238316	-0.225709	-0.216816	-0.215845	-0.224151	-0.230398	-0.235046	-0.230436	-0.215439	-0.213855	-0.216524	-0.222905	-0.233847	-0.231278	-0.219686	-0.20761	-0.186708	-0.159082	-0.117505	-0.0676026	-0.0239376	-0.0016882	-0.00549499	-0.0187306	-0.0317748	-0.0303151
	-0.0823201	-0.0941503	-0.110253	-0.121108	-0.13438	-0.16403	-0.176203	-0.183763	-0.178448	-0.15956	-0.151214	-0.145536	-0.151179	-0.169619	-0.191431	-0.209453	-0.223965	-0.223748	-0.215657	-0.214194	-0.220789	-0.237186	-0.258624	-0.272507	-0.276683	-0.283772	-0.289158	-0.304673	-0.322697	-0.336069	-0.349176	-0.357788	-0.368292	-0.373014	-0.378486	-0.374172	-0.356971	-0.352909	-0.345064	-0.336292	-0.316373	-0.271063	-0.214829	-0.161465	-0.129432	-0.113204	-0.11274	-0.116119	-0.126638
	-0.156811	-0.174624	-0.181169	-0.181903	-0.183979	-0.187321	-0.193052	-0.192762	-0.184183	-0.178221	-0.171148	-0.176376	-0.195283	-0.205687	-0.216571	-0.217602	-0.201149	-0.191383	-0.188156	-0.187414	-0.19364	-0.20391	-0.211599	-0.221064	-0.239638	-0.262597	-0.285692	-0.307861	-0.319442	-0.319105	-0.314394	-0.308462	-0.303939	-0.304414	-0.305679	-0.302754	-0.296897	-0.289056	-0.281838	-0.265976	-0.229231	-0.178359	-0.119464	-0.0713111	-0.0528623	-0.050518	-0.0503434	-0.0473817	-0.0463713
	-0.183272	-0.187468	-0.192846	-0.200343	-0.22075	-0.239365	-0.256454	-0.268686	-0.265507	-0.258244	-0.239971	-0.222458	-0.207463	-0.18635	-0.176053	-0.171098	-0.174329	-0.193149	-0.211648	-0.226258	-0.232283	-0.229997	-0.228339	-0.224559	-0.222905	-0.232361	-0.244441	-0.25977	-0.26962	-0.265955	-0.258751	-0.25388	-0.255969	-0.268459	-0.286732	-0.304695	-0.325928	-0.344511	-0.35524	-0.354667	-0.329946	-0.290628	-0.243159	-0.200969	-0.17914	-0.165854	-0.157361	-0.149444	-0.138407
	-0.304346	-0.301738	-0.297686	-0.297817	-0.289065	-0.26541	-0.237737	-0.211012	-0.179934	-0.166996	-0.157374	-0.144295	-0.144194	-0.13035	-0.117608	-0.112181	-0.117526	-0.141808	-0.165954	-0.185005	-0.181517	-0.163207	-0.152712	-0.155594	-0.173352	-0.192949	-0.208996	-0.218392	-0.225851	-0.245885	-0.2752	-0.299798	-0.320679	-0.338545	-0.347229	-0.352565	-0.356612	-0.353167	-0.338715	-0.312755	-0.253327	-0.151505	-0.0288068	0.0975836	0.188404	0.241392	0.259805	0.263135	0.26654
	0.00709522	0.0334009	0.0390406	0.0620809	0.0734892	0.061694	0.0709265	0.0727099	0.0886153	0.121706	0.144484	0.163301	0.160644	0.141928	0.0974584	0.0468397	0.0049359	-0.0244808	-0.0273905	-0.022106	-0.00883643	-0.0193437	-0.0414354	-0.0625613	-0.096837	-0.107096	-0.116089	-0.114799	-0.105567	-0.0903805	-0.0641031	-0.0536506	-0.0513918	-0.0748342	-0.11095	-0.134601	-0.1443	-0.145951	-0.136239	-0.120024	-0.0888826	-0.0181605	0.0640805	0.149919	0.21141	0.228314	0.224244	0.192823	0.154
	-0.142276	-0.149439	-0.165299	-0.181792	-0.184861	-0.20188	-0.215402	-0.226474	-0.236644	-0.223482	-0.216356	-0.209385	-0.188138	-0.172837	-0.148259	-0.129407	-0.142152	-0.166449	-0.187494	-0.184641	-0.161472	-0.140607	-0.134523	-0.15091	-0.168977	-0.169373	-0.166827	-0.148629	-0.129334	-0.114649	-0.0855283	-0.065652	-0.0682148	-0.0896995	-0.124191	-0.160916	-0.186736	-0.201521	-0.210479	-0.193824	-0.136853	-0.0539994	0.0683386	0.218504	0.382943	0.525754	0.624387	0.68824	0.702851
	-0.534097	-0.52028	-0.50814	-0.49313	-0.447227	-0.395329	-0.337333	-0.281574	-0.251711	-0.1994	-0.140376	-0.0822212	-0.0150242	0.0301261	0.0710091	0.0976647	0.102046	0.0876718	0.0567093	0.0265478	0.00815385	0.00854282	0.0217179	0.0601618	0.100033	0.124948	0.11359	0.0498571	-0.0312721	-0.104019	-0.144482	-0.14612	-0.131066	-0.144602	-0.169999	-0.215165	-0.26406	-0.279312	-0.291707	-0.29351	-0.295622	-0.306507	-0.301009	-0.273879	-0.215489	-0.132948	-0.0520617	-0.00157957	0.0171064
	-0.651328	-0.674096	-0.685723	-0.66822	-0.618016	-0.558072	-0.509362	-0.468786	-0.451855	-0.428301	-0.398619	-0.375854	-0.34914	-0.332617	-0.316268	-0.303518	-0.283085	-0.273481	-0.270021	-0.260975	-0.282946	-0.30199	-0.313467	-0.33125	-0.341016	-0.343174	-0.360985	-0.393594	-0.437355	-0.474669	-0.503112	-0.52144	-0.514106	-0.50518	-0.492492	-0.488976	-0.5028	-0.518546	-0.548582	-0.569481	-0.580857	-0.588613	-0.584791	-0.549969	-0.500449	-0.441059	-0.382938	-0.348395	-0.319391
	-0.734236	-0.744783	-0.759718	-0.761306	-0.754286	-0.73999	-0.715611	-0.677149	-0.648812	-0.632486	-0.626513	-0.624013	-0.631508	-0.627543	-0.619778	-0.610714	-0.599882	-0.605739	-0.615128	-0.628364	-0.649103	-0.673201	-0.67541	-0.681629	-0.67668	-0.666738	-0.666188	-0.669827	-0.678568	-0.692034	-0.704467	-0.715282	-0.724229	-0.719013	-0.709195	-0.699591	-0.68941	-0.682409	-0.678877	-0.674079	-0.665936	-0.659669	-0.652135	-0.641012	-0.615269	-0.581113	-0.539017	-0.481845	-0.413834
	-0.718342	-0.721574	-0.728328	-0.721187	-0.705448	-0.686555	-0.656804	-0.616537	-0.578701	-0.544801	-0.517352	-0.507906	-0.505181	-0.516207	-0.525092	-0.532193	-0.539377	-0.558313	-0.580517	-0.602888	-0.612974	-0.622081	-0.623576	-0.616788	-0.615208	-0.629782	-0.635154	-0.653664	-0.677347	-0.695396	-0.712871	-0.725454	-0.720179	-0.710849	-0.69605	-0.67488	-0.667289	-0.666939	-0.667066	-0.671819	-0.664952	-0.651267	-0.639086	-0.623711	-0.601568	-0.560409	-0.490078	-0.403896	-0.323735
	-0.581321	-0.595617	-0.617459	-0.640558	-0.647562	-0.640926	-0.626119	-0.607506	-0.580493	-0.564662	-0.557437	-0.555537	-0.551163	-0.555178	-0.552606	-0.54541	-0.533947	-0.516467	-0.506118	-0.493649	-0.493145	-0.494052	-0.511268	-0.523003	-0.544932	-0.557456	-0.569738	-0.573561	-0.580723	-0.581373	-0.58159	-0.573927	-0.563473	-0.553897	-0.550427	-0.554749	-0.570601	-0.591499	-0.615211	-0.629492	-0.628152	-0.606838	-0.566636	-0.516741	-0.466613	-0.417226	-0.337701	-0.224086	-0.0874308
	-0.553749	-0.599009	-0.621857	-0.631959	-0.612931	-0.578914	-0.529465	-0.479824	-0.431159	-0.391904	-0.354457	-0.32691	-0.293852	-0.270521	-0.262877	-0.250303	-0.242396	-0.233794	-0.201908	-0.157731	-0.127608	-0.107649	-0.109237	-0.148926	-0.194875	-0.252791	-0.316803	-0.34801	-0.369744	-0.384156	-0.375824	-0.362156	-0.377157	-0.389033	-0.405576	-0.416176	-0.415897	-0.379145	-0.346958	-0.321876	-0.302927	-0.323952	-0.358687	-0.389684	-0.381525	-0.377214	-0.319897	-0.259467	-0.187674
	-0.473426	-0.526256	-0.56623	-0.59512	-0.605257	-0.58464	-0.563234	-0.500557	-0.417747	-0.325693	-0.226987	-0.127674	-0.0781495	-0.0332024	-0.0607117	-0.0938808	-0.132188	-0.17213	-0.190281	-0.159792	-0.133542	-0.135298	-0.1543	-0.200253	-0.258179	-0.316274	-0.331623	-0.339354	-0.351852	-0.365553	-0.372837	-0.377182	-0.369571	-0.325284	-0.276177	-0.22519	-0.172939	-0.157839	-0.169207	-0.190728	-0.222647	-0.265308	-0.272281	-0.276702	-0.265594	-0.244367	-0.204541	-0.148679	-0.0910146
	-0.465217	-0.486551	-0.504979	-0.513243	-0.527365	-0.532028	-0.528461	-0.513889	-0.452379	-0.377219	-0.301346	-0.227841	-0.174026	-0.154932	-0.162085	-0.179138	-0.201463	-0.222106	-0.234116	-0.246679	-0.263286	-0.273859	-0.301153	-0.311796	-0.314618	-0.313834	-0.297618	-0.282774	-0.283345	-0.281013	-0.28375	-0.294416	-0.297419	-0.2809	-0.264508	-0.237529	-0.204463	-0.19279	-0.2031	-0.215286	-0.237636	-0.261626	-0.273616	-0.27917	-0.260219	-0.180101	-0.0790888	0.0440985	0.161814
	-0.390876	-0.420025	-0.448208	-0.465008	-0.464593	-0.452284	-0.416996	-0.379644	-0.316584	-0.257688	-0.20492	-0.145444	-0.0938729	-0.073035	-0.0601297	-0.0712305	-0.097603	-0.155642	-0.210837	-0.270469	-0.281623	-0.284445	-0.246538	-0.222021	-0.180392	-0.174015	-0.167401	-0.16233	-0.163292	-0.185658	-0.197911	-0.218405	-0.24787	-0.262058	-0.27338	-0.285661	-0.283542	-0.258248	-0.244708	-0.226381	-0.196999	-0.168089	-0.137381	-0.0959101	-0.063299	-0.0634494	-0.0317988	-0.0241621	0.000458507
	-0.309898	-0.334906	-0.359357	-0.38288	-0.415007	-0.42323	-0.403467	-0.375918	-0.351761	-0.325896	-0.315701	-0.298375	-0.278341	-0.241721	-0.190929	-0.144384	-0.109086	-0.0772477	-0.0561614	-0.0308616	0.0188044	0.0397948	0.0512834	0.0366079	-0.0114482	-0.0739996	-0.116381	-0.148644	-0.150558	-0.134072	-0.134839	-0.136869	-0.143258	-0.172069	-0.189027	-0.187038	-0.191802	-0.176418	-0.161948	-0.164495	-0.163006	-0.182686	-0.214125	-0.241805	-0.280981	-0.31169	-0.257814	-0.165099	-0.0476997
	-0.359936	-0.385077	-0.419696	-0.435227	-0.424813	-0.370962	-0.268213	-0.155686	-0.0730177	0.00536033	0.0378446	0.0425063	0.0383756	0.0161571	-0.0212939	-0.0415911	-0.0602479	-0.0766414	-0.073229	-0.0812294	-0.0917633	-0.104495	-0.111953	-0.118513	-0.125633	-0.125525	-0.134594	-0.131171	-0.12919	-0.139056	-0.146631	-0.17703	-0.218706	-0.255278	-0.281031	-0.298185	-0.295193	-0.28776	-0.294797	-0.308049	-0.31815	-0.322799	-0.320254	-0.298489	-0.26319	-0.217669	-0.169617	-0.0873904	0.00543091
	-0.41186	-0.403846	-0.395986	-0.390259	-0.350865	-0.264312	-0.151234	-0.00830256	0.102068	0.180386	0.211634	0.222296	0.217008	0.186295	0.151119	0.104565	0.0509928	0.0201957	-0.00990936	-0.029783	-0.0453355	-0.0683037	-0.0797908	-0.087819	-0.0928984	-0.103351	-0.123391	-0.138289	-0.15046	-0.154039	-0.137871	-0.132865	-0.13183	-0.137407	-0.163347	-0.180572	-0.192191	-0.211185	-0.231354	-0.259696	-0.301708	-0.337583	-0.348391	-0.339409	-0.289069	-0.213378	-0.130428	-0.0563296	0.00606667
	-0.378764	-0.36788	-0.351141	-0.352816	-0.338562	-0.307743	-0.258919	-0.176119	-0.0834079	-0.00169563	0.0602814	0.111084	0.130763	0.109639	0.0633206	-0.00185563	-0.0720032	-0.112447	-0.114701	-0.0921873	-0.0666026	-0.0649142	-0.0820868	-0.0969841	-0.11441	-0.123317	-0.104683	-0.0996815	-0.103846	-0.0989593	-0.1001	-0.11608	-0.136419	-0.167193	-0.208365	-0.241216	-0.265936	-0.270997	-0.263278	-0.261188	-0.254281	-0.263222	-0.271392	-0.263757	-0.237301	-0.184097	-0.104279	-0.0255147	0.0462893
	-0.367708	-0.343307	-0.310725	-0.274146	-0.238016	-0.188064	-0.128866	-0.0582678	0.00925347	0.0336566	0.0380369	0.0306655	0.00916004	-0.0104825	-0.0275167	-0.0305233	-0.0428707	-0.0454005	-0.00867385	0.0153037	0.0223721	0.0255423	0.00360852	-0.0129902	0.00935889	0.0406512	0.0741675	0.0881661	0.0669782	0.0345489	0.00779121	-0.0290369	-0.065182	-0.0852381	-0.123264	-0.154044	-0.17196	-0.177588	-0.169599	-0.153481	-0.148782	-0.149875	-0.169803	-0.180137	-0.167993	-0.129492	-0.0568791	0.0328694	0.101204
	-0.411054	-0.418149	-0.400551	-0.382543	-0.370097	-0.307679	-0.236418	-0.157165	-0.0440533	0.034358	0.0705868	0.119678	0.14	0.144779	0.148628	0.138493	0.0992939	0.0623441	0.053428	0.0564904	0.0418676	0.0365376	0.0176276	-0.00866058	0.0180558	0.0578338	0.0920947	0.101693	0.0893437	0.0586313	0.0384187	0.0212274	0.0129112	0.0151179	0.00619352	0.00170984	-0.0267988	-0.0766076	-0.114745	-0.157752	-0.192987	-0.192998	-0.194531	-0.184179	-0.152126	-0.100884	-0.0513599	-0.00271758	0.0478034
	-0.458041	-0.456726	-0.450514	-0.437174	-0.41858	-0.385952	-0.31674	-0.233872	-0.131808	-0.0224458	0.0433807	0.0926041	0.1306	0.1398	0.147088	0.146389	0.126936	0.0929384	0.0624513	0.0487424	0.0533103	0.0570901	0.0619443	0.0467551	0.0251418	-0.000766085	-0.0272089	-0.0586226	-0.101988	-0.140584	-0.167742	-0.183653	-0.171974	-0.164359	-0.159218	-0.159141	-0.186875	-0.229022	-0.262256	-0.294704	-0.322855	-0.331646	-0.331541	-0.328097	-0.318413	-0.273151	-0.220859	-0.175177	-0.122033
	-0.368076	-0.383962	-0.399496	-0.403738	-0.377083	-0.324454	-0.214548	-0.0832629	0.041743	0.162559	0.229726	0.251078	0.255346	0.259481	0.263552	0.267725	0.279225	0.262642	0.228035	0.200225	0.17225	0.135002	0.100364	0.0875601	0.073137	0.0654529	0.0761594	0.0632258	0.018819	-0.0311116	-0.0728039	-0.104997	-0.120151	-0.12992	-0.141769	-0.151742	-0.165672	-0.170447	-0.177161	-0.184341	-0.198058	-0.20495	-0.207741	-0.204761	-0.185431	-0.152458	-0.109646	-0.0604999	-0.0156519
	-0.424559	-0.425361	-0.437412	-0.456422	-0.459507	-0.454863	-0.410137	-0.319703	-0.211696	-0.0970724	0.00582747	0.0702927	0.103124	0.1059	0.0953674	0.0792549	0.0650204	0.0533679	0.0506895	0.0509524	0.0638474	0.0731156	0.063419	0.0649176	0.0661997	0.0730573	0.0898683	0.104761	0.067763	0.0252568	-0.0138263	-0.0622702	-0.0748411	-0.0922206	-0.11116	-0.114005	-0.123678	-0.146741	-0.166082	-0.205256	-0.250143	-0.282487	-0.290216	-0.281157	-0.244947	-0.195868	-0.124572	-0.0355233	0.0492427
	-0.417515	-0.442418	-0.481159	-0.509496	-0.507775	-0.48385	-0.429854	-0.334554	-0.218599	-0.124077	-0.0407961	0.0129425	0.0219596	0.0108014	-0.0104117	-0.0490079	-0.0968246	-0.126066	-0.151548	-0.16748	-0.143153	-0.1256	-0.116175	-0.113909	-0.117596	-0.121186	-0.107446	-0.0948357	-0.0916913	-0.103373	-0.142072	-0.174241	-0.194712	-0.208633	-0.223906	-0.237713	-0.263096	-0.293265	-0.324255	-0.347897	-0.360851	-0.370239	-0.360427	-0.33257	-0.284218	-0.206266	-0.0807306	0.0502183	0.181432
	-0.481957	-0.512666	-0.535316	-0.545058	-0.549635	-0.512289	-0.440592	-0.339201	-0.231218	-0.126976	-0.0546552	-0.0349744	-0.051776	-0.0866206	-0.125619	-0.142239	-0.125947	-0.102791	-0.0920707	-0.0901524	-0.110827	-0.130537	-0.140197	-0.136608	-0.137252	-0.145766	-0.162564	-0.196141	-0.235713	-0.296722	-0.36545	-0.422068	-0.448837	-0.45897	-0.435716	-0.393182	-0.357814	-0.344074	-0.344632	-0.361651	-0.382024	-0.393287	-0.399819	-0.368295	-0.323187	-0.252932	-0.148941	-0.0444147	0.0561167
	-0.498657	-0.498452	-0.507486	-0.52808	-0.545054	-0.550451	-0.542537	-0.510576	-0.452108	-0.394027	-0.340984	-0.312154	-0.320053	-0.345313	-0.373439	-0.385818	-0.365364	-0.328155	-0.278406	-0.226254	-0.222497	-0.233681	-0.250947	-0.285662	-0.30625	-0.317277	-0.338731	-0.352013	-0.371681	-0.389539	-0.403891	-0.408649	-0.417038	-0.418272	-0.41318	-0.424152	-0.433091	-0.444768	-0.47217	-0.498649	-0.514347	-0.504658	-0.496338	-0.444955	-0.370158	-0.30444	-0.217724	-0.112587	-0.0372476
	-0.537462	-0.528446	-0.511514	-0.496514	-0.47855	-0.449008	-0.41327	-0.381676	-0.336702	-0.294798	-0.238477	-0.175995	-0.115001	-0.0538471	-0.0255305	-0.0602435	-0.0930572	-0.143433	-0.200373	-0.222119	-0.233989	-0.252458	-0.252401	-0.241984	-0.236133	-0.235544	-0.247602	-0.269659	-0.304114	-0.309883	-0.288026	-0.258506	-0.230654	-0.218094	-0.252529	-0.306911	-0.350237	-0.391164	-0.407328	-0.40492	-0.394888	-0.379063	-0.360696	-0.322719	-0.27792	-0.232257	-0.184382	-0.117502	-0.0556742
	-0.459923	-0.420538	-0.407405	-0.403237	-0.424714	-0.454294	-0.459377	-0.43755	-0.410719	-0.369943	-0.326812	-0.307698	-0.285351	-0.25891	-0.239555	-0.230844	-0.239403	-0.259981	-0.296299	-0.331135	-0.361649	-0.37184	-0.366352	-0.364767	-0.373808	-0.407482	-0.455834	-0.522046	-0.569319	-0.588838	-0.563754	-0.518417	-0.450625	-0.395225	-0.354943	-0.330852	-0.31193	-0.312547	-0.312656	-0.313821	-0.311859	-0.316399	-0.308477	-0.280462	-0.212828	-0.128932	-0.0186181	0.0941539	0.188852
	-0.447762	-0.426025	-0.420487	-0.442801	-0.465977	-0.489695	-0.507511	-0.504223	-0.475888	-0.437653	-0.408181	-0.381604	-0.36504	-0.379447	-0.398286	-0.397828	-0.409536	-0.416767	-0.416952	-0.432343	-0.46026	-0.486532	-0.512856	-0.540947	-0.538342	-0.53333	-0.498851	-0.454445	-0.407509	-0.379908	-0.352215	-0.364829	-0.384169	-0.406579	-0.430595	-0.452101	-0.451355	-0.457608	-0.466337	-0.467793	-0.471214	-0.489517	-0.478445	-0.433123	-0.375112	-0.2627	-0.136764	-0.0378024	0.0415445
	-0.379416	-0.393783	-0.405178	-0.41597	-0.425455	-0.433148	-0.440634	-0.449359	-0.453881	-0.457123	-0.462909	-0.46428	-0.466777	-0.475857	-0.481587	-0.487488	-0.492851	-0.498104	-0.503933	-0.508525	-0.513353	-0.517021	-0.516926	-0.516076	-0.511683	-0.506911	-0.501364	-0.494611	-0.489256	-0.484859	-0.48156	-0.484646	-0.488037	-0.491454	-0.493926	-0.492463	-0.488352	-0.483203	-0.479129	-0.475834	-0.473397	-0.468226	-0.46424	-0.461462	-0.458335	-0.460047	-0.463079	-0.464655	-0.467181
	-0.395829	-0.402089	-0.407897	-0.411817	-0.416224	-0.420926	-0.426081	-0.437823	-0.449936	-0.461333	-0.470195	-0.469637	-0.468602	-0.465744	-0.463716	-0.465309	-0.467613	-0.47008	-0.473258	-0.473913	-0.473395	-0.472394	-0.468383	-0.465232	-0.462673	-0.459924	-0.458324	-0.454906	-0.44906	-0.443254	-0.43688	-0.430383	-0.425409	-0.420447	-0.41715	-0.411871	-0.402273	-0.392387	-0.382506	-0.377215	-0.378968	-0.382793	-0.387513	-0.387478	-0.383775	-0.377454	-0.370292	-0.36667	-0.363826
	-0.47191	-0.479334	-0.487211	-0.493989	-0.500603	-0.506865	-0.512266	-0.517681	-0.523099	-0.527468	-0.529599	-0.532484	-0.535275	-0.537909	-0.541058	-0.544096	-0.546848	-0.548009	-0.547196	-0.542965	-0.537549	-0.531658	-0.52399	-0.51554	-0.506617	-0.497308	-0.486015	-0.474706	-0.463505	-0.452585	-0.445278	-0.43686	-0.426498	-0.416121	-0.404413	-0.391551	-0.375688	-0.359742	-0.345777	-0.337409	-0.339032	-0.343133	-0.347116	-0.347965	-0.336934	-0.319638	-0.302684	-0.287385	-0.274606
	-0.408764	-0.423222	-0.437249	-0.448886	-0.46058	-0.469828	-0.476991	-0.48429	-0.491535	-0.499625	-0.507923	-0.514614	-0.520943	-0.527621	-0.532142	-0.540577	-0.549314	-0.556028	-0.563085	-0.56647	-0.569275	-0.570949	-0.56735	-0.561436	-0.554089	-0.54722	-0.542903	-0.53769	-0.530805	-0.524112	-0.514865	-0.505324	-0.495842	-0.486303	-0.473107	-0.459736	-0.4406	-0.421127	-0.407594	-0.396118	-0.392173	-0.390199	-0.388357	-0.389397	-0.384462	-0.376511	-0.366635	-0.350289	-0.333395
	-0.415573	-0.427465	-0.439454	-0.449596	-0.459212	-0.467432	-0.473277	-0.480522	-0.487849	-0.494978	-0.502364	-0.507606	-0.513537	-0.519243	-0.524881	-0.531672	-0.537288	-0.542493	-0.546698	-0.55011	-0.553986	-0.557726	-0.558815	-0.558655	-0.556239	-0.553752	-0.552536	-0.551411	-0.54869	-0.545655	-0.541203	-0.53507	-0.52892	-0.523093	-0.517494	-0.512442	-0.506541	-0.499532	-0.494283	-0.489967	-0.485312	-0.481045	-0.474949	-0.467602	-0.459577	-0.449876	-0.440595	-0.430009	-0.418614
	-0.431356	-0.438085	-0.44483	-0.452373	-0.460384	-0.468993	-0.478312	-0.486993	-0.494501	-0.50055	-0.50282	-0.506753	-0.513223	-0.520238	-0.530683	-0.5398	-0.546196	-0.552552	-0.553552	-0.551784	-0.546486	-0.541108	-0.534822	-0.528685	-0.520883	-0.512844	-0.504721	-0.495743	-0.484134	-0.471886	-0.461324	-0.453418	-0.447566	-0.442776	-0.436607	-0.424977	-0.41088	-0.39532	-0.380636	-0.379107	-0.382017	-0.388814	-0.395691	-0.390984	-0.380928	-0.361835	-0.342388	-0.325292	-0.311381
	-0.406357	-0.411559	-0.416343	-0.428212	-0.441759	-0.455259	-0.466128	-0.471902	-0.475053	-0.477872	-0.480454	-0.485423	-0.491826	-0.498294	-0.506261	-0.51558	-0.527226	-0.538846	-0.545382	-0.547413	-0.541415	-0.535322	-0.529715	-0.524719	-0.519162	-0.513198	-0.505147	-0.49567	-0.486283	-0.477519	-0.46987	-0.462827	-0.454912	-0.446825	-0.43822	-0.428638	-0.416639	-0.400188	-0.384252	-0.373368	-0.36528	-0.365208	-0.365108	-0.362167	-0.357537	-0.343078	-0.328325	-0.311131	-0.293515
	-0.420028	-0.431179	-0.441206	-0.450305	-0.458744	-0.466904	-0.472488	-0.478346	-0.484998	-0.491103	-0.496123	-0.500186	-0.503374	-0.506873	-0.513518	-0.521848	-0.532003	-0.542151	-0.549075	-0.553082	-0.552933	-0.552753	-0.550904	-0.549358	-0.544427	-0.53904	-0.533188	-0.526681	-0.52158	-0.516232	-0.51095	-0.502878	-0.495142	-0.489185	-0.483383	-0.476494	-0.465921	-0.449363	-0.432866	-0.421995	-0.414713	-0.413133	-0.411556	-0.408451	-0.403617	-0.397563	-0.391633	-0.382984	-0.373762
	-0.328843	-0.336888	-0.35166	-0.364114	-0.375152	-0.386128	-0.392832	-0.399471	-0.405644	-0.409842	-0.408738	-0.408792	-0.412008	-0.41619	-0.423323	-0.428569	-0.433131	-0.437619	-0.439396	-0.441947	-0.434674	-0.427142	-0.416938	-0.40273	-0.393134	-0.3842	-0.375559	-0.368406	-0.35931	-0.349764	-0.341495	-0.338747	-0.336421	-0.333965	-0.330986	-0.321775	-0.31095	-0.30029	-0.28961	-0.28344	-0.278949	-0.278163	-0.277394	-0.280811	-0.283798	-0.277764	-0.271279	-0.259447	-0.246661
	-0.396064	-0.402588	-0.409909	-0.419627	-0.429517	-0.439904	-0.448729	-0.454437	-0.458472	-0.461975	-0.464232	-0.467719	-0.471901	-0.476257	-0.481699	-0.486612	-0.492097	-0.497512	-0.500619	-0.502642	-0.498806	-0.494806	-0.487051	-0.474963	-0.463536	-0.452665	-0.444884	-0.442336	-0.438892	-0.434842	-0.428706	-0.416995	-0.405094	-0.39349	-0.382874	-0.376929	-0.371744	-0.366759	-0.362132	-0.362874	-0.363966	-0.364491	-0.365138	-0.363001	-0.361659	-0.355624	-0.349458	-0.339208	-0.32396
	-0.437309	-0.444223	-0.44823	-0.452505	-0.458217	-0.464282	-0.470309	-0.475064	-0.477077	-0.478847	-0.483101	-0.48685	-0.493955	-0.501145	-0.505659	-0.511569	-0.516631	-0.521817	-0.527288	-0.528702	-0.527278	-0.524306	-0.521115	-0.516782	-0.512778	-0.507392	-0.501772	-0.493984	-0.484674	-0.474435	-0.463829	-0.455841	-0.450469	-0.446619	-0.443002	-0.43772	-0.428665	-0.413606	-0.397493	-0.386813	-0.383291	-0.385267	-0.390347	-0.391415	-0.385574	-0.373918	-0.356079	-0.338402	-0.321294
	-0.402907	-0.406857	-0.412876	-0.420001	-0.432944	-0.445842	-0.4545	-0.460188	-0.459602	-0.458495	-0.458741	-0.459814	-0.46273	-0.465997	-0.469164	-0.475245	-0.484223	-0.494975	-0.504971	-0.510739	-0.512783	-0.512079	-0.51105	-0.507748	-0.502313	-0.491728	-0.481185	-0.471344	-0.462109	-0.456756	-0.45146	-0.44613	-0.440902	-0.433342	-0.42539	-0.415601	-0.403286	-0.38565	-0.367248	-0.352635	-0.345759	-0.343782	-0.344571	-0.342718	-0.334582	-0.323495	-0.309003	-0.294585	-0.278242
	-0.394459	-0.396521	-0.400102	-0.405142	-0.415049	-0.424953	-0.435026	-0.442177	-0.443265	-0.443969	-0.442938	-0.443841	-0.450468	-0.458228	-0.467084	-0.477675	-0.487455	-0.497114	-0.506295	-0.509497	-0.509116	-0.50681	-0.503997	-0.499608	-0.494131	-0.485437	-0.476499	-0.463233	-0.450253	-0.440231	-0.430259	-0.424003	-0.416426	-0.406326	-0.395949	-0.384101	-0.374239	-0.361874	-0.349265	-0.340835	-0.337393	-0.336522	-0.336388	-0.332981	-0.3252	-0.31221	-0.295366	-0.279615	-0.264549
	-0.479069	-0.482429	-0.48651	-0.492868	-0.498284	-0.503698	-0.508481	-0.511129	-0.519718	-0.528429	-0.53551	-0.541147	-0.541005	-0.540014	-0.540192	-0.542824	-0.544611	-0.546181	-0.545411	-0.539271	-0.535929	-0.535351	-0.535603	-0.537007	-0.534041	-0.52407	-0.514035	-0.501394	-0.489142	-0.479229	-0.46933	-0.461903	-0.456087	-0.449684	-0.443135	-0.432935	-0.419453	-0.402435	-0.384969	-0.372892	-0.3699	-0.368011	-0.367233	-0.362564	-0.349093	-0.331536	-0.309519	-0.28767	-0.266605
	-0.440332	-0.448644	-0.454899	-0.46195	-0.46653	-0.471039	-0.473152	-0.472038	-0.472601	-0.473328	-0.475163	-0.480571	-0.485752	-0.490967	-0.495403	-0.496373	-0.500993	-0.507559	-0.513069	-0.517422	-0.515843	-0.508603	-0.501649	-0.492874	-0.484131	-0.475285	-0.466339	-0.457939	-0.450356	-0.446684	-0.443009	-0.439796	-0.436557	-0.425433	-0.413605	-0.399016	-0.381472	-0.363791	-0.346175	-0.331995	-0.323413	-0.319819	-0.319364	-0.316868	-0.310485	-0.296096	-0.273448	-0.251182	-0.226729
	-0.377398	-0.390478	-0.402104	-0.410631	-0.410633	-0.411118	-0.412198	-0.415301	-0.429502	-0.443188	-0.454985	-0.464701	-0.470204	-0.475346	-0.481602	-0.487226	-0.495562	-0.505953	-0.516022	-0.522386	-0.522322	-0.51441	-0.505617	-0.495419	-0.485896	-0.476697	-0.467323	-0.45945	-0.451496	-0.44461	-0.43765	-0.42822	-0.418193	-0.405764	-0.393763	-0.38271	-0.371021	-0.355112	-0.335911	-0.318134	-0.305651	-0.300584	-0.304683	-0.307866	-0.307635	-0.301672	-0.283892	-0.265573	-0.247103
	-0.45937	-0.465	-0.47094	-0.478203	-0.484509	-0.491257	-0.497296	-0.500197	-0.501762	-0.50247	-0.50372	-0.506448	-0.509925	-0.516132	-0.522289	-0.526636	-0.53071	-0.533451	-0.536246	-0.537266	-0.537035	-0.532537	-0.527659	-0.521986	-0.512827	-0.504483	-0.495819	-0.485996	-0.47636	-0.465276	-0.452831	-0.441044	-0.430702	-0.418843	-0.406151	-0.393156	-0.378131	-0.36155	-0.338963	-0.316423	-0.305249	-0.297431	-0.306139	-0.315299	-0.314863	-0.308686	-0.283591	-0.255116	-0.227818
	-0.413487	-0.42558	-0.439493	-0.456004	-0.466344	-0.471498	-0.47584	-0.478326	-0.481672	-0.487422	-0.493202	-0.497431	-0.501847	-0.508794	-0.51575	-0.523392	-0.530685	-0.530926	-0.530848	-0.526604	-0.516499	-0.50904	-0.502791	-0.49538	-0.489254	-0.481826	-0.472953	-0.463509	-0.454663	-0.444278	-0.4338	-0.423641	-0.414733	-0.405685	-0.396066	-0.386054	-0.373338	-0.357209	-0.335984	-0.314844	-0.303181	-0.295358	-0.297696	-0.300008	-0.297124	-0.288215	-0.263717	-0.237413	-0.21028
	-0.468113	-0.473986	-0.480152	-0.481225	-0.483237	-0.485926	-0.488723	-0.492465	-0.496844	-0.503808	-0.511024	-0.517882	-0.525057	-0.529423	-0.533782	-0.537552	-0.540261	-0.542739	-0.545278	-0.545498	-0.543741	-0.538676	-0.532856	-0.525794	-0.518475	-0.508022	-0.496688	-0.48616	-0.47348	-0.460352	-0.44695	-0.432719	-0.417905	-0.404515	-0.393086	-0.381989	-0.372448	-0.360286	-0.343515	-0.326804	-0.317276	-0.311832	-0.316937	-0.32246	-0.321207	-0.315814	-0.297091	-0.275382	-0.254951
	-0.471098	-0.477762	-0.484849	-0.487262	-0.490955	-0.49582	-0.50084	-0.505798	-0.511122	-0.515936	-0.520443	-0.524306	-0.529142	-0.535717	-0.542302	-0.551217	-0.559473	-0.565787	-0.572113	-0.574232	-0.572914	-0.564407	-0.554652	-0.54397	-0.531185	-0.518719	-0.506143	-0.493274	-0.482729	-0.474458	-0.468805	-0.463918	-0.455549	-0.443101	-0.42409	-0.404163	-0.382332	-0.361306	-0.343116	-0.325112	-0.321666	-0.324772	-0.336609	-0.348896	-0.351318	-0.346095	-0.321578	-0.294484	-0.268939
	-0.423037	-0.426008	-0.430002	-0.439855	-0.447134	-0.454631	-0.462123	-0.46366	-0.462868	-0.459251	-0.454943	-0.450723	-0.450376	-0.457683	-0.465091	-0.476965	-0.489872	-0.498356	-0.506366	-0.508215	-0.501858	-0.490494	-0.479219	-0.469474	-0.46364	-0.456703	-0.44904	-0.440855	-0.430299	-0.421841	-0.413905	-0.406221	-0.399298	-0.388406	-0.373221	-0.357702	-0.335528	-0.312427	-0.28976	-0.266608	-0.256973	-0.255092	-0.261614	-0.268838	-0.268104	-0.258537	-0.238819	-0.216231	-0.195582
	-0.425382	-0.430202	-0.43498	-0.440428	-0.445509	-0.452243	-0.458901	-0.464924	-0.470173	-0.472363	-0.473923	-0.474077	-0.472055	-0.475488	-0.481415	-0.488708	-0.499242	-0.506005	-0.508622	-0.510175	-0.50499	-0.498829	-0.494128	-0.489579	-0.484143	-0.477863	-0.468322	-0.458271	-0.446723	-0.435068	-0.425499	-0.415734	-0.407598	-0.39891	-0.384842	-0.370214	-0.353503	-0.335706	-0.319416	-0.303937	-0.292837	-0.290549	-0.291579	-0.294432	-0.295157	-0.287422	-0.275219	-0.254788	-0.234715
	-0.494672	-0.502817	-0.511005	-0.512467	-0.510321	-0.50326	-0.496306	-0.495336	-0.498811	-0.509355	-0.521262	-0.529989	-0.534454	-0.532486	-0.527533	-0.522981	-0.521516	-0.524697	-0.530583	-0.536332	-0.536913	-0.532822	-0.525772	-0.518643	-0.513106	-0.509113	-0.503143	-0.497188	-0.487109	-0.474772	-0.459555	-0.444423	-0.430823	-0.417162	-0.40291	-0.388025	-0.372592	-0.35777	-0.341205	-0.324981	-0.310983	-0.306112	-0.305519	-0.306544	-0.306228	-0.292968	-0.27353	-0.248728	-0.223958
	-0.438671	-0.44378	-0.448895	-0.452938	-0.454204	-0.451542	-0.449012	-0.444803	-0.4422	-0.443216	-0.444738	-0.448897	-0.453748	-0.458034	-0.462197	-0.464279	-0.466766	-0.471877	-0.477651	-0.483576	-0.486957	-0.485048	-0.476939	-0.46863	-0.457996	-0.449019	-0.443707	-0.438372	-0.432525	-0.423078	-0.406874	-0.39052	-0.375029	-0.361956	-0.349846	-0.337493	-0.323549	-0.304934	-0.287768	-0.273602	-0.262572	-0.262185	-0.26238	-0.259632	-0.256452	-0.245458	-0.227885	-0.1996	-0.171209
	-0.400972	-0.411045	-0.421419	-0.431659	-0.441061	-0.443281	-0.444216	-0.44221	-0.435173	-0.430652	-0.42788	-0.426771	-0.433283	-0.442352	-0.453655	-0.464466	-0.470435	-0.472822	-0.471427	-0.470222	-0.469088	-0.467958	-0.465911	-0.463706	-0.45715	-0.449256	-0.44347	-0.437848	-0.433632	-0.43008	-0.42318	-0.415391	-0.408988	-0.402807	-0.39444	-0.384842	-0.372497	-0.353188	-0.335211	-0.319238	-0.30622	-0.302161	-0.298442	-0.291572	-0.283667	-0.272811	-0.256262	-0.228447	-0.20049
	-0.358519	-0.35891	-0.359171	-0.358626	-0.360964	-0.361359	-0.358377	-0.356189	-0.351731	-0.34842	-0.352433	-0.356192	-0.361113	-0.367737	-0.373862	-0.379682	-0.385515	-0.387821	-0.387505	-0.387246	-0.384607	-0.381534	-0.379134	-0.375874	-0.373247	-0.367526	-0.361136	-0.354766	-0.348984	-0.348724	-0.349195	-0.348648	-0.347892	-0.342715	-0.335526	-0.328051	-0.321038	-0.318644	-0.317402	-0.314807	-0.311921	-0.306248	-0.29901	-0.291242	-0.283426	-0.275932	-0.270569	-0.259541	-0.246792
	-0.491444	-0.483845	-0.471994	-0.460789	-0.451005	-0.444591	-0.442607	-0.440539	-0.438977	-0.439587	-0.44259	-0.445303	-0.448273	-0.450489	-0.447572	-0.444164	-0.440103	-0.437033	-0.431351	-0.426566	-0.422294	-0.417584	-0.414071	-0.411572	-0.407988	-0.402591	-0.395948	-0.388699	-0.382384	-0.375682	-0.368142	-0.359997	-0.349799	-0.340328	-0.329093	-0.315672	-0.302723	-0.290619	-0.280714	-0.274992	-0.269828	-0.264949	-0.257687	-0.249189	-0.240121	-0.230093	-0.218591	-0.202222	-0.182762
	-0.71215	-0.705939	-0.701546	-0.698051	-0.693264	-0.687227	-0.681341	-0.67529	-0.670581	-0.668138	-0.666437	-0.663276	-0.656118	-0.647707	-0.631389	-0.613978	-0.598449	-0.583493	-0.566992	-0.550343	-0.533617	-0.515732	-0.499884	-0.48431	-0.46923	-0.454807	-0.439158	-0.423718	-0.408578	-0.388804	-0.369716	-0.351662	-0.32539	-0.293337	-0.258388	-0.221254	-0.184913	-0.156085	-0.126866	-0.0973968	-0.0682674	-0.0376615	-0.0142339	0.00662666	0.0272575	0.0452219	0.0601331	0.0799528	0.0911322
	-0.694317	-0.692514	-0.68968	-0.68609	-0.682199	-0.67474	-0.669076	-0.665442	-0.662234	-0.662367	-0.663957	-0.665651	-0.668634	-0.669541	-0.666902	-0.663091	-0.6561	-0.646995	-0.638141	-0.629769	-0.621964	-0.61687	-0.615005	-0.603849	-0.588481	-0.571769	-0.552315	-0.532051	-0.5146	-0.493183	-0.472321	-0.451063	-0.425955	-0.399816	-0.374525	-0.346592	-0.31838	-0.287418	-0.254522	-0.218097	-0.182936	-0.153472	-0.139291	-0.133022	-0.1319	-0.133853	-0.133058	-0.124884	-0.120017
	-0.6341	-0.634433	-0.633657	-0.632777	-0.631369	-0.629686	-0.631065	-0.632824	-0.631479	-0.623864	-0.614015	-0.604527	-0.595291	-0.588338	-0.586653	-0.582599	-0.575659	-0.567224	-0.555201	-0.533361	-0.513874	-0.494209	-0.477628	-0.464925	-0.452691	-0.441106	-0.430697	-0.41342	-0.382999	-0.343918	-0.302386	-0.259312	-0.221457	-0.189854	-0.164681	-0.135864	-0.108116	-0.081599	-0.0566574	-0.029796	-0.00575012	0.01277	0.0181401	0.017893	0.0140756	0.00759925	0.0018287	-2.25739e-05	-0.000838348
	-0.624469	-0.624223	-0.622382	-0.619422	-0.610886	-0.602575	-0.596289	-0.590771	-0.586183	-0.57434	-0.560303	-0.547244	-0.533004	-0.520512	-0.513774	-0.50426	-0.493222	-0.482271	-0.471433	-0.458559	-0.446754	-0.435067	-0.424737	-0.408208	-0.387833	-0.365973	-0.34244	-0.314645	-0.293933	-0.27076	-0.247945	-0.226648	-0.202574	-0.173772	-0.143732	-0.112293	-0.0796095	-0.0505256	-0.024945	-0.00199898	0.0216019	0.0406654	0.0467448	0.0505941	0.0500216	0.0465387	0.0443206	0.0474721	0.0498219
	-0.60751	-0.601183	-0.590896	-0.57707	-0.564527	-0.563832	-0.56544	-0.572018	-0.582365	-0.583018	-0.573873	-0.563736	-0.550415	-0.536084	-0.529159	-0.523736	-0.519155	-0.515763	-0.516558	-0.517111	-0.514793	-0.51144	-0.508553	-0.4959	-0.478548	-0.459195	-0.437741	-0.409239	-0.380897	-0.35025	-0.320651	-0.293789	-0.272856	-0.249381	-0.227024	-0.204694	-0.180746	-0.155279	-0.132521	-0.112404	-0.0917299	-0.0722939	-0.0593619	-0.0472418	-0.0366909	-0.0303499	-0.0289324	-0.0302377	-0.0338722
	-0.697457	-0.689448	-0.678927	-0.666829	-0.655318	-0.653535	-0.652594	-0.654899	-0.656382	-0.655795	-0.646717	-0.634552	-0.619989	-0.605349	-0.590136	-0.576259	-0.566311	-0.557915	-0.549956	-0.54213	-0.53109	-0.51545	-0.502395	-0.488039	-0.47196	-0.458481	-0.447309	-0.433475	-0.419493	-0.404506	-0.384906	-0.363836	-0.342385	-0.31596	-0.289366	-0.262586	-0.233962	-0.204507	-0.176829	-0.149072	-0.124345	-0.101092	-0.085348	-0.0722895	-0.0552704	-0.0376376	-0.0227003	-0.00703294	0.00170185
	-0.729828	-0.733168	-0.735762	-0.739299	-0.742545	-0.738268	-0.733154	-0.728258	-0.721832	-0.716333	-0.712326	-0.707565	-0.703036	-0.698464	-0.693211	-0.686172	-0.6774	-0.667872	-0.656137	-0.636599	-0.615593	-0.595851	-0.577047	-0.562331	-0.550127	-0.536878	-0.522791	-0.507696	-0.488853	-0.468744	-0.44502	-0.422293	-0.400186	-0.375886	-0.347142	-0.316634	-0.284995	-0.250358	-0.222184	-0.194797	-0.166797	-0.138332	-0.111556	-0.0887687	-0.0684541	-0.0517875	-0.0388857	-0.0248334	-0.0104822
	-0.68461	-0.68219	-0.680504	-0.681536	-0.680737	-0.676493	-0.669339	-0.662651	-0.657284	-0.654499	-0.654083	-0.655618	-0.656211	-0.655685	-0.652683	-0.647349	-0.639551	-0.632738	-0.62409	-0.615796	-0.606901	-0.59893	-0.590865	-0.583329	-0.571185	-0.557989	-0.54229	-0.523837	-0.500656	-0.473713	-0.442307	-0.413713	-0.387033	-0.361302	-0.335252	-0.31057	-0.285709	-0.266031	-0.254756	-0.240386	-0.225207	-0.207948	-0.187879	-0.168671	-0.156919	-0.148904	-0.145507	-0.142839	-0.138854
	-0.687983	-0.683756	-0.679703	-0.679638	-0.67983	-0.677263	-0.672483	-0.667687	-0.660329	-0.651505	-0.644062	-0.635534	-0.626444	-0.619165	-0.613486	-0.604171	-0.593806	-0.584503	-0.573711	-0.560794	-0.549722	-0.541714	-0.534846	-0.52457	-0.508339	-0.487434	-0.462937	-0.439979	-0.417524	-0.388994	-0.359079	-0.329251	-0.292728	-0.251755	-0.211964	-0.170789	-0.132667	-0.105168	-0.0947525	-0.0791017	-0.0599612	-0.0390571	-0.0096354	0.0212424	0.0392802	0.0560795	0.0706394	0.085097	0.0995263
	-0.680258	-0.675771	-0.674579	-0.66985	-0.670736	-0.673188	-0.677321	-0.681629	-0.687671	-0.686667	-0.671461	-0.654146	-0.636843	-0.618519	-0.602265	-0.59044	-0.577438	-0.562412	-0.548377	-0.53347	-0.517087	-0.50244	-0.490747	-0.474661	-0.45366	-0.430733	-0.402886	-0.374118	-0.35012	-0.326532	-0.30037	-0.277108	-0.252191	-0.220117	-0.186765	-0.1534	-0.120009	-0.0853435	-0.0496411	-0.0113777	0.0272365	0.0659366	0.0962728	0.114519	0.124294	0.130738	0.133741	0.141985	0.154416
	-0.653579	-0.647694	-0.644626	-0.642579	-0.640136	-0.637997	-0.637922	-0.636625	-0.632268	-0.627606	-0.616529	-0.601919	-0.589217	-0.57987	-0.569852	-0.563487	-0.558939	-0.551149	-0.541486	-0.528365	-0.512971	-0.49594	-0.478008	-0.458484	-0.431412	-0.401262	-0.371729	-0.341642	-0.305912	-0.267379	-0.227569	-0.183849	-0.139991	-0.107264	-0.0749121	-0.0435739	-0.0189783	0.00360759	0.0296303	0.0549222	0.0806637	0.108366	0.130022	0.132749	0.1289	0.125733	0.116754	0.115182	0.122866
	-0.610264	-0.607626	-0.600523	-0.594349	-0.588364	-0.584246	-0.579891	-0.575827	-0.57255	-0.568993	-0.563468	-0.55881	-0.553748	-0.547318	-0.539846	-0.533251	-0.528225	-0.523355	-0.521711	-0.510832	-0.495017	-0.478618	-0.461594	-0.442273	-0.4214	-0.396242	-0.368166	-0.337505	-0.304129	-0.270433	-0.235625	-0.200669	-0.170285	-0.147168	-0.125334	-0.102446	-0.0794196	-0.0558115	-0.0345595	-0.0153178	5.38554e-06	0.0161145	0.0346388	0.0467098	0.0504885	0.0547979	0.0507031	0.0470438	0.0491102
	-0.708395	-0.704995	-0.700007	-0.686947	-0.673935	-0.664438	-0.657386	-0.651418	-0.650462	-0.650494	-0.645477	-0.641665	-0.638327	-0.633664	-0.624835	-0.61779	-0.609721	-0.601148	-0.593517	-0.582464	-0.568683	-0.556653	-0.544997	-0.533411	-0.517426	-0.498073	-0.474014	-0.445444	-0.412087	-0.368757	-0.319203	-0.27228	-0.229064	-0.192267	-0.157894	-0.119862	-0.0792784	-0.0341871	0.00709808	0.0450844	0.0763349	0.104681	0.130648	0.150448	0.162268	0.176582	0.183147	0.181736	0.182645
	-0.676894	-0.673403	-0.672155	-0.671773	-0.672083	-0.676347	-0.677844	-0.678248	-0.677788	-0.675073	-0.667321	-0.662369	-0.65803	-0.653104	-0.649592	-0.64081	-0.630916	-0.619599	-0.608725	-0.598401	-0.589147	-0.579367	-0.570635	-0.561501	-0.550074	-0.535291	-0.517648	-0.498334	-0.476451	-0.445394	-0.40902	-0.373397	-0.337316	-0.303861	-0.271726	-0.237672	-0.201648	-0.163576	-0.128301	-0.0984004	-0.0682766	-0.0401813	-0.0140225	0.0108906	0.0327614	0.050599	0.0669736	0.0794236	0.0784125
	-0.761129	-0.757351	-0.75357	-0.749729	-0.745748	-0.744516	-0.742984	-0.74226	-0.741551	-0.740376	-0.737481	-0.73438	-0.731158	-0.727623	-0.723144	-0.718397	-0.713964	-0.709362	-0.70451	-0.700345	-0.688493	-0.676119	-0.665075	-0.655004	-0.644824	-0.627724	-0.604523	-0.578753	-0.547293	-0.507263	-0.464913	-0.421614	-0.378135	-0.335486	-0.290625	-0.247461	-0.205594	-0.165241	-0.132083	-0.103419	-0.0681744	-0.0319738	0.0060032	0.0395334	0.0630575	0.0767654	0.0883039	0.0944686	0.109546
	-0.694801	-0.690951	-0.687397	-0.681727	-0.675728	-0.672182	-0.6732	-0.675175	-0.676836	-0.67869	-0.67758	-0.670386	-0.666557	-0.663141	-0.658494	-0.657903	-0.660106	-0.660565	-0.662179	-0.663461	-0.648673	-0.63343	-0.617417	-0.599636	-0.579155	-0.560517	-0.534181	-0.504986	-0.474854	-0.444246	-0.411153	-0.379781	-0.351691	-0.320552	-0.285968	-0.252461	-0.21842	-0.184618	-0.157659	-0.137215	-0.110928	-0.0880912	-0.0656354	-0.0450044	-0.0313788	-0.0244712	-0.0164114	-0.0108003	0.00411883
	-0.614484	-0.616033	-0.613088	-0.607014	-0.597033	-0.584576	-0.570065	-0.555431	-0.544065	-0.534968	-0.520111	-0.508502	-0.500252	-0.49032	-0.482281	-0.479766	-0.477937	-0.472799	-0.463929	-0.451598	-0.433556	-0.414567	-0.399459	-0.388471	-0.372854	-0.353803	-0.32934	-0.299974	-0.266901	-0.236098	-0.198547	-0.156159	-0.113615	-0.0683941	-0.0246509	0.0110831	0.0408437	0.0688023	0.0922262	0.109703	0.135265	0.162343	0.184197	0.19412	0.194477	0.186396	0.177394	0.172758	0.18293
	-0.593994	-0.591798	-0.586507	-0.58037	-0.573069	-0.564848	-0.562308	-0.559181	-0.557897	-0.558625	-0.560089	-0.553706	-0.551213	-0.544157	-0.536092	-0.5263	-0.516991	-0.506735	-0.4966	-0.483238	-0.465962	-0.447479	-0.429939	-0.412133	-0.390816	-0.359678	-0.328543	-0.290823	-0.252221	-0.215701	-0.179695	-0.140084	-0.103686	-0.0663941	-0.0290079	0.0103003	0.0496817	0.0869465	0.116943	0.138828	0.15875	0.176803	0.196832	0.218039	0.233156	0.243202	0.249109	0.248877	0.25181
	-0.559968	-0.563095	-0.56172	-0.557661	-0.552285	-0.545469	-0.539921	-0.534396	-0.528949	-0.523867	-0.52227	-0.517286	-0.512794	-0.505096	-0.496228	-0.479683	-0.460177	-0.442533	-0.430631	-0.419781	-0.419604	-0.42226	-0.419744	-0.413536	-0.399862	-0.374379	-0.344327	-0.317541	-0.28982	-0.261828	-0.233082	-0.202421	-0.171232	-0.136824	-0.101304	-0.067264	-0.0303748	0.00461666	0.0297505	0.0490702	0.0710415	0.0839499	0.100256	0.110558	0.108251	0.0984722	0.089397	0.0761872	0.083607
	-0.690858	-0.687233	-0.683764	-0.680264	-0.679452	-0.681712	-0.683211	-0.684927	-0.682724	-0.676075	-0.666133	-0.658699	-0.650396	-0.643949	-0.641118	-0.63601	-0.624338	-0.611713	-0.598579	-0.580887	-0.559031	-0.538053	-0.51882	-0.501932	-0.484005	-0.459836	-0.429258	-0.396679	-0.359744	-0.326143	-0.287231	-0.244706	-0.202296	-0.159583	-0.114625	-0.0769418	-0.0390671	0.000477914	0.033304	0.0555425	0.0790023	0.0954523	0.110614	0.125014	0.133754	0.135259	0.135943	0.136277	0.142636
	-0.672261	-0.667846	-0.66209	-0.656508	-0.649349	-0.641216	-0.634953	-0.622622	-0.611988	-0.604766	-0.598788	-0.595505	-0.597746	-0.600102	-0.60026	-0.598837	-0.58887	-0.574171	-0.559267	-0.544696	-0.529757	-0.514492	-0.500928	-0.489596	-0.480176	-0.463429	-0.44396	-0.418951	-0.388265	-0.356756	-0.321871	-0.285146	-0.251434	-0.21839	-0.183023	-0.151036	-0.118119	-0.085859	-0.057136	-0.0305093	-0.00623025	0.0193438	0.046009	0.0697951	0.073446	0.0663141	0.0524281	0.0349991	0.0266207
	-0.655415	-0.647653	-0.635862	-0.625833	-0.615461	-0.605758	-0.605583	-0.604428	-0.603264	-0.60029	-0.59605	-0.585703	-0.574777	-0.563662	-0.552438	-0.540668	-0.532453	-0.524711	-0.518004	-0.512302	-0.506535	-0.494788	-0.484831	-0.476261	-0.46435	-0.438173	-0.406267	-0.367025	-0.324451	-0.279756	-0.243067	-0.20621	-0.170724	-0.137991	-0.106425	-0.0691692	-0.0324225	0.00876908	0.0505893	0.0821492	0.11161	0.139653	0.161662	0.176146	0.184221	0.177457	0.167492	0.159983	0.159513
	-0.648407	-0.638472	-0.632395	-0.6266	-0.619801	-0.613189	-0.607111	-0.603715	-0.601287	-0.598881	-0.59211	-0.584836	-0.574084	-0.562351	-0.552173	-0.545643	-0.541054	-0.539324	-0.538352	-0.536858	-0.530567	-0.51168	-0.492228	-0.473246	-0.451066	-0.42549	-0.393363	-0.353528	-0.31237	-0.269223	-0.224565	-0.183076	-0.141519	-0.0974425	-0.0574336	-0.0178275	0.0213981	0.0608801	0.0965359	0.118726	0.135106	0.151321	0.165765	0.173967	0.188075	0.189747	0.185516	0.181802	0.187322
	-0.68155	-0.672173	-0.66321	-0.654906	-0.646086	-0.637506	-0.631755	-0.627154	-0.621667	-0.61918	-0.615232	-0.607652	-0.59797	-0.588294	-0.574692	-0.563479	-0.553566	-0.542563	-0.533315	-0.525024	-0.510153	-0.490701	-0.471394	-0.450669	-0.426786	-0.40308	-0.376988	-0.346393	-0.314497	-0.279167	-0.235619	-0.191431	-0.149152	-0.107922	-0.0691061	-0.0302289	0.0115604	0.0553328	0.0957343	0.124065	0.148687	0.175219	0.199213	0.219507	0.233665	0.234509	0.231015	0.226059	0.226628
	-0.673546	-0.657661	-0.648627	-0.648058	-0.648877	-0.647941	-0.650334	-0.648637	-0.639545	-0.629762	-0.619735	-0.603603	-0.586323	-0.571777	-0.559841	-0.549634	-0.551559	-0.554848	-0.56036	-0.567298	-0.573296	-0.561147	-0.548642	-0.531505	-0.508315	-0.479552	-0.453378	-0.425328	-0.398593	-0.375333	-0.350649	-0.321103	-0.287625	-0.250211	-0.210172	-0.16403	-0.118166	-0.0718512	-0.025852	0.00702619	0.0290519	0.0497765	0.0691291	0.0774096	0.075917	0.0656544	0.0520146	0.0389933	0.0420556
	-0.703198	-0.70031	-0.694684	-0.692108	-0.691619	-0.691365	-0.6923	-0.692542	-0.691052	-0.68774	-0.684143	-0.679012	-0.674382	-0.669887	-0.666522	-0.66437	-0.65928	-0.652613	-0.646556	-0.641151	-0.63467	-0.629518	-0.620502	-0.608757	-0.594019	-0.57345	-0.542087	-0.508483	-0.475038	-0.442098	-0.412808	-0.385594	-0.354139	-0.321628	-0.286305	-0.247566	-0.206519	-0.164035	-0.122563	-0.0820956	-0.049749	-0.0201306	0.00620179	0.027192	0.0387317	0.0379553	0.0278608	0.0192334	0.0189333
	-0.685927	-0.677341	-0.668686	-0.660305	-0.653044	-0.650478	-0.648992	-0.65123	-0.655348	-0.656939	-0.654423	-0.652393	-0.645691	-0.639464	-0.634138	-0.628628	-0.622094	-0.614352	-0.609215	-0.6046	-0.601533	-0.596225	-0.587297	-0.576484	-0.563961	-0.547574	-0.520845	-0.488984	-0.45694	-0.423901	-0.392485	-0.362829	-0.33273	-0.302314	-0.274441	-0.242236	-0.209117	-0.172206	-0.133218	-0.0895212	-0.0533323	-0.019162	0.0122594	0.0352492	0.0451854	0.042705	0.0308469	0.0210492	0.021787
	-0.666356	-0.659597	-0.650585	-0.639561	-0.628004	-0.620401	-0.615769	-0.615941	-0.616661	-0.616773	-0.612742	-0.609999	-0.605014	-0.596862	-0.588558	-0.579784	-0.56646	-0.551277	-0.537801	-0.527354	-0.518778	-0.509856	-0.5042	-0.499458	-0.491498	-0.480239	-0.445622	-0.403012	-0.35924	-0.314813	-0.273194	-0.244378	-0.213432	-0.180437	-0.15078	-0.111743	-0.0648757	-0.0165797	0.0318371	0.0848122	0.123837	0.165435	0.206611	0.241158	0.259885	0.259119	0.235493	0.214856	0.200646
	-0.714792	-0.70233	-0.688331	-0.675832	-0.66598	-0.654904	-0.6455	-0.63463	-0.624148	-0.614723	-0.606618	-0.59876	-0.586882	-0.573861	-0.559486	-0.543891	-0.52525	-0.512468	-0.499471	-0.487913	-0.478734	-0.456375	-0.426795	-0.394563	-0.360316	-0.326944	-0.293	-0.256424	-0.21905	-0.179166	-0.139658	-0.112418	-0.0820995	-0.050782	-0.0225165	0.0135592	0.0550181	0.094283	0.131215	0.170854	0.190326	0.20833	0.225841	0.239692	0.25528	0.267338	0.271569	0.277707	0.281219
	-0.732206	-0.7315	-0.726936	-0.721668	-0.717334	-0.711815	-0.706772	-0.700293	-0.693182	-0.685182	-0.676684	-0.666296	-0.654169	-0.638553	-0.621893	-0.606741	-0.592631	-0.57917	-0.565652	-0.556054	-0.547515	-0.537389	-0.527414	-0.516123	-0.502124	-0.48546	-0.46716	-0.442924	-0.413004	-0.380921	-0.34568	-0.309508	-0.270723	-0.229584	-0.187675	-0.14162	-0.0856462	-0.0279061	0.0268288	0.0801888	0.125138	0.163289	0.200122	0.232767	0.255893	0.269913	0.272994	0.269233	0.269702
	-0.64301	-0.638046	-0.634586	-0.634508	-0.633382	-0.630899	-0.633399	-0.637861	-0.641099	-0.644128	-0.643044	-0.638179	-0.632561	-0.621908	-0.612768	-0.606373	-0.602032	-0.596605	-0.595575	-0.594359	-0.5934	-0.593873	-0.588674	-0.58387	-0.578235	-0.569483	-0.552925	-0.528012	-0.495566	-0.46297	-0.428692	-0.391401	-0.355021	-0.317678	-0.279306	-0.240974	-0.204076	-0.162988	-0.121545	-0.0817628	-0.0414765	-0.0108205	0.019018	0.0469732	0.0679866	0.0799807	0.0859125	0.0861483	0.0889215
	-0.573222	-0.564939	-0.555649	-0.552416	-0.54962	-0.548349	-0.55229	-0.55521	-0.555464	-0.556289	-0.555276	-0.553654	-0.554763	-0.551507	-0.547768	-0.539982	-0.528834	-0.514851	-0.501612	-0.490764	-0.482369	-0.476146	-0.466512	-0.455527	-0.442811	-0.427424	-0.407479	-0.38074	-0.346787	-0.316486	-0.283135	-0.245659	-0.206014	-0.166004	-0.12606	-0.0888206	-0.0612646	-0.0345734	-0.00707475	0.0197772	0.0446995	0.0698026	0.091806	0.113783	0.129424	0.135993	0.136066	0.129555	0.125216
	-0.617205	-0.612759	-0.607117	-0.603217	-0.606236	-0.608677	-0.609275	-0.613067	-0.614239	-0.612525	-0.611743	-0.610604	-0.606872	-0.59894	-0.591881	-0.579959	-0.569044	-0.55907	-0.550783	-0.543537	-0.537696	-0.529494	-0.510589	-0.49332	-0.475037	-0.454245	-0.431741	-0.407014	-0.371636	-0.335776	-0.300039	-0.263846	-0.225364	-0.186719	-0.151502	-0.114963	-0.076476	-0.0396191	-0.00239697	0.0333236	0.0613321	0.074601	0.0842215	0.0896536	0.0914363	0.0936725	0.0925857	0.088563	0.0905282
	-0.624291	-0.617807	-0.607835	-0.606163	-0.608112	-0.612494	-0.623665	-0.638175	-0.641245	-0.640474	-0.63386	-0.62194	-0.606809	-0.595671	-0.588005	-0.583771	-0.582256	-0.582547	-0.581017	-0.575784	-0.570046	-0.563942	-0.548392	-0.531229	-0.511213	-0.486135	-0.451044	-0.410956	-0.369105	-0.330655	-0.291388	-0.256239	-0.214711	-0.168648	-0.122482	-0.0724167	-0.0224365	0.0216086	0.0631719	0.100099	0.126396	0.144109	0.166907	0.18284	0.191208	0.187167	0.175803	0.160349	0.155223
	-0.497969	-0.496806	-0.497185	-0.498958	-0.499706	-0.50193	-0.507056	-0.508866	-0.513097	-0.51663	-0.517383	-0.515609	-0.508682	-0.497766	-0.488136	-0.480426	-0.478069	-0.479944	-0.483235	-0.484984	-0.485701	-0.481771	-0.472637	-0.462543	-0.453491	-0.443609	-0.433518	-0.41724	-0.39791	-0.375879	-0.353612	-0.333512	-0.314991	-0.296997	-0.280052	-0.261771	-0.243317	-0.22296	-0.199871	-0.176741	-0.158161	-0.145095	-0.134081	-0.131298	-0.130944	-0.136538	-0.145719	-0.155368	-0.160984
	-0.342216	-0.340547	-0.341244	-0.344036	-0.349195	-0.35316	-0.352772	-0.349647	-0.344943	-0.338266	-0.33447	-0.330191	-0.325003	-0.319567	-0.316136	-0.313281	-0.312347	-0.31402	-0.312982	-0.310064	-0.30837	-0.307421	-0.30591	-0.305222	-0.301274	-0.291378	-0.280741	-0.273118	-0.265977	-0.259519	-0.256752	-0.252377	-0.250583	-0.256558	-0.261706	-0.268471	-0.27165	-0.271174	-0.268448	-0.265828	-0.26564	-0.268986	-0.273767	-0.278222	-0.282923	-0.288792	-0.297194	-0.306614	-0.314687
	-0.316604	-0.31323	-0.314653	-0.319909	-0.32427	-0.3311	-0.335859	-0.336859	-0.339615	-0.340962	-0.344338	-0.346715	-0.343796	-0.338373	-0.330288	-0.321617	-0.31436	-0.30945	-0.304484	-0.301531	-0.299628	-0.299092	-0.300646	-0.30095	-0.298321	-0.292879	-0.282195	-0.272182	-0.265634	-0.261084	-0.260077	-0.260916	-0.261895	-0.265069	-0.267956	-0.270398	-0.272408	-0.273006	-0.272212	-0.27242	-0.272473	-0.275572	-0.279283	-0.282879	-0.286706	-0.289003	-0.291318	-0.292945	-0.293657
	-0.324373	-0.324424	-0.325441	-0.328748	-0.332591	-0.33542	-0.337281	-0.333616	-0.32994	-0.328396	-0.32938	-0.334269	-0.33704	-0.338371	-0.337878	-0.334384	-0.331919	-0.330977	-0.32948	-0.329058	-0.323016	-0.315363	-0.306911	-0.297409	-0.288559	-0.279232	-0.267816	-0.258035	-0.250777	-0.247674	-0.244449	-0.240079	-0.237369	-0.234599	-0.232693	-0.232551	-0.231197	-0.230015	-0.227261	-0.226994	-0.228422	-0.235003	-0.244731	-0.256648	-0.267342	-0.273705	-0.277806	-0.277228	-0.276281
	-0.302718	-0.30204	-0.29835	-0.295798	-0.296979	-0.299086	-0.305967	-0.31066	-0.309373	-0.306407	-0.302267	-0.299887	-0.299924	-0.302132	-0.301675	-0.300149	-0.300823	-0.302145	-0.3065	-0.31034	-0.311756	-0.312888	-0.31317	-0.312573	-0.311317	-0.308684	-0.302533	-0.293505	-0.285142	-0.27765	-0.270957	-0.269575	-0.270917	-0.272923	-0.274223	-0.275497	-0.273305	-0.274219	-0.272135	-0.270272	-0.271212	-0.272742	-0.280668	-0.289788	-0.299614	-0.308968	-0.315321	-0.320766	-0.32486
	-0.292703	-0.288653	-0.286798	-0.287376	-0.291164	-0.297265	-0.307972	-0.319078	-0.326082	-0.334015	-0.337417	-0.338317	-0.339465	-0.33918	-0.337752	-0.33495	-0.331636	-0.328768	-0.326055	-0.326713	-0.329875	-0.332943	-0.336152	-0.335194	-0.330407	-0.321737	-0.312282	-0.301869	-0.294089	-0.291758	-0.289441	-0.290766	-0.291827	-0.290994	-0.290822	-0.291369	-0.293104	-0.296468	-0.299326	-0.301274	-0.304029	-0.307601	-0.313026	-0.318113	-0.321415	-0.323853	-0.324267	-0.325772	-0.327066
	-0.31268	-0.308053	-0.300216	-0.293968	-0.292451	-0.295708	-0.307007	-0.319517	-0.329391	-0.335835	-0.333001	-0.325897	-0.319014	-0.314683	-0.316841	-0.319097	-0.321633	-0.322798	-0.32033	-0.318175	-0.316413	-0.314215	-0.314098	-0.312842	-0.309291	-0.301578	-0.289515	-0.273564	-0.258222	-0.246145	-0.235649	-0.233617	-0.235741	-0.239348	-0.242303	-0.240149	-0.233579	-0.224941	-0.223382	-0.224316	-0.227926	-0.236107	-0.240791	-0.24529	-0.251882	-0.258488	-0.265318	-0.270865	-0.272987
	-0.286784	-0.278916	-0.269515	-0.264792	-0.264496	-0.268357	-0.278457	-0.286813	-0.293508	-0.296816	-0.291549	-0.283303	-0.272912	-0.26327	-0.260917	-0.26511	-0.269756	-0.272102	-0.272151	-0.26677	-0.262709	-0.261083	-0.257743	-0.254879	-0.247499	-0.236477	-0.223861	-0.209235	-0.197047	-0.191598	-0.188794	-0.190897	-0.197894	-0.206336	-0.213699	-0.218928	-0.21966	-0.217676	-0.21989	-0.220272	-0.225825	-0.233802	-0.240417	-0.250426	-0.259843	-0.269214	-0.277941	-0.283831	-0.287457
	-0.343667	-0.33533	-0.327665	-0.322512	-0.321583	-0.326384	-0.334497	-0.342526	-0.345546	-0.344305	-0.339661	-0.335433	-0.329158	-0.323587	-0.318776	-0.31261	-0.307878	-0.304443	-0.30431	-0.304878	-0.307976	-0.311316	-0.310691	-0.309105	-0.303203	-0.293182	-0.282685	-0.270746	-0.261201	-0.257097	-0.253061	-0.251466	-0.252223	-0.254518	-0.258058	-0.262322	-0.266737	-0.271065	-0.273884	-0.27221	-0.270691	-0.265597	-0.263691	-0.263413	-0.26264	-0.264154	-0.267327	-0.271109	-0.273087
	-0.248004	-0.240562	-0.237214	-0.237357	-0.242293	-0.247547	-0.255414	-0.26364	-0.265229	-0.265133	-0.2608	-0.254351	-0.249442	-0.243551	-0.237436	-0.23018	-0.223675	-0.218722	-0.214499	-0.211905	-0.207275	-0.203204	-0.196557	-0.185794	-0.177328	-0.162579	-0.149071	-0.139491	-0.128622	-0.12468	-0.121541	-0.119416	-0.119451	-0.118867	-0.118284	-0.116049	-0.115325	-0.119023	-0.123459	-0.128702	-0.134479	-0.137129	-0.140411	-0.145064	-0.150097	-0.154987	-0.161342	-0.16414	-0.162906
	-0.171297	-0.17044	-0.174356	-0.183327	-0.196026	-0.210318	-0.226323	-0.239445	-0.248975	-0.254507	-0.256386	-0.256913	-0.25776	-0.257335	-0.257223	-0.256056	-0.256769	-0.258783	-0.26398	-0.272642	-0.27831	-0.282471	-0.283313	-0.279221	-0.275212	-0.270169	-0.264437	-0.256233	-0.24739	-0.240178	-0.233404	-0.23238	-0.235819	-0.241341	-0.251588	-0.258681	-0.261648	-0.26173	-0.258957	-0.257503	-0.259741	-0.266465	-0.275741	-0.284608	-0.291763	-0.29515	-0.296102	-0.295237	-0.292709
	-0.251587	-0.244243	-0.234785	-0.225766	-0.21959	-0.219373	-0.229243	-0.240836	-0.252508	-0.259909	-0.263114	-0.262991	-0.258093	-0.250258	-0.244424	-0.239052	-0.236862	-0.237974	-0.238933	-0.240839	-0.243668	-0.248077	-0.251665	-0.252566	-0.25106	-0.243231	-0.232082	-0.218352	-0.205467	-0.19681	-0.192521	-0.192873	-0.193926	-0.198419	-0.207166	-0.214011	-0.222597	-0.230503	-0.237038	-0.243148	-0.250379	-0.257039	-0.261855	-0.267494	-0.271528	-0.274832	-0.27958	-0.283049	-0.280857
	-0.302866	-0.29476	-0.28936	-0.285401	-0.282753	-0.285215	-0.290339	-0.297048	-0.302192	-0.301958	-0.301362	-0.298992	-0.298032	-0.297478	-0.295565	-0.292934	-0.287055	-0.283927	-0.284175	-0.286987	-0.291807	-0.295778	-0.296549	-0.293789	-0.289708	-0.280689	-0.269524	-0.258827	-0.246082	-0.236694	-0.23007	-0.220877	-0.214484	-0.209666	-0.207393	-0.206735	-0.208402	-0.208651	-0.210004	-0.212108	-0.212593	-0.214532	-0.214414	-0.213231	-0.211491	-0.210964	-0.215887	-0.223138	-0.228328
	-0.276296	-0.272727	-0.268223	-0.261288	-0.256089	-0.251515	-0.245356	-0.246383	-0.249014	-0.250635	-0.254127	-0.254365	-0.25451	-0.252572	-0.252642	-0.254722	-0.253586	-0.254008	-0.255181	-0.256245	-0.259355	-0.262609	-0.261571	-0.254863	-0.24334	-0.230771	-0.220369	-0.211288	-0.20352	-0.194158	-0.18651	-0.178719	-0.173983	-0.171897	-0.170082	-0.166702	-0.165021	-0.164055	-0.16805	-0.174759	-0.181638	-0.188898	-0.191959	-0.195079	-0.199868	-0.205992	-0.214492	-0.220717	-0.224323
	-0.268955	-0.27011	-0.268953	-0.263414	-0.25813	-0.254142	-0.251897	-0.252146	-0.252946	-0.253306	-0.252025	-0.251523	-0.252161	-0.250615	-0.249601	-0.250228	-0.250919	-0.252173	-0.253562	-0.253155	-0.250608	-0.246068	-0.239653	-0.230727	-0.218649	-0.206802	-0.196203	-0.18509	-0.176736	-0.169638	-0.159528	-0.152461	-0.14444	-0.139415	-0.139218	-0.136024	-0.133705	-0.130692	-0.129033	-0.131269	-0.140191	-0.150319	-0.157413	-0.161108	-0.159827	-0.15892	-0.163632	-0.172758	-0.179121
	-0.158184	-0.159623	-0.16114	-0.160253	-0.158358	-0.160015	-0.162441	-0.1701	-0.179891	-0.189518	-0.194161	-0.193664	-0.191826	-0.181488	-0.176689	-0.175153	-0.172232	-0.17462	-0.175528	-0.176115	-0.180459	-0.188051	-0.197116	-0.206065	-0.20874	-0.205896	-0.197112	-0.182317	-0.168144	-0.15553	-0.143443	-0.137202	-0.134215	-0.133526	-0.137949	-0.136978	-0.135339	-0.134605	-0.132988	-0.134459	-0.139971	-0.143108	-0.145969	-0.149534	-0.151958	-0.156125	-0.161271	-0.166739	-0.168812
	-0.266811	-0.26609	-0.264672	-0.261212	-0.257226	-0.252704	-0.249969	-0.25355	-0.262062	-0.271918	-0.278835	-0.28106	-0.27655	-0.265832	-0.25825	-0.247199	-0.236124	-0.229955	-0.222708	-0.22249	-0.225323	-0.224746	-0.222018	-0.211864	-0.199967	-0.190845	-0.182819	-0.176312	-0.170241	-0.164132	-0.160205	-0.156911	-0.157892	-0.160184	-0.164416	-0.166211	-0.165646	-0.166646	-0.170869	-0.179658	-0.191549	-0.200988	-0.208231	-0.212142	-0.216459	-0.222347	-0.228449	-0.232663	-0.231846
	-0.400809	-0.398045	-0.395524	-0.391865	-0.390237	-0.388583	-0.388875	-0.393137	-0.397288	-0.398944	-0.399384	-0.397602	-0.393549	-0.389034	-0.385252	-0.382246	-0.380462	-0.379377	-0.378795	-0.377653	-0.376672	-0.375275	-0.370856	-0.364713	-0.356809	-0.346939	-0.334432	-0.320947	-0.305364	-0.290864	-0.281999	-0.274529	-0.269417	-0.266259	-0.264916	-0.263318	-0.261119	-0.257933	-0.252673	-0.248975	-0.246899	-0.24791	-0.249592	-0.251941	-0.253392	-0.252898	-0.253328	-0.254161	-0.251885
	-0.294668	-0.284681	-0.275147	-0.266062	-0.25842	-0.254722	-0.255839	-0.263064	-0.271363	-0.276682	-0.279073	-0.280019	-0.279715	-0.280336	-0.28206	-0.282444	-0.281615	-0.279343	-0.278912	-0.280397	-0.283823	-0.286718	-0.282951	-0.274053	-0.25942	-0.242561	-0.225032	-0.205602	-0.184138	-0.163438	-0.146934	-0.134947	-0.128873	-0.125056	-0.121046	-0.114079	-0.106821	-0.100083	-0.0979262	-0.100026	-0.102517	-0.105273	-0.106402	-0.109499	-0.11362	-0.119202	-0.127138	-0.130378	-0.130711
	-0.300215	-0.294692	-0.287877	-0.281832	-0.277331	-0.27485	-0.275691	-0.280251	-0.284138	-0.285987	-0.285881	-0.284739	-0.283103	-0.28115	-0.279336	-0.275145	-0.269873	-0.265344	-0.262575	-0.264486	-0.267786	-0.270048	-0.267138	-0.258856	-0.245981	-0.233578	-0.224937	-0.215132	-0.207248	-0.197985	-0.187902	-0.180004	-0.172676	-0.164447	-0.16036	-0.156147	-0.152254	-0.153147	-0.151893	-0.151103	-0.147623	-0.143803	-0.140252	-0.13934	-0.141703	-0.143263	-0.146563	-0.145642	-0.141631
	-0.352779	-0.35245	-0.352318	-0.354325	-0.355441	-0.354151	-0.352487	-0.349197	-0.34592	-0.344547	-0.342261	-0.340049	-0.33816	-0.332287	-0.329583	-0.329286	-0.328829	-0.329457	-0.328442	-0.325647	-0.322123	-0.319565	-0.317081	-0.31262	-0.303892	-0.293996	-0.280922	-0.2674	-0.257152	-0.247983	-0.242473	-0.236697	-0.230004	-0.224628	-0.219995	-0.21309	-0.20706	-0.199294	-0.188283	-0.182591	-0.177381	-0.174546	-0.176798	-0.180047	-0.184073	-0.188863	-0.191122	-0.188486	-0.183321
	-0.334388	-0.337149	-0.338225	-0.339074	-0.338773	-0.338362	-0.339881	-0.344483	-0.342852	-0.337732	-0.331517	-0.321003	-0.314564	-0.309675	-0.307001	-0.309304	-0.312756	-0.315855	-0.317342	-0.315013	-0.310508	-0.306295	-0.29689	-0.288423	-0.28015	-0.270162	-0.258908	-0.246693	-0.231697	-0.219658	-0.218817	-0.217662	-0.217869	-0.218198	-0.213078	-0.207056	-0.200759	-0.192908	-0.186273	-0.182645	-0.179968	-0.181464	-0.184314	-0.186973	-0.190734	-0.193651	-0.197855	-0.203949	-0.20868
	-0.293927	-0.288272	-0.285136	-0.283944	-0.285062	-0.291764	-0.298182	-0.306846	-0.31113	-0.307638	-0.301593	-0.29235	-0.282857	-0.27755	-0.273896	-0.271879	-0.272776	-0.278241	-0.284213	-0.28897	-0.291434	-0.288566	-0.27824	-0.264826	-0.249853	-0.235111	-0.22339	-0.214282	-0.202171	-0.192883	-0.190016	-0.188424	-0.192832	-0.198753	-0.202033	-0.202132	-0.199023	-0.194893	-0.188513	-0.180917	-0.176136	-0.175194	-0.17963	-0.192737	-0.206488	-0.217679	-0.227892	-0.231939	-0.230447
	-0.259704	-0.251029	-0.247318	-0.247814	-0.251859	-0.25723	-0.260492	-0.261091	-0.261373	-0.258625	-0.256068	-0.253975	-0.250207	-0.244741	-0.237303	-0.232146	-0.22828	-0.226591	-0.226102	-0.225459	-0.222705	-0.21609	-0.208056	-0.19875	-0.186315	-0.177854	-0.169454	-0.159248	-0.14894	-0.138111	-0.128025	-0.120946	-0.117752	-0.117157	-0.122204	-0.124723	-0.122946	-0.11881	-0.108908	-0.098226	-0.0888096	-0.0818413	-0.0827578	-0.0881062	-0.0972226	-0.107703	-0.113113	-0.117548	-0.117275
	-0.271726	-0.267166	-0.262384	-0.264649	-0.269628	-0.274694	-0.284571	-0.293974	-0.298914	-0.299884	-0.296662	-0.292227	-0.28865	-0.286631	-0.284945	-0.284184	-0.283273	-0.283337	-0.285676	-0.288848	-0.29462	-0.296915	-0.293663	-0.285447	-0.268596	-0.252	-0.238137	-0.223921	-0.209852	-0.1997	-0.188231	-0.18113	-0.177126	-0.172345	-0.17186	-0.167187	-0.161483	-0.15316	-0.141519	-0.131068	-0.122438	-0.118001	-0.117811	-0.122706	-0.13102	-0.143087	-0.156523	-0.166478	-0.171958
	-0.2055	-0.201251	-0.195789	-0.194417	-0.195035	-0.197847	-0.203283	-0.207302	-0.209445	-0.209386	-0.206568	-0.204045	-0.203169	-0.202451	-0.203934	-0.207498	-0.211165	-0.212829	-0.215315	-0.216867	-0.214983	-0.215509	-0.214546	-0.21275	-0.20984	-0.207784	-0.203865	-0.196901	-0.190526	-0.184563	-0.180498	-0.181423	-0.184643	-0.188722	-0.191077	-0.192019	-0.189573	-0.185686	-0.18308	-0.18111	-0.180464	-0.18264	-0.185387	-0.192769	-0.200632	-0.207564	-0.21279	-0.213901	-0.212714
	-0.317208	-0.316372	-0.315652	-0.314238	-0.313887	-0.313996	-0.318132	-0.323563	-0.328886	-0.33353	-0.333721	-0.333946	-0.33221	-0.330301	-0.328826	-0.326471	-0.320983	-0.315325	-0.312192	-0.311549	-0.315704	-0.320184	-0.320193	-0.315553	-0.308154	-0.299339	-0.289694	-0.283564	-0.274659	-0.270046	-0.267287	-0.265592	-0.266827	-0.266819	-0.266225	-0.265011	-0.262974	-0.259685	-0.257672	-0.256791	-0.255776	-0.257454	-0.261373	-0.267431	-0.274076	-0.278916	-0.280102	-0.278422	-0.273552
	-0.24892	-0.246114	-0.242996	-0.238943	-0.234873	-0.232939	-0.232008	-0.236178	-0.238824	-0.240533	-0.240796	-0.238594	-0.236301	-0.234427	-0.231	-0.227764	-0.225157	-0.22234	-0.220885	-0.219923	-0.220059	-0.220641	-0.221918	-0.223073	-0.218538	-0.210069	-0.197858	-0.183607	-0.169126	-0.161646	-0.156524	-0.152642	-0.150184	-0.145302	-0.145124	-0.147595	-0.149657	-0.153523	-0.151811	-0.14931	-0.147586	-0.147604	-0.150779	-0.155769	-0.159272	-0.16235	-0.16615	-0.168454	-0.170265
	-0.329177	-0.323279	-0.318633	-0.315182	-0.314559	-0.316845	-0.320409	-0.327195	-0.330481	-0.326164	-0.317919	-0.310416	-0.305083	-0.30489	-0.306729	-0.306989	-0.302902	-0.298902	-0.294215	-0.288801	-0.284977	-0.28107	-0.275958	-0.27219	-0.265284	-0.254478	-0.240221	-0.221872	-0.204259	-0.192712	-0.185493	-0.184761	-0.182613	-0.178189	-0.17567	-0.171673	-0.169369	-0.174984	-0.180105	-0.187743	-0.197282	-0.202157	-0.204513	-0.203307	-0.199816	-0.196669	-0.196658	-0.200372	-0.203525
	-0.2665	-0.260736	-0.256	-0.256667	-0.26302	-0.270325	-0.278903	-0.288436	-0.291689	-0.294169	-0.292499	-0.287379	-0.282911	-0.281128	-0.282245	-0.284268	-0.290036	-0.295382	-0.298359	-0.301815	-0.299901	-0.294655	-0.286031	-0.275258	-0.260643	-0.2444	-0.226139	-0.20702	-0.18924	-0.176579	-0.166454	-0.158129	-0.150812	-0.143148	-0.135137	-0.131093	-0.127664	-0.124433	-0.124331	-0.126641	-0.129209	-0.135981	-0.143455	-0.150488	-0.161479	-0.169352	-0.176028	-0.181598	-0.181069
	-0.229573	-0.223062	-0.219559	-0.216699	-0.221161	-0.226233	-0.232689	-0.242917	-0.248953	-0.255473	-0.260118	-0.261877	-0.259966	-0.252662	-0.242317	-0.231405	-0.2229	-0.218975	-0.219091	-0.220252	-0.221258	-0.223667	-0.220058	-0.214213	-0.206901	-0.194649	-0.181551	-0.169508	-0.158582	-0.151613	-0.149393	-0.149911	-0.151027	-0.152218	-0.154181	-0.157104	-0.155088	-0.149809	-0.140524	-0.131711	-0.125058	-0.123586	-0.125344	-0.13077	-0.137801	-0.143512	-0.149985	-0.154794	-0.155008
	-0.27673	-0.270061	-0.265007	-0.261497	-0.260006	-0.260868	-0.26401	-0.269826	-0.274895	-0.279717	-0.280751	-0.277802	-0.271524	-0.26121	-0.255695	-0.251118	-0.248376	-0.246519	-0.238972	-0.232225	-0.226278	-0.221265	-0.212967	-0.200206	-0.186525	-0.171744	-0.15962	-0.153668	-0.149062	-0.146295	-0.147357	-0.146142	-0.142834	-0.13992	-0.135095	-0.133257	-0.131229	-0.126331	-0.118763	-0.114863	-0.113402	-0.11875	-0.12614	-0.133419	-0.138612	-0.138463	-0.137571	-0.134845	-0.128151
	-0.35412	-0.346091	-0.335923	-0.327786	-0.321801	-0.322417	-0.327663	-0.329146	-0.32622	-0.322805	-0.312159	-0.302041	-0.293786	-0.285774	-0.284253	-0.282756	-0.282814	-0.281734	-0.272831	-0.264871	-0.258015	-0.249852	-0.243503	-0.234354	-0.219752	-0.204516	-0.192653	-0.185615	-0.184112	-0.185595	-0.182615	-0.178301	-0.170395	-0.16092	-0.155367	-0.149423	-0.142072	-0.13454	-0.130442	-0.131699	-0.136504	-0.144524	-0.152361	-0.159866	-0.167336	-0.176095	-0.182226	-0.186617	-0.186504
	-0.343012	-0.341273	-0.341279	-0.340475	-0.337322	-0.33716	-0.336422	-0.338475	-0.343898	-0.345373	-0.344443	-0.339397	-0.329246	-0.32026	-0.315406	-0.313491	-0.316584	-0.320078	-0.321333	-0.322377	-0.321925	-0.319058	-0.314467	-0.305793	-0.295104	-0.285664	-0.274283	-0.265706	-0.257993	-0.247797	-0.239559	-0.23028	-0.22525	-0.22678	-0.229377	-0.23082	-0.228576	-0.220057	-0.211615	-0.206121	-0.20174	-0.197891	-0.194303	-0.193653	-0.194901	-0.198178	-0.202276	-0.203354	-0.198479
	-0.272519	-0.265139	-0.259889	-0.257249	-0.25876	-0.260629	-0.262211	-0.267003	-0.270219	-0.27217	-0.274334	-0.27425	-0.2699	-0.267141	-0.262172	-0.257515	-0.256924	-0.254807	-0.253255	-0.251912	-0.253505	-0.256045	-0.259975	-0.260273	-0.256471	-0.248553	-0.240713	-0.231358	-0.220385	-0.210153	-0.198498	-0.189923	-0.184344	-0.183455	-0.182558	-0.18454	-0.185806	-0.18475	-0.186986	-0.187199	-0.188491	-0.187476	-0.183573	-0.178889	-0.175571	-0.172647	-0.17217	-0.171823	-0.169434
	-0.291806	-0.286325	-0.281088	-0.2789	-0.280123	-0.282833	-0.286408	-0.289366	-0.28827	-0.28506	-0.281645	-0.278986	-0.275612	-0.274021	-0.272418	-0.269033	-0.264545	-0.257251	-0.246404	-0.235748	-0.229208	-0.224993	-0.224106	-0.224417	-0.217982	-0.206148	-0.19436	-0.178449	-0.166578	-0.161739	-0.156212	-0.154151	-0.149916	-0.14528	-0.142183	-0.141082	-0.141294	-0.141921	-0.141701	-0.141412	-0.142102	-0.143578	-0.14549	-0.148976	-0.152136	-0.155142	-0.155171	-0.154619	-0.152216
	-0.245969	-0.241649	-0.235175	-0.228679	-0.224525	-0.22259	-0.22385	-0.228924	-0.232121	-0.227894	-0.223067	-0.217011	-0.209226	-0.207013	-0.20589	-0.204556	-0.206388	-0.206283	-0.201842	-0.195069	-0.190612	-0.187616	-0.184156	-0.180022	-0.170131	-0.154478	-0.136933	-0.118022	-0.100172	-0.0855001	-0.07785	-0.0775438	-0.0791122	-0.0827808	-0.0815715	-0.0753703	-0.068038	-0.0592842	-0.0557415	-0.0592605	-0.0661607	-0.0759362	-0.08544	-0.0907141	-0.0963911	-0.102436	-0.105421	-0.109634	-0.109061
	-0.31693	-0.307265	-0.300152	-0.297798	-0.295226	-0.29472	-0.29651	-0.300476	-0.304774	-0.307847	-0.306483	-0.301868	-0.299378	-0.300346	-0.304731	-0.309792	-0.314154	-0.312433	-0.308247	-0.304306	-0.300777	-0.298438	-0.29473	-0.290319	-0.281905	-0.270001	-0.256125	-0.238426	-0.222753	-0.211596	-0.204531	-0.204415	-0.204199	-0.203183	-0.200949	-0.196692	-0.192418	-0.188272	-0.184032	-0.183263	-0.184665	-0.18874	-0.196391	-0.20501	-0.215824	-0.225239	-0.235469	-0.242311	-0.245376
	-0.268775	-0.263662	-0.257999	-0.252892	-0.248829	-0.248672	-0.252547	-0.261632	-0.272853	-0.278275	-0.276843	-0.271685	-0.261287	-0.252771	-0.246845	-0.240507	-0.234564	-0.226298	-0.216761	-0.206656	-0.200243	-0.198478	-0.195051	-0.190977	-0.184678	-0.173893	-0.164046	-0.155263	-0.148342	-0.142177	-0.141455	-0.143228	-0.142837	-0.142814	-0.140674	-0.139543	-0.141818	-0.146309	-0.152967	-0.157638	-0.159895	-0.158788	-0.152975	-0.150527	-0.149289	-0.148533	-0.152232	-0.153583	-0.156545
	-0.247214	-0.246056	-0.242554	-0.238656	-0.235626	-0.233931	-0.236788	-0.242535	-0.250379	-0.255606	-0.256368	-0.25444	-0.24858	-0.240005	-0.230329	-0.221113	-0.212514	-0.204165	-0.197979	-0.189475	-0.179702	-0.169691	-0.1615	-0.152063	-0.142864	-0.133418	-0.121701	-0.10923	-0.0955797	-0.0841742	-0.0757408	-0.0715796	-0.0695723	-0.0678144	-0.06693	-0.0718349	-0.0792647	-0.0854135	-0.0941117	-0.097608	-0.0970385	-0.0986586	-0.10125	-0.106844	-0.116848	-0.124225	-0.128371	-0.130848	-0.131461
	-0.173413	-0.170182	-0.164881	-0.161037	-0.154736	-0.151712	-0.153325	-0.156071	-0.163143	-0.170109	-0.176255	-0.180791	-0.181593	-0.181069	-0.17994	-0.177696	-0.176105	-0.175514	-0.175066	-0.173884	-0.171243	-0.167345	-0.163443	-0.157227	-0.151839	-0.144763	-0.131826	-0.120348	-0.110191	-0.100982	-0.0971766	-0.093863	-0.0878704	-0.0839221	-0.0793818	-0.0798292	-0.083469	-0.0896483	-0.0974538	-0.100101	-0.1014	-0.0999233	-0.0970569	-0.10021	-0.109496	-0.117596	-0.127994	-0.135998	-0.13697
	-0.323415	-0.317101	-0.307602	-0.299342	-0.295693	-0.2942	-0.295226	-0.300628	-0.306035	-0.310104	-0.31243	-0.310511	-0.305286	-0.299448	-0.292473	-0.284255	-0.278698	-0.274413	-0.271539	-0.273431	-0.273674	-0.27398	-0.273925	-0.269971	-0.267324	-0.260576	-0.250599	-0.240193	-0.228279	-0.21984	-0.214258	-0.212797	-0.215072	-0.217956	-0.222169	-0.224554	-0.227718	-0.229758	-0.231491	-0.232796	-0.23103	-0.227109	-0.2211	-0.216602	-0.219398	-0.224067	-0.233062	-0.242336	-0.245928
	-0.386953	-0.37327	-0.360196	-0.348553	-0.342707	-0.33832	-0.333969	-0.32981	-0.32619	-0.319348	-0.309688	-0.297896	-0.281832	-0.263413	-0.249855	-0.237602	-0.229364	-0.226689	-0.223632	-0.219734	-0.214734	-0.2079	-0.198515	-0.186296	-0.173868	-0.15834	-0.145099	-0.135016	-0.125802	-0.119277	-0.113282	-0.106275	-0.101984	-0.0998222	-0.101505	-0.105859	-0.113184	-0.120384	-0.123675	-0.126539	-0.131007	-0.133608	-0.135351	-0.137981	-0.140354	-0.142437	-0.145998	-0.14982	-0.150672
	-0.344918	-0.325452	-0.306084	-0.289056	-0.278108	-0.272223	-0.271277	-0.275529	-0.280278	-0.28075	-0.277528	-0.266871	-0.252576	-0.240954	-0.231424	-0.223742	-0.216414	-0.207242	-0.196788	-0.185506	-0.177808	-0.17072	-0.164055	-0.155034	-0.144354	-0.130331	-0.115929	-0.0997837	-0.0817049	-0.0665324	-0.0550576	-0.0492477	-0.0506301	-0.054179	-0.0559097	-0.0567814	-0.0565027	-0.0568475	-0.0596752	-0.0647725	-0.0761349	-0.0863029	-0.0944599	-0.102478	-0.108331	-0.113394	-0.120492	-0.126169	-0.128424
	-0.343308	-0.329794	-0.318986	-0.310791	-0.303179	-0.299919	-0.299902	-0.302991	-0.305227	-0.30491	-0.302595	-0.295874	-0.285659	-0.271177	-0.252764	-0.2352	-0.222941	-0.218562	-0.221038	-0.222444	-0.222708	-0.218827	-0.208988	-0.195015	-0.183656	-0.172074	-0.159334	-0.150783	-0.139046	-0.12964	-0.1268	-0.125264	-0.128343	-0.129182	-0.127614	-0.129121	-0.13052	-0.131324	-0.131555	-0.130584	-0.133335	-0.136011	-0.14219	-0.149812	-0.158202	-0.165877	-0.17468	-0.179449	-0.175741
	-0.2826	-0.267902	-0.255683	-0.248938	-0.244602	-0.243399	-0.245091	-0.245754	-0.250378	-0.253289	-0.258083	-0.262224	-0.26272	-0.261926	-0.257944	-0.252856	-0.249502	-0.245906	-0.245663	-0.245559	-0.246686	-0.249489	-0.250352	-0.249757	-0.246827	-0.24318	-0.23705	-0.227732	-0.218154	-0.204017	-0.192884	-0.183831	-0.181999	-0.186246	-0.190186	-0.198597	-0.203371	-0.202494	-0.203305	-0.20252	-0.203169	-0.208358	-0.212064	-0.215687	-0.220288	-0.223495	-0.225841	-0.231457	-0.234962
	-0.29248	-0.283303	-0.279135	-0.2788	-0.278017	-0.280112	-0.282541	-0.280378	-0.279801	-0.279854	-0.278553	-0.279265	-0.281861	-0.282401	-0.282024	-0.278779	-0.275904	-0.27497	-0.272013	-0.26597	-0.2565	-0.242494	-0.231551	-0.222373	-0.212712	-0.206216	-0.195487	-0.181777	-0.167173	-0.15243	-0.137038	-0.12761	-0.125363	-0.122477	-0.123223	-0.129034	-0.135891	-0.145012	-0.159144	-0.172387	-0.184644	-0.199617	-0.212377	-0.225157	-0.235656	-0.240369	-0.239778	-0.236659	-0.23111
	-0.617332	-0.618977	-0.619956	-0.618719	-0.614275	-0.609194	-0.603826	-0.603345	-0.608174	-0.612588	-0.615249	-0.614574	-0.608573	-0.603449	-0.6004	-0.596757	-0.592314	-0.586072	-0.578257	-0.572623	-0.569841	-0.568456	-0.567648	-0.563702	-0.557736	-0.550514	-0.542295	-0.536567	-0.529368	-0.521983	-0.515013	-0.508133	-0.501427	-0.497465	-0.493319	-0.487578	-0.482688	-0.476901	-0.47329	-0.471889	-0.470691	-0.467639	-0.463647	-0.45952	-0.45527	-0.454326	-0.454902	-0.455037	-0.455209
	-0.669867	-0.671686	-0.671954	-0.668153	-0.662606	-0.658127	-0.65504	-0.657661	-0.664626	-0.671156	-0.676476	-0.677575	-0.675784	-0.672978	-0.670395	-0.669554	-0.666929	-0.665366	-0.663971	-0.663476	-0.663612	-0.662105	-0.659885	-0.653454	-0.643851	-0.633309	-0.621753	-0.609876	-0.596884	-0.584941	-0.574891	-0.565268	-0.554478	-0.546411	-0.538515	-0.529603	-0.523262	-0.514351	-0.503141	-0.491811	-0.482454	-0.47386	-0.466411	-0.460545	-0.456047	-0.454843	-0.454728	-0.454174	-0.452906
	-0.560724	-0.564761	-0.567255	-0.567034	-0.564878	-0.564807	-0.566963	-0.576746	-0.588144	-0.597703	-0.605484	-0.60723	-0.60603	-0.605076	-0.603876	-0.603271	-0.603485	-0.60267	-0.602214	-0.601755	-0.599705	-0.597853	-0.595246	-0.593157	-0.591771	-0.589153	-0.58648	-0.584282	-0.576952	-0.567143	-0.557901	-0.548088	-0.543037	-0.543706	-0.544646	-0.544171	-0.540264	-0.534553	-0.528918	-0.524351	-0.522402	-0.519522	-0.515661	-0.50998	-0.501577	-0.494568	-0.488844	-0.485641	-0.482924
	-0.608734	-0.608008	-0.608507	-0.610106	-0.61389	-0.618194	-0.622314	-0.629026	-0.634023	-0.636012	-0.636167	-0.633802	-0.628959	-0.623824	-0.620294	-0.616687	-0.613752	-0.613558	-0.613925	-0.614669	-0.617337	-0.615792	-0.61116	-0.605465	-0.598705	-0.592208	-0.588007	-0.583715	-0.573795	-0.561904	-0.552097	-0.542366	-0.538704	-0.540126	-0.540377	-0.539222	-0.53697	-0.532313	-0.526344	-0.520048	-0.510797	-0.49974	-0.491695	-0.485062	-0.481922	-0.484938	-0.485847	-0.484332	-0.482295
	-0.594016	-0.592628	-0.590153	-0.590207	-0.594049	-0.599707	-0.607147	-0.618988	-0.633165	-0.644061	-0.65253	-0.653896	-0.647127	-0.638371	-0.631244	-0.627766	-0.630797	-0.63711	-0.645159	-0.655348	-0.663528	-0.671785	-0.677083	-0.678209	-0.676481	-0.668725	-0.659837	-0.650112	-0.63541	-0.616556	-0.599875	-0.584462	-0.575237	-0.574016	-0.572472	-0.570176	-0.562654	-0.550302	-0.536031	-0.521996	-0.506941	-0.490224	-0.47939	-0.470963	-0.468974	-0.475242	-0.47939	-0.480735	-0.479966
	-0.542654	-0.547155	-0.552142	-0.560368	-0.568639	-0.576008	-0.584114	-0.590178	-0.596888	-0.604755	-0.611736	-0.616954	-0.619476	-0.619331	-0.618366	-0.617705	-0.617581	-0.617626	-0.618669	-0.621306	-0.624719	-0.630034	-0.634524	-0.636868	-0.634839	-0.628697	-0.619814	-0.612668	-0.605503	-0.601027	-0.596368	-0.591172	-0.585012	-0.579138	-0.575025	-0.572926	-0.569034	-0.561916	-0.552148	-0.540088	-0.528903	-0.520805	-0.515523	-0.513882	-0.513543	-0.518735	-0.522937	-0.527244	-0.530088
	-0.642634	-0.644509	-0.646535	-0.647894	-0.648549	-0.65175	-0.654987	-0.656922	-0.65999	-0.661723	-0.660917	-0.661296	-0.660985	-0.659069	-0.660328	-0.660521	-0.660695	-0.661068	-0.660515	-0.660567	-0.658668	-0.654428	-0.650422	-0.64385	-0.634663	-0.626512	-0.617909	-0.610557	-0.602224	-0.591375	-0.579757	-0.568277	-0.554238	-0.54282	-0.532517	-0.520868	-0.512189	-0.502832	-0.491391	-0.480412	-0.469545	-0.460672	-0.454666	-0.451991	-0.450418	-0.453522	-0.457538	-0.459315	-0.458141
	-0.603103	-0.602734	-0.602399	-0.603451	-0.606322	-0.61067	-0.615066	-0.618523	-0.619104	-0.615963	-0.611978	-0.609675	-0.610386	-0.615712	-0.623841	-0.629978	-0.631773	-0.628001	-0.621205	-0.614596	-0.610714	-0.610908	-0.613385	-0.614601	-0.609647	-0.601158	-0.590665	-0.581531	-0.5722	-0.563136	-0.555097	-0.5453	-0.53517	-0.525526	-0.514792	-0.502232	-0.491742	-0.484296	-0.478167	-0.475557	-0.472311	-0.466818	-0.460114	-0.453093	-0.447375	-0.449065	-0.455066	-0.460324	-0.464012
	-0.615494	-0.616669	-0.61994	-0.625301	-0.631543	-0.641755	-0.652729	-0.662232	-0.669806	-0.670501	-0.668401	-0.66474	-0.658939	-0.657912	-0.658957	-0.659066	-0.659954	-0.659816	-0.657675	-0.656772	-0.657866	-0.660186	-0.662905	-0.664023	-0.659587	-0.652254	-0.642694	-0.63406	-0.62751	-0.62177	-0.616266	-0.611431	-0.606282	-0.601513	-0.594531	-0.587672	-0.58137	-0.573393	-0.569448	-0.567977	-0.564688	-0.560932	-0.557994	-0.553065	-0.549197	-0.553335	-0.558839	-0.563432	-0.566459
	-0.574495	-0.578617	-0.582012	-0.58329	-0.586144	-0.591302	-0.597734	-0.60617	-0.613066	-0.618072	-0.620985	-0.621526	-0.621165	-0.621656	-0.620746	-0.621583	-0.624235	-0.625944	-0.629781	-0.633907	-0.637215	-0.639148	-0.639357	-0.639718	-0.637903	-0.63374	-0.62909	-0.621617	-0.611557	-0.605146	-0.597019	-0.589874	-0.584864	-0.578794	-0.57325	-0.569556	-0.565284	-0.559027	-0.552471	-0.546312	-0.540284	-0.534111	-0.529127	-0.524237	-0.519333	-0.517657	-0.516854	-0.514782	-0.511332
	-0.603369	-0.604925	-0.605359	-0.603372	-0.60239	-0.603472	-0.605435	-0.612467	-0.623953	-0.635765	-0.647494	-0.655263	-0.657892	-0.657312	-0.652352	-0.650216	-0.650729	-0.651436	-0.655423	-0.657701	-0.656683	-0.655641	-0.653831	-0.651576	-0.646471	-0.637288	-0.626972	-0.618139	-0.610773	-0.604158	-0.596112	-0.58726	-0.57462	-0.56514	-0.558326	-0.553727	-0.55004	-0.544754	-0.538267	-0.528537	-0.519351	-0.510107	-0.503174	-0.497716	-0.492998	-0.4971	-0.503072	-0.50832	-0.513341
	-0.548746	-0.549357	-0.553166	-0.555189	-0.559966	-0.566262	-0.571451	-0.578426	-0.58461	-0.58925	-0.592868	-0.595674	-0.596378	-0.597096	-0.597032	-0.596101	-0.597298	-0.597915	-0.600066	-0.603647	-0.608986	-0.613978	-0.615868	-0.61478	-0.605709	-0.591097	-0.576825	-0.565576	-0.55567	-0.549244	-0.54197	-0.537104	-0.531068	-0.525917	-0.525949	-0.52305	-0.522149	-0.523394	-0.522527	-0.520298	-0.515273	-0.506213	-0.496601	-0.491239	-0.49046	-0.503208	-0.519988	-0.532485	-0.542102
	-0.55463	-0.557482	-0.562869	-0.569394	-0.575266	-0.581389	-0.586663	-0.590625	-0.594883	-0.598267	-0.60153	-0.605352	-0.608687	-0.612138	-0.615435	-0.618317	-0.622314	-0.625541	-0.628875	-0.63311	-0.636642	-0.638944	-0.638532	-0.635181	-0.629515	-0.621569	-0.613012	-0.604684	-0.597298	-0.591526	-0.584675	-0.58001	-0.573989	-0.566194	-0.56235	-0.55669	-0.553412	-0.551997	-0.547318	-0.54297	-0.535889	-0.528481	-0.523682	-0.523191	-0.527289	-0.534119	-0.542697	-0.548691	-0.552774
	-0.638751	-0.643569	-0.647716	-0.651126	-0.654716	-0.656815	-0.65957	-0.662893	-0.667348	-0.672701	-0.676709	-0.679886	-0.679216	-0.676725	-0.672609	-0.669083	-0.670327	-0.671945	-0.67427	-0.676131	-0.676372	-0.675153	-0.671506	-0.66736	-0.659231	-0.64588	-0.633404	-0.620833	-0.608815	-0.599535	-0.589667	-0.579326	-0.568253	-0.557838	-0.549137	-0.542434	-0.536441	-0.529778	-0.521473	-0.510974	-0.499997	-0.491855	-0.482686	-0.4755	-0.471491	-0.471758	-0.478739	-0.48565	-0.488606
	-0.586484	-0.586256	-0.586788	-0.588054	-0.590621	-0.593212	-0.598273	-0.604074	-0.613154	-0.624613	-0.634458	-0.642457	-0.645565	-0.645865	-0.646314	-0.647385	-0.650505	-0.653123	-0.653657	-0.65268	-0.649916	-0.64754	-0.645962	-0.643515	-0.640064	-0.630203	-0.61519	-0.600282	-0.58542	-0.571394	-0.560037	-0.547875	-0.534089	-0.520241	-0.507846	-0.495089	-0.486777	-0.481462	-0.474336	-0.470634	-0.462788	-0.451902	-0.441586	-0.429564	-0.421795	-0.419295	-0.421847	-0.426393	-0.426598
	-0.587302	-0.592471	-0.596153	-0.599681	-0.603406	-0.610024	-0.618514	-0.627122	-0.635493	-0.640792	-0.645245	-0.649253	-0.652424	-0.65504	-0.656652	-0.658072	-0.660436	-0.664174	-0.665829	-0.666954	-0.666078	-0.661264	-0.656814	-0.652934	-0.647935	-0.641533	-0.631749	-0.619164	-0.606403	-0.595024	-0.586802	-0.579924	-0.574964	-0.567576	-0.558408	-0.549117	-0.539532	-0.532539	-0.525159	-0.518842	-0.512088	-0.502439	-0.493052	-0.486739	-0.482968	-0.481433	-0.483943	-0.48581	-0.483111
	-0.559383	-0.567484	-0.5735	-0.579982	-0.586024	-0.591329	-0.599019	-0.608593	-0.61867	-0.626047	-0.632381	-0.635594	-0.63646	-0.636535	-0.636093	-0.635975	-0.635516	-0.637927	-0.638273	-0.638468	-0.639814	-0.637217	-0.634316	-0.63175	-0.627751	-0.623029	-0.618535	-0.610733	-0.600602	-0.588758	-0.576938	-0.568894	-0.564158	-0.560056	-0.554979	-0.549317	-0.542923	-0.536736	-0.530491	-0.524588	-0.519032	-0.513801	-0.511473	-0.508545	-0.506624	-0.505677	-0.506801	-0.508007	-0.507694
	-0.588635	-0.584425	-0.579892	-0.576346	-0.575926	-0.579905	-0.585573	-0.590594	-0.596509	-0.602312	-0.605773	-0.608675	-0.610517	-0.610582	-0.611688	-0.614958	-0.61903	-0.622459	-0.624114	-0.624448	-0.62353	-0.621686	-0.619287	-0.615112	-0.610454	-0.601094	-0.588543	-0.574714	-0.56013	-0.544779	-0.5322	-0.521961	-0.509304	-0.497269	-0.485634	-0.474104	-0.465303	-0.459091	-0.453256	-0.447216	-0.442163	-0.437911	-0.435237	-0.433122	-0.431339	-0.430395	-0.433143	-0.436554	-0.437624
	-0.57348	-0.576275	-0.579992	-0.582324	-0.585357	-0.591236	-0.599575	-0.607878	-0.615353	-0.618532	-0.618596	-0.618308	-0.617713	-0.618912	-0.619981	-0.621003	-0.622468	-0.622439	-0.622576	-0.624179	-0.624867	-0.623978	-0.620982	-0.614288	-0.605469	-0.594608	-0.583197	-0.572058	-0.561547	-0.550546	-0.541795	-0.535393	-0.529203	-0.525704	-0.520663	-0.514549	-0.50694	-0.498605	-0.490884	-0.484758	-0.480557	-0.477365	-0.471041	-0.465266	-0.461052	-0.458614	-0.464648	-0.472643	-0.476003
	-0.596179	-0.596967	-0.597331	-0.600066	-0.605879	-0.612904	-0.620619	-0.626289	-0.630637	-0.63164	-0.630112	-0.629215	-0.627056	-0.626782	-0.628962	-0.630951	-0.632888	-0.634969	-0.635447	-0.63449	-0.634445	-0.63192	-0.627309	-0.624399	-0.618641	-0.609631	-0.59984	-0.589648	-0.578074	-0.564871	-0.55307	-0.539739	-0.52723	-0.522445	-0.517397	-0.513048	-0.509831	-0.503352	-0.496526	-0.487485	-0.477431	-0.467195	-0.456577	-0.450973	-0.446563	-0.445619	-0.448116	-0.447671	-0.445885
	-0.552254	-0.558394	-0.563021	-0.567105	-0.571204	-0.573257	-0.574464	-0.574737	-0.577672	-0.579218	-0.581361	-0.583685	-0.583833	-0.58233	-0.579431	-0.577143	-0.57387	-0.57362	-0.574992	-0.574972	-0.577246	-0.574144	-0.567007	-0.561523	-0.5536	-0.54357	-0.533514	-0.521923	-0.511317	-0.500852	-0.492232	-0.483404	-0.471696	-0.460752	-0.450836	-0.441224	-0.435001	-0.432063	-0.425771	-0.413642	-0.398919	-0.381255	-0.366434	-0.362296	-0.361894	-0.366891	-0.3771	-0.381842	-0.385221
	-0.59637	-0.599163	-0.602421	-0.605148	-0.608054	-0.616271	-0.624071	-0.631572	-0.637562	-0.641322	-0.645438	-0.649013	-0.654036	-0.658623	-0.663913	-0.669506	-0.671108	-0.670923	-0.669746	-0.667309	-0.667362	-0.667816	-0.666962	-0.666364	-0.664335	-0.659221	-0.653059	-0.646151	-0.63989	-0.635479	-0.632461	-0.627677	-0.622382	-0.61297	-0.60322	-0.59467	-0.587923	-0.587242	-0.586412	-0.58507	-0.582353	-0.576635	-0.569783	-0.563923	-0.559608	-0.557921	-0.560059	-0.561646	-0.561296
	-0.558896	-0.564692	-0.570717	-0.577675	-0.58414	-0.589217	-0.593172	-0.596931	-0.600644	-0.605448	-0.610807	-0.615346	-0.618443	-0.621067	-0.622769	-0.624523	-0.627163	-0.629866	-0.631548	-0.632517	-0.633557	-0.634108	-0.633267	-0.631404	-0.629093	-0.623185	-0.617554	-0.611853	-0.606411	-0.599966	-0.594213	-0.588326	-0.583375	-0.579078	-0.575008	-0.571228	-0.566613	-0.562424	-0.556932	-0.548703	-0.541872	-0.534983	-0.527887	-0.522847	-0.51695	-0.511079	-0.509131	-0.506988	-0.50421
	-0.586933	-0.588672	-0.588309	-0.587083	-0.586147	-0.588117	-0.593742	-0.600549	-0.607976	-0.611577	-0.612454	-0.611184	-0.609162	-0.608172	-0.607918	-0.606996	-0.606085	-0.605674	-0.604806	-0.604521	-0.604853	-0.605006	-0.602352	-0.598751	-0.594634	-0.587317	-0.580077	-0.572699	-0.564123	-0.553448	-0.543248	-0.532585	-0.525602	-0.521677	-0.518988	-0.517803	-0.515162	-0.512023	-0.509101	-0.502996	-0.496889	-0.490326	-0.483888	-0.482338	-0.481729	-0.481086	-0.484163	-0.483035	-0.478537
	-0.566834	-0.565541	-0.563516	-0.561512	-0.562216	-0.56831	-0.578967	-0.58996	-0.600714	-0.610795	-0.616634	-0.620834	-0.623623	-0.624502	-0.626751	-0.62802	-0.628847	-0.629517	-0.627629	-0.6265	-0.625733	-0.625968	-0.626139	-0.622997	-0.61925	-0.609143	-0.59445	-0.580501	-0.565665	-0.551754	-0.539891	-0.530099	-0.525282	-0.523214	-0.523858	-0.525652	-0.524992	-0.524357	-0.522358	-0.519899	-0.518605	-0.516915	-0.515267	-0.514572	-0.512875	-0.510866	-0.511721	-0.510788	-0.507249
	-0.559795	-0.560809	-0.561406	-0.563573	-0.565231	-0.570242	-0.577736	-0.58491	-0.589731	-0.592857	-0.593556	-0.593686	-0.593543	-0.594648	-0.596174	-0.59603	-0.597336	-0.598586	-0.59835	-0.598023	-0.597361	-0.595323	-0.592137	-0.586687	-0.578475	-0.566389	-0.551845	-0.539466	-0.529688	-0.520488	-0.513134	-0.507482	-0.501677	-0.49795	-0.496255	-0.493256	-0.490053	-0.483938	-0.476808	-0.470859	-0.46597	-0.46376	-0.463894	-0.463129	-0.46215	-0.461719	-0.466151	-0.472374	-0.474903
	-0.59082	-0.589766	-0.58953	-0.590657	-0.595029	-0.602759	-0.612214	-0.620879	-0.626983	-0.630144	-0.630064	-0.627076	-0.624331	-0.621683	-0.619846	-0.622029	-0.626136	-0.630644	-0.633036	-0.633255	-0.631642	-0.625987	-0.618666	-0.610689	-0.599311	-0.583888	-0.56884	-0.553316	-0.540021	-0.53151	-0.524874	-0.517717	-0.512262	-0.504646	-0.497068	-0.490647	-0.479699	-0.469852	-0.460267	-0.447022	-0.439365	-0.435201	-0.433422	-0.437705	-0.441526	-0.443547	-0.446407	-0.445772	-0.440992
	-0.618555	-0.626305	-0.633945	-0.641483	-0.647916	-0.655584	-0.662145	-0.667693	-0.675701	-0.681652	-0.685361	-0.689274	-0.690135	-0.688001	-0.682994	-0.678608	-0.675299	-0.67498	-0.679144	-0.682387	-0.686131	-0.68872	-0.687429	-0.683992	-0.678654	-0.667601	-0.65292	-0.638259	-0.625357	-0.612926	-0.599416	-0.589501	-0.578499	-0.569644	-0.566347	-0.559726	-0.554342	-0.545269	-0.530819	-0.514373	-0.497262	-0.482672	-0.469872	-0.460912	-0.455887	-0.4524	-0.458345	-0.46466	-0.467447
	-0.597746	-0.595108	-0.590932	-0.586044	-0.581088	-0.582536	-0.588733	-0.598121	-0.609765	-0.621279	-0.628911	-0.63204	-0.632856	-0.628981	-0.622264	-0.617205	-0.611865	-0.607695	-0.607491	-0.606243	-0.606131	-0.606839	-0.603632	-0.59837	-0.590645	-0.576955	-0.558311	-0.539086	-0.521258	-0.500521	-0.484178	-0.471058	-0.458808	-0.453461	-0.453381	-0.4487	-0.442743	-0.433688	-0.41988	-0.406401	-0.394994	-0.383019	-0.369396	-0.356002	-0.343946	-0.333329	-0.332945	-0.337461	-0.340465
	-0.568974	-0.563393	-0.558384	-0.555417	-0.555114	-0.559423	-0.56661	-0.574854	-0.583379	-0.591053	-0.597498	-0.60171	-0.603942	-0.603356	-0.6004	-0.596392	-0.59249	-0.590926	-0.593414	-0.599208	-0.605311	-0.610787	-0.610971	-0.604947	-0.596284	-0.580066	-0.564911	-0.554058	-0.544086	-0.535996	-0.524083	-0.505972	-0.488748	-0.476178	-0.471618	-0.474596	-0.477559	-0.476996	-0.469918	-0.45669	-0.444811	-0.433311	-0.427707	-0.427278	-0.428571	-0.431643	-0.437047	-0.440491	-0.440043
	-0.547185	-0.552464	-0.558572	-0.564537	-0.567304	-0.570253	-0.573787	-0.576603	-0.581069	-0.590777	-0.59722	-0.602334	-0.605818	-0.603998	-0.601996	-0.600852	-0.600362	-0.598291	-0.59729	-0.595526	-0.593007	-0.595273	-0.597333	-0.598026	-0.59984	-0.594507	-0.586958	-0.578706	-0.569755	-0.558398	-0.545761	-0.534384	-0.522033	-0.513073	-0.50966	-0.505467	-0.504032	-0.501157	-0.493949	-0.483873	-0.472954	-0.464207	-0.457016	-0.454026	-0.45343	-0.451007	-0.456413	-0.460626	-0.459578
	-0.547593	-0.55252	-0.55638	-0.561208	-0.567183	-0.578075	-0.59355	-0.609302	-0.623754	-0.63595	-0.640855	-0.643358	-0.645059	-0.644622	-0.643837	-0.643959	-0.645038	-0.647218	-0.653058	-0.660532	-0.668392	-0.675962	-0.680048	-0.678361	-0.675293	-0.666379	-0.656091	-0.647567	-0.638938	-0.629711	-0.619136	-0.607687	-0.596188	-0.586739	-0.578106	-0.569431	-0.561132	-0.551441	-0.537722	-0.521208	-0.504737	-0.487326	-0.474211	-0.467517	-0.464993	-0.464601	-0.472814	-0.479422	-0.481154
	-0.573275	-0.581193	-0.590203	-0.601039	-0.609125	-0.617042	-0.623513	-0.629346	-0.636054	-0.643086	-0.648469	-0.651663	-0.654247	-0.65533	-0.658599	-0.664098	-0.669856	-0.677167	-0.682363	-0.683526	-0.683866	-0.68177	-0.676223	-0.67016	-0.66449	-0.658504	-0.650454	-0.641918	-0.632077	-0.622082	-0.612231	-0.601914	-0.592836	-0.584492	-0.576504	-0.568692	-0.561295	-0.552705	-0.541976	-0.52719	-0.51157	-0.495206	-0.482351	-0.474511	-0.467682	-0.463508	-0.461035	-0.459131	-0.456548
	-0.591376	-0.599802	-0.607743	-0.612398	-0.616539	-0.620729	-0.621736	-0.624659	-0.628162	-0.631337	-0.636037	-0.639192	-0.640387	-0.641201	-0.639869	-0.638288	-0.638696	-0.641325	-0.644642	-0.646819	-0.64787	-0.646401	-0.640529	-0.634552	-0.627779	-0.620418	-0.614053	-0.606987	-0.599923	-0.592254	-0.580296	-0.569313	-0.55833	-0.548367	-0.542354	-0.535084	-0.528381	-0.520246	-0.509787	-0.496309	-0.480887	-0.465828	-0.455284	-0.452221	-0.452015	-0.452921	-0.452566	-0.449242	-0.440859
	-0.542149	-0.543238	-0.540499	-0.537339	-0.535304	-0.537483	-0.545941	-0.557721	-0.569335	-0.580142	-0.589853	-0.596565	-0.601815	-0.604803	-0.603714	-0.60155	-0.598997	-0.598575	-0.600387	-0.599234	-0.599583	-0.60041	-0.598054	-0.597913	-0.594334	-0.586447	-0.573346	-0.553284	-0.531611	-0.510269	-0.49126	-0.477961	-0.469411	-0.46416	-0.459413	-0.452884	-0.446039	-0.436607	-0.42913	-0.418672	-0.406681	-0.395631	-0.384687	-0.38157	-0.382062	-0.383501	-0.38749	-0.389333	-0.387223
	-0.612955	-0.60857	-0.606475	-0.60427	-0.603721	-0.605248	-0.607339	-0.611208	-0.616589	-0.622839	-0.62834	-0.631725	-0.632038	-0.632679	-0.634191	-0.634562	-0.635039	-0.633636	-0.630338	-0.627484	-0.627467	-0.6276	-0.624013	-0.618284	-0.60935	-0.598387	-0.586679	-0.572545	-0.556332	-0.537878	-0.519958	-0.507345	-0.498896	-0.495831	-0.491669	-0.482807	-0.471399	-0.45661	-0.446347	-0.438439	-0.435171	-0.434465	-0.431872	-0.432713	-0.432783	-0.433512	-0.436036	-0.434834	-0.429175
	-0.556366	-0.555172	-0.555433	-0.55731	-0.562747	-0.571214	-0.579009	-0.587867	-0.595241	-0.600469	-0.609228	-0.618611	-0.628427	-0.638584	-0.645665	-0.649063	-0.6494	-0.650726	-0.649367	-0.645957	-0.643733	-0.639828	-0.633811	-0.628723	-0.623346	-0.615709	-0.604212	-0.591822	-0.578483	-0.566441	-0.559447	-0.553623	-0.551076	-0.549418	-0.54487	-0.542303	-0.538871	-0.533831	-0.528221	-0.520179	-0.509642	-0.497306	-0.485667	-0.476177	-0.468471	-0.465841	-0.468723	-0.472491	-0.471593
	-0.551256	-0.553429	-0.559205	-0.5662	-0.574005	-0.582787	-0.58812	-0.590875	-0.592073	-0.593108	-0.596569	-0.603162	-0.610264	-0.614677	-0.61541	-0.611534	-0.60716	-0.607426	-0.609477	-0.612082	-0.614988	-0.613659	-0.607837	-0.601976	-0.596625	-0.589905	-0.582273	-0.57037	-0.555958	-0.542402	-0.530991	-0.521818	-0.514473	-0.506678	-0.497063	-0.488577	-0.48092	-0.47326	-0.46602	-0.458236	-0.448579	-0.440476	-0.434775	-0.4294	-0.426817	-0.423625	-0.421198	-0.419554	-0.414955
	-0.553041	-0.557099	-0.5611	-0.56644	-0.57411	-0.586339	-0.59923	-0.608936	-0.615626	-0.616953	-0.616342	-0.617232	-0.620139	-0.624739	-0.629465	-0.632168	-0.633088	-0.632952	-0.63127	-0.62958	-0.628534	-0.629401	-0.627881	-0.624498	-0.619891	-0.609358	-0.594506	-0.578037	-0.559979	-0.544511	-0.535849	-0.526421	-0.516443	-0.505517	-0.488562	-0.474502	-0.464596	-0.456531	-0.450938	-0.444428	-0.435916	-0.427961	-0.421172	-0.418415	-0.418633	-0.418913	-0.419265	-0.417795	-0.411508
	-0.563622	-0.566962	-0.570647	-0.573699	-0.576227	-0.580623	-0.586047	-0.592558	-0.599752	-0.607196	-0.614383	-0.619991	-0.624276	-0.627898	-0.63027	-0.634644	-0.640406	-0.642449	-0.644662	-0.647168	-0.64879	-0.651433	-0.649061	-0.640599	-0.629511	-0.616572	-0.603562	-0.591143	-0.579677	-0.568385	-0.560262	-0.553145	-0.547712	-0.541301	-0.530016	-0.519457	-0.507957	-0.498262	-0.493535	-0.488529	-0.482121	-0.472978	-0.465814	-0.458111	-0.454686	-0.4572	-0.458268	-0.457189	-0.452101
	-0.57171	-0.57302	-0.578398	-0.586158	-0.595362	-0.610007	-0.621083	-0.630859	-0.640568	-0.646815	-0.652342	-0.659103	-0.66463	-0.669391	-0.669929	-0.665008	-0.658887	-0.652536	-0.651571	-0.652658	-0.655601	-0.658352	-0.655661	-0.650561	-0.643598	-0.634113	-0.619468	-0.60497	-0.591952	-0.57994	-0.573251	-0.568214	-0.560504	-0.55337	-0.543706	-0.532531	-0.522728	-0.512334	-0.500609	-0.488213	-0.476692	-0.46396	-0.454235	-0.449223	-0.445691	-0.447812	-0.451428	-0.455626	-0.454049
	-0.596167	-0.597995	-0.604107	-0.61357	-0.625269	-0.640572	-0.653939	-0.662586	-0.669589	-0.672166	-0.675638	-0.680619	-0.686693	-0.693963	-0.701276	-0.708979	-0.715646	-0.721077	-0.725084	-0.723973	-0.722797	-0.721205	-0.718631	-0.716151	-0.712067	-0.704551	-0.692433	-0.676885	-0.661336	-0.649016	-0.638051	-0.626336	-0.614237	-0.600512	-0.58661	-0.573704	-0.562284	-0.552646	-0.545477	-0.535438	-0.525838	-0.51401	-0.499384	-0.490483	-0.486715	-0.486028	-0.487455	-0.490444	-0.486836
	-0.63529	-0.64239	-0.64736	-0.651413	-0.657163	-0.664713	-0.672618	-0.679305	-0.684388	-0.687023	-0.688802	-0.689825	-0.690897	-0.691847	-0.693675	-0.69854	-0.703614	-0.709576	-0.71433	-0.713923	-0.711395	-0.706292	-0.701278	-0.695351	-0.690041	-0.685507	-0.676436	-0.665087	-0.651778	-0.639525	-0.626904	-0.614606	-0.603852	-0.591342	-0.579914	-0.568456	-0.556402	-0.546286	-0.537003	-0.527432	-0.516705	-0.503602	-0.490997	-0.482033	-0.479638	-0.484845	-0.490339	-0.496234	-0.495116
	-0.650529	-0.655833	-0.655587	-0.65294	-0.651493	-0.652916	-0.659551	-0.669553	-0.678287	-0.684475	-0.68875	-0.690871	-0.693333	-0.696302	-0.69751	-0.697056	-0.696656	-0.696241	-0.695657	-0.696328	-0.696718	-0.695964	-0.694871	-0.690608	-0.683872	-0.676327	-0.665767	-0.653759	-0.639981	-0.62725	-0.61185	-0.597279	-0.586172	-0.574628	-0.565022	-0.553899	-0.542754	-0.531018	-0.517942	-0.506688	-0.492218	-0.478203	-0.466931	-0.462573	-0.464202	-0.468263	-0.472654	-0.472104	-0.464884
	-0.554954	-0.558253	-0.56035	-0.562866	-0.568362	-0.575767	-0.585791	-0.595619	-0.605588	-0.613045	-0.618772	-0.623338	-0.627323	-0.629885	-0.628918	-0.625865	-0.621509	-0.61837	-0.619135	-0.622666	-0.627825	-0.632704	-0.632421	-0.626011	-0.613834	-0.599164	-0.583382	-0.569186	-0.556718	-0.546692	-0.538525	-0.531352	-0.52309	-0.514724	-0.506189	-0.496967	-0.490329	-0.48355	-0.47483	-0.463661	-0.450088	-0.437575	-0.427165	-0.426153	-0.429575	-0.434937	-0.441322	-0.444639	-0.440596
	-0.58898	-0.590392	-0.592039	-0.594715	-0.59799	-0.601229	-0.6062	-0.613654	-0.620698	-0.627141	-0.631523	-0.632372	-0.632815	-0.632685	-0.631219	-0.631108	-0.631236	-0.633059	-0.636747	-0.639645	-0.64277	-0.643046	-0.638591	-0.629742	-0.617165	-0.605266	-0.5939	-0.58212	-0.569919	-0.556914	-0.543056	-0.532776	-0.524629	-0.517449	-0.510805	-0.503781	-0.494728	-0.485445	-0.475225	-0.464205	-0.451859	-0.441191	-0.430736	-0.421774	-0.418566	-0.417577	-0.419452	-0.42478	-0.423837
	-0.558863	-0.565842	-0.569395	-0.570085	-0.569103	-0.56781	-0.571428	-0.576326	-0.582058	-0.588845	-0.592292	-0.592655	-0.592363	-0.59185	-0.595075	-0.604133	-0.613463	-0.622074	-0.627364	-0.626849	-0.623427	-0.619443	-0.614366	-0.604894	-0.596731	-0.589604	-0.580385	-0.57254	-0.561595	-0.54836	-0.531599	-0.516771	-0.505985	-0.497384	-0.490069	-0.482386	-0.471057	-0.45936	-0.448065	-0.437047	-0.427001	-0.416828	-0.410168	-0.410162	-0.415225	-0.425089	-0.43242	-0.434814	-0.429704
	-0.593105	-0.595378	-0.599646	-0.601697	-0.60464	-0.606933	-0.609895	-0.617692	-0.62558	-0.633742	-0.64268	-0.647315	-0.650332	-0.651019	-0.647905	-0.647332	-0.646397	-0.646986	-0.652224	-0.655474	-0.658344	-0.660141	-0.654661	-0.645149	-0.634705	-0.62395	-0.611365	-0.600291	-0.586248	-0.570592	-0.554359	-0.53975	-0.528636	-0.52052	-0.515622	-0.512756	-0.507268	-0.502432	-0.496245	-0.485956	-0.475091	-0.4608	-0.446768	-0.44246	-0.442973	-0.449884	-0.457186	-0.459305	-0.455311
	-0.576649	-0.582738	-0.585403	-0.586033	-0.587272	-0.588526	-0.594265	-0.601303	-0.606333	-0.610189	-0.613015	-0.615315	-0.619218	-0.622573	-0.622788	-0.624051	-0.624581	-0.627421	-0.633844	-0.636032	-0.635105	-0.63352	-0.6286	-0.622709	-0.618805	-0.612818	-0.60238	-0.589464	-0.572502	-0.555597	-0.538468	-0.520867	-0.507046	-0.493128	-0.480567	-0.475275	-0.468832	-0.466963	-0.465016	-0.457259	-0.447968	-0.436618	-0.426736	-0.425058	-0.427612	-0.431098	-0.436833	-0.441321	-0.44093
	-0.5227	-0.529219	-0.533113	-0.535672	-0.53529	-0.535912	-0.541342	-0.549223	-0.557517	-0.564033	-0.568702	-0.570406	-0.569877	-0.568944	-0.566266	-0.562185	-0.559036	-0.558738	-0.56019	-0.561524	-0.566191	-0.570962	-0.570806	-0.566353	-0.554749	-0.54038	-0.525961	-0.508015	-0.494246	-0.483476	-0.470333	-0.466682	-0.463189	-0.456423	-0.4516	-0.446588	-0.441628	-0.437811	-0.433039	-0.422794	-0.410263	-0.397654	-0.38483	-0.380796	-0.382247	-0.38925	-0.398745	-0.407483	-0.406651
	-0.539288	-0.548621	-0.555631	-0.556403	-0.553561	-0.554512	-0.559494	-0.567351	-0.577539	-0.585859	-0.589887	-0.590219	-0.589226	-0.588053	-0.589591	-0.593612	-0.597531	-0.600244	-0.600579	-0.597881	-0.595664	-0.592685	-0.58849	-0.578982	-0.564998	-0.551983	-0.534155	-0.517819	-0.505877	-0.495039	-0.487713	-0.485773	-0.483614	-0.477525	-0.468584	-0.457439	-0.44388	-0.434298	-0.427144	-0.419757	-0.413102	-0.406547	-0.39944	-0.397014	-0.399273	-0.401856	-0.404606	-0.405641	-0.401454
	-0.577372	-0.580326	-0.586169	-0.593173	-0.598943	-0.605165	-0.608713	-0.611758	-0.613905	-0.61608	-0.620437	-0.624046	-0.628184	-0.631386	-0.632571	-0.633547	-0.635519	-0.637423	-0.640321	-0.642053	-0.641532	-0.640279	-0.637647	-0.631191	-0.622412	-0.614074	-0.602308	-0.590862	-0.581553	-0.57237	-0.565456	-0.560397	-0.555256	-0.549682	-0.543476	-0.534436	-0.522121	-0.508936	-0.494008	-0.478084	-0.464865	-0.453582	-0.445327	-0.445579	-0.449634	-0.455359	-0.459894	-0.460276	-0.456506
	-0.61533	-0.622597	-0.62896	-0.633956	-0.636186	-0.63898	-0.643179	-0.646644	-0.651947	-0.657439	-0.662624	-0.669202	-0.67606	-0.681486	-0.685426	-0.687127	-0.685715	-0.685152	-0.685509	-0.68631	-0.689754	-0.692105	-0.693581	-0.693939	-0.688179	-0.682183	-0.674865	-0.665125	-0.658742	-0.651839	-0.645105	-0.636817	-0.623363	-0.609607	-0.596609	-0.584641	-0.573612	-0.56375	-0.551329	-0.532586	-0.511813	-0.489123	-0.469156	-0.458445	-0.457062	-0.463404	-0.470322	-0.472942	-0.469857
	-0.603902	-0.607977	-0.609619	-0.60947	-0.608884	-0.610113	-0.616307	-0.62404	-0.628801	-0.634005	-0.638207	-0.6431	-0.650958	-0.658325	-0.662534	-0.664392	-0.661737	-0.659396	-0.65813	-0.658648	-0.660875	-0.662295	-0.662366	-0.660366	-0.655397	-0.649749	-0.640701	-0.62456	-0.607595	-0.590992	-0.576828	-0.569292	-0.561143	-0.552897	-0.5447	-0.533952	-0.520709	-0.507184	-0.492185	-0.476378	-0.463253	-0.449065	-0.435377	-0.425639	-0.422675	-0.424025	-0.428026	-0.430661	-0.426553
	-0.545362	-0.557336	-0.56868	-0.570542	-0.573529	-0.578204	-0.583347	-0.592221	-0.5994	-0.60462	-0.610745	-0.615586	-0.620723	-0.626586	-0.629865	-0.634235	-0.63679	-0.638664	-0.641366	-0.643035	-0.64199	-0.642884	-0.644493	-0.645392	-0.647818	-0.649553	-0.64713	-0.63755	-0.624693	-0.611273	-0.598767	-0.59038	-0.583505	-0.576598	-0.569963	-0.56469	-0.558224	-0.550926	-0.541667	-0.532648	-0.521594	-0.512127	-0.503519	-0.49549	-0.489738	-0.48291	-0.477008	-0.471882	-0.468112
	-0.483147	-0.485483	-0.486897	-0.48712	-0.488879	-0.492357	-0.500234	-0.514529	-0.527276	-0.539917	-0.549337	-0.553733	-0.558162	-0.561639	-0.563169	-0.566188	-0.568683	-0.570338	-0.574768	-0.576151	-0.574823	-0.575309	-0.573347	-0.570478	-0.567049	-0.561111	-0.553869	-0.541691	-0.525148	-0.508944	-0.493051	-0.485369	-0.486843	-0.488847	-0.490507	-0.490682	-0.484558	-0.477649	-0.472052	-0.463293	-0.453327	-0.445058	-0.436744	-0.430171	-0.430725	-0.432591	-0.435208	-0.438239	-0.438836
	-0.584381	-0.582984	-0.576391	-0.571444	-0.571147	-0.573817	-0.58272	-0.59574	-0.60516	-0.61306	-0.617645	-0.617819	-0.618071	-0.617088	-0.615796	-0.612055	-0.607686	-0.601956	-0.597962	-0.594955	-0.595543	-0.60068	-0.604702	-0.607184	-0.601803	-0.588957	-0.571187	-0.548108	-0.523471	-0.500399	-0.480075	-0.463536	-0.450404	-0.438818	-0.426474	-0.413554	-0.403656	-0.393309	-0.382052	-0.370647	-0.352011	-0.332702	-0.316464	-0.303372	-0.29679	-0.298646	-0.301422	-0.308556	-0.318821
	-0.550076	-0.559265	-0.567699	-0.574759	-0.577646	-0.578962	-0.58565	-0.598466	-0.613289	-0.629292	-0.639721	-0.639664	-0.634466	-0.626723	-0.619345	-0.614929	-0.617378	-0.621479	-0.62867	-0.633973	-0.632134	-0.62817	-0.617816	-0.603644	-0.592278	-0.580888	-0.569005	-0.552922	-0.530653	-0.505378	-0.479327	-0.461062	-0.44874	-0.438968	-0.431335	-0.420798	-0.408898	-0.396834	-0.379958	-0.361918	-0.345214	-0.329621	-0.321035	-0.316142	-0.311742	-0.308943	-0.304309	-0.29849	-0.293062
	-0.531864	-0.532159	-0.532055	-0.529015	-0.526271	-0.52203	-0.522643	-0.530994	-0.536256	-0.543757	-0.55447	-0.560581	-0.568517	-0.576774	-0.581418	-0.585727	-0.590911	-0.594688	-0.597467	-0.60132	-0.6046	-0.607125	-0.607879	-0.60086	-0.588529	-0.573288	-0.557043	-0.537392	-0.517702	-0.50041	-0.482071	-0.467268	-0.458618	-0.449024	-0.441402	-0.438747	-0.433362	-0.428368	-0.422088	-0.414177	-0.408541	-0.401722	-0.396284	-0.392721	-0.392965	-0.399467	-0.407403	-0.416487	-0.422349
	-0.531181	-0.533993	-0.53606	-0.539042	-0.544207	-0.54736	-0.549726	-0.554856	-0.556327	-0.55825	-0.561584	-0.56379	-0.568179	-0.573216	-0.577078	-0.577066	-0.576336	-0.575517	-0.571441	-0.571262	-0.570152	-0.568025	-0.565367	-0.555621	-0.542351	-0.526263	-0.510224	-0.492992	-0.477424	-0.46509	-0.453538	-0.444025	-0.433653	-0.420222	-0.404477	-0.394945	-0.391367	-0.393692	-0.397499	-0.395404	-0.390874	-0.383718	-0.376189	-0.373221	-0.374081	-0.374952	-0.377587	-0.378302	-0.377624
	-0.445084	-0.457022	-0.466169	-0.471834	-0.478476	-0.486297	-0.490893	-0.502041	-0.514879	-0.522702	-0.528622	-0.536956	-0.5436	-0.548069	-0.554904	-0.561756	-0.567496	-0.573379	-0.577759	-0.580366	-0.582308	-0.582344	-0.580108	-0.572645	-0.565078	-0.555319	-0.54259	-0.534213	-0.529821	-0.524936	-0.521109	-0.517863	-0.51271	-0.505708	-0.498985	-0.490202	-0.481642	-0.475568	-0.470495	-0.464098	-0.460888	-0.453789	-0.444738	-0.437446	-0.43148	-0.427604	-0.420154	-0.411635	-0.400476
	-0.407546	-0.413145	-0.415543	-0.417922	-0.421689	-0.426845	-0.433118	-0.446842	-0.461835	-0.478242	-0.492996	-0.506662	-0.518761	-0.529984	-0.538076	-0.546815	-0.551971	-0.554374	-0.556894	-0.559074	-0.561539	-0.569338	-0.575437	-0.580917	-0.587885	-0.591591	-0.589243	-0.584318	-0.57323	-0.560102	-0.547551	-0.536184	-0.526975	-0.528469	-0.531179	-0.538662	-0.544979	-0.547818	-0.544004	-0.535798	-0.524748	-0.514166	-0.505796	-0.499453	-0.498034	-0.499931	-0.503297	-0.510151	-0.515786
	-0.446027	-0.45461	-0.459375	-0.46272	-0.465525	-0.465851	-0.468817	-0.478445	-0.490983	-0.504406	-0.518246	-0.531525	-0.541622	-0.551763	-0.559311	-0.564468	-0.566246	-0.566028	-0.56302	-0.561144	-0.561847	-0.563335	-0.565717	-0.56789	-0.569241	-0.56908	-0.563558	-0.554063	-0.540954	-0.524383	-0.50984	-0.496121	-0.482345	-0.477775	-0.473054	-0.46788	-0.46712	-0.464896	-0.455964	-0.446123	-0.434706	-0.417907	-0.404455	-0.396207	-0.390686	-0.395861	-0.405131	-0.411999	-0.416282
	-0.506318	-0.511494	-0.5149	-0.519006	-0.520635	-0.524106	-0.527354	-0.52954	-0.53223	-0.538099	-0.543625	-0.550336	-0.556877	-0.559648	-0.560577	-0.559749	-0.556697	-0.551891	-0.548651	-0.545974	-0.547447	-0.55031	-0.550567	-0.551245	-0.545779	-0.536575	-0.528868	-0.523119	-0.518149	-0.513568	-0.507177	-0.500979	-0.493113	-0.483415	-0.475074	-0.467991	-0.463096	-0.459443	-0.454174	-0.446172	-0.43589	-0.42357	-0.411625	-0.408695	-0.411502	-0.418713	-0.429016	-0.438188	-0.440984
	-0.419074	-0.421408	-0.418022	-0.415523	-0.413192	-0.412646	-0.413182	-0.416269	-0.423481	-0.435341	-0.447147	-0.46058	-0.470417	-0.472698	-0.470919	-0.465279	-0.456481	-0.452022	-0.452219	-0.452895	-0.455451	-0.459208	-0.46312	-0.466235	-0.46786	-0.4669	-0.461572	-0.449971	-0.436103	-0.421104	-0.406324	-0.399724	-0.394453	-0.390147	-0.389329	-0.387827	-0.3798	-0.372347	-0.362976	-0.351196	-0.341496	-0.331612	-0.319965	-0.310216	-0.304711	-0.303677	-0.310608	-0.319133	-0.324038
	-0.437986	-0.444795	-0.449346	-0.452244	-0.456009	-0.460014	-0.464544	-0.471145	-0.478783	-0.487613	-0.496687	-0.505194	-0.511376	-0.51631	-0.519472	-0.52232	-0.525686	-0.528806	-0.528024	-0.524696	-0.52044	-0.516474	-0.517034	-0.521128	-0.525607	-0.528012	-0.527354	-0.520988	-0.511817	-0.504232	-0.497672	-0.493573	-0.490895	-0.48835	-0.483666	-0.477798	-0.471087	-0.466323	-0.463565	-0.461975	-0.45936	-0.453459	-0.443524	-0.432732	-0.426856	-0.425734	-0.427752	-0.432537	-0.433489
	-0.456454	-0.467058	-0.478652	-0.491441	-0.504421	-0.515256	-0.525488	-0.53437	-0.542413	-0.552081	-0.561701	-0.570587	-0.58092	-0.582066	-0.577493	-0.570143	-0.55845	-0.54677	-0.54183	-0.539431	-0.540152	-0.54282	-0.545214	-0.546114	-0.545236	-0.541749	-0.537851	-0.532163	-0.524711	-0.517745	-0.510237	-0.502092	-0.496973	-0.492233	-0.488429	-0.485064	-0.479374	-0.469758	-0.458118	-0.443231	-0.42896	-0.414418	-0.403923	-0.395631	-0.393819	-0.392249	-0.39577	-0.399669	-0.400315
	-0.478561	-0.48381	-0.485154	-0.486547	-0.489507	-0.489646	-0.490182	-0.492076	-0.493234	-0.493916	-0.496202	-0.496742	-0.495804	-0.494087	-0.491524	-0.486967	-0.481719	-0.476103	-0.471126	-0.467114	-0.464751	-0.465038	-0.465346	-0.465241	-0.464798	-0.465495	-0.464513	-0.462455	-0.4578	-0.450668	-0.440112	-0.430031	-0.420634	-0.410998	-0.403973	-0.399943	-0.395789	-0.393176	-0.391176	-0.38425	-0.374204	-0.362395	-0.35034	-0.339004	-0.332718	-0.331867	-0.334644	-0.337431	-0.342542
	-0.487589	-0.49962	-0.510673	-0.519842	-0.52554	-0.525253	-0.523102	-0.521409	-0.52007	-0.521625	-0.524421	-0.52673	-0.526479	-0.526018	-0.525954	-0.526336	-0.529754	-0.535854	-0.541016	-0.542735	-0.543105	-0.542456	-0.539906	-0.538716	-0.537438	-0.535958	-0.534531	-0.531898	-0.527781	-0.523804	-0.518234	-0.512159	-0.505293	-0.493857	-0.483953	-0.472277	-0.460607	-0.450272	-0.440127	-0.428646	-0.415225	-0.400515	-0.387376	-0.376398	-0.370399	-0.370908	-0.376084	-0.38159	-0.383943
	-0.46128	-0.467165	-0.47348	-0.481446	-0.488566	-0.495917	-0.505315	-0.515875	-0.525418	-0.533538	-0.537261	-0.538129	-0.535517	-0.534488	-0.534424	-0.535438	-0.536936	-0.54167	-0.546773	-0.554541	-0.564908	-0.572993	-0.578002	-0.58419	-0.583262	-0.579254	-0.574118	-0.569192	-0.560125	-0.557079	-0.555748	-0.553524	-0.548547	-0.537193	-0.52169	-0.504288	-0.487427	-0.470351	-0.452428	-0.434191	-0.410951	-0.389237	-0.370911	-0.35682	-0.347165	-0.344543	-0.34683	-0.349291	-0.350031
	-0.385782	-0.392838	-0.398543	-0.406275	-0.418159	-0.434131	-0.448944	-0.464159	-0.476726	-0.482236	-0.484495	-0.48474	-0.481887	-0.480831	-0.480099	-0.47816	-0.475765	-0.473327	-0.471943	-0.475733	-0.480802	-0.487072	-0.493123	-0.49251	-0.486591	-0.479286	-0.472767	-0.466167	-0.465539	-0.466503	-0.466373	-0.469628	-0.471539	-0.469126	-0.464343	-0.455707	-0.443946	-0.426829	-0.408298	-0.388136	-0.365639	-0.342838	-0.331327	-0.321307	-0.318047	-0.320104	-0.321552	-0.320609	-0.318145
	-0.467545	-0.479779	-0.490141	-0.496467	-0.500519	-0.504849	-0.508708	-0.513142	-0.520406	-0.527085	-0.530038	-0.532927	-0.535289	-0.535682	-0.539622	-0.543352	-0.544806	-0.544751	-0.545982	-0.546778	-0.546853	-0.548441	-0.550472	-0.547433	-0.543795	-0.539738	-0.535817	-0.529787	-0.522138	-0.513909	-0.503776	-0.492263	-0.481329	-0.470033	-0.457648	-0.445926	-0.433904	-0.421296	-0.406687	-0.392015	-0.377321	-0.364502	-0.357676	-0.358143	-0.359667	-0.363037	-0.364852	-0.360427	-0.350757
	-0.467241	-0.469532	-0.471763	-0.478377	-0.486842	-0.497876	-0.510035	-0.518564	-0.523657	-0.52834	-0.530401	-0.531779	-0.531879	-0.531448	-0.532631	-0.535775	-0.541385	-0.551912	-0.561569	-0.566532	-0.56952	-0.566587	-0.560238	-0.548598	-0.536172	-0.523716	-0.514549	-0.50844	-0.507325	-0.507087	-0.504308	-0.498118	-0.48825	-0.475261	-0.461538	-0.447748	-0.434357	-0.420523	-0.406327	-0.391616	-0.375212	-0.36331	-0.354367	-0.34879	-0.348109	-0.350107	-0.34898	-0.346595	-0.34153
	-0.487534	-0.489367	-0.492515	-0.497824	-0.503072	-0.50883	-0.511335	-0.510202	-0.50757	-0.504637	-0.500697	-0.49707	-0.492097	-0.48817	-0.48657	-0.486734	-0.489412	-0.493006	-0.494825	-0.490185	-0.485587	-0.473544	-0.462349	-0.449431	-0.435109	-0.421281	-0.407085	-0.395209	-0.387755	-0.381803	-0.377967	-0.374671	-0.367079	-0.357743	-0.350786	-0.343681	-0.337021	-0.333467	-0.328413	-0.321987	-0.317217	-0.315822	-0.310974	-0.30612	-0.299223	-0.286101	-0.266646	-0.250031	-0.233296
	-0.507512	-0.50989	-0.513907	-0.518337	-0.524159	-0.529557	-0.529346	-0.526786	-0.524068	-0.520681	-0.520413	-0.521302	-0.523254	-0.527786	-0.5318	-0.533872	-0.53641	-0.533701	-0.530817	-0.523818	-0.51402	-0.507239	-0.50108	-0.495938	-0.491511	-0.48626	-0.475718	-0.464136	-0.457218	-0.450707	-0.443038	-0.4374	-0.425867	-0.408237	-0.388661	-0.364321	-0.342845	-0.328462	-0.314455	-0.311153	-0.309222	-0.309049	-0.312207	-0.310317	-0.30474	-0.294381	-0.27526	-0.256332	-0.238496
	-0.473614	-0.476696	-0.481958	-0.488179	-0.496589	-0.50384	-0.509106	-0.512606	-0.515	-0.518179	-0.522315	-0.525568	-0.527746	-0.527866	-0.526135	-0.522308	-0.51917	-0.514812	-0.51135	-0.506696	-0.499022	-0.490975	-0.479881	-0.468413	-0.456487	-0.443619	-0.429513	-0.416043	-0.403183	-0.389876	-0.378588	-0.368201	-0.357401	-0.350353	-0.342026	-0.336088	-0.329527	-0.317007	-0.303326	-0.288003	-0.272724	-0.263215	-0.262141	-0.262776	-0.26624	-0.268589	-0.261766	-0.250864	-0.231853
	-0.476587	-0.483119	-0.482409	-0.478667	-0.473164	-0.465702	-0.459577	-0.455632	-0.451822	-0.448793	-0.445823	-0.445335	-0.445008	-0.446645	-0.448832	-0.448788	-0.447046	-0.443226	-0.437444	-0.430648	-0.420266	-0.409335	-0.395411	-0.381019	-0.364762	-0.347649	-0.337078	-0.330124	-0.323398	-0.31719	-0.305975	-0.2855	-0.266324	-0.246611	-0.223948	-0.206341	-0.190251	-0.1712	-0.159483	-0.154499	-0.149784	-0.14893	-0.152228	-0.151805	-0.146912	-0.143386	-0.129097	-0.111722	-0.0913608
	-0.499778	-0.505043	-0.512512	-0.522098	-0.530201	-0.53749	-0.544178	-0.541304	-0.537699	-0.53505	-0.53369	-0.535296	-0.538476	-0.542312	-0.543552	-0.544472	-0.54348	-0.540198	-0.535713	-0.531031	-0.522569	-0.515483	-0.504899	-0.492033	-0.481427	-0.466302	-0.452272	-0.437677	-0.423185	-0.413682	-0.404668	-0.401815	-0.401992	-0.39904	-0.394898	-0.385513	-0.368468	-0.350181	-0.327751	-0.308294	-0.294777	-0.283154	-0.276819	-0.270319	-0.262448	-0.253945	-0.239184	-0.22395	-0.207551
	-0.481792	-0.484207	-0.493224	-0.50347	-0.513436	-0.526172	-0.536694	-0.535451	-0.536083	-0.531963	-0.526776	-0.524376	-0.522325	-0.52439	-0.532808	-0.541487	-0.54728	-0.549424	-0.541175	-0.532281	-0.523479	-0.517356	-0.515352	-0.512343	-0.507235	-0.494269	-0.475465	-0.450669	-0.426333	-0.402848	-0.377129	-0.362518	-0.347119	-0.334343	-0.326174	-0.31649	-0.304334	-0.292684	-0.281948	-0.269938	-0.26876	-0.268235	-0.260593	-0.250206	-0.231386	-0.208298	-0.181586	-0.157532	-0.136693
	-0.430947	-0.443702	-0.458084	-0.467695	-0.475546	-0.480872	-0.483805	-0.483868	-0.48784	-0.491987	-0.497624	-0.504923	-0.509281	-0.51171	-0.51207	-0.511898	-0.510761	-0.508667	-0.502353	-0.495542	-0.486593	-0.47802	-0.472793	-0.469185	-0.465406	-0.455906	-0.442876	-0.42654	-0.40915	-0.391797	-0.374157	-0.361635	-0.347199	-0.336429	-0.328655	-0.321819	-0.317072	-0.31168	-0.304593	-0.299121	-0.29813	-0.298278	-0.301767	-0.302385	-0.291624	-0.276079	-0.258799	-0.238107	-0.220239
	-0.530905	-0.539159	-0.545895	-0.549296	-0.547791	-0.546813	-0.547176	-0.547547	-0.550124	-0.552118	-0.553515	-0.554676	-0.556131	-0.557611	-0.558884	-0.560335	-0.559682	-0.556337	-0.548383	-0.537884	-0.522828	-0.501175	-0.481115	-0.463706	-0.446027	-0.436042	-0.427607	-0.41627	-0.404974	-0.399194	-0.39168	-0.386494	-0.382599	-0.375586	-0.365463	-0.353545	-0.340362	-0.327284	-0.310043	-0.295028	-0.280627	-0.264632	-0.259329	-0.261714	-0.262279	-0.259978	-0.255127	-0.230779	-0.201943
	-0.482512	-0.490103	-0.498408	-0.507865	-0.516825	-0.524702	-0.531179	-0.53204	-0.530488	-0.526807	-0.524567	-0.52469	-0.526585	-0.527694	-0.524295	-0.5193	-0.509497	-0.501255	-0.497353	-0.494513	-0.490554	-0.480829	-0.470055	-0.457583	-0.444372	-0.432583	-0.420537	-0.39967	-0.379032	-0.361158	-0.343829	-0.331928	-0.323278	-0.309958	-0.290804	-0.269914	-0.243409	-0.21855	-0.201806	-0.183125	-0.172633	-0.162707	-0.151589	-0.146121	-0.138527	-0.127717	-0.116302	-0.0988721	-0.0754871
	-0.501749	-0.502226	-0.502735	-0.505626	-0.510487	-0.513724	-0.515559	-0.515106	-0.512894	-0.510335	-0.509665	-0.510965	-0.513981	-0.516239	-0.516569	-0.516065	-0.511239	-0.505166	-0.502335	-0.502273	-0.501991	-0.498167	-0.494291	-0.477533	-0.459377	-0.44193	-0.422146	-0.405005	-0.38955	-0.373282	-0.358424	-0.343556	-0.330862	-0.318423	-0.307156	-0.295446	-0.278642	-0.26166	-0.247284	-0.236953	-0.232502	-0.234634	-0.234793	-0.234904	-0.234601	-0.232855	-0.232948	-0.22596	-0.21404
	-0.487518	-0.49168	-0.498497	-0.505076	-0.505775	-0.505209	-0.500288	-0.496047	-0.490734	-0.485694	-0.481287	-0.47649	-0.478291	-0.484974	-0.493289	-0.501174	-0.508987	-0.509477	-0.507485	-0.506466	-0.505139	-0.495962	-0.487184	-0.471879	-0.451499	-0.42756	-0.404213	-0.381743	-0.361234	-0.344657	-0.329863	-0.313424	-0.293199	-0.27097	-0.248875	-0.229471	-0.213775	-0.205491	-0.198081	-0.19322	-0.190408	-0.187839	-0.182713	-0.177922	-0.173098	-0.16204	-0.1522	-0.137846	-0.120857
	-0.403062	-0.410396	-0.419203	-0.427034	-0.43015	-0.432737	-0.432165	-0.430473	-0.428194	-0.422329	-0.413147	-0.405742	-0.398536	-0.393366	-0.391425	-0.390707	-0.388768	-0.387944	-0.385016	-0.380512	-0.377121	-0.371126	-0.36476	-0.358631	-0.348024	-0.335734	-0.3224	-0.307149	-0.29441	-0.284132	-0.277604	-0.271436	-0.264894	-0.256604	-0.244295	-0.231018	-0.216143	-0.201102	-0.186323	-0.166191	-0.146037	-0.130644	-0.115349	-0.112809	-0.117447	-0.122647	-0.131782	-0.13703	-0.129126
	-0.393136	-0.391966	-0.389005	-0.385877	-0.383768	-0.385278	-0.387275	-0.387044	-0.385184	-0.380923	-0.371511	-0.364742	-0.358282	-0.350551	-0.344462	-0.336425	-0.326354	-0.314963	-0.305538	-0.297103	-0.29277	-0.2918	-0.291506	-0.289372	-0.284476	-0.276243	-0.266715	-0.256726	-0.249182	-0.245023	-0.240896	-0.236105	-0.232407	-0.225583	-0.218931	-0.211687	-0.20396	-0.197049	-0.191198	-0.184984	-0.179566	-0.173626	-0.169823	-0.169577	-0.17774	-0.188377	-0.200931	-0.213207	-0.21914
	-0.410625	-0.409383	-0.40452	-0.398283	-0.394513	-0.39636	-0.400155	-0.403864	-0.405856	-0.405375	-0.399775	-0.393962	-0.389438	-0.38455	-0.380619	-0.377667	-0.37193	-0.36541	-0.358471	-0.350917	-0.344861	-0.34325	-0.342225	-0.34063	-0.335398	-0.327356	-0.316053	-0.303425	-0.294655	-0.289013	-0.283569	-0.28038	-0.276542	-0.269186	-0.261447	-0.252634	-0.242915	-0.236017	-0.229646	-0.217122	-0.200107	-0.180082	-0.156293	-0.139192	-0.134312	-0.138432	-0.146762	-0.156352	-0.158478
	-0.390183	-0.391671	-0.391208	-0.391625	-0.390999	-0.389692	-0.390646	-0.390666	-0.39004	-0.390236	-0.38784	-0.38341	-0.3789	-0.373537	-0.367032	-0.356596	-0.344717	-0.331178	-0.319233	-0.309131	-0.301655	-0.296826	-0.294029	-0.289184	-0.283592	-0.274122	-0.260879	-0.247212	-0.233805	-0.223475	-0.215267	-0.208616	-0.199818	-0.193157	-0.187757	-0.182384	-0.179041	-0.177423	-0.170574	-0.158169	-0.136945	-0.112198	-0.0891472	-0.0814191	-0.0834732	-0.107206	-0.133014	-0.154096	-0.161931
	-0.350576	-0.348773	-0.345483	-0.343383	-0.341713	-0.33857	-0.33639	-0.33504	-0.332229	-0.329809	-0.325602	-0.320791	-0.317268	-0.314926	-0.311276	-0.306533	-0.297941	-0.284664	-0.270842	-0.255984	-0.241028	-0.229005	-0.222012	-0.214348	-0.20701	-0.200319	-0.189284	-0.176197	-0.162868	-0.155073	-0.147505	-0.143292	-0.14056	-0.136772	-0.133721	-0.131638	-0.12946	-0.12613	-0.126767	-0.122633	-0.112141	-0.101822	-0.0913712	-0.0863235	-0.0902784	-0.10933	-0.128203	-0.145355	-0.154442
	-0.388582	-0.393546	-0.395987	-0.397539	-0.39941	-0.400881	-0.405099	-0.412307	-0.417541	-0.420583	-0.422411	-0.419236	-0.413442	-0.406937	-0.3999	-0.392915	-0.389128	-0.383808	-0.377114	-0.370861	-0.364101	-0.355891	-0.352292	-0.349188	-0.345068	-0.340189	-0.333331	-0.323821	-0.31533	-0.306425	-0.300506	-0.296483	-0.293406	-0.290933	-0.28911	-0.285154	-0.280281	-0.273697	-0.266746	-0.260637	-0.254474	-0.244074	-0.235696	-0.230754	-0.230855	-0.237222	-0.25028	-0.260982	-0.26318
	-0.385965	-0.387673	-0.38878	-0.391501	-0.397317	-0.402331	-0.409068	-0.415129	-0.416455	-0.416329	-0.414864	-0.409177	-0.402428	-0.395576	-0.387296	-0.377523	-0.369119	-0.361305	-0.353792	-0.346196	-0.341393	-0.336986	-0.334408	-0.331818	-0.328968	-0.324516	-0.317685	-0.30972	-0.303056	-0.29566	-0.288577	-0.280681	-0.271769	-0.262965	-0.25297	-0.241203	-0.230926	-0.219894	-0.208572	-0.198549	-0.189161	-0.173891	-0.158753	-0.14977	-0.147493	-0.150811	-0.162172	-0.173038	-0.172392
	-0.430204	-0.436651	-0.441433	-0.443796	-0.44682	-0.449508	-0.452796	-0.456411	-0.460417	-0.461942	-0.461651	-0.461827	-0.461884	-0.462035	-0.464258	-0.466788	-0.467696	-0.46574	-0.462363	-0.45845	-0.454316	-0.453582	-0.453697	-0.455679	-0.457162	-0.456777	-0.452612	-0.447611	-0.441345	-0.435669	-0.432022	-0.427625	-0.422558	-0.416055	-0.409716	-0.403961	-0.400392	-0.39624	-0.392079	-0.386106	-0.37487	-0.361415	-0.347486	-0.335417	-0.331056	-0.332335	-0.335004	-0.337579	-0.335738
	-0.388807	-0.393484	-0.396504	-0.390829	-0.383453	-0.376263	-0.368182	-0.365924	-0.368317	-0.371827	-0.375847	-0.377801	-0.375784	-0.373439	-0.371613	-0.368892	-0.368266	-0.366586	-0.363333	-0.360763	-0.357708	-0.352755	-0.348724	-0.34576	-0.342345	-0.339238	-0.332505	-0.323258	-0.31423	-0.304428	-0.301195	-0.302051	-0.303752	-0.303943	-0.303464	-0.29879	-0.294122	-0.291709	-0.288992	-0.286676	-0.283943	-0.275284	-0.262073	-0.249864	-0.241476	-0.238202	-0.243272	-0.24904	-0.251596
	-0.364575	-0.36796	-0.368518	-0.364466	-0.3584	-0.355909	-0.354767	-0.357047	-0.363174	-0.36846	-0.371843	-0.373843	-0.372424	-0.368109	-0.363504	-0.358546	-0.352236	-0.343927	-0.338249	-0.333397	-0.327925	-0.323257	-0.318524	-0.313487	-0.307708	-0.302097	-0.296835	-0.2914	-0.28717	-0.284549	-0.284653	-0.284791	-0.279721	-0.271086	-0.260918	-0.249257	-0.239512	-0.23406	-0.231249	-0.226616	-0.215476	-0.199161	-0.177843	-0.155807	-0.142278	-0.134279	-0.135892	-0.14	-0.141543
	-0.42922	-0.435338	-0.439908	-0.445332	-0.4485	-0.452166	-0.457628	-0.46357	-0.467079	-0.470911	-0.471356	-0.468425	-0.466272	-0.464165	-0.461171	-0.460049	-0.460356	-0.458044	-0.457463	-0.457563	-0.455874	-0.451066	-0.444646	-0.438095	-0.429641	-0.422682	-0.417495	-0.41248	-0.406455	-0.400412	-0.394497	-0.388433	-0.381666	-0.376603	-0.372316	-0.369496	-0.365936	-0.359704	-0.351411	-0.339924	-0.322895	-0.305505	-0.289484	-0.277349	-0.273648	-0.276793	-0.283631	-0.289418	-0.290554
	-0.423049	-0.422026	-0.419939	-0.419739	-0.419675	-0.422363	-0.426974	-0.430651	-0.435766	-0.439553	-0.441423	-0.44275	-0.4418	-0.440345	-0.437596	-0.434877	-0.431758	-0.42864	-0.423615	-0.419389	-0.415334	-0.410929	-0.403997	-0.397211	-0.391202	-0.383248	-0.377036	-0.372114	-0.364736	-0.358472	-0.352781	-0.349312	-0.34632	-0.345026	-0.341066	-0.335813	-0.327034	-0.31796	-0.308041	-0.298487	-0.289896	-0.281783	-0.275001	-0.270728	-0.267937	-0.26827	-0.269121	-0.274743	-0.278766
	-0.433424	-0.433943	-0.432855	-0.432156	-0.431603	-0.432503	-0.432668	-0.431914	-0.430576	-0.428366	-0.425197	-0.421383	-0.418134	-0.41321	-0.407656	-0.40146	-0.395755	-0.392842	-0.389889	-0.386748	-0.384468	-0.378912	-0.370245	-0.362003	-0.352958	-0.340524	-0.333231	-0.32572	-0.318	-0.312049	-0.306589	-0.299215	-0.29148	-0.28166	-0.270547	-0.261863	-0.253999	-0.246803	-0.240195	-0.232328	-0.220736	-0.206104	-0.191477	-0.180266	-0.171734	-0.168871	-0.169774	-0.173902	-0.17494
	-0.386061	-0.386463	-0.388633	-0.394792	-0.403142	-0.412384	-0.420097	-0.426945	-0.429051	-0.430296	-0.431382	-0.430396	-0.427235	-0.425681	-0.423153	-0.422299	-0.423574	-0.426284	-0.427536	-0.423283	-0.415639	-0.405593	-0.393178	-0.382078	-0.373919	-0.366476	-0.359119	-0.351426	-0.339244	-0.325056	-0.310668	-0.298448	-0.28475	-0.272222	-0.2581	-0.244059	-0.23243	-0.218053	-0.201322	-0.186791	-0.170667	-0.151253	-0.136632	-0.124502	-0.11285	-0.107743	-0.103679	-0.0975108	-0.089152
	-0.376317	-0.365441	-0.35393	-0.349321	-0.348126	-0.353983	-0.357422	-0.35822	-0.355156	-0.346951	-0.334893	-0.325384	-0.316302	-0.308828	-0.30792	-0.306821	-0.300157	-0.289283	-0.276482	-0.265206	-0.255617	-0.24938	-0.237229	-0.224822	-0.208044	-0.189848	-0.178968	-0.177428	-0.174422	-0.171595	-0.167434	-0.15623	-0.142793	-0.127205	-0.111279	-0.0994073	-0.0914194	-0.0874558	-0.0880094	-0.0877973	-0.080136	-0.0691939	-0.0574226	-0.0442788	-0.0339451	-0.0284712	-0.0240394	-0.0211347	-0.0197666
	-0.116678	-0.110776	-0.108356	-0.106016	-0.0884711	-0.0649429	-0.0395146	-0.00968706	0.022713	0.0458606	0.0690012	0.0887203	0.106323	0.120551	0.122959	0.122512	0.125746	0.125586	0.134793	0.1564	0.179684	0.201444	0.230141	0.25198	0.26222	0.27256	0.277629	0.270106	0.258191	0.246625	0.234936	0.224585	0.21945	0.219541	0.221279	0.222336	0.219652	0.205555	0.174821	0.140972	0.108621	0.0784267	0.0604897	0.0563082	0.0547963	0.0533521	0.053777	0.0588284	0.0622345
	-0.204439	-0.193039	-0.181356	-0.166902	-0.156432	-0.14392	-0.130723	-0.118091	-0.10679	-0.0976924	-0.0910145	-0.0844348	-0.0739377	-0.0594239	-0.0403341	-0.0248356	-0.0100726	-0.00432952	-0.00545167	-0.00743027	-0.00515894	-0.001987	0.011607	0.027229	0.0393592	0.0511595	0.0603211	0.0635881	0.0723057	0.0827891	0.0926934	0.105226	0.113414	0.111513	0.105808	0.100571	0.0908249	0.0844749	0.0779977	0.066381	0.0544224	0.0431596	0.031236	0.0286076	0.0310542	0.0327022	0.0398131	0.0483681	0.0584124
	-0.395122	-0.395218	-0.395575	-0.394664	-0.39562	-0.395756	-0.395462	-0.394735	-0.393404	-0.38985	-0.3888	-0.388004	-0.387082	-0.387597	-0.385433	-0.380167	-0.374078	-0.368226	-0.367243	-0.369075	-0.369951	-0.371255	-0.371099	-0.365746	-0.355583	-0.344193	-0.332651	-0.32158	-0.307633	-0.292908	-0.27399	-0.254287	-0.234598	-0.21563	-0.204452	-0.197787	-0.191343	-0.183144	-0.176515	-0.171527	-0.167014	-0.163869	-0.170176	-0.178089	-0.18491	-0.187837	-0.186652	-0.18278	-0.17349
	-0.417047	-0.414692	-0.413231	-0.41135	-0.411663	-0.41356	-0.415684	-0.416952	-0.416761	-0.4134	-0.409828	-0.40724	-0.408554	-0.412026	-0.418121	-0.425625	-0.429342	-0.430574	-0.428679	-0.424238	-0.417728	-0.412243	-0.408041	-0.404937	-0.398812	-0.391936	-0.38531	-0.379157	-0.374918	-0.376054	-0.375887	-0.375188	-0.371316	-0.365938	-0.359363	-0.356394	-0.354052	-0.353238	-0.352008	-0.34782	-0.339183	-0.329392	-0.32037	-0.320422	-0.326083	-0.33367	-0.339089	-0.341406	-0.336318
	-0.374379	-0.37332	-0.370086	-0.366126	-0.361589	-0.358128	-0.353659	-0.349258	-0.345798	-0.343171	-0.339768	-0.337469	-0.335443	-0.33329	-0.333324	-0.332429	-0.329997	-0.328787	-0.324314	-0.318836	-0.315405	-0.312384	-0.309744	-0.310723	-0.310597	-0.307004	-0.305466	-0.302432	-0.296643	-0.291133	-0.284493	-0.275155	-0.264813	-0.255018	-0.247638	-0.242385	-0.236324	-0.233576	-0.230116	-0.222544	-0.212803	-0.201566	-0.188489	-0.179187	-0.18066	-0.184668	-0.193456	-0.203616	-0.20737
	-0.384994	-0.386541	-0.388429	-0.384599	-0.379149	-0.375041	-0.368298	-0.368166	-0.378085	-0.388307	-0.398638	-0.409616	-0.409259	-0.404777	-0.397589	-0.387913	-0.378179	-0.369949	-0.362769	-0.358618	-0.356412	-0.356417	-0.357437	-0.356046	-0.350113	-0.342422	-0.328988	-0.315094	-0.302687	-0.290956	-0.280989	-0.276855	-0.272974	-0.27116	-0.268845	-0.264121	-0.257996	-0.248917	-0.237657	-0.224747	-0.210361	-0.195202	-0.181108	-0.175439	-0.180548	-0.188581	-0.197983	-0.206497	-0.205713
	-0.475422	-0.474981	-0.477143	-0.477068	-0.477492	-0.477291	-0.475006	-0.473992	-0.475722	-0.476971	-0.478157	-0.479595	-0.478615	-0.477051	-0.476085	-0.474522	-0.472661	-0.472292	-0.473453	-0.475121	-0.476047	-0.474555	-0.471419	-0.466935	-0.461782	-0.459139	-0.457676	-0.454954	-0.451893	-0.449432	-0.444117	-0.438576	-0.432057	-0.423692	-0.414931	-0.407277	-0.398374	-0.38987	-0.378924	-0.365994	-0.352709	-0.340853	-0.330441	-0.323218	-0.323752	-0.329739	-0.336362	-0.341582	-0.344325
	-0.426782	-0.430165	-0.431048	-0.430824	-0.431505	-0.431694	-0.43269	-0.439536	-0.445486	-0.450584	-0.452197	-0.452133	-0.447517	-0.444179	-0.441455	-0.439344	-0.435712	-0.433942	-0.432649	-0.430214	-0.426043	-0.424359	-0.418188	-0.412253	-0.410411	-0.407117	-0.400733	-0.39758	-0.393824	-0.390782	-0.388606	-0.383298	-0.374734	-0.363254	-0.351702	-0.342032	-0.336724	-0.330495	-0.320617	-0.308238	-0.293139	-0.276847	-0.264049	-0.253264	-0.250756	-0.253976	-0.2572	-0.255749	-0.254329
	-0.392177	-0.383865	-0.374221	-0.370862	-0.373337	-0.37617	-0.383068	-0.391208	-0.394795	-0.396218	-0.396538	-0.39151	-0.385042	-0.380801	-0.377221	-0.374569	-0.372688	-0.367105	-0.359214	-0.35116	-0.342487	-0.33767	-0.335098	-0.333568	-0.331148	-0.324173	-0.316178	-0.307842	-0.296397	-0.28971	-0.282726	-0.272437	-0.263449	-0.254415	-0.24238	-0.23468	-0.234011	-0.233985	-0.234157	-0.235176	-0.233572	-0.226433	-0.218442	-0.213593	-0.2078	-0.208007	-0.210593	-0.211276	-0.206936
	-0.384221	-0.3893	-0.393171	-0.394787	-0.399326	-0.403601	-0.406336	-0.406849	-0.405774	-0.398222	-0.391814	-0.386338	-0.381445	-0.381285	-0.384324	-0.383941	-0.384999	-0.383114	-0.375662	-0.368071	-0.362489	-0.354194	-0.348621	-0.343886	-0.337885	-0.330777	-0.325014	-0.317763	-0.307966	-0.298211	-0.286358	-0.274697	-0.266296	-0.259105	-0.253973	-0.251075	-0.248573	-0.246822	-0.243379	-0.235928	-0.225496	-0.21426	-0.203099	-0.196075	-0.191408	-0.191482	-0.193284	-0.193892	-0.190169
	-0.466697	-0.472445	-0.475239	-0.474173	-0.472383	-0.467146	-0.459025	-0.452877	-0.448936	-0.446027	-0.44528	-0.446216	-0.445195	-0.443673	-0.441073	-0.434087	-0.425561	-0.414264	-0.401273	-0.389795	-0.383889	-0.380963	-0.378467	-0.374897	-0.372102	-0.366839	-0.357998	-0.348966	-0.338073	-0.321664	-0.304404	-0.28507	-0.265734	-0.246992	-0.231571	-0.21886	-0.21175	-0.20448	-0.193593	-0.177606	-0.158322	-0.137527	-0.117984	-0.106334	-0.0991724	-0.0954803	-0.0953788	-0.0974145	-0.098459
	-0.44354	-0.43876	-0.435005	-0.43005	-0.426094	-0.423641	-0.419895	-0.419201	-0.420956	-0.425138	-0.431388	-0.431646	-0.427633	-0.418607	-0.408135	-0.3961	-0.391526	-0.389554	-0.385992	-0.382338	-0.377887	-0.370533	-0.365799	-0.361367	-0.354858	-0.347914	-0.335554	-0.315764	-0.298214	-0.282435	-0.27273	-0.269648	-0.272369	-0.273358	-0.271844	-0.267228	-0.257468	-0.245829	-0.232877	-0.215461	-0.197919	-0.189395	-0.182299	-0.179984	-0.184143	-0.189513	-0.192061	-0.19062	-0.185811
	-0.458828	-0.454748	-0.450757	-0.441793	-0.431387	-0.430034	-0.430143	-0.430996	-0.432755	-0.433923	-0.434823	-0.436085	-0.437071	-0.440364	-0.440504	-0.438861	-0.437118	-0.433335	-0.42784	-0.426512	-0.42412	-0.420723	-0.417115	-0.408283	-0.393618	-0.37677	-0.360409	-0.341719	-0.325212	-0.310227	-0.295419	-0.280641	-0.267907	-0.252993	-0.241941	-0.229029	-0.21363	-0.198727	-0.185626	-0.165146	-0.148978	-0.138318	-0.135053	-0.138297	-0.145642	-0.155848	-0.164303	-0.16539	-0.162355
	-0.0672859	-0.0134697	0.0257086	0.0179074	0.00312762	-0.0385524	-0.0840122	-0.122481	-0.150179	-0.171898	-0.173401	-0.171429	-0.145806	-0.101512	-0.0617624	-0.0250992	-0.000128793	-0.0141614	-0.0514857	-0.0926392	-0.118716	-0.136358	-0.147383	-0.149986	-0.150244	-0.159671	-0.168216	-0.172358	-0.196564	-0.230097	-0.266421	-0.30146	-0.336024	-0.353429	-0.353666	-0.357929	-0.357034	-0.341963	-0.337868	-0.3434	-0.336001	-0.326855	-0.324969	-0.310704	-0.292942	-0.263106	-0.207518	-0.151233	-0.0848604
	0.118328	0.0825487	0.0660616	0.0375427	0.010007	0.0452927	0.134235	0.222031	0.302501	0.34913	0.343045	0.317562	0.28915	0.263811	0.238176	0.239953	0.201409	0.165691	0.141092	0.0853594	0.0389	0.00646218	-0.022659	-0.0486125	-0.0682014	-0.0924315	-0.118054	-0.151836	-0.201354	-0.225936	-0.253479	-0.284849	-0.302564	-0.312024	-0.331205	-0.342788	-0.352315	-0.363445	-0.365099	-0.379016	-0.375645	-0.36835	-0.341052	-0.298175	-0.250695	-0.213828	-0.165567	-0.159361	-0.158081
	-0.0666601	-0.094369	-0.134413	-0.1675	-0.19446	-0.212886	-0.175474	-0.112294	-0.044398	0.0254823	0.089408	0.0955695	0.0837778	0.0592752	0.0286242	0.00399032	-0.0141257	-0.022523	-0.0279481	-0.0311184	-0.0573886	-0.0868812	-0.110942	-0.137377	-0.1589	-0.125087	-0.0912769	-0.0607548	-0.0278162	-0.00603323	-0.0388466	-0.0623998	-0.0816265	-0.110515	-0.145416	-0.172292	-0.208169	-0.244797	-0.267446	-0.262571	-0.255612	-0.256835	-0.252408	-0.239987	-0.22539	-0.19292	-0.15224	-0.126604	-0.127434
	-0.430659	-0.424633	-0.416668	-0.408205	-0.400866	-0.397784	-0.402845	-0.410702	-0.417775	-0.423241	-0.425261	-0.418223	-0.408869	-0.399062	-0.388357	-0.380664	-0.376435	-0.373148	-0.369566	-0.366316	-0.354494	-0.336786	-0.319141	-0.301777	-0.285131	-0.276924	-0.271881	-0.265554	-0.260001	-0.254289	-0.243765	-0.231601	-0.218501	-0.204595	-0.189516	-0.17609	-0.163022	-0.149153	-0.136035	-0.12231	-0.106969	-0.0920375	-0.0791116	-0.0682306	-0.0701061	-0.0822156	-0.0968909	-0.113687	-0.12808
	-0.318747	-0.323385	-0.325133	-0.326447	-0.331112	-0.33782	-0.344393	-0.349454	-0.352824	-0.350453	-0.344254	-0.33298	-0.32159	-0.311755	-0.304836	-0.302059	-0.300581	-0.297294	-0.293059	-0.286905	-0.277075	-0.262335	-0.247288	-0.229966	-0.211263	-0.194608	-0.184007	-0.174313	-0.167359	-0.162592	-0.155708	-0.146464	-0.136244	-0.124305	-0.112121	-0.101667	-0.0928888	-0.083735	-0.0745445	-0.0628977	-0.0562201	-0.0510569	-0.0479933	-0.0473322	-0.0514683	-0.0559194	-0.0604415	-0.0677687	-0.0735472
	-0.366297	-0.368836	-0.368896	-0.369496	-0.371536	-0.374658	-0.377134	-0.379077	-0.378856	-0.376314	-0.372104	-0.365324	-0.356524	-0.348096	-0.338281	-0.331693	-0.324299	-0.315113	-0.305222	-0.294499	-0.27958	-0.262832	-0.247587	-0.229535	-0.211346	-0.196789	-0.187159	-0.176805	-0.167384	-0.154887	-0.140248	-0.123743	-0.10916	-0.1001	-0.0962698	-0.0935228	-0.0908704	-0.0836652	-0.0701091	-0.0524485	-0.0305157	-0.00493503	0.0144346	0.0259956	0.0309906	0.0206176	0.00441857	-0.0092767	-0.0181642
	-0.466423	-0.466198	-0.464253	-0.461775	-0.459451	-0.45656	-0.451905	-0.450115	-0.448055	-0.446159	-0.444633	-0.444367	-0.438862	-0.43301	-0.425359	-0.416524	-0.406893	-0.395216	-0.382928	-0.370511	-0.357347	-0.342409	-0.328895	-0.315365	-0.301372	-0.288275	-0.276467	-0.262477	-0.248238	-0.234684	-0.220636	-0.208956	-0.199576	-0.189463	-0.178204	-0.165944	-0.153001	-0.140124	-0.123701	-0.107868	-0.0848502	-0.0564276	-0.0294179	-0.0117146	0.00222408	-0.00743895	-0.0260023	-0.0451435	-0.0618105
	-0.272189	-0.266836	-0.272709	-0.276408	-0.282526	-0.291404	-0.295031	-0.294653	-0.295667	-0.296006	-0.295611	-0.297121	-0.296889	-0.295805	-0.289642	-0.283183	-0.27622	-0.264812	-0.25369	-0.243317	-0.231934	-0.219306	-0.208604	-0.198253	-0.188659	-0.178941	-0.174401	-0.170821	-0.166627	-0.160694	-0.153025	-0.137818	-0.123026	-0.10906	-0.095937	-0.0854682	-0.0842382	-0.0815601	-0.0751806	-0.0695292	-0.0568244	-0.0376228	-0.022106	-0.0148982	-0.0135392	-0.0281855	-0.0503451	-0.0697073	-0.0824337
	-0.2893	-0.289636	-0.296458	-0.303289	-0.310945	-0.320436	-0.324278	-0.324662	-0.325544	-0.325437	-0.323375	-0.325151	-0.324393	-0.322427	-0.320435	-0.319291	-0.318233	-0.31758	-0.315778	-0.313083	-0.306546	-0.298131	-0.28922	-0.280546	-0.268778	-0.258408	-0.246593	-0.235536	-0.226342	-0.218846	-0.21281	-0.205819	-0.198311	-0.188631	-0.178319	-0.167803	-0.163236	-0.157878	-0.150043	-0.138823	-0.124036	-0.107272	-0.093668	-0.0899481	-0.0953546	-0.107313	-0.121731	-0.131432	-0.134142
	-0.348117	-0.353301	-0.360169	-0.368293	-0.374867	-0.376123	-0.377187	-0.378659	-0.37807	-0.377211	-0.376612	-0.375309	-0.368848	-0.361899	-0.35584	-0.349146	-0.342328	-0.339062	-0.335913	-0.331463	-0.326656	-0.321232	-0.313948	-0.306448	-0.296413	-0.28666	-0.274532	-0.258	-0.241902	-0.226053	-0.209403	-0.199758	-0.193924	-0.190752	-0.190743	-0.190466	-0.187493	-0.181767	-0.164966	-0.143549	-0.118341	-0.0876338	-0.0595411	-0.0458597	-0.0386956	-0.0432589	-0.0612508	-0.0767417	-0.0867492
	-0.515002	-0.514281	-0.512051	-0.5088	-0.506001	-0.505089	-0.503224	-0.505256	-0.506013	-0.505936	-0.504031	-0.502967	-0.498032	-0.492115	-0.486572	-0.479674	-0.471564	-0.462777	-0.453247	-0.44446	-0.436405	-0.427311	-0.418034	-0.408034	-0.396044	-0.384223	-0.37389	-0.368295	-0.363342	-0.359418	-0.354649	-0.349271	-0.340802	-0.331268	-0.321122	-0.311454	-0.300648	-0.290316	-0.277902	-0.263062	-0.246235	-0.223326	-0.199639	-0.185695	-0.176078	-0.173825	-0.186149	-0.197797	-0.19878
	-0.500439	-0.497814	-0.493456	-0.488067	-0.48255	-0.47913	-0.474133	-0.472031	-0.469678	-0.467561	-0.462796	-0.461013	-0.455534	-0.446845	-0.437842	-0.429074	-0.41511	-0.40076	-0.386369	-0.372171	-0.357807	-0.346116	-0.334276	-0.322818	-0.309469	-0.295601	-0.2832	-0.277223	-0.271308	-0.265812	-0.258741	-0.248692	-0.234407	-0.219207	-0.206587	-0.195776	-0.186467	-0.178602	-0.168426	-0.153083	-0.137873	-0.120278	-0.102599	-0.0923082	-0.0869125	-0.085465	-0.095146	-0.104353	-0.106573
	-0.391043	-0.390294	-0.389155	-0.388875	-0.38873	-0.390165	-0.3935	-0.398206	-0.399282	-0.400812	-0.399405	-0.395157	-0.390589	-0.383454	-0.375696	-0.368467	-0.360026	-0.347074	-0.334023	-0.320032	-0.305237	-0.292601	-0.282352	-0.271931	-0.262024	-0.252585	-0.242868	-0.232407	-0.222161	-0.209879	-0.197183	-0.186453	-0.178655	-0.170191	-0.161719	-0.153864	-0.144623	-0.134295	-0.122007	-0.106688	-0.0895689	-0.0733464	-0.0587638	-0.0537244	-0.0540971	-0.0590115	-0.0725438	-0.0840083	-0.0833078
	-0.360852	-0.360339	-0.360902	-0.365477	-0.372019	-0.380384	-0.389106	-0.396148	-0.399452	-0.401299	-0.398051	-0.393201	-0.388745	-0.381938	-0.375173	-0.369616	-0.363477	-0.353528	-0.342655	-0.330991	-0.319479	-0.307683	-0.298039	-0.286777	-0.275906	-0.263948	-0.252176	-0.245251	-0.238557	-0.23294	-0.226373	-0.219572	-0.208917	-0.196847	-0.184532	-0.173792	-0.166685	-0.163624	-0.157287	-0.145972	-0.133592	-0.115161	-0.097715	-0.0906912	-0.0895285	-0.0925732	-0.105769	-0.117027	-0.120663
	-0.347709	-0.357269	-0.361755	-0.360621	-0.358997	-0.358936	-0.357676	-0.359966	-0.362973	-0.363903	-0.362213	-0.36297	-0.361657	-0.358189	-0.355937	-0.351636	-0.34508	-0.335997	-0.326238	-0.315718	-0.307783	-0.30063	-0.295227	-0.289564	-0.282792	-0.271759	-0.258534	-0.245087	-0.230124	-0.217033	-0.205313	-0.195464	-0.186253	-0.177431	-0.1683	-0.159692	-0.151657	-0.146263	-0.137757	-0.126432	-0.113262	-0.0940215	-0.0728311	-0.0585839	-0.0485248	-0.0449456	-0.0537466	-0.0621231	-0.0616047
	-0.452381	-0.454295	-0.454697	-0.447613	-0.438321	-0.429538	-0.422788	-0.42009	-0.42402	-0.428006	-0.428905	-0.428638	-0.425715	-0.417379	-0.409909	-0.403791	-0.395909	-0.384234	-0.371778	-0.358393	-0.343923	-0.331168	-0.32392	-0.318846	-0.313213	-0.307299	-0.298705	-0.287083	-0.275137	-0.262065	-0.24947	-0.238065	-0.227116	-0.214439	-0.204272	-0.193161	-0.181013	-0.167364	-0.151832	-0.131766	-0.109104	-0.0883894	-0.0641182	-0.0462917	-0.038397	-0.0363741	-0.0490121	-0.0672799	-0.0751379
	-0.476932	-0.477175	-0.47791	-0.473204	-0.467496	-0.461869	-0.455626	-0.450687	-0.450323	-0.451088	-0.451785	-0.452572	-0.452378	-0.450124	-0.447809	-0.444874	-0.440635	-0.434487	-0.426013	-0.416812	-0.408282	-0.400706	-0.394337	-0.388907	-0.383904	-0.377609	-0.370968	-0.364541	-0.358544	-0.351761	-0.344778	-0.336452	-0.326378	-0.314564	-0.302888	-0.292521	-0.284455	-0.280131	-0.275519	-0.26502	-0.25208	-0.234426	-0.212849	-0.196151	-0.190598	-0.189039	-0.197579	-0.210441	-0.215171
	-0.386032	-0.38432	-0.382376	-0.376932	-0.373091	-0.367361	-0.36185	-0.359946	-0.364841	-0.371085	-0.378323	-0.38332	-0.384433	-0.378888	-0.371493	-0.364231	-0.356149	-0.347254	-0.338984	-0.329899	-0.32152	-0.316166	-0.312535	-0.3099	-0.308522	-0.303589	-0.296036	-0.287602	-0.278927	-0.269617	-0.261943	-0.253404	-0.244998	-0.235706	-0.225336	-0.214769	-0.205452	-0.197509	-0.189523	-0.178661	-0.167159	-0.157064	-0.148101	-0.141922	-0.145763	-0.152402	-0.162065	-0.172945	-0.178952
	-0.360741	-0.361595	-0.361572	-0.3583	-0.353277	-0.348792	-0.345907	-0.344694	-0.345583	-0.348434	-0.348373	-0.345743	-0.342406	-0.339126	-0.335685	-0.335857	-0.335961	-0.334482	-0.330238	-0.324966	-0.316577	-0.309767	-0.301367	-0.291943	-0.283556	-0.275238	-0.267088	-0.261365	-0.255698	-0.249873	-0.24286	-0.236219	-0.231793	-0.226509	-0.21955	-0.213347	-0.207747	-0.200909	-0.194515	-0.183419	-0.170187	-0.155022	-0.141314	-0.131892	-0.138223	-0.14612	-0.158531	-0.172473	-0.176896
	-0.319955	-0.319692	-0.318836	-0.312738	-0.305871	-0.30101	-0.301474	-0.302103	-0.307059	-0.310495	-0.313004	-0.312673	-0.311548	-0.308082	-0.304407	-0.302308	-0.302408	-0.300925	-0.296493	-0.292286	-0.282183	-0.271358	-0.263919	-0.257814	-0.251599	-0.245845	-0.237931	-0.227069	-0.216599	-0.207723	-0.198498	-0.191856	-0.187904	-0.181962	-0.175149	-0.169893	-0.163547	-0.156892	-0.150705	-0.140863	-0.127556	-0.114812	-0.104255	-0.09874	-0.103228	-0.109399	-0.117789	-0.12553	-0.121994
	-0.347553	-0.347784	-0.346875	-0.339862	-0.332006	-0.325555	-0.323756	-0.323194	-0.330527	-0.335986	-0.340891	-0.344476	-0.345943	-0.34549	-0.347481	-0.34822	-0.349098	-0.349536	-0.347042	-0.342708	-0.339394	-0.335458	-0.332409	-0.329269	-0.325822	-0.320059	-0.313849	-0.305472	-0.296798	-0.288923	-0.280998	-0.275301	-0.27481	-0.273943	-0.272647	-0.270118	-0.266446	-0.260664	-0.254236	-0.244228	-0.234026	-0.221337	-0.210067	-0.202732	-0.203011	-0.203454	-0.209287	-0.21557	-0.215611
	-0.406735	-0.413325	-0.418283	-0.416397	-0.408132	-0.398993	-0.39143	-0.385333	-0.39079	-0.398507	-0.406565	-0.410211	-0.412915	-0.407574	-0.402801	-0.398686	-0.396973	-0.394919	-0.388907	-0.380791	-0.369804	-0.356591	-0.34451	-0.334884	-0.326641	-0.321361	-0.316037	-0.307995	-0.298787	-0.288457	-0.276831	-0.265345	-0.256448	-0.248115	-0.239591	-0.227856	-0.216634	-0.203323	-0.187809	-0.169579	-0.150573	-0.130136	-0.111548	-0.0959409	-0.0909363	-0.0916019	-0.095884	-0.105657	-0.111763
	-0.372036	-0.375628	-0.379828	-0.380947	-0.377833	-0.373006	-0.368872	-0.364438	-0.36369	-0.366179	-0.369822	-0.370892	-0.372095	-0.369753	-0.363542	-0.356422	-0.351056	-0.345947	-0.33965	-0.335333	-0.32952	-0.321241	-0.314816	-0.307804	-0.298498	-0.289295	-0.279618	-0.268117	-0.258109	-0.249396	-0.241408	-0.2316	-0.221744	-0.212663	-0.201928	-0.189233	-0.179481	-0.166971	-0.153352	-0.139675	-0.125017	-0.109998	-0.0980403	-0.0884732	-0.0864603	-0.0893229	-0.0942522	-0.102692	-0.108558
	-0.342768	-0.343747	-0.342561	-0.337627	-0.330338	-0.323924	-0.32015	-0.316927	-0.32166	-0.33054	-0.337475	-0.340995	-0.344683	-0.33971	-0.328839	-0.318888	-0.311306	-0.302401	-0.295568	-0.293396	-0.291157	-0.287599	-0.285857	-0.281481	-0.275404	-0.266331	-0.255634	-0.243409	-0.227501	-0.210983	-0.200046	-0.192069	-0.187029	-0.189036	-0.189312	-0.183783	-0.176617	-0.166908	-0.15369	-0.141065	-0.125783	-0.107206	-0.0924745	-0.0806697	-0.0761367	-0.0784965	-0.0859786	-0.094995	-0.101976
	-0.404926	-0.404692	-0.404491	-0.404177	-0.401085	-0.394748	-0.392429	-0.390452	-0.394369	-0.400276	-0.405984	-0.408014	-0.408778	-0.402044	-0.39603	-0.389799	-0.384791	-0.38101	-0.376519	-0.370719	-0.364871	-0.355997	-0.344782	-0.330365	-0.315584	-0.298361	-0.280921	-0.268196	-0.260435	-0.25229	-0.248947	-0.245316	-0.240062	-0.234845	-0.228636	-0.219091	-0.210533	-0.199338	-0.183137	-0.16649	-0.146365	-0.125089	-0.108903	-0.0976143	-0.0926792	-0.0932952	-0.0973268	-0.099932	-0.0996991
	-0.384639	-0.383864	-0.382635	-0.381073	-0.38069	-0.379504	-0.380081	-0.381832	-0.388428	-0.39508	-0.401588	-0.405414	-0.407229	-0.401075	-0.392686	-0.383046	-0.371618	-0.362016	-0.351773	-0.339197	-0.327668	-0.316476	-0.304522	-0.296704	-0.290952	-0.284378	-0.277543	-0.271859	-0.261926	-0.252298	-0.243935	-0.234343	-0.226882	-0.222513	-0.216217	-0.206116	-0.196829	-0.182403	-0.162709	-0.142	-0.120691	-0.0998576	-0.0829295	-0.0707228	-0.0659776	-0.0654728	-0.0666818	-0.0685671	-0.0683912
	-0.335867	-0.338146	-0.339948	-0.335956	-0.331707	-0.327222	-0.324744	-0.323168	-0.329118	-0.337748	-0.346666	-0.351478	-0.353795	-0.349115	-0.338126	-0.325698	-0.311655	-0.296716	-0.281621	-0.267518	-0.254275	-0.244384	-0.238867	-0.234754	-0.232787	-0.230197	-0.224304	-0.215864	-0.206133	-0.194663	-0.18212	-0.17044	-0.162033	-0.155097	-0.147773	-0.137097	-0.127059	-0.111832	-0.0945158	-0.0756199	-0.0542812	-0.0313489	-0.0177952	-0.0105604	-0.0138499	-0.0254614	-0.0393879	-0.0535224	-0.0631234
	-0.299809	-0.296047	-0.295541	-0.296131	-0.30131	-0.306257	-0.311965	-0.318326	-0.323985	-0.325128	-0.325841	-0.325333	-0.322613	-0.319563	-0.317364	-0.314978	-0.311627	-0.308528	-0.305592	-0.300851	-0.296287	-0.293091	-0.290167	-0.28587	-0.282538	-0.277784	-0.270885	-0.262609	-0.254051	-0.244734	-0.236649	-0.229181	-0.223291	-0.218007	-0.21353	-0.207102	-0.197934	-0.185647	-0.171642	-0.15517	-0.139346	-0.126171	-0.11855	-0.118907	-0.124153	-0.13497	-0.146721	-0.156042	-0.163188
	-0.384746	-0.3836	-0.381886	-0.3821	-0.382788	-0.3836	-0.385729	-0.388292	-0.389162	-0.389501	-0.389495	-0.389331	-0.389061	-0.389018	-0.389297	-0.390599	-0.390952	-0.390157	-0.389562	-0.386512	-0.382311	-0.380053	-0.379426	-0.378499	-0.378927	-0.377632	-0.371435	-0.362133	-0.35176	-0.341106	-0.332364	-0.326553	-0.322208	-0.31581	-0.309796	-0.301935	-0.292655	-0.284722	-0.278837	-0.271937	-0.265038	-0.258995	-0.253421	-0.25168	-0.252399	-0.258022	-0.264026	-0.268407	-0.271971
	-0.419323	-0.41949	-0.421432	-0.422836	-0.422461	-0.421553	-0.419898	-0.417665	-0.416126	-0.41512	-0.412677	-0.410613	-0.408357	-0.407366	-0.409107	-0.412703	-0.412966	-0.411525	-0.405768	-0.394416	-0.382393	-0.373987	-0.365622	-0.35819	-0.351222	-0.342977	-0.331689	-0.320883	-0.312339	-0.302769	-0.294525	-0.287954	-0.280901	-0.274111	-0.269065	-0.262496	-0.255995	-0.250488	-0.244544	-0.23862	-0.232548	-0.225169	-0.218375	-0.214903	-0.213272	-0.2186	-0.224535	-0.23071	-0.235618
	-0.34322	-0.338732	-0.334061	-0.328799	-0.325189	-0.322971	-0.322479	-0.322738	-0.32537	-0.329789	-0.335001	-0.338739	-0.341335	-0.342074	-0.340604	-0.338295	-0.334718	-0.330642	-0.32512	-0.316072	-0.307578	-0.2995	-0.292654	-0.285174	-0.276004	-0.266291	-0.254634	-0.242787	-0.232845	-0.224074	-0.21439	-0.205591	-0.19429	-0.185811	-0.179603	-0.17153	-0.160184	-0.148824	-0.132942	-0.114818	-0.100311	-0.0859441	-0.0731695	-0.0656939	-0.0589988	-0.0560495	-0.0578587	-0.0649261	-0.0748753
	-0.309125	-0.304153	-0.300318	-0.296819	-0.294525	-0.29354	-0.292623	-0.292517	-0.291488	-0.293365	-0.297665	-0.30247	-0.305118	-0.308964	-0.3107	-0.311896	-0.314102	-0.316094	-0.315466	-0.309227	-0.301807	-0.292354	-0.284306	-0.276708	-0.269263	-0.263387	-0.257287	-0.25178	-0.24588	-0.240517	-0.231469	-0.220423	-0.206801	-0.19527	-0.185967	-0.176858	-0.167548	-0.159238	-0.145155	-0.130226	-0.114102	-0.0983917	-0.0852457	-0.082558	-0.0829389	-0.08995	-0.0986292	-0.103814	-0.103694
[truncated: 161 more rows]
[truncated: 1,752 more columns]

## Sheet: Fig 3i
Time (s)	Running speed cm/s	Pupil Area mm2		locomotion corr		Time	0	0.100014	0.200028	0.300042	0.400056	0.500069	0.600083	0.700097	0.800111	0.900125	1.00014	1.10015	1.20017	1.30018	1.40019	1.50021	1.60022	1.70024	1.80025	1.90026	2.00028	2.10029	2.20031	2.30032	2.40033	2.50035	2.60036	2.70038	2.80039	2.9004	3.00042	3.10043	3.20044	3.30046	3.40047	3.50049	3.6005	3.70051	3.80053	3.90054	4.00056	4.10057	4.20058
[truncated: 15,860 more rows]
[truncated: 957 more columns]

[truncated: 9 more sheets: Fig 3f, Fig 3g, Fig 3h, Fig 3j, Fig 3k Saccade, Fig 3k Pupil, Fig 3k Locomotion, Fig 3l, Fig 3m]
