# Supplementary material for: A thalamic hub-and-spoke network enables visual perception during action by coordinating visuomotor dynamics
Source: Nat Neurosci. 2025 Feb 10;28(3):627–39. doi: 10.1038/s41593-025-01874-w (PMC11893466; doi:10.1038/s41593-025-01874-w)
Supplement: Supplementary file 2 — Vega_Zuniga_Fig1_SourceData.xlsx in zip file. Compendium of all data shown in the figures. If the data were too large, there is a direct reference to the ISTA repository. Vega_Zuniga_Fig2_SourceData.xlsx in zip file. Compendium of all data shown in the figures. If the data were too large, there is a direct reference to the ISTA repository. Vega_Zuniga_Fig3_SourceData.xlsx in zip file. Compendium of all data shown in the figures. If the data were too large, there is a direct reference to the ISTA repository. Vega_Zuniga_Fig4_SourceData.xlsx in zip file. Compendium of all data shown in the figures. If the data were too large, there is a direct reference to the ISTA repository. Vega_Zuniga_Fig5_SourceData.xlsx in zip file. Compendium of all data shown in the figures. If the data were too large, there is a direct reference to the ISTA repository. Vega_Zuniga_Fig6_SourceData.xlsx in zip file. Compendium of all data shown in the figures. If the data were too large, there is a direct reference to the ISTA repository. Vega_Zuniga_Fig7_SourceData.xlsx in zip file. Compendium of all data shown in the figures. If the data were too large, there is a direct reference to the ISTA repository. Vega_Zuniga_EDFig2_SourceData.xlsx in zip file. Statistical source data. Vega_Zuniga_EDFig3_SourceData.xlsx in zip file. Statistical source data. Vega_Zuniga_EDFig4_SourceData.xlsx in zip file. Statistical source data. Vega_Zuniga_EDFig5_SourceData.xlsx in zip file. Statistical source data. Vega_Zuniga_EDFig8_SourceData.xlsx in zip file. Statistical source data. [file 41593_2025_1874_MOESM2_ESM.zip › Vega_Zuniga_Fig4_SourceData.xlsx]

## Sheet: 4b
norm. Response per ROI (RGC)
Grating Saccade	Pseudosaccade
0.0151551	0.0183216
0.0200316	0.0134664
0.0353162	0.0194877
0.0276828	0.0185371
0.0348863	0.0295052
0.00977601	0.0132306
0.00693051	0.00523125
0.0213744	0.0232729
0.000982844	0.000596348
0.0436222	0.0211884
0.01671	0.0132289
0.00127848	0.0011691
0.018812	0.0124471
0.0307412	0.0189036
0.0136633	0.00902621
0.0105452	0.0129707
0.00869829	0.0155442
0.049057	0.023339
0.0065721	0.00678921
0.0110333	0.00780269
0.0123171	0.00911704
0.0312143	0.0138224
0.047802	0.0254855
0.0275934	0.0192463
0.00672102	0.00518347
0.022347	0.0162228
0.00795978	0.00503768
0.0874802	0.0466168
0.0269653	0.0216867
0.00323119	0.00210537
0.00408883	0.00410498
0.0733289	0.0371793
0.00302295	0.00246947
0.034602	0.0292257
0.00413622	0.00247228
0.0110476	0.00716733
0.0211911	0.00600804
0.0138709	0.0114853
0.00539693	0.00388329
0.00372972	0.00281308
0.0117085	0.00974832
0.00605366	0.00469762
0.0192192	0.0105482
0.00535508	0.00390078
0.0181317	0.0146563
0.00318513	0.00313357
0.0590084	0.0402838
0.0064705	0.00400492
0.0305599	0.0260716
0.0291989	0.0174755
0.0429035	0.0225575
0.0512864	0.022935
0.0504526	0.0257482
0.0802453	0.0326742
0.00935302	0.00746448
0.0474617	0.0208354
0.0844773	0.0457246
0.0107932	0.00628518
0.0569992	0.0357716
0.00443458	0.0027306
0.0779095	0.0341208
0.0262045	0.0158918
0.00458365	0.00305191
0.0334026	0.0266731
0.138965	0.0568762
0.0190724	0.0137915
0.016108	0.00867414
0.00355961	0.00831215
0.0184881	0.0161318
0.00177604	0.00176965
0.0723764	0.0431327
0.0363929	0.0822305
0.0211004	0.0285615
0.0329694	0.0280661
0.00506	0.00312642
0.0192961	0.0206739
0.0454192	0.026582
0.00543335	0.0047419
0.043542	0.027236
0.0400643	0.0282685
0.0295857	0.0524426
0.00124857	0.000670067
0.025824	0.020995
0.005705	0.0041411
0.0300454	0.0203918
0.0360063	0.0227984
0.0354997	0.0228626
0.0107961	0.00874381
0.0302536	0.0299366
0.030224	0.0173282
0.00501202	0.00216828
0.0377566	0.0182678
0.006738	0.00473429
0.0166055	0.0117296
0.0414138	0.0296829
0.0682379	0.0827883
0.0448423	0.042945
0.103164	0.0682388
0.0853454	0.106825
0.028395	0.0353998
0.10311	0.0571562
0.080101	0.0921076
0.10744	0.102132
0.0263101	0.0329224
0.0594763	0.0517694
0.0941266	0.054929
0.11741	0.0605652
0.0369117	0.0467608
0.0991974	0.0664145
0.0906751	0.0364606
0.127739	0.0874215
0.0576365	0.0896028
0.0689479	0.0392052
0.0795937	0.0838754
0.149694	0.043198
0.130005	0.0477009
0.0641827	0.0559275
0.0914614	0.0443309
0.0825706	0.0674453
0.125933	0.042515
0.0822787	0.037221
0.103573	0.0769363
0.108378	0.0666895
0.0630874	0.0466543
0.114948	0.090845
0.0572686	0.052071
0.101781	0.0602457
0.123462	0.0734657
0.0789551	0.0708853
0.133081	0.0784547
0.0940471	0.0637836
0.0803676	0.0569438
0.0522772	0.0432842
0.0993833	0.0877309
0.0898787	0.0604152
0.136563	0.0649965
0.118087	0.042293
0.076812	0.0409206
0.128115	0.0471623
0.150478	0.0580724
0.10065	0.081459
0.074249	0.0557929
0.144175	0.0760186
0.0801284	0.04999
0.132244	0.0771669
0.106924	0.0990901
0.0653992	0.0401122
0.0768464	0.111297
0.0307331	0.0514472
0.107963	0.0898186
0.0811393	0.0703392
0.0559651	0.0863545
0.130268	0.0778982
0.0942114	0.0831474
0.142645	0.039808
0.0578185	0.0802295
0.121219	0.0382184
0.100934	0.0333981
0.112575	0.0758175
0.121154	0.0481666
0.0764584	0.0639886
0.0784097	0.0831347
0.074824	0.0483711
0.122815	0.0850386
0.109488	0.087807
0.104319	0.0584844
0.121742	0.0665418
0.0348738	0.0593023
0.109519	0.0554403
0.135662	0.0943082
0.0935285	0.0524686
0.154475	0.0672513
0.105902	0.0716577
0.0952482	0.067507
0.100333	0.0714115
0.147743	0.0877185
0.0538602	0.0956846
0.0954625	0.0371307
0.0458143	0.0516978
0.0709963	0.0910729
0.115958	0.0833515
0.116355	0.0439184
0.121005	0.0459775
0.0742969	0.0416302
0.112496	0.119598
0.0679921	0.0665119
0.0645233	0.0667915
0.12253	0.111059
0.120599	0.0828961
0.115631	0.0545562
0.0743532	0.112372
0.141487	0.0485803
0.146704	0.0940948
0.128157	0.100198
0.0604323	0.0506298
0.124753	0.0997224
0.0928651	0.067729
0.125864	0.073134
0.0638511	0.0435239
0.0401284	0.0540187
0.102328	0.0509364
0.0694026	0.0542957
0.128721	0.087136
0.110219	0.0761414
0.070769	0.0558578
0.100093	0.101516
0.0960047	0.0789724
0.101345	0.0725924
0.0919826	0.104016
0.14218	0.118073
0.0749964	0.0505948
0.076655	0.0706951
0.156524	0.103473
0.0969175	0.0910934
0.0874393	0.0812407
0.150436	0.130395
0.15039	0.109658
0.0767526	0.0923278
0.167135	0.118389
0.110486	0.119277
0.141142	0.114302
0.125518	0.0908957
0.157717	0.149042
0.0927264	0.102274
0.13657	0.156055
0.191872	0.141013
0.138365	0.135747
0.201611	0.15531
0.0894824	0.0780451
0.131982	0.122469
0.102195	0.115023
0.123187	0.10849
0.145051	0.142394
0.134752	0.137615
0.159559	0.127143
0.151509	0.143728
0.132913	0.12265
0.1342	0.125163
0.122647	0.133724
0.0831452	0.114982
0.141199	0.130512
0.151102	0.134595
0.0994894	0.115406
0.106389	0.105922
0.108353	0.12127
0.126262	0.116646
0.0939321	0.0869334
0.111577	0.115671
0.102678	0.0748553
0.0860766	0.111497
0.0797315	0.0979199
0.0930693	0.102187
0.12183	0.105024
0.093116	0.0813075
0.108499	0.105291
0.11983	0.0889007
0.0991397	0.0940225
0.102173	0.0936385
0.0837525	0.109353
0.15647	0.115449
0.148164	0.144771
0.157149	0.12347
0.135943	0.111115
0.13874	0.0933391
0.155246	0.134076
0.133125	0.1035
0.102275	0.0706703
0.0968589	0.0971965
0.0979645	0.0565463
0.0916457	0.0915501
0.103583	0.0824331
0.105234	0.0966292
0.0878972	0.0818112
0.0734447	0.0646878
0.111757	0.115147
0.0860494	0.0729225
0.0852387	0.0753913
0.0813176	0.0788224
0.120928	0.0855053
0.0629496	0.0696963
0.129285	0.0914171
0.0930089	0.0970253
0.0956991	0.0963164
0.09554	0.100439
0.0894601	0.0568045
0.109891	0.0733821
0.135146	0.123098
0.0639776	0.0574012
0.12243	0.102892
0.134084	0.0914933
0.100995	0.0786679
0.137617	0.0990564
0.12065	0.109758
0.106681	0.0715637
0.161207	0.101828
0.138573	0.11223
0.0970637	0.126261
0.135134	0.119352
0.0858719	0.0680867
0.147439	0.132021
0.0920565	0.0544016
0.174657	0.151137
0.0668669	0.0621946
0.109498	0.0850103
0.0730141	0.0606941
0.186679	0.139951
0.119761	0.0954797
0.115452	0.0812411
0.105495	0.0812031
0.0743107	0.0796008
0.0885128	0.0846411
0.0798832	0.0820067
0.0849169	0.0872876
0.102148	0.0979534
0.100711	0.0796459
0.0934058	0.0547385
0.115468	0.0978936
0.0852652	0.072401
0.104953	0.0937522
0.0990885	0.0717079
0.106632	0.0843025
0.08647	0.0777987
0.0822899	0.0752748
0.135254	0.122032
0.137289	0.105003
0.161336	0.14763
0.102514	0.110401
0.118336	0.102614
0.0966169	0.0660972
0.136854	0.1033
0.162026	0.133111
0.083213	0.0629063
0.144542	0.117349
0.0942046	0.0679753
0.121972	0.124528
0.154894	0.119524
0.085334	0.0721017
0.103832	0.0902098
0.0854194	0.061823
0.106487	0.0799282
0.101937	0.0780237
0.106638	0.0704882
0.121899	0.0969365
0.128047	0.0954336
0.0945392	0.0930687
0.096723	0.106659
0.0796614	0.0802675
0.0615455	0.0600362
0.122241	0.0994987
0.127592	0.10788
0.104513	0.0890786
0.127145	0.122224
0.0924416	0.108645
0.0956938	0.0686082
0.104965	0.0887013
0.105057	0.0966244
0.101878	0.0779861
0.106904	0.0957545
0.117176	0.0726773
0.108038	0.0852582
0.125274	0.108051
0.0961822	0.0963915
0.102849	0.0843982
0.105492	0.0909178
0.109228	0.109188
0.130946	0.114721
0.0965339	0.0880169
0.119352	0.0867205
0.123784	0.122233
0.114903	0.0887312
0.117948	0.0845911
0.102045	0.106235
0.143946	0.115266
0.096452	0.085354
0.110159	0.0833198
0.125111	0.0907249
0.117079	0.116851
0.0716849	0.0859921
0.0937398	0.0821128
0.0776538	0.0982735
0.111608	0.0835696
0.0812073	0.0646047
0.0875518	0.0565623
0.125235	0.0855465
0.164954	0.130783
0.127954	0.0799413
0.112252	0.0888144
0.120297	0.0959987
0.125386	0.099123
0.0550142	0.0629083
0.112639	0.0745371
0.107013	0.116877
0.120466	0.112395
0.0960814	0.0614136
0.131726	0.0907783
0.109068	0.107289
0.0765245	0.0720873
0.114399	0.108659
0.112078	0.061943
0.109897	0.104166
0.12289	0.10207
0.118971	0.0977783
0.113239	0.102902
0.0699905	0.0917583
0.0847223	0.0860428
0.0916167	0.0745708
0.0936358	0.103045
0.0772258	0.0689539
0.0678376	0.0768987
0.120548	0.106428
0.121963	0.0942619
0.100673	0.0896467
0.159467	0.147946
0.0598304	0.0500266
0.138981	0.145624
0.0680848	0.0697575
0.136593	0.106119
0.0643216	0.063555
0.108851	0.104464
0.0828449	0.112515
0.0943122	0.0750777
0.109528	0.0806102
0.0491809	0.039071
0.081093	0.0503988
0.103122	0.0968208
0.132988	0.125696
0.105969	0.0760233
0.0802059	0.0761376
0.0787242	0.0663778
0.115046	0.102252
0.098379	0.0985863
0.0843455	0.0817138
0.0799761	0.0608248
0.104023	0.083596
0.120602	0.101456
0.112342	0.0885135
0.104392	0.100504
0.121446	0.10471
0.0632134	0.0726074
0.0971937	0.0917593
0.106115	0.0988907
0.0729121	0.0697009
0.119284	0.0833646
0.0999805	0.0707183
0.127626	0.102951
0.125933	0.0928941
0.129467	0.105064
0.0598613	0.0694769
0.121861	0.0876543
0.0778164	0.06095
0.126417	0.0740821
0.0817287	0.0833806
0.0875187	0.085837
0.0832567	0.0865573
0.08097	0.0719532
0.112151	0.0845467
0.127148	0.109298
0.132305	0.122251
0.0971277	0.0819209
0.12123	0.0773536
0.0974928	0.082077
0.0457312	0.0581971
0.0939192	0.0885538
0.0825055	0.101295
0.110073	0.10283
0.117166	0.106005
0.0926073	0.06281
0.0824121	0.0795773
0.10255	0.101483
0.103194	0.116525
0.0900674	0.0987526
0.114301	0.11435
0.13659	0.105867
0.0981497	0.102579
0.115621	0.0929096
0.104418	0.119481
0.116682	0.0877796
0.0930744	0.0809971
0.110486	0.0968487
0.103421	0.0918431
0.140592	0.10746
0.135777	0.124328
0.0867682	0.0645765
0.0882666	0.0927274
0.122082	0.120508
0.0835616	0.0616178
0.0872281	0.0878812
0.134921	0.0997961
0.0944275	0.0644833
0.116199	0.101675
0.1217	0.112135
0.113709	0.106157
0.0915118	0.0713396
0.102538	0.0993474
0.108139	0.0723071
0.0708454	0.0682074
0.0776787	0.103692
0.0767357	0.0707719
0.156386	0.129685
0.129414	0.120027
0.148524	0.145829
0.132024	0.114413
0.110132	0.106453
0.0981796	0.0938945
0.108222	0.0928227
0.0994482	0.100486
0.108889	0.097503
0.077223	0.0655374
0.14341	0.115382
0.0946556	0.11542
0.115262	0.0961666
0.113633	0.108918
0.107258	0.0917684
0.0843954	0.0702443
0.110919	0.0981158
0.104135	0.0977967
0.141249	0.119008
0.127747	0.130501
0.120201	0.128043
0.124532	0.110965
0.0859781	0.0804098
0.122311	0.114891
0.09311	0.0766144
0.104466	0.102858
0.0812505	0.0731145
0.0596216	0.0754085
0.0961573	0.0936155
0.0779912	0.0706044
0.0828592	0.109427
0.0978085	0.09778
0.13284	0.13848
0.14466	0.0901945
0.106362	0.0895815
0.107253	0.0995682
0.134537	0.11835
0.152045	0.109212
0.153611	0.142722
0.119286	0.115217
0.125839	0.128376
0.100464	0.0998288
0.124611	0.13203
0.12524	0.1246
0.0888286	0.0608317
0.1029	0.100907
0.129443	0.119252
0.133235	0.122952
0.105342	0.0863446
0.154806	0.127876
0.158296	0.137735
0.0637773	0.0588038
0.0773352	0.0534488
0.125876	0.0961573
0.124227	0.135862
0.103132	0.119956
0.0623273	0.0934192
0.0664355	0.101783
0.0858383	0.103268
0.0948817	0.106638
0.115235	0.109319
0.0739982	0.101166
0.0825427	0.106263
0.0802063	0.108659
0.0709658	0.106093
0.0872846	0.081531
0.083236	0.116636
0.0994118	0.12618
0.0768856	0.101246
0.0874104	0.125484
0.0663078	0.0935455
0.0636283	0.0850649
0.0963466	0.135945
0.0740782	0.0929955
0.0762122	0.0839435
0.0873389	0.0952548
0.0769284	0.0818236
0.0681217	0.0805731
0.106521	0.118978
0.107076	0.135574
0.070062	0.0986797
0.0733434	0.0910123
0.0709629	0.093155
0.0709778	0.0955082
0.0777323	0.105974
0.082787	0.0882594
0.0781153	0.110102
0.0966011	0.133359
0.0791508	0.089302
0.106661	0.114449
0.0667288	0.0782617
0.0760864	0.0928466
0.0623033	0.0749109
0.0580432	0.0702706
0.0757309	0.111552
0.0707355	0.0975616
0.0765065	0.109257
0.082147	0.106323
0.0940981	0.11247
0.084612	0.133453
0.0693924	0.0946424
0.0864595	0.120537
0.085511	0.108053
0.0707578	0.0892929
0.0549308	0.0827549
0.0594866	0.0823488
0.0765465	0.101073
0.0894623	0.121821
0.0861313	0.097291
0.0697349	0.115338
0.0639062	0.100699
0.107859	0.130103
0.0578501	0.0744637
0.0932234	0.113996
0.0762598	0.100863
0.0789401	0.105427
0.0774853	0.113206
0.0799788	0.114427
0.117112	0.107208
0.0691238	0.102162
0.0628958	0.104685
0.0881777	0.108704
0.0605839	0.0868765
0.107076	0.140255
0.0685486	0.0908417
0.0861904	0.109311
0.0952994	0.114041
0.0765679	0.0958032
0.0943413	0.10452
0.0935825	0.109412
0.0631699	0.082475
0.0825625	0.100756
0.0777249	0.0964597
0.0449023	0.0780329
0.0646857	0.0957393
0.0481432	0.0716038
0.061892	0.0870391
0.0706048	0.0927852
0.063758	0.0836522
0.078324	0.13162
0.0578804	0.0835666
0.0757886	0.101816
0.0976479	0.120762
0.0798457	0.0959153
0.0635449	0.102262
0.0971534	0.136429
0.0641868	0.0965929
0.107297	0.133993
0.0812888	0.0890148
0.0825316	0.112874
0.0484456	0.0821622
0.0798545	0.0856973
0.0875275	0.115989
0.0849893	0.0868316
0.0932284	0.115777
0.0779021	0.0996732
0.082269	0.102766
0.0701754	0.107234
0.111545	0.1337
0.0493336	0.0799592
0.076156	0.089796
0.0677033	0.0861205
0.090597	0.122256
0.0840873	0.102517
0.104244	0.110268
0.0853731	0.098821
0.0923388	0.126754
0.0642477	0.116812
0.0648547	0.0957097
0.0689337	0.100044
0.0707665	0.0926089
0.0965195	0.117531
0.0631938	0.0981404
0.0853749	0.104973
0.0772445	0.1247
0.0756275	0.106118
0.0582913	0.0865563
0.0923328	0.104101
0.0653573	0.0898533
0.0648315	0.100064
0.0745571	0.094228
0.0674334	0.0906748
0.0610117	0.0992202
0.0784605	0.095978
0.06416	0.0863608
0.0665564	0.111931
0.075208	0.11174
0.0773198	0.113801
0.0748858	0.104123
0.0791438	0.0883225
0.061283	0.0869629
0.0570952	0.0703314
0.0638753	0.0689345
0.0696994	0.084951
0.0803635	0.111731
0.0853434	0.126996
0.0824565	0.121247
0.075521	0.102445
0.0752134	0.0893094
0.0823335	0.103902
0.0436488	0.0736455
0.114015	0.114195
0.088869	0.109611
0.0977951	0.12208
0.0813582	0.0973025
0.0626681	0.098073
0.0628364	0.0929507
0.0879234	0.107162
0.0713687	0.0957388
0.095157	0.114591
0.0874805	0.10396
0.0780565	0.123081
0.0649712	0.104423
0.0934741	0.10595
0.0579959	0.0801045
0.0615828	0.102447
0.0374318	0.0672506
0.0502255	0.0756431
0.089077	0.114993
0.0807493	0.0921662
0.0738123	0.0828849
0.0897702	0.116209
0.0867106	0.112183
0.089917	0.140725
0.0942128	0.119723
0.075119	0.101044
0.0802044	0.105507
0.0928086	0.136265
0.0596105	0.0893821
0.0350449	0.0565499
0.0944175	0.116285
0.0762663	0.112781
0.0886314	0.0923586
0.0989674	0.145102
0.0784481	0.126428
0.0677788	0.080066
0.0503931	0.0881643
0.0637175	0.107728
0.0769024	0.107291
0.107491	0.107686
0.0795613	0.120363
0.0724461	0.103726
0.123879	0.108477
0.0862587	0.12138
0.057171	0.0843416
0.052661	0.0819744
0.0691713	0.0934415
0.0808439	0.0954898
0.0724174	0.101398
0.0779304	0.11092
0.0791297	0.112307
0.117574	0.130632
0.0681383	0.0842984
0.0726663	0.102351
0.053666	0.0779374
0.0704553	0.0972505
0.0908971	0.115854
0.0590516	0.0826961
0.0653607	0.107749
0.0797683	0.121533
0.0623716	0.101252
0.114016	0.114567
0.0793027	0.119996
0.092851	0.112075
0.0796837	0.115329
0.0525387	0.067384
0.0881083	0.120155
0.0579253	0.0910739
0.0947352	0.0991089
0.0616427	0.091138
0.0793047	0.114481
0.0597815	0.10568
0.103313	0.0919165
0.0534408	0.0759746
0.0949668	0.0977371
0.10129	0.122098
0.137787	0.134661
0.0456677	0.0841141
0.075376	0.0960719
0.0532775	0.10383
0.0657427	0.0989515
0.0797324	0.0967439
0.0764507	0.102509
0.049931	0.0776659
0.0866539	0.113645
0.0880411	0.116787
0.0836903	0.0954712
0.0947649	0.110716
0.0972381	0.100857
0.0650971	0.0913059
0.05378	0.0886622
0.0578883	0.0839286
0.0680058	0.0923299
0.0843747	0.115316
0.0726196	0.0834845
0.0786062	0.1171
0.0766243	0.0781846
0.0643794	0.106941
0.0657842	0.0757921
0.0961003	0.12619
0.0771043	0.125145
0.0563808	0.0823935
0.0971535	0.106479
0.0813598	0.102988
0.0885962	0.0993928
0.0679482	0.105669
0.0801787	0.102195
0.0648046	0.0835379
0.0900814	0.109951
0.0953717	0.106148
0.0410641	0.0727875
0.0822995	0.126744
0.0969311	0.122719
0.0813053	0.151046
0.0553909	0.0959503
0.0853922	0.112109
0.0886857	0.113413
0.0561109	0.0921821
0.081219	0.0985615
0.0657958	0.0912388
0.0801497	0.122372
0.0713641	0.105353
0.0967048	0.109761
0.068187	0.0968538
0.0476093	0.0672081
0.0580357	0.110645
0.0749393	0.0942263
0.119993	0.142894
0.0635091	0.102959
0.0912486	0.140868
0.0688993	0.0984281
0.0505801	0.0984624
0.0756979	0.108492
0.0494998	0.0867249
0.0927476	0.0861349
0.0506069	0.0795447
0.0650054	0.0854498
0.0387365	0.0555677
0.0498467	0.0805827
0.0721746	0.0980545
0.0920527	0.115716
0.0712142	0.10321
0.0836558	0.103414
0.0800956	0.102749
0.074123	0.109078
0.0898908	0.0957556
0.0852711	0.105226
0.107072	0.126571
0.0716814	0.117178
0.0724623	0.102731
0.102631	0.120615
0.0915473	0.128283
0.0798177	0.104622
0.0747845	0.0323406
0.0862627	0.040124
0.0878359	0.0378019
0.0825951	0.0416435
0.117373	0.0445861
0.106545	0.056351
0.100165	0.0451693
0.0947196	0.0487812
0.0660532	0.0329448
0.117669	0.0577859
0.0806324	0.0373496
0.0869422	0.0532647
0.0870746	0.0415652
0.0653259	0.0305467
0.0989206	0.0514918
0.0774815	0.0329355
0.0806769	0.0408417
0.0829236	0.0362682
0.0788261	0.038904
0.0784729	0.0334445
0.0665282	0.0316533
0.0786318	0.0439776
0.0888278	0.0432086
0.1019	0.0498441
0.0783984	0.0381081
0.0922657	0.0425001
0.101909	0.0473162
0.0946494	0.0479663
0.0755657	0.0575674
0.0611934	0.0328234
0.107637	0.0488707
0.05141	0.0233291
0.0885253	0.0442401
0.136799	0.0516731
0.0875708	0.0380988
0.0872146	0.0331361
0.0926143	0.0439348
0.0819819	0.0452581
0.119343	0.0565899
0.0768617	0.0354054
0.0746532	0.039667
0.117693	0.0581947
0.102388	0.0422476
0.0909955	0.0501088
0.101205	0.0514651
0.0692399	0.0325792
0.0698437	0.0385894
0.104257	0.0525258
0.101443	0.0469716
0.0596593	0.0307852
0.0841002	0.0387553
0.129493	0.0590264
0.0792542	0.0356593
0.120523	0.0565627
0.112086	0.0465754
0.135105	0.0560979
0.0841876	0.0402745
0.119489	0.0508337
0.109589	0.0546467
0.105046	0.051831
0.083823	0.0393545
0.10923	0.0501052
0.0914823	0.0374364
0.112956	0.040141
0.0914501	0.047987
0.0882035	0.0402243
0.104473	0.0463801
0.12371	0.0537247
0.0849842	0.0437268
0.0756838	0.0376568
0.0869012	0.0472144
0.0724584	0.0308277
0.131305	0.0549011
0.0935094	0.0397083
0.0950653	0.0410225
0.118031	0.0652055
0.101464	0.0469335
0.100328	0.0461946
0.112136	0.0493929
0.0654498	0.0314039
0.102443	0.0413796
0.0919235	0.0426026
0.109051	0.0482821
0.0791832	0.0395819
0.102712	0.0550881
0.104241	0.0438529
0.0666866	0.0293978
0.107319	0.0499284
0.134642	0.0523511
0.0839008	0.0458449
0.0548598	0.0277482
0.10693	0.0460827
0.110471	0.0519481
0.111171	0.0549079
0.0764432	0.0386847
0.117056	0.0558106
0.0984726	0.0469126
0.0960628	0.0425333
0.123368	0.0560695
0.0940563	0.0466793
0.100427	0.0409914
0.0979502	0.0482916
0.0799284	0.0403383
0.074395	0.0390912
0.0686908	0.0327796
0.115777	0.0511673
0.0806366	0.0406612
0.0897442	0.0458201
0.10421	0.0477084
0.135365	0.056652
0.0703856	0.0375442
0.101604	0.0500142
0.0869224	0.0425772
0.124501	0.0541912
0.0652055	0.0368245
0.108088	0.0518558
0.0994892	0.0502281
0.101567	0.0525134
0.0862895	0.036232
0.0826621	0.0419216
0.108112	0.0558426
0.0799909	0.0386773
0.118676	0.0532559
0.102524	0.0524782
0.124725	0.0600887
0.108467	0.0426489
0.0689827	0.0320879
0.122683	0.0669708
0.108604	0.0410231
0.0682975	0.030823
0.104413	0.0520492
0.0683995	0.0295206
0.0977357	0.052801
0.0874369	0.0447202
0.11765	0.0530134
0.114719	0.0506787
0.12788	0.0536304
0.0756395	0.0378311
0.0813916	0.0431139
0.10581	0.0481578
0.0971844	0.0436017
0.0877186	0.041985
0.119828	0.0519221
0.0920948	0.039203
0.100261	0.0499207
0.0843237	0.0388533
0.109315	0.0555769
0.0935699	0.0405284
0.0889284	0.0403459
0.10007	0.0454866
0.099517	0.0450182
0.0887778	0.0491389
0.10116	0.0568356
0.11099	0.0523339
0.071946	0.031153
0.126767	0.0654426
0.0887206	0.0360408
0.0838454	0.0385859
0.103269	0.0433888
0.0896592	0.047861
0.101784	0.0470809
0.102406	0.0431278
0.082514	0.038882
0.0745972	0.0285584
0.110367	0.0412488
0.0843547	0.0402337
0.0920756	0.0488868
0.0896426	0.035895
0.0879617	0.0347621
0.0975213	0.0462535
0.106541	0.0512627
0.106077	0.0502525
0.114529	0.0516345
0.114777	0.06424
0.0971044	0.0442359
0.104021	0.0441973
0.121247	0.0572054
0.0846269	0.0366225
0.0668267	0.0333839
0.119518	0.0509995
0.112618	0.0528566
0.12205	0.0580269
0.0820241	0.0410168
0.0659321	0.0355547
0.122572	0.0640297
0.107296	0.0447306
0.105675	0.0477638
0.10499	0.0483357
0.0851388	0.0401506
0.098737	0.0493118
0.108479	0.042441
0.0805866	0.0401908
0.109875	0.0422843
0.0855692	0.0422582
0.118162	0.052837
0.113715	0.0549336
0.104463	0.0497101
0.0853118	0.0383092
0.111024	0.0571738
0.135839	0.0564485
0.110126	0.0449304
0.0901281	0.043672
0.124931	0.0579042
0.118539	0.0554313
0.106791	0.0592023
0.0830816	0.0477332
0.0858831	0.0396765
0.112708	0.0511236
0.123901	0.0547315
0.0868436	0.0401656
0.101734	0.0427571
0.121768	0.0569946
0.127691	0.0567211
0.138588	0.0623614
0.118305	0.0522395
0.134238	0.0502647
0.0960568	0.0424295
0.091316	0.0357224
0.0687626	0.0315432
0.0986516	0.0387479
0.125193	0.0523937
0.0838254	0.038241
0.116279	0.0503634
0.108242	0.0460013
0.115155	0.0519441
0.106764	0.0483956
0.0854523	0.0423607
0.129415	0.0586547
0.0958887	0.0423503
0.143089	0.0594755
0.159059	0.0637174
0.0964054	0.0463345
0.0838752	0.0310887
0.103696	0.0431753
0.112631	0.0527915
0.0830199	0.0402525
0.128015	0.0610935
0.0882599	0.0442347
0.110575	0.0548728
0.122297	0.0589203
0.0989074	0.0570042
0.0971381	0.0453611
0.0805188	0.0332865
0.0581741	0.0304545
0.12846	0.0562394
0.0964559	0.0418672
0.125766	0.0468312
0.0807437	0.0439756
0.101726	0.044226
0.0843874	0.0359057
0.0850843	0.0361143
0.136261	0.0514797
0.127179	0.0539428
0.0894698	0.0342195
0.149867	0.0621692
0.100048	0.0434703
0.109365	0.057698
0.156531	0.0704816
0.105095	0.0413084
0.130458	0.0531681
0.109	0.0406324
0.0898688	0.0413889
0.0765497	0.041502
0.0742659	0.025712
0.108238	0.0491695
0.114559	0.0463079
0.124008	0.0584426
0.116277	0.0504191
0.113905	0.0444272
0.0871142	0.0412616
0.0864655	0.0409186
0.0846107	0.0413728
0.113586	0.0570654
0.108514	0.0446412
0.103453	0.0452163
0.106076	0.0445049
0.0944237	0.0460171
0.0950049	0.0442104
0.0844775	0.0357236
0.0689203	0.0349429
0.135934	0.0658224
0.132311	0.0633918
0.0653749	0.026465
0.069762	0.0314722
0.124395	0.0614649
0.0919499	0.0358821
0.111081	0.0523781
0.110885	0.0464062
0.107537	0.04535
0.133882	0.0581171
0.133196	0.0564476
0.108011	0.0449066
0.0980857	0.0448743
0.138396	0.0552217
0.107771	0.0452056
0.120129	0.0508845
0.106419	0.0519794
0.0953789	0.0494315
0.120633	0.0605721
0.0815399	0.0397553
0.0870143	0.0429862
0.107904	0.0474439
0.0930271	0.0355216
0.0874886	0.0447439
0.113304	0.0495821
0.0858972	0.0353213
0.0815892	0.035954
0.0934176	0.0412446
0.103011	0.0450319
0.121596	0.0407374
0.0872531	0.0433691
0.122112	0.0552605
0.110809	0.0511552
0.127907	0.0583502
0.112839	0.0413635
0.0858063	0.0379039
0.117525	0.0554529
0.0908635	0.0350634
0.0949848	0.0440685
0.151311	0.0574281
0.0985776	0.0444255
0.108805	0.0483813
0.074022	0.0323342
0.0890183	0.0505096
0.109531	0.0558362
0.0824604	0.0348467
0.124332	0.0480171
0.0704658	0.0274765
0.12164	0.0580198
0.135106	0.0614073
0.11021	0.0458527
0.103957	0.0478478
0.111374	0.0441483
0.114609	0.0476291
0.11084	0.049614
0.136957	0.0594092
0.107144	0.0426317
0.0731652	0.0348561
0.0761963	0.0368604
0.11388	0.0486344
0.0906714	0.0425588
0.110774	0.0493415
0.123574	0.0523964
0.0933341	0.05206
0.115672	0.0615252
0.0896775	0.0432119
0.12573	0.0510359
0.124452	0.0541761
0.116646	0.0549922
0.115503	0.0514151
0.100666	0.0506814
0.0732763	0.0368482
0.0836758	0.0443593
0.106329	0.0390697
0.122069	0.0530323
0.0848657	0.036994
0.142799	0.0651638
0.138157	0.0602691
0.116189	0.0441842
0.108439	0.0435206
0.101411	0.0418759
0.115019	0.0555196
0.0936808	0.0403617
0.0892438	0.0413994
0.101166	0.0463173
0.100737	0.045993
0.129411	0.0543421
0.115337	0.0446781
0.116563	0.0545191
0.0812983	0.0500908
0.0593759	0.0334377
0.0633051	0.0390774
0.0302502	0.025773
0.0654764	0.0470297
0.0639584	0.0336064
0.0776513	0.0507796
0.0471837	0.0224676
0.0551279	0.0308194
0.0680813	0.0432968
0.0570299	0.0328919
0.0491098	0.0295633
0.0622491	0.0380347
0.0787119	0.0452368
0.0435641	0.0236999
0.0450812	0.0275008
0.0624338	0.0440369
0.0858226	0.0569326
0.0459908	0.0270043
0.0672257	0.0369088
0.0761031	0.0432297
0.112182	0.0513783
0.0662186	0.0607183
0.0704971	0.0479674
0.0686473	0.0380438
0.0854686	0.0453281
0.0882102	0.0408329
0.0608285	0.041304
0.0930167	0.0567239
0.0174231	0.0178765
0.099214	0.0738481
0.0674635	0.051467
0.0400982	0.0382215
0.0644135	0.0484581
0.103201	0.0643844
0.0600736	0.036319
0.0680046	0.0435199
0.0528783	0.0492438
0.0793868	0.0471654
0.110438	0.0633395
0.093557	0.0501475
0.0490101	0.0309699
0.0705396	0.0417145
0.0546606	0.0415151
0.0578493	0.0373435
0.0830928	0.0466627
0.0875679	0.0522486
0.0669701	0.0407756
0.0401385	0.0300467
0.0665059	0.0465093
0.0723461	0.0601882
0.0617146	0.040508
0.047936	0.0452141
0.0556026	0.0298445
0.0727443	0.0464339
0.0569561	0.0378224
0.0192241	0.0217144
0.0892406	0.0556765
0.0504353	0.045369
0.0170717	0.0146234
0.0807743	0.0429082
0.0726946	0.0450397
0.0657758	0.0435943
0.0928129	0.0440468
0.0381616	0.0335241
0.037483	0.0306116
0.097995	0.0550145
0.0550969	0.0409203
0.0809214	0.0485395
0.0421704	0.0273676
0.0575012	0.0350977
0.0718947	0.0414916
0.0802889	0.0421453
0.104422	0.0591182
0.103689	0.061976
0.116356	0.0590441
0.0476496	0.0431787
0.0595719	0.0367782
0.0677562	0.0483732
0.0488513	0.0524819
0.0509124	0.0319631
0.0656932	0.0413619
0.10283	0.0659899
0.0482747	0.0388432
0.0790343	0.0474075
0.0709413	0.0516944
0.0452505	0.035788
0.0379947	0.0341981
0.0355116	0.0296641
0.0604243	0.0366928
0.116601	0.0753909
0.071666	0.0522066
0.023225	0.0192168
0.0394422	0.0329584
0.0707327	0.0411231
0.12078	0.0588673
0.0806257	0.0599275
0.0995999	0.0423943
0.0643806	0.0558037
0.0688116	0.0587441
0.0718285	0.0578961
0.0664202	0.0310728
0.0423388	0.0288782
0.0318725	0.0287591
0.0469022	0.0345254
0.0799369	0.0485402
0.0352213	0.0365901
0.0727075	0.0426653
0.0670216	0.046503
0.0807302	0.0531222
0.0401417	0.0403856
0.0492469	0.0419472
0.0228371	0.0281831
0.02736	0.026788
0.0735689	0.0480188
0.0501598	0.032299
0.0917622	0.0420419
0.0918003	0.0541637
0.0682767	0.0404198
0.0454542	0.0441555
0.0638336	0.0419175
0.0550291	0.0483837
0.0679931	0.0507912
0.060311	0.0517581
0.0422085	0.0358596
0.0793627	0.0550536
0.0311553	0.0332194
0.0674598	0.0577197
0.0928719	0.0449765
0.068658	0.0351251
0.026062	0.0230885
0.0678473	0.0479492
0.0448242	0.0271162
0.0768778	0.0607897
0.062663	0.0657005
0.0716323	0.0399123
0.0479509	0.0460224
0.0570029	0.0389117
0.0729547	0.0429359
0.0858363	0.0530169
0.110088	0.0521389
0.0970701	0.0601761
0.0501404	0.0464212
0.0813482	0.0554321
0.0574282	0.0400092
0.0533686	0.0351484
0.0517057	0.0306517
0.0427662	0.0428683
0.0744026	0.0480438
0.0270454	0.0132975
0.071108	0.0389269
0.0443647	0.029265
0.0767656	0.0458223
0.082177	0.0614841
0.0661602	0.0406028
0.0680822	0.0461186
0.0974359	0.055148
0.0463734	0.0372543
0.0761476	0.0501434
0.0698342	0.0444671
0.059562	0.0377171
0.0658365	0.0481175
0.0696929	0.0337677
0.0930237	0.0477285
0.0735673	0.0418663
0.079335	0.0455527
0.0826693	0.0439494
0.0578551	0.029736
0.0413518	0.03781
0.0468149	0.0258866
0.0495194	0.0311305
0.0226359	0.0131399
0.0590808	0.035245
0.0659358	0.0507222
0.0236199	0.027017
0.0619561	0.0364879
0.0656327	0.0415218
0.0664332	0.0473493
0.0743492	0.0457164
0.129915	0.0703189
0.075358	0.0374415
0.0676573	0.0395941
0.0561134	0.0406449
0.0836964	0.0547388
0.07458	0.044702
0.0775796	0.0487191
0.0510125	0.0351998
0.0811417	0.0510823
0.059017	0.0328472
0.0579272	0.0399566
0.0897987	0.0487662
0.105447	0.0577687
0.0910195	0.0534048
0.0763859	0.0408675
0.0628019	0.0414621
0.080514	0.0433703
0.0555105	0.0322414
0.0690369	0.0456679
0.0785286	0.0536694
0.0538927	0.0411884
0.0631688	0.0401178
0.0324213	0.0344302
0.065022	0.0557647
0.0561051	0.0429176
0.0748649	0.0391715
0.0716993	0.0446865
0.0814064	0.0521381
0.0777892	0.0502028
0.100372	0.0636086
0.0642131	0.0352526
0.0342308	0.0280906
0.0304647	0.0265296
0.0887969	0.040457
0.0696478	0.0473856
0.0606113	0.04215
0.0502063	0.0406646
0.0716959	0.0405465
0.0953596	0.0519385
0.0356207	0.0335844
0.0380519	0.0219699
0.0643865	0.0416567
0.0773309	0.0482873
0.0431684	0.0325837
0.0851115	0.0432003
0.0897009	0.0462233
0.0848278	0.054112
0.0642379	0.042497
0.0550576	0.0466611
0.0841817	0.0528372
0.0780038	0.0428338
0.0761414	0.0413526
0.0743838	0.0510074
0.0501238	0.0453737
0.0607937	0.0478503
0.0951461	0.0531286
0.0606383	0.0537855
0.0376158	0.0359089
0.085342	0.0534574
0.0760608	0.0471457
0.0482332	0.0379901
0.0574241	0.036291
0.0577155	0.0372251
0.0707598	0.036494
0.0654062	0.0558795
0.0829648	0.0574724
0.0682516	0.0441172
0.067828	0.0401293
0.055175	0.0346833
0.058337	0.0405417
0.0776054	0.0360812
0.082652	0.0441719
0.0259106	0.0266587
0.0865993	0.0465659
0.0550579	0.0394166
0.0727027	0.0398126
0.0963468	0.0396648
0.119698	0.0630869
0.050846	0.0358478
0.0492242	0.041727
0.0998959	0.066756
0.0446178	0.0313622
0.0873852	0.0538581
0.0417244	0.0324864
0.0449983	0.0281083
0.0948955	0.0595181
0.0668123	0.0479285
0.0740964	0.0403861
0.0664959	0.0494305
0.0632141	0.0395598
0.0428108	0.0277469
0.0674474	0.041923
0.063484	0.0482072
0.0670979	0.0377461
0.0448558	0.0293563
0.0907458	0.061439
0.0972738	0.0728138
0.0449322	0.0237294
0.0513278	0.0315506
0.100592	0.0670874
0.0343667	0.0317345
0.0432251	0.0373583
0.0345546	0.0291966
0.030743	0.0295869
0.0577571	0.0328275
0.0489515	0.0287199
0.0494978	0.0448012
0.0392342	0.0397857
0.0633015	0.0497163
0.0701585	0.0305794
0.0520982	0.0315281
0.0508106	0.0339299
0.0440282	0.0328773
0.0298379	0.0233897
0.0439523	0.0394882
0.0426543	0.0288521
0.0457829	0.0314434
0.0424825	0.0305241
0.0676875	0.045814
0.0484828	0.0438288
0.0341863	0.0276491
0.0742958	0.0643059
0.0442346	0.0363206
0.0664261	0.0491001
0.0830705	0.0497106
0.0384763	0.0310448
0.101466	0.0643223
0.0658719	0.0413039
0.052465	0.0372916
0.0299034	0.0279584
0.114161	0.0458962
0.0813903	0.0431303
0.0977952	0.0520654
0.0597906	0.0507247
0.0705866	0.0455974
0.049737	0.0317175
0.0606937	0.0472464
0.0730518	0.0468326
0.0581657	0.0493208
0.0687513	0.0424165
0.0599717	0.0395325
0.0483978	0.0339549
0.0818115	0.0479819
0.0506533	0.0434461
0.0811607	0.0495677
0.0510207	0.0391559
0.0364795	0.0301849
0.0621031	0.0459484
0.0716185	0.03964
0.105606	0.0565604
0.0590024	0.0413469
0.0872271	0.0541898
0.0742099	0.0481328
0.0825185	0.0489145
0.0968183	0.0572349
0.052216	0.0279576
0.0693172	0.0495545
0.141699	0.0763301
0.0448579	0.0265175
0.0774998	0.0487427
0.0488614	0.0308229
0.0806829	0.0480827
0.0790636	0.0522971
0.0953764	0.0457483
0.0685031	0.0389847
0.0722163	0.0347719
0.0750501	0.0405353
0.051617	0.0333724
0.0467778	0.0246193
0.0826101	0.051242
0.0348255	0.0288716
0.074249	0.0394246
0.0722713	0.0360984
0.0865075	0.0458171
0.0574116	0.0364753
0.0922601	0.0513177
0.061939	0.0399197
0.106346	0.0589225
0.0622926	0.0380311
0.0507513	0.0334472
0.0796299	0.0460145
0.0848207	0.028057
0.0670602	0.0410166
0.0838067	0.0568986
0.0630521	0.0393376
0.0579344	0.0361583
0.0610694	0.0359586
0.07702	0.0457292
0.0785703	0.05677
0.0592799	0.0417505
0.0684032	0.0443522
0.0844771	0.0549164
0.0705707	0.0363649
0.070822	0.0422979
0.0392882	0.0332315
0.072921	0.0479032
0.0589942	0.0406445
0.0624762	0.0445436
0.0756011	0.0427527
0.0741845	0.0436867
0.106372	0.0707133
0.0584461	0.0434916
0.0585644	0.0372017
0.0473008	0.0290846
0.0816741	0.0458789
0.0562845	0.0375414
0.0593229	0.0314065
0.092476	0.051183
0.0926424	0.0477114
0.0470906	0.0295889
0.0859004	0.0541274
0.0609859	0.0404024
0.0594077	0.0357876
0.0737807	0.0531021
0.064365	0.0370096
0.0419443	0.0333998
0.0751325	0.0442716
0.0785833	0.045903
0.0607763	0.0328915
0.0337348	0.0343693
0.060213	0.0417929
0.0800057	0.0422025
0.0748909	0.0369478
0.105951	0.0502597
0.0881574	0.0553972
0.101078	0.0500673
0.0838207	0.0591379
0.105539	0.0678235
0.0702068	0.0367424
0.0685071	0.0488695
0.0798849	0.036682
0.0842938	0.0388783
0.0706392	0.0573821
0.07867	0.0429989
0.0487066	0.0383231
0.0682553	0.0553272
0.0642532	0.0366399
0.0599402	0.0360882
0.06609	0.0420291
0.05123	0.0333688
0.0808452	0.0449065
0.0857109	0.0439938
0.0565791	0.035712
0.100721	0.0664747
0.0554537	0.0320182
0.0701672	0.0398041
0.102148	0.0541505
0.0717648	0.0487124
0.0542295	0.0311949
0.067249	0.0470814
0.0582014	0.0329847
0.0661662	0.0415266
0.0870815	0.0503892
0.0708721	0.0541999
0.0372609	0.0199184
0.0672826	0.0408695
0.0815594	0.0494508
0.0937181	0.0638495
0.0603624	0.0374703
0.0728043	0.0447882
0.0562449	0.0419046
0.0571324	0.0286196
0.0438381	0.0326678
0.0714832	0.0503285
0.0670282	0.0322474
0.086594	0.0569843
0.0894252	0.0474723
0.0267547	0.024129
0.0205305	0.0218124
0.0638426	0.0412208
0.0742461	0.0474163
0.0460138	0.0400278
0.0575628	0.0400214
0.0553328	0.030132
0.0801957	0.0476343
0.0532201	0.0309387
0.0659544	0.0456248
0.0611786	0.0557934
0.0813273	0.0465162
0.0724577	0.047301
0.0827718	0.0416718
0.0833776	0.0413214
0.0603888	0.0437407
0.070805	0.0549362
0.0546445	0.0346606
0.103833	0.0593378
0.0698959	0.0460089
0.0682853	0.042315
0.0513125	0.0343183
0.0734855	0.0574666
0.0796356	0.060678
0.069847	0.0413723
0.0727437	0.0494783
0.0647275	0.0376084
0.0473992	0.037369
0.0857996	0.0467995
0.053986	0.0333732
0.0835195	0.0435352
0.0719338	0.0513647
0.0651886	0.0340457
0.110263	0.0670744
0.101927	0.0619667
0.0453223	0.0331795
0.0666552	0.0384611
0.0894522	0.057489
0.0860062	0.0527128
0.0608048	0.0385722
0.0680031	0.0422627
0.0851637	0.0526008
0.0732035	0.0478757
0.0673754	0.0445466
0.108978	0.0633476
0.0583288	0.039956
0.109561	0.0566913
0.0826351	0.0529473
0.0610957	0.0469289
0.0884373	0.0518567
0.0685403	0.0443244
0.095703	0.058234
0.0700409	0.0483293
0.0664304	0.0587008
0.105506	0.0510324
0.0410778	0.0316325
0.0653327	0.0418367
0.0586306	0.0373679
0.0654391	0.044006
0.0923889	0.0520597
0.115985	0.049145
0.0951014	0.0682474
0.0523812	0.0417724
0.0520279	0.0277525
0.080973	0.0607489
0.083539	0.0488393
0.109854	0.0713278
0.0882632	0.0561951
0.115497	0.0685822
0.0745872	0.0461264
0.0549351	0.0472312
0.0904789	0.0611695
0.0697906	0.0472823
0.120059	0.0707193
0.0641394	0.0386532
0.0511624	0.0463642
0.06595	0.0385513
0.086428	0.0678374
0.0737858	0.0470285
0.0912563	0.0548098
0.0958429	0.0601052
0.0921277	0.0571234
0.0847153	0.0415383
0.0831344	0.0554509
0.0665574	0.0417813
0.103204	0.0649665
0.0806713	0.0603057
0.0894227	0.0427672
0.0569724	0.0284007
0.0958395	0.0490691
0.100666	0.0560846
0.0863952	0.0550327
0.101473	0.0624762
0.106818	0.0553914
0.0957587	0.0608813
0.0987419	0.0486514
0.043038	0.0439274
0.0663601	0.0544135
0.0698426	0.0366179
0.0839528	0.0461495
0.0772359	0.0484629
0.08937	0.0608785
0.0580639	0.0375873
0.120199	0.0460662
0.0893179	0.0670236
0.0595064	0.0423288
0.0650092	0.0411498
0.0510558	0.029232
0.0975275	0.050401
0.0720281	0.0462519
0.0599505	0.0411445
0.073049	0.0464505
0.103373	0.0560572
0.0889803	0.0579426
0.079062	0.0555862
0.0806326	0.0476237
0.083987	0.0494085
0.0480771	0.0307724
0.0846219	0.0467275
0.0957204	0.0512322
0.0650451	0.0402125
0.0666675	0.0411594
0.0403221	0.0297299
0.0834311	0.0521345
0.0587459	0.0492464
0.083792	0.0490074
0.0830984	0.0554711
0.0575026	0.0471376
0.077579	0.0454758
0.0618388	0.0376418
0.0919128	0.0472216
0.0671401	0.0416358
0.066644	0.0461703
0.0740611	0.0537304
0.082915	0.0636867
0.0803982	0.0518863
0.0430218	0.0335003
0.0758969	0.0450751
0.0560083	0.0354306
0.0589771	0.0387361
0.0802367	0.0489007
0.0594558	0.0373111
0.0687899	0.0408779
0.0772512	0.0445153
0.0760599	0.0524003
0.113321	0.0669157
0.0638059	0.0399978
0.106342	0.0613319
0.0678615	0.0434237
0.0646883	0.0371804
0.0653731	0.0412588
0.0901673	0.0535032
0.0837328	0.0454543
0.0793359	0.0642465
0.0634635	0.0387351
0.0554778	0.0326599
0.0588483	0.0352932
0.045294	0.0322495
0.104474	0.0675576
0.059975	0.0427128
0.104658	0.0562061
0.0640219	0.0330142
0.0612814	0.0352437
0.0883752	0.0391296
0.0909867	0.0634237
0.096556	0.0511738
0.0868222	0.0576469
0.0668686	0.0401205
0.0749504	0.0470614
0.0913168	0.0445034
0.0947861	0.0517709
0.0792105	0.0487583
0.0856736	0.0520379
0.100578	0.0539306
0.0852402	0.0406304
0.127514	0.0525485
0.0734236	0.0434573
0.0694202	0.0477858
0.0815145	0.0479861
0.0955891	0.0510067
0.0644186	0.0458014
0.0937294	0.0553404
0.0989488	0.0451354
0.0678353	0.040594
0.0969458	0.0561754
0.0531111	0.0395954
0.0628594	0.0447932
0.0932745	0.0560165
0.109821	0.065474
0.087429	0.0551421
0.0546878	0.0344371
0.0654783	0.0510803
0.0913175	0.0418375
0.0736646	0.0374337
0.0997182	0.051639
0.124475	0.0652459
0.0670377	0.0406108
0.0403551	0.0212878
0.0851416	0.0474122
0.0735092	0.0415164
0.0639047	0.039383
0.0542458	0.0346268
0.0675279	0.039652
0.0676428	0.0364869
0.0736352	0.0471265
0.074553	0.043907
0.0863414	0.0556064
0.0705385	0.045232
0.0727313	0.0532895
0.0525077	0.0309541
0.114368	0.0698484
0.0935322	0.0518893
0.0713021	0.0444683
0.0549241	0.0303712
0.0623426	0.0566676
0.0775716	0.0502355
0.090597	0.065393
0.0655152	0.0341036
0.108431	0.0412497
0.111892	0.0633881
0.076218	0.0505021
0.0886178	0.0411173
0.0744463	0.0574134
0.113904	0.0593659
0.0925263	0.0475338
0.100963	0.0556942
0.106203	0.0600956
0.0738177	0.0456604
0.0661413	0.0416196
0.0750467	0.0447577
0.0882985	0.0392843
0.0783684	0.0534197
0.0676521	0.0401312
0.114525	0.0488169
0.0784369	0.0403629
0.0768727	0.0536476
0.0746317	0.051018
0.0944948	0.0594236
0.0637116	0.0407708
0.0427397	0.0255693
0.147214	0.0721202
0.0910276	0.0489362
0.076657	0.0464831
0.097512	0.0499993
0.0607768	0.0414746
0.105115	0.0548054
0.106191	0.0583778
0.0871534	0.0560226
0.0877294	0.061414
0.116907	0.06533
0.0737311	0.040844
0.0889577	0.0519867
0.0654401	0.0400737
0.0464973	0.0292098
0.0539925	0.0363964
0.0572355	0.0310005
0.123697	0.0577791
0.070405	0.0502302
0.0866786	0.0518768
0.106168	0.0479821
0.0852839	0.0492408
0.0754253	0.0365796
0.0562916	0.0315652
0.102809	0.0563541
0.0972826	0.0535972
0.0792574	0.0473079
0.0520788	0.0397681
0.0602501	0.0361902
0.0641401	0.0428766
0.0891536	0.0511134
0.0623774	0.0362456
0.0941355	0.0435393
0.0517941	0.037356
0.0676503	0.0431366
0.1131	0.0671195
0.100008	0.0474311
0.0676937	0.0335034
0.0455321	0.026937
0.0877304	0.063987
0.0986643	0.0570278
0.0612762	0.0372101
0.089674	0.0412206
0.0500857	0.0281379
0.0675725	0.0414188
0.0822977	0.034938
0.0987955	0.040633
0.092847	0.0458537
0.0678795	0.033083
0.0682939	0.0383836
0.0744506	0.0432851
0.0750359	0.0467956
0.0727767	0.0382969
0.0912146	0.0633635
0.0391641	0.0222566
0.0461823	0.0278841
0.0723558	0.0367025
0.0777131	0.0463512
0.115354	0.0522395
0.09468	0.0544868
0.0772074	0.0426233
0.11998	0.072817
0.086722	0.0471983
0.0992253	0.059335
0.0866149	0.0437795
0.03751	0.024736
0.0936066	0.0670938
0.131771	0.0524034
0.10489	0.0517281
0.0740373	0.0418304
0.0543483	0.0375037
0.0606643	0.0364858
0.113161	0.0669238
0.0782147	0.0449052
0.0618217	0.0308542
0.0739503	0.045862
0.0700847	0.0428701
0.0982006	0.0457712
0.0698731	0.0363289
0.0770694	0.0405598
0.102505	0.0607677
0.0609687	0.0429211
0.0471967	0.0293634
0.0762148	0.046431
0.108126	0.0509928
0.0544932	0.0264802
0.0736947	0.044062
0.0977108	0.0560984
0.0683234	0.0414309
0.0522454	0.0387546
0.0510535	0.0299835
0.0898277	0.0451024
0.0654158	0.033946
[truncated: 3,176 more rows]

## Sheet: 4c
norm. Response per ROI (vLGN)
Grating Saccade	Pseudosaccade
0.0133937	0.0310514
0.257053	0.0537304
0.139284	0.0756786
0.0207177	0.0166751
0.0441736	0.0219651
0.0546278	0.062071
0.0809234	0.0499304
0.0583232	0.0413785
0.0786694	0.0402416
0.102038	0.0453563
0.118108	0.052179
0.0194388	0.0600883
0.0324198	0.0256205
0.0482938	0.0335134
0.197704	0.0298465
0.0507694	0.043069
0.0769845	0.0608798
0.113988	0.0906265
0.0801337	0.0242824
0.0497405	0.0266498
0.0170719	0.0154267
0.0475095	0.0393492
0.0670246	0.0405413
0.0767289	0.0690199
0.195364	0.0596261
0.0586837	0.0304245
0.151521	0.0633207
0.0630961	0.0354226
0.0567491	0.0367871
0.0154955	0.0820853
0.057168	0.0476979
0.115023	0.0679028
0.102181	0.0483686
0.0398942	0.0278814
0.0389914	0.0573014
0.127783	0.0503186
0.0502165	0.0418121
0.0941474	0.0773551
0.0252735	0.0524178
0.181774	0.0406261
0.142804	0.0900346
0.0237032	0.0239019
0.0847992	0.0897212
0.178911	0.0574043
0.25454	0.0413008
0.0456905	0.0213186
0.034994	0.0527591
0.0663091	0.0325522
0.0454396	0.0546526
0.142312	0.0646053
0.243159	0.033821
0.0597654	0.0350208
0.132213	0.0710494
0.0548348	0.0642193
0.225006	0.0583056
0.0293222	0.0105173
0.148283	0.0315322
0.247424	0.0404631
0.0828318	0.0513653
0.0353643	0.0444643
0.0987924	0.0502179
0.114303	0.0368793
0.0834046	0.0437834
0.0862831	0.043351
0.0464896	0.0292219
0.17494	0.0665748
0.103161	0.0627135
0.0679495	0.0451361
0.119431	0.0781022
0.0775513	0.059817
0.0508874	0.0367571
0.0904871	0.0684854
0.109274	0.042267
0.0666211	0.0505715
0.246211	0.0407392
0.0350335	0.0501682
0.132093	0.0692701
0.289926	0.0583834
0.151262	0.0716241
0.0611684	0.0730559
0.179188	0.0699936
0.115699	0.0614898
0.0740402	0.0652151
0.0739213	0.0461337
0.121901	0.0584883
0.191251	0.037973
0.115688	0.0885285
0.0945549	0.0303465
0.129214	0.0341685
0.179846	0.0709137
0.0888629	0.0784008
0.144013	0.0675445
0.0328273	0.0607667
0.0479891	0.0421545
0.0517932	0.0507076
0.0876206	0.067835
0.125157	0.0682766
0.160465	0.0275836
0.105169	0.0572753
0.0465287	0.0579215
0.100841	0.0875852
0.144454	0.0295715
0.0543276	0.0423688
0.0556655	0.0671798
0.15893	0.0971121
0.26077	0.0505796
0.0859465	0.0302864
0.093531	0.0612103
0.126385	0.0747207
0.179386	0.073757
0.0625737	0.042803
0.139806	0.0783006
0.0196572	0.0428534
0.108198	0.0623526
0.0588977	0.0627118
0.0796996	0.0696617
0.14208	0.0982572
0.156871	0.0716378
0.0341382	0.0315396
0.169045	0.0468354
0.0235383	0.0365388
0.081856	0.0597657
0.0888915	0.0727449
0.231708	0.0478963
0.116154	0.0380826
0.090783	0.0274166
0.0292808	0.0576899
0.285963	0.056838
0.0756829	0.0563911
0.106781	0.0662347
0.0892028	0.0809994
0.108933	0.0627973
0.148998	0.0466314
0.205362	0.03624
0.0654671	0.0585031
0.05004	0.0613218
0.0179216	0.0588289
0.134561	0.073379
0.0878829	0.0410829
0.0582017	0.0392985
0.0808735	0.057472
0.131017	0.0754954
0.0617635	0.0665813
0.126733	0.0622343
0.120119	0.0588744
0.0675039	0.0786651
0.0839221	0.0779571
0.286522	0.078596
0.253883	0.0823517
0.072077	0.0664514
0.0811037	0.0663608
0.0773036	0.0448593
0.0275415	0.0580122
0.0910976	0.0218234
0.137644	0.0848276
0.0734783	0.0610997
0.122362	0.0809247
0.138878	0.0753554
0.124136	0.0768846
0.199599	0.0619617
0.347481	0.0703177
0.0959963	0.0639468
0.107077	0.0616054
0.20718	0.0529118
0.106879	0.0476761
0.0827846	0.0789106
0.0879074	0.0702546
0.0815988	0.0667363
0.0977082	0.0600094
0.219332	0.0835556
0.113516	0.0442835
0.172349	0.0316981
0.0843112	0.068726
0.12483	0.0594232
0.0586395	0.0696585
0.0706162	0.0979428
0.0818535	0.0520732
0.0960694	0.0660778
0.164729	0.0772697
0.121139	0.0574286
0.111431	0.0623916
0.0544849	0.0745721
0.113161	0.0433772
0.132506	0.0739768
0.158705	0.0823025
0.0260602	0.028168
0.0811559	0.0927512
0.0869691	0.0622703
0.0817004	0.063324
0.0389875	0.0700743
0.0758627	0.0427938
0.0904275	0.0688539
0.109325	0.0665596
0.0545219	0.0541425
0.0954375	0.0560755
0.158522	0.0781988
0.236153	0.0622468
0.23174	0.0802043
0.0697063	0.0806149
0.200848	0.0912222
0.0937973	0.0890936
0.110299	0.0706028
0.177611	0.0704665
0.103474	0.0417601
0.316973	0.069672
0.174127	0.0568807
0.158705	0.108403
0.110228	0.06786
0.177717	0.0681418
0.0588226	0.0857745
0.0940021	0.059538
0.10418	0.0775717
0.215759	0.0697122
0.0469988	0.053387
0.0648562	0.0556436
0.130299	0.0549803
0.116754	0.0694027
0.0960914	0.0567915
0.161454	0.0635678
0.0724965	0.0625811
0.0461319	0.0579433
0.0536843	0.0613819
0.167272	0.0752374
0.285842	0.0573958
0.174418	0.0704952
0.196201	0.0725919
0.0688764	0.0575557
0.0516984	0.0501704
0.137543	0.0630388
0.139105	0.0479405
0.171427	0.0505279
0.0748097	0.0879237
0.208913	0.0563023
0.0467522	0.0309184
0.0759592	0.068658
0.105535	0.043688
0.343796	0.0969624
0.0643732	0.0658135
0.055093	0.0605839
0.146534	0.0419827
0.104065	0.0529198
0.132144	0.0634189
0.0980238	0.0540124
0.070728	0.0562653
0.0355774	0.057916
0.0810106	0.0509443
0.0310098	0.0629411
0.114141	0.0731332
0.0547522	0.0549512
0.090881	0.03987
0.104305	0.0670437
0.102793	0.0711119
0.0739296	0.075191
0.0829831	0.0472553
0.026917	0.0510465
0.10502	0.0693546
0.203241	0.0706962
0.0734768	0.070724
0.241629	0.0560892
0.190893	0.0611351
0.122487	0.0940057
0.167547	0.0867378
0.12122	0.0380808
0.0331435	0.0480114
0.0925028	0.0692892
0.104771	0.0488788
0.187327	0.0699006
0.087648	0.0525158
0.191997	0.0652287
0.0654207	0.0492419
0.0673321	0.0655118
0.0738801	0.0723612
0.0885644	0.0748608
0.0800024	0.0605626
0.188696	0.0864651
0.0981925	0.0717167
0.050993	0.0484509
0.167284	0.0892211
0.048398	0.0375704
0.132286	0.0426847
0.146605	0.0652452
0.13669	0.0658644
0.0295795	0.0708109
0.035992	0.0423165
0.10232	0.0790545
0.123273	0.0578973
0.165684	0.0526498
0.0815548	0.0543077
0.0744577	0.0448051
0.0444399	0.0626276
0.0409772	0.0464596
0.193671	0.0770511
0.0930529	0.0825922
0.0977618	0.0708639
0.0604294	0.084342
0.140872	0.0881044
0.184488	0.0669011
0.0470121	0.0621577
0.132605	0.0720735
0.0763298	0.0672423
0.0672938	0.0994394
0.131397	0.0819059
0.121256	0.0563683
0.0596889	0.0352645
0.13657	0.0553766
0.101658	0.0717185
0.196964	0.0650661
0.143941	0.100421
0.147633	0.0533242
0.0439203	0.0483557
0.238456	0.0840448
0.112275	0.0639423
0.0957199	0.0952142
0.152974	0.0527566
0.0630722	0.0667581
0.123861	0.0809991
0.138937	0.0728496
0.0933612	0.0637285
0.0582419	0.0886302
0.0374701	0.0141565
0.0093891	0.0219209
0.0761335	0.0545897
0.0567081	0.0293555
0.02455	0.0556098
0.138684	0.0273497
0.0694727	0.0267632
0.0093098	0.0272014
0.0496966	0.0515877
0.106407	0.0475699
0.190545	0.0757618
0.0361034	0.0500215
0.0555935	0.0338291
0.135265	0.0757836
0.0509858	0.0633972
0.187291	0.0742825
0.257077	0.0601433
0.0366707	0.0189788
0.115674	0.0397028
0.0737377	0.0686001
0.225204	0.0687169
0.217587	0.0432085
0.0418714	0.0583577
0.231371	0.0595226
0.0257832	0.0451981
0.0662265	0.0501052
0.0457022	0.046455
0.0639327	0.0506398
0.0825935	0.05643
0.109032	0.0843335
0.0104603	0.0459518
0.104155	0.0373342
0.0606807	0.0271318
0.093179	0.0710322
0.0619357	0.0340005
0.049028	0.0389257
0.151724	0.0267829
0.181304	0.0517421
0.0183939	0.049358
0.067537	0.0754053
0.147879	0.0281123
0.0375871	0.0263106
0.118656	0.0806983
0.0753266	0.0679928
0.178218	0.0279994
0.122949	0.0594056
0.0329326	0.0465886
0.0519192	0.0416859
0.034955	0.0255229
0.0208601	0.0501398
0.0264162	0.0525106
0.0719608	0.0545787
0.139458	0.0835346
0.164472	0.049904
0.102026	0.0826644
0.19241	0.072049
0.15658	0.0385823
0.0244289	0.0304881
0.0796493	0.0413836
0.110608	0.0751258
0.187452	0.054812
0.024031	0.0482173
0.0816516	0.06333
0.136595	0.0568456
0.146013	0.0722678
0.0627067	0.0305092
0.0870252	0.0546319
0.109454	0.0479631
0.113081	0.0434596
0.0713289	0.0594565
0.155376	0.0463905
0.262117	0.042019
0.0502233	0.0566243
0.157646	0.0281561
0.0427818	0.0393317
0.132743	0.0333452
0.0509181	0.0660961
0.0142238	0.053624
0.147372	0.079487
0.0692058	0.0549684
0.385271	0.0885655
0.228689	0.0456262
0.0346373	0.0392806
0.0340913	0.0368889
0.0437759	0.0442365
0.270645	0.0692578
0.159997	0.0510338
0.284135	0.0577848
0.314438	0.0582376
0.28004	0.0603024
0.224121	0.0629397
0.353137	0.0573403
0.0881813	0.0386366
0.18573	0.0710443
0.0580123	0.0812448
0.12572	0.0231289
0.114326	0.0650168
0.147743	0.0369445
0.164233	0.0607453
0.0587403	0.0403387
0.0570513	0.0728071
0.126121	0.0714797
0.181924	0.102896
0.161667	0.041746
0.200811	0.0472665
0.230592	0.065565
0.114253	0.0605386
0.162504	0.0572116
0.0596469	0.0604149
0.177746	0.0333547
0.164332	0.0711794
0.0733279	0.0581124
0.183877	0.102424
0.181753	0.0590187
0.0469255	0.0253611
0.0524565	0.0823363
0.0331674	0.042099
0.0928655	0.0502087
0.065105	0.0619061
0.0734396	0.0547834
0.189189	0.0838408
0.0970348	0.0435677
0.0949141	0.0688923
0.29399	0.0527241
0.125455	0.0550937
0.0308811	0.0643337
0.0874275	0.0543758
0.244547	0.0573794
0.169306	0.0404553
0.0866801	0.0353649
0.08661	0.0666908
0.0668156	0.0456361
0.0737747	0.0846137
0.156608	0.053694
0.0345836	0.0551966
0.130112	0.100162
0.240551	0.071933
0.159466	0.0266767
0.0850155	0.0802395
0.327811	0.0723774
0.0338674	0.0514726
0.129636	0.0432498
0.120121	0.0713983
0.270455	0.0618884
0.131092	0.0268234
0.187174	0.0422199
0.00774535	0.0285083
0.317402	0.0627432
0.0653933	0.0361793
0.0240474	0.0393661
0.0978525	0.0692009
0.122776	0.0447842
0.108665	0.0499115
0.206445	0.040445
0.103023	0.0647407
0.130309	0.0634832
0.0329128	0.0579652
0.0611826	0.0702919
0.102793	0.056548
0.292558	0.0612654
0.176251	0.029256
0.0926816	0.0566731
0.0682912	0.0620695
0.13383	0.0307713
0.229078	0.047217
0.188675	0.0344689
0.0620588	0.0434486
0.177626	0.0491281
0.0665448	0.0530662
0.0522668	0.0371944
0.039203	0.034432
0.063768	0.0611369
0.0862659	0.0742107
0.176838	0.0404784
0.0544238	0.0625328
0.146838	0.0540309
0.0513324	0.0739167
0.0679735	0.037479
0.204804	0.0454045
0.247049	0.0427408
0.147785	0.0371634
0.0349073	0.0347881
0.121331	0.0603363
0.15133	0.0465638
0.126855	0.0787881
0.198091	0.0217986
0.102139	0.0616537
0.0833169	0.0542438
0.152853	0.0793028
0.100809	0.0688931
0.201767	0.0643414
0.238404	0.0457059
0.0916894	0.0601119
0.225746	0.0487871
0.0812788	0.0823082
0.158798	0.0488226
0.237781	0.0490876
0.0757723	0.0715904
0.112428	0.0548354
0.14245	0.0452868
0.122652	0.021209
0.035616	0.0476392
0.112017	0.0625731
0.0584554	0.0550332
0.105732	0.0748353
0.109435	0.0402236
0.133813	0.0609602
0.0225713	0.0375523
0.0744654	0.0485196
0.252562	0.0608295
0.139266	0.0694869
0.166488	0.0308581
0.1352	0.0885856
0.21312	0.0675076
0.298629	0.0519838
0.0201431	0.05591
0.0635223	0.036748
0.0710866	0.0639488
0.0510208	0.0424541
0.0351427	0.0311833
0.0458804	0.0421062
0.232831	0.0535519
0.0171307	0.02785
0.115768	0.0462886
0.0945085	0.0499916
0.0890087	0.04957
0.145627	0.0616611
0.0386014	0.0355557
0.201582	0.0762204
0.247606	0.0502314
0.0500111	0.0786508
0.0802993	0.0590715
0.142164	0.0292623
0.254839	0.0759734
0.177706	0.0455912
0.085673	0.0834168
0.17374	0.0732097
0.0810907	0.0571725
0.12424	0.0634546
0.0413985	0.0610085
0.0731393	0.0667234
0.176193	0.0704027
0.235299	0.0758361
0.0559192	0.0567396
0.187521	0.0664247
0.0589385	0.050443
0.129382	0.0716069
0.204157	0.0626445
0.21466	0.0565752
0.074618	0.0518632
0.127593	0.0576032
0.0566599	0.0478956
0.123697	0.0633617
0.0904422	0.0484446
0.105914	0.0489483
0.213562	0.0578298
0.308489	0.076499
0.0957372	0.0635861
0.352112	0.0765712
0.246308	0.0553198
0.150992	0.0670594
0.0694345	0.0415752
0.0424213	0.0434602
0.0862715	0.0458612
0.0523399	0.0675959
0.0942918	0.0466114
0.193384	0.0447278
0.193322	0.0455346
0.110231	0.0694958
0.23997	0.0534208
0.0915763	0.0534049
0.0997074	0.0885417
0.271206	0.0606983
0.0808419	0.0727938
0.0418694	0.066451
0.156463	0.0741426
0.217142	0.0866209
0.171205	0.080761
0.0845175	0.0553669
0.198847	0.0388349
0.0551902	0.0352917
0.181055	0.0310992
0.357023	0.0786143
0.148227	0.081416
0.0571252	0.0641052
0.143407	0.0655578
0.113031	0.0728692
0.0339635	0.0374731
0.127458	0.0704859
0.0826153	0.0564328
0.0586002	0.0463503
0.182364	0.0331867
0.184594	0.0708788
0.131838	0.081362
0.0793187	0.0852482
0.213913	0.0635515
0.104598	0.066254
0.0489666	0.0670699
0.141092	0.084584
0.236155	0.0606682
0.142742	0.067011
0.146096	0.092166
0.171465	0.0270929
0.0243066	0.0347688
0.18436	0.0845783
0.11929	0.0638761
0.0827714	0.0717249
0.200597	0.0755159
0.0476313	0.0577221
0.126552	0.0655403
0.171578	0.0666277
0.244237	0.0523943
0.0331466	0.0391578
0.0866842	0.0728826
0.0866292	0.0821556
0.041128	0.0685064
0.23648	0.0390191
0.0767653	0.0406819
0.0817303	0.0670213
0.102448	0.0579017
0.131941	0.0321457
0.0832946	0.0690341
0.0680288	0.0732657
0.0566079	0.0689182
0.119549	0.0519237
0.113198	0.0686083
0.119154	0.0740881
0.134136	0.0618915
0.270786	0.0658697
0.076742	0.0462245
0.116636	0.0495725
0.0251974	0.0447807
0.160071	0.0390163
0.132252	0.0770776
0.132109	0.0916846
0.138977	0.0415473
0.042099	0.045714
0.152151	0.0873387
0.125018	0.0957752
0.167006	0.076629
0.14136	0.064557
0.248615	0.0692729
0.16142	0.0656864
0.0393283	0.0428686
0.179036	0.0898315
0.109191	0.0621668
0.049168	0.0532278
0.0845375	0.0621924
0.13391	0.0460252
0.283882	0.062978
0.272256	0.0543127
0.162657	0.0456856
0.131957	0.075432
0.0591219	0.0686528
0.0345568	0.052411
0.112084	0.0623633
0.176276	0.0725233
0.0985473	0.072028
0.101966	0.0848223
0.101795	0.0742635
0.185358	0.0468605
0.242008	0.0728499
0.118486	0.0336242
0.242786	0.0667369
0.0848823	0.0786392
0.0238579	0.0409393
0.0586451	0.0523041
0.210793	0.0412263
0.0682865	0.0572887
0.0529319	0.0670171
0.149474	0.0777001
0.0683235	0.0585222
0.150384	0.0564233
0.0726929	0.0657786
0.0188432	0.0576394
0.194346	0.0554714
0.115699	0.0549888
0.14493	0.0486252
0.0995453	0.0462492
0.0866187	0.0830131
0.226663	0.0724551
0.0691501	0.0635622
0.0457937	0.0529952
0.10102	0.0677583
0.100967	0.0481766
0.061906	0.0458055
0.211832	0.0661189
0.163256	0.0970664
0.164205	0.0424347
0.0951034	0.0883962
0.0706139	0.059353
0.0632117	0.0341128
0.139841	0.0676482
0.170668	0.0532903
0.121854	0.0647934
0.0437926	0.0428414
0.117248	0.0695884
0.155705	0.0636535
0.172889	0.0345409
0.0795055	0.0589535
0.288627	0.0605985
0.175414	0.0688135
0.228795	0.0919287
0.184269	0.0776273
0.110617	0.0793818
0.153967	0.0582229
0.0699922	0.0552885
0.0587846	0.061759
0.108209	0.0572847
0.0974435	0.0413446
0.0980391	0.0701637
0.0696088	0.063394
0.121867	0.0655309
0.212523	0.0440914
0.098195	0.072743
0.139486	0.0791721
0.161476	0.0722498
0.0769349	0.0654428
0.116023	0.0693879
0.107243	0.0789387
0.0248417	0.0579493
0.111666	0.0837501
0.0874129	0.0776696
0.159594	0.0716588
0.135979	0.076069
0.212751	0.0561322
0.171583	0.0812326
0.0319288	0.0570961
0.121383	0.0536851
0.0423403	0.0465623
0.049554	0.0489909
0.0431737	0.0718785
0.173995	0.0875462
0.112632	0.0638228
0.161213	0.0585628
0.174114	0.0556069
0.190151	0.0558126
0.128737	0.0469021
0.0814838	0.0621657
0.0425504	0.0525346
0.0624005	0.0474427
0.117147	0.0648209
0.0483189	0.0809796
0.133855	0.0683955
0.163619	0.0724569
0.158053	0.0402693
0.161169	0.0774548
0.120286	0.08597
0.169432	0.0806869
0.212119	0.0726234
0.158377	0.0454545
0.0704544	0.0636063
0.184285	0.0701834
0.174577	0.0735797
0.0281294	0.0625927
0.0983512	0.062735
0.0868691	0.053312
0.175163	0.0306487
0.071182	0.0612426
0.058973	0.0668932
0.192765	0.0437478
0.0766513	0.0589575
0.0559587	0.0597848
0.0612018	0.078695
0.139864	0.0909185
0.0393466	0.0656505
0.15444	0.0762103
0.117593	0.0581364
0.0953039	0.0559266
0.212531	0.0667012
0.0771594	0.0580167
0.143906	0.0957399
0.0742098	0.0626824
0.140065	0.0729605
0.104254	0.0594251
0.0569588	0.044563
0.19768	0.0601877
0.138536	0.0401658
0.0348287	0.0673365
0.0706704	0.0532551
0.143141	0.0533925
0.0849462	0.0442437
0.0547883	0.055133
0.157577	0.0946704
0.139779	0.0427006
0.287667	0.0736704
0.056536	0.0644722
0.156648	0.085352
0.14085	0.0780654
0.0918919	0.0773625
0.0194413	0.0596479
0.150916	0.0668214
0.131015	0.0659357
0.241622	0.0514906
0.0960896	0.0720357
0.174699	0.0695347
0.110243	0.0535522
0.136987	0.0666745
0.0800776	0.0440706
0.0950496	0.071391
0.0925321	0.0820413
0.0476956	0.056943
0.21535	0.074361
0.0741175	0.0718344
0.0270292	0.0179485
0.148937	0.0708343
0.117075	0.0587505
0.213015	0.0620491
0.134214	0.082621
0.0937071	0.0837682
0.193231	0.0716854
0.124467	0.0715642
0.119763	0.0817552
0.0730857	0.0786943
0.250744	0.0655421
0.113846	0.0826035
0.0664445	0.06106
0.086674	0.0693265
0.211531	0.0545268
0.135254	0.077747
0.0259565	0.0809351
0.061155	0.0575385
0.173628	0.0847223
0.216742	0.0414468
0.0225433	0.0534895
0.0506252	0.039306
0.0889562	0.058782
0.079127	0.0783652
0.136879	0.0739712
0.0992236	0.0860642
0.0995204	0.0798764
0.0836517	0.0718574
0.0853321	0.0631788
0.0387413	0.084065
0.0735863	0.0369813
0.244275	0.0776105
0.12581	0.0652535
0.195649	0.064469
0.050088	0.0354992
0.118397	0.0674267
0.103925	0.0666482
0.139288	0.0719952
0.0989517	0.0721829
0.0604956	0.0451805
0.0245464	0.0501639
0.112359	0.0443996
0.116841	0.0710761
0.0575931	0.0550192
0.115982	0.0660288
0.249022	0.0845627
0.0839158	0.0593333
0.151527	0.0546868
0.120531	0.0616196
0.0694777	0.0337579
0.0837287	0.0593829
0.0881243	0.0510434
0.0682386	0.067501
0.112376	0.0473397
0.171373	0.087161
0.157837	0.0594537
0.0242981	0.0314091
0.146713	0.0357101
0.133986	0.0465318
0.0921298	0.0588303
0.177183	0.0453569
0.208148	0.0343516
0.124757	0.0887731
0.138206	0.0862143
0.0575585	0.0703521
0.0755504	0.0492332
0.0659504	0.0625522
0.105944	0.0747945
0.0364846	0.0399246
0.132475	0.0577587
0.28025	0.0641452
0.101841	0.0744497
0.0999452	0.0629298
0.0647885	0.0661352
0.0469374	0.0322748
0.080516	0.0670194
0.0956789	0.0551077
0.110566	0.0828788
0.116875	0.0831812
0.276276	0.0656541
0.124585	0.0584507
0.0826477	0.0718846
0.104264	0.0808709
0.0773155	0.0577929
0.10551	0.0720164
0.0291121	0.0579188
0.109934	0.0845595
0.0634728	0.0803696
0.178259	0.0535584
0.132195	0.0803389
0.0449811	0.05684
0.0435437	0.0720938
0.165385	0.108004
0.190419	0.0949317
0.0280085	0.0446546
0.173951	0.0654182
0.0222636	0.0803523
0.142906	0.0820296
0.0419511	0.0552678
0.133204	0.0769702
0.0996877	0.0718046
0.194028	0.0676138
0.106035	0.0652767
0.303232	0.0806381
0.122535	0.0536108
0.150305	0.0560661
0.0754227	0.0699741
0.0742828	0.070005
0.13735	0.0601141
0.0194831	0.0394594
0.0866481	0.0535658
0.176069	0.0628092
0.0555169	0.0596078
0.2423	0.0742653
0.0490467	0.0613204
0.0561361	0.0606686
0.131628	0.0462597
0.109524	0.054697
0.121851	0.0649917
0.119033	0.0741069
0.0692369	0.0710705
0.115709	0.0772567
0.190794	0.0313009
0.066691	0.0428198
0.0529011	0.0763469
0.0769703	0.0496934
0.0657387	0.0527396
0.0845323	0.0685147
0.136199	0.0722421
0.123952	0.0625397
0.177982	0.0889934
0.162114	0.0826773
0.170999	0.0534187
0.0996981	0.0560417
0.181282	0.0992278
0.179931	0.0829708
0.0984416	0.0838958
0.0883931	0.0613696
0.161473	0.0605586
0.158564	0.0526159
0.0471902	0.0604167
0.174007	0.0621976
0.14488	0.0758239
0.223663	0.0901596
0.127782	0.0806673
0.0764578	0.0665398
0.176643	0.0509274
0.141306	0.0769523
0.150702	0.0552177
0.0739732	0.0775914
0.0542142	0.0491075
0.167	0.0648896
0.071633	0.0580882
0.103902	0.0572765
0.018642	0.0652278
0.0697322	0.0352118
0.0259874	0.021817
0.067621	0.0328893
0.0278951	0.0527884
0.0500897	0.0429069
0.049308	0.0184625
0.0563617	0.0242119
0.212733	0.0512947
0.0751299	0.0841951
0.0189804	0.05334
0.0404286	0.0412913
0.0927422	0.0277094
0.0543556	0.0378355
0.062091	0.0279046
0.0492605	0.0251899
0.00831126	0.0396471
0.0352074	0.0399651
0.0608389	0.0573904
0.131284	0.0339403
0.0327072	0.054313
0.162499	0.0346347
0.039043	0.042051
0.0345161	0.0486158
0.0490763	0.0400125
0.104849	0.0584659
0.143491	0.0708775
0.028012	0.0383635
0.0625267	0.0558201
0.154847	0.0338687
0.221952	0.0673172
0.147991	0.0272428
0.046417	0.0267809
0.00363489	0.0251799
0.275405	0.0850844
0.0806586	0.0504076
0.0431289	0.034005
0.26028	0.0590765
0.0421065	0.0278227
0.0453496	0.0358037
0.0554652	0.0412617
0.0531702	0.0605598
0.0855151	0.0351749
0.0331035	0.0210558
0.223258	0.0310287
0.201921	0.0610632
0.153783	0.060138
0.162891	0.0571288
0.066041	0.0488172
0.063344	0.0201466
0.0463097	0.0585424
0.0798649	0.0413468
0.26246	0.0758642
0.122674	0.0579125
0.0316787	0.0552236
0.0101026	0.0108539
0.084777	0.0197343
0.0250825	0.0359718
0.0278228	0.0522199
0.0782603	0.0573326
0.0616826	0.0253104
0.0708644	0.056021
0.0356836	0.0693892
0.102788	0.0426922
0.0842747	0.0639099
0.0482518	0.0355913
0.156693	0.0258216
0.112332	0.0496531
0.0859769	0.0663792
0.0806557	0.0444793
0.193938	0.0398153
0.0897406	0.0628256
0.0378323	0.0457259
0.132163	0.0461833
0.120853	0.0606183
0.0527743	0.0645267
0.118552	0.0289356
0.0759354	0.0420939
0.181809	0.065709
0.0590684	0.044049
0.0275966	0.0431617
0.0659062	0.0773169
0.0867182	0.057389
0.115201	0.0752962
0.095701	0.0531454
0.182737	0.0456984
0.133759	0.0273418
0.0141513	0.0137495
0.199678	0.057389
0.0514311	0.0587046
0.153915	0.0443669
0.102596	0.0834639
0.123783	0.0418263
0.169133	0.0296361
0.0792838	0.0445245
0.10599	0.0289495
0.174508	0.0541088
0.0928526	0.0603931
0.0478714	0.0473754
0.080478	0.0802643
0.193929	0.0355402
0.236044	0.0646992
0.0373818	0.0298414
0.187236	0.0629823
0.0553086	0.0275041
0.294889	0.0534795
0.0719358	0.0542446
0.054414	0.0866998
0.0663954	0.0578051
0.216845	0.0547076
0.0383628	0.0533452
0.128869	0.0400109
0.128788	0.0808604
0.152854	0.069384
0.0297566	0.0336217
0.207897	0.0371897
0.0342166	0.0386105
0.109124	0.062242
0.0999278	0.0271134
0.0207887	0.0491054
0.020007	0.0359816
0.0446872	0.0464609
0.176858	0.0694429
0.0201042	0.0229347
0.319785	0.0422734
0.180584	0.0725209
0.110511	0.0217286
0.152494	0.0488295
0.0792668	0.0647082
0.245812	0.057362
0.0277067	0.0507426
0.117866	0.0230622
0.0990057	0.0676482
0.0673897	0.0644849
0.271727	0.063329
0.232745	0.0790486
0.244508	0.0416966
0.301998	0.0801574
0.130457	0.0331082
0.060784	0.0496645
0.0264525	0.0549845
0.0402204	0.0544016
0.0502575	0.0491249
0.10034	0.0624367
0.045735	0.0337388
0.0259809	0.0217478
0.0959127	0.0451823
0.17728	0.084404
0.116185	0.0775425
0.196425	0.046781
0.21926	0.0902293
0.245462	0.037226
0.277211	0.0605134
0.0479995	0.0446359
0.0573806	0.0300169
0.205774	0.104238
0.0937628	0.0357152
0.111694	0.055272
0.18954	0.0879698
0.284797	0.064797
0.0273529	0.0264931
0.0889991	0.0677097
0.0363238	0.0352339
0.0973979	0.04224
0.0610227	0.0717038
0.183912	0.0865577
0.0279127	0.029047
0.0486169	0.0435154
0.0904608	0.0381352
0.219747	0.0625984
0.0194852	0.0276185
0.0760559	0.0521671
0.262795	0.0625075
0.177787	0.0423131
0.0569279	0.0468013
0.0382609	0.048751
0.0648815	0.049515
0.193043	0.0677784
0.173692	0.0597173
0.131546	0.0589342
0.178054	0.0386177
0.0152253	0.0323962
0.108653	0.0395642
0.0429844	0.0511691
0.06189	0.036167
0.143619	0.0226722
0.226392	0.0472484
0.243783	0.06752
0.161937	0.0748698
0.072083	0.0484408
0.0539336	0.0314017
0.022473	0.0485725
0.17617	0.0447784
0.0945077	0.0567287
0.0502857	0.0460944
0.184158	0.0679674
0.116157	0.0660244
0.113936	0.0791757
0.118803	0.0756699
0.0399631	0.0313691
0.298218	0.060513
0.220736	0.0493813
0.0440653	0.0428099
0.0557723	0.0790908
0.141887	0.0840063
0.0639104	0.0455039
0.154872	0.0388964
0.0494147	0.0653722
0.127142	0.0560117
0.0648468	0.0371048
0.119613	0.0658515
0.162267	0.0802624
0.0656644	0.0876319
0.146867	0.0697337
0.0410565	0.0533433
0.159435	0.0723053
0.021711	0.0311362
0.155765	0.0380614
0.140165	0.0589962
0.0741645	0.0596902
0.121974	0.0785115
0.153026	0.0536422
0.222375	0.0345776
0.239246	0.0400866
0.18386	0.032038
0.0754636	0.0514782
0.160105	0.0750826
0.0951295	0.0337664
0.204128	0.043244
0.0711442	0.0292833
0.0682967	0.0820633
0.155828	0.0744759
0.0475887	0.0576488
0.106642	0.0326859
0.202368	0.05754
0.0356721	0.0685983
0.0644814	0.0433487
0.1721	0.0306543
0.174662	0.0575028
0.025926	0.0404428
0.0561034	0.040437
0.0548125	0.0327509
0.0865199	0.0364656
0.116599	0.0467719
0.0466766	0.054295
0.0684346	0.0721141
0.0461316	0.062961
0.123307	0.067936
0.19228	0.05001
0.234273	0.0520721
0.20577	0.0438072
0.077155	0.0634636
0.220851	0.0514235
0.162605	0.0587533
0.0858859	0.0403874
0.0762324	0.0563141
0.101095	0.0723744
0.108741	0.0553826
0.0657564	0.0330523
0.032052	0.0639398
0.158389	0.0721791
0.161395	0.0293082
0.0603841	0.0591084
0.191078	0.0458966
0.197878	0.0374525
0.0765442	0.0294639
0.194121	0.0200122
0.140687	0.0635677
0.113039	0.0423908
0.136491	0.0570671
0.051576	0.0585851
0.0493982	0.0580031
0.0800056	0.0489469
0.129675	0.0575654
0.11745	0.0712068
0.0289557	0.0319178
0.235216	0.0453943
0.0382949	0.0694691
0.197227	0.0694513
0.166667	0.0699864
0.219253	0.0648216
0.154948	0.0637932
0.0429232	0.0449417
0.181643	0.0277557
0.0457631	0.0477027
0.140175	0.0757984
0.0840466	0.0409069
0.185945	0.0331926
0.220464	0.0707007
0.0717866	0.0338677
0.196566	0.0269827
0.1641	0.0542415
0.0463256	0.0731567
0.149891	0.0346269
0.032829	0.0565139
0.0967412	0.0675952
0.0970293	0.0707961
0.0443499	0.0700795
0.153415	0.0459979
0.0698196	0.0477877
0.0362921	0.0617593
0.0663607	0.0532329
0.0990563	0.0730659
0.0603655	0.0467935
0.139121	0.0641028
0.0703397	0.056955
0.264007	0.0493462
0.240401	0.0288482
0.083216	0.0731264
0.209111	0.0474668
0.210947	0.0653504
0.0949613	0.0718185
0.207602	0.0946127
0.167377	0.0380958
0.0716593	0.0619821
0.0327304	0.0425999
0.0790519	0.0362509
0.0659816	0.0489449
0.086228	0.0682293
0.133286	0.0603666
0.280161	0.0719197
0.201623	0.0732613
0.135994	0.0791228
0.0584213	0.0564429
0.0807062	0.0539766
0.047416	0.0300106
0.117212	0.0765819
0.0845305	0.0727457
0.0312336	0.0324383
0.157666	0.0328121
0.147975	0.0765245
0.110834	0.0811241
0.105834	0.0326807
0.0743131	0.0684434
0.226811	0.049732
0.215065	0.0701363
0.0375298	0.0479339
0.142807	0.0426265
0.0533746	0.0364948
0.070313	0.062206
0.0922524	0.0520501
0.229962	0.0329352
0.0909058	0.0635108
0.199066	0.0444488
0.0719467	0.0715435
0.183067	0.0601521
0.0828469	0.0727927
0.0918323	0.0332706
0.0674656	0.0655761
0.192187	0.0591387
0.106775	0.0695187
0.0644097	0.0461778
0.0977435	0.0758164
0.0525926	0.0555291
0.0889096	0.080899
0.0763675	0.0466352
0.172198	0.0886734
0.185825	0.0596555
0.262185	0.0498303
0.0675154	0.0515034
0.196064	0.0630541
0.0477174	0.0295431
0.195175	0.0374851
0.0987344	0.0616041
0.214285	0.0415931
0.139131	0.0831432
0.0859119	0.0394533
0.0434396	0.0777274
0.116799	0.0826671
0.147746	0.0394944
0.117637	0.0771744
0.0661164	0.0719803
0.13692	0.0599545
0.101905	0.0605019
0.0777097	0.0576098
0.145828	0.082352
0.0550954	0.0711607
0.0741144	0.0550491
0.162108	0.0850531
0.105372	0.0856869
0.0908704	0.0643621
0.0945097	0.0587687
0.218	0.0591749
0.0171037	0.0403886
0.119447	0.0502791
0.110208	0.0795849
0.232173	0.0546134
0.0741195	0.0813932
0.0982818	0.0460695
0.0565432	0.0402117
0.0819539	0.0264406
0.203222	0.0433936
0.0912235	0.0358297
0.194912	0.0730295
0.110364	0.0608595
0.255858	0.0700693
0.137916	0.0701611
0.0824665	0.0267864
0.0861299	0.0753912
0.166166	0.0213167
0.0453785	0.0461837
0.0509296	0.0484753
0.236882	0.0636324
0.207883	0.043981
0.240575	0.0835923
0.0542537	0.0736668
0.0466845	0.0321985
0.158787	0.0678461
0.0962674	0.0633793
0.0455735	0.0726135
0.0774346	0.055673
0.0306828	0.0472739
0.139287	0.0691513
0.0595399	0.0543596
0.0759204	0.0623933
0.145333	0.0775711
0.173553	0.0576759
0.136629	0.0677796
0.308021	0.0630682
0.126253	0.0415886
0.177462	0.0450317
0.119634	0.0189146
0.191292	0.0396597
0.223473	0.0653864
0.116596	0.0762295
0.120735	0.0515559
0.0906616	0.0546001
0.255876	0.043903
0.139676	0.0664961
0.0259234	0.0437141
0.0445356	0.0589446
0.118428	0.0723
0.149022	0.0662446
0.216663	0.0422868
0.0626291	0.0726396
0.121877	0.0491009
0.0713065	0.0696434
0.143641	0.0739193
0.0256872	0.0262965
0.0274641	0.04067
0.137601	0.0592928
0.131097	0.0927789
0.251386	0.0923969
0.203353	0.0840489
0.0653204	0.0719321
0.0546882	0.0694295
0.0784074	0.0719586
0.130695	0.0790185
0.269536	0.0903839
0.242334	0.0501449
0.0755458	0.0562914
0.0728319	0.0528817
0.241949	0.0574354
0.128889	0.0740579
0.0424746	0.077733
0.178991	0.0490479
0.143749	0.067336
0.0636939	0.0621432
0.112315	0.100016
0.176382	0.0748928
0.192097	0.0775581
0.215817	0.0568325
0.21447	0.0396619
0.221916	0.0858906
0.132825	0.0753311
0.0222385	0.0722068
0.0849687	0.0673791
0.181135	0.0573403
0.216959	0.0694736
0.153719	0.0465398
0.135145	0.0973242
0.053875	0.0832859
0.0711154	0.0501044
0.230348	0.0607438
0.15792	0.0571599
0.23411	0.0674083
0.112594	0.0648255
0.18455	0.0860788
0.148594	0.0738358
0.0949541	0.0617794
0.140283	0.0562278
0.186454	0.0489592
0.160989	0.0507312
0.214	0.0589534
0.0862913	0.0742801
0.132594	0.0702318
0.101913	0.0601353
0.0783769	0.0759681
0.139091	0.0581143
0.0833069	0.060738
0.107329	0.0556911
0.290033	0.0607736
0.0758277	0.0598001
0.22882	0.0599214
0.0607469	0.0435289
0.0951276	0.0244854
0.224041	0.0678127
0.130353	0.0578309
0.146797	0.0479692
0.0265544	0.0388075
0.0713	0.0512741
0.063228	0.0628379
0.145625	0.0594518
0.179349	0.0436826
0.148381	0.0586024
0.116028	0.0632652
0.0391384	0.0583495
0.243588	0.0599243
0.177735	0.0504443
0.193762	0.0458368
0.24222	0.0434619
0.0467763	0.0491485
0.130626	0.0610247
0.169223	0.0668699
0.111038	0.0611986
0.0908071	0.0650939
0.144063	0.045172
0.0574428	0.0633099
0.182362	0.0766538
0.0784214	0.0295175
0.0501231	0.0471144
0.135691	0.0707301
0.0570997	0.0705587
0.170086	0.0573395
0.172025	0.0680458
0.152821	0.0841488
0.208804	0.0457601
0.0715717	0.0626461
0.0586079	0.0515554
0.0386106	0.0664696
0.11393	0.0457451
0.299651	0.0394673
0.122338	0.05884
0.207257	0.0489119
0.168586	0.0423567
0.0212939	0.0240086
0.161016	0.0642357
0.0829606	0.0488265
0.0514079	0.0608281
0.0918415	0.0623819
0.0673304	0.0472455
0.0665176	0.0732368
0.141418	0.071074
0.0657883	0.0613063
0.108411	0.059616
0.108901	0.0653026
0.133065	0.0420358
0.195937	0.0715796
0.213329	0.074561
0.0443923	0.0716879
0.0660953	0.0662237
0.144092	0.0717781
0.0856938	0.0660693
0.267035	0.0744035
0.0898739	0.0677456
0.220364	0.0591929
0.15688	0.0286649
0.0430997	0.0514787
0.175494	0.0879279
0.0690997	0.0683524
0.166803	0.0616657
0.187805	0.0462942
0.0918349	0.0709623
0.0385175	0.0257141
0.171314	0.0720543
0.0835404	0.0414931
0.0948144	0.0643448
0.179971	0.0689075
0.0631574	0.0453166
0.08864	0.0766078
0.178362	0.0871873
0.0698921	0.0628283
0.154471	0.0639521
0.15546	0.0524912
0.114247	0.0568947
0.134529	0.053402
0.167156	0.047425
0.226447	0.067402
0.0604446	0.0521464
0.171627	0.0476942
0.0593479	0.0909239
0.0666013	0.0530608
0.13703	0.0711295
0.212658	0.0674645
0.0585978	0.052437
0.0657703	0.045585
0.0833296	0.0317656
0.226523	0.0652474
0.0653912	0.0296199
0.11252	0.0356278
0.122939	0.0888015
0.134651	0.04745
0.233437	0.0753401
0.0880151	0.0685713
0.0892296	0.0732305
0.101818	0.043333
0.102291	0.0785959
0.0633856	0.0403269
0.0601027	0.0711177
0.222702	0.0558279
0.0834611	0.0745679
0.100355	0.0525495
0.151994	0.0502708
0.0845768	0.069221
0.159439	0.0670212
0.0979182	0.0723681
0.165074	0.0708904
0.0907478	0.0756036
0.0623911	0.0140672
0.105615	0.0662143
0.100308	0.0764638
0.10353	0.026763
0.0358988	0.0483277
0.0434331	0.0742327
0.0726804	0.0515267
0.127467	0.0576444
0.0437794	0.0497211
0.15749	0.0649021
0.166071	0.0646196
0.120106	0.0480106
0.141069	0.0408927
0.186175	0.0818231
0.205602	0.0540912
0.16233	0.0904699
0.138273	0.0637302
0.141778	0.0934021
0.112198	0.0852634
0.221862	0.08212
0.160276	0.0821036
0.113304	0.0702502
0.0478494	0.0647679
0.210014	0.064197
0.0667636	0.0535242
0.053901	0.0475956
0.143351	0.0670461
0.074779	0.064666
0.144505	0.0445712
0.264144	0.0909509
0.118476	0.0838405
0.101265	0.0637702
0.0411266	0.0544189
0.0755944	0.0789241
0.059984	0.0701873
0.177454	0.0250839
0.0974513	0.0650257
0.0547599	0.0563238
0.11896	0.0748759
0.0616296	0.02855
0.0529402	0.0570318
0.118012	0.0608889
0.282644	0.0692701
0.105414	0.0281109
0.226407	0.0402648
0.0311367	0.053968
0.177278	0.0570792
0.0389628	0.0415982
0.14109	0.052837
0.161167	0.0861443
0.0343166	0.0509039
0.186003	0.0601741
0.187197	0.0826388
0.142552	0.0592087
0.065999	0.0577068
0.184037	0.0471478
0.0511412	0.0748815
0.168071	0.0478773
0.186329	0.0736632
0.0786732	0.0636708
0.116363	0.0624661
0.107001	0.0633906
0.203483	0.0391839
0.108455	0.0623758
0.124907	0.0707635
0.101487	0.0656074
0.243265	0.0901512
0.0929594	0.0697221
0.106646	0.0769427
0.185104	0.048374
0.160225	0.0698086
0.166741	0.0843463
0.183159	0.0922546
0.0889597	0.0790348
0.044432	0.071943
0.14269	0.0543297
0.262174	0.0580197
0.0898614	0.0721301
0.0517797	0.0678034
0.337121	0.057886
0.047724	0.0558624
0.0614738	0.0609684
0.151064	0.0626507
0.151832	0.0788746
0.0813866	0.0526817
0.126162	0.0647568
0.106195	0.0412818
0.128749	0.063637
0.0805406	0.0801323
0.243206	0.104014
0.113393	0.0477094
0.123435	0.0579128
0.217938	0.0588281
0.117421	0.0524715
0.179203	0.0443112
0.0551118	0.0407775
0.0660543	0.0630836
0.112942	0.0528524
0.0948684	0.0762567
0.0948237	0.0454171
0.0571507	0.0699773
0.0847795	0.0646921
0.145583	0.0809932
0.141	0.0749115
0.0781338	0.0700166
0.0281392	0.0397328
0.0907812	0.0816686
0.0417412	0.0569389
0.175908	0.0677859
0.0636911	0.0496285
0.0482671	0.0386679
0.210877	0.0924618
0.0502735	0.0617787
0.021706	0.0651606
0.118187	0.0744624
0.119243	0.0652808
0.118735	0.0752799
0.153916	0.058955
0.0720881	0.0753357
0.0764107	0.0593223
0.192632	0.0584101
0.11932	0.0696792
0.117246	0.0686934
0.0654499	0.0589638
0.126866	0.064006
0.096107	0.052454
0.142464	0.0534862
0.159565	0.0347707
0.141328	0.093722
0.231642	0.0434952
0.0377915	0.0507896
0.0606935	0.0557292
0.0376082	0.0536429
0.0414472	0.0463156
0.0713039	0.105098
0.108324	0.0528118
0.12369	0.041526
0.0217161	0.0244313
0.121136	0.0818063
0.346512	0.088095
0.0846438	0.0634062
0.102805	0.0345546
0.134163	0.0693914
0.118741	0.0427527
0.049929	0.0777991
0.168047	0.083695
0.248427	0.0280604
0.157448	0.0183141
0.132543	0.071945
0.0697431	0.0513067
0.220626	0.0625576
0.0562607	0.0825195
0.0839323	0.0767922
0.164588	0.060654
0.163732	0.0734333
0.182616	0.0854627
0.0583037	0.0600581
0.0522385	0.0683486
0.0636451	0.0715639
0.140875	0.0705269
0.0443562	0.0509786
0.125341	0.0624852
0.0209448	0.0696814
0.164118	0.0229855
0.157911	0.0780117
0.0887768	0.0746835
0.112426	0.0634339
0.0919594	0.0571044
0.219331	0.0495839
0.12373	0.0662317
0.185644	0.0838192
0.12797	0.075041
0.103842	0.0717818
0.057639	0.0571325
0.0751494	0.0441192
0.126243	0.0528246
0.123337	0.0803588
0.110333	0.0524777
0.0601095	0.0647585
0.0749703	0.0633016
0.108516	0.0649795
0.0672601	0.0595575
0.0662806	0.0283485
0.127994	0.0623599
0.102761	0.0837316
0.0728023	0.0562009
0.0217793	0.0268587
0.133163	0.0341089
0.124745	0.0519631
0.164861	0.0790352
0.0619383	0.0683396
0.059804	0.0622511
0.0305926	0.0493878
0.0469647	0.0419147
0.0430439	0.0666773
0.0460992	0.0745649
0.203026	0.0450337
0.165999	0.0603032
0.12113	0.0855819
0.0764071	0.0450158
0.167942	0.0693349
0.0767058	0.0455193
0.205481	0.0580905
0.0942093	0.0657473
0.169526	0.0687292
0.102796	0.0836096
0.146913	0.0927639
0.0452355	0.0574723
0.0561405	0.0665917
0.036354	0.0605299
0.127684	0.0595203
0.100725	0.052748
0.0570229	0.0487504
0.136097	0.0785727
0.146699	0.0735033
0.107608	0.0847509
0.0737814	0.0618493
0.0420952	0.0659418
0.186347	0.0929027
0.0576728	0.0501748
0.044847	0.0681989
0.106428	0.0571443
0.0302118	0.0426963
0.0702537	0.0627727
0.14939	0.0613469
0.117459	0.0528453
0.102621	0.0679343
0.120358	0.0577045
0.0770149	0.0707865
0.0711897	0.0697381
0.0941322	0.103231
0.075097	0.0783186
0.0924661	0.0604007
0.0679168	0.0596453
0.0513967	0.0610568
0.069415	0.0354295
0.0313021	0.0429375
0.140474	0.0757407
0.0381693	0.0571868
0.256643	0.060998
0.122097	0.0661069
0.0861231	0.0781891
0.0375807	0.0428429
0.249962	0.0837538
0.070339	0.0660581
0.0701989	0.0447304
0.19722	0.0470686
0.0645128	0.055702
0.14799	0.0202791
0.159698	0.0525711
0.0166581	0.050248
0.293129	0.0760776
0.130846	0.0520836
0.0809657	0.0749855
0.0618024	0.0722848
0.042516	0.0288664
0.173376	0.0548754
0.0991238	0.0426128
0.09645	0.0576332
0.0554125	0.0505212
0.0840324	0.0537377
0.168237	0.0786049
0.120816	0.0699648
0.0480281	0.0300873
0.0847007	0.0734797
0.0510355	0.0668451
0.0333977	0.0653932
0.131388	0.0665913
0.026212	0.0692318
0.249247	0.0521052
0.0927259	0.087213
0.137838	0.0703017
0.0909575	0.0543838
0.148103	0.0602948
0.117319	0.0694787
0.169081	0.0634886
0.0757125	0.0535611
0.0340327	0.0351314
0.10675	0.0685741
0.10486	0.0710576
0.216885	0.0511035
0.149965	0.0837085
0.13493	0.0656957
0.0925085	0.0759709
0.0323854	0.0148987
0.019562	0.0606598
0.0790444	0.0608174
0.0644069	0.0708011
0.13738	0.0409916
0.0529576	0.0603538
0.210947	0.058808
0.0576092	0.0688329
0.107622	0.0620667
0.16144	0.0692253
0.144258	0.0597114
0.121762	0.0516703
0.105139	0.0673825
0.0525314	0.0797457
0.0347804	0.0525559
0.30396	0.0826699
0.17169	0.073784
0.128044	0.0654986
0.087908	0.0467037
0.105649	0.0817372
0.0528161	0.0332011
0.154173	0.0826551
0.0465072	0.066015
0.104678	0.0259685
0.0611406	0.0325582
0.0879793	0.0853211
0.172433	0.0797525
0.0515174	0.0400555
0.144734	0.0701671
0.131472	0.0729648
0.140625	0.0810277
0.111629	0.0630519
0.0730074	0.0651639
0.201311	0.0958497
0.198362	0.0328261
0.123596	0.0835992
0.115378	0.0461526
0.125203	0.0608563
0.0865587	0.0839304
0.107315	0.0672582
0.0645749	0.0547162
0.164707	0.0649511
0.212344	0.0403388
0.0567839	0.0512043
0.0755988	0.0706943
0.129745	0.0769524
0.116337	0.043149
0.132466	0.0696053
0.0965475	0.04154
0.0482995	0.0449582
0.0963171	0.0791156
0.116283	0.0537825
0.0520171	0.0454685
0.132942	0.0633863
0.0619384	0.0520056
0.169973	0.0708095
0.106035	0.0605405
0.0864681	0.0550568
0.17823	0.0649528
0.0323763	0.0748829
0.10575	0.0771563
0.259944	0.0574429
0.0580996	0.0685751
0.0927533	0.0641024
0.0240527	0.0514541
0.058908	0.0674981
0.0197237	0.0532204
0.0493548	0.050052
0.0621168	0.0338061
0.0489485	0.0493044
0.120469	0.0567701
0.2075	0.0494269
0.0560735	0.0682857
0.0548739	0.0506208
0.101725	0.0631274
0.147466	0.0866448
0.0610916	0.0769976
0.0887363	0.0849509
0.0554377	0.0646909
0.0706148	0.0701175
0.156583	0.0844616
0.128312	0.0493354
0.125092	0.0582156
0.0448918	0.0447858
0.107423	0.0636431
0.0805774	0.0710074
0.160858	0.0745687
0.097127	0.0742008
0.100089	0.05855
0.2316	0.0522034
0.033811	0.0805898
0.0468112	0.0552636
0.101993	0.0800035
0.0782151	0.0830201
0.0499874	0.0474937
0.121975	0.0834687
0.0810969	0.065433
0.107757	0.0661087
0.0497183	0.0496278
0.0263324	0.026216
0.0424411	0.0320211
0.0846785	0.0564958
0.100253	0.0171387
0.0999013	0.0355247
0.12614	0.0466773
0.0217568	0.0472145
0.00414008	0.0273094
0.0369679	0.0220699
0.0326224	0.0291352
0.0602903	0.0165115
0.0483031	0.0207206
0.0493654	0.0662703
0.075679	0.0458481
0.0449697	0.0320158
0.1456	0.0839803
0.0150871	0.0454968
0.0257669	0.0257254
0.198951	0.0436934
0.0889752	0.0372138
0.253098	0.0376868
0.173177	0.0594525
0.0478414	0.0377587
0.158795	0.0476898
0.0691031	0.0328883
0.0224724	0.0148225
0.0245516	0.0666648
0.0364357	0.0503425
0.076991	0.0325007
0.033424	0.0562636
[truncated: 49,998 more rows]

## Sheet: 4d
bin centers	vLGN	RGC
-0.975	0	0
-0.925	0	0
-0.875	0.000653896	0
-0.825	0.00182706	0
-0.775	0.00423109	0
-0.725	0.00934687	0
-0.675	0.0174629	0
-0.625	0.0313293	0
-0.575	0.0458112	0.000579822
-0.525	0.0666397	0.000579822
-0.475	0.0847758	0.00367221
-0.425	0.0992769	0.0195207
-0.375	0.105393	0.0386548
-0.325	0.102373	0.0398145
-0.275	0.0892761	0.0502513
-0.225	0.0734095	0.0583688
-0.175	0.0619086	0.0575957
-0.125	0.0510039	0.0643603
-0.075	0.041484	0.0840742
-0.025	0.0334833	0.101855
0.025	0.0236557	0.104755
0.075	0.0167128	0.105141
0.125	0.0112701	0.0991496
0.175	0.00796215	0.07615
0.225	0.00555812	0.045806
0.275	0.00421186	0.0286046
0.325	0.00313486	0.011983
0.375	0.00203862	0.00541167
0.425	0.0017309	0.00251256
0.475	0.0012501	0.000386548
0.525	0.000923148	0.000386548
0.575	0.000538503	0.000386548
0.625	0.00034618	0
0.675	0.000365413	0
0.725	0.000288484	0
0.775	7.6929e-05	0
0.825	9.61612e-05	0
0.875	9.61612e-05	0
0.925	0	0
0.975	5.76967e-05	0

## Sheet: 4g
t_secs:
	-0.095	-0.085	-0.075	-0.065	-0.055	-0.045	-0.035	-0.025	-0.015	-0.005	0.005	0.015	0.025	0.035	0.045	0.055	0.065	0.075	0.085	0.095	0.105	0.115	0.125	0.135	0.145	0.155	0.165	0.175	0.185	0.195	0.205	0.215	0.225	0.235	0.245	0.255	0.265	0.275	0.285	0.295
control: responses to saccades
	0.259259	0.407407	0.333333	0.333333	0.37037	0.296296	0.444444	0.481481	0.444444	0.518519	0.296296	0.444444	0.518519	0.444444	0.518519	0.333333	0.444444	0.259259	0.037037	0.111111	0	0.148148	0.0740741	0.037037	0.0740741	0.222222	0.037037	0.111111	0.0740741	0.185185	0.407407	0.296296	0.296296	0.37037	0.333333	0.296296	0.592593	0.296296	0.407407	0.296296
	0.5	0.375	0.25	0.5	0.25	0.125	0.5	0.75	0.5	0.375	0.375	0.375	0.375	0.375	0.125	0.125	0	0	0	0	0.125	0.125	0.375	0.625	0.375	0.25	0.875	1	0.75	0.625	0.375	0.5	0.375	0	0.5	0.25	0.625	0.875	0.625	0.375
	0.642857	0.571429	0.428571	0.571429	0.5	0.571429	0.428571	0.5	0.214286	0.642857	0.357143	0.142857	0.642857	0.571429	0.285714	0.928571	0.428571	0.642857	0.357143	0.357143	0.0714286	0	0.0714286	0.0714286	0.214286	0.0714286	0.0714286	0.0714286	0.0714286	0.0714286	0.214286	0.142857	0	0.214286	0.285714	0.357143	0.142857	0.357143	0.357143	0.357143
	0.5	0.5	0.571429	0.714286	0.571429	1	0.5	0.571429	0.642857	0.714286	0.642857	0.785714	0.5	0.642857	0.714286	0.5	0.714286	0.857143	0.785714	0.5	0.428571	0.5	0.357143	0.5	0.428571	0.285714	0.214286	0.214286	0.714286	0.214286	0.428571	0.357143	0.357143	0.428571	0.214286	0.357143	0.428571	0.285714	0.714286	0.571429
	1	0.333333	0	0.333333	0.333333	0.333333	0.666667	0.333333	0	1	0.666667	0.666667	0.333333	0.666667	0.333333	0.666667	0	0	0	0.333333	0	0	0	0	0	0	0	0	0	0	0.333333	0	0	0	0	0	0.333333	0.333333	0.333333	0
	0.153846	0.230769	0.384615	0.0769231	0.461538	0.307692	0.692308	0.615385	0.461538	0.384615	0.846154	0.230769	0.769231	1	0.846154	0.846154	0.923077	0.692308	0.461538	0.230769	0.307692	0.230769	0.384615	0.461538	0.307692	0.538462	0.230769	0.384615	0.230769	0.153846	0.153846	0.461538	0.461538	0.384615	0.307692	0.461538	0.230769	0.923077	0.230769	0.307692
	0.5	0	0	0	0	0	0	0	0	0	0	0	0.5	0.5	0.5	0	1	0	0	0	0	0	0	0	0	0	0	0	0	0	0	0	0	0	0	0	0	0	0	0
	0.2	0.8	0.4	0.2	0.4	1	0.8	0.8	0.6	0.2	0.8	0.6	0.6	0.4	0.2	0.4	0.8	0.6	0.6	0.6	0.8	0.4	0.4	1	0.8	0.2	0.6	0	0.2	0	0	0	0.2	0	0	0.4	0.2	0.2	0.2	0.2
	0.5	0.416667	0.583333	0.666667	0.583333	0.583333	0.75	0.416667	0.666667	0.416667	0.5	0.583333	0.333333	0.333333	0	0.0833333	0.0833333	0.166667	0.166667	0.0833333	0	0.0833333	0.0833333	0.166667	0.25	0.0833333	0.333333	0.333333	0.166667	0.333333	0.583333	0.5	0.666667	0.333333	0.333333	0.5	0.583333	0.5	0.583333	1
	0.571429	0.387755	0.571429	0.591837	0.469388	0.489796	0.836735	0.510204	0.816327	0.816327	0.530612	0.734694	0.693878	0.714286	0.77551	0.367347	0.489796	0.55102	0.632653	0.612245	0.408163	0.285714	0.22449	0.510204	0.367347	0.44898	0.714286	0.612245	0.673469	0.469388	0.755102	0.693878	0.795918	0.795918	0.897959	0.55102	0.836735	0.693878	0.530612	0.632653
	0.411765	0.529412	0.411765	0.411765	0.705882	0.294118	0.411765	0.294118	0.529412	0.647059	0.411765	0.529412	0.529412	0.647059	0.0588235	0.117647	0	0	0	0	0	0	0	0	0	0.0588235	0	0.0588235	0.0588235	0	0.0588235	0.117647	0.117647	0.294118	0.235294	0.294118	0.235294	0.0588235	0.117647	0.294118
	0.5	0.428571	0.642857	0.428571	0.642857	0.857143	1	0.571429	0.642857	0.714286	0.642857	0.357143	0.857143	0.428571	0.428571	0.142857	0.0714286	0.0714286	0.214286	0.142857	0	0.0714286	0	0	0.0714286	0	0	0.0714286	0.0714286	0.142857	0	0.142857	0.428571	0.0714286	0.357143	0.142857	0.285714	0.285714	0.142857	0.285714
	0.5	0	0.75	0	0	0	0	0	0	0	0.5	0.75	0.5	0	0	0.25	0	0	0	0	0	0	0	0	0	0	0	0	0	0	0	0	0	0	0	0	0	0.25	0.25	0
	0.529412	0.529412	0.823529	0.529412	0.294118	0.529412	0.588235	0.235294	0.588235	0.352941	0.470588	0.470588	0.823529	0.588235	1	0.764706	0.294118	0.0588235	0.117647	0.0588235	0.470588	0	0.235294	0.176471	0.117647	0.0588235	0.117647	0.176471	0.294118	0.0588235	0.294118	0.588235	0.470588	0.705882	0.823529	0.352941	0.647059	0.235294	0.411765	0.588235
	0	0	0.25	0.25	0.25	0	0.25	0	0	0.25	0	0.25	0	0.25	0.25	0.5	0	0.5	0.75	0.5	0.25	0	0	0	0	0.25	0	0	0	0	0	0	0	0	0	0	0	0	0.25	0
	0.25	0.75	0	0.25	0	0	0.25	0	1	0	0.25	0.75	1	1	0.5	0.5	0.25	0.25	0.25	0.25	0.5	0.25	0.25	0.25	0.75	1	0.25	0.5	0.25	0.25	0.25	0	0	0	0	0.25	0	0	0.25	0
	0.4	0.133333	0.4	0.6	0.333333	0.266667	0.333333	0.533333	0.666667	0.4	0.2	0.133333	0.333333	0.6	0.533333	0.933333	0.4	0.8	0.466667	0.4	0.133333	0.2	0.0666667	0.0666667	0.266667	0.133333	0.0666667	0.2	0.2	0.333333	0.333333	0.0666667	0	0.133333	0.4	0.133333	0.333333	0.4	0.466667	0.0666667
	0.44	0.44	0.52	0.52	0.52	0.4	0.36	0.32	0.36	0.2	0.2	0.2	0.2	0.08	0	0.12	0.12	0.08	0.28	0.2	0.32	0.48	0.76	0.56	0.92	0.68	0.4	0.76	0.64	0.48	0.4	0.36	0.36	0.44	0.32	0.52	0.4	0.68	0.6	0.72
	0.818182	0.772727	0.545455	0.954545	0.909091	0.863636	0.727273	0.5	0.772727	0.909091	0.909091	0.409091	0.363636	0.136364	0.0454545	0.0454545	0	0	0	0	0	0	0	0	0	0	0.0454545	0	0.0454545	0.0909091	0	0.0454545	0.0909091	0.136364	0.181818	0.272727	0.136364	0.181818	0.227273	0.409091
	0.25	0.25	0	0.5	0	0.25	0.25	0.5	0.25	0.75	0.25	0	0	0	0	0	0	0	0	0	0	0	0	0	0	0	0	0	0	0	0	0	0	0	0	0	0	0	0	0
	0.25	0.25	0.75	0	0.5	0.25	0.25	0	0.25	0.5	0.75	0.5	0.25	0	0	0.25	0.25	0	0.25	0	0	0	0	0	0.25	0	0	0	0	0.25	0	0.5	0	0.25	0	0.25	0	0.5	0.5	0.25
	0.142857	0.285714	0.857143	0.428571	0.142857	0.142857	0.571429	0.428571	0.571429	0.857143	0.571429	0.571429	0.285714	0.714286	0.285714	0.428571	0.428571	0.714286	0.285714	0.571429	0.571429	1	0.428571	0.857143	0.857143	0	0.142857	0.142857	0	0.285714	0.142857	0.428571	0.142857	0.428571	0	0	0.142857	0.285714	0	0.142857
	0	0	0	0	0	0	0	0	0	0.5	0	1	1	1	0	0	0.5	0.5	0.5	0	0	0	0	0	0	0	0	0	0	0	0	0	0	0	0.5	0	0	0	0	0
	0	0.333333	0.333333	0.666667	0.333333	0	0.333333	0	0.333333	0	0.333333	1	0	0	0	0	0	0	0	0	0	0	0	0	0	0	0	0.333333	0	0	0	0	0	0	0	0	0	0	0.333333	0
	0.368421	0.473684	0.421053	0.421053	0.736842	0.578947	0.526316	0.684211	0.789474	0.368421	0.157895	0.684211	0.315789	0.368421	0.473684	0.368421	0.368421	0.315789	0.263158	0.105263	0.263158	0.105263	0.0526316	0.105263	0.105263	0.157895	0.315789	0.105263	0.0526316	0.105263	0.315789	0.315789	0.368421	0.473684	0.157895	0.263158	0.263158	0.210526	0.684211	0.210526
	0.368421	0.736842	0.526316	0.842105	0.736842	0.842105	0.526316	0.947368	0.736842	0.894737	0.578947	0.736842	0.894737	0.789474	0.368421	0.578947	0.421053	0.842105	0.421053	0.263158	0.210526	0.105263	0.105263	0.105263	0.210526	0	0.0526316	0.0526316	0.157895	0.210526	0.105263	0.157895	0.421053	0.105263	0.157895	0.368421	0.368421	0.368421	0.315789	0.315789
	0.5	0.4	0.1	0.2	0.2	0.4	0.4	0.2	0.4	0.3	0.7	0.6	0.1	0	0	0	0	0.1	0	0.1	0.2	0	0.1	0.1	0	0.4	0.4	0.4	0.3	0.1	0.2	0.2	0.3	0.5	0.2	0.1	0.3	0.2	0.2	0.4
	0.5	0.375	0.25	0.375	0.125	0.125	0.5	0.375	0.5	0.75	0.25	0.375	0	0.125	0.125	0.125	0.25	0	0	0	0	0	0	0.125	0.125	0.125	0	0.125	0	0	0.125	0.125	0.125	0.25	0.125	0.375	0.25	0	0.25	0.125
	1	0.722222	0.722222	0.833333	0.833333	0.666667	0.833333	0.611111	0.833333	0.833333	0.833333	1	0.777778	0.944444	0.722222	0.722222	0.777778	0.888889	1	0.777778	0.722222	0.666667	0.611111	0.611111	0.722222	0.444444	0.444444	0.722222	0.777778	0.333333	0.666667	0.555556	0.555556	0.611111	0.666667	0.722222	0.333333	0.722222	0.777778	0.888889
	1	0.814634	0.814634	0.84878	0.926829	0.887805	0.868293	0.921951	0.819512	0.921951	0.863415	0.887805	0.829268	0.834146	0.634146	0.458537	0.302439	0.234146	0.204878	0.214634	0.141463	0.195122	0.287805	0.360976	0.580488	0.658537	0.804878	0.882927	0.82439	0.804878	0.829268	0.84878	0.785366	0.804878	0.84878	0.917073	0.902439	0.892683	0.917073	0.912195
	0.666667	0.333333	1	0	0.333333	1	0	0.333333	0	0	0	0	0.666667	0.666667	0.666667	0	0.333333	0.333333	0.666667	0.333333	0	0.333333	0	0.333333	0	0	0	0	0	0	0	0	0	0	0.333333	0.333333	0.333333	0	0	0.333333
	0.594595	0.594595	0.662162	0.77027	0.608108	1	0.675676	0.567568	0.864865	0.851351	0.689189	0.864865	0.945946	0.594595	0.675676	0.486486	0.27027	0.405405	0.527027	0.337838	0.378378	0.324324	0.337838	0.324324	0.364865	0.594595	0.77027	0.837838	0.810811	0.797297	0.77027	0.824324	0.675676	0.648649	1	0.743243	0.851351	0.756757	0.689189	0.756757
	0	0.181818	0.0909091	0.272727	0.545455	0.636364	1	0.545455	0.545455	1	0.909091	0.181818	0.545455	0.545455	0.818182	0.909091	0.636364	0.727273	0.636364	0.0909091	0.0909091	0.0909091	0.0909091	0	0	0.181818	0	0.0909091	0	0	0.0909091	0.0909091	0	0.0909091	0.181818	0.0909091	0.0909091	0	0.0909091	0
	0.571429	0.285714	0.285714	0.714286	0.285714	0.142857	1	0.285714	0.428571	0.142857	0.857143	0.142857	0.285714	0.285714	0.142857	0.285714	0	0	0	0	0	0	0	0	0	0	0	0	0.142857	0	0.142857	0	0.571429	0.571429	0.285714	0	0.285714	0.857143	0.857143	0.142857
	0.615385	0.307692	0.230769	0.153846	0.384615	0.769231	0.769231	1	0.153846	0.692308	0.384615	0.307692	0.538462	0.615385	0.769231	0.846154	1	1	0.538462	0.538462	0.384615	0.307692	0.384615	0	0.153846	0.384615	0.230769	0.230769	0.307692	0.307692	0.0769231	0.0769231	0.461538	0.538462	0.461538	0.153846	0.461538	0.307692	0.384615	0.307692
	0.25	0	0.5	0	0.75	0.75	0	0.75	1	0.25	0.5	0.75	1	0.25	0.25	0	0.25	0.25	0.5	0.5	0.25	0.5	0	0	0	0	0	0	0	0	0	0	0	0.25	0	0	0	0.25	0	0
	0.37037	0.62963	0.407407	0.444444	0.518519	0.518519	0.481481	0.666667	1	0.851852	0.518519	0.666667	0.62963	0.62963	0.444444	0.555556	0.518519	0.37037	0.296296	0.37037	0.407407	0.296296	0.0740741	0.148148	0.296296	0.407407	0.333333	0.259259	0.222222	0.296296	0.407407	0.444444	0.37037	0.407407	0.296296	0.592593	0.37037	0.259259	0.444444	0.296296
	0.555556	0.222222	0.444444	0.222222	0.333333	0.333333	0.666667	0	0.666667	1	0.555556	0.111111	0.888889	0.333333	0.555556	0.666667	0.555556	0.888889	0.888889	1	0.444444	0.666667	0.555556	0.777778	0.777778	0.222222	0.333333	0.111111	0.111111	0.333333	0.444444	0.333333	0.666667	0.444444	0.111111	0	0.555556	0.222222	0.444444	0.222222
	0.5	0.833333	0.5	0.333333	0.166667	0.666667	0.166667	0.5	0.166667	1	0.166667	0.333333	0.333333	0.333333	0	0	0	0	0	0	0	0	0	0	0.166667	0	0	0	0.333333	0	0.166667	0.166667	0.333333	0.166667	0.166667	0.833333	0.833333	0.166667	0.666667	0.666667
	0.357143	0.571429	0.428571	0.928571	0.857143	0.285714	0.5	0.5	0.428571	1	0.214286	0.785714	0.785714	0.0714286	0.142857	0.142857	0	0	0	0	0	0.0714286	0	0.0714286	0	0	0.142857	0.0714286	0.142857	0.0714286	0.0714286	0.214286	0.142857	0.0714286	0.0714286	0.0714286	0.142857	0	0.0714286	0.214286
	0.3	0.1	0.1	0.1	0.5	0.3	0.3	0.6	0.1	0.6	1	0.2	0.7	0.1	0	0.3	0	0	0.1	0.2	0.3	0.2	0	0.2	0.3	0.3	0.4	0.5	0.3	0.2	0.3	0.1	0.1	0.4	0.4	0.6	0.2	0	0.5	0.3
	0.2	0	0	0.2	0	0	0	0	0.4	0.6	1	0.8	0.4	0.4	0	0	0	0	0	0	0	0	0	0	0	0	0	0.2	0.4	0.2	0	0.8	0.2	0	0	0	0.2	0	0.2	0.2
	0.4375	0.125	0.625	0.5625	0.25	0.75	0.625	0.75	0.375	0.5625	1	0.8125	0.3125	0.5625	0.5	0.3125	0.6875	0.375	0.25	0.4375	0.25	0.4375	0.1875	0.125	0.25	0.25	0.0625	0.3125	0.0625	0.25	0.125	0.1875	0.25	0.1875	0.3125	0.1875	0.25	0.3125	0.3125	0.375
	0.619048	0.857143	0.714286	0.47619	0.571429	0.619048	0.857143	0.47619	0.333333	0.761905	1	0.238095	0.380952	0.285714	0.333333	0.190476	0.761905	0.714286	0.333333	0.0952381	0.0952381	0	0	0.0952381	0.0952381	0.0952381	0	0.142857	0.190476	0.0952381	0.238095	0.238095	0.190476	0.142857	0	0.285714	0.285714	0.285714	0.333333	0.428571
	0.444444	0.388889	0.222222	0.555556	0.277778	0.388889	0.5	0.5	0.444444	0.222222	1	0.666667	0.722222	0.5	0.833333	0.5	0.944444	0.333333	0.222222	0.166667	0.388889	0.111111	0.166667	0.277778	0.166667	0.166667	0.333333	0.0555556	0.277778	0.166667	0.111111	0.0555556	0.277778	0.166667	0.166667	0.444444	0.444444	0.111111	0.222222	0.333333
	0.288889	0.377778	0.266667	0.377778	0.355556	0.555556	0.355556	0.288889	0.177778	0.511111	1	0.977778	1	0.8	0.622222	0.533333	0.222222	0.2	0.155556	0.155556	0.177778	0.133333	0.0222222	0.0888889	0.0888889	0.111111	0.0888889	0.133333	0.0444444	0.111111	0.0666667	0.0222222	0.111111	0.0888889	0.133333	0.133333	0.133333	0.133333	0.2	0.2
	0.285714	0.257143	0.285714	0.314286	0.485714	0.371429	0.485714	0.457143	0.342857	0.485714	0.828571	1	0.8	0.857143	0.457143	0.257143	0.342857	0.371429	0.228571	0.171429	0.142857	0.285714	0.171429	0.228571	0.228571	0.371429	0.228571	0.514286	0.314286	0.371429	0.371429	0.4	0.485714	0.342857	0.428571	0.4	0.571429	0.457143	0.428571	0.485714
	0	0	0.2	0.2	0.2	0.2	0.2	0	0	0	0.6	1	0.8	0.4	0.2	0.4	0.2	0	0.6	0.2	0.2	0.2	0	0	0	0	0	0.2	0	0	0	0	0	0	0	0.2	0.2	0	0	0
	0.230769	0.0769231	0.153846	0.153846	0.230769	0.307692	0.692308	0.0769231	0.461538	0.230769	0.692308	1	1	0.769231	0.846154	0.923077	0.615385	0.769231	0.538462	0.307692	0.615385	0.230769	0.307692	0.230769	0.307692	0.384615	0.307692	0.0769231	0.0769231	0.307692	0.153846	0.230769	0.153846	0.153846	0.153846	0.0769231	0.230769	0.153846	0.0769231	0.230769
	0	0.375	0.25	0.375	0.25	0.125	0	0.25	0.375	0.125	0.5	1	0.75	0.125	0.25	0	0	0	0	0	0.125	0	0	0	0	0	0	0	0	0.125	0.125	0.25	0.125	0.375	0.25	0	0	0	0.625	0.625
	0.193548	0.193548	0.129032	0.129032	0.16129	0.129032	0.258065	0.258065	0.290323	0.0967742	0.322581	1	0.870968	0.83871	0.612903	0.677419	0.419355	0.258065	0.354839	0.419355	0.387097	0.387097	0.387097	0.258065	0.193548	0.290323	0.322581	0.0645161	0.322581	0.193548	0.16129	0.322581	0.322581	0.16129	0.258065	0.0967742	0.16129	0.16129	0.193548	0.0967742
	0.258065	0.193548	0.0967742	0.16129	0.258065	0.322581	0.16129	0.322581	0.354839	0.548387	0.387097	1	0.741935	0.516129	0.741935	0.645161	0.483871	0.387097	0.322581	0.322581	0.387097	0.258065	0.193548	0.129032	0.16129	0.225806	0.0322581	0.258065	0.0967742	0.193548	0.193548	0.258065	0.193548	0.322581	0.16129	0.290323	0.290323	0.16129	0.16129	0.322581
	0.428571	0.380952	0.238095	0.52381	0.571429	0.238095	0.0952381	0.904762	0.47619	0.238095	0.761905	1	0.952381	0.619048	0.619048	0.952381	0.47619	0.666667	0.380952	0.52381	0.952381	0.428571	0.809524	0.52381	0.809524	0.428571	0.428571	0.285714	0.333333	0.428571	0.333333	0.47619	0.142857	0.380952	0.428571	0.571429	0.380952	0.47619	0.47619	0.238095
	0	0	0	0	0	0	0	0	0	0	0.166667	1	0	0.166667	0	0	0	0	0	0	0	0	0	0	0	0	0	0	0	0	0	0	0	0	0	0	0	0	0	0
	0.307692	0.307692	0.153846	0.153846	0.384615	0.461538	0.538462	0.384615	0.0769231	0.384615	0.230769	1	0.153846	0.307692	0.461538	0.615385	0.846154	0.769231	0.769231	0.692308	0.538462	0.461538	0.538462	0.230769	0.307692	0.461538	0.384615	0.230769	0.153846	0.307692	0.538462	0.153846	0.0769231	0.384615	0.384615	0.615385	0.307692	0.384615	0.384615	0.538462
	0	0.5	0.25	0	0	0	0	0.75	0.5	0	0.5	1	0.75	0.25	0.75	0.5	0.5	0.25	0.5	0.25	0.25	0.25	0	0	0	0.25	0	0	0.25	0.25	0	0.25	0.25	0	0	0	0	0	0	0
	0	0.111111	0.111111	0.333333	0	0	0.111111	0	0.111111	0.222222	0.222222	1	0.222222	0.222222	0.111111	0.111111	0	0	0	0.111111	0.111111	0	0	0.111111	0	0	0.111111	0	0	0	0	0	0.222222	0	0	0.222222	0.111111	0.333333	0.555556	0
	0.125	0	0	0.125	0.5	0	0.25	0.25	0	0.75	0.25	1	0.375	0.375	0.125	0.125	0	0	0	0.125	0.125	0	0	0	0	0	0	0.125	0	0	0.125	0	0	0.125	0.375	0	0	0.375	0.25	0
	0	0.333333	0	0	0	0.333333	0	0	0	0	0	1	0.666667	1	1	0	0.333333	0	0.666667	0	0	0	0	0	0	0	0	0	0.333333	0	0	0	0	0	0.333333	0	0	0	0	0
	0.08	0.2	0.16	0.12	0.12	0.08	0.36	0.12	0.2	0.36	0.52	1	0.68	0.48	0.44	0.28	0.56	0.4	0.24	0.36	0.12	0.16	0.04	0.16	0.04	0.28	0.04	0.16	0.12	0.04	0.04	0.08	0.12	0.16	0.32	0.04	0.08	0.12	0.12	0.12
	0.439394	0.454545	0.439394	0.484848	0.515152	0.424242	0.454545	0.5	0.5	0.606061	0.818182	1	0.848485	0.530303	0.515152	0.484848	0.242424	0.151515	0.0606061	0.0757576	0.0606061	0.0757576	0.0454545	0.136364	0.136364	0.136364	0.151515	0.242424	0.212121	0.19697	0.212121	0.227273	0.212121	0.348485	0.454545	0.318182	0.348485	0.484848	0.5	0.257576
	0.344828	0.103448	0.241379	0.206897	0.137931	0.172414	0.241379	0.172414	0.206897	0.241379	0.724138	1	0.689655	0.862069	0.37931	0.241379	0.172414	0.0689655	0.137931	0.0689655	0.0689655	0.0344828	0.137931	0.0689655	0.0344828	0.172414	0.172414	0	0.137931	0.241379	0.172414	0.0689655	0.0344828	0.137931	0.0689655	0.206897	0.103448	0.0689655	0.206897	0.0689655
	0.12	0.12	0.2	0.24	0.2	0.12	0.12	0.12	0.2	0.64	0.6	1	0.4	0.88	0.52	0.32	0.24	0.12	0.12	0	0.08	0.04	0.12	0.12	0.12	0.04	0.04	0.12	0.08	0.12	0.04	0	0.04	0.08	0.04	0.04	0.28	0	0.28	0.2
	0.2	0	0.6	0	0	0	0.4	0	0	0	0.2	1	0.8	0.2	0.4	0.2	0.2	0.2	0	0	0.2	0	0	0	0	0	0	0	0	0	0	0	0.2	0	0.2	0	0	0	0	0
	0.528302	0.377358	0.339623	0.490566	0.45283	0.415094	0.377358	0.45283	0.471698	0.509434	0.641509	1	0.924528	0.924528	0.849057	0.622642	0.698113	0.660377	0.641509	0.509434	0.509434	0.358491	0.283019	0.226415	0.377358	0.283019	0.264151	0.339623	0.150943	0.150943	0.339623	0.396226	0.264151	0.377358	0.339623	0.226415	0.358491	0.264151	0.339623	0.226415
	0.142857	0.0952381	0.0952381	0.428571	0.380952	0.285714	0.190476	0.285714	0.380952	0.238095	0.47619	1	0.904762	0.857143	0.333333	0.47619	0.380952	0.428571	0.285714	0.190476	0.47619	0.142857	0.190476	0.142857	0.142857	0.190476	0.333333	0.190476	0.0952381	0.0952381	0.238095	0.0952381	0.190476	0.285714	0.285714	0.47619	0.380952	0.285714	0.333333	0.190476
	0.230769	0.384615	0.461538	0.307692	0.461538	0.384615	0.384615	0.461538	0.384615	0.230769	0.307692	0.384615	1	0.461538	0.692308	0.692308	0.230769	0.615385	0.846154	0.461538	0.384615	0.692308	0.230769	0.461538	0.538462	0.0769231	0.307692	0.538462	0.307692	0.384615	0.153846	0.461538	0.307692	0.307692	0.153846	0.0769231	0.538462	0.461538	0.307692	0.307692
	0.0555556	0.111111	0.222222	0.166667	0.333333	0	0.111111	0.111111	0	0.222222	0.5	0.666667	1	0.944444	0.777778	1	0.666667	0.222222	0.222222	0.277778	0.333333	0.111111	0.0555556	0.222222	0.0555556	0.166667	0.111111	0	0	0.0555556	0.0555556	0.333333	0.222222	0.0555556	0.0555556	0	0.111111	0.222222	0.0555556	0.0555556
	0	0	0	0.222222	0.111111	0	0.333333	0	0.222222	0.444444	0.222222	0.444444	1	0.666667	1	0.444444	0.111111	0.333333	0.111111	0.111111	0.222222	0.111111	0.111111	0.111111	0	0.222222	0	0.222222	0.111111	0	0.111111	0.333333	0.222222	0.222222	0	0	0	0.111111	0.222222	0.444444
	0.83871	0.612903	0.548387	0.741935	0.645161	0.741935	0.548387	0.258065	0.548387	0.548387	0.870968	0.677419	1	0.741935	0.870968	0.870968	0.580645	0.451613	0.290323	0.290323	0.129032	0.16129	0.193548	0.0967742	0.290323	0.483871	0.354839	0.354839	0.483871	0.354839	0.709677	0.354839	0.645161	0.419355	0.645161	0.548387	0.516129	0.516129	0.548387	0.354839
	0.644444	0.666667	0.555556	0.4	0.711111	0.822222	0.666667	0.577778	0.622222	0.422222	0.777778	0.977778	1	0.955556	0.8	0.755556	0.488889	0.622222	0.644444	0.422222	0.444444	0.288889	0.155556	0.244444	0.311111	0.377778	0.422222	0.377778	0.488889	0.688889	0.577778	0.444444	0.466667	0.488889	0.488889	0.466667	0.466667	0.555556	0.377778	0.488889
	0	0	0.25	0	0.25	0	0	0.25	0.25	0	0.75	0.25	1	0	0.75	0.25	0	0	0	0	0	0	0	0	0	0.25	0	0	0	0	0	0	0	0	0	0	0	0	0.25	0
	0.0952381	0.190476	0.047619	0.190476	0.142857	0.380952	0.238095	0.238095	0.142857	0.380952	0.47619	0.619048	1	0.571429	0.380952	0.47619	0.809524	0.619048	0.571429	0.428571	0.285714	0.380952	0.190476	0.428571	0.238095	0.190476	0.142857	0.0952381	0.047619	0.0952381	0.142857	0.142857	0.190476	0.0952381	0.380952	0.142857	0.190476	0.333333	0.142857	0.0952381
	0.283019	0.358491	0.207547	0.320755	0.264151	0.415094	0.396226	0.415094	0.471698	0.490566	0.509434	0.90566	1	0.849057	0.716981	0.660377	0.679245	0.490566	0.54717	0.415094	0.415094	0.301887	0.283019	0.207547	0.301887	0.377358	0.283019	0.226415	0.226415	0.188679	0.150943	0.301887	0.150943	0.188679	0.207547	0.207547	0.245283	0.113208	0.113208	0.226415
	0.160714	0.178571	0.142857	0.160714	0.178571	0.303571	0.446429	0.339286	0.339286	0.410714	0.428571	0.678571	1	0.803571	0.732143	0.625	0.553571	0.464286	0.392857	0.482143	0.321429	0.214286	0.232143	0.232143	0.196429	0.196429	0.107143	0.214286	0.196429	0.160714	0.196429	0.142857	0.285714	0.25	0.214286	0.25	0.160714	0.214286	0.125	0.214286
	0.0769231	0.230769	0	0	0.0769231	0.153846	0.153846	0.384615	0.461538	0.230769	0.230769	0.153846	1	0.384615	0.692308	0.615385	0.384615	0.307692	0.384615	0.384615	0.384615	0.153846	0.461538	0.0769231	0.0769231	0.153846	0	0.0769231	0.0769231	0.0769231	0	0.0769231	0.230769	0.0769231	0.230769	0.0769231	0.153846	0.0769231	0	0
	0.142857	0	0	0.142857	0	0.142857	0.142857	0	0	0.142857	0.428571	0.142857	1	0.571429	0.571429	0.571429	0.142857	0.285714	0.285714	0	0.142857	0.142857	0	0	0	0.285714	0.285714	0	0	0.142857	0	0	0	0	0	0	0.285714	0	0.142857	0.142857
	0.111111	0.333333	0.166667	0.222222	0.166667	0.333333	0.166667	0.166667	0.277778	0.277778	0.277778	0.666667	1	0.555556	0.611111	0.444444	0.722222	0.722222	0.611111	0.388889	0.277778	0.0555556	0.0555556	0.166667	0	0.333333	0.111111	0.166667	0.222222	0.0555556	0.444444	0.222222	0.166667	0.166667	0.333333	0.222222	0.111111	0.111111	0.0555556	0.111111
	0	0.142857	0	0	0	0.142857	0.428571	0	0.142857	0	0	0.285714	1	1	0.571429	0.285714	0	0	0.142857	0	0	0.428571	0	0.285714	0	0	0	0.142857	0.142857	0	0.142857	0	0	0	0	0.142857	0	0.142857	0	0
	0.142857	0	0	0	0.142857	0	0.142857	0.285714	0.142857	0	0.142857	0.428571	1	0.714286	0.285714	0.428571	0.142857	0.714286	0.142857	0.142857	0	0	0.142857	0.142857	0	0	0.142857	0	0	0	0	0	0	0	0	0	0	0.142857	0.142857	0
	0	0	0	0.125	0	0	0	0	0	0.125	0.625	0.625	1	0.5	0.5	0.25	0	0	0	0	0	0	0.125	0.125	0.125	0.125	0	0	0.125	0.125	0	0	0	0	0	0	0	0	0.125	0.125
	0.266667	0.2	0.133333	0.0666667	0.4	0.133333	0.133333	0.133333	0.4	0.2	0.133333	0.866667	1	0.733333	0.333333	0.333333	0.333333	0.266667	0.266667	0.133333	0.266667	0.133333	0.0666667	0.4	0.0666667	0.133333	0.133333	0.2	0.2	0.0666667	0.266667	0	0.0666667	0.0666667	0	0	0.133333	0	0.333333	0.266667
	0.269231	0.346154	0.153846	0.346154	0.115385	0.384615	0.576923	0.346154	0.423077	0.269231	0.5	0.5	1	0.461538	0.192308	0.0384615	0	0.0769231	0.0384615	0.0769231	0.192308	0.269231	0.230769	0.269231	0.346154	0.384615	0.576923	0.384615	0.230769	0.423077	0.461538	0.576923	0.230769	0.461538	0.384615	0.5	0.615385	0.192308	0.307692	0.192308
	0.0909091	0.0909091	0.0454545	0.181818	0.272727	0.272727	0.181818	0.0909091	0.0454545	0.136364	0.590909	0.909091	1	0.681818	0.863636	0.681818	0.5	0.5	0.409091	0.272727	0.272727	0.0454545	0.0454545	0.136364	0.181818	0	0.0909091	0.181818	0.136364	0.0909091	0.181818	0.227273	0.136364	0.136364	0.181818	0.181818	0	0.136364	0.0454545	0.181818
	0.213333	0.133333	0.106667	0.146667	0.0666667	0.2	0.28	0.28	0.173333	0.266667	0.546667	0.88	1	0.973333	0.4	0.386667	0.28	0.173333	0.2	0.226667	0.12	0.08	0.133333	0.133333	0.0933333	0.173333	0.2	0.213333	0.08	0.0933333	0.146667	0.24	0.08	0.0666667	0.0666667	0.0533333	0.106667	0.0933333	0.0933333	0.16
	0.305556	0.361111	0.194444	0.194444	0.388889	0.388889	0.333333	0.444444	0.333333	0.333333	0.194444	0.666667	1	0.472222	0.611111	0.777778	0.583333	0.75	0.444444	0.777778	0.527778	0.694444	0.472222	0.472222	0.333333	0.444444	0.527778	0.305556	0.194444	0.25	0.222222	0.416667	0.277778	0.25	0.305556	0.111111	0.166667	0.111111	0.111111	0.222222
	0.171429	0.314286	0.171429	0.2	0.342857	0.542857	0.4	0.542857	0.4	0.457143	0.428571	0.942857	1	0.714286	0.628571	0.542857	0.571429	0.828571	0.742857	0.714286	0.914286	0.571429	0.342857	0.485714	0.342857	0.514286	0.4	0.257143	0.114286	0.257143	0.142857	0.4	0.314286	0.285714	0.314286	0.2	0.342857	0.285714	0.342857	0.4
	0.611111	0.638889	0.277778	0.638889	0.416667	0.555556	0.527778	0.555556	0.694444	0.555556	0.694444	0.944444	1	0.944444	0.611111	0.583333	0.527778	0.222222	0.527778	0.361111	0.416667	0.333333	0.416667	0.555556	0.388889	0.527778	0.472222	0.361111	0.25	0.416667	0.277778	0.333333	0.305556	0.527778	0.277778	0.5	0.416667	0.416667	0.416667	0.472222
	0.48	0.36	0.32	0.36	0.16	0.2	0.64	0.52	0.2	0.16	0.6	0.8	1	0.68	0.56	0.24	0.2	0.28	0.4	0.36	0.48	0.64	0.4	0.72	0.52	0.44	0.36	0.4	0.24	0.08	0.24	0.28	0.16	0.32	0.24	0.16	0.24	0.32	0.52	0.4
	0.157895	0.236842	0.105263	0.105263	0.105263	0.0789474	0.289474	0.184211	0.131579	0.157895	0.578947	0.842105	1	0.973684	0.473684	0.236842	0.394737	0.184211	0.0526316	0.105263	0.0263158	0.105263	0.105263	0.315789	0.184211	0.131579	0.0526316	0.0789474	0.105263	0.105263	0.0789474	0.0789474	0	0.0263158	0.131579	0	0.0789474	0.0263158	0.105263	0.105263
	0.0833333	0.166667	0.166667	0.416667	0.333333	0.666667	0.583333	0.5	0.416667	0.333333	0.416667	0.916667	1	0.5	0	0	0	0	0	0	0	0.0833333	0	0	0	0	0.0833333	0.166667	0.166667	0.333333	0.666667	0.166667	0.0833333	0.166667	0	0.166667	0.25	0.0833333	0.166667	0.25
	0.111111	0.222222	0.555556	0.222222	0	0.222222	0.111111	0.222222	0.111111	0.333333	0.222222	0.888889	1	0.333333	0.555556	1	0.444444	0.777778	0.222222	0.333333	0.666667	0	0.333333	0.111111	0.222222	0	0	0	0.111111	0	0	0	0.222222	0.111111	0.444444	0.111111	0.222222	0.111111	0.111111	0.222222
	0	0	0	0	0	0	0	0	0	0	0.333333	0.666667	1	0.666667	0	0	0.333333	0.333333	0	0	0	0	0	0	0	0	0	0	0	0	0	0	0	0	0	0	0	0	0	0
	0.333333	0.25	0.0833333	0.166667	0.166667	0.25	0.333333	0.5	0.166667	0.333333	0.666667	0.833333	1	0.25	0.166667	0	0	0	0	0.166667	0.166667	0	0	0	0	0	0	0	0	0	0.0833333	0	0.166667	0.166667	0.25	0.0833333	0.25	0.166667	0	0.583333
	0.642857	0.5	0.642857	0.285714	0.571429	0.5	0.642857	0.714286	0.5	0.928571	0.785714	0.428571	1	0.642857	0.714286	0.5	0.428571	0.5	0.214286	0.5	0.214286	0.0714286	0.0714286	0.142857	0.0714286	0.0714286	0.142857	0	0.214286	0.5	0.142857	0.571429	0.214286	0.428571	0.642857	0.5	0.428571	0.857143	0.5	0.642857
	0.534884	0.395349	0.465116	0.325581	0.44186	0.348837	0.44186	0.418605	0.302326	0.325581	0.325581	0.511628	1	0.604651	0.837209	0.674419	0.511628	0.581395	0.72093	0.674419	0.790698	0.488372	0.651163	0.55814	0.511628	0.651163	0.488372	0.395349	0.534884	0.581395	0.674419	0.372093	0.27907	0.418605	0.465116	0.534884	0.55814	0.395349	0.651163	0.534884
	0.183333	0.25	0.216667	0.2	0.25	0.266667	0.183333	0.166667	0.25	0.333333	0.533333	0.433333	1	0.933333	0.816667	0.733333	0.333333	0.416667	0.266667	0.4	0.266667	0.25	0.333333	0.216667	0.166667	0.2	0.183333	0.2	0.166667	0.233333	0.183333	0.166667	0.25	0.233333	0.216667	0.166667	0.1	0.266667	0.166667	0.166667
	0.130952	0.0833333	0.107143	0.0952381	0.107143	0.142857	0.0952381	0.0952381	0.107143	0.178571	0.535714	0.75	1	0.821429	0.607143	0.607143	0.630952	0.428571	0.464286	0.321429	0.202381	0.130952	0.0952381	0.0714286	0.0714286	0.130952	0.0833333	0.047619	0.0595238	0.0714286	0.119048	0.130952	0.119048	0.0714286	0.107143	0.142857	0.178571	0.0595238	0.142857	0.0833333
	0	0	0.25	0	0	0	0	0	0	0	0	0.75	1	0.75	0	0.5	0.75	0.75	0.25	0.5	0.25	0	0	0	0	0	0	0	0	0.25	0.25	0	0	0	0	0	0	0	0	0
	0.0769231	0.153846	0.0769231	0.307692	0.0769231	0	0.307692	0	0.230769	0.0769231	0.230769	0.538462	1	0.461538	0.384615	0.384615	0.230769	0.0769231	0.538462	0.153846	0.230769	0.0769231	0.0769231	0.0769231	0.0769231	0.0769231	0	0.0769231	0.0769231	0	0.0769231	0.153846	0.0769231	0.230769	0.0769231	0	0	0	0.0769231	0.230769
	0	0.333333	0.222222	0	0.222222	0.555556	0.111111	0	0.333333	0.333333	0.666667	0.666667	1	0.555556	0.777778	0.666667	0.111111	0.222222	0.222222	0.222222	0.333333	0	0.111111	0	0.333333	0	0	0.111111	0.222222	0.111111	0.111111	0.111111	0.111111	0	0	0.111111	0	0	0	0
	0	0.3	0	0.1	0.2	0.1	0.2	0.1	0.3	0.3	0.4	0.8	1	0.6	0.3	0.1	0.5	0.2	0.2	0.7	0.3	0.3	0.3	0.2	0.1	0	0	0.1	0.2	0	0.4	0	0.1	0.1	0.1	0	0.1	0.1	0.1	0
	0.125	0	0	0.125	0.125	0	0	0.125	0	0	0.125	0.625	1	0.5	0.25	0.375	0.125	0	0	0	0	0	0	0	0.125	0	0.125	0.25	0.25	0.375	0.25	0	0	0	0.25	0.125	0	0.125	0	0
	0	0	0.166667	0	0	0.166667	0.333333	0	0	0.166667	0	0.5	1	0.833333	0.333333	0.333333	0	0.333333	0.166667	0	0.333333	0	0	0	0.333333	0	0	0	0	0	0.166667	0	0.333333	0.333333	0	0	0.166667	0.166667	0	0
	0	0.166667	0	0.166667	0	0.333333	0	0.166667	0	0	0.833333	0.333333	1	0.666667	0.666667	0.333333	0.833333	0.166667	0.666667	0.333333	0.166667	0.5	0	0.166667	0.333333	0.166667	0.166667	0	0	0.333333	0	0.5	0.166667	0	0	0.166667	0	0	0.166667	0
	0.421053	0.473684	0.298246	0.385965	0.45614	0.385965	0.631579	0.385965	0.421053	0.684211	0.684211	0.894737	1	0.578947	0.263158	0.175439	0.0877193	0.140351	0.140351	0.140351	0.140351	0.0877193	0.192982	0.298246	0.263158	0.385965	0.350877	0.315789	0.22807	0.491228	0.473684	0.614035	0.596491	0.491228	0.508772	0.526316	0.403509	0.421053	0.315789	0.421053
	0.107143	0.392857	0.25	0.178571	0.321429	0.178571	0.285714	0.178571	0.285714	0.357143	0.821429	0.964286	1	0.642857	0.25	0.25	0.214286	0.25	0.0714286	0.25	0.214286	0.107143	0.0714286	0.0357143	0.0357143	0.142857	0.107143	0.178571	0.178571	0.0714286	0.25	0.178571	0.178571	0.357143	0.214286	0.178571	0.178571	0.285714	0.285714	0.178571
	0.314286	0.142857	0.285714	0.114286	0.257143	0.314286	0.2	0.457143	0.228571	0.4	0.457143	0.771429	1	0.857143	0.6	0.314286	0.142857	0.142857	0.0285714	0.0285714	0	0.0571429	0.0285714	0.0857143	0.0285714	0.0571429	0.0857143	0.114286	0.0571429	0.142857	0.0571429	0.257143	0.171429	0.2	0.114286	0.228571	0.142857	0.114286	0.142857	0.171429
	0.2	0.0666667	0.1	0.0833333	0.0833333	0.1	0.15	0.15	0.2	0.2	0.483333	0.783333	1	0.683333	0.283333	0.3	0.25	0.166667	0.25	0.45	0.266667	0.333333	0.05	0.116667	0.1	0.0833333	0.0333333	0.0333333	0.0333333	0.05	0.05	0	0.0833333	0.0666667	0.0333333	0.05	0.1	0.0666667	0.116667	0.116667
	0.107143	0.0714286	0.0178571	0.0714286	0.0714286	0.0714286	0.0535714	0.160714	0.125	0.0714286	0.482143	0.660714	1	0.642857	0.392857	0.142857	0.214286	0.142857	0.125	0.178571	0.142857	0	0.107143	0.107143	0.0535714	0.0357143	0.142857	0.0357143	0.0892857	0.0714286	0.0357143	0.0714286	0.0714286	0.0535714	0.107143	0.0892857	0.0357143	0.125	0.0714286	0.0892857
	0.333333	0.0833333	0	0.0833333	0.166667	0.0833333	0.0833333	0.166667	0.5	0.416667	0.5	0.75	1	0.75	0.166667	0.0833333	0.25	0.5	0.166667	0.333333	0.416667	0.416667	0.333333	0.25	0.0833333	0.333333	0	0	0	0.166667	0.166667	0.166667	0.25	0.166667	0.25	0.0833333	0.0833333	0.25	0.166667	0
	0.272727	0.272727	0.181818	0.272727	0.0909091	0.0909091	0	0.0909091	0.181818	0.0909091	0.272727	0.363636	1	0.272727	0	0.0909091	0.0909091	0.0909091	0.181818	0	0	0	0.0909091	0	0	0	0	0.0909091	0	0.272727	0.181818	0.272727	0	0.0909091	0.0909091	0.181818	0.0909091	0.0909091	0.181818	0.272727
	0.434783	0.391304	0.652174	0.391304	0.347826	0.347826	0.304348	0.173913	0.391304	0.391304	0.608696	0.608696	1	0.73913	0.26087	0.304348	0.391304	0.217391	0.217391	0.217391	0.130435	0.173913	0	0.130435	0.173913	0.0434783	0.0434783	0.130435	0.173913	0.217391	0.217391	0.217391	0.0434783	0.434783	0.217391	0.173913	0.434783	0.217391	0.478261	0.347826
	0.238095	0.380952	0.238095	0.047619	0.142857	0.142857	0.190476	0.190476	0.142857	0.333333	0.47619	0.52381	1	0.52381	0.238095	0.047619	0.285714	0.380952	0.333333	0.238095	0.47619	0.0952381	0.0952381	0.0952381	0.0952381	0.142857	0.142857	0.047619	0	0.0952381	0.047619	0.0952381	0	0.0952381	0.047619	0	0.0952381	0.047619	0.285714	0.0952381
	0.190476	0.0952381	0.0952381	0.238095	0.190476	0.285714	0.0952381	0.190476	0	0.333333	0.380952	0.857143	1	0.761905	0.666667	0.809524	0.52381	0.619048	0.380952	0.142857	0.0952381	0.142857	0.142857	0.142857	0.047619	0	0	0.0952381	0.190476	0.047619	0.047619	0.047619	0.0952381	0.190476	0.142857	0.380952	0.0952381	0.142857	0.190476	0.142857
	0.208333	0.0833333	0.145833	0.229167	0.1875	0.25	0.166667	0.125	0.25	0.25	0.479167	0.791667	1	0.916667	0.479167	0.6875	0.25	0.291667	0.333333	0.229167	0.1875	0.1875	0.0208333	0.0833333	0.0625	0.0833333	0	0.0625	0.0833333	0.0208333	0.0625	0.0833333	0.104167	0.0833333	0.125	0.1875	0.0625	0.0625	0.104167	0.0208333
	0.227273	0.257576	0.30303	0.151515	0.242424	0.19697	0.30303	0.348485	0.242424	0.469697	0.560606	0.924242	1	0.636364	0.136364	0.136364	0.0757576	0.121212	0.0606061	0.151515	0.121212	0.121212	0.121212	0.151515	0.212121	0.121212	0.181818	0.0909091	0.151515	0.19697	0.0909091	0.181818	0.136364	0.136364	0.272727	0.318182	0.348485	0.212121	0.166667	0.181818
	0.045045	0.027027	0.039039	0.03003	0.045045	0.0510511	0.0570571	0.0690691	0.0690691	0.135135	0.381381	0.735736	1	0.960961	0.585586	0.285285	0.108108	0.021021	0.00600601	0.018018	0.012012	0.015015	0	0	0	0	0.003003	0.00900901	0.015015	0.012012	0.012012	0.00600601	0.012012	0.036036	0.00900901	0.00900901	0.021021	0.021021	0.03003	0.015015
	0.155556	0.133333	0.2	0.0666667	0.222222	0.0888889	0.155556	0.2	0.133333	0.355556	0.488889	0.444444	1	0.733333	0.666667	0.688889	0.488889	0.444444	0.244444	0.2	0.2	0.222222	0.0444444	0.0444444	0.0888889	0.0444444	0.0222222	0.0888889	0.155556	0.0666667	0.111111	0	0.111111	0.0666667	0.0666667	0.2	0.177778	0.0666667	0.0444444	0.177778
	0.0625	0.09375	0.1875	0.125	0.5	0.15625	0.125	0.15625	0.34375	0.5625	0.5	0.6875	1	0.59375	0.34375	0.625	0.84375	0.59375	0.46875	0.375	0.34375	0.1875	0.3125	0.1875	0.21875	0.3125	0.125	0.15625	0.28125	0.15625	0.125	0.1875	0.15625	0.28125	0.21875	0.25	0.28125	0.34375	0.1875	0.15625
	0.1	0	0.1	0.3	0.1	0.1	0.2	0	0.2	0.1	0.5	0.7	1	0.5	0.5	0.3	0.1	0.1	0.2	0	0.1	0	0.1	0.2	0	0	0.2	0	0.1	0.1	0.1	0.2	0.1	0	0	0	0.1	0.2	0.1	0
	0.537313	0.462687	0.567164	0.507463	0.61194	0.61194	0.671642	0.477612	0.731343	0.731343	0.671642	0.880597	1	0.850746	0.686567	0.492537	0.597015	0.537313	0.731343	0.522388	0.671642	0.522388	0.507463	0.686567	0.552239	0.522388	0.447761	0.373134	0.298507	0.283582	0.537313	0.58209	0.462687	0.358209	0.522388	0.373134	0.597015	0.432836	0.567164	0.432836
	0.25	0.15	0.15	0.15	0.25	0.05	0.15	0.05	0.25	0.25	0.5	0.45	1	0.4	0.05	0	0.05	0	0	0.05	0	0	0	0.05	0	0	0	0	0	0.2	0.1	0	0.1	0	0.05	0.05	0.1	0.05	0.1	0
	0.189873	0.21519	0.189873	0.202532	0.253165	0.113924	0.202532	0.113924	0.21519	0.35443	0.556962	0.886076	1	0.962025	0.518987	0.316456	0.0759494	0.113924	0.151899	0.139241	0.139241	0.0886076	0.101266	0.101266	0.0759494	0.0759494	0.0632911	0.0632911	0.139241	0.139241	0.0379747	0.126582	0.139241	0.113924	0.101266	0.177215	0.240506	0.126582	0.126582	0.139241
	0.102564	0.111111	0.0769231	0.0512821	0.128205	0.0854701	0.0854701	0.102564	0.0683761	0.205128	0.470085	0.769231	1	0.794872	0.529915	0.299145	0.136752	0.222222	0.136752	0.179487	0.111111	0.111111	0.0598291	0.0598291	0.0769231	0.0512821	0.0854701	0.042735	0.025641	0.042735	0.0683761	0.0940171	0.0683761	0.0940171	0.162393	0.119658	0.0683761	0.128205	0.145299	0.102564
	0.192308	0.307692	0.269231	0.288462	0.346154	0.307692	0.326923	0.269231	0.269231	0.230769	0.557692	0.826923	1	0.769231	0.461538	0.288462	0.326923	0.346154	0.25	0.326923	0.384615	0.230769	0.173077	0.230769	0.134615	0.153846	0.115385	0.115385	0.0769231	0.134615	0.0961538	0.211538	0.0961538	0.153846	0.192308	0.192308	0.269231	0.173077	0.211538	0.326923
	0	0	0	0	0	0.222222	0	0	0	0	0.222222	0	0.222222	1	0.222222	0.333333	0.111111	0.111111	0.111111	0.222222	0	0.222222	0	0	0	0	0.111111	0	0	0.111111	0	0	0	0	0	0	0	0	0	0
	0	0	0.166667	0.166667	0	0	0	0	0	0	0.5	0.666667	0.666667	1	0.166667	0.166667	0.333333	0.166667	0.166667	0.166667	0.333333	0.333333	0.166667	0.166667	0.333333	0	0.166667	0.166667	0.166667	0	0.166667	0.166667	0	0.166667	0	0	0	0.166667	0	0.166667
	0.181818	0.181818	0.181818	0.0909091	0.272727	0	0.181818	0.545455	0.181818	0.272727	0.272727	0.272727	0.909091	1	0.181818	0.545455	0.454545	0.181818	0.0909091	0.272727	0.181818	0.181818	0.181818	0	0.272727	0.0909091	0.0909091	0.181818	0.0909091	0.0909091	0.0909091	0.181818	0	0.0909091	0.181818	0.272727	0	0.0909091	0	0
	0.333333	0	0	0.166667	0	0	0	0.333333	0.166667	0.333333	0.166667	0.166667	0.666667	1	0.166667	0.333333	0.5	0.333333	0.166667	0	0	0	0	0	0	0.166667	0	0	0	0	0	0	0.333333	0	0.166667	0.333333	0	0.166667	0	0
	0.25	0.25	0.75	0.5	0	0.25	0.25	0.25	0	0.25	0.25	0.5	0.25	1	0.5	0.25	0.25	0	0	0.75	0	0	0	0	0.25	0.5	0	0	0	0	0	0.25	0	0	0	0	0	0	0	0.25
	0.2	0.2	0.2	0.1	0.1	0.1	0	0.1	0.1	0.2	0.3	0.2	0.9	1	0.7	1	0.4	0.2	0.2	0	0.1	0.1	0.2	0.1	0	0	0	0.1	0	0	0	0.3	0.3	0.2	0.1	0	0.2	0.1	0	0.1
	0.349206	0.269841	0.269841	0.269841	0.412698	0.365079	0.301587	0.238095	0.396825	0.396825	0.444444	0.730159	0.920635	1	0.761905	0.809524	0.809524	0.650794	0.492063	0.365079	0.269841	0.142857	0.190476	0.269841	0.285714	0.206349	0.253968	0.269841	0.269841	0.301587	0.285714	0.15873	0.15873	0.301587	0.253968	0.190476	0.301587	0.301587	0.31746	0.253968
	0.034188	0.017094	0.017094	0	0.0512821	0.0769231	0.042735	0.017094	0.017094	0.0598291	0.299145	0.529915	0.91453	1	0.880342	0.717949	0.547009	0.367521	0.196581	0.119658	0.0598291	0.025641	0.017094	0.017094	0	0.017094	0.025641	0.042735	0.017094	0.034188	0.025641	0.00854701	0	0.00854701	0.00854701	0	0.025641	0.017094	0.00854701	0.025641
	0.201754	0.0877193	0.0526316	0.175439	0.157895	0.447368	0.324561	0.368421	0.289474	0.324561	0.666667	0.938596	0.991228	1	0.701754	0.517544	0.5	0.5	0.535088	0.526316	0.412281	0.298246	0.27193	0.201754	0.114035	0.0964912	0.149123	0.157895	0.0964912	0.0964912	0.140351	0.175439	0.157895	0.219298	0.184211	0.122807	0.149123	0.114035	0.105263	0.201754
	0.358974	0.282051	0.179487	0.179487	0.333333	0.487179	0.461538	0.487179	0.384615	0.410256	0.717949	0.820513	0.923077	1	0.717949	0.589744	0.74359	0.615385	0.538462	0.615385	0.384615	0.333333	0.307692	0.282051	0.282051	0.153846	0.307692	0.25641	0.0512821	0.128205	0.179487	0.358974	0.153846	0.128205	0.25641	0.205128	0.179487	0.102564	0.205128	0.153846
	0	0	0	0.333333	0	0.333333	0	0	0.333333	0.333333	0.666667	0.333333	0.333333	1	1	0.333333	0	0	0	0	0.333333	0	0	0.333333	0	0	0.333333	0	0	0.333333	0	0	0	0.333333	0	0	0.333333	0	0	0
	0.166667	0.111111	0.0555556	0.333333	0.222222	0.111111	0	0.166667	0.277778	0.388889	0.5	0.555556	0.944444	1	0.555556	0.722222	0.5	0.722222	0.444444	0.333333	0.277778	0.333333	0.444444	0.111111	0.5	0.333333	0.0555556	0.277778	0.444444	0.277778	0.222222	0	0.333333	0.0555556	0.111111	0.222222	0.0555556	0.0555556	0.166667	0.111111
	0.14	0.12	0.06	0.08	0.14	0.26	0.18	0.18	0.28	0.3	0.26	0.44	0.7	1	0.52	0.46	0.28	0.48	0.44	0.4	0.48	0.28	0.2	0.26	0.2	0.26	0.38	0.16	0.12	0.08	0.14	0.2	0.18	0.26	0.22	0.26	0.12	0.14	0.14	0.22
	0.0833333	0.333333	0.25	0.666667	0.833333	0.5	0.25	0.583333	0.5	0.25	0.333333	0.666667	0.666667	1	0.5	0.916667	0.333333	0.666667	0.833333	0.583333	0.5	0.666667	0.5	1	0.416667	0.416667	0.0833333	0.416667	0	0.0833333	0.333333	0.416667	0.416667	0.166667	0.0833333	0.0833333	0.25	0.5	0.0833333	0.166667
	0.166667	0	0.166667	0.166667	0.333333	0.0833333	0.0833333	0.166667	0.25	0.0833333	0.166667	0.666667	0.916667	1	0.5	0.25	0.166667	0.0833333	0	0	0.166667	0	0	0	0.0833333	0	0.0833333	0.166667	0.166667	0.333333	0	0.0833333	0.166667	0.0833333	0	0.166667	0.25	0.166667	0	0.0833333
	0.142857	0.0714286	0.142857	0.357143	0.357143	0.0714286	0.214286	0.357143	0.142857	0.428571	0.357143	0.642857	0.571429	1	0.571429	0.714286	0.5	0.428571	0.785714	0.428571	0.357143	0.285714	0.357143	0.428571	0.357143	0.214286	0.357143	0.285714	0.214286	0.285714	0.357143	0.428571	0.142857	0.357143	0	0.357143	0.285714	0.0714286	0.142857	0.214286
	0.132075	0.132075	0.150943	0.113208	0.150943	0.245283	0.0943396	0.113208	0.169811	0.132075	0.415094	0.641509	0.792453	1	0.90566	0.716981	0.622642	0.641509	0.396226	0.264151	0.0754717	0.188679	0.207547	0.113208	0.150943	0.188679	0.169811	0.207547	0.226415	0.188679	0.188679	0.245283	0.169811	0.188679	0.0943396	0.132075	0.150943	0.113208	0.150943	0.207547
	0.351852	0.166667	0.111111	0.185185	0.111111	0.259259	0.240741	0.333333	0.185185	0.314815	0.5	0.666667	0.87037	1	0.685185	0.5	0.37037	0.203704	0.111111	0.203704	0.222222	0.148148	0.0740741	0.185185	0.0925926	0.148148	0.0740741	0.12963	0.0185185	0.037037	0.12963	0.0925926	0.12963	0.12963	0.166667	0.12963	0.0555556	0.0740741	0.0740741	0.0740741
	0.297872	0.212766	0.255319	0.148936	0.510638	0.234043	0.404255	0.361702	0.234043	0.212766	0.489362	0.489362	0.744681	1	1	0.957447	0.787234	0.744681	0.340426	0.340426	0.276596	0.234043	0.148936	0.212766	0.234043	0.212766	0.361702	0.234043	0.361702	0.340426	0.319149	0.212766	0.148936	0.382979	0.255319	0.234043	0.319149	0.148936	0.297872	0.404255
	0.233333	0.1	0.1	0.2	0.233333	0.133333	0.133333	0.166667	0.233333	0.233333	0.433333	0.566667	0.833333	1	0.433333	0.6	0.466667	0.2	0.166667	0.333333	0.1	0.333333	0.233333	0.266667	0.233333	0.233333	0.266667	0.233333	0.166667	0.166667	0.233333	0.1	0.0333333	0.0333333	0.133333	0.2	0.1	0.0666667	0.0666667	0.2
	0.4	0.35	0.05	0.15	0.1	0.5	0.7	0.45	0.25	0.3	0.6	0.85	0.7	1	0.85	0.75	0.6	0.25	0.4	0.55	0.25	0.1	0.25	0.4	0.25	0.45	0.4	0.3	0.5	0.25	0.2	0.45	0.2	0.2	0.4	0.3	0.45	0.35	0.3	0.1
	0.119048	0.119048	0.142857	0.166667	0.214286	0.214286	0.119048	0.166667	0.190476	0.214286	0.261905	0.380952	0.5	1	0.714286	0.547619	0.714286	0.214286	0.285714	0.119048	0.0714286	0.142857	0.0714286	0.119048	0.0714286	0.047619	0.0952381	0.0952381	0.047619	0.0714286	0.047619	0.0238095	0.0952381	0.142857	0.119048	0.142857	0.0714286	0.142857	0.119048	0.0952381
	0.216216	0.27027	0.27027	0.189189	0.405405	0.351351	0.378378	0.27027	0.162162	0.216216	0.27027	0.405405	0.513514	1	0.675676	0.702703	0.918919	0.567568	0.513514	0.378378	0.378378	0.243243	0.243243	0.243243	0.135135	0.216216	0.162162	0.297297	0.162162	0.324324	0.27027	0.216216	0.189189	0.216216	0.351351	0.243243	0.108108	0.162162	0.378378	0.351351
	0.163934	0.0819672	0.163934	0.0655738	0.180328	0.147541	0.196721	0.147541	0.196721	0.180328	0.344262	0.442623	0.885246	1	0.770492	0.655738	0.557377	0.360656	0.295082	0.213115	0.114754	0.147541	0.114754	0.0655738	0.0819672	0.114754	0.0491803	0.114754	0.0983607	0.131148	0.0491803	0.0819672	0.0491803	0.0819672	0.0983607	0.196721	0.0819672	0.147541	0.0983607	0.196721
	0.0251256	0.080402	0.0301508	0.0201005	0.0502513	0.080402	0.105528	0.0954774	0.0854271	0.0552764	0.221106	0.567839	0.919598	1	0.733668	0.386935	0.211055	0.105528	0.040201	0.0351759	0.0351759	0.0100503	0	0.0251256	0.0251256	0.0100503	0.0251256	0.0150754	0.0251256	0.0201005	0	0	0.00502513	0	0.0100503	0.0301508	0.0301508	0.0251256	0.0100503	0.0603015
	0	0.25	0	0	0	0	0	0	0	0.25	0	0	0.25	1	1	0	0.75	1	0.5	0.25	0.5	0	0	0	0	0.5	0	0	0	0	0	0	0.25	0	0	0	0	0	0	0
	0.2	0.125	0.1	0.125	0.2	0.075	0.3	0.25	0.125	0.4	0.525	0.675	0.9	1	0.7	0.7	0.725	0.625	0.4	0.3	0.275	0.15	0.2	0.125	0.15	0.025	0.15	0.05	0	0.05	0.05	0.075	0.15	0.2	0.1	0.175	0.075	0.125	0.1	0.15
	0.5	0	0	0	0.5	0.5	0	0	0	0	0	0	0	1	0.5	0	0	1	0.5	0	0.5	0	0	0	0	0	0	0	0	0	0	0	0	0.5	0	0	0	0	0	0
	0	0	0	0.125	0.125	0	0	0	0	0.125	0.25	0.375	0.75	1	0.375	0.125	0	0.125	0.125	0.125	0	0.125	0.125	0.25	0	0	0	0	0	0	0.125	0	0	0	0	0	0	0	0.125	0
	0.2	0.4	0	0.2	0	0.2	0.6	0.4	0.4	0	0.2	0.2	0.8	1	0.8	0.6	0.2	0.6	0.4	0.6	0	0	0	0.2	0	0.2	0	0.2	0	0	0.2	0.2	0.6	0	0	0.4	0.2	0	0	0.2
	0.185185	0.148148	0.296296	0.222222	0.148148	0.185185	0.222222	0.296296	0.222222	0.259259	0.407407	0.444444	0.740741	1	0.592593	0.62963	0.37037	0.444444	0.222222	0.037037	0.111111	0.222222	0.111111	0.0740741	0.148148	0.0740741	0.185185	0.111111	0.148148	0.0740741	0.111111	0.222222	0.259259	0.0740741	0.111111	0.111111	0.111111	0.148148	0.148148	0.222222
	0.4	0.35	0.4	0.2	0.35	0.4	0.25	0.55	0.3	0.75	0.65	0.7	0.95	1	0.55	0.3	0.3	0.7	0.7	0.6	0.55	0.4	0.1	0.35	0.05	0.2	0.1	0.2	0	0.25	0.15	0.2	0.3	0.15	0.25	0.2	0.4	0.35	0.35	0.2
	0.375	0.6875	0.25	0.1875	0.3125	0.3125	0.25	0.1875	0.75	0.1875	0.6875	0.5	0.75	1	0.5625	0.6875	0.6875	0.6875	0.25	0.0625	0.1875	0.125	0	0.0625	0	0.0625	0	0.0625	0	0.125	0	0	0.125	0.0625	0.1875	0	0.125	0.1875	0.125	0.125
	0.25	0.25	0	0	0.25	0	0.25	0.25	0	0.25	0.75	0.5	0.5	1	1	0.75	0	0	0	0.5	0	0.25	0.25	0	0	0	0.25	0.25	0	0.5	0	0	0	0.25	0	0	0	0	0	0
	0.125	0.125	0.25	0.125	0.25	0.25	0.25	0.625	0.125	0.375	0.25	0.25	0.125	1	0.5	0.875	0.75	0.375	0.375	0.125	0	0.125	0	0	0	0	0	0	0.375	0	0	0.125	0	0	0.25	0.125	0.125	0	0.375	0.25
	0.2	0.2	0	0	0	0.2	0.6	0	0	0	0.4	0.6	0	1	0.2	0.6	0	0.2	0	0	0	0	0	0	0	0	0	0	0	0.2	0	0	0	0.2	0	0.4	0	0.2	0	0
	0.294118	0.352941	0.117647	0.176471	0.117647	0.294118	0.352941	0.294118	0.117647	0.176471	0.588235	0.882353	0.882353	1	1	0.823529	0.764706	0.470588	0.470588	0.588235	0.470588	0.235294	0.0588235	0	0.0588235	0.0588235	0.0588235	0.117647	0.117647	0.0588235	0.0588235	0.0588235	0.0588235	0.176471	0.352941	0.294118	0.0588235	0.352941	0.117647	0.0588235
	0	0	0	0.4	0.2	0	0	0	0	0.2	0	0.2	0.6	0.2	1	1	0.2	0.4	0.6	0	0	0	0	0	0	0.2	0	0.2	0	0	0.2	0	0	0.2	0	0	0	0	0	0
	0.2	0.2	0.2	0.2	0.2	0.6	0.6	0.6	0.6	0.4	0.6	0.2	0	0	1	0	0.2	0	0.2	0.2	0.2	0	0.2	0.2	0	0.2	0	0.4	0.2	0.2	0	0	0	0	0.2	0.2	0	0	0	0
	0	0.25	0	0.25	0	0.375	0.125	0.375	0.125	0.5	0.25	0.125	0.875	0.75	1	0.5	0.625	0.125	0.25	0.125	0.25	0.125	0	0.25	0.375	0	0.25	0.125	0	0	0.25	0	0.375	0.125	0	0.125	0.125	0.375	0	0.125
	0.411765	0.411765	0.352941	0.294118	0.411765	0.411765	0.588235	0.411765	0.352941	0.882353	0.470588	0.823529	0.705882	0.588235	1	0.588235	0.411765	0.647059	0.529412	0.117647	0.0588235	0.352941	0.470588	0.647059	0.294118	0.764706	0.588235	0.705882	0.705882	0.411765	0.764706	0.470588	0.529412	0.588235	0.647059	0.647059	0.352941	0.294118	0.470588	0.411765
	0.04	0.12	0.08	0.12	0.2	0.24	0.16	0.2	0.16	0.12	0.36	0.48	0.6	0.48	1	0.68	0.48	0.72	0.72	0.48	0.32	0.32	0.04	0.24	0.12	0.44	0.32	0.2	0.28	0.2	0.12	0.44	0.32	0.16	0.12	0.16	0.2	0.08	0.12	0.2
	0.0555556	0	0	0	0	0.0277778	0.0833333	0.0277778	0	0.0555556	0.0555556	0.0277778	0.388889	0.416667	1	0.722222	0.5	0.361111	0.111111	0.305556	0.305556	0.222222	0.25	0.138889	0.0833333	0.194444	0.0833333	0.0833333	0.0833333	0.0277778	0	0.0555556	0.0555556	0.0277778	0	0	0	0	0	0
	0	0	0	0.25	0	0	0	0	0	0	0	0.5	0.5	0.5	1	0.25	0.5	0.75	0.25	0	0	0	0.25	0	0.25	0	0	0	0	0	0	0	0	0	0	0	0	0	0	0
	0.0689655	0.172414	0.172414	0	0.103448	0	0.172414	0.241379	0.103448	0.0344828	0.344828	0.344828	0.448276	0.551724	1	0.827586	0.896552	0.689655	0.551724	0.241379	0.241379	0.448276	0.448276	0.37931	0.241379	0.0689655	0.275862	0.103448	0.241379	0.172414	0.0689655	0.103448	0.103448	0.0344828	0.103448	0	0.103448	0.0344828	0.103448	0.0689655
	0.5	0.666667	0	0.333333	0.333333	0.333333	0.166667	0.166667	0.166667	0	0.666667	0.5	0.5	0.666667	1	0.666667	0.5	0.833333	0.333333	0.5	0.666667	0.5	0.166667	0.5	0.166667	0.333333	0.333333	0.333333	0.166667	0.666667	0.666667	0.333333	0.333333	0	0.166667	0.166667	0.666667	0.333333	0	0
	0.1	0.1	0.3	0.2	0.2	0.4	0.3	0.3	0.3	0.3	0.9	0.5	0.9	0.6	1	1	1	0.8	0.7	0.6	0.7	0.5	0.2	0.7	0.4	0.3	0.4	0.3	0.1	0.5	0	0.1	0.1	0	0.2	0.2	0	0.1	0.1	0.3
	0.0980392	0.0980392	0.0588235	0.0980392	0.0392157	0.0392157	0.196078	0.0196078	0.0392157	0.0784314	0.294118	0.392157	0.54902	0.882353	1	0.803922	0.72549	0.509804	0.235294	0.27451	0.215686	0.137255	0.0196078	0.0392157	0.0588235	0	0.0784314	0.0196078	0.0196078	0.0784314	0.0196078	0	0.0392157	0	0.0784314	0.0588235	0.0980392	0.0784314	0.0588235	0.117647
	0.272727	0.0909091	0.181818	0.181818	0	0.181818	0.272727	0.0909091	0.0909091	0.636364	0.545455	0.818182	0.909091	0.727273	1	0.636364	0.818182	0.454545	0.545455	0.545455	0.363636	0.272727	0.181818	0.0909091	0.363636	0.363636	0.0909091	0.272727	0.181818	0.181818	0.363636	0.272727	0.181818	0.0909091	0.0909091	0.272727	0.272727	0.0909091	0.454545	0.272727
	0	0.125	0.25	0	0.25	0	0.25	0.25	0.25	0.5	0	0.875	0.625	0.75	1	0.625	0.75	0.5	0.375	0.375	0.25	0.125	0.125	0.125	0	0.125	0.125	0.25	0	0.25	0.25	0.25	0.125	0	0.125	0.125	0.125	0	0.25	0.25
	0	0.0540541	0.027027	0.027027	0.0540541	0	0	0.027027	0	0.135135	0.324324	0.594595	0.864865	0.945946	1	0.675676	0.432432	0.351351	0.135135	0.243243	0.189189	0.162162	0.0810811	0.0540541	0.135135	0.0540541	0.0540541	0	0.0540541	0.0810811	0.0540541	0	0.0810811	0.108108	0.0540541	0.027027	0.0540541	0.0540541	0.0810811	0.027027
	0	0	0	0	0	0	0.2	0	0	0	0.2	0.4	0.8	0.4	1	1	0.4	0	0.2	0	0	0	0	0	0	0	0	0	0	0	0	0	0	0	0	0.2	0.2	0	0	0
	0	0	0	0	0.111111	0	0.111111	0.111111	0	0	0	0	0.333333	0.444444	1	0.777778	1	0.555556	0.555556	0.444444	0.333333	0.333333	0	0	0	0	0.111111	0	0	0	0	0	0.111111	0	0	0	0	0.111111	0	0
	0.148148	0.037037	0.0740741	0.0740741	0.148148	0.0740741	0.148148	0.148148	0.148148	0.148148	0.296296	0.296296	0.444444	0.666667	1	0.814815	0.851852	0.962963	0.666667	0.592593	0.185185	0.37037	0.111111	0.148148	0.259259	0.0740741	0.148148	0.185185	0.222222	0.148148	0.111111	0.185185	0.185185	0.111111	0.259259	0.185185	0.111111	0.111111	0.222222	0.111111
	0.0666667	0.0666667	0.2	0.2	0.2	0.2	0	0.133333	0	0.266667	0.133333	0.266667	0.266667	0.733333	1	0.4	0.4	0.266667	0.266667	0.533333	0.133333	0.0666667	0.0666667	0.2	0.133333	0.133333	0.133333	0.133333	0	0	0.133333	0.0666667	0.2	0.0666667	0.0666667	0.2	0.133333	0.133333	0.0666667	0.2
	0.142857	0	0.142857	0.285714	0.428571	0.285714	0.285714	0.285714	0.142857	0.285714	0.428571	0.142857	0.857143	0.571429	1	0.714286	0.285714	0.428571	0.571429	0.142857	0.142857	0.142857	0.142857	0.428571	0	0.142857	0.285714	0.285714	0.571429	0	0.142857	0.142857	0.428571	0.142857	0	0.142857	0.142857	0	0	0.285714
	0	0	0	0	0	0	0	0	0	0.25	0	0.25	0.75	0.5	1	0.75	0.5	0.75	0.25	0.25	0	0	0	0	0.25	0	0	0	0.25	0	0.25	0	0	0	0	0.25	0	0	0	0
	0	0.285714	0.0714286	0.0714286	0	0.0714286	0.142857	0	0	0.142857	0.214286	0.214286	0.142857	0.785714	1	0.285714	0.285714	0.214286	0.357143	0.142857	0.0714286	0.214286	0.0714286	0	0.0714286	0	0.142857	0.0714286	0.0714286	0.142857	0	0.142857	0.142857	0.0714286	0.142857	0	0.0714286	0.142857	0.0714286	0
	0.205882	0.215686	0.196078	0.22549	0.27451	0.372549	0.333333	0.205882	0.235294	0.264706	0.343137	0.54902	0.72549	0.921569	1	0.627451	0.490196	0.235294	0.137255	0.0980392	0.0784314	0.0392157	0.0588235	0.0588235	0.0392157	0.00980392	0.0588235	0.137255	0.137255	0.186275	0.166667	0.147059	0.147059	0.117647	0.156863	0.147059	0.205882	0.0980392	0.235294	0.166667
	0.25	0.361111	0.25	0.0833333	0.25	0.305556	0.305556	0.194444	0.277778	0.305556	0.388889	0.361111	0.444444	0.555556	1	0.694444	0.75	0.611111	0.555556	0.361111	0.277778	0.194444	0.194444	0.0833333	0.194444	0.0555556	0.138889	0.0277778	0.0833333	0.111111	0.194444	0.222222	0.194444	0.166667	0.222222	0.138889	0.25	0.222222	0.111111	0.166667
	0.333333	0.6	0.266667	0.333333	0.333333	0.333333	0.133333	0.266667	0.133333	0.4	0.2	0.266667	0.2	0.4	0.666667	1	1	0.4	0.266667	0.333333	0.666667	0.533333	0.533333	0.666667	0.2	0.266667	0.266667	0.266667	0.0666667	0.4	0.266667	0.4	0.0666667	0.333333	0.533333	0.0666667	0.333333	0.133333	0.133333	0
	0.0357143	0.321429	0.107143	0.178571	0.321429	0.107143	0.0714286	0.0714286	0.142857	0.214286	0.285714	0.392857	0.571429	0.857143	0.821429	1	1	0.821429	0.607143	0.428571	0.642857	0.25	0.285714	0.321429	0.428571	0.285714	0.285714	0.178571	0.214286	0.107143	0.285714	0.464286	0.464286	0.285714	0.25	0.107143	0.178571	0.25	0.321429	0.321429
	0.138889	0.0277778	0.111111	0.138889	0.0555556	0.0555556	0.0833333	0.0555556	0.0555556	0.0555556	0.0277778	0.0555556	0.111111	0.305556	0.416667	1	0.833333	0.833333	0.638889	0.333333	0.277778	0.166667	0.111111	0.0833333	0.0555556	0.0833333	0.0277778	0.0555556	0.0277778	0	0	0.138889	0	0.0277778	0	0.0833333	0.0833333	0	0.0555556	0.0277778
	0.108108	0.135135	0.148649	0.162162	0.162162	0.135135	0.108108	0.0945946	0.135135	0.135135	0.0945946	0.121622	0.216216	0.256757	0.675676	1	0.959459	0.675676	0.594595	0.418919	0.27027	0.202703	0.189189	0.108108	0.0540541	0.162162	0.0945946	0.0945946	0.027027	0.108108	0	0.0540541	0.135135	0.027027	0.0945946	0.0810811	0.135135	0.108108	0.135135	0.0810811
	0	0	0	0	0.2	0	0.2	0.2	0	0	0	0	0.2	0.2	0.2	1	0.6	0.4	0.2	0.2	0.2	0	0	0	0	0	0	0	0	0	0	0	0	0	0	0	0	0	0	0
	0.428571	0.392857	0.535714	0.285714	0.321429	0.464286	0.571429	0.535714	0.607143	0.607143	0.678571	0.535714	0.642857	0.785714	0.964286	1	0.785714	0.857143	0.678571	0.821429	0.535714	0.392857	0.428571	0.357143	0.464286	0.642857	0.5	0.535714	0.464286	0.428571	0.535714	0.571429	0.607143	0.678571	0.392857	0.535714	0.5	0.428571	0.642857	0.535714
	0	0	0	0	0	0.333333	0	0.333333	0	0.333333	0.666667	0.333333	0.666667	0.666667	0	1	0.333333	0	0.666667	0.333333	0.333333	0	0	0.333333	0	0	0	0	0	0.333333	0	0	0	0	0	0	0	0.333333	0	0
	0.461538	0.461538	0.538462	0.307692	0.384615	0.384615	0.384615	0.615385	0.307692	0.461538	0.307692	0.307692	0.923077	0.923077	0.538462	1	0.692308	0.923077	0.615385	0.538462	0.461538	0.615385	0.384615	0.384615	0.384615	0	0.307692	0.384615	0.538462	0.384615	0.307692	0.230769	0.384615	0.384615	0.384615	0.384615	0.307692	0.230769	0.153846	0.461538
	0	0	0	0	0.142857	0	0	0	0.142857	0	0	0	0	0.142857	0.142857	1	0.428571	0.428571	0.428571	0.571429	1	1	0.428571	0	0.142857	1	0.142857	0.142857	0.142857	0	0	0	0	0	0	0	0	0	0	0
	0	0	0	0	0	0	0	0	0	0	0	0	0	0	0.428571	1	1	0.714286	0.428571	0.428571	0.285714	0.142857	0.142857	0.142857	0.285714	0.142857	0.285714	0	0	0	0	0	0	0	0	0	0	0	0	0
	0	0	0	0	0	0	0	0	0	0	0	0	0.0666667	0.233333	0.633333	1	0.833333	0.7	0.6	0.3	0.0666667	0.266667	0.133333	0.0666667	0.1	0.233333	0.1	0.0666667	0	0.0333333	0	0.0333333	0	0.0333333	0	0	0	0	0.0333333	0
	0	0	0	0	0	0	0	0	0	0	0	0.111111	0	0	0	1	0.111111	0.555556	0.222222	0.333333	0.111111	0	0	0.111111	0	0	0	0	0	0	0	0.333333	0	0	0	0	0	0	0	0.111111
	0.1875	0.3125	0.3125	0.375	0.125	0.6875	0.375	0.25	0.4375	0.25	0.25	0.9375	0.625	0.75	0.5	1	0.5625	0.75	0.5	0.875	0.1875	0.3125	0.375	0.3125	0.0625	0.25	0.125	0.375	0.25	0.25	0.3125	0.25	0.1875	0.375	0.1875	0.3125	0.0625	0.125	0.375	0.3125
	0.166667	0.722222	0.333333	0.111111	0.611111	0.277778	0.444444	0.5	0.222222	0.666667	0.222222	0.277778	0.222222	0.833333	0.888889	1	0.777778	0.833333	0.5	0.444444	0.333333	0.222222	0.333333	0.388889	0.444444	0.166667	0.277778	0.333333	0.277778	0.666667	0.111111	0.388889	0.166667	0.277778	0.555556	0.666667	0.5	0.388889	0.555556	0.388889
	0.0434783	0.0434783	0.0869565	0.108696	0.108696	0.0652174	0.130435	0.173913	0.130435	0.217391	0.173913	0.217391	0.434783	0.804348	0.652174	1	0.586957	0.456522	0.586957	0.195652	0.282609	0.0434783	0.0869565	0.0869565	0.0434783	0.0869565	0.0217391	0.0869565	0.0434783	0.173913	0.0217391	0.108696	0.0217391	0.0434783	0.0652174	0.0869565	0.23913	0.0652174	0.0652174	0.0652174
	0	0	0	0	0.142857	0	0	0	0.142857	0	0	0	0.142857	0.428571	0.285714	1	0.571429	0.714286	0.571429	0.714286	0.142857	0.428571	0.571429	0.285714	0	0.285714	0.142857	0	0	0	0	0	0	0	0	0.142857	0	0.142857	0	0.142857
	0	0	0	0	0	0	0.0769231	0	0.0769231	0	0.0769231	0.153846	0.153846	0.153846	0.307692	1	0.615385	0.230769	0.307692	0.0769231	0.153846	0.0769231	0.0769231	0.153846	0	0	0	0	0	0	0	0	0.0769231	0	0	0	0.0769231	0	0	0.0769231
	0	0	0.142857	0	0	0	0	0	0	0	0	0	0.285714	0.142857	0.571429	1	0.142857	0.428571	0.714286	0.428571	0.428571	0.285714	0.142857	0.571429	0.285714	0.142857	0	0	0	0	0	0	0	0	0	0	0.142857	0	0	0
	0.0952381	0	0	0.0952381	0.0952381	0.0952381	0.047619	0.047619	0.047619	0.047619	0	0.047619	0.333333	0.0952381	0.47619	1	0.761905	0.428571	0.428571	0.428571	0.333333	0.238095	0.047619	0.0952381	0.0952381	0.047619	0.047619	0.190476	0	0.047619	0	0.047619	0	0.0952381	0	0	0.142857	0.047619	0	0.047619
	0.619048	0.285714	0.428571	0.238095	0.428571	0.52381	0.571429	0.619048	0.333333	0.52381	0.47619	0.571429	0.52381	0.761905	0.904762	1	0.952381	1	0.809524	0.47619	0.619048	0.333333	0.571429	0.190476	0.333333	0.52381	0.380952	0.238095	0.142857	0.285714	0.333333	0.52381	0.333333	0.333333	0.380952	0.333333	0.47619	0.380952	0.52381	0.333333
	0	0	0	0	0	0	0.5	0	0	0	0	0	0.5	0.75	0.5	1	0.25	0.25	0.25	0.25	0	0	0	0	0	0	0	0	0	0	0	0	0	0	0	0	0	0	0.25	0
	0	0.2	0	0	0.2	0	0.2	0.2	0	0	0	0.6	0.6	0.2	0.2	1	0	0.2	0	0.4	0.2	0	0.4	0	0.2	0.2	0	0	0	0.2	0	0	0	0	0	0	0.4	0	0	0
	0	0	0	0.25	0	0.5	0.25	0.25	0.5	0.25	0.5	0.75	0.75	0.75	0.25	1	0.5	0.25	0.5	0	0	0	0	0.25	0.25	0.5	0	0	0.25	0	0	0.5	0	0	0.25	0	0	0	0	0
	0.333333	0.555556	0.111111	0.333333	0.111111	0.555556	0.333333	0.333333	0.444444	0.444444	0.222222	0.666667	0.111111	0.888889	0.777778	1	1	0.888889	0.444444	0.444444	0.111111	0.444444	0.333333	0.222222	0.111111	0.111111	0.222222	0.333333	0.555556	0.111111	0.222222	0.333333	0.111111	0.333333	0.111111	0.111111	0.111111	0.111111	0.222222	0.555556
	0.125	0	0.375	0.25	0.25	0.125	0.125	0	0.125	0	0.375	0.125	0.25	0.125	0.5	1	0.625	0.375	0.625	0	0.25	0	0.125	0.125	0	0	0	0	0	0.125	0	0.125	0	0.125	0	0.125	0.25	0.125	0	0.25
	0.5	0.166667	0.416667	0.25	0.166667	0.333333	0.0833333	0.166667	0.25	0.583333	0.416667	0.25	0.416667	0.333333	0.75	1	0.75	0.75	0.416667	0.416667	0.0833333	0.0833333	0.0833333	0	0.0833333	0	0	0	0.0833333	0	0.25	0	0.25	0.0833333	0.0833333	0.166667	0	0	0.25	0.166667
	0.153846	0.192308	0.384615	0.346154	0.653846	0.269231	0.346154	0.692308	0.307692	0.461538	0.461538	0.5	0.653846	0.384615	0.538462	1	0.769231	0.5	0.615385	0.230769	0.461538	0.346154	0.0384615	0.0769231	0.230769	0.269231	0.384615	0.153846	0.307692	0.192308	0.115385	0.269231	0.269231	0.269231	0.153846	0.230769	0.230769	0.153846	0.5	0.192308
	0.423077	0.307692	0.423077	0.307692	0.346154	0.346154	0.346154	0.423077	0.269231	0.346154	0.269231	0.192308	0.384615	0.538462	0.538462	1	0.269231	0.538462	0.461538	0.346154	0.192308	0.230769	0.115385	0.115385	0.115385	0.0769231	0.153846	0.0769231	0.115385	0.153846	0.0769231	0.153846	0.115385	0.0769231	0.153846	0.230769	0.153846	0.153846	0.346154	0.269231
	0.0869565	0.217391	0.173913	0.0869565	0.0434783	0.217391	0.130435	0.0434783	0	0.173913	0.0434783	0.130435	0	0.130435	0.608696	0.521739	1	0.695652	0.347826	0.173913	0.217391	0.217391	0.130435	0.0869565	0.130435	0.347826	0.130435	0.217391	0.434783	0.478261	0.434783	0.173913	0.173913	0.173913	0.0434783	0	0.0434783	0.0869565	0.0434783	0.0869565
	0.09375	0.21875	0.1875	0.03125	0.0625	0.0625	0.0625	0.15625	0.125	0.125	0.21875	0.1875	0.1875	0.28125	0.53125	0.59375	1	0.875	0.875	0.40625	0.375	0.15625	0.15625	0.21875	0.28125	0.1875	0.21875	0.375	0.34375	0.5625	0.5625	0.21875	0.21875	0.3125	0.25	0.25	0.1875	0.125	0.15625	0.15625
	0.0985915	0.112676	0.0422535	0.084507	0.0704225	0.0422535	0.0422535	0.0704225	0.0985915	0.169014	0.0985915	0.112676	0.0985915	0.169014	0.535211	0.577465	1	0.929577	0.577465	0.450704	0.183099	0.126761	0.0704225	0.0985915	0.0422535	0.084507	0.056338	0.0422535	0.0140845	0.028169	0.0140845	0.028169	0.028169	0.028169	0.028169	0	0.084507	0.056338	0.056338	0.056338
	0	0	0	0	0	0	0	0	0	0.2	0.4	0	0	0	0.2	0.4	1	0.6	0	0	0	0	0	0	0	0	0	0	0	0	0.2	0.2	0	0	0	0	0.2	0	0	0
	0	0	0.142857	0.142857	0	0.0714286	0.142857	0.0714286	0.142857	0.0714286	0.0714286	0.0714286	0.285714	0.0714286	0.285714	0.714286	1	0.714286	0.714286	0.428571	0.357143	0.142857	0	0.142857	0.214286	0	0.0714286	0	0.0714286	0.0714286	0.0714286	0	0.0714286	0.0714286	0	0	0.0714286	0	0.0714286	0
	0.12	0.56	0.28	0.24	0.28	0.12	0.52	0.44	0.2	0.56	0.68	0.4	0.24	0.2	0.4	0.48	1	0.76	0.6	0.36	0.24	0.16	0.08	0.08	0.08	0.04	0.12	0.04	0.08	0	0.12	0.12	0.12	0.2	0.12	0.16	0.2	0.16	0.16	0.2
	0.222222	0.222222	0.111111	0.333333	0.222222	0.222222	0.111111	0.111111	0.222222	0.444444	0.444444	0.222222	0	0.333333	0.444444	0.888889	1	0.222222	0.111111	0	0	0	0	0	0	0	0	0	0	0.111111	0	0.222222	0	0	0	0.333333	0	0	0.111111	0
	0.194175	0.184466	0.126214	0.150485	0.150485	0.194175	0.145631	0.169903	0.150485	0.121359	0.208738	0.208738	0.160194	0.208738	0.504854	0.820388	1	0.932039	0.820388	0.635922	0.645631	0.495146	0.296117	0.228155	0.184466	0.0970874	0.0776699	0.101942	0.101942	0.0825243	0.15534	0.145631	0.101942	0.0825243	0.0970874	0.145631	0.106796	0.131068	0.106796	0.131068
	0	0	0	0.25	0.25	0	0	0	0	0	0	0	0.25	0.25	0	0.25	1	0.75	0.75	0	0	0.25	0	0	0	0	0	0	0	0	0.25	0	0	0	0	0	0	0	0	0
	0	0	0.125	0	0.25	0.25	0	0.25	0.25	0.125	0.5	0.75	0.625	0.625	0.375	0.5	1	0.625	0.625	0.25	0.375	0.25	0.375	0.125	0.25	0.5	0.625	0.125	0.125	0.375	0.5	0.125	0.25	0.125	0.25	0.5	0	0	0.25	0.375
	0.2	0	0	0.1	0.1	0	0.2	0.2	0.1	0.3	0.3	0.3	0.7	0.4	0.5	0.7	1	1	0.6	0.7	0.4	0.3	0.5	0.3	0.5	0.2	0.4	0.3	0.6	0.5	0.2	0.2	0.4	0	0.1	0	0	0.3	0	0.5
	0.25	0.416667	0.25	0.5	0.333333	0.0833333	0.25	0.25	0.5	0.333333	0.25	0.916667	0.666667	0.5	0.333333	0.25	1	0.416667	0.583333	0.25	0.25	0.25	0.25	0	0.25	0	0.25	0	0.25	0.166667	0.166667	0.0833333	0.333333	0.25	0.0833333	0.0833333	0.25	0.333333	0.583333	0.583333
	0	0	0.1	0	0	0	0	0	0	0	0	0	0.1	0.2	0.4	0.7	1	0.5	0.7	0.1	0	0	0	0	0.1	0	0	0	0	0.1	0	0	0	0	0	0.1	0.1	0	0.1	0.1
	0.307692	0.153846	0.153846	0.192308	0.153846	0.230769	0.230769	0.230769	0.153846	0.269231	0.384615	0.269231	0.653846	0.461538	0.884615	0.807692	1	0.846154	0.269231	0.307692	0.384615	0.0769231	0.192308	0.192308	0.0384615	0.115385	0.0384615	0.115385	0.0769231	0.0769231	0.0769231	0.230769	0.115385	0.192308	0.230769	0.153846	0.269231	0.192308	0.192308	0.153846
	0.166667	0.0833333	0.333333	0.333333	0.583333	0.333333	0.583333	0.166667	0.666667	0.0833333	0.333333	0.416667	0.583333	0.75	0.416667	0.833333	1	0.583333	0.583333	0.416667	0.583333	0	0.166667	0.166667	0.25	0.0833333	0.5	0.166667	0.25	0.333333	0.333333	0.25	0.166667	0	0.25	0.166667	0.25	0.166667	0.0833333	0.416667
	0.0491803	0.0327869	0	0.0983607	0.0491803	0.0163934	0.0655738	0.0163934	0.0655738	0.0327869	0.0491803	0.0819672	0.278689	0.459016	0.819672	0.819672	1	0.737705	0.459016	0.42623	0.278689	0.0983607	0.114754	0.0327869	0.0327869	0.0655738	0.0819672	0	0.0327869	0.0327869	0.0655738	0.0819672	0.0819672	0.0655738	0.0491803	0.0327869	0.0491803	0.0491803	0.0327869	0.0163934
	0	0	0	0	0	0	0	0	0	0.0909091	0	0	0.0909091	0.181818	0.363636	0.545455	1	0.363636	0.272727	0.0909091	0	0.0909091	0	0.0909091	0.0909091	0	0	0	0	0	0	0	0	0.0909091	0	0.0909091	0.0909091	0	0	0
	0	0	0	0	0	0	0	0	0	0.0909091	0.0909091	0.181818	0.454545	0	0.0909091	0.909091	1	0.454545	0.272727	0.454545	0	0	0	0	0	0	0	0.0909091	0	0.0909091	0	0	0	0	0	0	0	0	0	0
	0	0	0	0	0.2	0	0	0	0	0.2	0.2	0.6	0.8	0.6	0.8	0.8	1	1	1	0.6	0.4	0.4	0	0	0.2	0	0	0	0	0	0	0.2	0	0	0.2	0.2	0.2	0.2	0	0
	0.125	0	0	0	0.125	0	0.125	0	0	0.25	0	0	0	0.375	0.125	0.375	1	0.375	0.25	0.125	0.125	0.25	0.125	0.125	0	0.125	0	0	0.125	0	0	0	0	0	0	0	0	0	0	0
	0.172414	0.103448	0.241379	0.172414	0.310345	0.137931	0.172414	0.206897	0.172414	0.241379	0.172414	0.344828	0.206897	0.482759	0.551724	0.689655	1	0.862069	0.931034	0.827586	0.655172	0.724138	0.482759	0.482759	0.241379	0.448276	0.206897	0.103448	0.413793	0.206897	0.137931	0.413793	0.137931	0.241379	0.206897	0.241379	0.137931	0.310345	0.137931	0.206897
	0	0	0	0	0	0	0	0.125	0	0	0	0.125	0	0.125	0.125	0.5	1	0.25	0.75	0.125	0.625	0.125	0.125	0	0	0	0	0	0.125	0	0	0.125	0.125	0	0	0	0.125	0	0	0.125
	0.1875	0.25	0.1875	0	0.25	0.3125	0.0625	0.25	0.375	0.1875	0.25	0.125	0.75	0.5625	0.4375	0.625	1	0.875	0.5625	0.5	0.4375	0.4375	0.1875	0.375	0.3125	0.125	0.375	0.25	0.1875	0.0625	0.25	0.0625	0.0625	0.375	0.3125	0.1875	0.1875	0.25	0.3125	0.3125
	0.191489	0.276596	0.0638298	0.148936	0.106383	0.148936	0.148936	0.0638298	0.212766	0.0851064	0.191489	0.212766	0.361702	0.617021	0.787234	0.787234	1	0.914894	0.744681	0.617021	0.382979	0.404255	0.425532	0.234043	0.319149	0.148936	0.212766	0.276596	0.234043	0.234043	0.12766	0.148936	0.234043	0.212766	0.191489	0.212766	0.106383	0.148936	0.170213	0.170213
	0	0	0	0	0	0	0.111111	0.111111	0	0	0	0.222222	0	0.333333	0.333333	0.333333	1	0.222222	0.333333	0.222222	0.222222	0.111111	0.111111	0.333333	0.222222	0	0.111111	0	0	0	0	0	0	0	0	0.111111	0	0	0	0
	0	0.1	0	0	0	0	0.1	0	0	0	0.1	0.3	0.5	0.6	0.3	0.5	1	0.2	0.1	0	0.1	0	0	0	0	0	0	0	0	0	0	0	0.2	0	0	0	0	0.1	0	0
	0	0.2	0	0.2	0.2	0	0	0.2	0	0	0.6	0.2	0.6	0.8	0	0.4	1	0.2	0.4	0	0.4	0	0	0.4	0.2	0	0	0	0	0	0.2	0	0	0	0	0.2	0.2	0	0	0
	0.230769	0.153846	0.153846	0.384615	0.153846	0.153846	0.230769	0	0.0769231	0.0769231	0.384615	0.461538	0.384615	0.923077	0.923077	0.538462	1	0.461538	0.615385	0.538462	0.692308	0.692308	0.923077	0.692308	0.230769	0.307692	0.230769	0.384615	0.0769231	0.153846	0.0769231	0.307692	0.0769231	0.0769231	0.0769231	0.0769231	0.0769231	0	0.0769231	0.0769231
	0	0	0	0.111111	0.111111	0	0.222222	0.111111	0	0.111111	0.333333	0	0.333333	0.222222	0.111111	0.666667	1	0.333333	0.111111	0.333333	0.111111	0	0	0	0.333333	0.222222	0	0	0	0	0.111111	0	0	0	0	0	0	0	0	0
	0.222222	0	0.111111	0	0.333333	0.444444	0	0.222222	0.333333	0.444444	0.333333	0.777778	0.666667	0.555556	0.333333	0.444444	1	0.222222	0.444444	0.555556	0.444444	0.333333	0	0	0.222222	0.111111	0.222222	0	0.111111	0.111111	0.111111	0.111111	0.222222	0.222222	0	0.111111	0.111111	0.222222	0	0
	0.375	0.291667	0.25	0.208333	0.416667	0.291667	0.208333	0.125	0.375	0.375	0.25	0.25	0.333333	0.375	0.916667	0.666667	0.958333	1	0.75	0.458333	0.666667	0.25	0.541667	0.5	0.5	0.375	0.333333	0.333333	0.583333	0.25	0.166667	0.25	0.333333	0.166667	0.291667	0.333333	0.291667	0.125	0.125	0.166667
	0.8	0	0.4	0.2	0.4	0	0	0.4	0.4	0.6	0.4	0.2	0.4	0.2	0.2	0.6	0.8	1	0.8	0.4	0.4	0.2	0	0.2	0	0	0	0	0.4	0.2	0	0.4	0	0.4	0.2	0	0.6	0.2	0.2	0.2
	0	0	0.25	0	0.25	0.25	0.25	0.25	0	0	0	0.25	0.5	0.25	0.25	0.75	0.5	1	1	0.5	0	0	0	0	0.25	0	0	0	0	0	0	0	0	0	0	0	0	0	0	0
	0.384615	0.230769	0.307692	0.307692	0.384615	0.307692	0.384615	0.230769	0.384615	0.153846	0.0769231	0.230769	0.153846	0.153846	0.384615	0.846154	0.384615	1	0.615385	0.692308	0.615385	0.461538	0.307692	0.846154	0.0769231	0.153846	0.0769231	0.153846	0.0769231	0.0769231	0.153846	0.153846	0.0769231	0.0769231	0	0.0769231	0.0769231	0.153846	0.153846	0.307692
	0.0454545	0.25	0.181818	0.0909091	0.159091	0.0227273	0.0227273	0.0454545	0.204545	0.204545	0.136364	0.113636	0.204545	0.136364	0.25	0.431818	0.795455	1	0.704545	0.477273	0.159091	0.204545	0.159091	0.181818	0.181818	0.181818	0.136364	0.0909091	0.0909091	0.0681818	0.113636	0.0909091	0.0681818	0.0227273	0.0909091	0.0681818	0.0227273	0.0681818	0	0.136364
	0.117647	0.117647	0.117647	0.117647	0.352941	0.235294	0.117647	0.176471	0.235294	0.176471	0.117647	0.117647	0.294118	0.117647	0.294118	0.352941	0.470588	1	0.941176	0.235294	0.235294	0.0588235	0.176471	0.117647	0.117647	0.176471	0.470588	0.235294	0.0588235	0.176471	0	0.294118	0.235294	0.0588235	0.0588235	0.117647	0.0588235	0.117647	0	0.117647
	0.194805	0.12987	0.0649351	0.142857	0.155844	0.155844	0.162338	0.142857	0.214286	0.162338	0.11039	0.136364	0.168831	0.24026	0.545455	0.753247	0.857143	1	0.896104	0.753247	0.538961	0.305195	0.324675	0.207792	0.136364	0.11039	0.0974026	0.0714286	0.012987	0.025974	0.0519481	0.0909091	0.0519481	0.038961	0.0454545	0.0779221	0.0584416	0.0454545	0.0779221	0.123377
	0	0	0.125	0	0	0	0	0	0	0	0	0	0	0.25	0.125	0.625	0.875	1	0.375	0.75	0.125	0	0	0.125	0	0	0.125	0	0	0	0.25	0.125	0	0	0.125	0.125	0	0	0.125	0
	0.363636	0.0909091	0.272727	0.0909091	0.181818	0	0.181818	0.0909091	0.272727	0.363636	0.0909091	0.363636	0.363636	0.636364	0.727273	0.727273	0.545455	1	0.909091	0.818182	1	0.454545	0.636364	0.363636	0.454545	0.181818	0.454545	0.454545	0.181818	0.454545	0.0909091	0.545455	0.0909091	0.181818	0.363636	0.0909091	0.181818	0.363636	0	0.454545
	0.166667	0.333333	0.166667	0.333333	0.416667	0.333333	0.166667	0.166667	0.25	0.166667	0.416667	0.166667	0.666667	0.5	0.583333	0.416667	0.833333	1	0.583333	0.666667	0.5	0.5	0.5	0.0833333	0.166667	0.25	0.166667	0.166667	0.25	0.166667	0.25	0.25	0.166667	0.166667	0.0833333	0.416667	0.166667	0.25	0.25	0.166667
	0.1	0	0	0.1	0	0.2	0.1	0	0.2	0.2	0.1	0	0.1	0.1	0.1	0.1	0.6	1	0.5	0.8	0.4	0.3	0.2	0.2	0.5	0.1	0.1	0.1	0.2	0	0.1	0.3	0.2	0.2	0.2	0.1	0.4	0.4	0.2	0
	0	0	0.454545	0.0909091	0.0909091	0.0909091	0.181818	0	0.0909091	0.181818	0.181818	0.0909091	0.0909091	0.272727	0.363636	0.454545	0.818182	1	0.727273	0.818182	0.272727	0.363636	0.181818	0	0	0.0909091	0	0.181818	0.0909091	0.272727	0.363636	0	0	0.181818	0.0909091	0.272727	0.272727	0.181818	0.0909091	0.0909091
	0.2	0.25	0.35	0.2	0.25	0.25	0.4	0.4	0.35	0.5	0.2	0.35	0.4	0.45	0.6	0.85	0.45	1	0.6	0.8	0.65	0.35	0.5	0.25	0.5	0.55	0.2	0.4	0.1	0.2	0.2	0.15	0.4	0.15	0.45	0.3	0.55	0.2	0.25	0.6
	0.192308	0.0769231	0.115385	0.0769231	0.115385	0.153846	0.192308	0.0769231	0.192308	0.0769231	0.384615	0.384615	0.5	0.807692	0.692308	0.807692	0.961538	1	0.807692	0.346154	0.423077	0.115385	0.115385	0.115385	0.153846	0.153846	0	0.269231	0.115385	0.153846	0.0769231	0.0769231	0.192308	0.0769231	0.0769231	0.153846	0.153846	0.0769231	0.0769231	0.153846
	0.047619	0	0	0	0	0	0.0952381	0	0	0	0	0	0	0.142857	0.333333	0.333333	0.571429	1	0.52381	0.333333	0.47619	0.285714	0.285714	0.428571	0.0952381	0.0952381	0	0	0	0	0	0	0	0.0952381	0.047619	0.142857	0.142857	0	0	0
	0.428571	0	0.142857	0.142857	0.428571	0	0.571429	0.285714	0.285714	0.285714	0	0.714286	0.571429	0.571429	0.857143	0.428571	0.571429	1	0.285714	0.142857	0.285714	0.142857	0.142857	0.142857	0.571429	0.142857	0.142857	0.285714	0	0.285714	0.142857	0.142857	0.285714	0	0	0.285714	0.285714	0	0.142857	0.142857
	0	0	0.111111	0	0	0	0	0	0.111111	0.111111	0	0	0.111111	0	0.111111	0.111111	0.111111	1	0.444444	0.444444	0.555556	0.222222	0.444444	0.333333	0.111111	0	0.222222	0	0.222222	0.222222	0	0.333333	0.111111	0.111111	0.111111	0.333333	0	0	0	0
	0.0909091	0.0909091	0.181818	0.454545	0.454545	0.363636	0	0.545455	0.181818	0.181818	0.181818	0.454545	0.363636	0.363636	0.363636	0.636364	0.727273	1	0.545455	0.727273	0.545455	0.454545	0.272727	0.363636	0.272727	0	0.0909091	0.0909091	0.181818	0.272727	0.0909091	0	0	0.0909091	0.272727	0.181818	0.0909091	0.181818	0	0.272727
	0	0.0909091	0.0909091	0	0	0	0	0	0	0	0	0.0909091	0.181818	0.181818	0.727273	0.909091	0.818182	1	0.636364	1	0.727273	0.727273	0.181818	0	0.363636	0.0909091	0	0	0	0.181818	0	0.0909091	0	0	0.0909091	0	0	0	0	0
	0	0.2	0	0	0	0	0	0.2	0.4	0	0.2	0	0	0	0.4	0.6	0.6	1	1	0.8	1	0.2	0.6	0	0	0.2	0	0.2	0	0.2	0	0	0	0.2	0	0	0	0	0	0
	0.4	0.3	0.6	0.2	0.2	0.3	0.3	0.9	0.5	0.8	0.8	0.8	0.6	0.7	0.7	0.6	0.5	1	0.5	0.3	0.9	0.3	0.1	0.4	0.5	0.5	0.4	0.1	0.5	0.1	0.2	0.3	0.2	0	0.6	0.2	0.5	0.1	0.2	0.1
	0.734694	0.530612	0.693878	0.591837	0.612245	0.469388	0.571429	0.489796	0.571429	0.387755	0.653061	0.897959	0.857143	0.816327	0.897959	0.795918	0.755102	1	0.959184	0.979592	0.795918	0.795918	0.836735	0.755102	0.632653	0.612245	0.612245	0.571429	0.408163	0.428571	0.285714	0.489796	0.387755	0.489796	0.510204	0.55102	0.55102	0.653061	0.632653	0.489796
	0.540541	0.621622	0.486486	0.459459	0.621622	0.297297	0.648649	0.594595	0.648649	0.567568	0.756757	0.72973	0.648649	0.486486	0.486486	0.810811	0.621622	1	0.594595	0.405405	0.162162	0.189189	0.135135	0.108108	0.108108	0.135135	0.135135	0.108108	0.135135	0.108108	0.243243	0.135135	0.216216	0.162162	0.324324	0.324324	0.189189	0.243243	0.378378	0.486486
	0.0697674	0.116279	0.0930233	0.116279	0.116279	0.0465116	0.0465116	0.116279	0.0232558	0.0232558	0.116279	0.0930233	0.0697674	0.139535	0.465116	0.627907	0.860465	1	0.906977	0.581395	0.139535	0.255814	0.0930233	0.0697674	0.0232558	0.0465116	0.0232558	0.0465116	0.0697674	0.0465116	0.0465116	0.0465116	0.0465116	0.0697674	0.0465116	0.0697674	0.0465116	0.0465116	0.116279	0.0930233
	0.131579	0.184211	0.105263	0.0789474	0.184211	0.184211	0.0526316	0.105263	0.0263158	0.105263	0.184211	0.131579	0.263158	0.131579	0.184211	0.210526	0.394737	0.894737	1	0.763158	0.421053	0.315789	0.105263	0.0263158	0.105263	0.157895	0.105263	0.131579	0.210526	0.263158	0.552632	0.421053	0.184211	0.0789474	0.131579	0.105263	0.184211	0.131579	0.289474	0.131579
	0.027972	0.020979	0.048951	0.013986	0.020979	0.027972	0.034965	0.0769231	0.0839161	0.034965	0.020979	0.048951	0.020979	0.020979	0.0699301	0.188811	0.482517	0.811189	1	0.951049	0.622378	0.454545	0.426573	0.545455	0.608392	0.671329	0.587413	0.41958	0.181818	0.160839	0.125874	0.0629371	0.034965	0.013986	0.041958	0.013986	0.00699301	0.041958	0.020979	0.034965
	0.478261	0.391304	0.478261	0.652174	0.521739	0.73913	0.521739	0.304348	0.521739	0.521739	0.652174	0.391304	0.73913	0.26087	0.565217	0.73913	0.565217	0.956522	1	0.478261	0.478261	0.304348	0.565217	0.521739	0.826087	0.347826	0.695652	0.608696	0.73913	0.521739	0.565217	0.217391	0.347826	0.173913	0.608696	0.347826	0.347826	0.304348	0.608696	0.26087
	0.145833	0.15625	0.197917	0.135417	0.09375	0.177083	0.125	0.145833	0.135417	0.114583	0.166667	0.104167	0.135417	0.145833	0.15625	0.302083	0.604167	0.947917	1	0.677083	0.229167	0.0833333	0.0520833	0.03125	0.0104167	0.0416667	0.0416667	0.0625	0.0520833	0.125	0.0833333	0.0625	0.15625	0.104167	0.104167	0.25	0.135417	0.145833	0.197917	0.0729167
	0.0428571	0.0357143	0.0142857	0.0714286	0.0428571	0.0571429	0.0714286	0.0214286	0.0571429	0.0214286	0.0428571	0.0285714	0.0285714	0.0428571	0.0785714	0.178571	0.457143	0.792857	1	0.992857	0.671429	0.442857	0.371429	0.414286	0.478571	0.578571	0.514286	0.428571	0.278571	0.214286	0.1	0.05	0.05	0.0285714	0.0285714	0.0428571	0.0714286	0.0285714	0.00714286	0.0357143
	0.125	0.125	0.0892857	0.116071	0.142857	0.0892857	0.0982143	0.0714286	0.151786	0.133929	0.0982143	0.107143	0.0625	0.125	0.178571	0.267857	0.642857	0.839286	1	0.758929	0.285714	0.0446429	0.0357143	0.0267857	0.00892857	0.00892857	0.0357143	0.00892857	0.0267857	0.0357143	0.0446429	0.0357143	0.0178571	0.0535714	0.0446429	0.0446429	0.0535714	0.107143	0.0982143	0.0982143
	0	0.166667	0	0	0	0	0.166667	0.166667	0	0	0	0	0	0.166667	0.5	0.666667	0.666667	0.5	1	0.833333	0.166667	0.166667	0	0	0	0.166667	0.166667	0	0	0	0.166667	0.166667	0	0	0	0	0	0	0	0
	0.230769	0	0	0.153846	0.0769231	0.0769231	0.307692	0	0.153846	0.0769231	0	0.0769231	0.307692	0.230769	0.384615	0.769231	0.769231	0.538462	1	0.769231	0.846154	0.307692	0.461538	0.230769	0.230769	0.307692	0.153846	0.0769231	0.0769231	0.230769	0.384615	0.384615	0.230769	0.153846	0.307692	0.153846	0.230769	0.307692	0.0769231	0.538462
	0.047619	0.333333	0.333333	0.47619	0.285714	0.428571	0.047619	0.333333	0.285714	0.333333	0.238095	0.0952381	0.333333	0.190476	0.52381	0.285714	0.52381	0.809524	1	0.857143	0.285714	0.52381	0.666667	0.380952	0.380952	0.333333	0.238095	0.666667	0.714286	0.428571	0.333333	0.285714	0.761905	0.571429	0.47619	0.47619	0.380952	0.714286	0.571429	0.238095
	0.125	0.0625	0.0833333	0.104167	0.0833333	0.25	0.0625	0.145833	0.0833333	0.125	0.1875	0.166667	0.25	0.416667	0.729167	0.9375	0.916667	0.791667	1	0.770833	0.541667	0.3125	0.208333	0.208333	0.145833	0.25	0.270833	0.166667	0.208333	0.229167	0.229167	0.208333	0.1875	0.25	0.208333	0.166667	0.104167	0.166667	0.125	0.166667
	0	0.0909091	0.0909091	0	0.0909091	0	0.136364	0.272727	0.0454545	0.136364	0.181818	0.0909091	0.227273	0.136364	0.0454545	0.272727	0.454545	0.727273	1	0.681818	0.681818	0.318182	0.318182	0.136364	0.0909091	0.0909091	0.136364	0.0454545	0.0454545	0.0454545	0.0909091	0.181818	0.0454545	0.181818	0.0454545	0.136364	0.136364	0.272727	0.136364	0.0454545
	0.5	0	0	0.25	0.25	0	0.25	0.25	0.25	0.25	0.25	0.25	0.125	0.75	0.375	0.5	0.875	0.5	0.375	1	0.5	0.25	0.5	0.25	0.125	0.5	0.5	0	0	0.125	0.125	0.125	0.125	0	0.375	0	0	0.125	0.125	0
	0.125	0.125	0.25	0.25	0.25	0.1875	0.375	0.25	0.0625	0.3125	0.625	0.9375	0.5625	0.75	0.6875	0.6875	0.875	0.8125	0.5625	1	0.5	0.875	0.625	0.4375	0.5	0.375	0.375	0.4375	0.4375	0.25	0.3125	0.125	0.5	0.25	0.4375	0.3125	0.1875	0.125	0.25	0.0625
	0.0689655	0.137931	0.0344828	0.0344828	0.0689655	0.172414	0.103448	0.0689655	0.137931	0.0344828	0	0.0344828	0.241379	0.206897	0.413793	0.482759	0.655172	0.827586	0.965517	1	0.793103	0.448276	0.482759	0.241379	0.344828	0.275862	0.344828	0.172414	0.413793	0.172414	0.241379	0.37931	0.37931	0.310345	0.206897	0.137931	0.206897	0.275862	0.172414	0.172414
	0.541667	0.416667	0.458333	0.375	0.666667	0.75	0.833333	0.75	0.541667	0.458333	0.916667	0.583333	0.708333	0.375	0.5	0.291667	0.166667	0.416667	0.375	1	0.833333	0.583333	0.416667	0.791667	0.791667	0.708333	0.708333	0.291667	0.208333	0.375	0.125	0.25	0.166667	0.291667	0.291667	0.458333	0.416667	0.666667	0.791667	0.875
	0.333333	0.466667	0.266667	0.4	0.333333	0.333333	0.4	0.533333	0.533333	0.4	0.333333	0.6	0.6	0.4	0.466667	0.733333	0.266667	0.4	0.4	1	0.666667	0.733333	0.866667	0.4	0.533333	0.2	0.4	0.0666667	0.0666667	0.333333	0.2	0.266667	0.2	0.133333	0.2	0.133333	0.2	0.266667	0.2	0.266667
	0.230769	0.307692	0.384615	0.230769	0.461538	0.384615	0.692308	0.538462	0.384615	0.538462	0.923077	0.923077	0.923077	0.769231	0.692308	0.846154	0.538462	0.923077	0.846154	1	0.461538	0.461538	0.307692	0.384615	0.153846	0.461538	0.461538	0.307692	0.153846	0.384615	0.153846	0.384615	0.230769	0.307692	0.384615	0.307692	0.538462	0.307692	0.538462	0.538462
	0.285714	0.380952	0.285714	0.47619	0.380952	0.238095	0.238095	0.333333	0.52381	0.52381	0.571429	0.190476	0.52381	0.428571	0.571429	0.285714	0.380952	0.428571	0.47619	1	0.761905	0.52381	0.285714	0.190476	0.142857	0.238095	0.190476	0.142857	0.0952381	0.238095	0.142857	0.190476	0.142857	0.428571	0.190476	0.380952	0.0952381	0.190476	0.428571	0.285714
	0.413793	0.103448	0.310345	0.37931	0.241379	0.37931	0.37931	0.310345	0.413793	0.172414	0.206897	0.344828	0.0689655	0.241379	0.413793	0.344828	0.517241	0.448276	0.724138	1	0.655172	0.310345	0.551724	0.482759	0.413793	0.551724	0.448276	0.241379	0.448276	0.206897	0.37931	0.241379	0.241379	0.310345	0.275862	0.137931	0.275862	0.37931	0.137931	0.137931
	0.0740741	0.185185	0.296296	0.185185	0.111111	0.185185	0.185185	0.259259	0.185185	0.296296	0.037037	0.148148	0.333333	0.333333	0.407407	0.518519	0.851852	0.814815	0.740741	1	0.777778	0.444444	0.481481	0.259259	0.62963	0.259259	0.481481	0.62963	0.222222	0.222222	0.555556	0.222222	0.296296	0.333333	0.148148	0.222222	0.37037	0.222222	0.333333	0.333333
	0.291667	0.166667	0.291667	0.25	0.458333	0.291667	0.416667	0.416667	0.25	0.25	0.625	0.666667	0.708333	0.541667	0.458333	0.416667	0.541667	0.291667	0.541667	1	0.875	0.583333	0.666667	0.708333	0.5	0.541667	0.25	0.125	0.583333	0.208333	0.0833333	0.291667	0.291667	0.375	0.291667	0.208333	0.25	0.0833333	0.0833333	0.208333
	0.339286	0.5	0.410714	0.446429	0.625	0.5	0.625	0.571429	0.642857	0.410714	0.375	0.714286	0.660714	0.482143	0.553571	0.607143	0.428571	0.482143	0.535714	1	0.785714	0.678571	0.714286	0.5	0.625	0.607143	0.571429	0.517857	0.571429	0.357143	0.446429	0.303571	0.321429	0.285714	0.553571	0.482143	0.5	0.267857	0.303571	0.446429
	0.154412	0.117647	0.117647	0.110294	0.139706	0.147059	0.0882353	0.183824	0.125	0.147059	0.110294	0.176471	0.0882353	0.147059	0.147059	0.154412	0.272059	0.544118	0.823529	0.941176	1	0.845588	0.720588	0.661765	0.566176	0.448529	0.352941	0.242647	0.257353	0.242647	0.264706	0.338235	0.558824	0.507353	0.463235	0.367647	0.257353	0.25	0.235294	0.154412
	0.346154	0.192308	0.230769	0.461538	0.307692	0.5	0.192308	0.269231	0.346154	0.346154	0.5	0.269231	0.346154	0.346154	0.384615	0.307692	0.538462	0.269231	0.846154	0.769231	1	0.846154	0.576923	0.769231	0.884615	0.653846	0.846154	0.5	0.461538	0.423077	0.230769	0.346154	0.153846	0.0769231	0.115385	0.230769	0.192308	0.115385	0.0384615	0.0769231
	0.458333	0.25	0.458333	0.208333	0.458333	0.25	0.541667	0.333333	0.291667	0.0833333	0.125	0.208333	0.125	0.125	0.291667	0.166667	0.583333	0.5	0.666667	0.958333	1	0.416667	0.916667	0.375	0.5	0.5	0.333333	0.541667	0.458333	0.416667	0.291667	0.333333	0.541667	0.458333	0.583333	0.666667	0.458333	0.458333	0.541667	0.416667
	0.463415	0.341463	0.390244	0.341463	0.365854	0.512195	0.365854	0.317073	0.439024	0.317073	0.243902	0.292683	0.317073	0.365854	0.292683	0.219512	0.219512	0.390244	0.756098	0.804878	1	0.902439	0.658537	0.97561	0.780488	0.829268	0.658537	0.780488	0.756098	0.609756	0.658537	0.414634	0.487805	0.585366	0.536585	0.487805	0.365854	0.390244	0.390244	0.536585
	0.230769	0.211538	0.442308	0.346154	0.365385	0.230769	0.192308	0.269231	0.211538	0.173077	0.25	0.134615	0.153846	0.0961538	0.173077	0.211538	0.307692	0.596154	0.596154	0.711538	1	0.653846	0.673077	0.807692	0.596154	0.730769	0.557692	0.442308	0.326923	0.384615	0.480769	0.442308	0.365385	0.519231	0.442308	0.365385	0.365385	0.269231	0.365385	0.5
	0.357143	0.357143	0.142857	0.285714	0.357143	0.0714286	0.571429	0.5	0.285714	0.428571	0.428571	0.428571	0.214286	0.357143	0.214286	0.5	0.785714	0.642857	0.714286	0.857143	0.857143	1	0.428571	0.714286	0.214286	0.5	0.571429	0.428571	0.357143	0.428571	0.142857	0	0.142857	0.142857	0.0714286	0.142857	0.285714	0.214286	0.0714286	0.214286
	0.0422535	0.0140845	0.0422535	0.0704225	0	0.0422535	0.0422535	0.056338	0.028169	0.084507	0.084507	0.056338	0.0140845	0.0704225	0.056338	0.028169	0.0422535	0.0985915	0.464789	0.746479	0.901408	1	0.661972	0.323944	0.253521	0.169014	0.0422535	0.084507	0.084507	0.084507	0.15493	0.15493	0.394366	0.450704	0.380282	0.352113	0.15493	0.084507	0.0985915	0.126761
	0.0833333	0.166667	0	0	0.0833333	0.0833333	0.166667	0	0	0	0	0.0833333	0	0.0833333	0	0	0	0.166667	0.166667	0.5	0.75	1	0.666667	1	0.166667	0	0	0.0833333	0	0.0833333	0	0	0.0833333	0.583333	0.583333	0.333333	0.166667	0.0833333	0.0833333	0
	0.2	0.35	0.1	0.2	0.2	0.2	0.1	0.2	0.05	0.25	0.15	0.3	0.2	0.15	0.35	0.1	0.1	0.15	0.3	0.5	0.7	1	0.55	0.65	0.6	0.7	0.75	0.3	0.3	0.2	0.25	0.2	0.25	0.2	0.15	0.15	0.1	0.3	0.15	0.25
	0	0	0	0.1	0	0.1	0	0.1	0.1	0	0.1	0.1	0.2	0.2	0.2	0.1	0.3	0.3	0.4	0.7	0.7	1	0.8	0.7	0.7	0.1	0.1	0	0.2	0	0.1	0.2	0.1	0.2	0.1	0.3	0.4	0	0.1	0.1
	0.227273	0.272727	0.181818	0.5	0.272727	0.136364	0.227273	0.0909091	0.227273	0.409091	0.272727	0.363636	0.272727	0.363636	0.363636	0.272727	0.318182	0.181818	0.545455	0.545455	0.590909	1	0.772727	0.681818	0.636364	0.590909	0.454545	0.272727	0.363636	0.363636	0.363636	0.409091	0.0454545	0.363636	0.318182	0.272727	0.272727	0.409091	0.318182	0.227273
	0	0	0.111111	0.111111	0	0	0	0	0.111111	0	0	0	0	0	0	0	0.111111	0.222222	0.333333	0.444444	0.555556	1	0.888889	0.666667	0.111111	0.222222	0.333333	0.444444	0.444444	0.444444	0.555556	0.222222	0.333333	0.111111	0.333333	0.111111	0.222222	0.333333	0.222222	0.111111
	0.2	0.1	0	0.2	0	0.1	0	0.3	0	0.2	0.1	0.6	0.2	0.2	0	0.2	0.4	0.4	0.8	0.7	0.8	1	0.5	0.2	0.1	0	0	0.1	0.4	0.4	0	0.3	0.1	0	0.2	0.1	0.1	0	0.2	0.1
	0.16	0.04	0.04	0.08	0.04	0	0.08	0.04	0	0	0	0.04	0.04	0	0	0	0	0.24	0.32	0.44	0.44	1	0.88	0.76	0.44	0.04	0.28	0.12	0.16	0.08	0.12	0.04	0	0.04	0.04	0	0.08	0	0	0
	0.285714	0.285714	0	0.285714	0.571429	0.285714	0.285714	0.428571	0	0.428571	0.428571	0.428571	0.428571	0.285714	0.142857	0.285714	0.428571	0.571429	0.285714	0.714286	0.857143	1	0.571429	0.714286	0.714286	0.285714	0.285714	0.142857	0.142857	0.571429	0	0.142857	0.428571	0.142857	0.142857	0.285714	0.142857	0	0.142857	0.142857
	0.24	0.24	0.36	0.04	0.2	0.2	0.36	0.2	0.36	0.24	0.2	0.12	0.04	0.04	0.12	0.28	0.44	0.48	0.44	0.72	0.68	1	0.96	0.72	0.96	0.8	0.56	0.84	0.44	0.56	0.48	0.6	0.52	0.52	0.72	0.44	0.32	0.52	0.32	0.4
	0.222222	0.166667	0.277778	0.611111	0.333333	0.166667	0.222222	0.277778	0.333333	0.166667	0.166667	0.166667	0.0555556	0	0	0	0.0555556	0.111111	0.111111	0.388889	0.388889	1	0.833333	0.555556	0.333333	0.722222	0.111111	0.333333	0.222222	0.222222	0.277778	0.222222	0.333333	0.222222	0	0.333333	0.111111	0.0555556	0.722222	0.111111
	0.166667	0	0	0	0.166667	0	0	0	0	0	0	0	0	0	0	0	0	0.333333	0.166667	0.333333	0.666667	1	0.166667	0.166667	0	0	0	0.166667	0.166667	0	0	0	0.166667	0	0	0	0	0.166667	0	0
	0.5	0	0.3	0.3	0.2	0.2	0.6	0.4	0.6	0.2	0.2	0.1	0.2	0	0.1	0.2	0.3	0.1	0.2	0	0.5	0.5	1	0.6	0.4	0.6	0.1	0.2	0.4	0.2	0.4	0.2	0.1	0.4	0.2	0.1	0.6	0.3	0.4	0.2
	0	0.4	0.3	0	0.2	0.2	0	0.1	0.1	0	0.1	0	0	0	0	0.1	0.5	0.4	0.6	0.8	0.9	0.7	1	0.8	0.4	0.8	0.7	0.1	0.3	0.6	0.5	0.5	0.4	0.3	0.2	0.7	0.3	0.3	0.7	0.3
	0.125	0.125	0	0.125	0	0	0.125	0.625	0.25	0.25	0.25	0.25	0	0.125	0.5	0.5	0.625	0.875	0.25	0.25	0.875	0.625	1	0.375	0.875	0.625	0.375	0.125	0.375	0.375	0	0.375	0.25	0.125	0.125	0.375	0	0.125	0.25	0.375
	0.416667	0.166667	0.208333	0.291667	0.0833333	0.25	0.0416667	0.208333	0.166667	0.166667	0.208333	0.125	0	0.0833333	0.125	0.166667	0.166667	0.666667	0.875	0.708333	0.708333	0.625	1	0.708333	0.625	0.583333	0.333333	0.541667	0.5	0.458333	0.375	0.333333	0.333333	0.458333	0.25	0.375	0.333333	0.291667	0.416667	0.208333
	0.5	0.214286	0.285714	0.214286	0.214286	0.428571	0.428571	0.142857	0.428571	0.142857	0.214286	0.142857	0.214286	0.0714286	0.0714286	0.0714286	0.0714286	0.142857	0.5	0.571429	0.5	0.285714	1	0.928571	0.714286	0.714286	0.285714	0.0714286	0.357143	0.571429	0.214286	0.428571	0.214286	0.0714286	0.571429	0.357143	0.357143	0.285714	0.428571	0.285714
	0.857143	0.571429	0.142857	0.142857	0.285714	0.571429	0.571429	0.285714	0.142857	0.142857	0.142857	0.285714	0	0.285714	0	0.571429	0.142857	0	0.285714	0	0.571429	0.857143	1	0.428571	0.571429	0.857143	0.428571	0.857143	0.428571	0.857143	0.428571	0.428571	0.142857	0	0.142857	0.285714	0.285714	0.714286	0.571429	0.142857
	0.2	0.266667	0.266667	0.133333	0.133333	0.6	0.0666667	0.0666667	0.4	0.2	0.2	0	0.2	0.133333	0.2	0.266667	0.533333	0.8	0.8	0.733333	0.866667	0.666667	1	0.666667	0.933333	0.466667	0.666667	0.533333	0.6	0.533333	0.333333	0.4	0.4	0.333333	0.533333	0.6	0.266667	0.533333	0.533333	0.2
	0.296296	0.518519	0.185185	0.555556	0.333333	0.333333	0.185185	0.222222	0.518519	0.222222	0.259259	0.37037	0.148148	0.185185	0.185185	0.333333	0.555556	0.518519	0.62963	0.666667	0.666667	0.925926	0.851852	1	0.703704	0.777778	0.740741	0.888889	0.666667	0.592593	0.703704	0.703704	0.62963	0.555556	0.592593	0.592593	0.555556	0.62963	0.296296	0.703704
	0.173913	0.0869565	0.173913	0.0869565	0.173913	0	0.0869565	0.217391	0.26087	0.347826	0.26087	0.173913	0.217391	0.130435	0.0869565	0	0.0434783	0.0869565	0.130435	0.130435	0.130435	0.26087	0.565217	1	0.826087	0.521739	0.73913	0.652174	0.608696	0.652174	0.478261	0.347826	0.304348	0.26087	0.217391	0.304348	0.0869565	0.304348	0.304348	0.217391
	0.340426	0.319149	0.468085	0.382979	0.340426	0.319149	0.255319	0.297872	0.276596	0.340426	0.276596	0.276596	0.0851064	0.106383	0.340426	0.234043	0.468085	0.659574	0.723404	0.851064	0.659574	0.510638	0.957447	1	0.93617	0.893617	0.893617	0.914894	0.489362	0.638298	0.595745	0.659574	0.765957	0.425532	0.446809	0.468085	0.276596	0.531915	0.404255	0.425532
	0.15	0.05	0.1	0.05	0.3	0	0.25	0.05	0.5	0.05	0.15	0.1	0.3	0.05	0.1	0	0.2	0.25	0.8	0.9	0.7	0.5	0.7	0.65	1	1	0.75	0.7	0.4	0.6	0.6	0.4	0.4	0.2	0.2	0.5	0.15	0.1	0.25	0.3
	0.527778	0.472222	0.444444	0.444444	0.333333	0.361111	0.444444	0.361111	0.472222	0.166667	0.527778	0.277778	0.5	0.138889	0.0833333	0.0277778	0	0.0555556	0.138889	0.138889	0.416667	0.416667	0.777778	0.916667	0.666667	1	0.944444	0.75	0.666667	0.638889	0.666667	0.611111	0.777778	0.5	0.555556	0.583333	0.611111	0.5	0.611111	0.555556
	0.28	0.146667	0.253333	0.173333	0.226667	0.226667	0.2	0.186667	0.266667	0.226667	0.28	0.226667	0.133333	0.0933333	0.04	0.0533333	0.0133333	0	0.0133333	0	0.16	0.293333	0.493333	0.706667	0.893333	1	0.893333	0.693333	0.64	0.613333	0.373333	0.36	0.386667	0.386667	0.293333	0.36	0.32	0.186667	0.293333	0.386667
	0.333333	0.222222	0.444444	0.444444	0.388889	0.388889	0.166667	0.444444	0.388889	0.5	0.5	0.333333	0.222222	0.388889	0.166667	0.611111	0.333333	0.388889	0.166667	0.666667	0.388889	0.555556	0.666667	0.333333	0.722222	0.611111	1	0.722222	0.611111	0.777778	0.611111	0.944444	0.611111	0.888889	0.722222	0.777778	0.833333	0.944444	0.611111	0.888889
	0.333333	0.384615	0.410256	0.435897	0.564103	0.615385	0.435897	0.538462	0.384615	0.487179	0.589744	0.384615	0.589744	0.435897	0.410256	0.538462	0.512821	0.358974	0.358974	0.307692	0.410256	0.666667	0.794872	0.641026	0.948718	0.871795	1	0.692308	0.769231	0.641026	0.512821	0.589744	0.615385	0.358974	0.512821	0.384615	0.589744	0.487179	0.435897	0.307692
	0.529412	0.5	0.5	0.470588	0.441176	0.205882	0.441176	0.411765	0.294118	0.5	0.294118	0.411765	0.176471	0.205882	0.117647	0.235294	0.205882	0.441176	0.5	0.5	0.705882	0.735294	0.911765	0.647059	0.823529	0.647059	0.735294	1	0.588235	0.735294	0.852941	0.617647	0.705882	0.647059	0.676471	0.823529	0.735294	0.588235	0.794118	0.558824
	0.588235	0.294118	0.352941	0.470588	0.470588	0.352941	0.294118	0.470588	0.470588	0.117647	0.117647	0.117647	0.235294	0.176471	0.294118	0.117647	0	0.294118	0.0588235	0	0	0.176471	0.294118	0.235294	0.117647	0.352941	0.352941	1	0.411765	0.470588	0.764706	0.411765	0.411765	0.352941	0.941176	0.352941	0.823529	0.294118	0.705882	0.647059
	0.944444	0.738889	0.716667	0.716667	0.788889	0.722222	0.838889	0.794444	0.744444	0.766667	0.755556	0.822222	0.744444	0.761111	0.688889	0.716667	0.855556	0.694444	0.8	0.661111	0.783333	0.761111	0.744444	0.8	0.827778	0.783333	0.827778	0.977778	0.938889	1	0.844444	0.816667	0.75	0.85	0.822222	0.85	0.805556	0.822222	0.883333	0.783333
	0.457143	0.428571	0.6	0.4	0.371429	0.371429	0.514286	0.628571	0.657143	0.685714	0.542857	0.628571	0.457143	0.114286	0.0857143	0.0285714	0.0285714	0	0.0857143	0.228571	0.428571	0.457143	0.657143	0.971429	0.685714	0.828571	0.914286	0.657143	0.771429	1	0.771429	0.485714	0.714286	0.714286	0.714286	0.542857	0.6	0.542857	0.485714	0.314286
	0.0769231	0.307692	0.307692	0.615385	0.384615	0.307692	0.384615	0.230769	0.230769	0.384615	0.384615	0.615385	0.538462	0.153846	0	0.230769	0.307692	0.153846	0.153846	0.153846	0.307692	0.769231	0.692308	0.615385	0.769231	0.461538	0.769231	0.692308	0.692308	0.538462	1	0.384615	0.615385	0.230769	0.769231	0.615385	0.692308	0.461538	0.692308	0.153846
	0.695364	0.642384	0.655629	0.622517	0.629139	0.768212	0.688742	0.701987	0.629139	0.728477	0.675497	0.688742	0.629139	0.741722	0.695364	0.715232	0.86755	0.827815	0.788079	0.682119	0.721854	0.754967	0.688742	0.675497	0.622517	0.728477	0.754967	0.887417	0.827815	0.92053	0.953642	1	0.834437	0.847682	0.807947	0.774834	0.807947	0.860927	0.768212	0.741722
	0	0	0.2	0.4	0	0.2	0.6	0	0	0.8	0.8	0.6	0.6	0.8	0.8	0.8	0	0.2	0.4	0.2	0	0	0.2	0	0.2	0	0	0	0.4	0	0.6	1	0.4	0.4	0	0	0.6	0.4	0.8	0.2
	0.619048	0.547619	0.714286	0.857143	0.666667	0.404762	0.5	0.428571	0.452381	0.52381	0.690476	0.690476	0.619048	0.404762	0.52381	0.619048	0.738095	0.642857	0.404762	0.428571	0.357143	0.404762	0.642857	0.547619	0.714286	0.666667	0.690476	0.857143	0.761905	0.428571	0.761905	0.690476	1	0.666667	0.952381	0.952381	0.785714	0.619048	0.833333	0.857143
	0.25	0.214286	0.25	0.142857	0.107143	0.0714286	0.178571	0.142857	0.357143	0.178571	0.178571	0.214286	0.0357143	0.214286	0.214286	0.0714286	0.214286	0.535714	0.535714	0.642857	0.571429	0.607143	0.571429	0.25	0.5	0.321429	0.535714	0.607143	0.678571	0.607143	0.607143	0.75	1	0.535714	0.5	0.392857	0.392857	0.25	0.285714	0.285714
	0.681159	0.637681	0.57971	0.797101	0.768116	0.73913	0.710145	0.681159	0.695652	0.681159	0.695652	0.710145	0.478261	0.275362	0.173913	0.0869565	0.057971	0.130435	0.115942	0.275362	0.391304	0.434783	0.666667	0.73913	0.695652	0.753623	0.652174	0.797101	0.84058	0.73913	0.869565	0.84058	0.782609	0.927536	1	0.797101	0.855072	0.855072	0.797101	0.884058
	0.333333	0.266667	0.4	0.4	0.266667	0.266667	0.333333	0.6	0.266667	0.333333	0.266667	0.266667	0.533333	0.0666667	0.133333	0.333333	0.266667	0.133333	0.2	0.0666667	0.4	0.0666667	0.2	0.4	0.333333	0.466667	0.333333	0.6	0.666667	0.6	0.866667	0.8	0.6	0.8	0.666667	0.6	0.4	1	0.666667	1
	0.642857	0.5	0.642857	0.482143	0.535714	0.589286	0.375	0.357143	0.375	0.267857	0.25	0.285714	0.267857	0.321429	0.303571	0.267857	0.214286	0.232143	0.267857	0.392857	0.464286	0.5	0.410714	0.535714	0.5	0.446429	0.589286	0.464286	0.5	0.589286	0.607143	0.910714	0.625	0.821429	0.767857	0.821429	0.589286	1	1	0.964286
	0.5625	0.5625	0.5625	0.71875	0.75	0.46875	0.34375	0.40625	0.53125	0.4375	0.5625	0.5625	0.6875	0.75	0.3125	0.65625	0.5625	0.65625	0.53125	0.375	0.59375	0.53125	0.5	0.40625	0.46875	0.40625	0.5	0.4375	0.625	0.5625	0.875	0.4375	0.8125	0.5625	0.8125	0.875	0.5	0.65625	1	0.625
	0.6	0.4	0.8	0.6	0.8	0.4	0.4	0.2	0	0.6	0.4	0.2	0.4	0.6	0	0	0	0	0	0.4	0.2	0	0	0	0.2	0.2	0	0	0	0	0	0	0.2	0.4	0.2	0.2	0.2	0	1	0.8
	0.607143	0.5	0.392857	0.535714	0.607143	0.821429	0.392857	0.464286	0.392857	0.464286	0.25	0.75	0.25	0.464286	0	0.142857	0.107143	0.0714286	0.0714286	0.0714286	0.178571	0.178571	0.142857	0.178571	0.178571	0.178571	0.285714	0.285714	0.214286	0.214286	0.321429	0.607143	0.5	0.535714	0.714286	0.5	0.535714	0.464286	0.607143	1
	0.0909091	0.272727	0.181818	0.0909091	0.272727	0.272727	0.0909091	0	0.181818	0.454545	0.636364	0.727273	0.363636	0.363636	0	0.0909091	0	0.0909091	0.181818	0.181818	0.0909091	0	0.0909091	0	0	0.0909091	0	0	0	0.272727	0	0.0909091	0.0909091	0	0.181818	0.363636	0.0909091	0.363636	0.454545	0.272727
	0.75	0	0	0.25	0.625	0.25	0	0.25	0.375	0.375	0.375	0.375	0.75	0.25	0.25	0	0	0.125	0	0.125	0	0	0	0.125	0.125	0	0.125	0.125	0.125	0.25	0.125	0.25	0.375	0.5	0.75	0.25	0.625	0.375	0.375	0.625
	0.766667	0.733333	0.7	0.9	0.7	0.466667	0.866667	0.8	0.833333	0.733333	0.7	0.733333	0.766667	0.8	0.7	0.7	0.733333	0.7	0.8	0.5	0.7	0.633333	0.366667	0.5	0.3	0.266667	0.5	0.5	0.366667	0.6	0.633333	0.766667	0.533333	0.833333	0.8	0.833333	0.4	0.833333	0.8	0.8
	0.5	0.346154	0.307692	0.615385	0.461538	0.269231	0.538462	0.384615	0.423077	0.769231	0.384615	0.5	0.384615	0.230769	0.269231	0.307692	0.192308	0.307692	0.538462	0.384615	0.423077	0.346154	0.846154	0.807692	0.923077	0.730769	0.692308	0.615385	0.884615	0.846154	0.923077	0.538462	0.846154	0.5	0.423077	0.615385	0.653846	0.384615	0.692308	0.692308
	0.411765	0.529412	0.352941	0.529412	0.470588	0.588235	0.529412	0.470588	0.588235	0.235294	0.352941	0.470588	0.294118	0.588235	0.294118	0.705882	0.411765	0.882353	0.941176	0.823529	0.529412	0.294118	0.352941	0.117647	0.235294	0.176471	0.235294	0.117647	0.411765	0.117647	0.294118	0.411765	0.411765	0.117647	0.352941	0.352941	0.411765	0.235294	0.352941	0.235294
	0.444444	0.777778	0.111111	0.444444	0.111111	0.111111	0.111111	0.222222	0.222222	0.555556	0.555556	0.111111	0.444444	0	0	0.444444	0.333333	0.222222	0.111111	0.111111	0.111111	0	0	0.333333	0.111111	0.222222	0.222222	0.222222	0.222222	0.444444	0.111111	0.333333	0.666667	0.222222	0.333333	0.222222	0.222222	0.444444	0.444444	0.888889
	0.222222	0.555556	0.222222	0.444444	0.333333	0.111111	0.333333	0.222222	0.222222	0.333333	0.555556	0.888889	0.444444	0	0.111111	0	0	0	0	0	0	0.111111	0.333333	0.222222	0.222222	0.222222	0	0.222222	0.222222	0.444444	0.222222	0.444444	0.444444	0.333333	0.222222	0.222222	0.444444	0.555556	0.222222	0.555556
	0.2	0.1	0.2	0.5	0.3	0.6	0.2	0.5	0.4	0.3	0.4	0.8	0.8	0.4	0.6	0.4	0	0	0	0	0	0	0	0	0	0	0.1	0.1	0.2	0	0.1	0.1	0.4	0.3	0.5	0.1	0.3	0.3	0.4	0.4
	0	0.0666667	0.0666667	0.0666667	0.2	0.2	0.266667	0.466667	0.4	0.266667	0.333333	0.0666667	0.266667	0.266667	0.333333	0.133333	0	0.2	0.0666667	0	0.133333	0	0.0666667	0	0	0.0666667	0.133333	0.133333	0	0.133333	0.266667	0.133333	0.266667	0.266667	0.133333	0.133333	0.0666667	0.0666667	0.0666667	0.266667
	0.8125	0.625	0.5625	0.875	0.75	0.75	0.9375	0.5625	0.5625	0.5625	0.5	0.4375	0.3125	0	0	0	0.0625	0	0.0625	0.0625	0	0	0.125	0.1875	0.25	0.1875	0	0	0.0625	0.1875	0.0625	0	0.125	0.1875	0.25	0.25	0.3125	0.5625	0.25	0.1875
	0.166667	0.166667	0.166667	0.666667	0.166667	0	0.166667	0.333333	0.333333	0.166667	0	0.166667	0	0.333333	0	0	0	0	0	0	0	0	0	0	0	0	0	0	0	0	0.166667	0	0.166667	0.166667	0.5	0	0.666667	0.5	0.5	0.666667
	0.2	0.2	0.6	0.4	0.6	0.6	0.6	0	0.2	0.4	0.6	0.8	0.2	0.6	0.4	0.6	0.6	0	0.2	0.4	0	0.2	0	0.6	0	0	0	0	0.2	0	0	0.2	0.2	0	0.2	0.4	0	0	0	0.2
	0.583333	0.5	0.583333	0.708333	0.416667	0.625	0.625	0.458333	0.666667	0.541667	0.458333	0.333333	0.208333	0.208333	0	0.0833333	0.0416667	0.0833333	0.166667	0.416667	0.25	0.5	0.833333	0.375	0.166667	0.375	0.166667	0.625	0.458333	0.416667	0.541667	0.291667	0.583333	0.458333	0.666667	0.541667	0.625	0.541667	0.833333	0.666667
	0	0.428571	0	0	0.428571	0	0.285714	0	0.285714	0.142857	0.714286	0.142857	0.428571	0	0	0.571429	0.714286	0.142857	0	0.142857	0	0	0	0	0	0	0.142857	0	0.428571	0	0.142857	0.142857	0.142857	0	0	0.142857	0.285714	0	0	0
	0.333333	0	0	0	0.333333	0	0.333333	0	0	0.666667	0	0	0	0	0	0	0.333333	0	0	0	0	0	0	0	0	0	0	0	0	0	0	0	0.333333	0	0.333333	0	0	0.333333	0	0
	0.5	0	0.5	0	0.25	0.25	0.5	0.25	0.25	0	0.25	0.5	0	0.75	0	0	0	0	0	0	0	0	0	0	0	0	0	0	0	0.25	0	0	0	0.25	0	0	0	0	0.25	0
	0.333333	0.166667	0.333333	0.5	0.333333	0.166667	0	0.166667	0	0	0.166667	0.666667	0.166667	0.333333	0.333333	0.333333	0.833333	0.5	0.333333	0.333333	0.333333	0.166667	0	0.333333	0	0.333333	0.5	0.166667	0	0	0	0.166667	0.166667	0	0.166667	0.166667	0	0.333333	0	0
	0.125	0.25	0.5	0.5	0	0.125	0.375	0.375	0.375	0	0.375	0.625	0.875	0.625	0.25	0.25	0.375	0.75	0.25	0.125	0	0.125	0.25	0.25	0.375	0	0.25	0.25	0.125	0.125	0.125	0.125	0.25	0.5	0	0.25	0.75	0	0.25	0
	0.166667	0.333333	0.333333	0.333333	0.333333	0.166667	0.5	0.333333	0.666667	0.166667	0.166667	0.166667	0.166667	0.333333	0	0	0	0	0	0	0	0	0	0	0	0	0.166667	0.166667	0.166667	0.333333	0.333333	0.333333	0.333333	0.333333	0.333333	0.333333	0.166667	0.333333	0.5	0.666667
	0.25	0.25	0	0.125	0.5	0.25	0.375	0.125	0.125	0.125	0.625	0.25	0.125	0.25	0.5	0.625	0.25	0.375	0.125	0.125	0	0	0.25	0.375	0.125	0	0	0	0	0	0	0	0	0	0	0	0	0	0.25	0.125
	0	0.222222	0.333333	0.111111	0.111111	0.111111	0.444444	0.333333	0.111111	0.222222	0	0.222222	0	0.111111	0	0.111111	0.111111	0	0.111111	0	0.111111	0	0	0.111111	0.111111	0.111111	0.222222	0.333333	0.111111	0.444444	0.222222	0	0.111111	0.111111	0.666667	0.111111	0.111111	0.111111	0.222222	0.555556
	0.2	0	0.4	0.6	0.4	0.2	0	0.8	0.4	0.2	0.2	0.2	0.4	0.2	0.4	0.4	0	0	0	0	0	0	0	0	0	0.2	0	0	0	0	0	0	0	0	0	0	0.2	0	0	0.2
	0.142857	0.285714	0.285714	0.142857	0.428571	0.285714	0	0.285714	0.285714	0.285714	0.714286	0.428571	0.714286	0.285714	0.714286	0.142857	0.714286	0.714286	0.857143	0.571429	0.571429	0.142857	0.285714	0.428571	0.142857	0.285714	0.285714	0.285714	0	0	0.142857	0.142857	0.714286	0.142857	0	0.428571	0.428571	0.142857	0.285714	0.428571
	0.470588	0.235294	0.352941	0.0588235	0.529412	0.411765	0.176471	0.352941	0.176471	0.470588	0.176471	0.235294	0.470588	0.588235	0.588235	0.117647	0.411765	0.235294	0.235294	0.352941	0.235294	0.176471	0.176471	0.411765	0.529412	0.647059	0.352941	0.588235	0.647059	0.823529	0.235294	0.529412	0.529412	0.823529	0.764706	0.647059	0.352941	0.647059	0.764706	0.352941
	0.75	0.375	0.75	0.375	0.25	0.75	0	0.375	0.875	0	0.125	0.75	0.75	0.375	0.625	0.125	0.5	0	0.125	0.125	0	0.375	0.25	0.125	0	0.125	0.125	0.25	0.5	0.375	0.25	0.25	0	0.375	0.25	0.125	0.25	0.125	0.125	0
	0.735294	0.794118	0.705882	0.75	0.779412	0.691176	0.779412	0.808824	0.705882	0.691176	0.588235	0.779412	0.602941	0.852941	0.617647	0.470588	0.544118	0.455882	0.455882	0.220588	0.382353	0.235294	0.191176	0.367647	0.544118	0.720588	0.823529	0.779412	0.735294	0.764706	0.897059	0.602941	0.735294	0.602941	0.867647	0.676471	0.720588	0.808824	0.705882	0.823529
	0.2	0	0.2	0	0	0	0	0.2	0.2	0.2	0.6	0.6	0.2	0.6	0.4	0.4	0	0.2	0.2	0.2	0.2	0	0.2	0.2	0	0.2	0.2	0.2	0.2	0	0	0.2	0	0	0	0	0	0	0	0.4
	0	0	0.4	0	0.2	0.2	0	0.2	0.2	0.2	0.4	0	0.8	0	0	0.4	0	0	0	0	0	0	0	0	0	0	0	0.2	0	0	0	0.2	0.2	0	0	0.2	0	0	0	0.2
	0.428571	0.142857	0.428571	0.428571	0.428571	0.285714	0.285714	0.428571	0.142857	0.428571	0.285714	0.857143	0.285714	0.285714	0.857143	0.285714	0.285714	0.857143	0.428571	0.714286	0.714286	0.857143	0.857143	0.285714	0.142857	0.714286	0.714286	0.285714	0	0.285714	0.428571	0.428571	0.428571	0.428571	0.285714	0.142857	0.142857	0	0.285714	0.142857
	0.333333	0.5	0.222222	0.666667	0.444444	0.333333	0.277778	0.333333	0.555556	0.333333	0.722222	0.777778	0.888889	0.388889	0.5	0.777778	0.555556	0.222222	0.166667	0.222222	0.222222	0.388889	0.111111	0.5	0.277778	0.555556	0.222222	0.611111	0.277778	0.166667	0.444444	0.222222	0.444444	0.611111	0.5	0.388889	0.388889	0.5	0.277778	0.611111
	0.454545	0.636364	0.545455	0.454545	0.636364	0.545455	0.454545	0.818182	0.636364	0.636364	0.454545	0.818182	0.454545	0.181818	0.181818	0.0909091	0	0	0.181818	0	0.0909091	0.272727	0.363636	0.0909091	0.272727	0	0.0909091	0.0909091	0.0909091	0.272727	0.363636	0.272727	0.363636	0.272727	0.181818	0.0909091	0.363636	0.181818	0.272727	0.181818
	0.526316	0.473684	0.421053	0.578947	0.368421	0.526316	0.0526316	0.473684	0.210526	0.210526	0.421053	0.315789	0.368421	0.210526	0.315789	0.157895	0	0.210526	0.0526316	0.210526	0.0526316	0.210526	0	0.368421	0.210526	0.105263	0.0526316	0.421053	0.263158	0.526316	0.210526	0.578947	0.105263	0.526316	0.578947	0.736842	0.210526	0.473684	0.421053	0.421053
TeLC: responses to saccades
	0.565217	0.695652	0.347826	0.478261	0.73913	0.521739	0.478261	0.652174	0.695652	0.478261	0.391304	0.652174	0.521739	0.391304	0.304348	0.391304	0.652174	0.391304	0.434783	0.565217	0.608696	0.782609	0.26087	0.521739	0.652174	0.826087	0.608696	0.478261	0.782609	0.913043	0.608696	0.913043	0.869565	0.608696	0.521739	0.652174	0.782609	0.73913	0.913043	0.869565
	0.333333	0	0.444444	0.222222	0.222222	0.111111	0.111111	0.111111	0.444444	0.333333	0	0	0.222222	0.111111	0.111111	0	0	0	0	0	0.222222	0	0.222222	0.555556	0.222222	0.666667	0.666667	0.111111	0.444444	0.111111	0.444444	0.333333	0.555556	0.111111	0.444444	0.444444	0.666667	0.333333	0.222222	0.444444
	0.25	0.5	0	0.25	0.375	0.125	0.125	0.375	0	0.375	0.5	0.375	0.25	0.125	0.375	0.5	0	0.125	0	0	0	0	0.125	0.125	0	0.25	0.125	0.125	0	0.25	0.375	0.375	0.5	0.125	0.375	0.375	0.5	0.25	0.5	0.75
	0.73913	0.347826	0.434783	0.608696	0.391304	0.478261	0.478261	0.521739	0.478261	0.869565	0.434783	0.347826	0.434783	0.217391	0.565217	0.521739	0.608696	0.521739	0.521739	0.26087	0.478261	0.434783	0.521739	0.521739	0.478261	0.913043	0.521739	0.782609	0.478261	0.608696	0.73913	0.608696	0.869565	0.73913	0.826087	0.782609	0.956522	0.869565	0.652174	0.695652
	0.571429	0.142857	0.142857	0.571429	0.285714	0.285714	0	0.714286	0.428571	0.428571	0.428571	0.714286	0.285714	0.714286	0.571429	0	0.428571	0.142857	0	0.142857	0.142857	0.571429	0.285714	0.428571	0.285714	0.142857	0.142857	0.142857	0.285714	0.142857	0	0.142857	0	0	0.142857	0	0.142857	0	0.571429	0.857143
	0.166667	0	0.333333	0.333333	0.333333	0.166667	0.666667	0.333333	0	0.333333	0.5	0.166667	0.666667	0.166667	0.333333	0	0	0	0	0.166667	0	0	0	0	0	0	0.333333	0	0.166667	0	0	0.166667	0.166667	0.166667	0	0	0.166667	0	0.166667	0.666667
	0.25	0.375	0.125	0.25	0.5	0.5	0.375	0.375	0.25	0.125	0.125	0.125	0.125	0.125	0.375	0.375	0	0	0	0	0	0	0	0	0.125	0.125	0	0.375	0.125	0.375	0.125	0.75	0.75	0.375	0.25	0.375	0.5	0.875	0.75	0.625
	0	0	0	0	0	0	0.5	0	0	0	0	0	0	0	0.5	0	0	0	0.5	0	0	0	0	0.5	0	0	0	0	0.5	0	0	0	0	0	0	0	0	0	0	0
	0.363636	0.272727	0.181818	0.636364	0.181818	0.454545	0.454545	0.363636	0.181818	0.363636	0.181818	0.272727	0.181818	0	0.272727	0.363636	0.181818	0.0909091	0	0.363636	0.272727	0.181818	0	0.181818	0.181818	0.0909091	0.0909091	0.181818	0.636364	0.545455	0.363636	0.727273	0.454545	0.181818	0.545455	0.363636	0.454545	0.363636	0.454545	0.454545
	0.538462	0.538462	0.846154	0.846154	0.461538	0.615385	0.692308	0.461538	0.692308	0.461538	0.538462	1	0.461538	0.461538	0.230769	0.384615	0.153846	0	0.230769	0.153846	0.0769231	0.0769231	0.461538	0.307692	0.538462	0.538462	0.615385	0.230769	0.307692	0.461538	0.538462	0.230769	0.461538	0.692308	0.384615	0.615385	0.538462	0.615385	0.538462	0.615385
	0.333333	0.333333	0.5	0.166667	0.333333	0.166667	0	0.333333	0	0.333333	0.166667	0.166667	0.5	0.666667	0.833333	0.166667	0.166667	1	0.5	0.166667	0.5	1	0.333333	0.5	0.166667	0.5	0.333333	0.5	0	0.166667	0.166667	0	0	0	0.166667	0	0.333333	0.166667	0	0
	0.333333	0.333333	0.416667	0.333333	0.583333	0.5	0.333333	0.5	0.416667	0.333333	0.166667	0.583333	0.5	0.25	0.25	0	0	0.0833333	0	0	0	0.166667	0	0.0833333	0.0833333	0	0.0833333	0.166667	0	0.0833333	0.0833333	0	0	0	0	0	0	0.0833333	0.166667	0.25
	0.333333	0	0	0	0	0	0.333333	0	0	0	0.333333	0	0	0	0	0	0	0	0	0	0	0	0	0	0	0	0	0	0	0	0	0	0	0	0	0	0	0	0	0
	0	0	0	0.333333	0.166667	0	0.166667	0.5	0.166667	0.166667	0.166667	0.333333	0.166667	0.166667	0.333333	0	0.333333	0	0	0.166667	0	0	0	0	0	0	0	0	0	0	0	0	0	0	0	0	0.166667	0	0.166667	1
	1	0.8	0	0.4	0	0.2	0	0	0.2	0.2	0.4	0.6	0	0	0	0	0	0	0	0.2	0	0	0	0.2	0	0	0	0	0	0	0	0	0	0	0	0	0	0.4	0.2	0
	0.5	0.25	0.5	0.25	0	0.5	0.25	0.5	0.5	0	0	0.25	0.5	0	0	0	0	0	0	0	0	0	0	0	0	0	0	0.25	0	0	0	0	0	0	0	0	0	0	0	0
	0.666667	0	0.333333	0	0.5	0.666667	0.666667	1	0.666667	0.666667	0.666667	0.666667	0	0.166667	0	0.166667	0	0.166667	0	0.333333	0.333333	0.166667	0	0	0.166667	0.333333	0	0	0.166667	0.333333	0	0.166667	0.333333	0.5	0.166667	0	0.333333	0.166667	0	0.5
	0	0.5	0.25	0.25	0.375	0.5	0.125	0.75	0.625	0.5	0.875	0.625	0.375	0.25	0	0.125	0.25	0.375	0	0	0	0	0	0	0.125	0	0	0.125	0	0	0.125	0.125	0.125	0.125	0.375	0.125	0.125	0.25	0	0
	0.5	0.5	0.583333	0.416667	0.333333	0.416667	0.75	0.416667	0.5	0.166667	0.416667	0.666667	0.666667	0.666667	0.333333	0.416667	0.5	0.666667	0.5	0.666667	0.416667	0.416667	0.583333	0.416667	0.0833333	0.25	0.583333	0.916667	0.25	0.666667	0.416667	0.166667	0.25	0.25	0.0833333	0.0833333	0.5	0.583333	0.75	0.166667
	0.529412	0.235294	0.588235	0.647059	0.529412	0.294118	0.294118	0.588235	0.647059	0.647059	0.647059	0.352941	0.705882	0.764706	0.470588	0.647059	0.529412	0.470588	0.176471	0.176471	0.117647	0.117647	0.0588235	0.235294	0.294118	0.117647	0.235294	0.352941	0.352941	0.294118	0.176471	0.529412	0.294118	0.294118	0.235294	0.294118	0.235294	0.294118	0.294118	0.235294
	0.611111	0.555556	0.388889	0.611111	0.388889	0.444444	0.666667	0.666667	0.166667	0.555556	0.388889	0.388889	0.444444	0.0555556	0.111111	0.111111	0	0	0	0	0	0	0.111111	0	0.0555556	0.0555556	0.0555556	0.111111	0	0.166667	0.166667	0.277778	0.277778	0.444444	0.277778	0.444444	0.222222	0.666667	0.222222	0.277778
	0.285714	0.857143	0.142857	0.571429	0.142857	0.285714	0.571429	0.428571	0.285714	0.285714	0.428571	0.285714	0.285714	0	0	0	0	0	0.142857	0	0	0	0.285714	0.428571	0.285714	0.571429	0.714286	0.142857	0.285714	0.285714	0	0.428571	0.857143	0.285714	0.714286	0.428571	0.285714	0.285714	0.285714	0.285714
	0	0.5	0	0	0.5	0	0.25	0	0.25	0.25	0.5	0.75	0.75	0.25	0.5	0.75	1	0	0.25	0.5	0.25	0.25	0.5	0	0.25	0	0	0	0.25	0	0	0.25	0	0	0	0	0	0.25	0	0
	0.25	0.25	0.166667	0.833333	0.333333	0.25	0.5	0.333333	0.25	0.416667	0.416667	0.166667	0.25	0.583333	0.25	0.25	0.666667	0.333333	0.583333	1	0.916667	1	0.583333	0.833333	0.833333	0.833333	0.583333	0.833333	0.833333	0.833333	0.666667	0.666667	0.666667	0.75	0.583333	0.333333	0.666667	0.416667	0.666667	0.333333
	0.666667	0.611111	0.888889	0.722222	0.5	0.777778	0.5	0.722222	0.666667	0.5	0.555556	0.777778	0.5	0.444444	0.277778	0.388889	0.277778	0.166667	0.277778	0	0	0.166667	0.166667	0.222222	0.222222	0.222222	0.444444	0.611111	0.5	0.611111	0.722222	0.611111	0.555556	0.555556	0.555556	0.611111	0.777778	0.944444	0.777778	0.777778
	0.416667	0.5	0.25	0.75	0.333333	0.666667	1	1	0.416667	0.5	0.583333	0.666667	0.5	0.583333	0.416667	0.75	0.5	0.416667	0.916667	0.583333	0.25	0.333333	0.25	0.0833333	0.333333	0.666667	0.166667	0.583333	0.25	0.0833333	0.416667	0.333333	0.0833333	0.5	0.25	0.416667	0.333333	0.333333	0.333333	0.333333
	0.333333	0	0.333333	0.555556	0.333333	0.444444	0.666667	1	0	0.555556	0.444444	0.222222	0.777778	0.777778	0.111111	0.333333	0	0.111111	0	0	0	0	0	0.111111	0	0	0.111111	0.111111	0	0	0.111111	0.444444	0.222222	0.222222	0.111111	0.111111	0.333333	0.222222	0.222222	0.444444
	0.6	0	0	0	0.2	0	0.2	0.6	0.2	1	0.2	0.2	0.2	0	0	0	0	0.2	0	0	0	0	0	0.4	0	0	0	0	0	0	0	0.4	0	0	0	0	0.6	0	0.6	0
	0.625	0.625	0.4375	0.3125	0.3125	0.625	0.625	0.6875	0.6875	1	0.9375	0.8125	0.9375	0.625	0.6875	0.875	0.5625	0.75	0.625	0.9375	0.75	0.8125	0.75	0.375	0.1875	0.4375	0.375	0.5625	0.3125	0.1875	0.25	0.3125	0.5	0.4375	0.5625	0.125	0.375	0.5	0.5	0.25
	0	0.125	0	0.125	0.375	0.125	0.375	0.125	0.375	0.5	1	0.25	0.75	0.375	0.25	0.5	0.375	0.625	0.375	0.25	0.25	0	0.125	0.25	0	0.25	0.125	0	0.125	0.125	0.125	0.125	0.125	0	0.25	0.125	0.25	0	0.375	0.25
	0.153846	0.307692	0.230769	0.153846	0.384615	0.615385	0.307692	0.307692	0.307692	0.538462	1	0.692308	0.846154	1	0.461538	0.461538	0.307692	0.153846	0.153846	0.230769	0.0769231	0.0769231	0.0769231	0.0769231	0.0769231	0.384615	0.230769	0.0769231	0.153846	0.384615	0.384615	0.230769	0	0.153846	0.307692	0.230769	0.384615	0.153846	0.384615	0.0769231
	0.333333	0.111111	0.185185	0.444444	0.444444	0.37037	0.444444	0.296296	0.259259	0.333333	1	0.444444	0.592593	0.222222	0.555556	0.555556	0.222222	0.222222	0.37037	0.407407	0.333333	0.444444	0.296296	0.444444	0.444444	0.222222	0.407407	0.222222	0.259259	0.37037	0.148148	0.333333	0.37037	0.481481	0.185185	0.148148	0.185185	0.111111	0.259259	0.333333
	0.333333	0.111111	0	0	0.222222	0.555556	0.666667	0.555556	0.222222	0.666667	1	1	0.444444	0.333333	0.333333	0.222222	0	0.111111	0	0.111111	0	0.111111	0.333333	0	0	0	0.111111	0.222222	0	0.222222	0.111111	0	0	0	0	0	0.555556	0.666667	0.333333	0.222222
	0.125	0.375	0.40625	0.375	0.1875	0.21875	0.28125	0.21875	0.0625	0.21875	0.625	1	0.96875	0.6875	0.8125	0.78125	0.5625	0.21875	0.46875	0.28125	0.28125	0.34375	0.28125	0.21875	0.1875	0.125	0.0625	0.15625	0.0625	0.15625	0.09375	0.0625	0.15625	0.15625	0.0625	0.09375	0.15625	0.15625	0.21875	0.15625
	0.428571	0.142857	0.428571	0.285714	0	0.285714	0.142857	0	0.285714	0.142857	0.714286	1	0.857143	0.857143	1	1	0.714286	0.714286	0.714286	0.285714	0.285714	0.285714	0.285714	0.142857	0.142857	0.285714	0.142857	0.142857	0.142857	0.428571	0.142857	0.285714	0.428571	0.428571	0.142857	0.142857	0.285714	0.714286	0.285714	0.571429
	0.368421	0.315789	0.421053	0.157895	0.105263	0.105263	0.421053	0.368421	0.157895	0.421053	0.947368	1	0.526316	0.736842	0.315789	0.105263	0.263158	0.157895	0.0526316	0.210526	0	0	0.0526316	0.0526316	0.105263	0.157895	0.157895	0.0526316	0.105263	0.210526	0.105263	0.0526316	0.315789	0.263158	0.210526	0.263158	0.105263	0.263158	0.210526	0.315789
	0.380952	0.0952381	0.47619	0.285714	0.47619	0.0952381	0.142857	0.238095	0.333333	0.47619	0.666667	1	0.857143	0.380952	0.333333	0.428571	0.333333	0.52381	0.571429	0.380952	0.333333	0.52381	0.52381	0.333333	0.285714	0.238095	0.190476	0.047619	0.380952	0.0952381	0.142857	0.0952381	0.0952381	0.285714	0.142857	0.0952381	0.238095	0.285714	0.142857	0.190476
	0.555556	0.5	0.833333	0.611111	0.611111	0.444444	0.555556	0.666667	0.555556	0.5	0.888889	1	0.611111	0.944444	1	0.833333	0.888889	0.666667	0.722222	0.611111	0.444444	0.388889	0.611111	0.277778	0.277778	0.111111	0.5	0.166667	0.222222	0.5	0.333333	0.166667	0.444444	0.5	0.166667	0.555556	0.388889	0.722222	0.444444	0.611111
	0.0714286	0.142857	0.214286	0.357143	0.0714286	0.142857	0.214286	0.142857	0.0714286	0	0.357143	1	0.857143	1	0.571429	0.357143	0.214286	0.357143	0.357143	0.357143	0.357143	0.428571	0.428571	0.142857	0.142857	0.142857	0.142857	0.214286	0.214286	0.214286	0.214286	0.142857	0.142857	0.285714	0	0.214286	0.142857	0.214286	0.285714	0.0714286
	0.2	0.28	0.12	0.36	0.4	0.2	0.24	0.16	0.36	0.2	0.16	1	0.84	0.4	0.36	0.08	0.16	0.16	0	0.12	0.08	0.08	0.08	0.08	0.04	0.12	0.08	0.08	0.04	0.16	0.08	0.08	0.12	0.08	0.24	0.56	0.24	0.24	0.32	0.12
	0.285714	0	0	0	0.142857	0	0	0.142857	0	0	0.428571	1	0.571429	0.857143	0.571429	0	0.571429	0.571429	0.142857	0.285714	0.142857	0.285714	0.142857	0	0	0.571429	0	0.285714	0	0	0	0	0	0	0.428571	0	0.142857	0	0	0.571429
	0.162162	0.351351	0.297297	0.297297	0.189189	0.324324	0.378378	0.351351	0.459459	0.351351	0.540541	1	0.648649	0.837838	0.702703	0.567568	0.621622	0.432432	0.918919	0.540541	0.567568	0.594595	0.540541	0.297297	0.378378	0.216216	0.27027	0.405405	0.27027	0.432432	0.243243	0.108108	0.378378	0.216216	0.243243	0.27027	0.324324	0.432432	0.351351	0.243243
	0	0	0	0	0	0	0.333333	0	0	0	0	1	0.666667	0.666667	0.666667	0.333333	0.333333	0	0	0.333333	0	0.333333	0	0.666667	0	0.333333	0	0	0	0	0.333333	0	0	0	0	0	0	0	0	0
	0	0.75	0.25	0.25	0	0	0.25	0	0.25	0	0.5	1	0.5	0.75	0	0.75	0.5	0	0.5	0.25	0.25	0	0	0	0	0	0	0	0	0	0	0	0.25	0	0.25	0	0	0	0	0.25
	0.212121	0.181818	0.0606061	0.030303	0.121212	0.121212	0.151515	0.151515	0.030303	0.0606061	0.212121	1	0.606061	0.727273	0.454545	0.69697	0.454545	0.242424	0.0909091	0.0606061	0.151515	0.151515	0.0606061	0.0909091	0.0909091	0.0606061	0.0909091	0.0606061	0.030303	0	0.030303	0.0909091	0.0606061	0.0606061	0.0606061	0.181818	0.030303	0.0606061	0.0909091	0.0606061
	0.176471	0.294118	0.294118	0.117647	0	0.294118	0.176471	0.117647	0.352941	0.176471	0.647059	1	0.529412	0.529412	0.941176	0.294118	0.705882	0.352941	0.352941	0.411765	0.352941	0.235294	0.117647	0.176471	0.176471	0.117647	0.235294	0.176471	0.235294	0.235294	0.0588235	0.117647	0.235294	0.352941	0.411765	0.294118	0.117647	0.176471	0.235294	0.0588235
	0	0.4	0.2	0	0.4	0.2	0.4	0	0.2	0	0.4	1	0.8	0.6	0.8	0.4	0.2	0.4	0.4	0	0.2	0.2	0.2	0	0	0	0	0	0	0	0	0	0.2	0	0	0	0	0	0.2	0
	0.258621	0.275862	0.310345	0.293103	0.293103	0.344828	0.206897	0.396552	0.241379	0.327586	0.396552	0.775862	1	0.896552	0.827586	0.741379	0.724138	0.534483	0.637931	0.482759	0.37931	0.482759	0.482759	0.310345	0.293103	0.310345	0.310345	0.465517	0.327586	0.293103	0.189655	0.172414	0.310345	0.396552	0.327586	0.258621	0.362069	0.258621	0.327586	0.206897
	0.315789	0.263158	0.263158	0.315789	0.157895	0.210526	0.263158	0.578947	0.157895	0.684211	0.368421	0.368421	1	0.526316	0.210526	0.473684	0.210526	0.210526	0.421053	0.210526	0.0526316	0.263158	0.210526	0	0.157895	0.105263	0	0.157895	0.210526	0.157895	0.210526	0.368421	0.263158	0.210526	0.263158	0.368421	0.421053	0.263158	0.263158	0.210526
	0.0769231	0.153846	0.307692	0.153846	0.384615	0.538462	0.538462	0.461538	0.615385	0.538462	0.538462	0.846154	1	0.923077	0.923077	0.692308	0.384615	0.384615	0.153846	0.230769	0.153846	0.153846	0.153846	0.307692	0.461538	0.0769231	0.153846	0.153846	0.0769231	0	0.230769	0.0769231	0.230769	0.230769	0.153846	0.0769231	0.461538	0.230769	0.153846	0.538462
	0.108108	0.135135	0.162162	0.162162	0.216216	0.162162	0.108108	0.135135	0.243243	0.0810811	0.351351	0.594595	1	0.837838	1	0.513514	0.459459	0.27027	0.459459	0.189189	0.189189	0.351351	0.108108	0.27027	0.162162	0.108108	0.0810811	0.108108	0.0810811	0.189189	0.0540541	0.162162	0.108108	0.108108	0.135135	0.216216	0.243243	0.216216	0.162162	0.243243
	0.0416667	0.25	0.166667	0.125	0.0833333	0.25	0.0416667	0.208333	0.291667	0.458333	0.666667	0.916667	1	0.833333	0.958333	0.833333	0.416667	0.5	0.333333	0.375	0.416667	0.375	0.458333	0.458333	0.375	0.0833333	0.125	0.125	0.166667	0.25	0.416667	0.291667	0.125	0.208333	0.125	0.166667	0.0833333	0.166667	0.166667	0.0416667
	0	0.428571	0.285714	0.285714	0.285714	0.142857	0.285714	0	0.428571	0	0.285714	0.285714	1	0	0	0	0	0.142857	0	0	0.142857	0	0	0	0.142857	0	0	0.142857	0	0	0	0	0.142857	0.142857	0.285714	0	0.142857	0	0	0
	0.3125	0.0625	0.625	0.1875	0.4375	0	0.1875	0.1875	0.75	0.4375	0.4375	0.8125	1	0.9375	0.75	0.4375	0.5625	0.375	0.75	0.8125	0.4375	0.625	0.4375	0.875	0.5	0.125	0.4375	0.25	0.0625	0.125	0.1875	0.3125	0.5625	0.5	0.375	0.375	0.25	0.3125	0.25	0.75
	0.4	0.4	0.4	0.4	0.2	0.2	0	0	0	0	0.4	0.2	1	0	0	0.2	0	0.2	0.2	0	0	0.2	0	0	0	0	0	0	0	0.2	0.2	0.2	0	0	0.2	0.4	0.4	0.6	0	0
	0	0	0	0.666667	0	0	0	0	0	0	0	0.333333	1	0.666667	0.333333	0	0	0	0	0	0	0	0	0	0	0	0	0	0	0	0	0	0	0	0.333333	0	0	0.333333	0	0
	0.129032	0.0322581	0.0967742	0.0645161	0.16129	0.129032	0.129032	0.129032	0.16129	0.290323	0.322581	0.935484	1	0.774194	0.709677	0.677419	0.483871	0.580645	0.290323	0.322581	0.258065	0.258065	0.225806	0.16129	0.16129	0.0645161	0.0967742	0.193548	0.0967742	0.258065	0.0645161	0.0967742	0.0322581	0.0645161	0.0322581	0.0322581	0.129032	0.0967742	0.0645161	0.16129
	0.155556	0.266667	0.2	0.177778	0.133333	0.177778	0.355556	0.222222	0.244444	0.222222	0.533333	0.933333	1	0.755556	0.466667	0.133333	0.2	0.111111	0.0444444	0.0222222	0	0.0222222	0	0.0222222	0.0444444	0.0444444	0.133333	0.0222222	0.0666667	0.0444444	0.0888889	0.0888889	0.0666667	0.0666667	0.2	0.177778	0.111111	0.222222	0.333333	0.222222
	0.357143	0.357143	0.0714286	0.142857	0	0.357143	0.0714286	0.214286	0.285714	0.142857	0.0714286	0.357143	1	0.214286	0.857143	0.428571	0.642857	0.428571	0.214286	0.357143	0.5	0.214286	0.357143	0	0.285714	0.0714286	0.214286	0.0714286	0	0.0714286	0.142857	0.0714286	0.142857	0.214286	0.214286	0.142857	0.0714286	0.142857	0	0.142857
	0.166667	0.138889	0.222222	0.138889	0.138889	0.222222	0.277778	0.194444	0.166667	0.166667	0.361111	0.916667	1	0.944444	0.75	0.722222	0.694444	0.611111	0.583333	0.444444	0.583333	0.416667	0.277778	0.111111	0.111111	0.0555556	0.305556	0.138889	0.138889	0.111111	0.138889	0.277778	0.138889	0.0833333	0.111111	0.194444	0.222222	0.138889	0.0833333	0.166667
	0.25	0.666667	0.25	0.25	0.25	0.166667	0.0833333	0.25	0.333333	0.0833333	0.5	0.833333	1	0.5	1	0.666667	0.583333	0.666667	0.833333	0.416667	0.333333	0.5	0.666667	0.916667	0.333333	0.25	0.166667	0.583333	0.416667	0.25	0.333333	0.333333	0.25	0.166667	0.25	0.416667	0.166667	0.416667	0.166667	0.0833333
	0.375	0.4375	0.3125	0.0625	0.25	0.5	0.5625	0.3125	0.3125	0.3125	0.625	0.8125	1	0.875	0.5	0.625	0.625	0.375	0.5625	0.5	0.3125	0.9375	0.6875	0.375	0.25	0.25	0.5625	0.25	0.25	0.0625	0.3125	0.5	0.5	0.25	0.4375	0.4375	0.125	0.25	0.3125	0.75
	0.272727	0	0.181818	0.0909091	0	0.636364	0.0909091	0.181818	0.272727	0.0909091	0.454545	0.545455	1	1	0.363636	0.0909091	0.181818	0.363636	0.272727	0.636364	0.454545	0.454545	0.272727	0.363636	0.181818	0.0909091	0.272727	0	0.0909091	0.454545	0.181818	0.181818	0.181818	0.181818	0.0909091	0	0.0909091	0	0.0909091	0.181818
	0.166667	0.166667	0.125	0.104167	0.166667	0.0625	0.104167	0.125	0.208333	0.104167	0.479167	0.791667	1	0.916667	0.75	0.458333	0.270833	0.166667	0.125	0.0833333	0.0208333	0.0833333	0.0833333	0.0625	0.104167	0.0833333	0.145833	0.0625	0.0416667	0.0833333	0.0625	0.0208333	0.104167	0.0625	0.125	0.166667	0.166667	0.1875	0.125	0.145833
	0.0363636	0.0545455	0.0181818	0.0545455	0.0363636	0.0545455	0.0909091	0.0363636	0.109091	0.127273	0.236364	0.454545	1	0.763636	0.781818	0.363636	0.145455	0.181818	0.109091	0.0727273	0.0181818	0.0363636	0.0545455	0	0.0181818	0.0363636	0.0363636	0.0181818	0.0545455	0.0363636	0	0.0363636	0.0363636	0.0363636	0.0545455	0.0181818	0.0545455	0	0.0909091	0.0909091
	0.525	0.45	0.475	0.55	0.625	0.8	0.575	0.425	0.525	0.45	0.475	0.775	1	0.725	0.5	0.4	0.375	0.475	0.25	0.275	0.275	0.55	0.5	0.75	0.4	0.675	0.65	0.625	0.85	0.775	0.55	0.725	0.575	0.625	0.6	0.55	0.675	0.725	0.425	0.65
	0.333333	0.0666667	0.266667	0.133333	0.266667	0.6	0.6	0.466667	0.333333	0.2	0.2	0.266667	1	0.266667	0.733333	0.333333	0.466667	0.4	0.4	0.266667	0.533333	0.533333	0.266667	0.266667	0.0666667	0.333333	0.266667	0.133333	0.333333	0.133333	0.2	0.266667	0	0.0666667	0.266667	0.133333	0.0666667	0.4	0.133333	0.133333
	0.25	0.15625	0.40625	0.25	0.28125	0.25	0.28125	0.15625	0.34375	0.25	0.3125	0.78125	0.65625	1	1	0.78125	0.6875	0.5625	0.4375	0.53125	0.5	0.53125	0.34375	0.34375	0.28125	0.25	0.28125	0.21875	0.375	0.25	0.4375	0.09375	0.09375	0.125	0.3125	0.25	0.25	0.28125	0.09375	0.15625
	0.217391	0.0869565	0.26087	0.130435	0.217391	0.130435	0.173913	0.391304	0.304348	0.217391	0.434783	0.652174	0.565217	1	0.347826	0.565217	0.217391	0.130435	0.347826	0.652174	0.521739	0.391304	0.695652	0.565217	0.391304	0.217391	0.434783	0.0434783	0.434783	0.217391	0.0869565	0.217391	0.173913	0.217391	0.217391	0.391304	0.217391	0.0434783	0.130435	0.347826
	0.25	0.305556	0.25	0.111111	0.138889	0.25	0.166667	0.361111	0.138889	0.222222	0.361111	0.416667	0.666667	1	0.972222	0.666667	0.555556	0.5	0.611111	0.416667	0.722222	0.722222	0.444444	0.388889	0.333333	0.305556	0.333333	0.194444	0.416667	0.25	0.194444	0.166667	0.0277778	0.222222	0.305556	0.333333	0.222222	0.166667	0.138889	0.0833333
	0.272727	0.0454545	0.136364	0.0909091	0.227273	0.0454545	0.136364	0.136364	0.181818	0.227273	0.454545	0.909091	0.681818	1	0.545455	0.636364	0.454545	0.636364	0.318182	0.318182	0.5	0.363636	0.227273	0.363636	0.227273	0.136364	0.136364	0.136364	0.272727	0.136364	0.409091	0.227273	0.181818	0.272727	0.181818	0.272727	0.0909091	0.0454545	0.227273	0.181818
	0.277778	0.166667	0.222222	0.222222	0	0.333333	0.166667	0.111111	0.222222	0.166667	0.5	0.888889	0.666667	1	0.722222	0.388889	0.833333	0.277778	0.5	0.611111	0.333333	0.444444	0.277778	0.666667	0.5	0.277778	0.277778	0.277778	0.0555556	0.166667	0.111111	0.5	0.388889	0.333333	0.444444	0.166667	0.166667	0.277778	0.111111	0.111111
	0.214286	0.25	0.25	0.214286	0.142857	0.107143	0.107143	0.0357143	0.107143	0.0714286	0.535714	0.5	0.571429	1	0.642857	0.535714	0.5	0.607143	0.392857	0.285714	0.571429	0.5	0.285714	0.392857	0.107143	0.5	0.142857	0.25	0.285714	0.178571	0.214286	0.142857	0.142857	0.25	0.142857	0.214286	0.357143	0.178571	0.0357143	0.107143
	0.25	0.416667	0.166667	0.333333	0.0833333	0.166667	0.25	0.416667	0.416667	0.5	0.666667	0.833333	0.833333	1	0.333333	0.5	0.333333	0.75	0.666667	0.75	0.75	0.833333	1	0.166667	0.416667	0.25	0.333333	0.25	0.333333	0.166667	0.5	0.25	0.166667	0.333333	0	0.666667	0.5	0.166667	0.166667	0.166667
	0.0833333	0	0	0.166667	0.0833333	0.166667	0.0833333	0.0833333	0.166667	0.0833333	0.416667	0.5	0.5	1	0.583333	0.0833333	0	0.0833333	0.0833333	0	0	0	0	0	0	0	0	0	0	0.166667	0	0	0	0.0833333	0.0833333	0	0	0	0	0
	0.121212	0.181818	0.393939	0.454545	0.333333	0.69697	0.424242	0.272727	0.242424	0.242424	0.575758	0.636364	0.757576	1	0.606061	0.515152	0.878788	0.757576	0.515152	0.575758	0.575758	0.424242	0.363636	0.363636	0.272727	0.151515	0.363636	0.575758	0.484848	0.484848	0.424242	0.393939	0.484848	0.333333	0.363636	0.393939	0.212121	0.272727	0.212121	0.333333
	0.0681818	0.159091	0.113636	0.0454545	0.0909091	0.0909091	0.25	0.113636	0.0909091	0.363636	0.431818	0.704545	0.75	1	0.863636	0.568182	0.636364	0.363636	0.318182	0.340909	0.272727	0.386364	0.295455	0.25	0.181818	0.136364	0.0909091	0.0909091	0.113636	0.204545	0.113636	0.136364	0.181818	0.113636	0.0909091	0.136364	0.0681818	0.113636	0.136364	0.0454545
	0	0	0	0.4	0	0	0	0	0.2	0	0.2	0.4	0.6	1	0.6	0.4	0.8	0	0.4	0.2	0	0.2	0	1	0.4	0.2	0	0	0	0	0.2	0.2	0	0.2	0.4	0	0	0	0.2	0
	0.25	0.178571	0.25	0.571429	0.142857	0.357143	0.107143	0.321429	0.285714	0.107143	0.321429	0.357143	0.571429	1	0.964286	0.464286	0.392857	0.642857	0.5	0.535714	0.428571	0.321429	0.607143	0.321429	0.428571	0.214286	0.357143	0.214286	0.25	0.357143	0.178571	0.321429	0.357143	0.321429	0.321429	0.214286	0.285714	0.321429	0.214286	0.285714
	0.0769231	0.230769	0.0769231	0.153846	0	0.153846	0.384615	0.538462	0.230769	0.153846	0.384615	0.692308	0.307692	1	0.615385	0.615385	0.692308	0.615385	0.769231	0.615385	0.769231	0.538462	0.384615	0.384615	0.538462	0.307692	0.538462	0.153846	0.615385	0.307692	0.461538	0.230769	0.153846	0.692308	0.230769	0.230769	0.153846	0.230769	0.0769231	0
	0.214286	0.142857	0.5	0.214286	0.357143	0.642857	0.428571	0.642857	0.142857	0.357143	0.857143	0.571429	0.785714	1	0.928571	0.571429	0.857143	0.928571	0.785714	0.428571	0.785714	0.928571	0.928571	0.857143	1	0.357143	0.642857	0.285714	0.214286	0.642857	0.642857	0.285714	0.642857	0.5	0.428571	0.428571	0.285714	0.285714	0.214286	0.142857
	0.186047	0.0930233	0.0930233	0.186047	0.0930233	0.139535	0.209302	0.186047	0.255814	0.232558	0.488372	0.534884	0.744186	1	0.604651	0.302326	0.302326	0.511628	0.372093	0.72093	0.604651	0.604651	0.604651	0.465116	0.418605	0.302326	0.348837	0.325581	0.348837	0.44186	0.232558	0.116279	0.116279	0.139535	0.139535	0.232558	0.325581	0.0697674	0.0930233	0.116279
	0.111111	0.277778	0.222222	0.333333	0.222222	0.166667	0.5	0.277778	0.5	0.277778	0.611111	0.777778	0.944444	1	0.666667	0.388889	0.388889	0.611111	0.611111	0.611111	0.944444	0.611111	0.611111	0.333333	0.666667	0.277778	0.388889	0.166667	0.166667	0.333333	0.666667	0.222222	0.277778	0.611111	0.222222	0.444444	0.0555556	0.277778	0.277778	0.222222
	0.333333	0.333333	0.111111	0.333333	0.111111	0.111111	0.222222	0.222222	0.333333	0.222222	0.555556	0.555556	0.444444	1	0.888889	0.111111	0.444444	0.444444	0.555556	0.222222	0.111111	0.111111	0.222222	0.222222	0.222222	0.333333	0.222222	0	0	0	0.222222	0.111111	0.111111	0	0.111111	0.222222	0	0.222222	0	0
	0.129032	0.16129	0.290323	0.290323	0.258065	0.290323	0.483871	0.290323	0.193548	0.419355	0.419355	0.483871	0.806452	1	0.677419	0.935484	0.612903	0.483871	0.451613	0.612903	0.483871	0.354839	0.322581	0.290323	0.354839	0.258065	0.322581	0.16129	0.0967742	0.129032	0.193548	0.193548	0.129032	0.16129	0.193548	0.16129	0.322581	0.16129	0.225806	0.193548
	0.2	0.2	0.2	0.133333	0	0.333333	0	0.133333	0.3	0.166667	0.333333	0.6	0.666667	1	0.666667	0.533333	0.7	0.466667	0.366667	0.4	0.466667	0.433333	0.2	0.5	0.366667	0.3	0.266667	0.1	0.1	0.166667	0.166667	0.0333333	0.166667	0.166667	0.3	0.2	0.133333	0.3	0.133333	0.133333
	0.125	0.125	0.125	0.5	0.375	0.3125	0.0625	0.125	0.21875	0.25	0.53125	0.4375	0.4375	1	0.53125	0.5	0.4375	0.5625	0.375	0.21875	0.34375	0.1875	0.34375	0.25	0.125	0.125	0.0625	0.125	0.0625	0.25	0.1875	0.09375	0.15625	0.25	0.1875	0.125	0.25	0.15625	0.1875	0.28125
	0.111111	0.222222	0.222222	0.222222	0.111111	0.111111	0.111111	0.333333	0.222222	0.222222	0.333333	0.222222	0.777778	1	0.666667	0.222222	0.222222	0.111111	0	0	0	0	0	0.111111	0	0.111111	0.111111	0.111111	0.111111	0.111111	0	0.222222	0.111111	0	0	0.111111	0	0.111111	0	0.111111
	0.545455	0.363636	0.363636	0.363636	0.454545	0.454545	0.0909091	0.454545	0.272727	0.363636	0.363636	0.181818	0.636364	1	1	1	0.545455	0.363636	0.181818	0.0909091	0.181818	0.181818	0.181818	0.181818	0.363636	0.181818	0.272727	0.181818	0.363636	0.0909091	0.636364	0.0909091	0.454545	0.272727	0.0909091	0.363636	0.181818	0.363636	0	0.636364
	0.322034	0.389831	0.372881	0.389831	0.237288	0.338983	0.389831	0.305085	0.474576	0.389831	0.423729	0.694915	0.711864	1	0.79661	0.915254	0.813559	0.59322	0.59322	0.474576	0.474576	0.355932	0.423729	0.254237	0.372881	0.355932	0.423729	0.338983	0.355932	0.254237	0.338983	0.355932	0.254237	0.305085	0.288136	0.288136	0.423729	0.423729	0.271186	0.372881
	0.111111	0	0.333333	0.333333	0.111111	0.333333	0	0.333333	0.222222	0.333333	0.111111	0.333333	0.777778	1	0.444444	0.666667	0.666667	0.777778	0.111111	0.444444	0.111111	0	0	0.222222	0	0.333333	0.222222	0.111111	0.333333	0.111111	0.111111	0.222222	0	0	0.111111	0.444444	0	0.222222	0.111111	0.444444
	0.111111	0.296296	0.111111	0.259259	0.259259	0.111111	0.185185	0.185185	0.333333	0.333333	0.444444	0.925926	0.814815	1	0.851852	0.518519	0.518519	0.518519	0.37037	0.444444	0.407407	0.333333	0.111111	0.111111	0.0740741	0.037037	0.296296	0.148148	0.185185	0.0740741	0.222222	0.185185	0.111111	0.296296	0.444444	0.185185	0.148148	0.222222	0.296296	0.148148
	0.3	0.4	0.5	0.4	0.4	0.4	0.2	0.4	0.6	0.5	0.5	0.9	0.8	1	0.5	0.1	0.5	0.4	0.6	0.2	0.3	0.2	0.3	0.3	0.2	0.5	0	0.1	0.5	0.2	0.2	0.2	0.2	0.5	0.2	0.6	0.2	0.5	0.2	0.2
	0.0909091	0.0909091	0.181818	0	0	0.0909091	0	0.0909091	0.0909091	0.0909091	0.181818	0.272727	0.909091	1	0.818182	0.727273	0.181818	0.181818	0.181818	0	0.181818	0.0909091	0.181818	0.181818	0	0.363636	0.181818	0	0.0909091	0.181818	0	0.0909091	0.0909091	0	0.0909091	0.181818	0.181818	0.0909091	0.363636	0.363636
	0.0263158	0	0.0263158	0.0263158	0	0.0263158	0.0263158	0.0263158	0	0.131579	0.263158	0.763158	0.763158	1	0.763158	0.526316	0.368421	0.289474	0.236842	0.157895	0.0526316	0.105263	0	0	0.0526316	0.0263158	0.0789474	0	0	0.0789474	0.0263158	0.0263158	0	0	0	0	0.0526316	0.0789474	0	0.0526316
	0.0555556	0.111111	0.111111	0.166667	0.222222	0.0555556	0.388889	0	0.111111	0.277778	0.333333	0.5	0.666667	1	0.722222	1	0.833333	0.722222	0.611111	0.555556	0.444444	0.5	0.888889	0.277778	0.0555556	0	0.0555556	0.166667	0.5	0.277778	0.111111	0.111111	0.166667	0.277778	0.111111	0.222222	0.111111	0.111111	0.111111	0.277778
	0.4	0.05	0.1	0.1	0.15	0.1	0.2	0.05	0.4	0.25	0.7	0.5	0.9	1	0.4	0.25	0.75	0.75	0.7	0.6	0.5	0.25	0.65	0.45	0.15	0.35	0.2	0.3	0.3	0.35	0.05	0.2	0.15	0.25	0.3	0.25	0.25	0.15	0.05	0.15
	0	0	0	0.166667	0	0	0	0	0	0.333333	0.166667	0.166667	0	1	0.666667	0.5	0.166667	0.166667	0.166667	0	0.166667	0	0	0	0	0.166667	0	0	0	0	0	0	0	0	0	0	0	0	0	0
	0.153846	0.0769231	0.0769231	0.115385	0.230769	0.153846	0.307692	0.269231	0.153846	0.153846	0.5	0.653846	0.807692	1	0.846154	0.5	0.653846	0.423077	0.192308	0.230769	0.192308	0.230769	0.307692	0.307692	0.230769	0.230769	0.192308	0.192308	0.115385	0.153846	0.346154	0.307692	0.384615	0.230769	0.230769	0.0769231	0.307692	0.346154	0.153846	0.307692
	0.0384615	0.115385	0.0961538	0.0769231	0.0961538	0.0576923	0.0961538	0.0961538	0.0769231	0.134615	0.25	0.519231	0.615385	1	0.326923	0.134615	0.230769	0.134615	0.173077	0.153846	0.0384615	0.0384615	0.0576923	0.0192308	0.134615	0.0769231	0.0576923	0	0.0192308	0.0384615	0.0576923	0.0961538	0.0384615	0.0576923	0.0769231	0.0769231	0.0384615	0.0384615	0.0192308	0.0576923
	0.1	0	0	0	0	0.1	0.1	0.1	0.1	0.1	0.2	0.2	0.9	1	1	0.3	0.1	0.2	0.1	0	0	0.2	0.1	0.3	0.1	0.1	0	0.1	0.1	0.1	0.2	0.1	0.2	0	0.1	0	0	0.2	0	0
	0	0.148148	0.0740741	0.037037	0.037037	0.0740741	0.111111	0.037037	0.148148	0.148148	0.259259	0.444444	0.666667	1	0.777778	0.666667	0.333333	0.37037	0.185185	0.037037	0.0740741	0	0.037037	0.0740741	0.037037	0.0740741	0.0740741	0	0.037037	0.037037	0	0.037037	0.0740741	0	0	0.111111	0	0	0.0740741	0.037037
	0	0	0	0	0	0	0	0	0.25	0	0	0.25	0.75	1	0.5	0.5	0	0	0	0	0	0.25	0	0.25	0	0	0	0	0	0	0	0	0	0	0	0.5	0	0	0.25	0
	0.170213	0.148936	0.0851064	0.12766	0.148936	0.0638298	0.106383	0.234043	0.148936	0.319149	0.404255	0.510638	0.93617	1	0.851064	0.510638	0.191489	0.12766	0.148936	0.106383	0.212766	0.170213	0.12766	0.0638298	0.12766	0.12766	0.170213	0.148936	0.0638298	0	0.0425532	0.0212766	0.0425532	0.170213	0.148936	0.0851064	0.12766	0.0851064	0.106383	0.170213
	0	0	0.111111	0	0.111111	0.333333	0.222222	0.111111	0.111111	0.222222	0.333333	0.777778	0.333333	1	0.666667	0.555556	0.444444	0.111111	0	0	0.444444	0.222222	0.222222	0	0.111111	0.111111	0	0.333333	0	0	0.111111	0	0	0.222222	0	0	0	0.222222	0.111111	0.111111
	0.166667	0	0	0.166667	0.333333	0.166667	0	0.833333	0	0.166667	0	0.166667	0.5	1	0.333333	0.833333	0.333333	0.166667	0	0	0.333333	0	0	0	0	0	0	0.166667	0.166667	0	0	0.5	0.166667	0.166667	0.5	0.666667	0.166667	0.333333	1	0.166667
	0.0684932	0.109589	0.0684932	0.0684932	0.150685	0.109589	0.164384	0.164384	0.164384	0.109589	0.164384	0.465753	0.630137	1	0.767123	0.712329	0.438356	0.383562	0.150685	0.164384	0.164384	0.191781	0.178082	0.123288	0.0136986	0.109589	0.0958904	0.0136986	0.136986	0.0684932	0.123288	0.0821918	0.0547945	0.109589	0.0410959	0.0958904	0.150685	0.0958904	0.123288	0.0273973
	0.0666667	0.133333	0.0666667	0.133333	0.2	0	0.133333	0.266667	0.2	0.0666667	0.133333	0.533333	0.266667	1	0.8	0.866667	0.8	0.4	0.266667	0.6	0.466667	0.2	0.6	0.4	0.4	0.133333	0.466667	0.133333	0.2	0.133333	0.266667	0.2	0.266667	0.133333	0.133333	0.2	0.0666667	0.0666667	0.133333	0.2
	0	0.121212	0.151515	0.181818	0.121212	0.0606061	0.242424	0.393939	0.242424	0.0909091	0.121212	0.30303	0.393939	1	0.515152	0.454545	0.30303	0.515152	0.545455	0.272727	0.636364	0.363636	0.454545	0.545455	0.272727	0.424242	0.242424	0.393939	0.242424	0.272727	0.151515	0.212121	0.0909091	0.212121	0.212121	0.242424	0.121212	0.121212	0.151515	0.121212
	0.282051	0.358974	0.282051	0.333333	0.230769	0.307692	0.487179	0.333333	0.230769	0.128205	0.461538	0.384615	0.589744	1	1	0.74359	0.564103	0.692308	0.666667	0.487179	0.410256	0.333333	0.512821	0.307692	0.333333	0.410256	0.410256	0.25641	0.435897	0.307692	0.358974	0.282051	0.358974	0.435897	0.230769	0.358974	0.461538	0.333333	0.384615	0.461538
	0.157895	0.105263	0.0526316	0.263158	0.210526	0.210526	0.315789	0.210526	0.105263	0.263158	0.210526	0.684211	0.315789	1	0.578947	0.368421	0.526316	0.789474	0.631579	0.631579	0.368421	0.473684	0.631579	0.421053	0.368421	0.473684	0.526316	0.421053	0.368421	0.263158	0.210526	0.157895	0.315789	0.263158	0.105263	0.263158	0.0526316	0.0526316	0.0526316	0.210526
	0.166667	0.166667	0.25	0.583333	0.375	0.333333	0.375	0.541667	0.708333	0.375	0.208333	0.458333	0.583333	1	0.916667	0.75	0.458333	0.583333	0.791667	0.875	0.791667	0.666667	0.958333	0.791667	0.458333	0.541667	0.416667	0.5	0.25	0.625	0.291667	0.125	0.125	0.333333	0.125	0.333333	0.333333	0.375	0.291667	0.625
	0	0.0555556	0.166667	0.277778	0.166667	0.333333	0.166667	0.5	0.388889	0.111111	0.444444	0.611111	0.555556	1	0.777778	0.555556	0.611111	0.666667	0.833333	0.666667	0.166667	0.777778	0.944444	0.5	0.444444	0.833333	0.666667	0.611111	0.611111	0.333333	0.388889	0.222222	0.222222	0.222222	0.166667	0.333333	0.166667	0.333333	0.388889	0.111111
	0.342857	0.257143	0.342857	0.228571	0.342857	0.4	0.428571	0.371429	0.2	0.228571	0.371429	0.657143	0.771429	1	0.685714	0.6	0.514286	0.314286	0.542857	0.171429	0.142857	0.4	0.228571	0.314286	0	0.142857	0.2	0.257143	0.0857143	0.2	0.114286	0.171429	0.171429	0.0571429	0.0571429	0.257143	0.0571429	0.2	0.257143	0.428571
	0.105263	0.157895	0.210526	0.105263	0.0526316	0.105263	0.421053	0.157895	0.157895	0.421053	0.210526	0.473684	0.631579	1	0.894737	0.263158	0.157895	0.0526316	0.210526	0.157895	0.368421	0.210526	0.315789	0.315789	0.315789	0.157895	0.421053	0.157895	0.157895	0.473684	0.421053	0.315789	0.263158	0.263158	0.0526316	0.315789	0.105263	0.105263	0.157895	0.105263
	0.0555556	0.222222	0.222222	0.166667	0.277778	0.111111	0.277778	0.333333	0.333333	0.388889	0.555556	0.944444	0.833333	0.833333	1	0.5	0.555556	0.611111	0.555556	0.5	0.777778	0.777778	0.833333	0.555556	0.444444	0.222222	0.333333	0.166667	0.277778	0.444444	0.277778	0.277778	0.333333	0.166667	0.277778	0.333333	0.222222	0.222222	0.0555556	0.111111
	0.208333	0.125	0.375	0.0833333	0.0833333	0.166667	0.0416667	0.25	0.166667	0.458333	0.208333	0.458333	0.458333	0.916667	1	0.833333	0.75	0.5	0.666667	0.541667	0.583333	0.583333	0.416667	0.583333	0.416667	0.291667	0.25	0.0416667	0.166667	0.0833333	0.125	0.25	0.166667	0.166667	0	0.125	0	0.0833333	0.0833333	0
	0.692308	0.461538	0.307692	0.538462	0.769231	0.538462	0.538462	0.538462	0.923077	0.307692	0.692308	0.307692	0.692308	0.461538	1	0.615385	0.0769231	0.615385	1	0.692308	0.538462	0.538462	0.769231	0.384615	0.538462	0.769231	0.615385	0.538462	0.307692	0.230769	0.153846	0.615385	0.615385	0.307692	0.615385	0.615385	0.384615	0.307692	0.692308	0.923077
	0.238095	0.190476	0.142857	0.238095	0.380952	0.190476	0.285714	0.142857	0.0952381	0.142857	0.428571	0.571429	0.809524	0.714286	1	0.809524	0.809524	0.285714	0.428571	0.428571	0.285714	0.666667	0.333333	0.428571	0.333333	0.0952381	0.0952381	0.0952381	0.142857	0.142857	0.0952381	0.142857	0.190476	0.190476	0.142857	0.190476	0.047619	0.0952381	0.047619	0.0952381
	0.5	0.166667	0.166667	0	0.333333	0.166667	0.333333	0.166667	0.5	0.166667	0.166667	0.166667	0.333333	0.666667	1	0.666667	0.333333	0	0.833333	0.5	0.333333	0.166667	0.5	0.333333	0	0.166667	0.166667	0.166667	0	0	0.166667	0.333333	0	0.166667	0.166667	0.333333	0.333333	0.166667	0.166667	0
	0	0.2	0	0.1	0	0.1	0.1	0.3	0.1	0.1	0	0.2	0.6	0.7	1	0.9	0.9	0.6	1	0.2	0.3	0.1	0.3	0.2	0.2	0	0.3	0.3	0.1	0.2	0	0	0	0.1	0.1	0.1	0.2	0.1	0.3	0
	0.212121	0.181818	0.212121	0.181818	0.424242	0.212121	0.121212	0.30303	0.333333	0.212121	0.454545	0.848485	0.606061	0.848485	1	0.727273	0.575758	0.363636	0.242424	0.272727	0.242424	0.181818	0.30303	0.242424	0.393939	0.242424	0.363636	0.212121	0.242424	0.212121	0.121212	0.424242	0.121212	0.181818	0.181818	0.30303	0.181818	0.30303	0.242424	0.242424
	0	0	0.166667	0.166667	0.0833333	0.0833333	0.0833333	0.166667	0.333333	0.333333	0.333333	0.0833333	0.416667	0.75	1	0.583333	0.416667	0.25	0.166667	0.166667	0.0833333	0.166667	0	0	0.0833333	0.166667	0.0833333	0.166667	0.0833333	0.0833333	0	0.166667	0	0	0	0	0.166667	0	0.166667	0.0833333
	0.155172	0.206897	0.12069	0.172414	0.155172	0.172414	0.137931	0.0862069	0.12069	0.0862069	0.293103	0.448276	0.586207	0.741379	1	0.741379	0.637931	0.551724	0.448276	0.241379	0.189655	0.258621	0.137931	0.12069	0.12069	0.0689655	0.0689655	0.0862069	0.0862069	0.0517241	0.0517241	0.0862069	0.0689655	0.0862069	0.189655	0.0517241	0.172414	0.206897	0.12069	0.189655
	0	0.666667	0.333333	0	0.166667	0.333333	0.166667	0.166667	0	0	0.333333	0.666667	0.833333	0.666667	1	0.666667	0.333333	0.166667	0	0	0.333333	0	0.166667	0	0.166667	0.166667	0	0	0	0.333333	0	0.166667	0.333333	0.333333	0	0.333333	0.5	0	0.333333	0.166667
	0	0.111111	0	0	0.111111	0	0	0	0.222222	0.111111	0	0.666667	0.888889	0.888889	1	0.555556	0.555556	0.333333	0.444444	0.333333	0	0.222222	0.333333	0.333333	0.111111	0.333333	0.222222	0.222222	0	0	0.444444	0	0.111111	0	0.111111	0	0	0.111111	0.111111	0
	0.1	0	0.1	0.1	0	0	0	0	0.1	0	0	0.3	0.4	0.6	1	0.3	0.5	0.4	0.2	0.8	0	0.4	0.3	0.2	0.2	0	0.2	0	0.1	0	0	0.1	0.1	0.1	0	0.1	0.1	0.1	0	0
	0.166667	0.25	0.125	0.125	0.0833333	0.166667	0.458333	0.333333	0.25	0.0416667	0.416667	0.25	0.25	0.75	1	0.833333	0.541667	0.541667	0.25	0.208333	0.208333	0.166667	0.208333	0.125	0.0416667	0.0833333	0.0833333	0.208333	0.0833333	0.208333	0.125	0.208333	0.208333	0.166667	0.0833333	0.25	0.291667	0.0833333	0.291667	0.125
	0.176471	0.176471	0.176471	0.176471	0.294118	0.117647	0.235294	0.235294	0.235294	0.470588	0.294118	0.411765	0.647059	0.647059	1	0.470588	0.235294	0.117647	0.0588235	0.0588235	0.235294	0.117647	0.352941	0.0588235	0.294118	0.117647	0.117647	0	0.117647	0.176471	0.0588235	0.117647	0.0588235	0.0588235	0	0.117647	0.117647	0.352941	0	0.0588235
	0.121212	0.121212	0.0909091	0.0606061	0.0909091	0.212121	0.0909091	0.151515	0	0.151515	0.212121	0.181818	0.545455	0.484848	1	0.606061	0.515152	0.30303	0.242424	0.181818	0.0909091	0.0909091	0.121212	0.0606061	0.030303	0.030303	0	0.0606061	0	0.030303	0.151515	0	0.030303	0	0.030303	0	0	0.030303	0.030303	0.0606061
	0.272727	0.0909091	0.0909091	0.454545	0.363636	0.363636	0	0.363636	0.272727	0.0909091	0.545455	0.545455	0.636364	0.363636	1	1	0.454545	0.454545	0.727273	0.727273	0.272727	0.454545	0.545455	0.454545	0.363636	0.636364	0.181818	0.181818	0.454545	0.454545	0.181818	0.181818	0.818182	0.363636	0.181818	0	0.363636	0.636364	0.454545	0.181818
	0.529412	0.352941	0.323529	0.235294	0.352941	0.558824	0.617647	0.588235	0.411765	0.470588	0.382353	0.823529	0.705882	0.941176	1	0.941176	0.852941	0.911765	0.823529	0.647059	0.735294	0.558824	0.558824	0.529412	0.735294	0.647059	0.558824	0.558824	0.647059	0.529412	0.588235	0.470588	0.558824	0.323529	0.5	0.441176	0.382353	0.470588	0.5	0.352941
	0.189189	0.135135	0.27027	0.162162	0.243243	0.324324	0.351351	0.243243	0.297297	0.162162	0.189189	0.459459	0.810811	0.540541	1	0.918919	0.621622	0.648649	0.702703	0.540541	0.405405	0.27027	0.27027	0.189189	0.297297	0.324324	0.243243	0.243243	0.378378	0.324324	0.351351	0.243243	0.324324	0.189189	0.378378	0.324324	0.297297	0.243243	0.351351	0.135135
	0.25	0.1	0.15	0.3	0.1	0.35	0.25	0.35	0.3	0.25	0.2	0.4	0.65	0.85	1	0.6	0.45	0.6	0.55	0.7	0.85	0.6	0.45	0.5	0.1	0.15	0.2	0.35	0.3	0.25	0.25	0.2	0.15	0.25	0.15	0.3	0.1	0.15	0.55	0.5
	0.266667	0.266667	0.533333	0.733333	0.266667	0.266667	0.0666667	0.133333	0.2	0.333333	0.2	0.333333	0.6	0.666667	1	0.733333	1	0.6	0.8	0.466667	0.4	0.4	0.466667	0.533333	0.333333	0.2	0.2	0.266667	0.4	0.0666667	0.333333	0.6	0.2	0.333333	0.2	0.266667	0.333333	0.133333	0.2	0.2
	0.333333	0.111111	0.222222	0.222222	0.333333	0.555556	0.222222	0.444444	0.333333	0.222222	0.666667	0.333333	0.555556	0	1	0.222222	0.666667	0.777778	0.222222	0.888889	0.333333	0.444444	0.777778	0.555556	0.222222	0.444444	0.111111	0.444444	0.222222	0.444444	0.555556	0.222222	0.111111	0.333333	0.111111	0.333333	0.111111	0	0.222222	0.222222
	0.222222	0.222222	0.388889	0.333333	0.166667	0.240741	0.296296	0.333333	0.425926	0.351852	0.407407	0.555556	0.685185	0.796296	1	0.611111	0.703704	0.444444	0.444444	0.203704	0.37037	0.351852	0.425926	0.388889	0.333333	0.148148	0.203704	0.333333	0.259259	0.185185	0.111111	0.203704	0.12963	0.0740741	0.296296	0.444444	0.111111	0.148148	0.166667	0.314815
	0.189189	0.297297	0.162162	0.162162	0.108108	0.27027	0.351351	0.297297	0.162162	0.432432	0.243243	0.432432	0.351351	0.675676	1	0.837838	0.675676	0.540541	0.324324	0.297297	0.297297	0.27027	0.216216	0.189189	0.162162	0.189189	0.108108	0.189189	0.324324	0.297297	0.297297	0.243243	0.297297	0.27027	0.189189	0.0540541	0.108108	0.108108	0.162162	0.189189
	0.333333	0.333333	0.333333	0	0.166667	0	0.333333	0	0.166667	0	0	0.166667	0	0.666667	0.833333	1	1	0.666667	0.5	1	0.5	0.166667	0.833333	0.333333	0.166667	0	0.166667	0.166667	0.166667	0.166667	0.333333	0.333333	0.333333	0.5	0	0.166667	0	0	0	0.166667
	0.444444	0.555556	0.111111	0.111111	0.222222	0.222222	0.111111	0.444444	0	0.111111	0.111111	0.222222	0.666667	0.444444	0.111111	1	0.555556	0.666667	0.777778	0.555556	0.777778	0.777778	0.444444	0.666667	0.444444	0.444444	0.333333	0.333333	0.444444	0.111111	0.222222	0.222222	0.222222	0.111111	0.444444	0.111111	0.111111	0	0	0.111111
	0.307692	0.0769231	0.0769231	0.230769	0.153846	0.0769231	0	0.0769231	0.230769	0.153846	0	0.0769231	0.0769231	0.230769	0.538462	1	0.538462	0.846154	1	1	0.769231	0.538462	0.615385	0.384615	0.461538	0.384615	0.538462	0.384615	0.0769231	0.307692	0.692308	0.538462	0.538462	0.0769231	0.384615	0.0769231	0.230769	0.153846	0.153846	0.153846
	0.307692	0.230769	0.153846	0.153846	0.307692	0.230769	0.384615	0.230769	0.307692	0.461538	0.461538	0.692308	0.769231	0.538462	0.615385	1	0.692308	0.692308	0.615385	0.615385	0.846154	0.461538	0.0769231	0.153846	0.307692	0.307692	0.384615	0	0.0769231	0	0.153846	0.230769	0.461538	0	0.307692	0.230769	0.0769231	0.230769	0.0769231	0.230769
	0.388889	0.222222	0.166667	0.222222	0.0555556	0.277778	0.222222	0.333333	0.277778	0.111111	0.111111	0.277778	0.277778	0.333333	0.722222	1	0.666667	1	0.666667	0.555556	0.5	0.611111	0.277778	0.222222	0.0555556	0.111111	0.0555556	0.166667	0.166667	0.111111	0.0555556	0.111111	0.166667	0.222222	0	0.0555556	0.0555556	0.222222	0.166667	0.111111
	0.1875	0.1875	0.125	0.125	0.125	0.125	0	0.1875	0.4375	0.375	0.3125	0.8125	0.75	0.9375	0.875	1	0.625	0.625	0.25	0.6875	0.25	0.3125	0.0625	0.25	0.25	0.3125	0.125	0.0625	0.125	0	0	0.125	0.1875	0	0.0625	0.1875	0.25	0.0625	0.125	0.1875
	0	0.0666667	0.133333	0.2	0.2	0.4	0.133333	0.266667	0.0666667	0.333333	0.266667	0.266667	0.266667	0.466667	0.4	1	0.8	0.666667	0.4	0.6	0	0.133333	0.2	0.133333	0.133333	0.0666667	0.266667	0	0	0.133333	0.2	0	0	0.0666667	0.2	0	0.266667	0.2	0.133333	0.266667
	0.0606061	0.181818	0.181818	0.151515	0.121212	0.151515	0.0909091	0.0606061	0.0909091	0.0909091	0.30303	0.454545	0.545455	0.939394	0.757576	1	0.575758	0.69697	0.393939	0.363636	0.242424	0.363636	0.242424	0.242424	0.212121	0.121212	0.0606061	0.030303	0.030303	0.121212	0.242424	0	0.0909091	0.212121	0.121212	0.0606061	0.212121	0.151515	0.151515	0.181818
	0.190476	0.238095	0.285714	0.380952	0.333333	0.285714	0.285714	0.285714	0.285714	0.047619	0.238095	0.333333	0.666667	0.761905	0.904762	1	0.952381	0.904762	0.428571	0.761905	0.428571	0.809524	0.52381	0.333333	0.238095	0.190476	0.142857	0.285714	0.333333	0.047619	0.238095	0.428571	0.0952381	0.333333	0.428571	0.333333	0.285714	0.47619	0.238095	0.285714
	0.0888889	0.133333	0.2	0.222222	0.2	0.111111	0.0666667	0.133333	0.111111	0.0444444	0.266667	0.2	0.244444	0.644444	0.755556	1	1	0.8	0.488889	0.355556	0.155556	0.2	0.177778	0.355556	0.266667	0.244444	0.111111	0.0444444	0.0222222	0.111111	0.0888889	0.0666667	0.0444444	0.0444444	0.133333	0.244444	0.244444	0.155556	0.0888889	0.177778
	0.5	0.4375	0.5	0.3125	0.375	0.625	0.4375	0.625	0.6875	0.4375	0.3125	0.875	0.5625	0.8125	0.5625	1	0.5	0.6875	0.875	0.4375	0.5	0.3125	0.625	0.6875	0.5	0.8125	0.625	0.5	0.5	0.25	0.5	0.375	0.5	0.125	0.1875	0.125	0	0.3125	0.1875	0.6875
	0.5	0.52381	0.52381	0.404762	0.619048	0.619048	0.571429	0.547619	0.5	0.547619	0.809524	0.666667	0.595238	0.833333	0.785714	1	0.761905	0.761905	0.666667	0.809524	0.5	0.666667	0.595238	0.47619	0.642857	0.5	0.404762	0.380952	0.452381	0.428571	0.571429	0.452381	0.380952	0.333333	0.595238	0.642857	0.52381	0.5	0.428571	0.642857
	0.333333	0	0.333333	0.166667	0.166667	0.333333	0.166667	0.166667	0.166667	0	0.333333	0	0.166667	0.166667	0.666667	1	1	1	0	0.166667	0.333333	0	0.333333	0	0	0	0	0	0	0	0	0	0.166667	0	0.166667	0.166667	0	0	0.333333	0
	0	0	0.166667	0	0	0.166667	0	0.333333	0	0.166667	0	0.666667	0.5	0.333333	0.5	1	0.166667	0.166667	0.166667	0.166667	0.166667	0.333333	0.166667	0	0.166667	0	0.166667	0	0	0.333333	0	0.166667	0	0	0	0.166667	0	0	0	0
	0.166667	0.208333	0.166667	0.208333	0.0833333	0.125	0.291667	0.125	0.333333	0.166667	0.208333	0.583333	0.833333	0.625	0.375	1	0.583333	0.5	0.458333	0.333333	0.375	0.458333	0.25	0.208333	0.208333	0.0833333	0.25	0.0833333	0	0.0833333	0.0416667	0.166667	0.125	0.208333	0.166667	0.0833333	0.0833333	0.333333	0.0833333	0.208333
	0.363636	0.272727	0.272727	0.272727	0.454545	0.363636	0.272727	0.363636	0.727273	0.363636	0.181818	0.909091	0.818182	0.545455	0.727273	1	0.909091	1	0.545455	0.272727	0.727273	0.454545	0.727273	0.363636	0.545455	0.181818	0.545455	0.272727	0.363636	0.363636	0	0.454545	0.0909091	0.272727	0.272727	0.363636	0.636364	0.454545	0	0
	0.2	0.05	0	0.15	0.15	0.15	0.2	0.1	0.15	0.1	0.15	0.2	0.35	0.6	0.8	1	0.5	0.15	0.3	0.25	0.35	0.15	0.45	0.4	0.35	0.25	0	0.1	0.3	0.05	0.35	0	0.2	0.05	0.15	0.1	0	0.05	0.25	0.15
	0.25	0.25	0.2	0.225	0.225	0.25	0.25	0.375	0.25	0.175	0.25	0.375	0.65	0.8	0.8	1	0.775	0.7	0.55	0.55	0.55	0.325	0.425	0.225	0.15	0.3	0.375	0.125	0.275	0.325	0.125	0.175	0.05	0.1	0.225	0.2	0.2	0.075	0.2	0.075
	0.333333	0.190476	0.190476	0.190476	0	0.142857	0.142857	0.142857	0.238095	0.238095	0.238095	0.47619	0.619048	0.857143	0.904762	1	0.333333	0.380952	0.47619	0.380952	0.238095	0.380952	0.47619	0.333333	0.190476	0.333333	0.238095	0.333333	0.333333	0.142857	0.190476	0.142857	0.190476	0.190476	0.142857	0.190476	0.190476	0.142857	0.238095	0.190476
	0.315789	0.342105	0.289474	0.473684	0.5	0.421053	0.315789	0.605263	0.368421	0.552632	0.394737	0.473684	0.605263	0.868421	0.921053	1	0.736842	0.526316	0.789474	0.684211	0.578947	0.526316	0.447368	0.263158	0.184211	0.526316	0.447368	0.447368	0.5	0.368421	0.552632	0.473684	0.184211	0.184211	0.236842	0.473684	0.473684	0.289474	0.342105	0.236842
	0.0645161	0.0645161	0.0322581	0.0967742	0.0322581	0	0.0322581	0.0645161	0.0645161	0.0967742	0.0645161	0.225806	0.451613	0.548387	0.677419	1	0.903226	0.580645	0.516129	0.290323	0.451613	0.451613	0.419355	0.451613	0.354839	0.258065	0.225806	0.258065	0.0967742	0.0967742	0.0322581	0.0645161	0.0967742	0.0322581	0.0322581	0.0322581	0.0645161	0.0645161	0.0322581	0.0967742
	0.12	0.08	0.16	0.12	0.24	0.32	0.36	0.36	0.28	0.12	0.28	0.36	0.36	0.4	0.68	1	0.76	1	0.68	0.64	0.64	0.88	0.64	0.68	0.52	0.48	0.64	0.64	0.28	0.28	0.24	0.24	0.28	0.16	0.28	0.08	0.36	0.32	0.4	0.32
	0.125	0.0625	0.1875	0.1875	0	0.1875	0.125	0.375	0.25	0.25	0.3125	0.375	0.5625	0.5	0.3125	1	0.625	0.6875	0.25	0.4375	0.4375	0.125	0.1875	0.0625	0.125	0.0625	0.25	0.375	0.375	0.3125	0.3125	0.125	0.125	0.125	0.3125	0.375	0.125	0.125	0.125	0.1875
	0.210526	0.157895	0.210526	0.157895	0.0526316	0.157895	0.105263	0.210526	0.157895	0.210526	0.0526316	0	0.210526	0.631579	0.473684	1	0.526316	1	0.368421	0.263158	0.210526	0.157895	0.368421	0.263158	0.210526	0.263158	0.315789	0.368421	0.210526	0.157895	0.263158	0.157895	0.263158	0.210526	0.157895	0.157895	0.157895	0.210526	0.315789	0.263158
	0.444444	0.444444	0.444444	0.111111	0.555556	0	0.333333	0.222222	0.666667	0.444444	0	0.888889	0.666667	0.777778	0.777778	0.555556	1	1	0.333333	0.666667	1	0.777778	1	0.555556	0.777778	0.888889	0.555556	0.888889	0.777778	0.666667	0.111111	0.666667	0.111111	0.444444	0.222222	0.222222	0.333333	0.222222	0	0.111111
	0.259259	0.222222	0.296296	0.185185	0.407407	0.37037	0.481481	0.518519	0.518519	0.444444	0.37037	0.333333	0.333333	0.592593	0.666667	0.444444	1	0.925926	0.518519	0.407407	0.592593	0.851852	0.296296	0.481481	0.333333	0.518519	0.407407	0.333333	0.37037	0.222222	0.222222	0.333333	0.518519	0.148148	0.296296	0.111111	0.407407	0.296296	0.296296	0.148148
	0.166667	0.0833333	0.0833333	0.0833333	0.0833333	0.166667	0	0	0.0833333	0	0.166667	0.166667	0.0833333	0.166667	0.416667	0.583333	1	0.5	0.666667	0.166667	0.25	0.333333	0.333333	0	0.166667	0.166667	0	0	0	0.25	0	0.0833333	0.0833333	0	0.0833333	0.0833333	0.0833333	0.0833333	0	0.0833333
	0.0689655	0.0689655	0.172414	0.241379	0.103448	0.241379	0.137931	0.137931	0.172414	0.103448	0.172414	0.0689655	0.241379	0.551724	0.827586	0.862069	1	0.655172	0.586207	0.482759	0.310345	0.206897	0.172414	0.241379	0.241379	0.206897	0.0689655	0.0344828	0.103448	0.103448	0.172414	0.172414	0.0689655	0.206897	0.206897	0.241379	0.103448	0.103448	0.0344828	0.172414
	0.235294	0.176471	0.117647	0.235294	0.176471	0.529412	0	0.294118	0.117647	0.117647	0.235294	0.176471	0.176471	0.470588	0.705882	0.823529	1	0.588235	0.352941	0.294118	0.411765	0.0588235	0.235294	0.176471	0.176471	0.117647	0.176471	0.117647	0.117647	0.117647	0.0588235	0.235294	0.0588235	0.294118	0	0.176471	0.294118	0.235294	0.0588235	0.0588235
	0	0	0	0	0	0	0.333333	0	0	0	0	0	0.333333	0	0.333333	0	1	1	0.333333	0	0	0	0	0	0	0	0	0	0	0	0	0	0.333333	0	0	0	0	0	0.333333	0
	0.315789	0.157895	0	0.368421	0.368421	0.105263	0.473684	0.473684	0.157895	0.263158	0.210526	0.0526316	0.0526316	0.157895	0.684211	0.368421	1	0.789474	0.578947	0.842105	0.526316	0.526316	0.473684	0.368421	0.263158	0.368421	0.210526	0.263158	0.0526316	0.315789	0.315789	0.368421	0.684211	0.315789	0.157895	0.263158	0.315789	0.157895	0.0526316	0.157895
	0	0.142857	0.357143	0.357143	0.142857	0.428571	0.285714	0.0714286	0	0.357143	0	0.0714286	0.428571	0.714286	0.714286	0.5	1	0.428571	0.142857	0.357143	0.357143	0.357143	0.142857	0.0714286	0.214286	0.142857	0	0	0.0714286	0.0714286	0	0.0714286	0.142857	0.214286	0.142857	0.142857	0.142857	0	0	0.0714286
	0.392857	0.142857	0.107143	0.178571	0.142857	0.321429	0.107143	0.107143	0.178571	0.285714	0.285714	0.321429	0.464286	0.25	0.25	0.535714	1	0.75	0.785714	0.785714	0.785714	0.607143	0.535714	0.535714	0.714286	0.178571	0.357143	0.142857	0.285714	0.285714	0.178571	0.214286	0.214286	0.214286	0.25	0.178571	0.357143	0.107143	0.214286	0.0714286
	0.05	0.05	0.05	0.1	0.05	0	0.05	0.05	0	0	0.25	0.35	0.5	0.45	0.8	0.5	1	0.8	0.65	0.5	0.4	0.3	0.2	0.2	0.35	0.2	0.05	0.05	0.15	0.15	0.05	0.1	0.15	0.15	0.05	0.1	0.25	0	0.05	0.1
	0.205882	0.0882353	0.117647	0.117647	0.205882	0.352941	0.411765	0.205882	0.235294	0.117647	0.294118	0.5	0.676471	0.882353	0.794118	0.676471	1	0.823529	0.5	0.382353	0.294118	0.382353	0.5	0.411765	0.176471	0.117647	0.0294118	0.0882353	0.0882353	0.205882	0.147059	0.235294	0.176471	0.264706	0.147059	0.205882	0.264706	0.205882	0.205882	0.264706
	0.338983	0.440678	0.338983	0.474576	0.305085	0.322034	0.372881	0.355932	0.40678	0.288136	0.305085	0.491525	0.576271	0.932203	0.915254	0.949153	1	0.949153	0.898305	1	0.881356	0.79661	0.847458	0.728814	0.627119	0.79661	0.762712	0.677966	0.694915	0.661017	0.627119	0.610169	0.576271	0.59322	0.491525	0.457627	0.491525	0.525424	0.474576	0.542373
	0	0	0	0	0.142857	0	0.285714	0.285714	0.142857	0.285714	0.428571	0.857143	0.428571	0.285714	0.571429	0.714286	1	0.857143	0.428571	0.142857	0.142857	0.285714	0	0.571429	0	0.142857	0	0.142857	0.142857	0	0.142857	0.142857	0	0	0	0.142857	0	0.285714	0.142857	0
	0	0	0.2	0	0	0.2	0	0.2	0	0	0.4	0.2	0.6	0.4	0.6	0.6	1	0.4	0.4	0	0	0	0.6	0.2	0	0	0	0	0	0	0	0	0	0	0	0	0	0	0	0.2
	0	0.111111	0	0.222222	0	0	0.111111	0.111111	0	0	0	0	0	0.444444	0.333333	0.777778	1	0.555556	0.333333	0.888889	0.333333	0.555556	0	0.111111	0	0	0.111111	0.222222	0	0.222222	0.111111	0	0	0	0.111111	0	0	0.111111	0.111111	0
	0.333333	0.777778	0.222222	0.111111	0.111111	0.222222	0.333333	0.222222	0.222222	0.333333	0	0.333333	0.777778	0.888889	0.444444	0.777778	1	0.222222	0.666667	0.777778	0.222222	0.444444	0.222222	0.333333	0	0.333333	0	0.444444	0.111111	0	0.222222	0	0.222222	0.222222	0.333333	0.111111	0.111111	0.444444	0.555556	0.111111
	0.428571	0.285714	0.4	0.428571	0.428571	0.371429	0.6	0.571429	0.428571	0.228571	0.114286	0.371429	0.314286	0.285714	0.742857	0.8	1	0.8	0.828571	0.485714	0.542857	0.714286	0.8	0.685714	0.685714	0.8	0.685714	0.771429	0.914286	0.485714	0.828571	0.6	0.428571	0.628571	0.342857	0.485714	0.514286	0.628571	0.571429	0.457143
	0.178571	0.142857	0.321429	0.178571	0.214286	0.142857	0.392857	0.392857	0.178571	0.214286	0.178571	0.357143	0.285714	0.357143	0.25	0.321429	1	0.75	0.857143	0.857143	0.857143	0.678571	1	0.535714	0.607143	0.571429	0.5	0.678571	0.357143	0.357143	0.285714	0.5	0.321429	0.428571	0.178571	0.285714	0.392857	0.25	0.357143	0.25
	0.115385	0.307692	0.0769231	0.0769231	0.269231	0.307692	0.153846	0.192308	0.153846	0.153846	0.346154	0.346154	0.461538	0.884615	0.923077	0.923077	1	0.5	0.692308	0.153846	0.269231	0.230769	0.230769	0.115385	0.269231	0.115385	0.153846	0.269231	0.230769	0.115385	0.0384615	0.307692	0.0384615	0.230769	0.0769231	0.115385	0.115385	0.115385	0.230769	0.115385
	0.047619	0	0	0.0952381	0	0.0952381	0.047619	0.142857	0.047619	0	0.047619	0.0952381	0.142857	0.285714	0.47619	0.904762	1	0.904762	0.904762	0.952381	0.333333	0.619048	0.571429	0.52381	0.190476	0.238095	0.47619	0.047619	0.238095	0.0952381	0.0952381	0.142857	0	0.047619	0.0952381	0.142857	0.190476	0.238095	0.047619	0.047619
	0	0	0.25	0.25	0	0.25	0	0.5	0.25	0	0	0	0	0	0	0	1	0.5	0.5	0.25	0.75	1	0.75	1	0.25	0.5	0.25	0	0.25	0.25	0	0	0	0	0	0	0	0.25	0	0
	0.111111	0.666667	0.444444	0.222222	0.444444	0.222222	0.444444	0.222222	0.222222	0.222222	0.222222	0.222222	0.333333	0.555556	0.444444	0.333333	1	0.777778	0.333333	0.777778	0.333333	0.555556	0.333333	0.333333	0.111111	0.111111	0.444444	0.444444	0.333333	0	0.222222	0.333333	0	0	0	0	0.222222	0.333333	0.111111	0.111111
	0.384615	0.346154	0.0769231	0.307692	0.115385	0.230769	0.0384615	0.230769	0.346154	0.269231	0.346154	0.307692	0.653846	0.576923	0.692308	0.769231	1	0.769231	0.461538	0.423077	0.461538	0.115385	0.230769	0.115385	0.192308	0.346154	0.115385	0.0769231	0.115385	0.230769	0.269231	0.307692	0.269231	0.115385	0.153846	0.0769231	0.461538	0.153846	0.269231	0.0384615
	0.0434783	0.0434783	0.0434783	0.0434783	0	0.0434783	0.0434783	0.0869565	0	0.0434783	0	0.0869565	0.0434783	0.0869565	0.304348	0.521739	1	0.565217	0.26087	0.0869565	0	0.0869565	0	0.173913	0.0869565	0.0869565	0.0869565	0	0.0434783	0	0	0	0.0869565	0	0	0	0	0	0	0
	0.101695	0.0677966	0.118644	0.135593	0.0847458	0.118644	0.0508475	0.0677966	0.186441	0.0508475	0.0847458	0.0847458	0.0508475	0.0508475	0.508475	0.542373	1	0.728814	0.474576	0.271186	0.135593	0.152542	0.101695	0.0847458	0.135593	0	0.0847458	0.0338983	0.0169492	0.0338983	0.0847458	0.0508475	0.0169492	0.0338983	0.0677966	0.101695	0.118644	0.118644	0.118644	0.101695
	0	0	0	0.25	0.25	0	0.25	0	0	0	0.25	0	0.5	0.25	0.5	0.25	1	0.5	0.25	0.5	0	0.25	0.25	0	0	0.25	0.25	0	0	0	0	0	0	0	0	0	0	0	0	0
	0.0943396	0.113208	0.103774	0.0754717	0.0471698	0.0754717	0.0566038	0.0660377	0.132075	0.0566038	0.0566038	0.132075	0.0754717	0.188679	0.433962	0.754717	1	0.783019	0.584906	0.349057	0.160377	0.0849057	0.122642	0.150943	0.0849057	0.132075	0.103774	0.0660377	0.00943396	0.0283019	0.00943396	0.0377358	0.0566038	0.0849057	0.0849057	0.0754717	0.0283019	0.0566038	0.0566038	0.113208
	0.125	0.125	0.125	0.125	0.25	0	0.375	0.125	0	0.125	0	0.25	0.25	0.25	0.625	0.875	0.625	1	0.625	0.625	0.75	0.375	0.125	0.25	0.125	0	0.375	0.125	0.125	0.25	0	0.25	0	0	0	0	0.25	0.25	0.125	0.375
	0.111111	0.111111	0.333333	0.444444	0	0	0.222222	0.333333	0.111111	0.333333	0.111111	0.777778	0.333333	0.444444	0.666667	0.555556	0.777778	1	0.222222	0.666667	0.444444	0.555556	0.888889	0.333333	0.333333	0.444444	0.444444	0.111111	0.777778	0.111111	0.222222	0	0.222222	0.444444	0.444444	0.666667	0.111111	0.222222	0.333333	0.222222
	0.0833333	0.166667	0.416667	0.25	0.166667	0.25	0.333333	0.5	0.25	0.0833333	0.25	0.0833333	0.0833333	0.0833333	0.833333	0.583333	0.75	1	0.416667	0.333333	0.583333	0.583333	0.916667	0.25	0.333333	0.5	0	0.166667	0.0833333	0.333333	0.416667	0.166667	0.0833333	0.166667	0.166667	0.166667	0.0833333	0	0.25	0.0833333
	0.111111	0.0555556	0.333333	0.166667	0.111111	0	0.277778	0.277778	0.166667	0.222222	0.333333	0.388889	0.444444	0.722222	0.666667	0.444444	0.555556	1	0.555556	0.666667	0.5	0.555556	0.222222	0.666667	0.277778	0.222222	0.333333	0.333333	0.444444	0.222222	0.333333	0	0.111111	0.166667	0.111111	0.277778	0.222222	0.0555556	0	0.111111
	0.263158	0.473684	0.263158	0.157895	0.157895	0.105263	0.210526	0.157895	0.210526	0.105263	0	0.263158	0.368421	0.315789	0.315789	0.578947	0.789474	1	0.842105	0.631579	0.789474	0.631579	0.421053	0.894737	0.421053	0.210526	0.421053	0.210526	0.421053	0.157895	0.263158	0.105263	0.157895	0.210526	0.263158	0.210526	0.315789	0.263158	0.105263	0.0526316
	0.166667	0.125	0.291667	0.25	0.291667	0.291667	0.0833333	0.291667	0.291667	0.166667	0.291667	0.291667	0.375	0.25	0.375	0.416667	0.875	1	0.958333	0.541667	0.416667	0.333333	0.166667	0.0833333	0.291667	0.125	0.166667	0.0416667	0.0416667	0.0833333	0.125	0.0416667	0.125	0.125	0.0416667	0.208333	0.208333	0.208333	0.25	0.166667
	0.0645161	0.225806	0.0967742	0.0645161	0.129032	0.0967742	0.0645161	0.129032	0.129032	0.0645161	0.0645161	0.0322581	0.0322581	0.0322581	0.225806	0.612903	0.83871	1	0.903226	0.580645	0.870968	0.483871	0.387097	0.387097	0.483871	0.387097	0.419355	0.322581	0.225806	0.0322581	0	0.225806	0.258065	0.193548	0.129032	0.0322581	0.0322581	0.0645161	0.0967742	0
	0.433962	0.45283	0.377358	0.377358	0.396226	0.377358	0.320755	0.528302	0.660377	0.622642	0.509434	0.358491	0.566038	0.566038	0.849057	0.679245	0.660377	1	0.735849	0.773585	1	0.811321	0.698113	0.54717	0.679245	0.528302	0.433962	0.433962	0.377358	0.320755	0.698113	0.433962	0.377358	0.54717	0.660377	0.54717	0.396226	0.433962	0.603774	0.45283
	0.235294	0.529412	0.294118	0.352941	0.176471	0.117647	0.294118	0.235294	0.294118	0.352941	0.294118	0.529412	0.823529	0.705882	0.647059	0.823529	0.647059	1	0.823529	0.705882	0.647059	1	0.529412	0.764706	0.647059	0.529412	0.352941	0.294118	0.235294	0.352941	0.647059	0.411765	0.352941	0.470588	0.411765	0.294118	0.588235	0.352941	0.411765	0.117647
	0.0833333	0.25	0.0833333	0.166667	0.416667	0.416667	0.333333	0.333333	0.166667	0.166667	0.25	0.25	0.333333	0.666667	0.833333	0.333333	0.916667	1	0.666667	0.5	0.333333	0.0833333	0.416667	0.0833333	0.0833333	0.0833333	0.25	0	0.166667	0.0833333	0	0.416667	0.0833333	0.333333	0.166667	0.333333	0.166667	0.166667	0	0.25
	0.208333	0.333333	0.208333	0.125	0.0833333	0.375	0.25	0.333333	0.25	0.708333	0.583333	0.875	0.708333	0.666667	0.916667	0.625	0.791667	1	0.666667	0.75	0.583333	0.541667	0.416667	0.583333	0.708333	0.291667	0.291667	0.541667	0.291667	0.125	0.208333	0.25	0.166667	0.208333	0.0833333	0.25	0.333333	0.0833333	0.291667	0.291667
	0.103448	0.206897	0.103448	0.206897	0.137931	0.0689655	0.0689655	0.172414	0.0689655	0.103448	0.448276	0.275862	0.551724	0.37931	0.793103	0.862069	0.724138	1	0.689655	0.413793	0.482759	0.482759	0.37931	0.275862	0.37931	0.103448	0	0.103448	0.0344828	0.103448	0.0689655	0.0344828	0.0689655	0.137931	0.206897	0.172414	0.206897	0.103448	0.137931	0.241379
	0.375	0.125	0.25	0	0	0.125	0.125	0.125	0.25	0.125	0.375	0	0.125	0	0.625	0.5	0.25	1	0.75	1	0.375	0.625	0.625	0.75	1	0.375	0	0.25	0.125	0.125	0.5	0.25	0.375	0.125	0.25	0.125	0.125	0.25	0.25	0.125
	0.142857	0.107143	0.142857	0.107143	0.214286	0.285714	0.321429	0.25	0.25	0.214286	0.142857	0.214286	0.428571	0.678571	0.464286	0.392857	0.357143	1	0.535714	0.428571	0.428571	0.285714	0.214286	0.285714	0.357143	0.25	0.321429	0.25	0.392857	0.535714	0.285714	0.25	0.214286	0.285714	0.107143	0.142857	0.321429	0.25	0.178571	0.321429
	0.130435	0.0869565	0.0869565	0.217391	0.26087	0.217391	0.347826	0.0434783	0.304348	0.26087	0.217391	0.391304	0.478261	0.565217	0.434783	0.304348	0.26087	1	0.73913	0.608696	0.521739	0.73913	0.695652	0.478261	0.695652	0.304348	0.304348	0.391304	0.434783	0.26087	0.434783	0.130435	0.304348	0.217391	0.130435	0.217391	0.304348	0.173913	0.26087	0.173913
	0.181818	0.0909091	0.181818	0.454545	0.272727	0.181818	0.0909091	0.181818	0.272727	0.272727	0.636364	0.454545	0.636364	0.181818	0.454545	0.363636	0.272727	1	0.545455	0.454545	0.636364	0.636364	0.454545	0.727273	0.818182	0.818182	0.727273	0.363636	0	0.272727	0.363636	0.272727	0.636364	0.0909091	0.636364	0.363636	0.181818	0.545455	0.0909091	0.0909091
	0.166667	0.166667	0.166667	0.166667	0	0	0	0	0.166667	0	0.166667	0.5	0.5	0.333333	0.666667	0.833333	0.666667	1	0.333333	0.5	0.666667	0.166667	0.5	0	0.166667	0.5	0	0	0	0	0.333333	0	0.166667	0.166667	0	0	0.333333	0	0	0
	0.05	0.05	0.15	0.2	0.1	0.35	0.25	0.25	0.1	0.15	0	0.5	0.4	0.6	0.35	0.7	0.8	1	0.95	0.55	0.7	0.55	0.55	0.4	0.5	0.55	0.45	0.25	0.35	0.4	0.45	0.1	0.25	0.15	0.1	0.1	0.15	0.4	0.35	0.3
	0.123711	0.154639	0.113402	0.103093	0.134021	0.14433	0.123711	0.103093	0.134021	0.0927835	0.103093	0.0824742	0.0618557	0.134021	0.371134	0.721649	0.927835	1	0.835052	0.597938	0.371134	0.268041	0.206186	0.226804	0.164948	0.103093	0.123711	0.0412371	0.123711	0.0412371	0.0927835	0	0.0515464	0.0412371	0.0309278	0.0309278	0.0824742	0.0206186	0.0927835	0.0309278
	0.177778	0.2	0.111111	0.222222	0.177778	0.155556	0.111111	0.155556	0.155556	0.0888889	0.266667	0.2	0.2	0.222222	0.244444	0.288889	0.733333	1	0.777778	0.844444	0.622222	0.4	0.466667	0.577778	0.333333	0.377778	0.288889	0.222222	0.311111	0.222222	0.133333	0.266667	0.222222	0.244444	0.155556	0.288889	0.2	0.288889	0.133333	0.2
	0.037037	0.185185	0.148148	0.111111	0.37037	0.0740741	0.222222	0.222222	0.222222	0.0740741	0.0740741	0.444444	0.037037	0.185185	0.259259	0.407407	0.444444	1	0.962963	0.740741	0.555556	0.592593	0.62963	0.407407	0.333333	0.296296	0.296296	0.222222	0.296296	0.185185	0.148148	0.111111	0.185185	0.296296	0.37037	0.185185	0.259259	0.259259	0.111111	0.185185
	0.55	0.675	0.55	0.6	0.475	0.65	0.325	0.45	0.55	0.675	0.45	0.55	0.375	0.65	0.725	0.925	0.95	0.725	1	0.8	0.85	0.775	0.5	0.5	0.475	0.425	0.6	0.55	0.55	0.6	0.5	0.5	0.625	0.5	0.5	0.425	0.625	0.475	0.4	0.325
	0.242424	0.484848	0.454545	0.333333	0.272727	0.30303	0.424242	0.272727	0.454545	0.484848	0.242424	0.727273	0.69697	0.606061	0.484848	0.666667	0.424242	0.484848	1	0.575758	0.69697	0.69697	0.636364	0.424242	0.393939	0.363636	0.333333	0.393939	0.30303	0.515152	0.545455	0.272727	0.454545	0.636364	0.606061	0.454545	0.424242	0.575758	0.242424	0.242424
	0.148148	0.37037	0.037037	0.148148	0.0740741	0.111111	0.185185	0.111111	0.111111	0.222222	0.185185	0.259259	0.185185	0.111111	0.148148	0.222222	0.444444	0.814815	1	0.777778	0.62963	0.592593	0.481481	0.851852	0.777778	0.62963	0.62963	0.407407	0.333333	0.222222	0.222222	0.0740741	0.333333	0.37037	0.185185	0.111111	0.37037	0.148148	0.259259	0.185185
	0.307692	0.307692	0.153846	0.0769231	0.307692	0.307692	0.307692	0.153846	0.692308	0.153846	0.153846	0.461538	0.769231	0.769231	0.384615	0.692308	0.692308	0.615385	1	0.461538	0.538462	0.538462	0.846154	0.230769	0.230769	0.461538	0.384615	0.615385	0.615385	0.461538	0.153846	0.0769231	0.153846	0.153846	0.153846	0.0769231	0.461538	0.538462	0.307692	0.230769
	0.136364	0.272727	0.136364	0.318182	0.363636	0.318182	0.318182	0.272727	0.409091	0.454545	0.545455	0.545455	0.454545	0.409091	0.454545	0.727273	0.772727	0.909091	1	0.909091	0.909091	0.681818	0.363636	0.545455	0.5	0.772727	0.545455	0.272727	0.409091	0.363636	0.318182	0.227273	0.0909091	0.136364	0.454545	0.272727	0.227273	0.181818	0.318182	0.272727
	0.285714	0	0	0.142857	0	0.142857	0.714286	0.571429	0	0.428571	0	0.428571	0	0.571429	0.571429	0.714286	0.714286	0.714286	1	0.857143	0.714286	0.428571	0.428571	0.428571	0.571429	0.428571	0.285714	0.142857	0.142857	0.142857	0.142857	0	0.142857	0	0.142857	0	0.142857	0.142857	0.142857	0.142857
	0.157895	0.131579	0.157895	0.131579	0.131579	0.210526	0.105263	0.210526	0.157895	0.157895	0.0526316	0.263158	0.315789	0.368421	0.421053	0.710526	0.921053	0.842105	1	0.605263	0.868421	0.421053	0.473684	0.210526	0.236842	0.0526316	0.210526	0.184211	0.210526	0.105263	0.157895	0.0789474	0.131579	0.210526	0.131579	0.131579	0.131579	0.0263158	0.0789474	0.157895
	0.1875	0.125	0.5	0.0625	0.25	0.3125	0.25	0.3125	0.125	0.0625	0.1875	0.0625	0.1875	0.375	0.3125	0.375	0.8125	0.5	1	0.375	0.9375	0.5625	0.625	0.625	0.6875	0.625	0.5625	0.4375	0.375	0.3125	0.5	0.5625	0.5625	0.4375	0.4375	0.1875	0.1875	0.4375	0.25	0.25
	0	0	0	0	0	0	0.25	0.25	0.125	0.125	0.5	0	0.375	0.5	0.375	0.375	0.5	0.125	0.25	1	0.125	0	0	0	0	0	0	0	0	0	0.375	0	0.375	0	0.125	0	0	0.25	0.125	0
	0.176471	0.176471	0.294118	0.117647	0.176471	0	0.176471	0.0588235	0.352941	0.235294	0.117647	0.411765	0.294118	0.647059	0.705882	0.823529	0.764706	0.647059	0.647059	1	0.823529	1	0.941176	0.705882	0.764706	0.470588	0.352941	0.294118	0.176471	0.0588235	0.294118	0	0.117647	0.470588	0.235294	0.176471	0.235294	0.235294	0.235294	0.117647
	0.1	0.3	0.2	0.1	0.4	0.3	0.3	0.2	0.4	0.5	0.3	0.3	0.4	0.5	0.5	0.4	0.5	0.5	0.6	1	0.6	0.4	0.6	0.6	0.7	0.8	0.3	0.6	0.3	0.1	0.4	0	0.4	0.1	0.2	0.3	0.4	0.2	0.1	0
	0.107143	0.214286	0.285714	0.321429	0.25	0.178571	0.321429	0.107143	0.464286	0.178571	0.214286	0.357143	0.357143	0.464286	0.5	0.321429	0.714286	0.607143	0.464286	1	0.642857	0.678571	0.785714	0.5	0.678571	0.357143	0.535714	0.571429	0.392857	0.535714	0.607143	0.714286	0.285714	0.357143	0.535714	0.392857	0.428571	0.285714	0.285714	0.464286
	0.0625	0.1875	0.0625	0.1875	0.0625	0.0625	0.1875	0.125	0.0625	0.125	0.125	0	0	0.0625	0.25	0.3125	0.8125	0.75	0.875	1	0.5	0.375	0.5625	0.3125	0.375	0.1875	0.5	0.5	0.1875	0.25	0.6875	0.4375	0.3125	0.375	0.125	0.375	0.4375	0	0.125	0.25
	0.441176	0.5	0.588235	0.294118	0.617647	0.382353	0.382353	0.441176	0.470588	0.529412	0.647059	0.823529	0.911765	0.823529	0.764706	0.794118	0.676471	0.647059	0.911765	1	0.735294	0.764706	1	0.735294	0.441176	0.352941	0.352941	0.617647	0.470588	0.5	0.441176	0.558824	0.470588	0.352941	0.470588	0.470588	0.382353	0.382353	0.411765	0.529412
	0.0769231	0.307692	0	0	0.153846	0.153846	0.153846	0.153846	0.0769231	0.384615	0.307692	0.153846	0.0769231	0.384615	0.230769	0.307692	0.0769231	0.923077	0.769231	1	0.307692	0.692308	0.615385	0.307692	0.307692	0.461538	0.384615	0.153846	0.230769	0.230769	0.307692	0.307692	0.307692	0.307692	0.0769231	0.307692	0	0.230769	0.153846	0.307692
	0.16129	0.193548	0.387097	0.354839	0.322581	0.419355	0.354839	0.419355	0.548387	0.387097	0.451613	0.387097	0.806452	0.83871	0.645161	0.612903	0.645161	0.612903	0.612903	1	0.903226	0.645161	0.903226	0.806452	0.806452	0.83871	0.774194	0.354839	0.16129	0.354839	0.225806	0.387097	0.258065	0.225806	0.129032	0.225806	0.322581	0.387097	0.354839	0.225806
	0.6	0.533333	0.466667	0.666667	0.533333	0.466667	0.666667	0.133333	0.4	0.333333	0.2	0.466667	0.333333	0.333333	0.266667	0.6	0.6	0.866667	0.733333	1	0.6	0.666667	0.6	0.466667	0.533333	0.333333	0.4	0.133333	0.2	0.4	0.333333	0.266667	0.133333	0.133333	0.6	0.266667	0.133333	0.266667	0.4	0.266667
	0.16	0.04	0.16	0.16	0.2	0.28	0.08	0.16	0.08	0.12	0.2	0.28	0.24	0.48	0.72	0.48	0.64	0.4	0.64	0.68	1	0.28	0.6	0.32	0.12	0.12	0.16	0.24	0.12	0.24	0.04	0.12	0.16	0.2	0.28	0.16	0.32	0.16	0.16	0.08
	0.272727	0.318182	0.181818	0.272727	0.272727	0.272727	0.181818	0.454545	0.363636	0.409091	0.409091	0.363636	0.954545	0.681818	0.772727	0.545455	0.5	0.590909	0.590909	0.818182	1	0.454545	0.5	0.363636	0.363636	0.181818	0.136364	0.318182	0.272727	0.272727	0.409091	0.318182	0.5	0.5	0.318182	0.409091	0.136364	0.363636	0.136364	0.136364
	0.25	0.125	0	0	0.125	0	0	0.125	0.125	0	0.125	0	0.125	0.25	0.375	0.875	0.625	0.625	0.5	0.75	1	0.625	0.375	0.125	0.75	0.25	0.125	0.5	0.125	0.125	0.375	0.125	0.25	0.25	0	0.25	0	0	0.125	0
	0.3125	0.25	0.1875	0.3125	0.25	0.0625	0.25	0.125	0.375	0.5625	0.5	0.625	0.375	0.4375	0.5	0.375	0.375	0.1875	0.25	0.5	1	1	0.8125	0.6875	0.75	0.25	0.1875	0.3125	0.4375	0.125	0.0625	0	0.3125	0.25	0.1875	0.0625	0.25	0.375	0.25	0.5625
	0.0869565	0.0869565	0.217391	0.304348	0.0434783	0.304348	0.26087	0.26087	0.130435	0.521739	0.347826	0.478261	0.26087	0.521739	0.434783	0.521739	0.478261	0.652174	0.695652	0.869565	1	0.608696	0.782609	0.521739	0.130435	0.608696	0.521739	0.521739	0.173913	0.347826	0.26087	0.304348	0.26087	0.217391	0.478261	0.304348	0.391304	0.304348	0.217391	0.434783
	0.363636	0.363636	0.0909091	0.727273	0.0909091	0.545455	0.454545	0.181818	0.0909091	0.0909091	0.181818	0.0909091	0.272727	0.181818	0.272727	0.272727	0.636364	0.727273	0.636364	0.181818	1	0.272727	0.545455	0.818182	0.181818	0.272727	0.636364	0.0909091	0.0909091	0.272727	0.181818	0.181818	0.272727	0.181818	0.0909091	0.0909091	0.0909091	0	0	0
	0.5	0.388889	0.555556	0.611111	0.277778	0.444444	0.444444	0.611111	0.5	0.555556	0.222222	0.222222	0.5	0.722222	0.777778	0.944444	0.666667	0.666667	0.888889	0.555556	0.888889	1	0.666667	1	0.5	0.611111	0.555556	0.555556	0.444444	0.777778	0.555556	0.5	0.833333	0.777778	0.611111	0.555556	0.444444	0.277778	0.777778	0.166667
	0.333333	0	0	0	0	0.166667	0.166667	0.166667	0.166667	0.333333	0.5	0.166667	0.333333	0.833333	0.833333	0.166667	0.333333	0.333333	0.333333	0.333333	0.5	1	0.333333	0.333333	0.166667	0.333333	0.5	0.5	0.166667	0.333333	0	0.166667	0.5	0	0.166667	0	0	0.166667	0	0
	0.416667	0.25	0.333333	0.25	0.416667	0.166667	0.25	0.666667	0.416667	0.583333	0.416667	0.416667	0.583333	0.666667	0.75	0.833333	0.916667	0.75	0.916667	0.333333	0.5	1	0.75	1	0.916667	0.75	0.583333	0.583333	0.333333	0.25	0.25	0.5	0.333333	0.416667	0.5	0.166667	0.25	0.0833333	0.333333	0.0833333
	0.461538	0.307692	0.384615	0.538462	0.461538	0.153846	0.384615	0.461538	0.153846	0.384615	0.769231	0.615385	0.923077	0.615385	0.692308	0.769231	0.615385	0.538462	0.307692	0.461538	0.615385	1	0.923077	0.538462	0.307692	0.230769	0.461538	0.230769	0.461538	0.692308	0.230769	0.307692	0.307692	0.538462	0.384615	0.538462	0.0769231	0.384615	0.230769	0.384615
	0.333333	0.166667	0.166667	0	0.166667	0.166667	0.166667	0.25	0.25	0.166667	0.166667	0.25	0.416667	0.166667	0.416667	0.166667	0.583333	0.666667	0.5	0.833333	0.5	1	0.916667	0.75	0.666667	0.666667	0.416667	0.75	0.25	0.166667	0.166667	0	0.0833333	0	0.25	0.25	0.75	0.333333	0.0833333	0.333333
	0	0.111111	0.111111	0	0	0	0.111111	0	0	0	0	0.222222	0	0	0	0.444444	0.333333	0.444444	0.555556	0.666667	0.777778	1	0.666667	0.888889	1	0.777778	0.444444	0.333333	0.777778	0.222222	0.222222	0.333333	0.222222	0.222222	0.222222	0.222222	0.222222	0.111111	0.111111	0
	0.185185	0.037037	0.259259	0.148148	0.148148	0.222222	0.259259	0.296296	0.148148	0.148148	0.222222	0.333333	0.555556	0.666667	0.962963	0.740741	0.518519	0.666667	0.666667	0.740741	0.592593	1	0.962963	0.777778	0.555556	0.555556	0.814815	0.740741	0.888889	0.555556	0.62963	0.333333	0.407407	0.37037	0.37037	0.259259	0.333333	0.444444	0.444444	0.296296
	0.515152	0.393939	0.333333	0.393939	0.363636	0.121212	0.515152	0.787879	0.393939	0.515152	0.393939	0.727273	0.969697	0.969697	0.939394	0.636364	0.484848	0.757576	0.787879	0.939394	0.636364	1	0.969697	0.787879	0.484848	0.484848	0.818182	0.545455	0.454545	0.606061	0.454545	0.484848	0.272727	0.30303	0.212121	0.272727	0.363636	0.272727	0.242424	0.272727
	0.375	0.25	0.1875	0.375	0.1875	0.1875	0.375	0.375	0.25	0.5625	0.1875	0.3125	0.6875	0.9375	0.9375	0.5	0.625	0.6875	0.5625	0.6875	0.5625	1	0.8125	0.6875	0.625	0.4375	0.75	0.375	0.4375	0.1875	0.375	0.1875	0.1875	0.1875	0.3125	0.4375	0.1875	0.3125	0.125	0.3125
	0.291667	0.0833333	0.208333	0.125	0.0833333	0.0833333	0.166667	0.125	0.166667	0.125	0.0833333	0.375	0.208333	0.458333	0.666667	0.75	0.708333	0.791667	0.958333	0.791667	0.708333	0.416667	1	0.458333	0.333333	0.125	0.458333	0.166667	0.208333	0.125	0.208333	0.0416667	0.291667	0.0833333	0.0833333	0.166667	0.166667	0.125	0.0416667	0.0833333
	0.142857	0.228571	0.314286	0.228571	0.285714	0.285714	0.2	0.257143	0.171429	0.2	0.257143	0.142857	0.0857143	0.0571429	0.0285714	0.285714	0.342857	0.657143	0.6	0.828571	0.742857	0.771429	1	0.828571	0.571429	0.657143	0.542857	0.514286	0.228571	0.428571	0.428571	0.485714	0.285714	0.4	0.228571	0.228571	0.2	0.285714	0.114286	0.228571
	0	0.166667	0	0	0.333333	0	0.5	0.166667	0.333333	0	0	0	0.166667	0	0.166667	0	0.166667	0	0.666667	0.333333	0.666667	0.833333	1	0.666667	0.833333	0.833333	0.833333	0.833333	0.5	0.166667	0.5	0	0.333333	0.333333	0.666667	0.166667	0.166667	0.166667	0.5	0.5
	0	0	0	0	0	0	0.125	0	0.125	0	0	0	0	0.375	0	0.125	0.125	0.25	0.25	0.5	0.5	0.75	1	0.25	0.625	0.625	0	0	0.25	0.125	0.125	0	0.125	0.125	0	0	0.125	0	0	0
	0.588235	0.176471	0.176471	0.176471	0.176471	0.294118	0.470588	0.411765	0.411765	0.411765	0.294118	0.470588	0.529412	0.882353	0.352941	0.529412	0.470588	0.529412	0.823529	0.647059	0.470588	0.529412	1	0.882353	0.470588	0.470588	0.588235	0.294118	0.529412	0.352941	0.176471	0.235294	0.117647	0.235294	0.235294	0.235294	0.117647	0.411765	0.411765	0.235294
	0.2	0.25	0.25	0.35	0.2	0.15	0.2	0.55	0.4	0.25	0.4	0.6	0.35	0.25	0.2	0.4	0.1	0.2	0.8	0.35	0.85	0.65	1	0.6	0.6	0.35	0.7	0.55	0.65	0.45	0.3	0.4	0.3	0.15	0.15	0.15	0.35	0.15	0.3	0.55
	0.242424	0.151515	0.212121	0.212121	0.151515	0.272727	0.30303	0.363636	0.181818	0.181818	0.242424	0.30303	0.333333	0.69697	0.575758	0.424242	0.30303	0.727273	0.727273	0.909091	0.939394	0.69697	1	0.636364	0.454545	0.818182	0.727273	0.515152	0.575758	0.545455	0.454545	0.575758	0.393939	0.363636	0.242424	0.484848	0.242424	0.272727	0.363636	0.121212
	0.25	0.25	0.25	0.0625	0.3125	0.5625	0.25	0.4375	0.3125	0.5625	0.3125	0.5625	0.625	0.3125	0.25	0.5	0.4375	0.5	0.625	0.3125	0.5625	0.8125	1	0.75	0.6875	0.6875	0.4375	0.375	0.5	0.375	0.4375	0.5	0.1875	0.125	0.125	0.375	0.0625	0.1875	0.0625	0.4375
	0.142857	0.142857	0	0.285714	0	0.142857	0.428571	0.285714	0.285714	0	0	0	0	0.142857	0.714286	0.571429	0.857143	0.571429	0.285714	0.428571	0.285714	0.285714	1	0.714286	0.428571	0	0.428571	0.285714	0.142857	0.571429	0.285714	0.285714	0	0.428571	0.285714	0.285714	0.142857	0.428571	0.142857	0.142857
	0.186047	0.186047	0.302326	0.27907	0.372093	0.209302	0.255814	0.465116	0.372093	0.418605	0.488372	0.72093	0.906977	0.860465	0.790698	0.883721	0.790698	0.930233	0.767442	0.72093	0.860465	0.906977	1	0.860465	0.860465	0.651163	0.651163	0.488372	0.372093	0.395349	0.395349	0.511628	0.348837	0.44186	0.27907	0.488372	0.372093	0.395349	0.186047	0.302326
	0.352941	0.294118	0.411765	0.529412	0.235294	0.294118	0.176471	0.411765	0.352941	0.411765	0.647059	0.352941	0.352941	0.470588	0.411765	0.588235	0.588235	0.823529	0.882353	0.647059	0.882353	0.882353	0.823529	1	0.705882	0.764706	0.764706	0.764706	0.529412	0.529412	0.470588	0.470588	0.529412	0.411765	0.529412	0.705882	0.352941	0.352941	0.529412	0.470588
	0.647059	0.235294	0.176471	0.411765	0.470588	0.529412	0.470588	0.352941	0.411765	0.294118	0.411765	0.470588	0.352941	0.529412	0	0.470588	0.176471	0.352941	0.411765	0.529412	0.529412	0.588235	0.823529	1	0.823529	0.764706	0.705882	0.470588	0.705882	0.294118	0.411765	0.294118	0.470588	0.470588	0.294118	0.352941	0.470588	0.117647	0.352941	0.588235
	0.5	0.375	0.125	0.125	0.125	0.125	0.0625	0.125	0.375	0.375	0.5625	0.875	0.875	0.5	0.125	0.1875	0.375	0.1875	0.1875	0.3125	0.1875	0.1875	0.6875	1	0.625	0.625	0.3125	0.5625	0.25	0.0625	0.25	0.125	0.25	0.4375	0.25	0.25	0.25	0.3125	0.125	0.3125
	0.5	0.3	0.4	0.2	0.3	0.3	0.2	0.4	0.3	0.5	0.5	0.9	0.8	0.8	0.3	0.8	0.5	0.6	0.5	0.5	0.7	0.4	0.3	1	0.2	0.1	0.2	0.5	0.4	0.2	0.5	0.2	0.3	0.2	0.6	0.5	0.2	0.3	0.1	0.3
	0.2	0.2	0.3	0.3	0.15	0.25	0.2	0.2	0.35	0.3	0.25	0.3	0.4	0.25	0.35	0.2	0.6	0.55	0.95	0.75	0.75	0.8	0.55	1	0.45	0.75	0.95	0.4	0.6	0.45	0.45	0.3	0.35	0.55	0.35	0.4	0.55	0.35	0.35	0.55
	0.222222	0	0.333333	0.333333	0.111111	0.222222	0.333333	0.333333	0.222222	0.222222	0.111111	0.333333	0.333333	0.222222	0.222222	0	0.555556	0.333333	0.777778	0.888889	0.555556	0.888889	0.333333	1	0.555556	0.333333	0.333333	0.555556	0.222222	0.444444	0.444444	0	0	0	0.222222	0.111111	0	0.333333	0	0
	0.444444	0.111111	0.111111	0.111111	0	0	0.222222	0	0.333333	0.333333	0.111111	0.111111	0.111111	0.111111	0.333333	0.888889	0.666667	0.111111	0.222222	0.222222	0.222222	0.111111	0.333333	0.555556	1	0.222222	0	0.111111	0	0.111111	0.111111	0	0	0.222222	0.333333	0.111111	0	0.111111	0	0
	0	0	0	0	0	0	0	0	0	0.166667	0.0833333	0.0833333	0	0	0.166667	0.166667	0.0833333	0	0.416667	0.333333	0.5	0.75	0.833333	0.833333	1	0.666667	0.833333	0.416667	0.333333	0.333333	0.166667	0.166667	0.166667	0.0833333	0.0833333	0	0	0	0	0.0833333
	0.0909091	0.181818	0	0	0	0.181818	0.0909091	0.0909091	0	0	0.0909091	0.181818	0.0909091	0.0909091	0.181818	0.181818	0.0909091	0	0.0909091	0.0909091	0.454545	0.636364	0.727273	0.818182	1	0.909091	0.363636	0.454545	0.272727	0.454545	0.454545	0.0909091	0.181818	0.181818	0.0909091	0.181818	0.181818	0.272727	0.0909091	0.0909091
	0.574074	0.611111	0.611111	0.703704	0.611111	0.481481	0.703704	0.462963	0.703704	0.481481	0.666667	0.592593	0.703704	0.462963	0.5	0.425926	0.611111	0.796296	0.814815	0.888889	0.759259	0.833333	0.925926	0.925926	1	0.962963	0.611111	0.648148	0.5	0.62963	0.555556	0.425926	0.518519	0.518519	0.740741	0.5	0.481481	0.685185	0.648148	0.537037
	0.916667	0.416667	0.416667	0.5	0.5	0.166667	0.25	0.333333	0.166667	0.333333	0.666667	0.166667	0.75	0.833333	0.75	0.5	0.666667	0.333333	0.333333	0.5	0.666667	0.75	0.583333	0.333333	0.25	1	0.0833333	0.583333	0.166667	0.25	0.25	0.166667	0.333333	0.333333	0.25	0.333333	0.25	0.25	0.416667	0
	0.222222	0.444444	0.333333	0.111111	0.111111	0.333333	0.333333	0.222222	0.111111	0.111111	0.555556	0.333333	0.333333	0.333333	0.333333	0.222222	0.333333	0.444444	0.444444	0.555556	0.666667	0.444444	0.666667	0.888889	0.666667	1	0.888889	0.333333	0.555556	1	0.555556	0.777778	0.111111	0.333333	0.222222	0.111111	0.222222	0.222222	0.444444	0.222222
	0.296296	0.296296	0.296296	0.148148	0.111111	0.148148	0.185185	0.0740741	0.185185	0.222222	0.111111	0.296296	0.111111	0.111111	0.185185	0.037037	0.037037	0.148148	0.185185	0.407407	0.444444	0.777778	0.518519	0.962963	0.703704	1	0.925926	0.518519	0.666667	0.407407	0.62963	0.37037	0.555556	0.444444	0.444444	0.444444	0.407407	0.444444	0.481481	0.333333
	0.142857	0.333333	0.285714	0.47619	0.190476	0.285714	0.238095	0.333333	0.190476	0.190476	0.52381	0.47619	0.52381	0.0952381	0.0952381	0.380952	0.333333	0.285714	0.333333	0.52381	0.0952381	0.285714	0.619048	0.380952	0.666667	0.619048	0.571429	1	0.571429	0.619048	0.761905	0.571429	0.380952	0.190476	0.333333	0.47619	0.52381	0.380952	0.190476	0.380952
	0.142857	0.142857	0.190476	0.238095	0.190476	0	0.0952381	0.142857	0.0952381	0.190476	0.142857	0.238095	0.0952381	0.285714	0.47619	0.619048	0.714286	0.809524	0.904762	0.761905	0.904762	0.428571	0.52381	0.571429	0.714286	0.952381	0.761905	1	0.761905	0.952381	0.761905	0.428571	0.380952	0.285714	0.0952381	0.238095	0.333333	0.333333	0.285714	0.285714
	0.427184	0.524272	0.631068	0.446602	0.475728	0.38835	0.330097	0.495146	0.533981	0.495146	0.466019	0.368932	0.543689	0.621359	0.572816	0.805825	0.485437	0.407767	0.495146	0.31068	0.38835	0.679612	0.669903	0.728155	0.932039	0.912621	0.902913	1	1	0.970874	0.980583	0.601942	0.786408	0.640777	0.640777	0.563107	0.621359	0.669903	0.563107	0.563107
	0.2	0.3	0.2	0.3	0.2	0.1	0.5	0	0.1	0.1	0.2	0.1	0.3	0	0	0.4	0.1	0.2	0	0	0.2	0.5	0.4	0.5	0.5	0.5	0.5	0.7	1	0.2	0.5	0.3	0.2	0.2	0.7	0.5	0	0	0.5	0.2
	0.333333	0.288889	0.333333	0.4	0.355556	0.4	0.288889	0.288889	0.244444	0.4	0.333333	0.222222	0.266667	0.311111	0.533333	0.6	0.8	0.733333	0.511111	0.555556	0.644444	0.666667	0.888889	0.555556	0.644444	0.622222	0.488889	0.977778	0.6	1	0.755556	0.444444	0.666667	0.4	0.422222	0.555556	0.466667	0.511111	0.644444	0.377778
	0.666667	0.466667	0.8	0.4	0.733333	0.6	0.466667	0.4	0.666667	0.6	0.333333	0.2	0.6	0.733333	0.4	0.666667	0.533333	0.2	0.6	0.733333	0.466667	0.133333	0.466667	0.4	0.666667	0.666667	0.4	0.666667	0.666667	0.666667	0.733333	1	0.733333	0.6	0.466667	0.733333	0.933333	0.533333	0.666667	0.6
	0.470588	0.235294	0.411765	0.352941	0.411765	0.294118	0.294118	0.294118	0.411765	0.235294	0.352941	0.176471	0.411765	0.235294	0.117647	0.294118	0.470588	0.235294	0.647059	0.411765	0.294118	0.529412	0.647059	0.352941	0.470588	0.294118	0.588235	0.529412	0.352941	0.411765	0.705882	0.352941	0.529412	0.882353	0.705882	1	0.352941	0.529412	0.588235	0.823529
	0	0	0.285714	0	0.285714	0.714286	0.285714	0.285714	0	0.285714	0.428571	0.857143	0.142857	0.428571	0.285714	0.428571	0.571429	0	0.142857	0.142857	0	0.142857	0.142857	0.428571	0	0.142857	0	0.285714	0	0	0.142857	0.142857	0	0.142857	0.285714	0	0.428571	0.428571	0.428571	1
	0.142857	0.285714	0.142857	0	0.285714	0.428571	0	0	0	0.714286	0.285714	0.428571	0.428571	0.142857	0.142857	0	0	0	0	0	0	0	0	0	0	0	0	0.142857	0	0.142857	0	0.285714	0.428571	0.285714	0.428571	0.142857	0.142857	0.142857	0.571429	1
	0.2	0.7	0.1	0	0.4	0.5	0.1	0.1	0	0.4	0.5	0.4	0	0.3	0	0.1	0	0.2	0	0	0	0.1	0	0	0.1	0	0.1	0.2	0	0.1	0.2	0.2	0.6	0.5	0.5	0.2	0	0.6	0.5	1
	0.428571	0.571429	0.428571	0.428571	0.285714	0.571429	0.428571	0.571429	0.571429	0.285714	0.428571	0.714286	0.285714	0.428571	0.714286	0.857143	0.571429	0.714286	0.285714	0.285714	0.142857	0	0	0.142857	0.142857	0.142857	0.142857	0.285714	0.428571	0.285714	0.142857	0.571429	0.714286	0.142857	0.285714	0.428571	0.428571	0.142857	0.285714	0.285714
	0.25	0	0.25	0.25	0.5	0.5	0.25	0.5	0	0.5	0.5	0.75	0.25	0.75	0.75	0.75	0.75	0	0.5	0.25	0.25	0.5	0	0	0	0	0	0	0	0	0	0	0.25	0	0.5	0.5	0	0	0.5	0
	0	0	0	0.2	0	0	0.2	0.4	0	0	0	0	0	0.2	0.2	0	0	0.2	0	0	0	0	0	0	0.2	0	0	0	0	0	0.2	0	0	0	0	0	0.4	0.2	0.2	0.2
	0.166667	0.666667	0.333333	0.666667	0.333333	0	0.166667	0	0.5	0.166667	0	0	0.333333	0	0	0	0.166667	0	0	0	0	0	0	0.166667	0	0	0.166667	0.5	0.333333	0.166667	0.5	0.333333	0.166667	0	0	0.333333	0.333333	0	0	0.666667
	0.142857	0	0.142857	0.142857	0.285714	0.285714	0.142857	0.285714	0	0	0.142857	0.142857	0.142857	0	0.142857	0	0	0	0	0	0	0	0.142857	0	0	0	0	0	0	0	0	0.142857	0.142857	0	0	0	0	0	0	0.285714
	0.3	0.4	0.2	0.1	0.2	0.1	0.2	0.2	0.5	0.1	0.5	0.3	0.4	0.3	0.1	0.3	0.3	0.3	0	0	0.2	0.2	0.1	0.2	0.1	0.2	0.1	0	0.2	0.1	0.1	0.3	0.2	0	0.3	0.3	0.2	0	0.3	0.2
	0.235294	0.235294	0.235294	0.352941	0.235294	0.176471	0.352941	0.235294	0.411765	0.352941	0.588235	0.705882	0.882353	0.705882	0.352941	0.176471	0.235294	0.117647	0.117647	0	0.0588235	0	0.117647	0.176471	0	0	0.0588235	0.117647	0.235294	0.235294	0.235294	0.352941	0.294118	0.294118	0.588235	0.588235	0.941176	0.470588	0.294118	0.352941
	0	0	0	0	0	0	0	0	0	0	0	0	0	0	0	0	0	0	0	0	0	0	0	0	0	0	0	0	0	0	0	0	0	0	0	0	0	0	0	0
	0.25	0	0.125	0.375	0.25	0	0.25	0.125	0.25	0.125	0.125	0.875	0.5	0.25	0.125	0.375	0.125	0.375	0.25	0	0	0	0	0.375	0	0	0.375	0.25	0.25	0.5	0	0	0	0.25	0.25	0.125	0.375	0.375	0.375	0.25
	0.5	0.25	0.125	0.625	0.25	0	0.125	0	0.125	0.125	0.75	0.5	0.75	0.875	0.75	0.125	0.25	0.375	0.125	0.125	0	0	0.25	0.25	0	0	0	0.125	0.25	0.125	0.25	0.25	0	0	0.5	0.5	0.875	0.875	0.375	0.5
	0.333333	0	0	0.333333	0	0	0	0	0	0.666667	0	0	0	0	0	0	0	0	0	0	0	0	0	0	0	0	0	0.333333	0	0	0	0	0	0	0	0	0	0	0	0
	0	0	0.333333	0	0.333333	0	0	0.666667	0	0	0	0	0	0	0	0	0	0	0	0	0	0	0	0	0	0	0	0	0	0	0	0	0	0	0.333333	0	0	0	0	0
	0.545455	0.454545	0.454545	0.545455	0.181818	0.818182	0.181818	0.545455	0.363636	0.454545	0.636364	0.545455	0.727273	0.727273	0.727273	0.363636	0.0909091	0.0909091	0	0	0	0.272727	0.0909091	0.545455	0.363636	0.636364	0.636364	0.272727	0.363636	0.454545	0.545455	0.363636	0.363636	0.363636	0.363636	0.545455	0.272727	0.454545	0.545455	0.545455
	0	0.2	0.4	0.4	0.2	0	0.2	0	0.4	0.2	0.4	0.8	0.6	0	0	0	0	0	0.4	0	0	0	0	0	0	0	0	0.2	0	0.2	0	0	0	0.2	0.2	0	0.2	0	0	0.2
	0.285714	0.428571	0	0	0	0	0	0	0	0.285714	0	0.142857	0.285714	0.428571	0	0.428571	0.428571	0.428571	0.285714	0.714286	0.428571	0.285714	0.428571	0.142857	0	0	0	0	0.142857	0.142857	0	0	0	0	0.142857	0.142857	0	0.428571	0	0
	0.25	0	0	0	0	0	0	0	0.5	0.25	0.25	0.5	0.75	0.25	0	0	0	0	0	0.25	0.25	0	0	0	0	0.25	0	0	0	0	0	0	0	0	0.5	0	0	0	0.25	0.25
	0.222222	0.333333	0.111111	0.111111	0.333333	0.333333	0.333333	0.333333	0.222222	0	0.333333	0.111111	0.444444	0.333333	0.444444	0.222222	0	0	0	0	0.111111	0.111111	0	0	0.111111	0.111111	0	0	0	0	0	0	0	0	0.222222	0.111111	0	0	0.222222	0.222222
	0	0.333333	0	0	0.333333	0.333333	0	0.333333	0	0	0.333333	0.333333	0.333333	0	0	0	0	0	0	0	0	0	0.333333	0	0	0	0	0	0	0	0	0	0	0	0	0	0.333333	0	0	0
	0.125	0.25	0.125	0.5	0.25	0.375	0.375	0	0.25	0.5	0.625	0.125	0.25	0.5	0.5	0.5	0.5	0.375	0.125	0.25	0	0.125	0.125	0	0.125	0.125	0	0	0	0	0	0	0.125	0	0.25	0	0.375	0	0.25	0.125
	0.363636	0.363636	0	0.181818	0.0909091	0.0909091	0.0909091	0	0.272727	0.363636	0.181818	0.181818	0	0	0	0.181818	0	0.181818	0.636364	0.636364	0.636364	0.545455	0.818182	0.363636	0.272727	0.0909091	0.0909091	0	0	0.0909091	0	0.0909091	0.0909091	0.181818	0.0909091	0.0909091	0.0909091	0.181818	0.0909091	0.181818

## Sheet: 4h
time_secs:
	-0.495	-0.485	-0.475	-0.465	-0.455	-0.445	-0.435	-0.425	-0.415	-0.405	-0.395	-0.385	-0.375	-0.365	-0.355	-0.345	-0.335	-0.325	-0.315	-0.305	-0.295	-0.285	-0.275	-0.265	-0.255	-0.245	-0.235	-0.225	-0.215	-0.205	-0.195	-0.185	-0.175	-0.165	-0.155	-0.145	-0.135	-0.125	-0.115	-0.105	-0.095	-0.085	-0.075	-0.065	-0.055	-0.045	-0.035	-0.025	-0.015
Control - mean response:
	-0.0257053	0.00288796	-0.0129832	-0.00475562	-0.000142269	-0.00309116	-0.0173089	-0.0191327	0.00109576	-0.0130918	-0.0126846	-0.00415571	-0.0043625	0.003248	0.0159058	-0.00519886	0.00555892	0.00555232	-0.00288295	-0.0198191	-0.0160316	-0.0126823	0.00842418	0.0138309	-0.0285676	-0.0158768	0.00445253	-0.00433755	-0.000323999	-0.0191718	-0.00357659	-0.0176727	-0.00473539	-0.0097296	-0.0018169	0.0340044	0.0205821	0.0241157	0.0111165	0.00497606	0.000474928	-0.027112	-0.0260487	-0.0011796	0.0198455	0.0118917	0.0333371	0.0217328	0.0248805
Control - response SEM:
	0.0101696	0.0106394	0.0111708	0.0112826	0.0115572	0.00980715	0.0109831	0.0109269	0.0109665	0.0117239	0.0100016	0.0110227	0.00979441	0.0102695	0.0106534	0.0104883	0.0108302	0.0107496	0.0104034	0.00980745	0.0103015	0.0104454	0.0111395	0.0105161	0.00975825	0.00902768	0.0114443	0.0105626	0.0112476	0.00973139	0.0112737	0.0114324	0.0102765	0.0105741	0.0107328	0.0109485	0.0114392	0.0117762	0.0111309	0.0102827	0.0114187	0.00977948	0.0101549	0.0107998	0.0102902	0.0121646	0.0124781	0.0122594	0.0112494
TeLC - mean response:
	0.0130816	0.0227951	-0.0276305	0.017043	0.00191231	-0.0518719	-0.0218575	-0.00373746	-0.0510202	0.00510364	0.0437764	0.032516	0.00359802	-0.0019277	-0.0120248	0.0139637	0.0297184	0.0128362	0.00458908	0.00479595	0.00537399	0.00291937	-0.00444545	-0.0124785	0.00694479	-0.00160827	0.0069315	-0.00805851	-0.00639727	-0.0319761	0.00480217	-0.00913683	-0.0102295	0.00387724	0.00678414	0.00703397	-0.0331202	-0.0180267	0.00796081	-0.00559305	-0.00196711	-0.0177923	-0.0220228	0.0037344	-0.0242649	0.00103505	0.0153135	0.0438002	0.0260605
TeLC - response SEM:
	0.0116594	0.010847	0.0103591	0.0109936	0.0116943	0.00931804	0.0110436	0.0104892	0.010332	0.01239	0.0124853	0.0111281	0.0114664	0.0122237	0.0109516	0.0111575	0.0108827	0.0116693	0.0110512	0.0113832	0.0121725	0.0131249	0.0131216	0.0118947	0.0114027	0.0122181	0.0112143	0.010849	0.0123262	0.0109909	0.0114566	0.0109566	0.0115701	0.0111324	0.00988225	0.0118711	0.0104489	0.0123907	0.0113377	0.0106704	0.0106137	0.0117275	0.0102145	0.0111714	0.00931796	0.0115323	0.0120075	0.0129276	0.0111373
[truncated: 101 more columns]

## Sheet: 4i
test results:
	h	p	ksstat	name
	TRUE	1.4954e-17	0.343152	kstest2
Control - spike count	TeLC - spike count
2	0.361702
6.79213	0.723404
1.30337	1.31915
0.758427	2.87234
0.870787	1.97872
1.4382	5.25532
0.803371	1.08511
0.134831	2.10638
1.46629	1.10638
2.13483	13.5745
0.320225	7.06383
12	4.42553
1.6087	4.29787
5.56522	3.74468
6.82609	8.04255
3.04348	5.06383
1.17391	3.53191
5.95652	3.95745
1.52174	4.29787
0.956522	1.91489
1.52174	2.23404
2.26087	0.0851064
0.913043	0
2.78261	0.702128
2.6087	11.617
0.652174	6.46809
2.78261	5
5.91304	2.74468
12.1739	3.7234
0.434783	4.06383
2.34783	3.76596
1.04348	5.2766
0.826087	4.6383
2.17391	2.97872
2.47826	0.234043
1.04918	0.234043
0.622951	0.106383
6.5082	6
0.535519	0.893617
1.56831	2.74468
2.66667	7.80851
0.0273224	2.42553
2.12022	7.82979
0.469945	0.680851
0.136612	5.57447
0.558659	3.04255
0.804469	3.3617
0.73743	7.2766
6.30168	1.10638
1.72626	1.12766
0.0782123	5.21277
1.45251	4.38298
0.564246	9.40426
2.96089	2.68085
0.430168	5.53191
0.921788	2.40426
0.212291	0.553191
4.29714	1.10638
0.741429	0.723404
3.49286	1.38298
2.33429	4.46809
1.64	5.78723
0.282857	2.40426
0.447143	2.70213
4.42589	4.3617
1.06942	14.8298
1.50844	4.91489
1.69231	4.59574
0.896811	1.10638
2.7027	0.191489
0.824324	3.06383
5.10811	1.91489
2.24324	3.38298
0.932432	1.82979
0.0540541	2.06383
1.18919	1.31915
0.216216	3.06383
0.472973	2.29787
0.189189	6.38298
0.405405	6.46809
1.37838	6.04255
1.66216	1.53191
2.78378	1.87234
1.41892	2.12766
0.77027	2.08511
0.554054	3.34043
0.851351	5.46809
0.959459	5.82979
2.67568	5.17021
7.09459	0.361702
4.95946	5.61702
0.175676	0.319149
0.283784	4.87234
2.90541	3.23404
8.37838	4.61702
4.09459	6.46809
9.31081	7.17021
2.39189	5.29787
14.0135	1.08511
5.36486	0.531915
2.94595	4.04255
2.63514	4.10638
7.21622	7.61538
6.54054	8.69231
0.337838	1.80769
1.10811	0.740741
0.486486	0.0740741
0.243243	3.37037
0.986486	1.61111
2.86486	0.740741
0.445946	17.2407
1.39189	10.3333
1.41892	0.574074
1.87838	0.388889
0.716216	0.259259
0.216216	0.740741
1.85135	0.0740741
0.405405	1.51852
0.256757	12.037
2.36486	1.22222
0.432432	0.962963
3.35135	5.37037
0.472973	0.5
0.216216	1.18519
2.59459	1.2037
0.324324	7.48148
1.16216	1.98148
1.94595	4.25926
1.43243	3.31481
4.33784	3.46296
1.02703	0.481481
0.756757	3.03704
0.810811	4
3.63514	0.240741
5.2027	0.12963
9.68919	0.981481
1.27027	0
3.36486	1.59259
0.891892	0.148148
2.27027	0.0185185
1.67568	1.38889
3.58108	1.07407
0.648649	4.05556
0.675676	1.22222
0.513514	0.648148
2.72973	2.03704
2.16216	4.68519
0.608108	3.98148
1.75676	1.25926
0.986486	2.68519
5.10811	0.648148
0.581081	3.46296
3.35135	0.574074
1.78378	3.40741
0.783784	0.574074
0.918919	0.518519
0.108108	0.722222
1.81081	0.851852
0.337838	2
5.90541	1.64815
2.2973	0.0555556
0.527027	0.203704
6.74324	2.88889
3.72973	0.703704
5.27027	2.40741
5.56757	4.01852
5.40541	1.68519
3.13514	3.81481
1.77027	6.2963
2.2027	6.81481
3.22973	2.44444
0.391892	1.09259
0.175676	2.55556
0.527027	9.12963
0.310811	1.98148
1.97297	0.833333
3.59459	7.62963
2.62162	3.18519
4.78378	2.88889
0.175676	0.296296
2.05405	0.37037
4.41892	0.407407
1.37838	1.55556
6.17568	3.90741
2.45946	3.2963
3.18919	5.25926
3.04054	4
2.7027	2.51852
0.797297	0.962963
1.48649	2.66667
0.459459	4.62963
6.54054	0.259259
0.216216	0.518519
1.72973	2.51852
0.297297	1.88889
1.39189	5.5
1.2027	0.981481
3.04054	1.42222
3.90541	2.22222
0.0540541	2.73333
0.648649	3.6
0.378378	5.15556
0.918919	2.4
3.28378	1.6
0.135135	2.13333
4.28378	10.1556
0.581081	0.8
5.55405	1.13333
12.0135	3.62222
2	3.04444
2.18919	5.08889
1.81	5.95556
1.115	0.644444
0.1	1.02222
0.13	8.62222
0.57	0.555556
0.64	4.15556
0.05	10
0.415	9.86667
0.18	2.95556
0.31	10.4444
1.215	5.8
0.23	6.13333
0.215	0.444444
0.12	6.64444
1.48	5.62222
0.15	5.15556
0.22	0.266667
1.49	9.33333
0.23	4.35556
0.11	2.62222
0.215	4.57778
0.43	3.2
0.265	9.04444
1.16	2.57778
2.495	4.35556
0.535	6.93333
2.12	5.08889
0.16	1.04444
0.69	1.75556
0.265	5.26667
0.195	2.77778
2.16	0.644444
0.07	7.2
0.415	5.64444
0.055	4.84444
0.195	11
0.1	1
2.67	1.84444
0.29	1.91111
2.525	5.97778
0.255	6.13333
3.07	8.2
0.115	2.46667
1.625	4.75556
0.315	6.08889
0.42	4.22222
0.175	10.9333
0.185	1
0.545	5.93333
0.035	0.644444
0.185	2.71111
0.13	7.84444
1.795	4.44444
0.2	1.51111
0.555	4.46667
0.265	12.3556
0.115	7.28889
0.155	9.04444
0.3	3.97778
0.61	1.88889
0.33	3.55556
0.87	1.2
1.665	3.33333
0.15	1.91111
0.025	14.6444
0.535	3.11111
0.04	11.0444
0.115	1.64444
2.26	0.0888889
0.135	3.06667
0.165	6.62222
0.365	4.77778
0.325	0.755556
0.865	6.56019
1.22	0.37963
2.88	2.96296
0.075	1.26389
0.11	1.81019
0.13	0.699074
0.075	0.136054
0.135	3.86395
0.23	1.55102
0.81	5.41497
2.15	0.897959
0.695
0.87
0.94
0.425
0.175
0.255
2.22
0.305
0.645
0.86
1.275
1.335
0.99
0.945
0.095
1.785
1.355
3.785
0.82
0.415
0.16
0.715
0.71
0.595
0.49
0.825
0.26
0.085
0.055
0.185
3.16
0.195
0.775
0.535
0.645
0.39
1.56
1.895
0.19
7.165
1.515
1.42
0.24
0.135
1.33
1.56
0.62
0.76
3.41
4.21
2.895
0.33
0.035
0.275
1.115
0.445
0.81
1.16
1.225
0.22
0.74
2.49
0.3
0.08
1.33
0.08
0.015
0.755
1.615
2.395
2.8
0.805
3.165
1.855
0.795
