# Supplementary material for: A thalamic hub-and-spoke network enables visual perception during action by coordinating visuomotor dynamics
Source: Nat Neurosci. 2025 Feb 10;28(3):627–39. doi: 10.1038/s41593-025-01874-w (PMC11893466; doi:10.1038/s41593-025-01874-w)
Supplement: Supplementary file 2 — Vega_Zuniga_Fig1_SourceData.xlsx in zip file. Compendium of all data shown in the figures. If the data were too large, there is a direct reference to the ISTA repository. Vega_Zuniga_Fig2_SourceData.xlsx in zip file. Compendium of all data shown in the figures. If the data were too large, there is a direct reference to the ISTA repository. Vega_Zuniga_Fig3_SourceData.xlsx in zip file. Compendium of all data shown in the figures. If the data were too large, there is a direct reference to the ISTA repository. Vega_Zuniga_Fig4_SourceData.xlsx in zip file. Compendium of all data shown in the figures. If the data were too large, there is a direct reference to the ISTA repository. Vega_Zuniga_Fig5_SourceData.xlsx in zip file. Compendium of all data shown in the figures. If the data were too large, there is a direct reference to the ISTA repository. Vega_Zuniga_Fig6_SourceData.xlsx in zip file. Compendium of all data shown in the figures. If the data were too large, there is a direct reference to the ISTA repository. Vega_Zuniga_Fig7_SourceData.xlsx in zip file. Compendium of all data shown in the figures. If the data were too large, there is a direct reference to the ISTA repository. Vega_Zuniga_EDFig2_SourceData.xlsx in zip file. Statistical source data. Vega_Zuniga_EDFig3_SourceData.xlsx in zip file. Statistical source data. Vega_Zuniga_EDFig4_SourceData.xlsx in zip file. Statistical source data. Vega_Zuniga_EDFig5_SourceData.xlsx in zip file. Statistical source data. Vega_Zuniga_EDFig8_SourceData.xlsx in zip file. Statistical source data. [file 41593_2025_1874_MOESM2_ESM.zip › Vega_Zuniga_Fig5_SourceData.xlsx]

## Sheet: 5c
Average running speed per animal (cm/s)
Control	TeLC
3.23208	3.79298
6.48942	4.01194
4.67383	5.154
5.23234	3.61342
6.46828	5.40398
3.52375	6.58887
	6.86245
	7.02579
	4.77106
Average running speeds per group(cm/s)
Control	TeLC
4.93662	5.24717
Test results
testname	p	ranksum_statistic
ranksum	0.455944	41

## Sheet: 5e
Avoidance index per animal:
Control	TeLC
0.759307	0.353298
0.553263	0.0234486
0.61765	0.412644
0.579943	0.24374
0.391061	0.502418
0.707347	0.022495
	0.0996084
	-0.0672826
	0.577567
Average avoidance index
Control	TeLC
0.601429	0.240882
Test results
h0	pvalue	name
TRUE	0.0023976	ranksum tail right

## Sheet: 5g
Number of aborted exits per animal:
Control	TeLC
13	6
8	2
11	3
12	8
9	6
2	7
	5
	3
	2
Average number of aborted exits
Control	TeLC
9.16667	4.66667
Test results
pvalue	h0	name	ranksum_statistic
0.0135864	TRUE	ranksum tail right	66.5

## Sheet: 5d,f
All trajectories can be dowloaded together with the pre-processed data from ISTA data repository
