# Supplementary material for: A thalamic hub-and-spoke network enables visual perception during action by coordinating visuomotor dynamics
Source: Nat Neurosci. 2025 Feb 10;28(3):627–39. doi: 10.1038/s41593-025-01874-w (PMC11893466; doi:10.1038/s41593-025-01874-w)
Supplement: Supplementary file 2 — Vega_Zuniga_Fig1_SourceData.xlsx in zip file. Compendium of all data shown in the figures. If the data were too large, there is a direct reference to the ISTA repository. Vega_Zuniga_Fig2_SourceData.xlsx in zip file. Compendium of all data shown in the figures. If the data were too large, there is a direct reference to the ISTA repository. Vega_Zuniga_Fig3_SourceData.xlsx in zip file. Compendium of all data shown in the figures. If the data were too large, there is a direct reference to the ISTA repository. Vega_Zuniga_Fig4_SourceData.xlsx in zip file. Compendium of all data shown in the figures. If the data were too large, there is a direct reference to the ISTA repository. Vega_Zuniga_Fig5_SourceData.xlsx in zip file. Compendium of all data shown in the figures. If the data were too large, there is a direct reference to the ISTA repository. Vega_Zuniga_Fig6_SourceData.xlsx in zip file. Compendium of all data shown in the figures. If the data were too large, there is a direct reference to the ISTA repository. Vega_Zuniga_Fig7_SourceData.xlsx in zip file. Compendium of all data shown in the figures. If the data were too large, there is a direct reference to the ISTA repository. Vega_Zuniga_EDFig2_SourceData.xlsx in zip file. Statistical source data. Vega_Zuniga_EDFig3_SourceData.xlsx in zip file. Statistical source data. Vega_Zuniga_EDFig4_SourceData.xlsx in zip file. Statistical source data. Vega_Zuniga_EDFig5_SourceData.xlsx in zip file. Statistical source data. Vega_Zuniga_EDFig8_SourceData.xlsx in zip file. Statistical source data. [file 41593_2025_1874_MOESM2_ESM.zip › Vega_Zuniga_Fig6_SourceData.xlsx]

## Sheet: 6g
saccades (nasal-0, temporal -1):
0/1	start_az_position(deg)	delta_az(deg)
0	-5.30838	-5.20053
0	-3.4246	-6.12133
0	-5.12674	-3.78418
0	-6.45636	-4.15074
0	-4.43241	-3.88004
0	-3.84578	-3.45269
0	-6.94779	-3.0185
0	-3.80074	-3.77152
0	-4.90216	-2.91628
0	-4.10712	-1.56457
0	-8.28114	-3.07333
0	-5.71312	-3.64741
0	-6.5515	-2.54977
0	-1.48408	-1.555
0	-6.71163	-3.76524
0	-6.57635	-2.39929
0	-9.45861	-0.586728
0	-2.52428	-2.98152
0	-7.79367	-2.23726
0	-6.90676	-2.43584
0	-8.60349	-0.39816
0	-2.87221	-2.51021
0	-4.56235	-2.33545
0	-7.68139	-2.27477
0	-3.47049	-2.24485
0	-2.9016	-2.37526
0	-8.37099	-2.15578
0	-4.63176	-0.624847
0	-12.5804	-1.35853
0	-5.2856	-1.02579
0	-10.741	-1.30742
0	-8.04272	-1.58519
0	-5.85403	-1.27168
0	-4.67532	-2.08042
0	-4.65833	-1.27399
0	-8.69851	-1.78468
0	-2.56572	-2.30385
0	-4.60837	-2.10833
0	-8.09557	-1.60649
0	-5.28701	-1.99069
0	-5.49934	-1.16404
0	-5.98139	-2.142
0	-10.3327	-1.66739
0	-5.87096	-1.48017
0	-5.92943	-0.855675
0	-5.15481	-2.1621
0	-4.37206	-2.20025
0	-7.7951	-1.58861
0	-7.14318	-1.80639
0	-5.22638	-1.57278
0	-6.28606	-1.49442
0	-6.84958	-1.4704
0	-3.774	-1.40804
0	-6.98113	-1.7919
0	-6.20659	-1.80415
0	-9.30788	-1.27836
0	-7.8892	-1.58993
0	-10.5067	-0.970539
0	-6.85985	-1.42244
0	-5.24242	-1.101
0	-6.01494	-1.04087
0	-5.47211	0.103409
0	-6.8829	-1.8583
0	-5.75868	-1.71141
1	-5.35752	0.843472
1	-6.05573	1.2687
1	-9.31558	1.41199
1	-9.76068	2.17491
1	-9.32818	2.09439
1	-5.60521	1.71627
1	-6.54257	1.01322
1	-6.25112	1.58726
1	-6.75239	1.01579
1	-7.33141	1.96382
1	-4.94299	0.78918
1	-4.95283	2.35239
1	-11.4462	1.55728
1	-7.18426	1.54179
1	-6.06135	1.53231
1	-8.54574	1.06308
1	-8.02845	1.46892
1	-9.29096	1.86085
1	-5.61352	1.18646
1	-8.40865	1.76965
1	-10.0915	1.64188
1	-7.33582	1.39694
1	-7.66571	1.2188
1	-6.57591	1.86654
1	-5.95334	0.683977
1	-10.0047	1.93244
1	-7.41518	1.79489
1	-9.07782	1.89595
1	-6.85539	1.05255
1	-6.7287	1.46533
1	-6.65559	3.20541
1	-5.37765	1.27678
1	-7.24611	2.091
1	-4.10695	2.18432
1	-8.73231	2.34233
1	-6.76668	1.69056
1	-5.17082	1.56524
1	-9.11379	1.47334
1	-6.04789	1.93931
1	-5.58622	1.21449
1	-10.3882	1.75281
1	-11.2354	2.60225
1	-8.18694	1.49476
1	-7.82834	2.12413
1	-7.99535	2.09825
1	-6.10398	1.97796
1	-8.08658	2.58442
1	-6.29237	2.27653
1	-8.226	2.08678
1	-6.21105	1.88324
1	-7.53018	2.29308
1	-6.4424	1.83667
1	-8.84276	2.17788
1	-7.26735	2.01428
1	-8.24465	2.41735
1	-6.55238	1.55699
1	-12.8878	2.5427
1	-8.97872	0.00451776
1	-4.06646	1.83118
1	-8.556	2.51859
1	-7.19245	2.33905
1	-6.79819	1.53788
1	-3.45806	2.52853
1	-11.0469	1.95612
1	-7.59261	2.3911
1	-8.28487	1.50226
1	-8.35602	1.84633
1	-6.922	1.38838
1	-9.15653	2.77396
1	-7.60088	2.46227
1	-7.19558	2.51753
1	-7.49139	1.87533
1	-12.2605	2.13387
1	-13.9546	2.31559
1	-6.47401	1.76222
1	-8.88969	2.75779
1	-11.226	0.928727
1	-6.26498	1.99511
1	-7.42501	2.55898
1	-7.48709	0.628519
1	-9.97198	1.85208
1	-9.47636	2.43458
1	-7.65588	3.03275
1	-6.54864	1.9554
1	-5.86199	2.26447
1	-4.91241	2.78847
1	-3.23598	2.39331
1	-11.5394	2.46932
1	-6.93379	2.89442
1	-5.37759	1.89055
1	-4.9989	3.01498
1	-8.86354	2.65709
1	-7.50492	1.42812
1	-10.1981	2.75533
1	-6.64733	1.31772
1	-7.97605	2.91365
1	-3.70596	2.14614
1	-10.3965	4.77262
1	-5.20433	2.66278
1	-8.92719	3.44612
1	-11.9084	2.69785
1	-6.24343	1.26676
1	-9.73093	3.03897
1	-6.62742	2.76236
1	-10.4006	2.3727
1	-8.46096	3.11035
1	-12.4694	3.51701
1	-7.879	2.67275
1	-6.90101	3.13037
1	-6.16597	3.09895
1	-14.5657	4.86508
1	-12.0666	4.17995
1	-11.8305	4.12314
1	-10.8388	3.53016
1	-8.56954	3.67075
1	-10.4522	3.31781
1	-7.66336	4.0876
1	-8.74981	3.40643
1	-11.3355	3.35585
1	-5.03225	3.12056
1	-6.37659	3.80974
1	-7.79563	4.32148
1	-7.84779	3.75144
1	-7.53003	4.31994
1	-8.97115	3.01225
1	-11.3926	4.19198
1	-6.91091	4.04859
1	-14.391	5.26229
1	-11.7105	5.00893
1	-10.0165	4.89746
1	-12.2075	3.86012
1	-7.44566	4.42436
1	-11.8009	3.32895
1	-8.56113	4.95232
1	-10.9013	5.56992
1	-11.6258	5.87871
1	-6.75752	5.46135
1	-11.2046	5.18979
1	-10.3438	5.89237
1	-12.6714	5.60312
1	-12.1605	6.66893
1	-7.66979	5.63716
1	-11.1936	5.65211
1	-14.1522	6.40489
1	-13.6363	9.43701
1	-14.5478	7.41705
1	-13.0119	6.36927
starting azimuth position histograms
0/1	start_az_position(deg)	hist_count
0	-14.2214	0
0	-13.5329	0
0	-12.8444	1
0	-12.1559	0
0	-11.4674	0
0	-10.7789	2
0	-10.0904	1
0	-9.4019	2
0	-8.71339	3
0	-8.02489	7
0	-7.33638	1
0	-6.64788	10
0	-5.95937	9
0	-5.27086	9
0	-4.58236	8
0	-3.89385	4
0	-3.20535	4
0	-2.51684	2
0	-1.82833	1
1	-14.2214	5
1	-13.5329	1
1	-12.8444	3
1	-12.1559	7
1	-11.4674	11
1	-10.7789	4
1	-10.0904	10
1	-9.4019	8
1	-8.71339	14
1	-8.02489	13
1	-7.33638	21
1	-6.64788	20
1	-5.95937	12
1	-5.27086	12
1	-4.58236	1
1	-3.89385	3
1	-3.20535	2
1	-2.51684	0
1	-1.82833	0
change of azimuth histograms
0/1	delta_az(deg)	hist_count
0	-5.7119	1
0	-4.89304	1
0	-4.07418	5
0	-3.25532	6
0	-2.43646	16
0	-1.6176	25
0	-0.798737	9
0	0.0201231	1
0	0.838983	0
0	1.65784	0
0	2.4767	0
0	3.29556	0
0	4.11442	0
0	4.93328	0
0	5.75214	0
0	6.571	0
0	7.38986	0
0	8.20872	0
0	9.02758	0
1	-5.7119	1
1	-4.89304	1
1	-4.07418	5
1	-3.25532	6
1	-2.43646	16
1	-1.6176	25
1	-0.798737	9
1	0.0201231	1
1	0.838983	0
1	1.65784	0
1	2.4767	0
1	3.29556	0
1	4.11442	0
1	4.93328	0
1	5.75214	0
1	6.571	0
1	7.38986	0
1	8.20872	0
1	9.02758	0

## Sheet: 6h
Maximum pupil speed (deg/frame):
Control	Opto vLGN	Opto SC
2.41716	0.378551	7.93349
2.27694	2.70097	0.443068
1.03905	0.680573	0.243062
0.891814	0.395031	0.215776
2.18959	0.731427	0.791501
0.567624	0.853195	0.346992
0.501673	1.5438	0.673899
0.49502	0.420477	0.312448
0.205527	0.584176	0.404722
0.410235	0.498933	0.237725
0.315633	1.05416	0.651317
1.98771	1.43842	0.140052
1.84374	1.34565	2.15688
0.914346	0.819408	0.53919
0.600104	1.30275	0.548428
1.67223	0.766252	0.240923
1.07831	1.06312	0.716432
0.735935	1.31911	0.38902
1.27879	0.419531	0.118696
1.90058	1.18585	3.21914
1.90981	1.11148	0.213156
1.34552	2.57496	0.217042
0.480636	1.18128	0.605411
0.876236	1.17301	0.250887
0.36823	2.62513	0.206839
0.176236	1.11128	0.56763
0.121426	0.35226	0.411853
0.600409	0.553886	0.397672
0.262841	0.273203	0.166191
0.661452	1.68381	2.17557
2.33589	0.924887	2.35717
0.589862	0.429456	2.31338
0.539793	3.6155	0.147096
0.357064	0.626763	0.274536
0.12508	0.877248	5.64665
0.760994	0.82623	0.297041
0.36355	0.405821	1.04518
0.291323	0.945706	1.67037
0.648801	0.960068	0.299052
0.376385	1.97133	0.302637
0.254395	0.962396	0.218344
0.35326	0.344905	1.76785
2.54931	0.818508	0.14545
0.454014	0.853043	0.211807
0.788995	0.350279	1.63231
0.393906	0.590998	0.253628
0.44848	0.797109	0.325318
0.8133	1.08388	0.162921
0.457611	2.31414	0.299057
2.27143	1.41381	0.19652
0.160747	0.209609	0.846328
0.519389	0.20284	1.26063
2.00242	2.98518	0.0617111
1.52079	0.770382	0.92612
0.323417	0.458273	0.271872
0.30958	0.373391	1.13029
0.628479	0.742237	1.42373
1.18539	0.845718	0.604735
0.463866	0.277784	0.304548
0.351719	0.321192	1.055
0.288602	0.514839	0.15388
0.285481	2.66854	0.369587
	0.713913	0.50398
	0.549446	0.809673
	0.375755	0.893444
	0.704933	1.10272
	0.414077	0.624817
	0.725728	0.963825
	1.79176	0.932459
	0.726223	0.222847
	0.181289	0.558664
	2.61455	0.455759
	0.683009	0.221779
	0.731401	0.222108
	1.70143	0.262087
	0.735009	0.578614
	0.711601	0.447404
	0.654496	0.301485
	0.750441	0.323435
	0.640476	0.763271
	0.753253	0.160943
	1.23464	0.329787
	0.766637	0.345203
	0.526786	0.3627
	0.784532	0.327945
	0.293012	0.679388
	1.08577	3.14419
	0.360742	0.541377
	1.00598	0.155883
	0.449362	0.450295
	0.803572	0.514683
	0.699765	0.363586
	0.669381	0.546837
	0.620153	0.290547
	0.201585	0.291892
	1.86183	0.563237
	1.97092	0.703203
	0.831187	0.705412
	1.49796	0.343861
	0.537548	0.427454
	0.841878	0.188872
	0.721738	0.358332
	0.584121	0.363349
	0.264471	0.746949
	1.01832	1.02962
	0.939463	0.504171
	0.735109	0.481734
	0.50308	0.311206
	0.24512	0.329077
	0.713303	0.848254
	0.835806	0.230459
	0.922682	0.304243
	0.244657	0.799435
	0.924968	0.108894
	0.85772	0.55461
	0.928078	0.2161
	0.415589	0.912963
	0.940296	0.706438
	0.942684	0.330849
	0.87164	0.513595
	1.09828	0.417789
	0.645793	0.527196
	0.965022	0.594737
	0.460656	0.338257
	0.974778	0.785269
	0.735196	0.254525
	0.9761	0.57418
	0.905824	0.172737
	0.984305	5.50476
	2.38342	0.294221
	1.0085	1.52275
	0.618139	0.32187
	0.879215	0.349224
	1.0421	0.245291
	1.04822	0.597282
	0.729613	0.520206
	1.05316	0.777527
	1.05706	0.160386
	1.06107	0.383703
	0.768537	0.95289
	1.70318	0.500034
	1.08195	0.379368
	0.548515	0.436401
	0.693302	0.196706
	0.342379	0.209517
	0.322644	0.123736
	0.377882	0.461959
	1.11755	0.198501
	3.06991	0.295492
	1.13412	0.769218
	1.14673	0.639075
	0.256308	0.757349
	0.883673	0.732166
	0.664194	0.381651
	1.19099	0.175953
	0.499254	0.311385
	0.54772	1.52617
	0.719349	0.231245
	0.599317	1.616
	0.600107	0.243574
	0.765202	0.194013
	2.67423	0.124151
	1.17639	0.38345
	0.677178	0.23589
	1.16868	0.171715
	1.03419	0.353496
	1.33652	0.251654
	1.35855	1.1087
	1.35863	1.73991
	1.38685	0.36237
	1.02114	0.406532
	1.44602	2.23242
	1.45763	0.37021
	1.48978	0.173277
	0.512709	1.01392
	1.45733	3.78866
	0.894894	0.635701
	1.1628	0.0950557
	1.09991	0.224972
	0.573901	0.138643
	1.61093	0.301463
	1.25858	2.57756
	1.51323	3.05015
	1.70239	3.25876
	2.34192	0.429516
	0.497212
	0.946852
	0.380134
	2.14199
	1.80115
	0.437544
	1.8288
	1.97206
	2.00862
	0.300781
	2.16811
	1.1296
	2.32193
	0.347624
	0.474553
	2.53031
	2.64856
	0.725437
	0.924625
	0.267469
	2.71121
	3.01002
	0.288685
	3.5524
	3.66032
	0.740997
Two-sample Kolmogorov-Smirnov test p-values:
opto_ctrl	0.000283927
opto_ctrlSCinh	8.18044e-16
ctrl_ctrlSCinh	0.0208295

## Sheet: 6i
diam_before_opto(mm)	diam_after_opto(mm)
1.19297	1.49471
1.13059	1.43392
1.11607	1.46866
1.1168	1.32989
1.09541	1.26992
1.167	1.33698
1.08233	1.33408
1.34654	1.51833
1.44705	1.5318
1.67917	1.73273
1.42098	1.49621
1.31832	1.46255
1.20363	1.38618
1.14853	1.32683
1.52796	1.63314
1.10217	1.3686
1.03858	1.23355
1.17805	1.38124
1.37143	1.48937
1.33043	1.4644
1.65284	1.72884
1.31687	1.46258
1.09054	1.29073
1.25594	1.44002
1.36303	1.42167
1.45503	1.47293
1.37495	1.43407
1.19531	1.36273
1.32721	1.40773
1.35395	1.49526
1.17621	1.4421
1.31583	1.46066
1.35786	1.52001
1.51871	1.68582
1.43171	1.49656
1.36383	1.51275
1.34902	1.49415
1.38756	1.47629
1.34352	1.46669
1.36035	1.52958
1.28134	1.4469
1.27777	1.41424
1.53852	1.60282
1.50003	1.57061
1.36096	1.49227
1.51274	1.57584
1.34807	1.51234
1.46885	1.55352
1.63506	1.73019
1.47723	1.56913
1.4643	1.54382
1.41024	1.54832
1.3677	1.50512
1.67861	1.76031
1.74517	1.7826
1.73804	1.87032
1.67744	1.75571
1.57861	1.71561
1.43281	1.56119
1.28171	1.39554
1.53475	1.6305
1.48109	1.56361
1.40501	1.44537
1.35367	1.38632
1.36307	1.39804
1.37352	1.39758
1.27559	1.47726
1.57885	1.7232
1.28823	1.44581
1.43254	1.5122
1.46504	1.52746
1.34656	1.39311
1.48378	1.61246
1.45654	1.46409
1.89499	1.86172
1.81927	1.87986
1.65687	1.72367
1.6028	1.75974
1.62468	1.6769
1.56521	1.65386
1.50215	1.56771
1.47592	1.631
1.57116	1.73891
1.65757	1.75026
1.55652	1.72576
1.71854	1.82014
1.86177	1.84845
1.37182	1.56015
1.31287	1.47245
1.39253	1.49391
1.60151	1.66144
1.44335	1.5857
1.43104	1.57031
1.44386	1.51103
1.38055	1.52193
1.56589	1.71448
1.46963	1.70766
1.57871	1.73765
1.48076	1.63764
1.58213	1.78492
1.54626	1.68979
1.60369	1.74184
1.78536	1.91906
1.551	1.72464
1.60375	1.71511
1.57462	1.7433
1.53	1.58987
1.56087	1.68922
1.57002	1.63789
1.41659	1.5785
1.37158	1.79291
1.75727	1.85936
1.81982	1.94236
2.05948	2.05332
1.21546	1.43416
1.11959	1.30297
1.09102	1.19193
1.05112	1.21675
1.15788	1.3009
1.10586	1.2559
1.18097	1.27018
1.28282	1.36504
1.14183	1.30829
1.27635	1.41784
1.27761	1.41224
1.29181	1.43639
1.38521	1.52073
1.43173	1.54905
1.46721	1.56584
1.3537	1.48434
1.22263	1.46987
1.32199	1.41731
1.37862	1.48353
1.24786	1.43062
1.29337	1.346
1.34898	1.49056
1.32254	1.45536
1.57186	1.70018
1.50168	1.59755
1.33954	1.54326
1.41342	1.52953
1.33053	1.53448
1.40666	1.54786
2.0782	2.08706
2.09603	2.03175
2.09092	2.06826
2.11031	2.06673
2.05634	2.09016
2.07577	2.08541
2.09349	2.04115
2.05387	2.06269
2.00059	1.97971
2.0862	2.0368
2.14325	2.12342
2.09747	2.10687
2.08388	2.08892
2.0202	2.05293
1.93279	1.99436
2.05191	2.05215
2.02158	2.03237
2.00216	2.004
2.02346	2.02817
1.99706	2.00592
2.06447	2.04276
2.03136	2.10127
2.08769	2.07263
2.04206	2.05649
1.96068	2.00025
1.83543	1.93111
1.66518	1.78972
1.57914	1.756
1.81706	1.92535
1.97357	1.94515
1.92337	1.93971
1.90703	1.97157
1.99815	1.98201
1.9662	1.99798
1.96727	1.91639
1.85518	1.89734
1.74787	1.82035
1.90826	1.94839
1.97473	1.94355
2.02922	2.05747
2.06622	2.06441
2.03182	2.07052
2.0307	2.00245
2.01635	2.02988
1.98353	2.03132
2.03495	2.04472
2.01045	2.02875
2.07314	2.02318
1.97285	1.99214
2.02075	2.02076
2.00695	2.00674
1.96837	1.94083
1.88906	1.95112
1.87537	1.89973
1.91871	2.00757
1.8958	1.95443
2.06702	2.07138
1.98548	2.05552
2.02286	2.01799
2.03833	2.03569
1.37032	1.47457
1.17811	1.38026
1.264	1.39268
1.54335	1.62947
1.48062	1.54474
1.4081	1.46728
1.49055	1.51892
1.3673	1.53942
1.33839	1.49605
1.43473	1.59655
1.49267	1.77516
1.65238	1.72288
1.44198	1.61699
1.69125	1.87155
1.44244	1.5444
1.55009	1.71848
1.49386	1.92533
1.64098	1.91409
1.54543	1.83507
1.67269	1.8411
1.67949	1.82854
1.85715	1.87105
1.56196	1.65978
1.70088	1.8303
1.6234	1.82342
1.51325	1.88059
1.65229	1.8751
1.46339	1.53705
1.41207	1.78163
1.45851	1.72277
1.58752	1.68269
1.62067	1.91605
1.83152	1.92115
1.59041	1.98203
1.59731	1.75138
1.64556	1.9128
1.76702	1.80369
1.5583	1.62386
1.50816	1.83922
1.68387	1.99273
1.6548	1.74838
1.78611	1.89424
1.70897	1.81013
1.63872	1.92504
1.6029	1.82089
1.5888	1.91428
1.98307	2.03293
1.91978	1.93948
1.92619	1.96655
1.56125	1.7199
1.68723	1.81657
1.92144	2.01244
1.98747	2.00667
1.7645	1.83245
1.86348	1.94066
1.92951	1.98616
1.90003	2.11338
2.11889	2.11574
2.01739	2.13754
2.07598	2.02855
2.02703	2.04041
2.13281	1.98472
2.08845	2.0901
1.97466	2.15852
1.98374	2.1047
2.05309	2.11182
2.07648	2.08831
2.04229	2.06397
2.01673	2.03494
2.04966	2.05951
2.05289	2.1001
2.08586	2.10146
2.00325	2.06092
2.06974	2.09664
1.92397	2.08003
2.03274	2.06211
2.02431	2.05451
1.94026	2.07149
1.98584	2.07943
2.04596	2.02667
2.04672	2.0706
2.01551	2.09362
2.04387	2.01689
1.96227	2.00272
2.08425	2.06809
1.99246	2.0555
2.11646	2.10492
2.08745	2.08314
2.00585	2.05036
2.01868	1.92126
2.09286	2.07226
2.04563	2.02394
2.04819	2.07018
2.0488	2.08316
2.01519	1.98035
2.06746	2.06615
2.06998	2.01474
1.88686	2.03979
2.00706	2.04002
1.93694	1.99212
2.03776	2.09097
1.99936	2.0511
2.10244	2.0129
2.03851	2.05295
2.01661	2.03558
1.99777	2.00225
1.99417	2.03416
2.00932	2.04391
2.06733	2.09388
2.05766	1.99631
2.02332	2.11976
2.02935	2.09355
2.03922	2.09315
1.55063	1.66822
1.59067	1.67034
1.58645	1.58216
1.51659	1.67262
1.54412	1.70576
1.48662	1.52268
1.76475	1.81321
1.55882	1.66124
1.88128	1.85036
1.6106	1.70209
1.56981	1.65699
1.69392	1.75262
1.70894	1.72857
1.60598	1.66938
1.43402	1.69223
1.65735	1.72586
1.72976	1.80781
1.75496	1.96608
1.5103	1.82627
1.46569	1.77647
1.82335	1.86222
1.56819	1.76358
1.47482	1.794
1.5493	1.72019
1.80564	1.89014
1.79381	1.85529
1.71821	1.84142
1.88515	1.89695
1.50812	1.9116
1.62423	1.86426
1.71942	1.85016
1.73176	1.84159
1.85224	1.8923
1.56796	1.88542
1.56229	1.94801
1.79074	1.88172
1.6127	1.53431
1.66694	1.87653
1.63708	1.84157
1.68005	1.78494
1.74934	1.86713
1.636	1.89169
1.65141	1.87612
1.76297	1.8555
1.60305	1.80581
1.68193	1.72905
1.70334	1.88375
1.7415	1.8156
1.73228	1.84898
1.79855	1.90626
1.69182	1.78913
1.72836	1.8376
1.85883	1.7956
1.56049	1.88549
1.67954	1.99332
1.75075	1.89979
1.64992	1.8267
1.77649	1.88198
1.7432	1.88301
1.62498	1.82816
1.42305	1.77664
1.54061	1.69543
1.56907	1.80567
1.60909	1.84462
1.50017	1.61565
1.72071	2.00296
1.6602	1.71771
1.67526	1.62515
1.68705	1.78935
1.67643	1.86973
1.67926	1.82648
1.56188	1.76663
1.62616	1.62993
1.63367	1.87061
1.52142	1.83048
1.60465	1.75155
1.73129	1.84612
1.67983	1.7366
1.71252	1.88835
1.67178	1.90836
1.74385	1.82891
1.91119	1.95027
1.78527	1.87112
1.7671	1.92567
1.71387	1.79832
1.68238	1.77502
1.68886	1.89338
1.65187	1.71596
1.61624	1.83192
1.61986	1.82865
1.63425	1.75889
1.57086	1.5627
1.67472	1.80756
1.82093	1.79339
1.851	1.79706
1.60186	1.87279
1.62172	1.70146
1.68743	1.83091
1.90583	1.93343
1.77566	1.77449
1.55958	1.78341
1.64821	1.63848
1.68896	1.89631
1.60099	1.70724
1.51702	1.59898
1.73431	1.69832
1.87775	1.75963
1.76512	1.82406
1.67098	1.90667
1.86368	1.87894
1.86196	1.86755
1.84322	1.8805
1.88962	1.89805
1.77918	1.88155
1.62886	1.73438
1.6026	1.89156
1.49515	1.86884
1.92514	1.79268
1.72964	1.90511
1.69171	1.67647
1.70874	1.8396
1.59641	1.73144
1.56623	1.89109
1.60978	1.72328
1.55328	1.69477
1.64195	1.67538
1.6204	1.68142
1.96659	1.94714
1.88416	1.80586
1.94198	1.97622
1.66778	1.783
1.57743	1.61094
1.68687	1.66382
1.76678	1.78701
1.6621	1.77919
1.77498	1.86198
1.60841	1.74835
1.58516	1.69332
1.60551	1.71064
1.68656	1.79175
1.75361	1.86645
1.8001	1.82471
1.75523	1.9212
1.72661	1.81766
1.62753	1.72878
1.8126	1.84665
1.82807	1.91362
1.69781	1.87083
1.76129	1.83374
1.78934	1.88633
1.74569	1.81995
1.55586	1.69052
1.63608	1.73703
1.5891	1.73314
1.59227	1.88403
1.6318	1.72405
1.52693	1.79723
1.58407	1.72174
1.72507	1.7608
1.614	1.75435
1.64289	1.70067
1.56859	1.76814
1.52793	1.71808
1.59954	1.71471
1.64903	1.76487
1.66305	1.70996
1.56486	1.67314
1.57994	1.68983
1.74061	1.75351
1.96475	1.96484
2.00547	2.06088
1.99591	2.05258
1.65705	1.89441
1.42384	1.60802
1.53651	1.62887
1.71579	1.76716
1.69578	1.78045
1.94845	1.92836
1.94193	1.97966
1.85284	1.90986
1.79709	1.88742
1.94991	1.96446
1.93582	1.97408
1.64772	1.76801
1.86417	1.89332
1.85952	1.90616
1.95709	1.96783
1.9524	1.97101
1.88217	1.88963
1.83787	1.89063
1.73022	1.79922
1.97111	1.99176
1.92148	1.96567
1.97429	1.96018
1.74029	1.76531
1.92808	1.96457
1.94472	1.97533
1.91489	1.95156
1.81233	1.9137
1.94788	1.96599
1.97576	2.02421
1.98646	2.0145
2.01222	2.01072
2.01243	2.02013
1.99531	1.99628
2.03368	2.0327
1.97721	1.9986
2.05934	2.03666
2.0287	2.00858
1.92037	1.96475
1.94794	1.97687
1.93828	1.96041
1.96263	1.97763
2.00152	1.98716
1.93827	1.93954
1.90243	1.89375
1.77972	1.84163
1.73738	1.82627
1.71959	1.81263
1.7537	1.86268
1.74226	1.79125
1.69185	1.8015
1.93856	1.89428
1.8557	1.86792
1.92644	1.99778
1.9506	1.96407
1.86208	1.91915
1.87538	1.93587
Test results:
p	h	name	statistics_zval	statistics_signedrank
3.62416e-74	TRUE	signrank	-18.2194	7295
time(secs)	mean diam(mm)	SD(mm)
0	1.72806	0.245743
0.0100334	1.72775	0.245892
0.0200669	1.72726	0.246096
0.0301003	1.72679	0.246317
0.0401338	1.72613	0.246339
0.0501672	1.72551	0.246256
0.0602007	1.72483	0.246192
0.0702341	1.72419	0.24628
0.0802676	1.72363	0.24647
0.090301	1.72299	0.246785
0.100334	1.72236	0.246968
0.110368	1.72159	0.247113
0.120401	1.72083	0.247239
0.130435	1.72004	0.247459
0.140468	1.71949	0.247761
0.150502	1.71889	0.247994
0.160535	1.71838	0.248185
0.170569	1.71803	0.248222
0.180602	1.71759	0.248065
0.190635	1.71715	0.248017
0.200669	1.71674	0.248081
0.210702	1.71657	0.248177
0.220736	1.71659	0.248174
0.230769	1.71654	0.2482
0.240803	1.71652	0.248418
0.250836	1.71672	0.248575
0.26087	1.71694	0.248783
0.270903	1.71708	0.248852
0.280936	1.71683	0.248775
0.29097	1.71642	0.248651
0.301003	1.71589	0.248551
0.311037	1.71548	0.248694
0.32107	1.71519	0.248838
0.331104	1.71496	0.249001
0.341137	1.71476	0.249064
0.351171	1.71448	0.249101
0.361204	1.71413	0.249175
0.371237	1.71381	0.24936
0.381271	1.71349	0.249544
0.391304	1.71303	0.249886
0.401338	1.71261	0.250311
0.411371	1.71224	0.250761
0.421405	1.71184	0.251115
0.431438	1.71133	0.251223
0.441472	1.71086	0.251315
0.451505	1.71042	0.251326
0.461538	1.71013	0.251404
0.471572	1.70993	0.251451
0.481605	1.70954	0.251425
0.491639	1.70909	0.251525
0.501672	1.70854	0.251706
0.511706	1.70804	0.252092
0.521739	1.70778	0.252471
0.531773	1.70766	0.252543
0.541806	1.70749	0.252573
0.551839	1.70717	0.252724
0.561873	1.70661	0.252862
0.571906	1.70601	0.25304
0.58194	1.7055	0.253241
0.591973	1.70505	0.253419
0.602007	1.70462	0.253601
0.61204	1.70419	0.253756
0.622074	1.70377	0.253864
0.632107	1.70356	0.254077
0.64214	1.70356	0.254258
0.652174	1.7036	0.254312
0.662207	1.70348	0.254398
0.672241	1.70322	0.254479
0.682274	1.70283	0.25466
0.692308	1.70257	0.255017
0.702341	1.70207	0.255472
0.712375	1.70151	0.255917
0.722408	1.70077	0.256376
0.732441	1.70012	0.256543
0.742475	1.69954	0.256807
0.752508	1.69899	0.257094
0.762542	1.69852	0.25721
0.772575	1.69808	0.257213
0.782609	1.69769	0.257202
0.792642	1.69739	0.257359
0.802676	1.69716	0.257457
0.812709	1.69677	0.257517
0.822742	1.6963	0.257443
0.832776	1.69571	0.257367
0.842809	1.69525	0.257324
0.852843	1.69492	0.257238
0.862876	1.69456	0.257164
0.87291	1.69431	0.25717
0.882943	1.69411	0.257133
0.892977	1.69396	0.257162
0.90301	1.69379	0.257029
0.913043	1.69352	0.257054
0.923077	1.69312	0.257218
0.93311	1.69264	0.257509
0.943144	1.69206	0.257815
0.953177	1.69165	0.258103
0.963211	1.69136	0.258336
0.973244	1.6912	0.258507
0.983278	1.69105	0.258714
0.993311	1.69061	0.25885
1.00334	1.68999	0.258961
1.01338	1.68919	0.258889
1.02341	1.6886	0.258783
1.03344	1.68814	0.258706
1.04348	1.68795	0.258587
1.05351	1.68803	0.258354
1.06355	1.68818	0.258151
1.07358	1.68849	0.25817
1.08361	1.68888	0.258209
1.09365	1.68926	0.258368
1.10368	1.68979	0.258389
1.11371	1.69039	0.258337
1.12375	1.69122	0.258324
1.13378	1.69203	0.25855
1.14381	1.69283	0.258965
1.15385	1.6931	0.259362
1.16388	1.69321	0.259634
1.17391	1.69296	0.259768
1.18395	1.69258	0.259944
1.19398	1.69202	0.260251
1.20401	1.69159	0.26042
1.21405	1.69126	0.260807
1.22408	1.69124	0.261104
1.23411	1.69138	0.26147
1.24415	1.69145	0.261739
1.25418	1.69174	0.262015
1.26421	1.69211	0.262337
1.27425	1.69257	0.262757
1.28428	1.69314	0.263078
1.29431	1.69369	0.2634
1.30435	1.69433	0.263677
1.31438	1.69493	0.26391
1.32441	1.69543	0.26424
1.33445	1.69604	0.264596
1.34448	1.69666	0.26489
1.35452	1.69731	0.265166
1.36455	1.69788	0.265365
1.37458	1.69847	0.265517
1.38462	1.69917	0.26546
1.39465	1.69998	0.265322
1.40468	1.70069	0.265136
1.41472	1.70146	0.264941
1.42475	1.70236	0.264819
1.43478	1.70341	0.264762
1.44482	1.70443	0.264854
1.45485	1.70557	0.264909
1.46488	1.70684	0.264847
1.47492	1.70812	0.264583
1.48495	1.70941	0.264184
1.49498	1.71068	0.263679
1.50502	1.71211	0.263259
1.51505	1.71377	0.262685
1.52508	1.71545	0.261959
1.53512	1.71722	0.261044
1.54515	1.71899	0.259962
1.55518	1.72082	0.259044
1.56522	1.72264	0.258115
1.57525	1.7245	0.257263
1.58528	1.72635	0.2563
1.59532	1.72821	0.255468
1.60535	1.72998	0.254585
1.61538	1.73186	0.25383
1.62542	1.73366	0.252843
1.63545	1.73538	0.251701
1.64548	1.7369	0.250537
1.65552	1.73827	0.249304
1.66555	1.73951	0.248137
1.67559	1.7409	0.246734
1.68562	1.74241	0.245386
1.69565	1.74413	0.244136
1.70569	1.74598	0.242847
1.71572	1.74773	0.241612
1.72575	1.74938	0.240608
1.73579	1.75109	0.239837
1.74582	1.75288	0.239319
1.75585	1.75479	0.238774
1.76589	1.75646	0.238137
1.77592	1.75832	0.237525
1.78595	1.76057	0.236559
1.79599	1.763	0.235761
1.80602	1.76517	0.235091
1.81605	1.76698	0.2344
1.82609	1.76848	0.233567
1.83612	1.76993	0.232581
1.84615	1.77122	0.231499
1.85619	1.77245	0.230356
1.86622	1.77366	0.229364
1.87625	1.77486	0.228482
1.88629	1.77605	0.227627
1.89632	1.77708	0.226688
1.90635	1.77804	0.225771
1.91639	1.77888	0.224854
1.92642	1.77981	0.22407
1.93645	1.78081	0.223284
1.94649	1.78173	0.222643
1.95652	1.78257	0.222016
1.96656	1.78334	0.22138
1.97659	1.78405	0.220764
1.98662	1.7849	0.220132
1.99666	1.78566	0.219528
2.00669	1.78639	0.219005
2.01672	1.78724	0.218302
2.02676	1.78799	0.217585
2.03679	1.7888	0.216873
2.04682	1.78934	0.216277
2.05686	1.78976	0.215969
2.06689	1.79008	0.215519
2.07692	1.79041	0.21505
2.08696	1.79072	0.214643
2.09699	1.79108	0.214378
2.10702	1.79148	0.214193
2.11706	1.79188	0.213861
2.12709	1.79232	0.213434
2.13712	1.79274	0.212976
2.14716	1.79316	0.212455
2.15719	1.79349	0.211693
2.16722	1.79392	0.210748
2.17726	1.79432	0.209883
2.18729	1.79488	0.209187
2.19732	1.7955	0.208538
2.20736	1.7961	0.207929
2.21739	1.79659	0.207093
2.22742	1.79699	0.206214
2.23746	1.79716	0.205328
2.24749	1.79718	0.20438
2.25753	1.79726	0.20364
2.26756	1.79729	0.203153
2.27759	1.79724	0.202809
2.28763	1.79717	0.20241
2.29766	1.79695	0.202028
2.30769	1.79688	0.201526
2.31773	1.79682	0.20121
2.32776	1.79664	0.20122
2.33779	1.79619	0.201109
2.34783	1.7955	0.200949
2.35786	1.79471	0.200929
2.36789	1.79409	0.200968
2.37793	1.79364	0.201053
2.38796	1.79338	0.201184
2.39799	1.79321	0.201334
2.40803	1.79311	0.201539
2.41806	1.79293	0.201792
2.42809	1.79269	0.20182
2.43813	1.79247	0.201903
2.44816	1.79207	0.2019
2.45819	1.79173	0.202052
2.46823	1.79124	0.202325
2.47826	1.79091	0.202603
2.48829	1.79046	0.202867
2.49833	1.78981	0.203271
2.50836	1.78923	0.203876
2.51839	1.78894	0.204634
2.52843	1.78878	0.205349
2.53846	1.78878	0.206169
2.54849	1.78858	0.206883
2.55853	1.78821	0.207566
2.56856	1.78778	0.208115
2.5786	1.78712	0.208692
2.58863	1.78642	0.20931
2.59866	1.78583	0.210178
2.6087	1.7854	0.210827
2.61873	1.7851	0.211334
2.62876	1.78478	0.211727
2.6388	1.78441	0.212076
2.64883	1.78401	0.212467
2.65886	1.78361	0.212975
2.6689	1.78313	0.2137
2.67893	1.78263	0.21438
2.68896	1.782	0.214972
2.699	1.7812	0.215371
2.70903	1.78028	0.215586
2.71906	1.77943	0.215885
2.7291	1.77859	0.216227
2.73913	1.77771	0.216707
2.74916	1.77687	0.217186
2.7592	1.77612	0.217585
2.76923	1.77557	0.217794
2.77926	1.77497	0.217999
2.7893	1.77465	0.218162
2.79933	1.77451	0.218426
2.80936	1.77456	0.218771
2.8194	1.77451	0.219089
2.82943	1.77417	0.21936
2.83946	1.7736	0.219583
2.8495	1.77317	0.219926
2.85953	1.77305	0.220343
2.86957	1.77319	0.220442
2.8796	1.7733	0.220494
2.88963	1.77337	0.220495
2.89967	1.77332	0.220557
2.9097	1.77322	0.220691
2.91973	1.77283	0.220851
2.92977	1.77238	0.220963
2.9398	1.77211	0.221096
2.94983	1.77184	0.221201
2.95987	1.77162	0.221271
2.9699	1.77125	0.221312
2.97993	1.7708	0.221318
2.98997	1.7705	0.221198
3	1.77028	0.221053

## Sheet: 6j
Change of pupil diameter (mm):
Control	Opto vLGN	Opto SC
0.239747	0.301742	-0.178933
-0.0330748	0.303324	-0.0295274
0.00204238	0.352589	-0.00992508
0.0966493	0.213095	0.016644
-0.0506155	0.174507	0.0153223
0.0288149	0.169982	0.0280946
-0.0141656	0.251751	-0.00908722
-0.0519331	0.171787	-0.0203555
-0.0559376	0.0847471	-0.0332217
-0.0341876	0.0535592	-0.0273236
-0.084643	0.0752292	-0.0270069
0.0511154	0.144232	-0.0309774
-0.0117949	0.182545	0.0272403
-0.0166176	0.1783	-0.0303334
-0.0691237	0.105176	-0.0247555
0.148353	0.266424	-0.0360492
-0.0268412	0.19497	0.0325182
0.0166479	0.203189	-0.0441847
0.0155986	0.117939	0.0438136
-0.0331642	0.133974	0.0666259
0.0863009	0.0759985	-0.0161212
-0.0687325	0.145718	0.0221811
0.00792254	0.200191	-0.00944412
0.0137004	0.18408	0.0160382
0.00417967	0.0586361	-0.0519128
-0.0220408	0.0178968	0.0593097
-0.00656253	0.0591219	-0.0376881
-0.0775345	0.16742	-0.00485651
-0.0259809	0.080521	0.079177
0.028733	0.141313	-0.0402095
0.00825341	0.265889	0.0271742
-0.0490887	0.144829	-0.0487953
-0.0750996	0.162147	0.0247545
-0.00925925	0.167115	0.0126154
-0.00702078	0.0648509	-0.0600122
0.0596629	0.148923	-0.0213365
0.00858371	0.145127	0.0470175
0.21411	0.0887315	0.0174159
-0.0308847	0.12317	-0.00290177
0.051913	0.169225	-0.0646152
-0.0695925	0.16557	-0.00345893
0.00204082	0.136466	-0.138512
0.0219612	0.0642964	-0.0183181
0.00495749	0.0705847	-0.00502476
0.0682313	0.131313	-0.063304
0.0144884	0.0631032	-0.0166356
0.0741849	0.164274	-0.045111
0.0670326	0.0846714	0.0398551
-0.026033	0.0951329	-0.00308589
0.0381923	0.0919078	0.0596442
0.0430155	0.0795175	0.000775709
0.014322	0.138082	-0.0183072
-0.1023	0.137425	-0.0177275
-0.0910885	0.0817034	-0.0244628
-3.35894e-05	0.0374273	-0.0590414
0.0941171	0.132278	-0.0110853
-0.0360484	0.0782657	-0.014809
-0.0663581	0.136999	-0.0575839
-0.0240233	0.12838	0.000427529
-0.00634581	0.113832	0.00233118
0.0892445	0.0957567	-0.026982
-0.0103004	0.0825281	0.0469961
0.0150171	0.0403612	0.00972704
0.0215119	0.0326435	-0.0706484
0.00546173	0.0349675	0.0227272
-0.0130056	0.0240581	-0.0436511
-0.0146847	0.201666	-0.0184141
0.0219434	0.144348	0.052715
0.0366593	0.15758	-0.0461478
0.0194175	0.0796615	0.0736206
0.00588789	0.0624172	0.0497166
-0.212102	0.0465522	0.0383603
-0.0452212	0.128675	0.00466701
0.209071	0.00754775	-0.0189854
-0.0868222	-0.0332713	-0.0617665
-0.0838348	0.0605891	-0.0515401
-0.0219613	0.0668051	-0.0445785
-0.034742	0.156937	0.00113022
-0.0115806	0.0522206	-0.0351696
0.0374094	0.0886408	0.00615725
0.00765075	0.0655621	0.0558653
0.00933479	0.155084	-0.0212311
0.0249714	0.167756	-0.0377968
0.0193836	0.0926896	-0.0164202
0.0898012	0.169238	0.0642031
0.00667854	0.101596	0.016127
0.00660653	-0.0133161	-0.0600049
0.0143043	0.188327	-0.0330524
0.0750277	0.15958	0.0203793
0.0510901	0.101378	0.00525695
0.0125825	0.0599251	0.0516787
-0.0225859	0.142348	0.0138415
-0.0386928	0.139269	-0.0119768
-0.0520538	0.0671674	0.0180015
0.0685909	0.141383	0.0789335
0.0277951	0.14859	-0.0659775
-0.0404905	0.238038	0.076093
0.0765975	0.158944	0.0684463
0.0976106	0.156883	-0.00487745
0.0835523	0.202788	0.0165785
-0.0186677	0.143527	0.00212137
0.0236173	0.138151	-0.0601825
0.110597	0.133704	0.00753258
0.0214046	0.173644	-0.0166227
0.0330161	0.111353	-0.0624297
-0.0217405	0.168679	-0.0319328
0.0677028	0.0598643	-0.0299118
0.0182655	0.128352	-0.065455
0.00297864	0.067867	-0.0104671
0.0289727	0.161908	-0.0405315
-0.0249105	0.42133	0.0366157
0.191522	0.102089	0.00615414
0.0847509	0.122534	0.00128753
0.0242367	-0.00616575	-0.00367797
0.0570684	0.218701	0.00843439
-0.0130038	0.183385	0.0449847
0.0323548	0.100918	-0.0119082
-0.0939556	0.165629	0.0540816
0.0507224	0.143014	0.0423466
-0.0310637	0.15004	0.0410095
-0.0146182	0.0892012	-0.0599614
-0.0366089	0.0822173	-0.0134184
0.0973951	0.166457	-0.0461007
0.00261511	0.141496	0.0357797
0.00678961	0.134632	0.128591
0.0117171	0.144585	0.0134208
0.0113227	0.135519	-0.00218229
0.0455512	0.117319	-0.0831473
-0.0243788	0.0986278	-0.0249848
-0.0180601	0.13064	-0.028528
-0.00557209	0.247244	0.0701705
-0.000267568	0.0953194	-0.0146513
0.000626887	0.104907	0.00628985
0.0624654	0.182751	-0.0562766
-0.0213391	0.0526253	-0.00731536
-0.0383719	0.141578	-0.0510743
0.0122779	0.132823	-0.0203776
-0.0587498	0.12832	-0.041304
0.0204617	0.0958683	-0.000257407
0.0626119	0.203718	-0.0217764
-0.0357968	0.11611	-0.103368
0.0440786	0.203948	0.00350555
0.0526004	0.141203	0.0844268
-0.0816996	0.00886733	0.0182436
0.00943247	-0.0642758	-0.0455057
-0.0282137	-0.022668	0.0664707
-0.00842726	-0.0435878	-0.0705488
-0.041343	0.0338177	-0.0467989
0.0263769	0.00964281	0.0139592
-0.0420592	-0.0523436	-0.0274298
-0.0242476	0.00882073	0.0529382
-0.01674	-0.020873	-0.0183828
0.064133	-0.0494041	-0.0323203
-0.0116768	-0.0198303	0.00437312
-0.0258168	0.00940423	-0.0440386
0.0182548	0.00503859	0.021745
-0.0436648	0.0327259	-0.0479638
-0.158867	0.0615787	0.0221597
0.168119	0.000245278	-0.0564805
-0.0468688	0.0107874	-0.120864
0.041115	0.00183795	-0.046796
0.103488	0.00471195	-0.00193055
-0.0527775	0.00886689	-0.0139691
0.135436	-0.02171	0.0245203
-0.121434	0.0699143	-0.0336602
0.04743	-0.0150581	-0.0125361
-0.0155155	0.014424	-0.00507085
0.01173	0.0395686	0.0618259
-0.058921	0.0956736	-0.0351404
-0.0413686	0.124544	0.0319537
-0.0596244	0.176863	-0.021376
-0.038445	0.108286	-0.0232041
-0.0130631	-0.0284198	-0.0623477
-0.00829867	0.0163411	-0.00509235
-0.0299854	0.0645475	0.0150152
-0.0136197	-0.0161385	-0.0560761
-0.0199633	0.0317805	0.00638756
0.0633415	-0.0508786	0.0159554
-0.0201445	0.0421601	0.0440359
-0.0477806	0.0724863	-0.0288063
0.000918257	0.0401279	-0.0426545
0.0470973	-0.0311741	0.0115549
-0.061196	0.0282539	0.0230152
-0.0209885	-0.00180986	-0.0538648
0.0232546	0.0386976	-0.0120709
-0.00356426	-0.0282446	0.00757934
-0.0265161	0.0135307	-0.0304733
-0.0404102	0.0477951	0.00140793
0.0323097	0.00976358	-0.00306361
-0.0292025	0.0182999	-0.033536
0.0158963	-0.0499513	-0.0737124
-0.0234985	0.0192894	-0.00535743
-0.0108579	1.32263e-05	-0.00386538
-0.0528624	-0.000210175	-0.0691402
-0.00785096	-0.0275413	-0.0197997
-0.0224999	0.0620592	-0.0235524
0.0522386	0.0243609	0.0127463
-0.0156041	0.0888588	0.0394645
-0.0838796	0.0586258	-0.0138044
-0.0462486	0.00435914	-0.0431475
0.00747397	0.07004	-0.0874375
0.00664584	-0.00486986	0.0143552
-0.0513071	-0.00264865	-0.0974471
-0.0269879	0.104242	-0.00749133
-0.0163177	0.202151	0.00155344
0.015535	0.12868	-0.0442524
-0.00702304	0.0861194	-0.0166788
0.0730597	0.0641241	-0.0469135
-0.0913655	0.0591785	0.0426711
0.0225805	0.0283671	-0.0103664
-0.000249863	0.172115	0.0243364
-0.133384	0.157656	-0.0294092
-0.0535637	0.161824	-0.0327605
-0.0565515	0.282492	-0.0230341
-0.0154208	0.0704969	0.0390572
0.0833938	0.175008	-0.043267
-0.093228	0.180304	-0.00765874
0.0815246	0.101955	0.0512004
-0.0291304	0.168389	0.0281641
0.142725	0.431475	-0.00732264
0.0467786	0.273111	-0.0526645
-0.00947639	0.289643	-0.00528551
0.00737142	0.168406	0.0589639
0.028877	0.149052	0.0248512
-0.00825228	0.0138933	0.00149236
0	0.0978194	0.00594202
0	0.129422	0.027272
	0.200026	0.0298593
	0.367347	-0.0449462
	0.222813	-0.0145555
	0.0736573	0.122709
	0.369551	0.00891282
	0.264254	-0.00691169
	0.0951789	0.0279295
	0.295381	0.0191978
	0.0896236	0.109498
	0.391617	-0.039923
	0.154068	-0.0366201
	0.267243	-0.0583989
	0.0366722	0.0179055
	0.0655582	0.0145004
	0.331066	-0.0355654
	0.308866	-0.0373842
	0.0935825	-0.0623999
	0.108134	-0.0689336
	0.101157	-0.0268483
	0.286319	-0.0201037
	0.217998	0.119935
	0.325478	-0.0243338
	0.0498579	-0.00614993
	0.0197056	0.089314
	0.0403551	7.90322e-05
	0.158654	-0.0702862
	0.129346	0.0111621
	0.090996	-0.061339
	0.0191982	-0.0300089
	0.0679529	0.0536221
	0.0771819	0.0153957
	0.0566517	0.00217701
	0.213348	-0.0899586
	-0.00315395	-0.225282
	0.120149	-0.000876144
	-0.0474312	-0.00281097
	0.0133824	-0.11218
	-0.148092	0.0402043
	0.00165199	-0.0259355
	0.18386	-0.0880842
	0.12096	-0.0682309
	0.0587321	0.0178418
	0.0118239	-0.0150561
	0.021679	0.0367992
	0.0182104	0.00223168
	0.00985211	0.0164027
	0.0472163	-0.0100658
	0.0155956	-0.180846
	0.0576781	0.176051
	0.026902	-0.15906
	0.156055	-0.160965
	0.0293639	-0.0527193
	0.0301996	0.0303889
	0.131227	0.119897
	0.0935838	0.00388355
	-0.0192823	-0.0970146
	0.0238765	-0.0454141
	0.0781033	-0.0507485
	-0.0269756	-0.00422852
	0.0404477	-0.0772764
	-0.0161582	0.0136862
	0.0630372	0.174728
	-0.0115324	-0.0900881
	-0.00430976	-0.201521
	0.0445078	-0.0372622
	-0.0974226	0.319329
	-0.0205926	0.0652109
	-0.0216923	0.165138
	0.0219869	-0.0315111
	0.0343645	0.00674696
	-0.0348364	-0.0895573
	-0.00131643	-0.114769
	-0.0552399	0.131614
	0.152926	-0.0911684
	0.0329633	0.155972
	0.055173	0.00615514
	0.0532135	-0.278964
	0.0517347	0.0843283
	-0.0895402	0.0431946
	0.0144461	-0.0709648
	0.0189685	0.0700363
	0.00447915	-0.138831
	0.0399869	-0.00719549
	0.0345918	-0.00716291
	0.0265534	0.00110246
	-0.0613475	-0.0551659
	0.0964431	0.00545525
	0.0641939	-0.0370514
	0.0539284	0.0822041
	0.117584	0.00930449
	0.0796769	0.184068
	-0.00428939	-0.0514015
	0.156035	-0.195662
	0.161639	0.0868035
	0.0360508	-0.282816
	0.0484661	-0.0066716
	0.102418	0.418935
	-0.0309156	-0.00754193
	0.0914897	-0.0325691
	0.0871711	-0.0466722
	0.0586998	-0.129907
	0.0196298	-0.127106
	0.0634016	0.00896042
	0.258211	0.105157
	0.0685099	0.080303
	0.0780502	0.137864
	0.211119	0.0395543
	0.315972	-0.20165
	0.310783	-0.0929918
	0.0388706	0.0512128
	0.19539	0.0870854
	0.319185	-0.00279054
	0.17089	0.173214
	0.0844979	-0.0627345
	0.0614754	0.198345
	0.123208	0.106611
	0.0117939	0.0284571
	0.403477	-0.0585571
	0.240023	0.0929948
	0.130739	0.025302
	0.109832	-0.126916
	0.0400577	-0.0934828
	0.317466	-0.00273637
	0.385727	-0.0730689
	0.0909806	-0.0690834
	-0.07839	-0.0415586
	0.209592	0.291955
	0.20449	-0.0168854
	0.104885	-0.000476691
	0.117792	-0.0658663
	0.255685	0.394768
	0.224714	0.119574
	0.0925381	-0.00349627
	0.202751	-0.226653
	0.0471141	0.297167
	0.18041	-0.0728037
	0.074099	-0.0786908
	0.116703	-0.0873966
	0.107706	-0.048877
	0.0973079	-0.061177
	0.109238	0.0610245
	-0.0632369	0.0745115
	0.325	-0.111147
	0.313779	0.017321
	0.149044	0.0371382
	0.176773	0.244585
	0.10549	0.198977
	0.139806	0.0245871
	0.203182	-0.0079817
	0.353592	0.040885
	0.154817	-0.0214832
	0.236605	-0.106955
	0.235525	-0.00548647
	0.115479	-0.00374481
	0.28225	-0.0397289
	0.0575168	0.0388755
	-0.0501105	0.00162656
	0.102303	-0.0152576
	0.193296	-0.113903
	0.147228	0.00161651
	0.204747	-0.0093614
	0.00376952	0.479784
	0.236936	-0.0226678
	0.309061	-0.000695107
	0.146901	-0.193792
	0.11483	0.235862
	0.0567722	-0.036518
	0.175827	0.169421
	0.236579	0.0749431
	0.0850662	0.113471
	0.0390803	-0.0563298
	0.0858467	-0.0233072
	0.158562	0.0591102
	0.0844453	-0.051756
	0.0926481	0.12623
	0.20452	-0.0921946
	0.0640891	-0.095288
	0.215686	0.0220547
	0.208789	0.0516042
	0.124642	0.00444044
	-0.0081645	-0.0276526
	0.132842	-0.0393828
	-0.0275454	0.0929468
	-0.0539362	-0.0948652
	0.270936	0.0373961
	0.0797375	-0.123563
	0.143473	-0.0303726
	0.0276063	0.157743
	-0.00116246	0.0146818
	0.223832	-0.0110613
	-0.0097265	-0.115547
	0.207349	0.0164365
	0.106246	-0.193582
	0.0819682	-0.0608353
	-0.03599	-0.0356188
	-0.118119	-0.262594
	0.0589459	0.0767024
	0.23569	-0.0530169
	0.015262	-0.0292852
	0.00558804	0.0795657
	0.0372763	-0.017472
	0.00842527	-0.0071877
	0.102365	0.0453057
	0.105521	-0.0468962
	0.288958	0.00354073
	0.373692	0.0059294
	-0.132459	0.000355508
	0.175468	0.0022013
	-0.0152388	0.168399
	0.13086	0.0234586
	0.13503	-0.126183
	0.324859	-0.155132
	0.113502	-0.032277
	0.141492	-0.0254872
	0.0334299	-0.0702082
	0.0610174	0.259074
	-0.0194481	-0.0736318
	-0.0782922	0.197727
	0.0342422	-0.0336957
	0.115222	-0.011569
	0.0335167	0.00526929
	-0.0230486	-0.0516632
	0.0202297	-0.0599016
	0.117091	-0.0135264
	0.0869979	-0.0159964
	0.139943	6.26157e-05
	0.108154	-0.0457234
	0.105131	0.0782284
	0.105188	0.00790025
	0.11284	0.00719353
	0.0246146	-0.0959079
	0.16597	0.144424
	0.0910463	-0.118141
	0.10125	-0.0669451
	0.0340546	-0.0485472
	0.0855555	-0.0442742
	0.173014	0.00646122
	0.0724526	0.277719
	0.0969863	0.0105358
	0.0742598	-0.0193527
	0.134667	0.0590476
	0.100948	-0.00573293
	0.144044	0.00160823
	0.291761	0.0206664
	0.0922476	-0.281656
	0.270304	-0.0810789
	0.137669	-0.160258
	0.0357251	-0.10903
	0.140343	-0.00593405
	0.0577739	-0.0515357
	0.199553	0.00526093
	0.190147	-0.0174933
	0.115166	-0.0765774
	0.115846	-0.0640448
	0.0469167	-0.13076
	0.108276	-0.0891038
	0.109892	-0.0265798
	0.0129	-0.041961
	8.88353e-05	-0.0422797
	0.0554121	0.24351
	0.0566634	0.052596
	0.237357	-0.000564795
	0.184185	-0.0116049
	0.0923624	-0.034003
	0.0513713	0.0359862
	0.0846695	-0.0369716
	-0.0200916	-0.00727095
	0.0377202	-0.0190393
	0.0570162	-0.033137
	0.0903288	-0.0864426
	0.0145466	0.0992868
	0.0382611	-0.19446
	0.120288	-0.0759917
	0.0291522	0.0115035
	0.0466413	0.44118
	0.0107412	0.277094
	0.0186076	0.0445236
	0.00746551	-0.214272
	0.0527606	-0.0634785
	0.0689952	-0.0325333
	0.0206434	0.174749
	0.0441852	-0.0497195
	-0.0141158	-0.0865554
	0.0250271	0.384106
	0.0364916	0.287557
	0.0306159	0.0495095
	0.0366692	-0.0563594
	0.101364	-0.0575452
	0.0181147	0.016744
	0.048449	-0.0960723
	0.028035	-0.0970929
	-0.00149928	-0.0731013
	0.00769616	0.008831
	0.000968288	-0.189351
	-0.000982091	-0.0941932
	0.0213852	0.0237084
	-0.0226787	0.0374342
	-0.020115	0.00313354
	0.0443844	-0.0901201
	0.0289367	-0.0853128
	0.0221272	-0.00728286
	0.0149967	0.0643247
	-0.0143583	0.175802
	0.00126128	-0.0516503
	-0.00868265	-0.19898
	0.0619058	0.0984253
	0.0888875	-0.113104
	0.0930387	-0.078333
	0.108981	0.116065
	0.0489901	0.0198266
	0.10965	0.0427046
	-0.0442768	-0.0774946
	0.0122157	0.0689319
	0.0713345	-0.00317545
	0.0134752	0.130754
	0.0570666	0.0426341
	0.0604938	0.148305
		-0.0962622
		-0.0740187
		0.0234796
		0.00977386
		-0.0175386
		-0.00528673
		0.0478847
		0.158077
		-0.0658365
		-0.0333406
		-0.0836312
		0.0118482
		0.00150896
		-0.11082
		0.0209167
		0.0113197
		-0.0586264
		-0.0357923
		0.0101924
		0.0112855
		-0.0420884
		0.236457
		-0.0475562
		-0.0475741
		-0.00982105
		-0.0180018
		-0.101927
		-0.040002
		-0.0123296
		-0.0585634
		0.0604521
		0.107833
		0.0205958
		-0.00997383
		-0.0516157
		-0.0506712
		0.0315258
		-0.0446019
		0.0304718
		-0.014893
		0.153959
		-0.209553
		-0.076818
		-0.00248651
		0.0309526
		0.0820319
		0.0177269
		0.111219
		0.113636
		0.0617187
		0.0060962
		-0.024974
		-0.195474
		0.193123
		0.0246741
		0.0104111
		-0.0182351
		-0.0335292
		-0.0177911
		0.0241295
		-0.0294515
		-0.051882
		-0.0238242
		-0.00399811
		-0.00355528
		-0.0276457
		0.094806
		0.0685356
		0.0317236
		-0.0664029
		0.0045135
		-0.0400425
		-0.0408419
		-0.00674915
		-0.0700813
		0.105873
		-0.0255301
		0.0746398
		-0.0632474
		-0.100378
		0.154214
		0.042606
		-0.00990631
		-0.0212738
		0.0757717
		0.0427309
		-0.0427977
		-0.0152357
		0.0266795
		-0.0140944
		-0.030172
		0.0696152
		-0.0690038
		-0.0231453
		-0.00713854
		0.0475719
		-0.0371798
		-0.0246769
		0.0329324
		-0.0434049
		-0.0132571
		-0.0187501
		0.0166775
		0.00096554
		0.000388957
		0.0259724
		0.00334953
		0.043047
		-0.00800539
		0.00857627
		0.051878
		-0.0285224
		-0.00526154
		-0.0157949
		0.0281544
		-0.00881575
		-0.0381648
		0.0148395
		-0.0209555
		-0.0284488
		0.0982397
		-0.00800391
		0.0409412
		0.0146749
		0.0251704
		0.0891515
		0.00577311
		0.0115186
		-0.0225717
		-0.035116
		-0.00528761
		0.00607183
		0.0273844
		-0.20276
		0.210648
		0.00393353
		-0.0526029
		-0.164347
		-0.222134
		0.117858
		0.0861281
		0.0541114
		0.223494
		-0.0452835
		-0.0516849
		-0.0535149
		-0.0589125
		-0.0330232
		-0.109708
		0.139505
		-0.0968886
		-0.0777096
		-0.203456
		-0.0321883
		-0.0121897
		0.081602
		0.282681
		0.017255
		-0.0318947
		-0.0099156
		0.0735242
		-0.00512764
		-0.0373086
		-0.00437184
		0.014116
		-0.020608
		0.0421226
		0.071086
		0.00936786
		-0.00819944
		0.0125365
		0.0115252
		0.0192784
		-0.00622325
		0.0372838
		0.00774895
		-0.0145169
		0.00645439
		-0.0294082
		0.108093
		0.0146394
		-0.000924419
		-0.00188543
		0.000553519
		0.00628035
		-0.0667079
		0.0279648
		0.0263307
		-0.0340384
		0.0641783
		-0.146547
		0.0856097
		0.0175017
		-0.00364576
		-0.0182995
		-0.0830236
		-0.119854
		-0.156538
		0.025368
		-0.0169821
		-0.0271479
		0.0529161
		0.0554103
		0.0356071
		-0.0393228
		-0.0731481
		0.0205205
		-0.111438
		-0.0457867
		-0.0591562
		0.00101288
		0.00258458
		0.00921886
		-0.0669138
		0.0372476
		-0.0320204
		0.108315
		0.0418211
		0.00260863
		0.00115219
		-0.095273
		-0.0206957
		-0.0115739
		-0.113371
		0.000844253
		0.0267488
		-0.0633313
		-0.0414435
		-0.0324038
		-0.041096
		0.0665602
		-0.066232
		-0.0149442
		0.0153291
		0.0184691
Two-sample Kolmogorov-Smirnov test p-values:
opto_ctrl	3.41487e-38
opto_ctrlSCinh	1.6579e-79
ctrl_ctrlSCinh	0.0530656

## Sheet: 6k
Time around opto onset (secs):
-0.5	-0.48995	-0.479899	-0.469849	-0.459799	-0.449749	-0.439698	-0.429648	-0.419598	-0.409548	-0.399497	-0.389447	-0.379397	-0.369347	-0.359296	-0.349246	-0.339196	-0.329146	-0.319095	-0.309045	-0.298995	-0.288945	-0.278894	-0.268844	-0.258794	-0.248744	-0.238693	-0.228643	-0.218593	-0.208543	-0.198492	-0.188442	-0.178392	-0.168342	-0.158291	-0.148241	-0.138191	-0.128141	-0.11809	-0.10804	-0.0979899	-0.0879397	-0.0778894	-0.0678392	-0.0577889	-0.0477387	-0.0376884	-0.0276382	-0.0175879	-0.00753769
Turning speed (cm/s):
1.19669	1.08693	1.42239	3.10807	3.80548	3.66876	3.65243	3.80616	4.49283	4.82375	4.87764	4.68781	4.52501	4.52501	4.59908	4.72631	4.3569	3.79727	2.81831	2.33572	2.17455	4.89985	6.86892	6.56148	6.37322	6.25589	6.56022	6.66191	6.28021	6.38265	6.74381	7.36779	7.88801	8.19544	6.90836	4.85633	4.25508	3.83579	3.75701	4.37051	5.27609	5.63834	6.15854	6.94411	6.89536	6.53636	6.66321	6.73631	6.72641	6.68424
1.04218	1.55501	2.00593	2.39307	4.52931	6.68471	7.30142	7.78591	8.14706	7.43004	6.68094	6.55371	6.19333	5.63219	5.56239	5.82131	7.00406	7.49783	7.4441	9.19423	10.5701	10.0821	9.74325	9.51378	9.61227	9.67339	9.54615	9.57782	9.71455	11.1724	12.2023	11.9387	9.71824	6.30805	5.96499	5.47949	4.37529	3.81692	3.56322	3.25595	3.17213	3.5581	3.3648	2.87749	2.82377	2.78849	2.78849	2.66451	2.53657	4.47225
4.99566	5.00547	5.09017	5.32447	6.41404	7.91381	8.88983	9.55916	9.66693	9.81889	9.99262	10.2269	9.87541	8.56039	7.93774	7.60997	7.60997	7.81193	8.31934	8.78116	9.20208	9.33881	9.25661	8.86947	9.25303	9.76567	9.25826	8.70299	8.08628	9.03978	9.98878	7.65907	6.1228	5.50793	5.38557	5.42091	5.67462	6.05023	6.55917	6.65032	6.6415	6.58778	6.68892	6.94339	7.09827	7.3486	8.10245	8.92722	9.81554	9.44566
-0.129377	0.446166	0.832434	0.524078	1.26616	3.06919	2.7921	2.57191	4.48528	5.12056	4.56377	4.48344	4.61949	5.30313	5.61944	5.61944	5.61944	5.65897	5.83955	6.16774	6.61323	7.60232	7.19907	2.1663	1.33151	3.51064	2.67433	1.56119	0.403255	0.0842354	0.319869	0.407792	0.464453	0.464453	1.09575	2.11906	1.84502	1.69967	1.97313	2.15884	2.29556	2.97033	3.43428	3.43428	5.12318	7.67273	9.65405	11.1232	11.6127	11.9471
2.45143	4.31794	6.32573	6.50631	7.14564	8.27682	8.92254	9.56055	10.6634	11.2066	11.2066	11.1071	10.3602	6.91123	4.30543	2.45529	1.68064	1.21799	1.33156	1.30691	1.17019	1.04191	0.974092	1.10095	2.21624	4.0707	4.42378	4.63765	4.87641	4.90435	4.78702	4.78869	4.74553	4.56495	4.7492	5.16	5.54191	5.9244	6.31154	7.70414	9.67018	9.71908	9.67869	9.55184	9.34118	9.08671	8.47184	7.90657	7.43831	6.45233
-10.288	-10.3071	-10.3413	-10.4685	-10.9903	-11.7622	-11.8006	-11.6622	-11.1827	-10.8119	-10.5044	-10.4953	-10.1738	-9.14811	-8.62507	-8.3706	-6.32283	-4.90596	-4.76882	-4.27364	-3.61523	-3.47809	-3.30615	-3.07185	-2.62718	-2.04256	-0.119425	1.50258	2.61867	3.03313	3.14119	2.75405	2.521	2.521	2.62894	2.78507	3.05935	3.14766	2.97696	3.03156	3.06797	2.2824	1.96048	2.23394	1.33788	0.194637	-0.2835	-0.417625	-0.144169	-1.12715
4.48123	4.92539	5.31145	5.6198	4.43547	2.99436	2.99436	2.93693	2.81007	0.739761	-1.13247	1.5802	2.82779	2.44065	2.36939	2.36939	2.36939	2.65636	3.23899	0.540932	-2.24688	-2.40397	-2.73907	-3.24353	-3.05324	-2.59936	-1.53715	-1.01376	-0.954337	5.51067	11.2389	11.2389	10.6525	9.60022	8.94183	8.25354	7.33125	6.73849	6.38721	5.79294	5.0618	4.00278	3.47409	3.30339	3.29235	3.29235	3.29235	3.67167	4.28653	5.16516
-4.75149	-6.31877	-6.59223	-5.8027	-4.16848	-3.38146	-2.82352	-2.69738	-2.49976	-2.24977	-1.99565	-2.00386	-2.74558	-4.62412	-7.25429	-7.53059	-7.58666	-7.45942	-6.07299	-3.92096	-3.6614	-3.38878	-2.90619	-2.13962	-1.21455	-0.330072	0.611463	1.67367	2.14812	2.32849	2.46562	2.6468	2.91038	3.68477	4.64435	3.72205	2.51259	0.79959	-1.03038	-2.90773	-4.75907	-5.99696	-6.24696	-6.47221	-6.63668	-6.11397	-5.80451	-5.80451	-3.86156	-1.39911
-1.62205	-1.92948	-2.01634	-1.8891	-1.39272	-0.879549	-0.572116	-0.341741	-0.180427	1.27622	2.7096	3.32631	3.60245	3.60245	3.87706	3.66837	1.76557	1.20631	1.65181	1.97092	2.13578	1.88131	1.77876	1.77876	-0.930408	-2.34857	0.0611265	0.90575	0.778516	-1.52565	-3.2448	-3.37707	-3.22874	-2.92038	-2.91425	-2.91425	-2.91425	-2.57582	-2.06049	-0.530914	0.365344	0.0229097	-0.0861242	-0.0630111	1.09842	1.8928	2.02952	2.59609	3.29461	2.65844
7.66087	5.53005	5.41868	6.06902	6.06902	6.01853	5.89168	5.91623	5.99963	6.13635	6.05228	5.66068	5.56716	5.63368	6.30227	6.75311	6.92433	6.85469	6.73461	6.73461	7.03147	7.67308	7.48648	7.05299	6.33769	5.37157	4.14184	2.91211	1.86177	1.72463	1.85295	2.23893	5.0372	7.73604	8.0444	8.11803	7.9813	7.96294	7.96294	7.96294	7.79418	7.48583	7.45208	7.45208	7.45208	7.53031	7.66703	8.14295	7.81892	5.04395
3.43776	3.18812	3.18812	3.28335	3.41258	3.3338	3.13886	2.75289	1.25667	-0.563444	-0.563444	-0.717067	-1.10304	-2.17102	-3.42268	-3.97429	-4.2118	-4.01181	-4.13667	-4.3876	-4.83176	-4.54012	-3.30364	-2.92038	-2.82882	-3.07339	-3.34704	-3.65448	-3.71566	-3.69661	-3.55988	-2.93226	-1.76771	-0.964409	-0.200131	0.766734	1.12252	0.873267	1.27439	1.63931	1.2979	0.948449	0.591639	0.945832	1.2527	0.944346	0.804743	0.804743	0.68366	0.675063
-8.04182	-8.04182	-7.78651	-7.17557	-7.30152	-7.4453	-5.6007	-4.15573	-3.2239	-1.92837	-0.703881	-0.84102	-1.83919	-3.85749	-4.59668	-4.99499	-5.31229	-5.10502	-4.32398	-6.06292	-7.9873	-7.9873	-7.54474	-6.66399	-6.52816	-6.73832	-7.88001	-8.49693	-8.63407	-9.31137	-9.94521	-10.0824	-10.1444	-10.1444	-10.0558	-10.1553	-10.9273	-11.1063	-10.8328	-10.807	-10.899	-11.2687	-10.4431	-8.77684	-8.77939	-8.95315	-9.22661	-9.33409	-9.33409	-9.57463
1.76243	2.15505	2.85292	2.76187	2.66672	2.67663	2.68032	2.68032	2.81268	2.77356	2.33927	2.15751	2.11366	2.113	2.34897	3.07864	2.20766	0.532991	-1.47639	-2.73838	-2.60165	-2.22224	-1.74668	-1.74668	-1.58981	-1.16373	-1.12155	-1.22575	-1.07915	-0.870133	-0.5627	-0.111823	0.642706	4.73136	7.15201	7.15201	7.8523	8.70099	8.70099	7.99874	6.37629	5.70733	5.39097	5.64096	5.60303	5.21706	5.1364	5.05381	4.43895	4.02934
-2.00822	-1.63826	-1.66382	-1.45913	-1.32777	-1.32777	-2.0314	-2.99139	-2.91285	-2.864	-2.864	-3.4671	-4.25906	-4.26596	-4.27007	-4.27007	-4.45136	-4.83847	-6.76836	-7.88212	-7.88212	-7.88212	-7.89577	-8.0329	-8.22166	-8.47537	-8.5309	-8.37844	-7.15263	-6.37219	-6.09874	-6.04568	-6.0669	-6.21394	-7.20885	-9.09488	-9.31821	-8.81023	-6.43206	-4.95748	-4.34262	-3.84285	-3.45633	-3.45633	-3.66943	-4.06974	-3.90386	-4.06333	-5.72734	-7.84018
1.2232	1.17505	1.20579	1.51322	1.11775	0.294924	0.266269	1.10387	3.81933	4.58607	4.28851	4.71316	5.27509	6.09546	6.28434	6.15659	5.84823	5.58419	5.40306	3.17843	0.276951	5.00136	7.78084	7.29283	7.15201	7.16735	7.47571	7.71661	7.85334	8.78942	9.95498	10.2633	10.3879	10.2512	10.1219	10.034	10.3423	10.7058	11.1414	9.97966	8.56352	8.7441	8.93112	9.12593	9.1936	9.20606	9.0792	9.0123	9.0123	8.69738
2.01649	1.88521	1.78929	1.78929	1.5789	1.25108	1.92925	2.64221	3.39606	3.48117	3.23785	4.17955	4.79798	4.79798	4.79798	4.74997	2.82009	1.36713	0.750417	0.0240319	-0.753966	-1.6609	-2.10833	-1.83113	-2.97251	-4.49896	-4.03069	-3.75346	-3.75346	-3.75346	-3.66596	-2.68881	-1.93354	-1.46902	0.432704	2.4655	2.2118	1.46038	0.10733	0.293733	1.12697	3.58643	4.85815	4.80461	4.59138	4.48228	5.14171	4.98192	3.97807	3.81326
0.309163	0.0546935	-0.0820366	-0.0820366	-0.183646	-0.363513	-0.870929	-0.809483	-0.125844	0.111894	0.227199	0.227199	0.227199	0.227199	0.760491	1.13246	0.302219	-0.0984439	-0.0984439	-0.0984439	-0.123688	-0.250542	-0.167185	0.0971886	0.128756	0.100987	-0.0258674	-0.129561	-0.214851	-0.293359	-0.352517	-0.352517	-0.175094	0.132339	0.158341	0.138352	0.0595714	0.394908	1.00977	0.615062	0.362025	0.670381	0.788507	0.788507	0.49484	0.391286	0.778422	1.21484	1.67936	1.39113
-8.25784	-7.95041	-7.79687	-7.74298	-6.94723	-6.31401	-6.17728	-6.12626	-6.12626	-6.245	-6.40676	-6.65676	-6.74382	-6.74382	-7.35257	-8.42926	-10.4506	-10.9337	-10.6674	-10.6674	-10.0062	-8.10756	-6.36436	-4.72888	-4.34175	-4.09907	-4.09907	-3.89003	-3.65003	-4.43796	-5.03316	-5.33072	-5.69379	-6.04183	-5.9051	-5.57093	-4.95607	-4.47588	-4.05241	-3.74497	-3.51554	-3.3883	-3.2537	-3.146	-3.26298	-3.43094	-3.66052	-4.44151	-5.28122	-5.58865
-7.42772	-7.61509	-7.83842	-7.70169	-7.56893	-7.4417	-7.41131	-7.39865	-7.27142	-6.91968	-6.28541	-6.14656	-6.1295	-5.99237	-6.21599	-6.85025	-6.96534	-6.9161	-6.64265	-6.56455	-6.69179	-5.00448	-3.01502	-1.35605	-0.469346	-0.332207	-3.24863	-6.04812	-6.04812	-6.04812	-6.04812	-6.03087	-5.98605	-5.84932	-5.71237	-5.57523	-3.83265	-2.29009	-2.01663	-1.75404	-1.49957	-1.35288	-1.28313	-1.41037	-1.15281	-0.635521	-0.47418	-0.409681	-0.536916	-0.742174
-0.0400524	-0.17678	-0.210792	-0.198801	-0.071947	0	0	0	0.175894	1.71306	2.55429	2.55429	2.55429	2.34859	0.758355	-0.0802755	-0.0802755	0.0309363	0.13481	0.0562657	0.0164073	0.0164073	0.122434	0.203391	0.0666633	-0.358786	-1.05894	-0.901894	-0.652583	-0.652583	-0.652583	-0.652583	-0.652583	-0.63578	-0.557236	-0.522067	-0.522067	-0.522067	-0.522067	-0.522067	-0.345644	-0.0372884	-0.0112085	-0.0112085	-0.0112085	-0.240408	-0.627545	-0.652583	-0.546968	-0.160991
-1.36194	-1.51206	-3.18107	-4.21176	-4.59774	-4.21463	-3.84348	-4.21959	-3.40305	-1.47413	-0.81464	-0.413927	-0.22783	0.0239585	0.332314	0.639857	0.879991	0.879991	1.96495	3.89484	4.08686	4.01169	3.70334	3.57601	3.57601	3.45827	3.5304	4.14527	4.47017	4.60731	4.77634	4.15538	1.58257	1.21811	2.14041	3.06271	3.73964	3.8665	4.0887	4.36297	4.0135	3.94672	4.47099	4.23681	3.64926	4.79701	5.63244	5.89602	5.97733	6.00503
2.19762	4.48398	6.41966	6.91341	6.02865	1.01095	0.555291	3.65238	1.35646	-0.805517	-0.805517	-1.2587	-2.03066	1.73469	3.87799	0.609593	-0.656656	-0.626434	-0.917068	-0.735593	0.651293	0.579143	-0.343154	-0.380265	-0.387093	-0.387093	-0.741031	-1.2841	-1.75078	-2.06139	-2.06139	-2.06139	-2.05754	-1.6704	-1.35972	-1.18901	-1.04863	-0.939728	-1.41412	-1.71387	-1.71387	-1.71387	-1.69417	-1.29832	-1.11076	-1.25165	-0.927664	-0.479258	-0.649963	-0.69508
0.679477	1.15761	0.932447	0.306176	0.672009	0.935088	0.935088	0.822134	0.651429	0.788157	1.07574	1.65837	1.93708	2.07225	2.1306	2.63936	3.93787	4.59705	4.94957	4.5636	4.11941	3.58148	2.98766	2.38753	2.00039	1.54807	1.00116	3.0495	5.43767	1.95345	1.68029	5.70099	6.64115	6.7421	7.6644	8.17373	8.17373	7.63634	6.75862	4.51459	3.19212	2.91866	2.61708	2.31393	2.04047	1.83348	1.69634	1.67314	1.7253	2.03366
8.22936	8.63927	8.86806	8.75554	8.57377	8.32993	8.29718	8.29023	8.25615	8.31577	8.45291	8.3159	8.28621	8.73171	8.92232	8.92232	9.57763	10.0851	9.96811	9.47562	8.72437	9.25501	9.57132	9.06391	9.82557	11.392	11.7212	12.0569	12.5643	12.8378	12.9749	12.9783	12.9108	12.6956	11.7662	10.4633	10.5929	10.7755	11.0497	10.7026	10.071	10.2714	10.695	11.5277	11.6068	11.4068	12.5737	13.4202	13.7285	13.9142
5.76304	6.05002	6.05002	5.90122	5.65197	5.79551	5.9195	5.9195	5.99776	6.12462	5.17439	4.74772	5.67001	5.43719	4.54559	4.69515	4.8115	4.8115	4.77622	4.7225	4.72223	4.84947	5.22557	5.26111	5.13893	5.26578	5.30162	5.17438	5.1364	5.02881	2.32563	0.353268	-0.442176	-0.942233	-1.28205	-0.894918	-0.136577	1.1717	2.76987	4.2561	3.43573	2.90446	2.76774	1.79621	0.531053	-1.00611	-1.69653	-1.32138	-1.23926	-1.1612
10.2172	7.43594	0.0803591	-2.2474	-2.62444	-2.86078	-3.12849	-3.44267	-3.52395	-3.52395	-3.52395	-3.52395	-3.52395	4.46059	13.7932	13.7932	13.7364	13.6095	13.6899	13.8096	13.8096	13.7297	13.559	13.1669	12.6691	11.8737	11.2537	10.8181	10.5944	10.3168	9.56299	9.03743	8.72908	8.68459	8.68459	8.68459	8.68459	8.68459	8.68459	7.34261	1.06965	1.94829	8.5099	4.0596	1.57915	9.47267	8.3655	0.796305	-1.58248	-3.01309
-4.79064	-3.73122	-1.74761	-1.32848	-1.44523	-1.44523	0.0385083	3.54712	4.75647	5.00389	3.07401	1.87526	1.61536	0.9714	0.126008	-1.41115	-3.15434	-5.14161	-5.9522	-6.43635	-6.7098	-6.85738	-6.86729	-8.25313	-9.67076	-9.67076	-8.72408	-6.84009	-6.56506	-6.61119	-6.73299	-5.69743	-3.60371	-2.76614	-2.25809	-2.25809	-1.91413	-1.27986	-3.46296	-5.46655	-5.46655	-4.29988	-2.22464	-2.09959	-1.93888	-1.03599	-0.25382	0.441671	0.724915	1.70297
15.2203	14.6221	14.069	13.6576	13.4238	13.2871	12.8572	12.1755	10.9762	10.1599	9.53217	8.30244	7.34192	6.89643	6.66292	6.52278	6.2485	6.18838	6.49582	6.82725	7.18099	7.7977	8.29439	8.60183	8.90993	9.22774	9.6719	9.88296	9.75572	10.2887	10.3255	3.0949	-0.983316	-0.846178	-0.751338	-0.692579	-0.825245	-1.31573	-2.23874	-2.1341	-1.86427	-2.30977	-2.36228	-1.9763	-2.33956	-2.67233	-1.88002	-1.43361	-1.34359	-1.05483
0.0959409	0.0959409	0.0959409	-0.275469	-0.585657	-0.585657	-0.585657	-0.585657	-0.458753	-0.353153	-0.333405	-0.242405	-0.105267	-0.218987	0.313612	2.4721	1.24527	-1.95411	-1.38439	-0.913616	-0.913616	-0.913616	-0.913616	-1.34574	-1.38474	-0.633143	-0.853472	-1.53661	-1.40434	-1.42772	-1.73607	-1.7413	-1.60542	-1.21944	-1.04507	-1.22619	-1.0573	-0.787879	-1.17502	-1.30886	-1.05961	-1.11958	-1.27755	-1.27755	-1.33486	-1.472	-1.50475	-1.45372	-0.940891	-0.566185
10.5349	9.1742	7.92623	6.98419	7.20011	7.08963	6.70365	6.11449	5.49819	4.88332	4.44129	4.13386	3.70211	3.36521	3.36521	3.36521	3.36521	3.93283	3.84937	1.81071	1.63682	2.69585	1.88549	0.739957	-0.966148	-1.69627	-1.833	-0.946375	-0.570798	-1.49587	-1.67555	-1.43921	-1.66115	-1.81602	-1.81602	-1.81602	-1.81581	-1.77302	-1.69784	-1.5607	-1.42385	-1.29197	-1.35033	-1.37971	-1.35935	-0.262648	1.19591	0.833668	0.554937	0.407895
-2.32762	-2.08455	-2.08455	-2.08455	-2.12585	-2.43328	-2.44002	-2.11124	-2.05072	-1.97109	-1.4548	-0.558393	0.721933	1.04676	1.15757	1.14769	1.0192	0.780061	0.872633	0.600252	-1.35715	-1.26893	0.545892	1.42642	1.45757	-1.01669	-2.17704	-2.31418	-0.0245933	2.10243	2.93931	3.0355	2.59991	1.55597	0.843985	1.19599	0.0756114	-2.01823	-1.87602	-1.63646	-1.5096	-1.46164	-1.46164	-1.20724	-1.02365	-1.02365	0.251765	2.23904	3.04254	3.01133
-1.83868	-1.68111	-1.85627	-1.93689	-1.94679	-1.16906	-0.569052	-0.70578	-0.949982	-1.26824	0.634891	2.12884	2.12884	2.12884	2.12884	2.55439	3.17288	4.19793	5.06141	5.83275	5.85194	5.74756	5.41974	4.21279	2.55637	-0.795989	-2.92142	-2.64715	-1.76385	-0.62268	-0.793385	0.224765	3.37295	3.93648	3.39024	2.60467	2.11613	2.11613	2.03495	1.9885	2.98254	2.73499	0.648013	0.125565	0.188407	0.676418	1.24268	1.91573	2.54589	3.1385
-0.0679422	0	0	0	0	0	0	0	-0.122436	-0.210792	-0.210792	-0.210792	-0.210792	-0.0858315	-0.499274	-2.04318	-1.74935	-0.522457	-0.601002	-0.520084	-0.134107	-0.220752	-0.518328	-0.330441	-0.210792	-0.210792	-0.210792	-0.20467	-0.0679422	0.0164073	0.0164073	0.0164073	0.0164073	0.0164073	0.0681587	0.195013	0.227199	0.21647	0.0896165	0.0122193	0.00231575	0	0	0	-0.0029867	-0.00973196	-0.313598	-0.652583	-0.652583	-0.652583
-0.73462	-0.73462	-0.73462	-0.73462	-0.73462	-0.73462	-0.73462	-0.73462	-0.73462	-0.73462	-0.73462	-0.73462	-0.73462	-0.73462	-0.73462	-0.73462	-0.73462	-0.73462	-0.73462	-0.73462	-0.73462	-0.73462	-0.73462	-0.73462	-0.73462	-0.490744	-0.104767	-0.468825	-0.77438	-0.901234	-0.83056	-0.654337	-0.347296	-0.141725	-0.141725	-0.141725	-0.145577	-0.532713	-0.7831	-0.7831	-0.7831	-0.792304	-1.10066	-1.03522	-0.341813	-0.361103	-0.635759	-0.328326	-0.141725	-0.141725
-1.7548	-1.84816	-1.84816	-2.04193	-2.33315	-2.94802	-3.32428	-3.32428	-5.09136	-7.3278	-6.94182	-6.71331	-6.71331	-6.91799	-7.19308	-7.47641	-7.69701	-7.83374	-8.36904	-8.89735	-8.37911	-8.23098	-8.53934	-8.81227	-9.02408	-8.88735	-8.8787	-9.01583	-9.04176	-9.00095	-8.72749	-6.34086	-1.73325	-3.27257	-5.91773	-7.84761	-8.58213	-8.15645	-8.09291	-8.09291	-8.09291	-8.09291	-8.09291	-7.72609	-7.36566	-7.22893	-7.18653	-7.22061	-7.22417	-7.22417
1.24476	0.444085	-0.478213	-0.170342	-0.0417718	-0.579703	-0.7831	-0.7831	-0.411372	0.485456	2.55207	3.21069	3.08345	3.08156	3.08156	3.08156	3.28559	3.59625	4.36821	4.87516	4.87516	4.87516	4.86553	4.4784	4.13839	3.87927	3.58536	3.29235	3.29235	3.29619	3.30609	1.89735	0.0923582	-0.0443696	-0.409051	-1.10454	-2.43233	-3.78592	-3.27308	-3.14531	-3.53245	-2.1986	-0.512443	-0.115404	-0.0778727	-0.474912	-0.5559	-0.57294	-0.699794	-0.648534
-0.181296	0.80794	1.42465	2.86277	4.01287	3.61065	4.24552	5.73834	4.53282	3.33293	3.26952	2.10879	0.127468	-0.330706	-0.595514	-0.732242	-1.24769	-2.0241	-2.07818	-2.59156	-4.46772	-5.32185	-5.52786	-2.28404	0.227788	0.536144	1.42666	2.65639	3.2914	3.71482	3.71482	2.7842	1.35632	-0.126548	-1.32045	-1.93531	-2.0843	-2.00537	-1.91696	-0.737479	2.43971	3.41974	3.3973	2.64571	1.83025	0.905186	-0.545602	-2.14217	-2.45053	-2.75852
4.34799	6.44527	7.0279	7.48359	7.92858	8.41806	9.11654	9.99498	9.99283	10.2375	11.8094	12.9254	13.6793	14.0835	14.3618	14.3618	14.5197	14.7931	13.9785	13.0615	12.1392	11.2912	10.4934	9.28941	8.19226	7.43841	6.87716	6.433	6.41532	6.41532	6.41532	6.50307	6.6398	7.12225	7.69649	8.44809	9.31263	10.2349	10.8516	11.2097	11.073	11.7467	12.7805	13.0879	13.4455	13.891	14.3595	14.8224	14.9591	15.0434
0	-0.113447	-1.14994	-1.72707	-1.73766	-1.25515	-0.783652	-1.28955	-1.30757	-0.759019	-0.652583	-0.652583	-0.652583	-0.802476	-1.10991	-1.16344	-1.11144	-0.804005	-0.652583	-0.652583	-0.652583	-0.532672	0.101598	0.0397686	-0.645923	-1.28684	-1.64573	-0.962091	-0.652583	-0.652583	-0.652583	-0.56425	-0.178273	-0.186097	-0.494453	-0.241325	-0.0112085	-0.0112085	-0.0112085	-0.0112085	-0.0112085	-0.114904	-0.500881	-0.652583	-0.652583	-0.652583	-0.652583	-0.652583	-0.652583	-0.652583
0	0	0	0	0	-0.00352364	-0.0102689	-0.0112085	-0.0880199	-0.473997	-0.652583	-0.652583	-0.312693	-0.0112085	-0.0112085	-0.0112085	-0.0112085	1.38325	2.52337	2.39651	2.41756	2.54479	2.55429	2.55429	2.55429	2.55429	2.55429	2.55429	2.55429	2.55429	2.55429	2.55429	2.55429	2.55429	2.55429	1.55274	0.00419987	-0.0112085	-0.138328	-0.525464	-0.393345	-0.0112085	-0.0112085	-0.146032	-0.533168	-0.652583	-0.652583	-0.652583	-0.652583	-0.652583
0.454424	1.35143	0.57948	1.39306	5.10973	6.16133	6.1063	8.32677	9.25927	8.07339	7.07635	6.20453	6.20453	6.35815	6.74412	6.8459	6.88604	7.42398	7.91859	8.35288	9.39149	10.5328	10.8402	8.07653	1.36928	0.262651	0.57446	-0.567569	-1.59347	-2.48179	-2.31875	-1.83901	-1.06705	-0.663792	-0.663792	-0.663792	-0.725241	-1.11122	-1.90226	-3.10243	-3.2935	-3.15524	-2.38329	-0.0967469	3.60244	3.58853	3.1126	3.19585	2.97467	2.49653
-2.77182	-2.51812	-2.4783	-2.61544	-2.63045	-3.04083	-4.83398	-5.61013	-5.61013	-2.96653	-0.732308	-0.519666	-0.886406	-1.66068	-1.71461	-1.71461	-1.71461	-1.66679	-1.58801	-1.50945	-1.24898	-0.539958	-0.278924	-0.278924	-0.402361	-0.489716	-0.489716	-2.40891	-5.35363	-5.63486	-5.80451	-5.80451	-4.5656	-2.73936	-2.73936	-2.73936	-2.73936	-4.19169	-6.12851	-3.53919	-1.96337	-2.09023	-2.12683	-2.11182	-1.83754	-1.67243	-1.67243	-1.57145	-1.43435	-1.29762
7.23672	7.41784	8.05357	8.75764	9.24712	9.70941	10.1437	10.1114	10.0285	10.1553	10.152	10.0247	4.23693	-1.2569	-1.56525	-1.70792	-1.70792	-1.90895	-1.91877	-1.1445	-0.978352	-1.28578	-1.59322	-1.75134	-1.43353	-1.30646	-1.31633	-1.65464	-1.9374	-1.98571	-0.168661	2.88168	3.19274	3.32987	3.46701	3.60389	3.74062	4.34062	4.95676	5.57162	5.87725	6.01397	5.89068	6.07136	6.88185	3.71201	-1.39232	-0.956726	0.360232	3.29096
-0.169899	-0.0112085	-0.0112085	-0.0112085	-0.0112085	-0.0112085	-0.31745	-0.652583	-0.652583	-0.652583	-0.652583	-0.652583	-0.652583	-0.652583	-0.652583	-0.652583	-0.652583	-0.652583	-0.652583	-0.652583	-0.652583	-0.652583	-0.652583	-0.652583	-0.652583	-0.652583	-0.652583	-0.652583	-0.652583	-0.652583	-0.652583	-0.652583	-0.723152	-1.03151	-0.766714	-0.0733049	-0.29195	-0.444061	-0.136629	-0.0112085	-0.0112085	-0.0112085	-0.116824	-0.502801	-0.652583	-0.652583	-0.652583	-0.652583	-0.652583	-0.652583
-0.0820366	-0.0820366	-0.0820366	-0.0820366	-0.0820366	-0.324313	-0.612726	-0.691506	-0.73462	-0.73462	-0.73462	-0.73462	-0.73462	-0.73462	-0.73462	-0.73462	-0.73462	-0.73462	-0.73462	-0.73462	-0.73462	-0.73462	-0.73462	-0.73462	-0.73462	-0.73462	-0.73462	-0.73462	-0.73462	-0.73462	-0.73462	-0.73462	-0.73462	-0.73462	-0.73462	-0.73462	-0.73462	-0.73462	-0.656392	-0.519665	-1.08489	-1.42492	-0.876371	-0.652583	-0.652583	-0.643369	-0.636176	-0.636176	-0.636176	-0.636176
-0.0579613	-0.1951	-0.483046	-0.72165	-0.72165	-0.504006	-0.11687	0.0349322	0.256739	0.764155	0.895801	0.763135	1.23101	1.57198	1.44513	1.39527	1.39527	1.39527	1.44738	1.62796	1.05386	0.0305466	2.6843	4.64002	4.77716	5.02529	5.33272	5.20981	5.22746	5.5349	5.42936	5.12499	5.12499	4.91021	4.2935	4.54388	5.13588	4.47717	3.44334	1.77932	1.29916	1.26375	0.616709	0.17671	0.0498564	0.40244	0.884981	0.884981	0.884981	0.884981
1.24817	1.10157	1.12856	1.38303	1.53846	1.35485	-1.23146	-2.64686	-2.64686	-2.22953	-1.77829	-1.77829	-1.77356	-1.76365	-1.76188	-1.80168	-2.05168	-2.17605	-2.17605	-2.38937	-2.59764	-2.59764	-2.32458	-1.80188	-1.72906	-1.72906	-1.72906	-1.66027	-1.53342	-1.85918	-2.15965	-2.15965	-2.15965	-2.15965	-2.15965	-2.19057	-2.31742	-2.37044	-2.37044	-0.785277	0.430778	0.29405	0.311314	0.428294	0.434696	0.661378	1.44695	1.48838	1.08687	1.24049
7.67928	7.67928	7.55962	7.25126	7.16842	7.1558	6.97468	6.86835	6.86835	6.97107	7.08327	6.94613	6.92753	7.06426	3.58439	-0.519187	-0.964681	-1.27039	-1.40711	0.401769	2.7544	5.29915	6.64115	6.64115	5.32148	3.94514	3.94514	3.94514	3.94514	4.456	5.01901	5.32737	5.47771	5.47771	4.88603	4.26583	3.9584	3.65047	3.34212	2.19652	1.27243	1.59927	1.56986	1.2516	0.943035	0.768081	1.0272	0.605697	-0.324801	-0.918724
-0.652583	-0.652583	-0.652583	-0.652583	-0.529793	-0.313294	-0.186588	-0.0984439	-0.0984439	-0.0984439	-0.0984439	-0.0984439	-0.178385	-0.475944	-0.435144	-0.175242	-0.530188	-0.69039	-0.304413	-0.125549	-0.0673661	-0.0271977	0.385438	1.61517	0.986013	-0.636439	-0.516809	-0.47096	-0.607687	-0.560475	-0.427277	-0.554131	-0.636176	-0.636176	-0.54782	-0.425384	-0.425384	-0.425384	-0.425384	-0.523338	-0.652583	-0.652583	-0.652583	-0.652583	-0.746269	-0.863375	-0.863375	-0.863375	-0.863375	-0.662738
-0.503611	-0.640339	-0.527726	-0.457571	-0.584425	-0.636176	-0.636176	-0.93296	-1.16344	-1.16344	-1.16344	-1.16344	-0.869774	-0.629459	-0.550678	-0.326289	-0.0188561	-0.0112085	-0.0112085	-0.0112085	-0.263521	-0.650657	-0.652583	-0.652583	-0.652583	-0.652583	-0.652583	-0.652583	-0.652583	-0.652583	-0.652583	-0.652583	-0.652583	-0.652583	-0.652583	-0.652583	-0.667924	-0.97628	-1.04261	-0.735177	-0.594968	-0.499124	-0.191691	-0.0112085	-0.0112085	-0.0112085	-0.0476939	-0.433671	-0.652583	-0.652583
-0.208899	-0.0854563	0	0	0	-0.00156307	-0.315741	-0.416213	-0.107857	-0.0112085	-0.0112085	-0.0112085	-0.15181	-0.538946	-0.652583	-0.652583	-0.652583	-0.652583	-0.652583	-0.875029	-1.1435	-0.835142	-0.62054	-0.541996	-0.522067	-0.522067	-0.522067	-0.555673	-0.634217	-0.592405	-0.489947	-0.182514	-0.147744	-0.4561	-0.280403	-0.0112085	-0.0112085	-0.0112085	-0.0112085	-0.0112085	-0.0112085	-0.0112085	0.741543	2.28545	1.49563	0.401707	0.231002	0.146924	0.146924	0.146924
0.0307026	0	0.0156455	0.152373	0.227199	0.227199	0.227199	0.210108	0.0828733	-0.133648	-0.447826	-0.820586	-1.09962	-0.792186	-0.636176	-0.636176	-0.644429	-0.650859	-0.640955	-0.636176	-0.636176	-0.636176	-0.636176	-0.636176	-0.636176	-0.636176	-0.636176	-0.638337	-0.648211	-0.72348	-0.850715	-0.749144	-0.682968	-0.810202	-0.789535	-0.662681	-0.76969	-0.827323	-0.690595	-0.636176	-0.636176	-0.765421	-0.863375	-0.863375	-0.863375	-0.863375	-0.740939	-0.691197	-0.818432	-0.78133
-0.0820366	-0.0820366	-0.0820366	-0.201675	-0.256855	-0.130001	-0.0820366	-0.0820366	-0.0820366	-0.120535	-0.247388	-0.234468	-0.143535	-0.521157	-0.7831	-0.7831	-0.527702	-0.141725	-0.141725	-0.141725	-0.141725	-0.141725	-0.141725	-0.141725	-0.25185	-0.559283	-0.652583	-0.652583	-0.652583	-0.652583	-0.652583	-0.652583	-0.652583	-0.652583	-0.652583	-0.652583	-0.652583	-0.652583	-0.652583	-0.619368	-0.540823	-0.522067	-0.522067	-0.522067	-0.38594	-0.0785072	-0.0112085	-0.0112085	-0.0112085	0.739478
-0.522067	-0.522067	-0.522067	-0.47598	1.06793	1.58934	0.355913	0	0.00680238	0.14353	0.124607	-0.139766	-0.118018	0	0	-0.0517514	-0.178605	-0.115841	0	0	0	0	0	0	0	0	0	0	-0.0905673	-0.790722	-1.16344	-1.16344	-0.91566	-0.697072	-1.00543	-1.01355	-0.706116	-0.907245	-1.04615	-0.352739	-0.0112085	-0.0112085	-0.0112085	-0.0112085	-0.0112085	-0.0112085	-0.0112085	1.33299	2.23213	0.690349
4.20518	4.6339	5.50508	5.82581	5.82581	5.52139	5.30595	5.30595	5.18791	5.00679	4.62068	4.04072	3.08363	3.03528	3.41739	3.54424	3.70255	3.91847	2.53978	0.489593	-0.915048	-1.54876	-0.914487	-0.73462	-0.749443	-0.997736	-0.257957	1.97628	1.4148	0.00627107	0.0850514	0.130517	0.130517	0.130517	0.162636	0.470069	1.59712	3.75561	4.56652	4.95544	4.95544	4.95544	4.95544	4.95544	4.95544	4.95544	4.80555	4.49811	2.66195	0.868574
-0.216876	-0.609599	-0.652583	-0.652583	-0.652583	-0.433013	-0.0458774	-0.29195	-0.00158147	2.04974	2.05743	0.656888	0.559338	0.559338	0.559338	0.322434	-0.0647021	0.286658	0.522102	0.395248	0.0269773	-0.481962	-0.870998	-0.921722	-0.238083	-1.00623	-2.55014	-1.34435	-0.522067	-0.522067	-0.314962	-0.0157971	-0.32323	-0.522067	-0.522067	-0.789787	-1.15273	-0.845302	-0.767297	-1.07473	-0.944721	-0.667924	-0.97628	-1.04261	-0.735177	-0.59514	-0.500653	-0.193221	-0.137005	-0.445361
4.48581	3.03255	1.99703	1.99703	2.04955	2.10172	-0.493973	-2.13807	-2.00135	-1.96527	-1.90563	0.878975	2.07266	0.536001	1.49818	3.39228	3.25555	3.44097	4.13438	4.62218	5.02537	5.3328	3.56324	-1.22049	-2.28185	-2.12681	-2.12681	0.104622	5.26001	5.62073	4.66443	4.5277	3.83237	2.46181	2.19338	2.08123	1.15616	-0.0304211	-1.50303	-1.9559	-2.16343	-2.29029	-2.28601	-2.14928	-2.12683	-2.10234	-1.96561	-1.75772	-1.48344	-1.44523
-1.20679	-1.56325	-1.86457	-1.86457	-1.91604	-2.00446	-1.49123	-1.16956	-1.54583	-1.46324	-1.07726	-0.273962	0.0765056	-0.814138	-1.87468	-3.03853	-3.32846	-4.26834	-6.82073	-7.66908	-7.56633	-7.56428	-7.47585	-7.2024	-7.01941	-6.88269	-6.88269	-6.77715	-6.46972	-6.16228	-5.86097	-5.86097	-5.74898	-5.44062	-5.35011	-5.23999	-2.78053	-1.46409	-1.98836	-1.3379	-0.29055	0.0965857	0.325786	0.325786	0.0956694	-0.213488	-0.530794	-0.884539	-1.28701	-1.61619
5.54208	5.92922	5.87033	5.82322	6.15005	5.86336	5.03768	4.5852	4.12476	3.43135	3.12087	3.12087	2.83744	2.55138	2.3708	1.36635	-0.25421	-0.391273	-0.388718	-0.378844	-0.374865	-0.374865	-0.2463	-0.685345	-2.61523	-3.35454	-3.35454	-1.50553	-0.185533	-0.312387	-0.358458	-0.358458	-0.492465	-0.542122	-0.405394	-0.358458	-0.358458	1.04198	2.18062	2.80724	3.00676	3.00948	3.1462	3.1428	2.88833	3.29879	3.9448	3.44726	3.30629	3.75178
-0.151389	-0.537366	-0.652583	-0.652583	-0.652583	-0.652583	-0.652583	-0.373306	0.0687625	1.30524	1.42611	-0.105766	-0.494451	-0.494451	-0.494451	-0.494451	-0.494451	-0.502038	-0.646194	-1.88267	-2.01322	-0.779797	-0.827392	-1.16344	-1.16344	-1.01967	-0.712234	-0.652583	-0.594975	-0.208998	-0.161101	-0.468534	-0.268167	-0.187344	-1.26017	-0.809236	1.12065	1.41829	1.41829	1.41829	0.901278	-0.0790996	-0.210792	-0.210792	-0.210792	-0.135966	0.000761842	-0.105039	-0.15047	0.113112
-0.222001	-0.222001	0.908465	2.52938	0.860366	-0.210792	-0.210792	-0.210792	-0.205743	-0.0788893	0.0516981	0.188426	0.128951	0	0	0	0	0	0.00625229	0.0847967	0.130517	0.130517	0.0709415	-0.000671169	-0.00741642	-0.0112085	-0.0112085	-0.311672	-0.652583	-0.652583	-0.652583	-0.652583	-0.652583	-0.652583	-0.652583	-0.652583	-0.652583	-0.652583	-0.591134	-0.205157	-0.203237	-0.589214	-0.652583	-0.638516	-0.559971	-0.522067	-0.522067	-0.522067	-0.522067	-0.522067
-1.0223	-0.713948	-0.589669	-0.522067	-0.522067	-0.522067	-0.522067	-0.586543	-0.640079	-0.561534	-0.369115	-0.0616825	-0.268939	-0.467004	-0.159571	-0.0112085	-0.0112085	-0.0112085	-0.0112085	-0.0112085	-0.0112085	-0.0112085	-0.350193	-0.652583	-0.652583	-0.608817	-0.530273	-0.592405	-0.652583	-0.652583	-0.652583	-0.652583	-0.652583	-0.652583	-0.652583	-0.652583	-0.652583	-0.652583	-0.652583	-0.652583	-0.652583	-0.652583	-0.652583	-0.741561	-1.04992	-0.724001	-0.0285093	-0.310993	-0.522067	-0.522067
0	0	0.207391	0.593368	0.37218	0.196483	0.504839	0.254997	-0.438412	-0.165207	0.0399923	-0.347144	-0.333434	-0.0260018	-0.281431	-0.33439	0.361102	0.410941	0.0249637	0.361013	0.557251	0.249819	0.319212	0.627568	0.27268	-0.453187	-1.99709	-2.03238	-1.18863	-0.987727	-0.82052	-0.683793	-0.636176	-0.636176	-0.646001	-0.652583	-0.652583	-0.705495	-0.7831	-0.7831	-0.7831	-0.7831	-0.51426	-0.0850522	1.54227	2.55429	2.55429	1.44973	0	0
-1.16344	-0.992536	-0.606559	-0.522067	-0.522067	-0.522067	-0.522067	-0.522067	-0.411566	-0.275104	-0.14787	-0.0820366	-0.0820366	-0.18617	-0.272572	-0.145337	-0.145779	-0.272633	-0.177868	-0.114826	-0.389508	-0.522067	-0.522067	-0.25746	-0.0112085	-0.0112085	-0.0112085	-0.0112085	-0.0112085	-0.0959547	-0.483091	-0.652583	-0.652583	-0.652583	-0.652583	-0.652583	-0.675445	-0.715059	-0.7273	-0.73462	-0.73462	-0.73462	-0.73462	-0.73462	-0.73462	-0.73462	-0.73462	-0.73462	-0.73462	-0.73462
0.0193836	-0.194383	-0.0675292	0	0	0.00795804	0.0149784	0.00507493	0	0	0.112919	0.204684	0.0675458	0	0	0.442089	0.845153	0.717918	0.657782	0.657782	0.323653	-0.0115662	-0.148705	-0.14137	-0.0145156	1.36127	2.12093	0.185249	-0.652583	-0.652583	-0.652583	-0.664864	-0.714233	-0.73462	-0.73462	-0.73462	-0.73462	-0.73462	-0.73462	-0.73462	-0.73462	-0.73462	-0.73462	-0.73462	-0.73462	-0.73462	-0.786581	-0.957799	-0.621942	-0.00914621
-1.32125	-1.45798	-1.88504	-1.58497	0.598618	1.67771	2.08527	3.36869	4.36761	4.64107	4.82703	4.96417	4.59134	4.39562	4.58664	3.31795	1.32831	1.12229	0.901221	0.651972	0.647842	0.752397	0.752397	0.979445	1.59616	1.99283	2.21694	0.849517	0.0693963	0.19625	0.512612	0.816135	0.0183023	-0.871218	-1.89109	-0.540673	1.54912	3.17645	4.13768	4.22609	5.55387	7.10965	7.58343	7.86704	7.92076	7.42043	6.91312	7.30412	7.50837	7.50837
-0.484553	-0.59144	-0.652583	-0.652583	-0.652583	-0.652583	-0.930257	-0.994401	-0.300992	-0.190699	-0.499055	-0.237577	-0.0112085	-0.0112085	-0.0112085	-0.0112085	-0.0112085	-0.0112085	-0.0112085	-0.0112085	-0.0112085	-0.307291	-0.428766	-0.121334	-0.0112085	-0.0112085	-0.0112085	-0.0112085	-0.0112085	-0.267373	-0.652583	-0.652583	-0.652583	-0.652583	-0.652583	-0.650629	-0.572085	-0.522067	-0.522067	-0.522067	-0.522067	-0.522067	-0.402764	-0.0953319	-0.0112085	-0.0112085	-0.0112085	-0.167219	-0.554355	-0.652583
-1.28487	-0.976515	-1.01459	-1.12441	-1.12441	-0.629824	0.405711	0.49283	0.290425	-0.326286	-0.573064	-0.446211	-0.425384	-0.318318	0.296547	0.596332	0.596332	0.47898	0.369133	0.369133	0.369133	0.369133	0.369133	0.234131	-0.38258	-0.960051	-1.50696	-1.6845	-1.82133	-1.95847	-2.01578	-2.01578	-1.19392	-0.469537	-0.215829	-0.114851	-0.114851	-0.372753	-0.57205	-0.581924	0.37029	1.90745	1.83695	1.69994	1.56321	1.42648	1.28976	0.0209606	-1.06633	-1.72576
0.641375	0.49913	0.191697	0.377508	0.54133	-0.152079	-0.324591	0.0613864	0.130517	0.117621	0.0390768	0.0394676	0.118012	0.389005	0.641375	0.641375	0.439745	0.0537679	0	-0.00134234	-0.00808759	-0.219222	-0.606358	-0.652583	-0.652583	-0.652583	-0.652583	-0.652583	-0.581854	-0.522067	-0.522067	-0.522067	-0.522067	-0.522067	-0.522067	-0.522067	-0.56935	-0.647894	-0.578728	-0.436414	-0.128981	-0.201438	-0.509794	-0.22687	-0.0112085	-0.0112085	-0.0112085	-0.0112085	-0.0112085	-0.00806461
-0.401957	-0.48218	-0.173824	-0.193635	-0.579612	-0.652583	-0.652583	-0.652583	-0.652583	-0.652583	-0.652583	-0.652583	-0.652583	-0.809062	-1.11742	-0.901894	-0.637689	-0.558909	-0.358408	-0.0509759	-0.0112085	-0.0112085	-0.0112085	-0.0112085	-0.0112085	-0.355971	-0.652583	-0.652583	-0.652583	-0.652583	-0.652583	-0.632654	-0.55411	-0.522067	-0.522067	-0.595531	-0.631091	-0.552546	-0.758261	-1.14424	-0.870427	-0.742825	-1.05026	-0.919565	-0.533588	0.980252	1.61823	0.26165	-0.41176	-0.720116
-0.272367	-0.652583	-0.652583	-0.666534	-0.70603	-0.725061	-0.73462	-0.73462	-0.73462	-0.73462	-0.73462	-0.73462	-0.73462	-0.73462	-0.73462	-0.73462	-0.73462	-0.73462	-0.73462	-0.73462	-0.73462	-0.73462	-0.73462	-0.73462	-0.73462	-0.73462	-0.73462	-0.73462	-0.73462	-0.73462	-0.73462	-0.73462	-0.73462	-0.73462	-0.73462	-0.73462	-0.73462	-0.73462	-0.73462	-0.73462	-0.73462	-0.73462	-0.73462	-0.822095	-0.9928	-1.01828	-0.958627	-0.651195	-0.671078	-0.978511
-0.362997	-0.0555645	-0.0112085	-0.11296	-0.62426	-0.863375	-0.863375	-0.752299	-0.652583	-0.652583	-0.57685	-0.439712	-0.547827	-0.652583	-0.652583	-0.607254	-0.52871	-0.234461	0	0	0	0	-0.29474	-0.629602	-1.01558	-1.16344	-1.16344	-1.16344	-1.07293	-0.764573	-0.652583	-0.652583	1.31177	2.78299	3.09135	2.99224	2.68481	1.0691	-0.106608	-0.421729	-0.312523	-0.0173266	-0.324759	-0.660742	-1.04788	-0.94778	-0.652583	-0.652583	-0.652583	-0.652583
0.239795	-0.146182	-0.414257	-0.560859	-0.585657	-0.585657	-0.585657	-0.655722	-0.79245	-1.0462	-1.3184	-1.58198	-1.70525	-1.70525	-3.61209	-4.92084	-2.99096	-2.24944	-2.47146	-2.50455	-2.54355	-2.68069	-2.74501	-2.75489	-3.10824	-3.83412	-5.55632	-6.3401	-6.47724	-6.48611	-6.48611	-6.48611	-6.57003	-6.70717	-6.59177	-6.50252	-6.50252	-6.50252	-6.50252	-6.50252	-6.54618	-6.68332	-6.81365	-6.94051	-6.94051	-7.0333	-7.30757	-7.39491	-7.39744	-7.52467
-0.0820366	-0.0820366	-0.0820366	-0.0820366	-0.0820366	-0.0820366	-0.0820366	-0.0820366	-0.0820366	-0.0820366	-0.0820366	-0.0820366	-0.0820366	-0.0820366	-0.0820366	-0.0820366	-0.0820366	-0.0820366	-0.0820366	-0.0820366	-0.0990766	-0.225931	-0.292829	-0.292829	-0.292829	-0.292829	-0.292829	-0.224805	-0.0880771	-0.491011	-0.810843	-0.263932	-0.163048	-0.478169	-0.522067	-0.537697	-0.616242	-0.652583	-0.652583	-0.652583	-0.652583	-0.652583	-0.652583	-0.652583	-0.305012	0.358593	1.90714	2.37534	2.0679	2.04343
-0.500712	-0.893435	-0.8489	-0.712104	-0.574966	-0.551752	-0.63911	-0.652583	-0.579612	-0.193635	-0.100585	-0.270063	-0.292829	-0.292829	-0.292829	-0.570519	-1.07793	-0.528767	0	0	0	0	0	0	0	-0.00397179	-0.0107373	-0.0020224	0.00519878	0.00519878	-0.230996	-0.616973	-0.636176	-0.636176	-0.636176	-0.642415	-0.652288	-0.393877	-0.171032	-0.044178	-0.0829242	-0.210159	-0.210792	-0.210792	-0.210792	-0.210792	-0.210792	-0.210792	-0.210792	-0.210792
0.774725	0	0	0.00825278	-0.00747251	-0.144611	-0.145156	-0.0183023	0	0	0	-0.167249	-0.481427	-0.590656	-0.652583	-0.652583	-0.439432	-0.0534548	-0.355971	-0.56233	-0.176353	-0.0112085	-0.0112085	-0.0112085	-0.0112085	-0.0112085	-0.0112085	-0.0112085	-0.0112085	-0.0112085	-0.0112085	-0.248113	-0.635249	-0.652583	-0.652583	-0.652583	-0.652583	-0.652583	-0.952368	-0.556735	1.37894	1.15254	-0.204043	-0.210792	-0.16838	-0.0411456	-0.00456395	-0.0112085	-0.0112085	-0.147549
-0.0954867	-0.168829	0.0947529	0.164088	0.0372341	0.0164073	0.0146389	0.004765	0.0707447	0.207473	0.0016469	-0.186105	-0.0588699	0	0	0.119722	0.197861	0.060723	0	0	0.122443	0.165381	-0.0989925	-0.137583	-0.0107289	0	-0.0321868	-0.159041	-0.135464	-0.00822912	0	-0.354522	-1.65014	-1.62904	-0.772952	-0.73462	-0.73462	-0.73462	-0.569606	-0.310483	0.706672	1.14997	0.293881	-0.112105	-0.282809	-0.283659	-0.179652	0.127781	0.227199	0.227199
-0.522067	-0.356879	-0.0494464	-0.0112085	-0.0112085	-0.0112085	-0.252346	-0.688999	-0.73462	-0.73462	-0.73462	-0.73462	-0.73462	-0.73462	-0.732114	-0.722241	-0.694759	-0.655145	-0.652583	-0.652583	-0.652583	-0.604128	-0.525583	-0.522067	-0.522067	-0.522067	-0.326289	-0.0188561	-0.0112085	-0.0112085	-0.0112085	-0.264686	-0.650663	-0.652583	-0.652583	-0.652583	-0.652583	-0.652583	-0.652583	-0.624448	-0.545903	-0.522067	-0.522067	-0.522067	-0.522067	-0.522067	-0.301155	-0.0112085	-0.0112085	-0.0112085
2.89786	2.88796	2.83772	2.36355	0.684633	-0.0659015	-0.202629	-0.210792	-0.210792	-0.210792	0.0292433	0.41522	0.181026	0.0414945	0.178222	0.227199	0.227199	1.74142	2.78149	2.78149	2.69755	2.5707	2.56079	2.55429	2.55429	2.55429	2.51588	0.971977	-0.15181	-0.538946	-0.652583	-0.649066	-0.570522	-1.06067	-2.46662	-2.76654	-2.54768	-1.00377	0.537417	2.07458	2.37794	2.21855	1.71113	0.766297	-0.775482	-1.136	-1.06457	-0.380933	0	0
-2.76725	-2.92322	-2.54266	-2.2066	-1.94223	-3.04839	-4.59604	-5.06196	-5.3378	-5.3378	-5.25357	-5.20731	-5.83805	-6.29939	-6.53877	-5.00333	-3.19691	-3.47118	-3.50195	-3.23837	-5.43654	-7.58244	-4.99972	-3.70232	-3.83904	-4.3808	-4.93842	-5.06527	-5.12965	-5.12965	-5.12965	-5.06223	-4.6751	-4.62234	-4.88147	-4.80998	-4.65757	-4.40386	-4.28648	-4.28648	-3.72794	-3.2025	-3.06536	-2.78833	-2.40235	-2.35505	-2.34754	-2.34754	-2.71989	-3.35957
2.73526	4.05149	5.57215	6.44613	7.5819	9.04051	8.44388	7.50241	8.00476	8.56058	9.1773	9.74894	10.3264	10.997	11.2172	10.9734	11.4607	11.8884	11.3273	11.3926	12.054	11.9361	12.1189	14.0963	15.1764	15.4838	17.0431	18.6066	19.5316	20.2838	20.8987	21.0769	21.1737	21.1737	20.8178	20.2011	19.3031	18.1422	16.2976	14.1693	11.8495	9.97657	7.69139	4.2654	2.97	2.97	3.10168	3.1972	3.1972	3.11579
0.414884	0.317382	-0.0685946	0.291617	0.440281	0.0543036	-0.0310841	0.0476962	-0.0292828	-0.0820366	-0.0820366	-0.55229	-1.24241	-0.934054	-0.73462	-0.73462	-0.73462	-0.73462	-0.73462	-0.73462	-0.73462	-0.73462	-0.73462	-0.73462	-0.73462	-0.73462	-0.73462	-0.73462	-0.73462	-0.73462	-0.73462	-0.73462	-0.73462	-0.73462	-0.73462	-0.73462	-0.73462	-0.73462	-0.73462	-0.73462	-0.73462	-0.73462	-0.73462	-0.73462	-0.73462	-0.73462	-0.73462	-0.73462	-0.73462	-0.73462
-0.472147	-0.490417	-0.182985	-0.0291244	0.0427192	-0.343258	-0.592895	-0.592895	-0.371885	-0.159191	-2.84574	-3.68598	-1.42443	-0.7831	-0.760056	-0.374079	-0.141725	-0.141725	-0.369623	-0.652583	-0.652583	-0.523718	-0.215362	-0.435529	-0.7831	-0.7831	-0.7831	-0.7831	-0.7831	-0.819808	-1.12724	-1.11729	-0.731315	-0.652583	-0.652583	-0.652583	0.572088	3.13624	1.89463	0.106923	-0.0302158	-0.0984439	-0.0984439	-0.0322057	0.0176143	-0.0609301	-0.05729	0.0214903	-0.0359209	-0.0194758
0.0164073	-0.112838	-0.210792	-0.210792	-0.161555	-0.0830108	0.052087	0.0248207	-0.37103	-0.593149	-0.720384	-0.417277	-0.210792	-0.210792	-0.210792	-0.210792	-0.210792	-0.210792	-0.210792	-0.210792	-0.210792	-0.210792	-0.210792	-0.210792	-1.5934	-3.41767	-3.41767	-2.64955	-0.719667	-0.109815	0.0164073	0.0164073	0.0164073	0.0164073	-0.28253	-0.62253	-0.485392	-0.408976	-0.408976	1.34383	3.37978	3.95079	4.39985	4.70728	5.1253	5.50652	5.50652	5.44512	5.31788	2.85483
-3.39122	-3.91549	-3.94584	-3.99075	-4.11798	-4.66472	-5.44559	-2.68779	-0.999154	-1.753	-2.21146	-2.5189	-4.36349	-5.63379	-5.78083	-5.74792	-5.59307	-3.57328	-2.277	-2.277	-2.39193	-2.56734	-3.02198	-3.42867	-3.75646	-3.5899	-3.27233	-3.65831	-3.88672	-3.87682	-3.68217	-3.53911	-4.73811	-6.12485	-7.76779	-8.54753	-9.0033	-9.0033	-9.0033	-9.0033	-8.90358	-8.69526	-7.91344	-6.71548	-5.03427	-4.90517	-5.13217	-5.25903	-3.52532	0.16387
0.732169	0.961697	0.917222	0.145268	-0.0918574	0.0101767	0.599528	1.14868	1.53582	2.92825	4.90644	4.83245	4.64193	4.3345	4.12853	3.97678	1.76045	0.211944	-0.0101993	-0.0485321	0.00272095	0.139449	0.227199	0.227199	1.20959	2.56653	2.87396	3.18174	3.4901	3.79779	4.08746	4.09736	4.15455	4.28178	3.12134	1.64754	1.52069	1.57788	1.88623	2.29207	2.69603	2.84264	3.06125	3.36868	3.31887	3.17316	3.03643	2.96365	2.96365	2.46353
-0.547555	-0.430826	-0.567553	-0.60073	-0.463591	-0.425384	-0.425384	-0.425384	-0.480483	-0.617211	-0.366461	0.112059	1.6606	2.06601	0.911366	0.641375	0.641375	0.641375	0.468549	0.0825722	0.0617414	0.120718	0.0419378	0	0	0	0	0	-0.00325517	-0.0100004	0.101368	0.130174	-0.392531	-0.453076	-0.0560362	-0.321249	-0.636176	-0.636176	-0.708281	-0.845009	-0.863375	-0.863375	-0.863375	-0.793953	-0.667099	-0.765259	-0.803053	-0.539471	-0.425384	-0.425384
-0.652583	-0.652583	-0.652583	-0.652583	-0.652583	-0.652583	-0.652583	-0.697072	-1.00543	-0.825361	-0.131951	-0.0112085	-0.0112085	-0.0112085	-0.0112085	-0.0112085	-0.338637	-0.652583	-0.652583	-0.652583	-0.652583	-0.652583	-0.652583	-0.652583	-0.440718	-0.0535816	-0.0112085	-0.0112085	-0.0112085	-0.230121	-0.616098	-0.652583	-0.652583	-0.652583	-0.652583	-0.652583	-0.571744	-0.543581	-0.68072	-0.73462	-0.73462	-0.488942	-0.0936618	0.635398	0.564081	0.0163502	0.0761998	0.130517	0.130517	0.079326
-0.652583	-0.652583	-0.37138	-0.0112085	-0.0112085	0.493224	1.7297	1.03106	-0.210792	-0.210792	-0.210792	-0.210792	-0.106035	0.00207942	-0.135059	-0.210792	-0.210792	-0.210792	-0.210792	-0.210792	-0.210792	-0.210792	-0.107921	-0.0189334	-0.145787	-0.148757	-0.0215223	0	0	0	-0.0645669	-0.191802	-0.102872	0	0	0.00520711	0.015081	0.00783412	0.02857	0.165298	0.227199	0.227199	0.227199	0.195908	0.0591807	0	0	0	0.0943765	0.481513
-0.137788	-0.000649702	0.00776154	0	0	0	0	1.37303	2.55429	2.55429	1.66717	0.130009	0.12554	0.191827	0.0550993	0.0818737	0.219012	-0.0206461	-0.175344	-0.0481087	0	0	0	-0.204071	-0.88771	-0.732084	-0.0978144	-0.0820366	-0.0820366	-0.0820366	-0.0820366	-0.0820366	-0.0820366	-0.0820366	-0.0820366	-0.0866142	-0.100926	-0.486903	-0.73462	-0.73462	-0.73462	-0.73462	-0.73462	-0.73462	-0.73462	-0.73462	-0.73462	-0.73462	-0.73462	-0.73462
-1.41046	-2.5651	-3.14446	-2.75732	-2.00069	-1.13087	-0.832311	-0.652583	-0.652583	-0.652583	-0.652583	-0.652583	-0.652583	-0.652583	-0.549559	-0.242957	1.68693	2.05908	0.390067	0.0164073	0.0164073	0.0164073	0.0164073	0.0164073	-0.0927576	-0.408193	-1.82525	-1.9764	-0.742978	-0.586543	-0.591134	-0.205157	-0.0112085	-0.0112085	-0.0112085	-0.0112085	-0.0112085	-0.0112085	-0.0112085	-0.0112085	-0.0112085	-0.0112085	-0.0112085	-0.0112085	-0.620196	-1.07895	-0.692972	-0.522067	-0.522067	-0.592616
1.33074	1.32084	1.31095	1.30107	1.29916	1.31751	1.44475	1.63147	1.88072	2.24385	2.50021	2.11423	1.92412	1.92412	1.60416	1.29916	1.29916	1.22683	1.0897	1.1824	1.19173	0.75614	0.587858	0.636312	0.374904	0.086151	-0.17375	-0.179444	0.00113449	0.0164073	0.0164073	0.0164073	-0.0652212	-0.201949	-0.210792	-0.210792	-0.210792	0.737507	2.27467	2.7133	2.48948	0.829924	0.392213	0.651336	0.657782	0.614247	0.477519	0.350204	0.227808	0.100977
-1.83985	-2.1133	-2.55879	-2.00931	-1.29107	-1.29107	-1.29107	-1.29107	-1.29107	-1.31001	-1.43686	-1.62339	-1.87264	-0.16155	1.60518	1.61505	1.6893	1.82603	1.9631	2.04391	1.88308	0.993985	-0.547793	-0.747227	-0.853573	-1.36251	-1.51489	-1.37816	-0.796653	-0.309236	-0.309236	-0.231009	-0.0942808	-0.0820366	-0.116729	-0.253456	-0.228045	-0.0909062	-0.0820366	-0.0820366	-0.0820366	-0.0820366	-0.0820366	-0.0820366	-0.0820366	-0.0820366	-0.0820366	-0.0820366	-0.0820366	-0.0820366
-0.0820366	-0.0820366	-0.122428	-0.249282	-0.209271	-0.0820366	-0.0820366	-0.124952	-0.251806	-0.292829	-0.29093	-0.163695	-0.127477	-0.254331	-0.197595	-0.0751953	-0.349878	-0.522067	-0.522067	-0.301816	-0.0280837	-0.336439	-0.553328	-0.631872	-0.594749	-0.499124	-0.191691	-0.171071	-0.558207	-0.652583	-0.616098	-0.230121	-0.0112085	-0.0112085	-0.309746	-0.652583	-0.652583	-0.477837	-0.0918604	-0.0112085	-0.0612858	-0.448422	-0.652583	-0.652583	-0.652583	-0.652583	-0.652583	-0.652583	-0.652583	-0.652583
-0.0820366	-0.491693	-0.819006	-0.272095	0	0	0	0	0	0	0	-0.270412	-0.522067	-0.522067	-0.355349	-0.0479169	-0.0112085	-0.0959547	-0.483091	-0.652583	-0.652583	-0.652583	-0.652583	-0.652583	-0.652583	-0.652583	-0.297331	-0.0112085	-0.0112085	-0.0112085	-0.0112085	-0.0112085	-0.0968614	-0.404294	-0.570667	-0.649448	-0.94778	-1.16344	-1.16344	-1.16344	-1.16344	-0.483831	-0.0112085	-0.0112085	-0.0112085	-0.0112085	-0.0112085	0.512677	2.06122	1.50657
-0.0230465	-0.159774	-0.210792	-0.210792	-0.0877249	-0.0969106	-0.411088	-0.322632	-0.0142767	-0.0112085	-0.112157	-0.419589	-0.316496	-0.0142676	-0.3217	-0.522067	-0.522067	0.541113	2.05495	2.44093	2.23207	1.00234	0.641375	0.622172	0.236195	-0.12192	-0.436098	-0.298087	-0.0112085	-0.0112085	-0.0112085	-0.0112085	1.14096	2.52821	2.21985	2.04343	2.04343	2.04343	1.91836	0.82536	0.227199	0.227199	0.227199	0.208833	0.0721052	0.0646226	0.20135	0.0771443	-0.0802755	-0.0802755
0.48692	0.614155	0.541659	0.430583	0.430583	0.430583	0.430583	0.331639	0.208266	0.0814121	0.0164073	0.0164073	0.336132	0.592492	0.206515	0.212276	0.598253	0.98521	1.37213	1.7581	2.08474	2.3582	2.50507	2.60572	2.60572	2.60572	2.60572	1.57143	0.681598	0.681598	0.60902	0.482166	1.64283	2.68152	2.98895	3.11437	3.11437	3.47454	3.61272	3.09001	3.2798	3.9214	3.15716	2.15548	0.740939	0.227199	0.227199	0.10313	0.0164073	0.0164073
-0.652583	-0.652583	-0.652583	-0.652583	1.72409	2.78216	0.819062	0.145163	0.145163	0.0091153	-0.0820366	-0.0820366	-0.0820366	-0.0820366	-0.0820366	-0.0820366	-0.0820366	-0.0820366	-0.0864543	-0.213308	-0.292829	-0.292829	-0.292829	-0.397608	-2.3122	-2.80689	-1.10879	-0.652583	-0.652583	-0.652583	-0.652583	-0.652583	-0.652583	-0.652583	-0.652583	-0.786051	-1.09441	-0.625273	-0.046493	-0.354849	-0.381351	-0.0739186	-0.0112085	-0.0112085	-0.0112085	-0.0112085	-0.0112085	-0.326135	-0.652583	-0.652583
0	0	0	0	0	-0.221956	-0.508301	-0.200868	-0.159514	-0.54665	-0.652583	-0.627619	-0.241643	-0.0112085	-0.0112085	-0.239791	-0.495494	-0.181317	0.00417551	0.0140494	0.0164073	0.0164073	0.0164073	0.0164073	0.0164073	-0.0910703	-0.195014	-0.0681603	0	0	-0.00543647	-0.0668967	-0.452874	-0.652583	-0.652583	-0.652583	-0.335736	1.59415	1.71563	0.046618	-0.210792	-0.210792	-0.210792	-0.138687	-0.00195911	0.126551	0.227199	0.227199	0.157568	0.0303335
-0.726949	-0.365051	-0.309236	-0.309236	-0.309236	-0.176304	0.0781657	-0.00601313	-0.114851	-0.114851	-0.114851	-0.114851	-0.114851	-0.171822	-0.426292	-0.536435	-0.536435	-0.536435	-0.536435	-0.536435	-1.74967	-3.81628	-3.97051	-3.86986	-3.48815	-3.33813	-3.33813	-2.12492	-1.20543	-1.20543	-2.16137	-3.69854	-1.90108	-0.552843	-0.552843	-0.471184	-0.34395	-0.207364	-0.155997	-0.283232	-0.325643	-0.335876	-2.39261	-3.74331	-3.74331	-2.42791	-0.536435	-0.536435	-0.536435	-0.536435
1.54309	1.50271	1.50271	1.59372	1.77484	2.47238	3.16618	3.42608	3.95725	4.73152	4.95036	4.87296	3.96155	3.61855	3.74579	2.92023	2.19331	2.19331	2.14272	2.0543	1.81946	1.63221	1.63221	1.63221	1.63221	1.39546	1.02089	0.327476	0.058392	0.058392	0.058392	0.148633	0.456066	-0.811751	-2.99743	-3.0518	-3.09168	-3.21891	-1.74173	0.574136	0.585657	0.536061	0.389459	0.427882	0.552843	0.552843	0.642126	0.891375	0.967018	0.967018
-1.09614	-0.923307	-0.652583	-0.652583	-0.652583	-0.652583	0.650896	1.90339	0.932787	0.281774	-0.0265817	-0.0802755	-0.0802755	-0.0802755	-0.0802755	-0.0802755	-0.631587	-1.16344	-1.16344	-1.00284	-0.69541	-0.652583	-0.573852	-0.187875	-0.177926	-0.485358	-0.250529	-0.0800367	-0.387469	-0.522067	-0.522067	-0.244393	-0.105302	-0.491279	-0.652583	-0.652583	-0.652583	-0.652583	-0.652583	-0.652583	-0.652583	-0.287729	-0.0112085	-0.0112085	-0.0112085	-0.0112085	-0.0112085	0.0153032	0.102662	-0.20252
-0.652583	-0.652583	-0.652583	-0.652583	-0.652583	-0.652583	-0.652583	-0.652583	-0.652583	-0.652583	-0.652583	-0.652583	-0.652583	-0.652583	-0.652583	-0.652583	-0.652583	-0.652583	-0.652583	-0.387584	-0.0208099	-0.406787	-0.652583	-0.652583	-0.597094	-0.522067	-0.522067	-0.522067	-0.522067	-0.522067	-0.502123	-0.193767	-0.0112085	-0.0112085	-0.0112085	-0.0439514	-0.431087	-0.652583	-0.652583	-0.652583	-0.652583	-0.652583	-0.652583	-0.652583	-0.348267	-0.0509759	-0.358408	-0.522067	-0.522067	-0.272756
-0.163316	-0.210792	-0.210792	-0.210792	-0.210792	-0.210792	-0.210792	-0.210792	0.0488556	0.227199	0.227199	0.227199	0.227199	0.227199	0.180122	0.0429837	0	-0.0154629	-0.637073	-0.920935	-0.612579	-0.522067	-0.522067	-0.522067	-0.40394	-0.0955845	-0.0112085	-0.0112085	-0.0112085	-0.0112085	-0.0112085	1.14096	2.42428	0.887119	0	0	0	-0.0132534	-0.140107	-0.154454	-0.0272194	0	0	0	0	0	0	0	0	-0.0614019
-0.703536	-0.782316	-0.7831	-0.656361	-0.270384	-0.141725	-0.125581	1.49687	2.15338	1.00219	0.342312	-0.076194	0.0605338	0.146924	0.146924	0.146924	0.146924	0.146924	0.0450796	-0.214043	-0.376711	-0.484984	-0.35813	-0.156709	0.150724	-0.111541	-0.522067	-0.522067	-0.556063	-0.634608	-0.592014	-0.488417	-0.180985	-0.184553	-0.571689	-0.652583	-0.602656	-0.216679	-0.191715	-0.577692	-0.652583	-0.64086	-0.562316	-0.522067	-0.522067	-0.587325	-0.639297	-0.560753	-0.522067	-0.522067
0.130517	0.0613506	0	0	-0.390136	-1.09029	-0.888128	-0.620516	-0.483378	-0.498593	-0.625447	-0.636176	-0.636176	-0.636176	-0.636176	-0.636176	-0.636176	-0.638927	-0.648801	-0.731076	-0.858311	-0.74157	-0.690564	-0.817799	-0.781962	-0.655108	-0.777286	-0.822353	-0.695499	-0.736773	-0.862744	-0.73589	-0.696261	-0.823496	-0.511282	-0.0109622	-0.00105866	0.00156363	-0.00831023	-0.0112085	-0.0112085	-0.0112085	0.58792	2.13183	1.43439	0	0	0	0	0.059006
-0.652583	-0.652583	-0.652583	-0.652583	-0.652583	-0.652583	-0.652583	-0.787585	-1.09594	-0.621823	-0.0480271	-0.356383	-0.379822	-0.0723891	-0.0112085	-0.0112085	-0.0112085	-0.197476	-0.583453	-0.652583	-0.652583	-0.652583	-0.652583	-0.652583	-0.652583	-0.707811	-1.01617	-1.00284	-0.69541	-0.917984	-1.022	-0.32859	-0.0112085	-0.0112085	-0.0112085	-0.0112085	-0.0112085	-0.228852	-0.615988	-0.652583	-0.652583	-0.652583	-0.652583	-0.652583	-0.652583	-0.63181	-0.55303	-0.522067	-0.522067	-0.142505
0.0100928	0.0164073	-0.599929	-2.53561	-3.53634	-4.05904	-2.07177	-0.797045	-0.885463	-0.649748	-0.279889	-0.587322	-0.629873	-0.207976	-0.0820366	-0.0820366	-0.0820366	-0.0820366	-0.0820366	-0.0820366	-0.0820366	-0.0820366	-0.970646	-3.14882	-2.26932	-0.494453	-0.186097	-0.0112085	-0.0112085	-0.0112085	-0.0535816	-0.440718	-0.652583	-0.652583	-0.652583	-0.652583	-0.652583	-0.61546	-0.536916	-0.522067	-0.522067	-0.522067	-0.522067	-0.522067	-0.522067	-0.535743	-0.614288	-0.612334	-0.53379	-0.260519
-0.652583	-0.652583	-0.652583	-0.652583	-0.633826	-0.555282	-0.522067	-0.522067	-0.877319	-1.06359	-0.677609	-0.522067	-0.522067	-0.522067	-0.434534	-0.120357	0	0	0	0	0	0.0500184	0.128563	0.053696	0	0	-0.232263	-0.585936	-0.675674	-0.73462	-0.73462	-0.73462	-0.736513	-0.863367	-0.883164	-0.706941	-0.652583	-0.639141	-0.253164	-0.027113	-0.0697371	-0.0820366	-0.0820366	-0.0820366	-0.0820366	-0.0820366	-0.549061	-1.08483	-0.399134	0
-0.73462	-0.73462	-0.73462	-0.73462	-0.73462	-0.772487	-0.89934	-0.587394	-0.0251936	-0.0112085	0.382495	1.61897	2.04343	2.04343	2.04343	1.52111	-0.0227929	-0.313428	-0.0112085	-0.0112085	-0.0112085	-0.0112085	-0.280048	-0.652583	-0.652583	-0.652583	-0.652583	-0.652583	-0.669458	-0.977814	-1.04108	-0.733647	-0.594576	-0.497594	-0.190162	-0.0112085	-0.0112085	-0.0112085	-0.0112085	-0.0112085	-0.180701	-0.567837	-0.652583	-0.606496	-0.220519	0.695456	2.23936	1.327	0	0
-0.652583	-0.652583	-0.652583	-0.652583	-0.652583	-0.652583	-0.652583	-0.652583	-0.278128	-0.130624	-0.51776	-0.652583	-0.652583	-0.652583	-0.652583	-0.652583	-0.652583	-0.652583	-0.652583	-0.652583	-0.652583	-0.652583	-0.652583	-0.652583	-0.652583	-0.652583	-0.652583	-0.652583	-0.652583	-0.652583	-0.652583	-0.652583	-0.652583	-0.652583	-0.652583	-0.652583	-0.652583	-0.618018	-0.232041	-0.0112085	-0.0112085	-0.0112085	-0.0534548	-0.439432	-0.652583	-0.652583	-0.652583	-0.652583	-0.652583	-0.652583
-0.652583	-0.652583	-0.652583	-0.652583	-0.652583	-0.652583	-0.652583	-0.652583	-0.652583	-0.652583	-0.652583	-0.652583	-0.652583	-0.652583	-0.652583	-0.416388	-0.0304114	-0.304223	-0.441438	-0.166756	-0.0718679	-0.0817418	-0.0820366	-0.0820366	-0.0820366	-0.164712	-0.291566	-0.125037	-0.0112085	-0.0112085	-0.270447	-0.648731	-0.261595	-0.147549	-0.533526	-0.652583	-0.66329	-0.970722	-1.01942	-0.633443	-0.522067	-0.505242	-0.197809	-0.0112085	-0.0112085	1.1256	2.56015	2.6387	2.17548	0.94206
-0.73462	-0.73462	-0.73462	-0.73462	-0.73462	-0.73462	-0.73462	-0.73462	-0.73462	-0.73462	-0.73462	-0.73462	-0.73462	-0.73462	-0.73462	-0.73462	-0.73462	-0.73462	-0.73462	-0.73462	-0.73462	-0.73462	-0.73462	-0.73462	-0.73462	-0.73462	-0.73462	-0.73462	-0.73462	-0.73462	-0.73462	-0.73462	-0.73462	-0.73462	-0.73462	-0.73462	-0.73462	-0.73462	-0.73462	-0.73462	-0.73462	-0.73462	-0.73462	-0.73462	-0.73462	-0.73462	-0.73462	-0.73462	-0.73462	-0.73462
-0.73462	-0.73462	-0.73462	-0.73462	-0.73462	-0.73462	-0.73462	-0.73462	-0.73462	-0.73462	-0.73462	-0.73462	-0.73462	-0.73462	-0.73462	-0.73462	-0.73462	-0.73462	-0.73462	-0.73462	-0.73462	-0.73462	-0.73462	-0.73462	-0.73462	-0.73462	-0.73462	-0.73462	-0.73462	-0.73462	-0.73462	-0.73462	-0.73462	-0.73462	-0.73462	-0.73462	-0.73462	-0.73462	-0.73462	-0.73462	-0.73462	-0.73462	-0.73462	-0.73462	-0.73462	-0.73462	-0.73462	-0.7403	-0.867154	-0.877903
-0.596123	-0.646769	-0.636866	-0.518158	-0.425384	-0.425384	-0.425384	-0.425384	-0.425384	-0.425384	-0.425384	-0.511774	-0.648502	-0.267396	0.044959	0.171813	0.215991	0.215991	0.215991	0.0873319	-0.298645	-0.425384	-0.425384	-0.425384	-0.425384	-0.425384	-0.425384	-0.429802	-0.556656	-0.636176	-0.636176	-0.636176	-0.636176	-0.636176	-0.75737	-1.06573	-0.927936	-0.651844	-0.641941	-0.640302	-0.650176	-0.359824	-0.0112085	-0.0112085	0.664731	2.20864	1.35769	0	0	-0.142245
-0.0112085	-0.0112085	-0.0112085	-0.0112085	-0.0112085	-0.250039	-0.637175	-0.652583	-0.652583	-0.652583	-0.652583	-0.652583	-0.652583	-0.529685	-0.143708	-0.0112085	-0.0112085	-0.396419	-0.652583	-0.652583	-0.391425	-0.0169867	-0.404123	-0.652583	-0.652583	-0.652583	-0.652583	-0.652583	-0.652583	-0.652583	-0.652583	-0.652583	-0.652583	-0.621322	-0.542777	-0.522067	-0.522067	-0.522067	-0.522067	-0.522067	-0.522067	-0.529491	-0.608036	-0.786051	-1.09441	-0.625273	-0.0112085	-0.0112085	-0.187875	-0.573852
-0.0860977	-0.497311	-0.805091	-0.256537	-0.0675292	-0.194383	-0.210792	-0.210792	-0.210792	-0.140738	-0.0138845	-0.27979	-0.522067	-0.522067	-0.522067	-0.522067	-0.242165	-0.0112085	-0.0112085	-0.0112085	-0.0112085	-0.370302	-0.652583	-0.652583	-0.652583	-0.652583	-0.652583	-0.652583	-0.652583	-0.845881	-1.15424	-0.48871	-0.107568	-0.415	-0.522067	-0.522067	-0.522067	-0.421119	-0.113686	-0.269299	-0.652583	-0.652583	-0.652583	-0.652583	-0.652583	-0.652583	-0.652583	-0.652583	-0.652583	-0.652583
1.52138	1.59431	1.28596	0.924295	0.534461	0.0117567	-0.327247	-0.337121	-0.309483	-0.272693	-0.409421	-0.494451	-0.494451	-0.494451	-0.502614	-0.639341	-0.598921	-0.290566	-0.109437	0.0164073	0.0164073	0.0164073	0.0164073	0.112968	0.0345944	-1.90109	-2.43517	-1.20544	-0.936242	-0.936242	-0.936242	-0.936242	-0.936242	-0.68925	-0.445111	-0.581838	-0.647804	-0.6379	-0.636176	-0.636176	-0.636176	-0.792186	-1.09962	-1.14703	-1.09027	-0.781916	-0.641383	-0.651257	-0.64401	-0.636176
-0.652583	-0.652583	-0.652583	-0.649066	-0.570522	-0.522067	-0.522067	-0.298757	-0.0112085	-0.0112085	-0.0112085	-0.0112085	-0.299251	-0.652583	-0.652583	-0.652583	-0.652583	-0.652583	-0.652583	-0.652583	-0.652583	-0.652583	-0.652583	-0.652583	-0.652583	-0.652583	-0.652583	-0.652583	-0.652583	-0.652583	-0.652583	-0.652583	-0.587716	-0.522067	-0.522067	-0.522067	-0.522067	-0.522067	-0.465305	-0.156949	-0.0112085	-0.0112085	-0.345338	-0.652583	-0.652583	-0.652583	-0.652583	-0.916184	-1.14721	-1.14721
-0.652583	-0.652583	-0.652583	-0.652583	-0.652583	-0.652583	-0.652583	-0.652583	-0.583453	-0.197476	-0.0112085	-0.0112085	-0.342489	-0.652583	-0.652583	-0.445193	-0.0592156	-0.350193	-0.568091	-0.182114	-0.0112085	-0.0112085	-0.35686	-0.652583	-0.652583	-0.646885	-0.637011	-0.636176	-0.63873	-0.648604	-0.652583	-0.652583	-0.652583	-0.70168	-0.877903	-0.945412	-0.945412	-0.823607	-0.772487	-0.89934	-0.945412	-0.945412	0.641432	1.35905	0.129318	-0.292829	-0.292829	-0.166227	-0.0820366	-0.0820366
0.159191	0.215991	0.215991	-0.12966	-0.425384	-0.425384	-0.425384	-0.425384	-0.550548	-0.65007	-0.640167	-0.560442	-0.433588	-0.425384	-0.425384	-0.425384	-0.425384	-0.425384	-0.425384	-0.466198	-0.602926	-0.565251	-0.428113	-0.549713	-0.636176	-0.636176	-0.726647	-0.863375	-0.863375	-0.269793	1.48477	1.20526	0	0	0	0	-0.220393	-0.522067	-0.522067	-0.404294	-0.0968614	-0.0112085	-0.0342519	-0.420229	-0.652583	-0.652583	-0.652583	-0.652583	-0.652583	-0.652583
-0.652583	-0.652583	-0.652583	-0.652583	-0.652583	-0.652583	-0.652583	-0.652583	-0.652583	-0.652583	-0.652583	-0.652583	-0.652583	-0.652583	-0.615069	-0.536525	-0.522067	-0.522067	-0.522067	-0.522067	-0.522067	-0.264336	-0.0112085	-0.0112085	-0.0112085	-0.0112085	-0.342489	-0.652583	-0.652583	-0.652583	-0.652583	-0.652583	-0.568091	-0.182114	-0.183029	-0.491384	-0.245224	-0.0112085	-0.0112085	-0.0112085	-0.0112085	-0.366461	-0.652583	-0.652583	-0.652583	-0.652583	-0.652583	-0.652583	-0.652583	-0.603737
-0.0385621	-0.0820366	-0.0820366	-0.144806	-0.281945	-0.207627	-0.116115	-0.242969	-0.248649	-0.121795	-0.0984439	-0.0984439	-0.0984439	-0.0984439	-0.0984439	-0.0984439	-0.0984439	-0.0984439	-0.0984439	-0.0984439	-0.0984439	-0.0984439	-0.0984439	-0.0984439	-0.0984439	-0.0984439	-0.0984439	-0.0984439	-0.0984439	-0.0984439	0.0243666	0.0961041	-0.0406237	-0.0195363	0.117191	0.0035918	-0.0984439	-0.0984439	-0.0984439	-0.0984439	-0.21745	-0.273894	-0.14704	-0.0984439	-0.0984439	-0.0984439	-0.0984439	-0.0984439	-0.0984439	-0.0984439
0	0	0	0	-0.109183	-0.210792	-0.210792	-0.210792	-0.210792	-0.210792	-0.210792	-0.210792	-0.210792	-0.210792	-0.210792	-0.210792	-0.210792	-0.136952	-0.0100978	-0.646356	-1.08238	-0.774944	-0.652583	-0.652583	-0.94253	-1.076	-0.767641	-0.652583	-0.652583	-0.576774	-0.428766	-0.121334	-0.0112085	-0.0112085	-0.0112085	-0.0112085	-0.0112085	-0.0112085	-0.0112085	-0.0112085	-0.144106	-0.531242	-0.652583	-0.660231	-0.967663	-1.05179	-0.744354	-0.868892	-1.14968	-0.842243
3.08057	3.08156	2.63973	0.789598	0.0904694	0.217704	0.109812	0.0164073	0.0164073	0.0164073	0.0164073	0.00707381	-0.0360815	-0.163316	-0.210792	-0.210792	-0.0879883	0	0	0	0	0	-0.0162108	-0.0655801	-0.0820366	-0.0820701	-0.0888154	-0.226143	-0.613279	-0.73462	-0.73462	-0.73462	-0.716636	-0.667118	-0.652583	-0.652583	-0.652583	-0.652583	-0.652583	-0.681186	-0.710616	-0.583381	-0.56252	-0.699247	-0.633264	-0.542883	-0.988377	-0.949392	-0.249238	-0.0820366
2.11468	1.30638	1.43905	1.3371	1.26293	1.39016	1.51158	1.62856	1.11206	0.750837	1.05827	-0.0290343	-2.09738	-2.36865	-2.50538	-2.6421	-2.69584	-2.69584	-0.75505	0.566597	0.1112	0.051399	0.222104	0.103763	0.0561675	0.183021	0.0548964	-0.209477	-0.210792	-0.16838	-0.0411456	0	-0.00586153	-0.398584	-0.943235	-1.76606	-2.11101	-2.22565	-1.72811	-1.07208	-0.14978	0.116356	0.135825	0.491567	0.0887966	-1.48535	-1.68274	-1.41679	-1.67669	-1.88099
-0.237802	-0.623779	-0.652583	-0.652583	-0.652583	-0.652583	-0.652583	-0.944064	-0.963353	-0.269943	-0.204506	-0.512862	-0.223811	-0.0112085	-0.0112085	-0.0112085	-0.0112085	-0.0112085	-0.137947	-0.523924	-0.652583	-0.652583	-0.652583	-0.652583	-0.652583	-0.652583	-0.652583	-0.652583	-0.652583	-0.652583	-0.377983	-0.0112085	-0.0112085	-0.0112085	-0.0112085	-0.0112085	-0.0381732	-0.425309	-0.652583	-0.652583	-0.36262	-0.0388225	-0.347178	0.146192	1.6901	1.09513	0	0	0	0
-7.92436	-8.81501	-8.95706	-9.14171	-9.45006	-9.26048	-8.81632	-8.81632	-8.98898	-9.49194	-9.29474	-8.78351	-8.78351	-8.64333	-8.25735	-8.2213	-8.28866	-7.3854	-6.82816	-6.82816	-7.28778	-7.94745	-8.933	-9.41666	-9.15676	-9.14943	-9.22133	-9.22133	-8.86922	-8.03659	-8.34713	-8.90901	-8.63474	-8.42647	-8.29962	-8.06818	-7.82549	-7.69863	-7.56697	-7.42983	-7.7089	-7.99008	-7.73018	-7.42978	-7.08765	-7.23749	-7.33257	-6.69288	-6.381	-6.381
-0.652583	-0.652583	-0.652583	-0.606496	-0.220519	-0.261536	-0.808447	0.203501	1.41829	1.41829	1.4836	1.62032	0.8351	0	0	0.192605	0.579741	0.316847	0.0691302	0.455107	0.641375	0.641375	0.310094	0	0	-0.165188	-0.47262	-0.352265	-0.18294	-0.0557048	0	0	0	0	0	0	0	0	0.100155	0.487291	0.40902	0.0230434	0.362934	0.641375	0.641375	0.641375	0.641375	0.27076	-0.460868	-2.00478
0	0	0	0	0	0	0	0	0	0	0.0689881	0.198583	-0.119142	-0.45404	-0.591178	-0.577077	-0.440349	-0.425384	-0.425384	-0.425384	-0.503611	-0.640339	-0.643567	-0.603989	-0.477135	-0.425384	-0.425384	-0.553268	-0.758199	-1.14418	-1.29396	-1.29396	-1.29396	-1.18066	-0.794684	-0.652583	-0.652583	-0.652583	-0.652583	-0.652583	-0.652583	-0.652583	-0.516536	-0.425384	-0.425384	-0.517896	-0.652583	-0.652583	-0.652583	-0.652583
0.357716	-0.0263406	-0.658629	-1.78354	-1.69293	-1.01573	-0.845026	-0.73462	-0.73462	-0.73462	-0.73462	-0.73462	-0.73462	-0.73462	-0.73462	-0.73462	-0.73462	-0.73462	-0.73462	-0.73462	-0.705815	-0.319839	-0.0932451	-0.0932451	0.594641	1.48311	2.1688	2.55429	2.55429	1.11743	-0.486888	-0.179455	-0.0112085	-0.0112085	-0.0112085	0.240086	2.11083	2.25769	0.481045	0.0342841	-0.0820366	-0.0820366	-0.0820366	-0.0820366	-0.0820366	-0.0820366	-0.0820366	-0.0820366	-0.0820366	-1.39551
-0.354989	-0.498058	-0.498065	-0.190632	-0.280874	-0.588306	-0.289141	-0.0820366	-0.0820366	-0.0820366	-0.0851048	-0.393461	-0.592895	-0.592895	-0.592895	-0.582188	-0.274755	-0.12937	-0.256224	-0.557344	-0.878777	-0.330224	-0.0504891	-0.177343	-0.210792	-0.210792	-0.210792	-0.210792	-0.210792	-0.210792	-0.199404	-0.0789351	-0.0112085	-0.0112085	-0.311672	-0.652583	-0.652583	-0.652583	-0.652583	-0.652583	-0.652583	-0.652583	-0.652583	-0.652583	-0.652583	-0.652583	-0.652583	-0.652583	-0.652583	-0.652583
-10.503	-9.81004	-9.03522	-8.64479	-8.42529	-8.42529	-8.42529	-8.42529	-8.42529	-9.31866	-11.2495	-12.3689	-13.1377	-13.0226	-12.7741	-12.3825	-11.9755	-11.4426	-10.2847	-8.40357	-5.80648	-5.264	-5.15003	-5.26701	-5.6583	-6.29544	-6.36842	-6.67721	-8.19595	-8.94233	-9.04976	-6.93156	-4.93683	-4.27989	-2.65997	-0.319897	-0.0165088	0.0517802	0.0178032	-0.960931	-2.59067	-2.31243	-2.00906	-1.98926	-1.80688	-1.52355	-1.23941	-0.394712	1.76719	1.11179
-0.596895	-0.652583	-0.575772	-0.189795	0.653166	1.88964	0.96342	0.00216793	0.0120714	-0.156947	-0.465303	-0.494451	-0.38858	0.0457066	0.0482461	-0.259186	0.000151395	0.227199	0.227199	0.150835	0.0239807	0.0164073	0.0164073	0.0164073	0.0164073	0.0164073	1.3611	2.38443	2.52157	2.48295	2.34622	0.832401	-0.210792	-0.210792	-0.210792	-0.210792	-0.210792	-0.0287556	0.493949	0.446075	0.146924	0.146924	0.146924	0.146924	0.0840194	-0.0156307	-0.329809	-0.402406	-0.0940504	-0.29349
0.320595	0.0547073	-0.459664	-2.71788	-4.70321	-4.20566	-4.51016	-5.53347	-4.3959	-3.07792	-2.29235	-2.01152	-2.14825	-2.01227	-1.7919	-1.40593	-1.41323	-1.72066	-1.80256	-1.78092	-1.51768	-1.35876	-1.27321	-1.26726	-1.26726	-1.26726	-1.53301	-1.9673	-2.10945	-2.11072	-1.80236	-1.68884	-1.68884	-1.68884	-1.69189	-1.70176	-1.56755	-1.35464	-1.3623	-1.24073	-0.85029	0.570308	2.48356	2.1653	1.75776	1.18675	-0.140125	-1.75827	-1.8855	-2.10726
-0.292829	-0.292829	-0.292829	-0.292829	-0.272633	-0.145779	-0.0820366	-0.0820366	-0.0820366	-0.0820366	-0.0820366	-0.0820366	-0.0820366	-0.190588	-0.319596	-0.45755	-0.522067	-0.522067	-0.590842	-0.71855	-1.02691	-0.992136	-0.684703	-0.810395	-0.915749	-0.788896	-0.73462	-0.73462	-0.73462	-0.73462	-0.73462	-0.500159	-0.107436	-0.0820366	-0.0820366	-0.0820366	-0.160295	-0.287149	-2.621	-3.77955	-1.86043	-1.16344	-1.16344	-1.03011	-0.936242	-0.936242	-0.824137	-0.653432	-0.652583	-0.652583
-0.334028	-0.187426	-0.0984439	-0.0984439	0.00223132	0.11926	-0.00797446	-0.0820366	-0.0820366	-0.0820366	-0.0820366	-0.0820366	-0.0776645	-0.0677907	0.266705	0.595149	0.208013	0.0045685	0.0144424	0.326501	0.602094	0.216117	0.0164073	0.0164073	0.0164073	0.289604	1.95362	2.78149	2.78149	2.78149	2.78149	2.78149	1.90707	0.233179	0	0	0	0	0	0	0	0	0	0	0	0	0	-0.228599	-0.621322	-0.652583
-0.0984439	-0.0984439	-0.1868	-0.309236	-0.309236	-0.403118	-0.65141	-0.134096	0.632005	0.460787	0.357716	0.357716	0.357716	0.357716	0.357716	0.304543	0.177308	0.0428476	-0.0666707	0.0700571	0.591065	1.60552	1.83264	1.83264	1.83264	1.26809	0.0346652	-0.108878	0.00142459	0.0112984	0.0778092	0.205044	1.4967	2.78149	2.78149	2.71279	2.57606	2.55429	2.55429	2.55429	1.74888	0.207105	1.22086	2.3435	2.3435	1.50226	-0.0348979	-0.210792	0.134382	1.67616
0	0	0	0	0	0	0	0	0	0	0	0	0	0	0	0.0982484	0.219037	0.0823088	0.153623	0.5396	0.641375	0.616902	0.30947	0.130517	0.130517	0.130517	0.122701	0.0441568	0.0343876	0.112932	0.130517	0.165801	0.474157	0.500659	0.193227	0.130517	0.130517	0.130517	0.0930029	0.0144584	-0.256344	-0.522067	-0.522067	-0.560869	-0.639649	-0.329976	-0.0112085	-0.0112085	0.779948	2.32386
-0.652583	-0.652583	-0.652583	-0.652583	-0.652583	-0.652583	-0.652583	-0.652583	-0.652583	-0.652583	-0.652583	-0.652583	-0.275077	-0.109097	-0.41653	-0.522067	-0.522067	1.02184	1.58449	0.227904	-0.210792	-0.210792	-0.210792	-0.165352	-0.038498	0.00687732	0.0116313	-0.125507	-0.162827	-0.0359735	0	0	0	-0.154817	-0.548719	-0.652583	-0.652583	-0.652583	-0.705597	-0.832451	-0.863375	-0.849771	-0.713043	-0.636176	-0.636176	-0.537426	-0.441709	-0.578437	0.293329	2.35994
-0.73462	-0.73462	-0.73462	-0.73462	-0.73462	-0.73462	-0.73462	-0.73462	-0.73462	-0.73462	-0.73462	-0.73462	-0.73462	-0.73462	-0.73462	-0.73462	-0.73462	-0.73462	-0.73462	-0.73462	-0.73462	-0.73462	-0.73462	-0.73462	-0.73462	-0.73462	-0.73462	-0.73462	-0.73462	-0.73462	-0.73462	-0.73462	-0.73462	-0.73462	-0.73462	-0.73462	-0.73462	-0.73462	-0.73462	-0.73462	-0.73462	-0.710811	-0.574084	-0.50742	-0.50742	-0.624421	-0.70809	-0.571363	-0.580424	-0.717563
-0.0112085	-0.0112085	-0.0112085	-0.0112085	-0.0112085	-0.0112085	0.32713	1.56361	1.29091	0.0611806	0	0.113297	0.499274	0.641375	0.641375	0.641375	0.520397	0.13442	0.0511907	0.129735	0.0525202	0	0	-0.206485	-0.503938	0.191554	0.505035	0.119058	0.266919	0.641375	0.641375	0.641375	0.641375	0.366774	0.00390768	0.0824521	0.0999452	0.0211649	0	-0.0214132	-0.328846	-0.227125	0.468367	0.351412	0.0345651	0.420542	0.641375	0.641375	0.641375	0.641375
-0.0820366	-0.0820366	-0.0784996	-0.0686258	-0.0380374	0	0	-0.0481087	-0.175344	-0.210792	-0.210792	-0.210792	-0.210792	-0.210792	-0.109437	0.00549082	-0.131648	-0.157147	-0.0302935	-0.141656	-0.309236	-0.309236	-0.309236	-0.309236	-0.309236	-0.309236	-0.309236	-0.309236	-0.309236	-0.309236	-0.291512	-0.164277	-0.159662	-0.286516	-0.309236	-0.28898	-0.161745	-0.0984439	-0.0984439	-0.0984439	-0.0984439	-0.0984439	-0.0984439	-0.0984439	-0.0984439	-0.0984439	-0.0984439	-0.0984439	-0.0984439	-0.0984439
-0.292829	-0.292829	-0.292829	-0.292829	-0.292829	-0.292829	-0.292829	-0.292829	-0.292829	-0.192482	-0.0820366	-0.0820366	-0.0820366	-0.0820366	-0.0820366	-0.0820366	-0.0820366	-0.143886	-0.27074	-1.98696	-3.5006	-2.27698	-1.36228	-0.747413	-0.644207	-0.612194	-0.48534	-0.425384	-0.425384	-0.425384	-0.425384	-0.425384	-0.594136	-0.902491	-0.784221	-0.563985	-0.176849	-0.232041	-0.618018	-0.652583	-0.652583	-0.652583	-0.652583	-0.652583	-0.643369	-0.638878	-0.648752	-0.646523	-0.636619	-0.636176
0.227199	0.227199	-0.834991	-2.90781	-1.89149	-0.652583	-0.652583	-0.720315	-0.84755	-0.752299	-0.679803	-0.807037	-0.787189	-0.650461	-0.636176	-0.636176	-0.636176	-0.636176	-0.636176	-0.636176	-0.63873	-0.648604	-0.646671	-0.636767	-0.516895	-0.425384	-0.425384	-0.425384	-0.425384	-0.425384	-0.425384	-0.425384	-0.513134	-0.649862	-0.652583	-0.624333	-0.536974	-0.50742	-0.50742	-0.644559	-0.73462	-0.73462	-0.73462	-0.73462	-0.73462	-0.73462	-0.73462	-0.73462	-0.73462	-0.73462
-0.73462	-0.73462	-0.73462	-0.73462	-0.73462	-0.73462	-0.73462	-0.73462	-0.73462	-0.73462	-0.73462	-0.73462	-0.73462	-0.73462	-0.73462	-0.73462	-0.73462	-0.730136	-0.720233	-0.726072	-0.724037	-0.645257	-0.454048	-0.13987	-0.0820366	-0.0820366	-0.0820366	-0.0820366	-0.0820366	-0.188695	-0.268267	-0.131128	-0.137054	-0.273782	-0.292829	-0.266953	-0.140099	-0.0820366	-0.0820366	-0.0820366	-0.0520162	0.0851222	0.145163	0.145163	0.609517	0.889052	0.444891	0.133588	-0.0823305	-0.224968
-0.834344	-0.70749	-0.724746	-0.851981	-0.747881	-0.684234	-0.811469	-0.782427	-0.645699	-0.636176	-0.601465	-0.474611	-0.425384	-0.425384	-0.425384	-0.465518	-0.602246	-0.565934	-0.428795	-0.55871	-0.652583	-0.652583	-0.652583	-0.652583	-0.700652	-0.174266	1.50151	1.12554	-0.210792	-0.210792	-0.892493	-2.82238	-2.47953	-1.15014	-0.704649	-0.476402	-0.613129	-0.555017	-0.432866	-0.569594	0.108207	2.04389	1.41905	0.000785979	0.0106598	0.0695801	0.196815	0.130349	0.0164073	0.0164073
-0.0984538	0.00221057	0.0120844	-0.0606904	-0.197829	0.0278739	0.131461	-0.261261	-0.425384	-0.425384	-0.551908	-0.616422	-0.479284	-0.50238	-0.629234	-0.636176	-0.599571	-0.472717	-0.425384	-0.425384	-0.425384	-0.425384	-0.425384	-0.425384	-0.425384	-0.425384	-0.425384	-0.425384	-0.516809	-0.652583	-0.652583	0.0489702	2.06343	1.83184	0.641375	0.641375	0.526661	0.219229	0.074469	-0.0168247	-0.324257	-0.510858	-0.510858	-0.227729	0.124655	0.0461107	0.0324338	0.110978	0.361473	0.641375
0.107536	0.493513	0.641375	0.641375	0.271573	-0.209001	-0.909156	-0.967663	-0.660231	-0.567398	-0.550404	-0.687542	-0.73462	-0.73462	-0.73462	-0.73462	-0.73462	-0.73462	-0.73462	-0.73462	-0.779563	-0.906798	0.0453627	1.38848	0.532392	0.0296984	0.108243	0.130517	0.130517	0.130517	0.252878	0.56031	0.415006	0.153459	0.460892	0.641375	0.641375	0.641375	0.641375	0.641375	0.47239	0.0864128	-0.00523512	-0.0112085	-0.0112085	-0.0112085	-0.0112085	1.21777	2.34719	0.805407
-0.210792	-0.210792	-0.180499	-0.0536447	0	0	0	-0.0797167	-0.393895	-0.339508	-0.0311519	-0.373306	-0.545047	-0.15907	-0.249324	-0.635301	-0.652583	-0.652583	-0.652583	-0.652583	-0.652583	-0.953268	-0.942654	-0.249245	-0.0112085	-0.0112085	-0.397185	-0.522004	-0.136027	-0.272367	-0.652583	-0.652583	-0.762708	-1.07014	-1.16344	-1.1527	-0.844347	-0.652583	-0.652583	-0.596313	-0.526378	-0.605158	-0.621322	-0.542777	-0.522067	-0.499055	-0.190699	-0.0112085	-0.0112085	-0.0112085
0.135119	0.443475	0.392989	-0.30042	-0.242018	0.130517	0.130517	0.100818	0.0222738	0.0562706	0.130517	0.130517	0.251711	0.560067	0.415006	0.130517	0.130517	0.130517	0.130517	0.130517	0.130517	0.130517	0.0964177	0.0176374	-0.572343	-1.1964	-0.897952	-0.73462	-0.73462	-0.73462	-0.73462	-0.73462	-0.73462	-0.73462	-0.73462	-0.73462	-0.73462	-0.73462	-0.73462	-0.73462	-0.73462	-0.73462	-0.73462	-0.73462	-0.73462	-0.73462	-0.73462	-0.73462	-0.73462	-0.73462
-0.652583	-0.652583	-0.652583	-0.652583	-0.652583	-0.69388	-1.00131	-1.01814	-0.710705	-0.902643	-1.11603	-0.808594	-0.652583	-0.652583	-0.652583	-0.585373	-0.199396	-0.208998	-0.594975	-0.652583	-0.652583	-0.652583	-0.652583	-0.652583	-0.652583	-0.586814	-0.279382	0.028051	0.335484	0.369133	0.369133	0.369133	0.016288	-0.600424	-0.652583	-0.652583	-0.652583	-0.652583	-0.652583	-0.579119	-0.446679	-0.171172	-0.0717206	-0.0815944	-0.0820366	-0.0820366	-0.0820366	-0.031868	0.0469123	-0.0285013
-0.0112085	0.841397	2.38531	1.52603	0.64369	0.653594	0.480358	0.172926	0.4292	0.657782	0.657782	0.657782	0.657782	0.285564	-0.0875321	-0.40171	-0.331837	-0.0234814	-0.381823	-0.537366	-0.151389	-0.0112085	-0.0112085	-0.0112085	-0.109097	-0.41653	-0.522067	-0.522067	-0.215245	-0.0112085	-0.0112085	-0.272367	-0.652583	-0.652583	-0.652583	-0.652583	-0.866715	-1.16344	-1.16344	-1.0472	-0.739766	-0.596313	-0.43732	1.11122	1.65596	0.682439	0.430583	0.409894	0.149993	-0.132861
0.0934032	0.220257	0.107288	0.0524888	0.179724	0.227199	0.227199	-0.151846	-0.463997	-0.591232	-0.642562	-0.652436	-0.517492	-0.470279	-0.607007	0.4323	2.0312	0.801466	0	0	0	0	0	-0.0473336	-0.174187	-0.210792	-0.232284	-0.625007	-0.809475	-0.672337	-0.736851	-0.853141	-0.716003	-0.583162	-0.456308	-0.425384	-0.455974	-0.763407	-0.936242	-0.936242	0.566077	2.10747	0.741014	0	0	1.22361	2.55429	2.55429	1.81792	0.276139
0.641375	0.641375	0.596091	-0.104064	-0.398176	-0.0907433	-0.0112085	-0.0112085	-0.0112085	0.674903	2.29736	1.74593	0.641375	0.641375	0.641375	0.641375	0.641375	0.593368	0.207391	0.119893	0.379016	0.120489	-0.0136415	1.35282	1.52761	0.424729	0.227199	0.227199	0.227199	0.227199	0.227199	0.227199	0.203848	0.0769943	0.0164073	0.0164073	0.125918	0.227199	0.227199	0.157777	0.0309229	0.470556	1.1821	2.58254	3.20122	3.21109	3.08895	3.01762	3.15476	3.21207
0	0	0	0	0	0	0	0	0	0	0	0	0	0.284202	0.651609	0.788747	0.868574	0.868574	0.868574	1.01388	2.55104	3.55633	3.86469	3.82761	3.66222	3.27509	3.06515	3.06515	3.06515	3.06515	3.06515	2.91787	2.60952	1.29244	0	0	0	0	0	0	0	0	0	-1.66105	-2.90005	-1.35827	-0.652583	-0.652583	1.05647	2.66789
-0.334905	-0.0265496	-0.303346	-0.522067	-0.522067	-0.328769	-0.0204132	-0.385664	-0.652583	-0.652583	-0.652583	-0.652583	-0.652583	-0.652583	-0.652583	-0.652583	-0.652583	-0.652583	-0.518163	-0.132186	-0.0112085	-0.0208388	-0.407975	-0.652583	-0.652583	-0.652583	-0.652583	-0.652583	-0.622103	-0.543559	-0.522067	-0.500653	-0.193221	-0.0112085	-0.0112085	-0.300116	-0.652583	-0.652583	-0.652583	-0.652583	-0.652583	-0.652583	-0.652583	-0.652583	-0.652583	-0.894972	-1.07348	-0.377985	-0.156512	-0.463945
0	0	-0.885983	-2.82166	-1.97561	-0.652583	-0.652583	-0.652583	-0.652583	-0.652583	-0.701528	-1.00896	-1.16344	-1.16344	-0.904953	-0.614027	-0.398755	-0.294867	-0.294867	1.03796	1.99392	0.637331	0.0110367	0.00113324	0	0	0	-0.176627	-0.490805	-0.244393	-0.105302	-0.491279	-0.652583	-0.652583	-0.526059	-0.425384	-0.425384	-0.50794	-0.645078	-0.652583	-0.652583	-0.652583	-0.652583	-0.652583	-0.652583	-0.746164	-1.05452	-1.16344	-1.16344	-1.16344
0	-0.00403911	-0.0108046	-0.0112085	-0.0466571	-0.173892	0.738141	2.28205	0.863084	-0.210792	-0.210792	-0.210792	-0.210792	-0.210792	-0.210792	-0.210792	-0.210792	-0.210792	-0.210792	-0.167245	-0.0403913	1.05086	2.51588	0.971977	-0.15181	-0.538946	-0.652583	-0.652583	-0.652583	-0.652583	-0.652583	-0.652583	-0.672527	-0.980882	-1.03802	-0.730588	-0.88201	-1.13744	-0.830007	-0.652583	-0.652583	-0.35686	-0.0112085	-0.0112085	-0.182627	-0.569763	-0.652583	-0.652583	-0.652583	-0.795255
-1.16344	-1.16344	-0.874363	-0.652583	-0.652583	-0.652583	-0.652583	-0.576938	-0.426719	-0.112541	-0.438753	-1.12239	-0.512483	-0.308455	-1.00861	-1.04205	-0.73462	-0.73462	-0.688225	-0.551086	-0.566963	-0.652583	-0.652583	-0.652583	-0.652583	-0.652583	-0.637175	-0.250039	-0.0112085	-0.0112085	0.620898	1.41842	0.880491	0.435447	0.128015	-0.238501	-0.566893	-0.25946	-0.0820366	-0.0820366	-0.0820366	-0.0820366	-0.0820366	-0.0820366	-0.0820366	-0.0485311	-0.0112085	-0.0112085	-0.191715	-0.577692
4.27418	4.06679	3.87607	3.87607	3.87607	3.87607	3.87607	3.82291	3.64179	3.38023	3.0728	1.63854	0.641375	0.641375	0.641375	0.641375	0.641375	0.641375	0.641375	0.379432	0.00272095	0.139449	0.733902	2.14845	3.21768	4.10327	4.10327	4.29022	4.77823	5.93158	7.24191	6.97754	6.8197	6.8197	6.8197	6.79087	6.42862	5.88218	5.08435	4.19115	3.15403	1.13268	0.0164073	0.0164073	0.0164073	-0.0233601	-0.330793	-0.494451	-0.494451	-0.0798831
-0.551674	-0.557089	-0.369474	0.0562133	-0.514873	-1.20713	-0.898769	-0.73462	-0.73462	-0.31207	0.113547	-0.0231806	-0.0932451	-0.0932451	1.18182	2.47225	2.47225	2.47225	2.47225	1.17217	-0.0820366	-0.0820366	-0.0820366	-0.0820366	-0.0820366	-0.0820366	-0.0820366	-0.0820366	-0.0820366	-0.0820366	-0.0820366	-0.0820366	-0.0820366	-0.0820366	-0.0820366	-0.0820366	-0.0820366	-0.157139	-0.283993	-0.0376557	0.0489953	-0.362415	-0.522067	-0.522067	-0.596927	-0.652583	-0.652583	-0.602956	-0.524411	-0.522067
-1.82499	-3.23026	-5.18019	-7.43413	-7.29962	-7.28353	-7.59097	-7.58202	-7.41131	-7.41131	-7.55212	-7.96231	-7.83275	-7.48012	-8.26736	-8.8185	-8.95564	-9.37214	-9.86968	-9.61968	-9.4667	-9.4667	-9.28565	-8.76204	-4.2708	-1.72337	-1.99682	-1.96387	-1.89581	-2.53008	-3.71447	-5.63448	-7.65076	-9.45755	-9.32082	-9.30229	-9.42952	-9.03129	-8.54603	-8.4093	-8.15801	-7.77631	-7.90188	-8.10932	-8.10932	-8.59729	-9.59813	-10.2485	-10.7938	-11.181
0.105627	-0.0984439	-0.111368	-0.248096	-0.325643	-0.325643	-0.325643	-0.309998	-0.17327	-0.214209	-0.469909	-0.522067	-0.532617	-0.611162	-0.798323	-1.10668	-0.912601	-0.652583	-0.652583	-0.652583	-0.652583	-0.579784	-0.50742	-0.50742	-0.50742	-0.50742	-0.62409	-0.73462	-0.73462	-0.73462	-0.73462	-0.73462	-0.73462	-0.73462	-0.73462	-0.73462	-0.502569	0.0981825	1.81831	1.67218	0.130399	0	0	0	0	0	-0.00630899	-0.0112085	-0.0112085	-0.249324
-0.325643	-0.287716	-0.141115	-0.0820366	-0.0820366	-0.0820366	0.0258222	0.412958	-0.0751436	-1.09539	0.706735	1.57488	0.0309751	-0.324167	-0.0158109	-0.0112085	-0.0112085	-0.0112085	-0.267373	-0.652583	-0.652583	-0.652583	-0.652583	-0.652583	-0.652583	-0.652583	-0.511982	-0.124845	-0.2284	-0.522067	-0.522067	-0.522067	-0.522067	0.599379	2.04087	2.00126	1.19049	-0.739398	-1.23644	-1.21948	-0.912043	-0.73462	-0.73462	-0.73462	-0.73462	-0.73462	-0.73462	-0.73462	-0.73462	-0.73462
0	0	0	0	0.0211015	0.0996459	-0.104461	-0.491598	-0.218721	0	0	0	0	0	0	0	-0.0822912	-0.209526	-0.0852004	0	0	0	0	0	0	0	0.265795	0.641375	0.641375	0.528191	0.220758	0.347708	0.62404	0.236904	-0.287028	-1.02668	-1.10508	-0.937207	-0.810353	-0.73462	-0.73462	-0.73462	-0.73462	-0.73462	-0.73462	-0.73462	-0.438896	0.00179175	0.91143	1.03923
1.41829	1.41829	1.41829	1.41829	1.41829	1.41829	1.50672	2.19036	2.55429	2.55429	2.55429	2.55429	2.55429	2.49181	2.36496	1.17995	-0.00679023	-0.143929	-0.145592	-0.0183573	0	0	0	0	0	0	0	0	0	0	0	0	0	-0.226646	-0.619368	-0.652583	-0.652583	-0.652583	-0.652583	-0.652583	-0.652583	-0.652583	-0.652583	-0.676949	-0.716444	-0.718212	-0.721119	-0.731023	-0.73462	-0.73462
0.841022	2.24566	2.3435	2.3435	2.3435	1.40769	-0.134087	-0.210792	-0.210792	-0.210792	-0.0442504	0.219331	0.104132	0.0556539	0.182889	0.227199	0.227199	0.101231	0.0164073	0.0164073	1.04883	2.5707	2.5707	2.5707	2.5707	2.5707	2.5707	2.5707	1.94611	0.272221	-0.210792	-0.210792	-0.210792	-0.210792	-0.210792	-0.117387	0	0	0.642396	2.17956	2.55429	2.55429	2.55429	1.88695	0.345174	0.0678006	0.145163	0.145163	0.0830753	-0.0540631
-0.636176	-0.636176	-0.636176	-0.636176	-0.644183	-0.593501	-0.19765	-0.183554	-0.57069	-0.644404	-0.674672	-0.801526	-0.863375	-0.863375	-0.755131	-0.652583	-0.652583	-0.652583	-0.652583	-0.652583	-0.623333	-0.486605	-0.425384	-0.425384	-0.425384	-0.457355	-0.594083	-0.646917	-0.637013	-0.636176	-0.636176	-0.636176	-0.642071	-0.651945	-0.643348	-0.636176	-0.636176	-0.642286	-0.652189	-0.774388	-0.863375	-0.863375	-0.863375	-0.863375	-0.739046	-0.693096	-0.820331	-0.688965	-0.425384	-0.425384
-0.515428	-0.593973	-0.636176	-0.636176	-0.644134	-0.67094	-0.798175	-0.801526	-0.674672	-0.652583	-0.652583	-0.652583	-0.677636	-0.727006	-0.73462	-0.73462	-0.73462	-0.73462	-0.73462	-0.73462	-0.73462	-0.73462	-0.73462	-0.73462	-0.73462	-0.73462	-0.73462	-0.73462	-0.73462	-0.73462	-0.73462	-0.73462	-0.73462	-0.73462	-0.73462	-0.73462	-0.73462	-0.73462	-0.73462	-0.73462	-0.73462	-0.73462	-0.73462	-0.73462	-0.73462	-0.73462	-0.73462	-0.73462	-0.73462	-0.73462
-0.00886213	0	0	0	-0.0299654	-0.0793347	1.371	1.92333	-0.012351	-1.13222	-1.76649	-0.753114	-0.0112085	-0.0112085	-0.0112085	-0.0112085	-0.0112085	-0.138328	-0.525464	-0.652583	-0.652583	-0.652583	-0.652583	-0.652583	-0.652583	-0.652583	-0.652583	-0.652583	-0.652583	-0.652583	-0.63146	-0.245483	-0.0112085	-0.0112085	1.30743	2.98487	2.98487	2.91438	2.74368	1.48742	0.125976	1.3495	2.1765	2.48393	2.31722	1.90843	0.675008	0	0	0
0.406656	0.122311	0.0437661	0	0	-0.548727	-1.12662	-0.818267	-0.652583	-0.652583	-0.652583	-0.652583	-0.652583	-0.465756	-0.0786203	1.27201	2.31722	0.773312	-0.125398	-0.3853	1.20686	2.40289	0.346147	-0.408629	0.0269621	-0.0243396	-0.26676	-0.960169	-1.27755	-1.27755	-1.16521	-1.09516	-1.22201	-1.20623	-1.07938	-1.06676	-1.3474	-2.49858	-1.85293	0.0827457	0.227199	0.227199	0.227199	0.309755	0.446894	0.454399	0.454399	0.454399	-0.75538	-2.68526
-0.212838	-0.0112085	-0.0112085	-0.327081	-0.652583	-0.652583	-0.460555	-0.0745779	-0.0112085	-0.0112085	-0.0112085	-0.0112085	-0.0112085	-0.0112085	0.289255	1.8378	1.66019	-0.00382486	-0.210792	-0.183023	-0.0561692	0.00550185	0.0153757	-0.106403	-0.180499	-0.0536447	0.00569835	0.0155722	-0.108756	-0.210792	-0.210792	-0.210792	-0.210792	-0.0829074	-0.0211181	-0.158256	-0.132534	-0.00568003	0.00943175	-0.0238472	-0.160986	-0.130009	-0.00315557	0	0	0	0	0	0	-0.233385
-0.0784184	-0.0112085	-0.0747682	-0.461904	-0.456714	-0.0707373	-0.0446126	-0.149925	-0.546964	-0.73462	-0.73462	-0.73462	-0.73462	-0.73462	-0.73462	-0.73462	-0.73462	-0.73462	-0.73462	-0.73462	-0.73462	-0.73462	-0.73462	-0.73462	-0.73462	-0.73462	-0.494114	-0.0596568	0.849981	0.687886	-0.168201	-0.210792	-0.174187	-0.0473336	-0.00422837	-0.0109736	-0.384862	-0.652583	-0.652583	-0.402946	-0.0169694	-0.314962	-0.0151117	1.5288	1.48093	0.641375	0.641375	0.641375	0.641375	0.165302
-1.04071	-0.977814	-0.669458	-0.578337	-0.522067	-0.522067	-0.330303	-0.0219473	-0.0112085	-0.0112085	-0.0112085	-0.259669	-0.646805	-0.652583	-0.652583	-0.652583	-0.652583	-0.652583	-0.652583	-0.519686	-0.13255	-0.0112085	-0.0112085	-0.0112085	-0.0112085	-0.0112085	-0.0112085	-0.0112085	-0.0112085	-0.0112085	-0.0112085	-0.0112085	-0.0310922	-0.338525	-0.553719	-0.632263	-0.652583	-0.677055	-0.984488	-0.886516	-0.223872	0.0309312	0.131517	-0.00562114	-0.0820366	-0.0820366	-0.181121	-0.292829	-0.292829	-0.292829
-0.652583	-0.746269	-0.863375	-0.863375	-0.863375	-0.863375	-0.759299	-0.636176	-0.636176	-0.580471	-0.453236	-0.532181	-0.652583	-0.652583	-0.652583	-0.652583	-0.652583	-0.652583	-0.652583	-0.652583	-0.652583	-0.652583	-0.589024	-0.201887	-0.207077	-0.593054	-0.652583	-0.652583	-0.652583	-0.449033	-0.0630562	-0.0112085	0.247159	1.48363	1.36842	0.135002	0	0	0	-0.875649	-2.41956	-1.44867	-0.522067	-0.522067	-0.341042	-0.032686	-0.0112085	-0.0112085	-0.0112085	-0.246187
0.136094	0.266791	0.596521	1.10946	1.39527	1.39527	1.34222	1.28275	1.28275	1.63992	2.41188	2.36525	2.18728	2.43653	2.5655	2.5655	2.7795	2.90469	2.348	2.22599	2.53435	1.49579	0.456266	0.466139	0.403908	0.277054	1.8702	3.34157	3.34157	3.27215	3.14529	3.00933	2.54175	0.960741	0.420747	0.675217	0.698006	0.698006	0.698006	0.698006	0.698006	0.698006	0.698006	0.698006	0.698006	0.698006	0.698006	0.660658	0.533423	0.406431
-0.0820366	-0.0820366	-0.280874	-0.588306	-0.289141	-0.0820366	-0.0820366	-0.0820366	-0.0812527	-0.00247236	0.0207355	-0.0578089	-0.0275566	0.0457447	-0.0327997	-0.0526409	0.0261394	-0.098671	-0.292829	-0.292829	-0.24234	-0.115486	-0.599122	-1.22101	-0.913573	-0.73462	-0.73462	-0.73462	-0.73462	-0.73462	-0.73462	-0.73462	-0.73462	-0.73462	-0.73462	-0.73462	-0.73462	-0.73462	-0.690418	-0.373111	-0.188434	-0.14882	-0.141725	-0.141725	-0.141725	-0.25231	-0.472384	-0.50742	-0.50742	-0.50742
-0.210792	-0.210792	-0.210792	-0.210792	-0.210792	-0.181041	-0.0538058	0	0	0	0	0	0	0	-0.119281	-0.210792	-0.210792	-0.131903	-0.00504891	0.00948087	0.013451	0.00354753	0	0	-0.600601	-0.963925	-0.79322	-0.73462	-0.73462	-0.73462	-0.73462	-0.73462	-0.73462	-0.73462	-0.73462	-0.73462	-0.73462	-0.73462	-0.73462	-0.73462	-0.73462	-0.73462	-0.73462	-0.73462	-0.73462	-0.73462	-0.73462	-0.73462	-0.73462	-0.73462
-0.73462	-0.73462	-0.73462	-0.73462	-0.73462	-0.73462	-0.73462	-0.73462	-0.73462	-0.73462	-0.73462	-0.73462	-0.73462	-0.73462	-0.73462	-0.73462	-0.73462	-0.73462	-0.73462	-0.73462	-0.73462	-0.73462	-0.73462	-0.73462	-0.73462	-0.73462	-0.73462	-0.73462	-0.73462	-0.73462	-0.73462	-0.73462	-0.73462	-0.73462	-0.73462	-0.73462	-0.73462	-0.73462	-0.73462	-0.73462	-0.73462	-0.73462	-0.73462	-0.73462	-0.73462	-0.73462	-0.73462	-0.73462	-0.73462	-0.73462
-0.473681	-0.610408	-0.557746	-0.430145	-0.566873	-0.648888	-0.638984	-0.64325	-0.652583	-0.652583	-0.652583	-0.652583	-0.652583	-0.652583	-0.652583	-0.652583	-0.652583	0.806832	2.40855	0.866771	-0.0212139	-0.0696685	-0.0802755	-0.0802755	-0.0802755	0.0619694	0.369402	0.293438	0.135558	0.0567773	0.0782565	0.20511	0.221629	0.131795	-0.381036	-0.636176	-0.636176	-0.636176	-0.636176	-0.636176	-0.636176	-0.636176	-0.644723	-0.678537	-0.805771	-0.793953	-0.667099	-0.765259	-0.834344	-0.70749
-0.0820366	-0.0820366	-0.0820366	-0.0820366	-0.0820366	-0.0820366	-0.0820366	-0.112961	-0.239815	-0.218767	-0.0915317	-0.0820366	-0.0820366	-0.0820366	-0.0820366	-0.0820366	-0.0820366	-0.0820366	-0.0820366	-0.0820366	-0.0820366	-0.0820366	-0.0820366	-0.0820366	-0.0820366	-0.0820366	-0.0820366	-0.0820366	-0.0820366	-0.0820366	-0.0820366	-0.0820366	-0.0820366	-0.0820366	-0.0820366	-0.0818401	-0.0719662	-0.0656292	-0.0656292	-0.527693	-1.1527	-0.844347	-0.652583	-0.652583	-0.652583	-0.669458	-0.977814	-1.00936	-0.622221	-0.318446
0.330289	0	0	0	0	-1.58899	-3.00498	-1.77525	-1.00896	-0.701528	-0.652583	-0.652583	-0.652583	-0.450953	-0.0649765	-0.0112085	-0.0882505	-0.475387	-0.652583	-0.652583	-0.583417	-0.454768	-0.147335	-0.0112085	-0.0112085	-0.0112085	0.435537	2.30628	1.99316	0.0797907	-0.0820366	-0.0820366	-0.0820366	-0.26613	-0.574485	-0.303816	-0.167947	-0.476302	-0.401705	-0.0942727	-0.378119	-0.499594	-0.192162	-0.361595	-0.797185	-0.375882	-0.222899	-0.65849	-0.514162	-0.0801105
-0.169048	0.130517	0.130517	0.085969	0.0074246	-0.278372	-0.435912	-0.128479	0	0	0	0	0	0	0	0	0	0	0	0	0	-0.212485	-0.91264	-0.966134	-0.658701	-1.03202	-1.19454	-0.887107	-0.579063	-0.272242	-0.272242	-0.245279	-0.166734	-0.560812	-1.16344	-1.16344	-0.462538	1.46735	1.95444	1.8377	1.96494	1.52219	0.161527	-0.210792	-0.201922	-0.0647841	0.0681587	0.195013	0.227199	0.200627
-0.248036	-0.512844	-0.598103	-0.652583	-0.652583	-0.652583	-0.652583	-0.956337	-0.935755	-0.242345	-0.216779	-0.519008	-0.211575	-0.0112085	-0.0112085	-0.0112085	-0.0112085	-0.0112085	-0.0112085	-0.0112085	-0.0112085	-0.0250155	-0.333371	-0.402764	-0.0953319	-0.0112085	-0.0112085	-0.0112085	-0.0112085	-0.0112085	-0.300116	-0.652583	-0.652583	-0.652583	-0.652583	-0.652583	-0.610337	-0.22436	-0.149278	-0.457634	-0.584199	-0.642423	-0.563879	-0.378292	-0.0708596	-0.259734	-0.522067	-0.522067	-0.392956	-0.128147
-0.652583	-0.652583	-0.652583	-0.652583	-0.652583	-0.372222	-0.0112085	-0.0112085	-0.167219	-0.554355	-0.652583	-0.619938	-0.233961	-0.174923	-0.562059	-0.652583	-0.612257	-0.22628	-0.0112085	-0.0112085	-0.313598	-0.604576	-0.218599	-0.153453	-0.460886	-0.585169	-0.652583	-0.652583	-0.652583	-0.652583	-0.652583	-0.652583	-0.652583	-0.652583	-0.652583	-0.652583	-0.652583	-0.652583	-0.652583	-0.652583	-0.652583	-0.713948	-1.0223	-0.786284	-0.0907922	-0.283462	-0.522067	-0.522067	-0.522067	-0.522067
0	0	0	0	0	0	0.00468076	0.0145843	0.11991	-0.0109157	-1.55482	-1.9852	-1.2683	-1.04164	-0.90728	-0.736062	-0.652583	-0.652583	-0.652583	-0.652583	-0.652583	-0.652583	-0.652583	-0.652583	-0.63578	-0.557236	-0.522067	-0.522067	-0.522067	-0.522067	-0.522067	-0.56714	-0.64592	-0.652583	-0.597962	-0.38269	0.546605	1.96791	0.90619	0.0164073	0.0164073	0.0164073	0.0164073	0.0164073	0.0164073	0.0164073	0.0164073	0.0164073	0.0164073	0.0164073
0.80325	1.06683	0.687318	0.42808	0.42808	0.421448	0.409185	0.159187	-0.00250294	-0.00250294	-0.0904912	-0.208533	-0.0718056	-0.081047	-0.335517	-0.40768	-0.406596	-0.386789	-0.370935	-0.361061	1.01429	2.7395	2.7395	2.68649	2.55964	0.791241	-1.2097	-0.526059	-0.276322	-0.583755	-0.990654	-1.50474	-2.59774	-3.19047	-3.19047	-3.29998	-3.13115	-1.07442	0	0	0	-0.0202563	-0.147491	-0.210792	-0.210792	-0.210792	-0.210792	-0.210792	-0.210792	-0.210792
-0.470701	-2.27373	-3.35976	-3.48699	-2.02789	-0.294226	-0.157087	-0.0820366	-0.0820366	-0.0742024	-0.0603239	-0.0208284	0	0	0.0638865	0.118403	0.0398584	-0.0626679	-0.189903	-0.104447	0.0691302	0.455107	0.641375	0.641375	1.96838	3.16084	2.99014	1.79131	-0.275307	-0.241808	-0.081214	-0.467191	-0.636176	-0.636176	-0.521313	-0.425384	-0.425384	-0.425384	-0.425384	-0.425384	0.00371174	1.63104	2.37455	2.54577	1.0936	0	0	0	0	0
-0.522067	-0.522067	-0.340054	-0.0326217	-0.0112085	-0.0112085	-0.0112085	-0.0112085	-0.0112085	-0.29497	-0.546993	-0.684131	-0.73462	-0.73462	-0.73462	-0.692318	-0.55518	-0.312798	-0.0141799	-0.0112085	-0.139868	-0.525844	-0.652583	-0.652583	-0.652583	-0.652583	-0.652583	-0.86429	-1.15426	-0.846832	-0.652583	-0.652583	-0.652583	-0.648237	-0.560879	-0.560638	-0.697777	-0.73462	-0.73462	-0.73462	-0.73462	-0.73462	-0.444657	-0.104639	-0.231874	0.144594	1.18109	2.24312	3.19566	3.19566
0.0907433	0.226521	0.0902016	0.00335044	0.013254	1.0574	2.52108	0.852062	-0.164721	-0.0378668	0	0	0	-0.49633	-1.79195	-1.65885	-1.00724	-0.836533	-0.73462	-0.73462	-0.73462	-0.73462	-0.73462	-0.73462	-0.73462	-0.73462	-0.73462	-0.73462	-0.73462	-0.73462	-0.73462	-0.740628	-0.788938	-0.270432	0.906311	0.58265	0	0	0.0666633	0.203391	0.227199	0.204684	0.0675458	0.0693842	0.206112	0.446358	0.60102	0.292664	0.146924	0.146924
-0.652583	-0.652583	-0.652583	-0.652583	-0.652583	-0.504277	-0.117141	-0.29157	-0.627545	-0.240408	-0.136629	-0.444061	-0.522067	-0.522067	-0.522067	-0.522067	-0.522067	-0.522067	-0.530273	-0.608817	-0.789119	-1.09747	-0.618373	-0.0112085	-0.0112085	-0.191715	-0.577692	-0.341497	-0.0112085	-0.0112085	-0.0112085	-0.0112085	-0.0112085	-0.0112085	-0.0112085	-0.0112085	-0.0112085	-0.0112085	-0.0824724	-0.469608	-0.652583	-0.652583	-0.918719	-1.16344	-1.16344	-0.113744	1.82194	0.954417	-0.0284001	-0.155254
3.7777	5.41545	8.1038	7.45336	7.04485	7.29932	7.09446	6.65476	6.65476	6.33815	5.41585	3.74857	1.77358	1.78348	1.78979	1.78979	1.78979	1.78979	1.78979	1.69259	1.43889	1.27642	1.24862	2.65893	3.60533	3.86445	4.84308	5.97492	5.97492	6.02857	6.15542	6.11122	5.99145	5.68402	4.6935	2.84337	2.54758	2.72527	3.24256	3.87388	4.63501	4.78269	4.64345	3.71056	3.04641	2.66471	2.49474	2.31976	1.90834	1.56762
0	0.379432	0.516556	0.130579	0	0	0.00990351	0.0164073	0.0164073	0.0164073	0.0161617	0.00628783	0	0	1.08155	2.55429	2.55429	2.55429	2.55429	2.55429	2.45487	0.917709	0	0	0	0	0	0	0	-0.0974834	-0.210792	-0.210792	-0.210792	-0.210792	-0.210792	-0.210792	-0.210792	-0.210792	-0.210792	-0.210792	-0.210792	-0.210792	-0.148312	-0.0214579	0	0	0	0	0	0
-0.25006	0	0	-0.207729	-0.601631	-0.652583	-0.652583	-0.652583	-0.60434	-0.516982	-0.50742	-0.198695	1.1503	1.03464	-0.19878	-0.309236	-0.277585	-0.150351	-0.0984439	-0.0984439	-0.216462	-0.272503	-0.135775	-0.0519811	-0.00246356	0	0	0	0	0	0	-0.523672	-2.19443	-2.13727	-1.15679	-0.841746	-0.636176	-0.636176	-0.636176	-0.636176	-0.636176	-0.639664	-0.649538	-0.652583	-0.639141	-0.253164	-0.126267	-0.434622	-0.522067	-0.522067
-9.62668	-9.62668	-9.43013	-9.2233	-9.49676	-8.75003	-6.69329	-6.43801	-6.69245	-6.87357	-7.19668	-7.68469	-7.61371	-7.45694	-7.62816	-7.71675	-7.71675	-9.20129	-10.7545	-11.0082	-11.2031	-11.3398	-11.1024	-10.681	-9.75868	-9.45111	-9.70558	-9.46426	-9.18393	-9.0472	-8.91588	-8.78903	-6.28539	-4.16514	-4.4386	-4.62985	-4.75709	-5.32586	-6.32534	-8.5179	-9.27435	-9.02064	-10.2571	-11.4637	-12.2516	-12.8575	-13.3455	-14.4085	-15.1885	-15.1885
-0.219847	-0.0112085	-0.0112085	-0.0112085	-0.0112085	-0.398345	-0.652583	-0.652583	-0.389504	-0.0189127	-0.406049	-0.652583	-0.652583	-0.652583	-0.652583	-0.652583	-0.652583	-0.652583	-0.652583	-0.652583	-0.652583	-0.620931	-0.542387	-0.522067	-0.52871	-0.607254	-0.619368	-0.540823	-0.522067	-0.529905	-0.608686	-0.617805	-0.53926	-0.522067	-0.485248	-0.176892	-0.0112085	-0.0112085	-0.0112085	-0.0651379	-0.452274	-0.652583	-0.652583	-0.335736	-0.0728421	-0.459978	-0.652583	-0.652583	-0.328055	-0.0112085
-0.652583	-0.652583	-0.652583	-0.652583	-0.652583	-0.525464	-0.138328	-0.217693	-0.506704	1.0372	1.70439	0.730873	0.312533	0.146924	0.146924	0.258287	0.556739	0.428198	0.139441	0.00271355	0.0409191	0.349275	0.523987	0.589124	-0.11103	-0.522067	-0.522067	-0.522067	-0.493006	-0.185573	-0.0112085	-0.0112085	-0.0112085	-0.055375	-0.441352	-0.652583	-0.652583	-0.652583	-0.652583	-0.652583	-0.652583	-0.652583	-0.588497	-0.522067	-0.522067	-0.522067	-0.522067	-0.522067	-0.468373	-0.160017
-0.636176	-0.636176	-0.636176	-0.588169	-0.202192	0.579017	1.81921	0.955208	-0.190385	-0.0536572	0.0782565	0.20511	0.113941	0	0	0	0	0.326448	0.570111	0.182975	0.20355	0.589527	0.641375	0.722027	1.108	1.70521	2.47717	2.90731	3.20687	3.20687	3.20687	3.20687	3.09167	2.93162	2.6725	3.47062	5.0124	5.04671	4.98927	4.98927	4.88566	4.71496	3.97371	2.94126	1.27224	0.657782	0.657782	0.657782	0.615607	0.478879
-0.556444	-0.913616	-0.913616	-0.913616	-0.913616	-0.913616	-0.913616	-0.913616	-1.04708	-1.35544	-1.18587	-0.948795	-1.25623	-1.28529	-0.977856	-0.913616	-0.861769	-0.475792	-0.272242	-0.272242	-0.272242	-0.272242	-0.272242	-0.384978	-0.613866	-0.758296	-0.839567	-0.702839	-0.636176	-0.636176	-0.636176	-0.636176	-0.636176	-0.636176	-0.636176	-0.644822	-0.650465	-0.640561	-0.641678	-0.651552	-0.652583	-0.652583	-0.652583	-0.607254	-0.52871	-0.522067	-0.451217	-0.177354	-0.0715102	-0.0814435
3.9837	3.85685	4.98242	6.58408	7.24102	7.64686	7.65673	8.3182	9.19291	9.63707	9.77461	9.46718	9.38917	9.32004	8.54809	7.51306	6.12624	5.66319	5.4174	4.64544	4.1072	3.8572	2.5465	1.1614	1.1614	0.91902	0.406189	0.420448	0.516871	0.390017	0.330521	0.340425	0.342051	0.342051	0.342051	0.54176	0.927737	2.32788	3.67869	4.11428	4.31052	4.30065	4.05133	4.15989	5.70844	6.48923	6.65993	6.6385	6.53071	6.2134
-7.42931	-7.42931	-6.86916	-5.684	-3.90838	-2.23466	-1.9263	-1.83716	-1.97389	-1.35372	-0.738079	-0.874807	-0.26558	1.05339	0.37096	-0.750178	-2.29196	-2.73268	-2.22526	-2.16215	-2.82368	-5.91595	-7.51135	-7.89305	-6.0705	-4.62844	-5.21886	-5.31854	-5.05864	-5.1638	-5.66049	-7.18861	-7.17364	-6.13845	-7.53132	-8.4359	-7.67696	-7.31725	-7.20027	-7.57051	-6.90204	-3.74513	-3.49275	-4.86149	-4.1521	-3.72399	-3.98837	-3.99387	-3.86702	-4.54006
-3.61952	-1.97579	-0.843978	-1.48792	-2.82484	-2.82484	-2.7723	-2.63516	-3.99944	-5.80451	-5.80451	-5.01719	-3.08731	-2.59764	-2.59764	-2.59764	-2.59764	-2.59764	-2.59764	-2.80887	-4.73875	-4.99718	-3.19415	-4.33001	-6.0153	-6.0153	-5.11277	-3.18288	-2.80843	-2.79007	-2.66284	-2.53097	-2.39425	-2.36226	-2.33251	-2.20527	-3.06212	-4.85528	-4.90707	-4.70133	-4.70133	-4.70133	-4.70133	-4.8121	-4.91212	-4.91212	-4.98217	-5.10903	-5.00078	-4.89571
-0.652583	-0.652583	-0.652583	-0.652583	-0.652583	-0.652583	-0.652583	-0.617023	-0.538479	-0.522067	-0.573914	-0.959891	-1.16344	-1.16344	-1.16344	-1.11756	-0.810123	-0.802926	-1.11128	-0.587325	-0.0633682	-0.371724	-0.364526	-0.057094	-0.0112085	-0.0112085	-0.0112085	-0.216679	-0.602656	-0.652583	-0.652583	-0.652583	-0.652583	-0.652583	-0.652583	-0.56233	-0.176353	-0.0112085	-0.0112085	-0.0112085	-0.0112085	-0.0112085	-0.240408	-0.627545	-0.652583	-0.652583	-0.652583	-0.652583	-0.652583	-0.652583
0.0313849	0.168523	0.227199	0.227199	0.227199	0.195013	0.0681587	0.17879	0.453067	0.598691	0.773056	1.04733	1.23675	1.37348	1.3796	1.87242	3.55134	4.4223	4.83249	5.40117	5.83508	5.9718	6.22712	6.54443	6.81892	7.19692	7.77781	8.2432	8.64726	8.64726	8.69624	8.83296	8.7552	8.59624	8.73297	9.06734	9.72677	9.95558	10.0839	11.3136	12.2986	12.9135	13.9587	15.0971	15.5314	16.1167	16.9121	17.106	17.106	17.106
3.32458	3.45181	3.4556	3.31888	3.04457	2.78149	2.78149	2.78149	2.78149	2.78149	2.52836	0.986583	0.227199	0.227199	0.227199	0.517807	2.05497	2.78149	2.78149	2.78149	2.78149	2.78149	2.70666	2.56994	2.44161	2.37253	2.49938	2.55429	2.55429	0.791954	-0.162911	1.76697	2.55429	2.55429	2.55429	2.27252	1.24277	0.586118	0.166061	-0.278167	-0.592895	-0.592895	-0.592895	-0.592895	-0.29311	-0.121797	-0.248651	-0.535147	-0.906948	-0.362973
-0.73462	-0.73462	-0.73462	-0.73462	-0.73462	-0.73462	-0.73462	-0.73462	-0.73462	-0.73462	-0.73462	-0.73462	-0.73462	-0.73462	-0.73462	-0.73462	-0.73462	-0.73462	-0.73462	-0.73462	-0.73462	-0.73462	-0.73462	-0.73462	-0.73462	-0.73462	-0.73462	-0.73462	-0.73462	-0.73462	-0.73462	-0.73462	-0.73462	-0.73462	-0.73462	-0.73462	-0.73462	-0.73462	-0.716934	-0.580206	-0.50742	-0.50742	-0.61795	-0.73462	-0.73462	-0.73462	-0.73462	-0.73462	-0.73462	-0.73462
2.55429	2.55429	2.64162	2.77876	3.0828	3.25183	3.1246	1.88851	0.0854742	-1.9018	-3.20687	-3.20687	-3.2936	-3.36966	-1.43977	-0.210792	-0.210792	-0.210792	-0.210792	-0.210792	-0.210792	-0.210792	-0.210792	-0.210792	-0.210792	-0.210792	-0.210792	-0.108756	0.120727	1.35415	1.4723	0.0990966	-0.360354	-0.522067	-0.522067	-0.380967	-0.0658462	-0.243193	-0.445222	0.0621935	0.192687	-0.105869	-0.373078	-0.55293	-0.293807	-0.602341	-1.49573	-0.7555	0.0631049	-0.324031
6.56491	7.40025	9.36564	10.0305	10.0336	10.6485	10.5337	9.02309	8.3822	8.12852	7.48884	6.9285	6.50728	6.65632	6.93098	4.83085	2.7536	0.712444	0.224777	0.338717	0.86588	1.28988	1.56415	1.63238	1.5868	1.07786	0.734305	0.607451	1.13002	1.77634	1.88886	2.06565	2.32012	2.37203	2.35366	2.21693	2.08001	1.94287	1.6027	1.21655	0.82941	0.629967	0.620093	0.94108	1.21209	0.93781	0.79523	0.775482	0.990388	1.19422
-0.210792	-0.177974	-0.0511202	0	0	-1.44405	-2.31237	-1.3873	-0.843265	-0.535832	-0.522067	-0.430296	-0.122863	-0.0112085	-0.0112085	-0.0112085	-0.134107	-0.520084	-0.652583	-0.652583	-0.652583	-0.652583	-0.652583	-0.652583	-0.658701	-0.966134	-1.02518	-0.639204	-0.791714	-1.15121	-0.843773	-0.622885	-0.54434	-0.578337	-0.669458	-0.977814	-0.887457	-0.194048	-0.0112085	-0.0419331	-0.42791	-0.491279	-0.105302	-0.0112085	-0.0769515	-0.772443	-1.16344	-1.16344	-1.16344	-1.12826
0.0164073	0.0164073	0.0164073	0.0164073	0.0164073	0.0164073	0.0164073	0.0523808	0.179235	0.227199	0.227199	-0.0266515	-0.172294	-0.0454402	0	0	0	0	0	-0.411314	-1.03292	-0.803349	-0.652583	-0.652583	-0.652583	-0.652583	-0.652583	-0.652583	-0.652583	-0.867358	-1.15117	-0.842813	-0.622494	-0.54395	-0.522067	-0.503657	-0.195302	-0.0112085	-0.0112085	-0.0112085	-0.0420253	-0.429161	-0.652583	-0.652583	-0.652583	-0.652583	-0.652583	-0.652583	-0.652583	0.859366
0.0164073	-0.024407	-0.161135	-0.123722	0.0130061	-0.116919	-0.210792	-0.210792	-0.333811	-0.521135	-0.215245	-0.0112085	-0.0112085	0.825412	2.0308	1.18451	0.641375	0.641375	0.641375	0.613776	-0.0796332	-0.364916	0.0210605	0.130517	0.125827	0.047283	0.0312615	0.109806	0.356885	0.641375	0.641375	0.641375	0.641375	0.408888	0.159665	0.46802	0.337792	-0.355617	-0.211294	0.130517	0.130517	0.0945659	0.0160215	0.0625229	0.171814	0.479246	0.641375	0.641375	0.641375	0.59396
-0.292829	-0.421861	-0.437691	-0.129335	-0.0112085	-0.0112085	-0.0112085	-0.0112085	-0.0112085	-0.0112085	-0.0112085	-0.388714	-0.652583	-0.652583	-0.601002	-0.522457	-0.522067	-0.522067	-0.522067	-0.522067	-0.522067	-0.522067	-0.411941	-0.104509	-0.0112085	-0.0246505	-0.410627	-0.652583	-0.652583	-0.652583	-0.652583	-0.652583	-0.652583	-0.652583	-0.652583	-0.646704	-0.567924	-0.522067	-0.522067	-0.522067	-0.491476	-0.184044	-0.0112085	-0.0112085	-0.0112085	0.173139	1.71705	2.0258	0.871154	0.641375
5.71567	4.35391	3.6473	3.38293	2.38666	1.7075	1.94688	1.86682	1.59254	1.57346	1.48334	1.20906	0.935319	0.661863	0.276424	0.0580608	0.184915	-0.0689075	-0.510521	-0.442707	-0.434294	-0.537044	-0.974848	-1.59808	-3.49398	-4.84193	-5.22907	-5.07002	-4.70747	-4.84461	-4.30931	-2.71365	-2.06012	-1.79246	-2.05605	-2.28599	-2.46711	-2.61488	-2.78306	-3.27108	-3.24982	-2.54756	-2.38685	-2.38685	-2.38685	-3.24913	-5.17491	-5.57731	-5.57731	-5.57731
-0.652583	-0.652583	-0.652583	-0.652583	-0.652583	-0.652583	-0.652583	-0.652583	-0.652583	-0.652583	-0.652583	-0.652583	-0.72622	-1.03458	-0.758603	-0.0631109	-0.295698	-0.522067	-0.522067	-0.522067	-0.522067	-0.595922	-0.738493	-1.04685	-1.16344	-1.16344	-1.16344	-1.16044	-1.15057	-1.14703	-1.14703	-0.844815	-0.639369	-0.649243	-0.64603	-0.636225	-0.646099	-0.649183	-0.63928	-0.642955	-0.642707	-0.245667	-0.136902	-0.522879	-0.636176	-0.636667	-0.646541	-0.498969	-0.103119	-0.276005
0.418389	0.116123	0.0992275	0.486364	0.657782	0.657782	0.312131	0.106932	0.494068	0.257605	-0.435804	-0.494451	-0.494451	-0.494451	-0.310909	-0.00347639	-0.111477	-0.210792	-0.210792	0.737507	2.27467	2.63716	2.85436	2.85436	2.82643	2.78258	2.78149	2.24851	0.574619	0	0	0	0	0	-0.0860893	-0.208071	-0.0713434	0.0164073	0.0164073	0.105394	0.227199	0.227199	0.175346	0.0382077	-1.11376	-2.47305	-0.924504	0	0	-1.14449
0.0630244	0.0873443	0.0795336	0.0795336	0.0741138	0.0642103	0.0631263	0.0921575	0.219011	0.196138	0.059	-1.71034	-3.25646	-3.64359	-3.88248	-4.0192	-3.79684	-3.61455	-3.61455	-3.61455	-3.61455	-3.74487	-3.84175	-3.84175	-2.62237	-0.692488	-2.64582	-3.4243	-1.36756	-0.561908	-0.424769	-1.96031	-3.11863	-3.50577	-4.06077	-4.69046	-4.95483	-5.07552	-4.9388	-5.16614	-5.53833	-5.52843	-5.52227	-5.52227	-5.42402	-5.27144	-4.87559	-3.60934	-1.02662	-0.358458
-0.0523825	-0.179236	-0.115208	0	0	0	0	-0.0981164	-0.196276	-0.0694225	0	0	0	-0.0406399	-0.354818	-0.558909	-0.637689	-0.652583	-0.64086	-0.562316	0.232945	1.78149	1.02172	-0.0214579	-0.148312	-0.146225	-0.0189903	0.116321	0.227199	0.227199	0.155094	0.0183664	-0.271975	-0.601035	-0.988171	-0.994689	-0.686334	-0.652583	-0.652583	-0.652583	-0.652583	-0.652583	-0.301171	0.374001	1.92255	2.37228	2.06485	0.895919	0	0
0.14744	0.0202054	0.00682819	0.00304567	0.0129195	-0.0720236	-0.208751	-0.210792	-0.169139	-0.0422846	-0.0845693	-0.210159	-0.0829242	0	0	0	-0.00316505	-0.1304	-0.16409	-0.0372357	0	-0.00833271	-0.19443	-0.309236	-0.309236	-0.309236	-0.309236	-0.309236	-0.253456	-0.116729	-0.0820366	-0.0820366	-0.0820366	-0.0820366	-0.0820366	-0.179228	-0.345842	-0.853258	-0.971913	-0.601343	-0.514305	-0.515428	-0.593973	-0.636176	-0.636176	-0.533935	-0.369528	0.0176077	0.149328	0.0125998
-6.58657	-6.70506	-6.84179	-6.86968	-6.73295	-6.4127	-5.93996	-4.39142	-2.84763	-1.31047	-1.06993	-1.2672	-1.65434	-1.81212	-1.67539	-1.84589	-2.11065	-2.419	-2.55027	-2.47173	-4.27519	-6.05932	-4.7443	-3.99204	-3.85531	-3.83015	-3.80838	-3.67165	-4.34433	-5.83452	-5.9568	-5.7895	-5.48207	-5.26275	-5.12561	-3.40119	-1.81416	-1.81416	-1.81416	-1.81416	-1.96408	-1.64542	0.421189	1.33626	1.33626	-0.278477	-1.53735	-1.09319	-0.685073	-0.303368
3.48068	1.24341	0.698006	0.668857	0.360502	0.187148	0.187148	0.187148	0.223856	0.531288	1.82711	4.29396	6.71619	8.96276	10.1925	11.8658	14.0243	13.9818	13.6242	14.1386	13.7766	12.5468	11.5816	10.5608	9.07197	8.4323	8.56903	6.99567	5.36067	4.56523	3.12347	1.1362	1.25935	1.53588	1.39874	1.33938	1.33938	2.03836	2.62213	2.62213	2.54186	2.40513	3.42204	4.48157	5.40387	6.51501	7.74843	8.31943	8.90168	9.59717
0.00031317	1.9302	1.51422	-0.00460232	-0.312958	-0.510858	-0.510858	-0.241211	0.142753	0.450185	1.22434	2.76611	2.91722	2.55429	2.55429	2.55429	2.55429	2.55429	2.55429	2.55429	2.71608	3.10321	2.02559	0.610692	0.302337	0.130517	0.130517	-0.172888	-0.47262	-0.165188	0	0	-0.314569	-0.652583	-0.652583	-0.652583	-0.652583	-0.652583	-0.652583	-0.652583	0.320072	2.25575	2.55429	2.55429	2.55429	2.55429	2.55429	2.55429	2.54422	2.49485
0.0116914	-0.0550177	-0.191745	-0.210792	-0.184916	-0.0580625	-0.0687914	-0.195645	-0.0987494	0	0	0	0	-0.114575	-0.179868	-0.0530136	-0.0738403	-0.200694	-0.210792	-0.210792	-0.210792	-0.210792	-0.210792	-0.210792	-0.175344	-0.0481087	0	0	0	0	0	0.0877507	0.224478	0.0927901	0	0	0.0904716	0.227199	-0.0371738	-0.167245	-0.0403913	-0.0864626	-0.208071	-0.0713434	-0.0327169	-0.169855	-0.0258915	0.22215	0.0952966	0.0164073
-0.799002	-0.672148	-0.760195	-0.839393	-0.712539	-0.719682	-0.846917	-0.744334	-0.636176	-0.636176	-0.636176	-0.636176	-0.636176	-0.636176	-0.636176	-0.641825	-0.651699	-0.652583	-0.162911	1.76697	1.6415	0.099717	0	0	0	0	0	0.00943175	-0.0238472	-0.160986	-0.130009	-0.00315557	0.00962824	-0.0264477	-0.163175	-0.210792	-0.210792	-0.210792	-0.210792	-0.210792	-0.210792	-0.208899	-0.0820448	-0.0448091	-0.171663	-0.122804	0	0	0	0
-6.2425	-4.72656	-2.80843	-2.80843	-2.7518	-2.61466	-2.5887	-2.78006	-4.70995	-5.74533	-5.6086	-5.57731	-5.57731	-5.57731	-5.71691	-6.02527	-5.73461	-5.3672	-5.49444	-5.50032	-5.37346	-5.23855	-5.12291	-5.12291	-4.16277	-2.23289	-1.91604	-2.22922	-4.02776	-4.89571	-4.89571	-5.00426	-5.10651	-5.10651	-4.00306	-1.93025	-1.67243	-1.64309	-1.50596	-1.44523	-1.44523	-0.874075	-0.391273	-0.391273	-0.684109	-1.19153	-1.23444	-1.23444	-1.23444	-1.15257
-0.522067	-0.522067	-0.522067	-0.429616	1.11893	1.54787	0.318139	0	0	0	0.0332153	0.11176	0.130517	0.130517	0.130517	0.130517	0.130517	0.130517	0.168755	0.476187	0.49913	0.191697	0.130517	0.173472	0.481827	0.493012	0.185579	0.130517	0.117974	0.0391942	-0.00337929	-0.0101044	-0.0112085	-0.0112085	-0.0112085	-0.00768489	-0.000939637	0	0	0	0.833586	2.37075	2.55429	2.55429	2.55429	1.46607	-0.469608	-0.296984	0.00240706	0.0122809
6.4385	5.79967	4.89099	4.84048	4.88609	4.4505	4.03428	3.63724	3.06432	2.28774	0.750575	0.0164073	0.0164073	0.126221	0.201324	0.0744698	0.0164073	0.0164073	0.128746	0.198799	0.0719453	0.883178	2.42496	2.45583	2.42194	2.67641	1.8046	0.140588	0.133795	0.19365	0.066415	0.0934032	0.220257	0.227199	0.227199	0.227199	0.147679	0.0208251	0.0068487	-0.0391291	-0.165983	-0.210792	-0.210792	-0.0854563	0.0448957	0.181623	0.227199	0.225839	0.0891111	0.0477596
-0.014693	-0.0820366	-0.0820366	-0.189957	-0.26698	-0.130252	-0.372615	-0.95473	-0.76599	-0.457827	-0.150394	-0.17996	-0.488316	-0.248283	-0.0112085	-0.0112085	-0.0112085	-0.0112085	-0.0112085	-0.0112085	-0.0112085	-0.238482	-0.625618	-0.29349	-0.0112085	-0.0112085	-0.246187	-0.633323	-0.652583	-0.652583	-0.652583	-0.845881	-1.15424	-0.48871	-0.107568	-0.415	-0.522067	-0.522067	1.51494	2.2911	0.50458	-0.0820366	-0.0820366	-0.0820366	-0.0820366	-0.0820366	-0.170025	-0.305738	-0.676426	-0.704113
-2.10879	-2.19246	-2.19246	-1.63794	-0.927708	-0.927708	-0.927708	-0.927708	-0.927708	-0.916348	-0.789494	-0.771355	-0.898589	-1.71029	-2.61404	-2.61404	-2.61404	-2.61404	-2.71469	-2.82484	-2.82484	-2.82484	-2.82484	-2.82484	-2.82484	-2.82484	-2.82975	-2.83962	-2.94727	-3.02823	-2.8915	-2.75964	-2.6324	-2.7226	-2.6965	-2.03509	-1.93708	-2.32421	-2.37044	-2.37044	-2.37044	-2.37044	-2.37044	-1.33609	-0.456902	-0.456902	-0.456902	-0.456902	-0.331738	-0.294269
-0.73462	-0.73462	-0.73462	-0.73462	-0.73462	-0.73462	-0.73462	-0.73462	-0.73462	-0.73462	-0.73462	-0.73462	-0.73462	-0.73462	-0.73462	-0.548352	-0.162375	-0.0471809	0	0	-0.0637425	-0.190596	-0.210792	-0.187441	-0.0605869	0.00515799	0.0150318	-0.101627	-0.184916	-0.0580625	0	0	-0.276664	-0.522067	-0.522067	-0.566223	-0.644768	-0.581854	-0.540823	-0.619368	-0.83054	-1.1389	-0.525228	-0.0112085	-0.0112085	-0.0112085	-0.0112085	-0.0112085	-0.119067	-0.506203
-0.148931	-0.114851	-0.114851	-0.114851	-0.167234	-0.294088	-0.318226	-0.309236	-0.309236	-0.309236	-0.309236	-0.203119	-0.154615	-0.788884	-0.88392	-0.327135	-0.210792	-0.193752	-0.0668981	0	0	0	0	0	0	0	0	0	0	0	0	-0.108552	-0.184263	-0.047535	-0.0565967	-0.193735	-0.099716	-0.0105616	-0.0599309	-0.0820366	-0.0820366	-0.0820366	-0.0820366	-0.0820366	-0.0820366	-0.0820366	-0.197877	-0.260642	-0.133788	-0.0820366
-0.652583	-0.616632	-0.538088	-0.522067	-0.47924	-0.171808	-0.0112085	-0.0112085	-0.327081	-0.652583	-0.652583	-0.460555	-0.0745779	-0.00555378	0	0	0	0	0	0	0	0	0	0	0.00221057	0.0120844	-0.0604596	-0.197187	-0.210792	-0.210792	-0.210792	-0.131204	0.00552351	-0.109815	-0.177343	-0.0504891	0.00594397	0.0158178	-0.112544	-0.174819	-0.0479647	-0.0788893	-0.205743	-0.0795062	-0.0245295	-0.161668	-0.123041	0.0136864	-1.87507	-2.79891
-0.371672	-0.130241	0.565251	0.297644	0.088333	0.47431	0.46701	0.159577	0.409724	0.641375	0.641375	0.641375	0.641375	0.641375	0.641375	0.641375	0.641375	0.641375	0.641375	0.529998	0.144021	0.0492368	0.127781	0.0544799	-0.0948299	-0.402262	-0.510858	-0.510858	-0.1295	0.104726	0.0261815	0.052363	0.132046	0.439479	0.641375	0.641375	0.641375	0.633727	0.326295	0.242507	0.550862	0.151503	-0.493575	-0.107599	0.130517	0.130517	0.0734645	0.00507999	0.0836244	0.254407
2.60351	2.60351	2.60351	2.60351	2.85222	3.04427	2.73591	2.71607	2.96532	3.11016	3.27325	3.58069	3.72293	3.72293	3.72293	3.65563	3.3482	3.13566	2.99852	2.98487	2.61779	1.08063	1.32037	2.86214	2.62962	2.47873	3.00143	2.98095	2.59381	2.5707	2.5707	2.5707	2.76189	3.06932	3.08156	3.1572	3.40645	3.04937	2.35388	2.84867	3.19566	3.19566	2.9395	2.55429	2.55429	2.02502	0.483244	0	-0.00316505	-0.1304
-0.616098	-0.652583	-0.652583	-0.652583	-0.652583	-0.652583	-0.652583	-0.652583	-0.652583	-0.652583	-0.652583	-0.280238	0	0	0	0	0	-0.0392466	-0.166481	-0.128116	-0.00126223	0	0.00324216	0.013116	0.00980497	0	0	0.0476166	0.184344	0.0456894	-0.207005	-0.0801515	-0.0467024	-0.173556	-0.210792	-0.210792	-0.210792	-0.210792	-0.210792	-0.210792	-0.210792	-0.210792	-0.155013	-0.0182848	-0.0859348	-0.187188	0.0763939	0.227199	0.227199	0.227199
-0.652583	-0.652583	-0.652583	-0.652583	-0.345338	-0.0112085	-0.0112085	-0.0112085	-0.0112085	-0.0112085	-0.0112085	-0.0112085	-0.203237	-0.589214	-0.652583	-0.652583	-0.652583	-0.652583	-0.652583	-0.321303	-0.0723891	-0.379822	0.307496	1.8514	0.966653	0	0	0	0	0	-0.0297514	-0.156986	-0.137583	-0.0107289	0	0.00250531	0.0123792	0.0917354	0.21897	0.227199	0.227199	0.227199	-0.0984515	-0.626321	-0.652583	-0.652583	-0.652583	-0.407975	-0.0208388	-0.0112085
-0.73462	-0.73462	-0.73462	-0.73462	-0.73462	-0.73462	-0.73462	-0.689499	-0.430376	0.297165	1.47039	0.80051	0	0	0.206087	0.593223	0.379898	0.198485	0.447734	0.559338	0.559338	-0.00720521	-0.494622	-0.494622	0.38749	1.92927	0.757507	-0.369785	-0.628908	-0.73462	-0.73462	-0.73462	-0.73462	-0.73462	-0.65095	-0.514223	-0.50742	-0.50742	-0.50742	-0.50742	-0.50742	-0.640465	-0.73462	-0.73462	-0.73462	-0.73462	-0.73462	-0.73462	-0.73462	-0.73462
-0.652583	-0.652583	-0.652583	-0.652583	-0.652583	-0.652583	-0.652583	-0.652583	-0.577556	-0.522067	-0.522067	-0.522067	-0.522067	-0.522067	-0.425418	-0.117062	-0.0112085	-0.0112085	-0.0112085	-0.140254	-0.52739	-0.652583	-0.652583	-0.652583	-0.652583	-0.652583	-0.557746	-0.43016	-0.567298	-0.652583	-0.652583	-0.554629	-0.432889	-0.570027	-0.652583	-0.652583	-0.652583	-0.642349	-0.505211	-0.482524	-0.619252	-0.548877	-0.438006	-0.56486	-0.636176	-0.636176	-0.636176	-0.636176	-0.636176	-0.636176
-0.425384	-0.425384	-0.425384	-0.425384	-0.425384	-0.542385	-0.650667	-0.640793	-0.568444	-0.441209	-0.545465	-0.622653	-0.485925	-0.425384	-0.425384	-0.425384	-0.458035	-0.594763	-0.646868	-0.636964	-0.645264	-0.652583	-0.652583	-0.652583	-0.652583	-0.652583	-0.652583	-0.652583	-0.652583	-0.652583	-0.652583	-0.652583	-0.652583	-0.652583	-0.652583	-0.652583	-0.752002	-1.05943	-0.908044	-0.522067	-0.909203	-1.0579	-0.750472	-0.599048	-0.52363	-0.602174	-0.763039	-1.07139	-0.892681	-0.522067
-0.0112085	-0.363676	-0.652583	-0.652583	-0.652583	-0.652583	-0.652583	-0.652583	-0.652583	-0.682794	-0.732164	-0.73462	-0.73462	-0.73462	-0.73462	-0.73462	-0.73462	-0.73462	-0.73462	-0.73462	-0.73462	-0.73462	-0.73462	-0.73462	-0.73462	-0.73462	-0.73462	-0.73462	-0.73462	-0.73462	-0.73462	-0.73462	-0.73462	-0.73462	-0.73462	-0.73462	-0.73462	-0.73462	-0.73462	-0.73462	-0.73462	-0.73462	-0.73462	-0.73462	-0.73462	-0.73462	-0.73462	-0.73462	-0.73462	-0.73462
-0.171032	-0.044178	0	0	0	0.128659	0.514636	0.556174	0.430583	0.430583	0.728625	1.57238	2.13297	2.55429	2.55429	2.55429	2.55429	0.957787	-1.12458	-0.414555	0.0164073	0.0164073	-0.0838879	-0.210792	-0.210792	-0.210792	-0.210792	1.04757	2.55522	2.5651	1.95843	0.543888	0.227199	0.212684	0.0858299	0.191678	0.578814	0.350537	0.068255	0.454232	0.657782	0.657782	0.669476	1.0135	3.16553	4.51286	5.03111	6.2342	7.34641	7.36622
-0.247116	-0.208259	-0.0826696	-0.209904	-0.248651	-0.121797	-0.0820366	-0.0820366	-0.0820366	-0.0820366	-0.0820366	-0.0820366	-0.0820366	-0.0820366	-0.0820366	-0.0820366	-0.0820366	-0.0908721	-0.217726	-0.292829	-0.292829	-0.292829	-0.292829	-0.292829	-0.292829	-0.292829	-0.292829	-0.544633	-2.84521	-3.32016	-1.54352	-0.921052	-0.652583	-0.652583	-0.588449	-0.45131	-0.528255	-0.636176	-0.636176	-0.636176	-0.636176	-0.636176	-0.636176	-0.636176	-0.641236	-0.651109	-0.644158	-0.662705	-0.799433	-0.790371
-0.0984439	-0.0984439	-0.200104	-0.314914	-0.18806	-0.114851	-0.114851	-0.114851	-0.114851	-0.114851	0.573431	2.11059	2.47391	2.51231	2.51231	2.46887	2.37599	1.0464	-0.35845	-0.495178	-0.520173	-0.427736	-0.5257	-0.62371	-0.53155	-0.421591	-0.294356	0.053003	0.389149	0.511544	0.569392	0.569392	2.51731	4.18691	3.70734	3.49261	3.49261	3.18765	2.88537	2.71467	2.79809	3.07154	0.981227	-0.792076	-0.949165	-1.30782	-1.80536	-1.55399	-1.24631	-0.937957
-0.510858	-0.392732	-0.0843759	-0.221037	-0.485776	-0.178343	0.00519878	0.00519878	-0.282844	-0.636176	-0.636176	-0.640401	-0.650274	-0.652583	-0.652583	-0.652583	-0.652583	-0.652583	-0.652583	-0.602656	-0.216679	0.710818	2.25473	1.31166	0	0	0	0	0.00820366	-0.00672077	-0.143449	-0.210792	-0.210792	-0.102872	0	0	-0.165686	-0.479864	-0.255132	-0.0918604	-0.477837	-0.652583	-0.652583	-0.652583	-0.652583	-0.652583	-0.652583	-0.652583	-0.652583	-0.652583
0	0	0	0	0	0	0	0	0	0	0	0	0	0	0	0	0	0.0211507	0.158289	0.227199	0.227199	0.112576	0	0	-0.0656359	-0.19249	-0.210792	-0.186105	-0.0588699	0	0	-0.00590629	-0.0112085	-0.0112085	-0.22628	-0.612257	-0.652583	-0.652583	-0.652583	-0.652583	-0.652583	-0.652583	-0.730823	-1.03918	-0.979899	-0.672467	-0.940996	-1.05591	-0.669928	0.243025
-0.780042	-0.780042	-0.780042	-0.780042	-0.780042	-0.668148	-0.512451	-0.258744	-0.131258	-0.131258	-0.131258	-0.155747	-0.292475	-0.48973	-0.743437	-0.780042	-0.780042	-0.780042	-0.780042	-0.780042	-0.891452	-0.990834	-0.990834	-0.990834	-0.990834	-1.11364	-1.06657	-0.432297	-0.164073	-0.164073	-0.164073	-0.161511	-0.151607	0.701326	2.11163	2.19583	1.80841	0.417851	-0.114851	-0.114851	-0.114851	-0.152832	-0.280067	-0.237893	-0.101165	-0.0984439	-0.0984439	-0.0984439	-0.0984439	-0.0984439
2.04343	2.05567	2.3631	1.82458	-0.105302	-0.431672	-0.141725	-0.141725	-0.141725	-0.141725	-0.141725	-0.141725	-0.141725	-0.141725	-0.141725	-0.141725	-0.172315	-0.479748	-0.652583	-0.652583	-0.351099	-0.0572953	-0.443272	-0.652583	-0.652583	-0.589669	-0.522067	-0.522067	-0.522067	-0.522067	-0.522067	-0.472975	-0.164619	-0.0112085	-0.0112085	-0.0112085	0.265312	1.80922	1.69072	0.0217073	-0.210792	-0.183501	-0.0463625	0.0164073	0.0164073	0.0164073	0.0141967	0.00432288	0.00555098	0.0154248
-0.0820366	-0.0820366	-0.0820366	-0.193596	-0.309236	-0.309236	0.457818	1.9996	0.952614	-0.468686	-1.35895	-1.78858	-1.78858	-1.78858	-1.78858	-1.78858	-1.78858	-1.78858	-0.886623	-0.197936	-0.727386	-0.669686	-0.145412	-0.370087	-0.622916	-0.701697	-0.73462	-0.73462	-0.73462	-0.73462	-0.73462	-0.73462	-0.73462	-0.73462	-0.73462	-0.73462	-0.73462	-0.73462	-0.73462	-0.73462	-0.73462	-0.73462	-0.73462	-0.73462	-0.73462	-0.73462	-0.73462	-0.73462	-0.73462	-0.73462
0.168427	0.174075	0.424073	0.586732	0.707004	0.707004	0.756862	0.883716	0.917796	0.907925	0.775656	0.641546	0.504818	0.76164	1.08312	0.775687	0.660503	0.797231	0.722769	0.616968	0.753696	0.828522	0.828522	0.972266	1.03544	0.342034	0.121659	0.429092	0.590394	0.696483	0.686609	0.681598	0.681598	0.681598	0.602047	0.157887	0.078017	0.337918	0.521048	0.596601	0.289169	0.146924	0.146924	0.417648	0.657782	0.657782	0.657782	0.657782	0.657782	0.625131
-0.652583	-0.652583	-0.652583	-0.652583	-0.652583	-0.652583	-0.652583	-0.652583	-0.652583	-0.652583	-0.887302	-1.091	-0.397586	-0.147744	-0.4561	-0.280403	-0.0112085	-0.0112085	-0.0112085	-0.0112085	-0.322294	-0.652583	-0.652583	-0.652583	-0.652583	-0.652583	-0.652583	-0.652583	-0.652583	-0.652583	-0.326135	-0.0824724	-0.469608	-0.652583	-0.652583	-0.318454	-0.0112085	-0.0112085	-0.0112085	-0.0112085	1.08378	1.76812	0.538389	0	0	0	-0.180313	-0.919963	-1.05586	-0.758306
-0.123698	-0.170913	-0.0436776	0	0	0	-0.0424116	-0.169646	-0.124961	0	0	0.00348778	0.0133616	0.00955861	0	0	0.0510178	0.187746	0.039113	-0.20385	-0.0769959	-0.049858	-0.176712	-0.210792	-0.210792	-0.210792	-0.15841	-0.0315557	0.00741768	0.0155204	0.00561692	0	0	0.105437	0.198263	-0.0661102	-0.153361	-0.0265068	0	0.198837	1.736	2.55429	2.55429	2.55429	2.55429	2.55429	2.55429	2.55429	2.55429	2.55429
-0.121979	-0.988037	-1.29396	-1.29396	-1.29396	-1.20887	-0.94975	-0.778552	-0.652583	-0.652583	-0.652583	-0.652583	-0.686479	-0.73462	-0.73462	-0.0241149	1.90577	1.38304	-0.0781289	0.000415576	0.0484801	0.0484801	0.0484801	0.0430093	-0.0355351	0.0758995	0.463036	0.269375	-0.0820366	-0.0820366	-0.0820366	-0.0820366	-0.384882	-0.804251	-1.44043	-1.78858	-1.78858	-1.24617	-0.69388	-1.00131	-0.248567	1.68711	1.04007	0	0	0	0	0.114623	0.202711	0.0659831
2.75671	3.01393	3.39003	3.19065	2.9624	3.08926	2.94821	2.56224	2.50847	2.63389	3.24875	3.39219	3.13772	2.2051	1.56897	2.26446	2.34659	1.96061	2.04793	2.02352	1.49924	1.28275	1.28275	1.0521	0.868574	0.868574	0.785585	0.648857	1.13547	1.50995	1.50995	1.55933	1.63811	2.01492	2.28184	2.28184	2.0322	1.64623	1.50537	1.21137	0.596505	0.469131	0.578227	-0.0366378	-0.483573	-0.616239	-0.869764	-1.16802	-1.16802	-1.16802
8.60266	8.25985	7.81569	7.35622	6.88621	4.13999	1.99336	1.85623	1.80369	1.80369	2.05121	2.23427	2.23427	2.22799	2.21811	2.19855	2.06215	1.67618	1.71079	1.96526	2.21897	2.77479	3.92152	4.29235	4.30006	4.68719	4.47153	3.19891	2.63412	2.38648	2.52362	2.60444	2.59457	2.69075	2.84334	3.21945	3.49925	3.63639	3.67118	3.69439	3.95351	4.04749	3.92064	3.89097	3.90594	4.04267	4.11817	4.11817	3.98359	3.81683
-0.0839382	0.477119	1.88743	2.42959	2.55429	2.55429	2.55429	2.55429	2.46567	2.34855	2.4754	2.50618	2.37895	2.43501	2.55429	2.55429	1.93484	0.397674	0	0.122729	1.66451	2.55429	2.55429	1.37908	-0.0497295	-0.436866	-0.652583	-0.652583	-0.351099	0.173139	1.71705	1.8486	0.306822	0	-0.0443559	-0.351788	-0.324591	0.0613864	0.130517	0.117621	0.0390768	0.0394676	0.118012	0.389005	0.641375	0.641375	0.641375	0.641375	0.641375	0.419825
-0.0820366	-0.0820366	-0.0820366	-0.0820366	-0.0820366	-0.293271	-0.364989	0.320703	0.641375	0.641375	0.641375	0.641375	0.641375	0.641375	0.641375	0.641375	0.569487	0.262055	0.130517	0.130517	0.0587913	-0.0780053	-0.385438	-0.510858	-0.510858	-0.150687	0.130517	0.130517	0.130517	0.130517	0.130517	0.130517	0.130517	0.130517	0.130517	0.130517	0.226876	0.534309	0.641375	0.641375	0.259238	0	0	0	0	0	-0.0448091	-0.171663	-0.210792	-0.210792
0	-0.384334	-1.06797	-0.564839	-0.0820366	-0.0820366	-0.0820366	-0.0820366	-0.0820366	-0.0820366	-0.0820366	-0.0820366	-0.0820366	-0.0820366	-0.0820366	-0.0820366	-0.0820366	-0.0820366	-0.0820366	-0.0820366	-0.0820366	-0.0820366	-0.0820366	0.0526505	-0.0605652	-0.696739	-0.628759	-0.210792	-0.210792	-0.210792	-0.210792	-0.422499	-0.712473	-0.40504	-0.163949	-0.0367145	0	0	0	0	0	0.0640809	0.0827089	-0.754174	-1.24548	-1.24548	-1.01383	-0.73462	-0.73462	-0.73462
0.641375	0.547281	0.161304	-0.0229899	-0.0624853	-0.0747444	-0.0820366	-0.0820366	-0.0820366	-0.0820366	-0.0820366	-0.117485	-0.24472	-0.427467	-0.643966	-0.652583	-0.652583	-0.652583	-0.652583	-0.652583	-0.652583	-0.652583	-0.652583	-0.652583	-0.652583	-0.652583	-0.652583	-0.652583	-0.652583	-0.644902	-0.258925	-0.26034	-0.955832	-0.94778	-0.652583	-0.652583	-0.652583	-0.652583	-0.652583	-0.652583	-0.652583	-0.498499	-0.111363	-0.0112085	-0.0112085	-0.0112085	-0.0112085	-0.0112085	-0.0112085	-0.0497295
3.49537	4.1261	4.81179	5.03663	4.90978	5.24833	5.51962	5.44108	5.40865	5.40865	5.40865	5.27714	4.78767	4.40959	4.10216	4.08686	4.08686	4.08686	4.00671	3.87986	4.00912	4.10018	4.0903	4.09332	4.10322	2.10483	0.808293	0.935528	0.884161	0.745033	0.447474	0.17393	-0.0556457	1.21602	3.04786	2.61358	1.81398	0.413546	-0.0818411	-0.203196	-0.0759611	0	0	0	0.0308168	0.417953	0.478151	0.0921736	-0.234719	-0.478738
-0.0820366	-0.151459	-0.278313	-0.180153	-0.0820366	-0.0820366	-0.153984	-0.280837	-0.292829	-0.261811	-0.134576	-0.156508	-0.283362	-0.166304	-0.138058	-0.41274	-0.522067	-0.522067	-0.596313	-0.630309	-0.551765	-0.570913	-0.649457	-0.948666	-0.953003	-0.259594	-0.209108	-0.517464	-0.219223	-0.0112085	-0.0112085	-0.0112085	-0.0131288	-0.399106	-0.652583	-0.652583	-0.652583	-0.652583	-0.652583	-0.652583	-0.652583	-0.868892	-1.14968	-0.842243	-0.622404	-0.543623	-0.298757	-0.0112085	-0.0112085	-0.0112085
-0.0820366	-0.0820366	-0.0820366	-0.0820366	-0.0820366	-0.0820366	-0.203956	-0.518134	-0.661327	-0.73462	-0.73462	-0.73462	-0.73462	-0.73462	-0.73462	-0.73462	-0.73462	-0.73462	-0.73462	-0.73462	-0.73462	-0.73462	-0.73462	-0.73462	-0.73462	-0.73462	-0.73462	-0.73462	-0.73462	-0.73462	-0.73462	-0.73462	-0.73462	-0.73462	-0.73462	-0.73462	-0.665027	-0.527889	-0.623741	-0.708771	-0.572043	-0.50742	-0.50742	-0.626137	-0.73462	-0.73462	-0.73462	-0.73462	-0.847589	-0.905082
-0.437887	-0.0519103	-0.0736447	-0.460781	-0.510858	-0.510858	-0.510858	-0.510858	-0.510858	-0.237075	0	0	-0.419503	-1.15915	-0.834655	-0.541432	-0.67816	-0.654352	-0.517624	-0.634325	-0.73462	-0.73462	-0.73462	-0.73462	0.331922	1.38116	2.23551	2.36099	2.05264	0.176745	-1.06986	-0.761505	-0.652583	-0.652583	-0.652583	-0.652583	-0.652583	-0.594344	-0.50742	-0.50742	-0.50742	-0.50742	-0.50742	-0.498243	-0.190811	-0.141908	-0.536699	-0.372839	-0.0349204	-0.805918
-0.800264	-0.67341	-0.644306	-0.637944	-0.647818	-0.44715	-0.0501102	0.00519878	0.00519878	0.00519878	-0.204112	-0.590089	-0.636176	-0.636176	-0.636176	-0.641727	-0.651601	-0.643665	-0.605251	-0.478397	-0.425384	-0.425384	-0.425384	-0.425384	-0.425384	-0.425384	-0.425384	-0.554629	-0.649775	-0.639871	-0.636176	-0.636176	-0.636176	-0.639222	-0.649095	-0.646197	-0.636323	-0.949685	-1.03632	-0.649186	-0.337578	-0.0657275	-0.0756013	-0.0820366	-0.0820366	-0.0820366	-0.0858232	-0.212677	-0.245986	-0.118751
0.302181	-0.449411	-1.20267	-1.88641	-1.75956	-2.7152	-5.17862	-6.13149	-6.45928	-5.53698	-5.09978	-5.28547	-5.08599	-4.86439	-5.27581	-5.20295	-4.56773	-2.16757	0.168583	-0.475561	-0.507523	0.116872	-0.508338	-1.39027	-2.1881	-2.85985	-3.40676	-4.78627	-6.11746	-6.50459	-6.76092	-6.89764	-7.03437	-6.74163	-4.72028	-3.93802	-4.2016	-3.69	-3.17314	-3.00244	-2.9277	-2.9277	-3.42291	-3.89967	-4.15879	-4.27545	-4.28982	-4.458	-5.25681	-7.78202
3.19768	3.43585	3.99253	3.65705	3.38162	3.38162	3.6243	4.01144	3.35029	2.91001	3.03724	3.08156	3.08156	3.08156	3.08156	3.08156	2.98972	2.85821	3.24534	3.54403	3.68076	3.50969	3.21207	3.21207	3.21207	3.21207	2.19867	0.860411	0.723683	0.541873	0.291875	0.125844	0	0	0	0	-1.46902	-3.08414	-1.85072	-1.02731	-0.719882	-0.652583	-0.652583	-0.652583	0.240349	2.17023	2.55429	2.55429	2.55429	2.55429
-0.73462	-0.73462	-0.73462	-0.73462	-0.73462	-0.73462	-0.73462	-0.73462	-0.73462	-0.73462	-0.73462	-0.73462	-0.73462	-0.730538	-0.593811	-0.50742	-0.50742	-0.50742	-0.50742	-0.50742	-0.560638	-0.697777	-0.73462	-0.73462	-0.73462	-0.73462	-0.73462	-0.73462	-0.73462	-0.73462	-0.73462	-0.73462	-0.73462	-0.73462	-0.73462	-0.73462	-0.73462	-0.73462	-0.73462	-0.73462	-0.73462	-0.73462	-0.694584	-0.594802	-0.207666	-0.0112085	-0.0112085	-0.0112085	-0.0784184	-0.464395
0	0	0	0	0	-0.101281	-0.193121	-0.066267	0	0	0.00805628	0.0148799	0.00497639	0	0	0.322608	0.587681	0.279325	0.130517	0.130517	0.130517	0.130517	0.130517	0.130517	0.130517	-0.209374	-0.510858	-0.510858	-0.510858	-0.510858	-0.234016	-0.524041	-2.71846	-2.82433	-1.39979	-1.40448	-1.34234	-0.6953	-0.92103	-1.73588	-0.785139	-0.0968614	-0.404294	0.743427	2.79475	1.18441	-0.0277624	0.0990915	0.0578309	-0.0793074
-0.652583	0.0107802	2.57493	2.27842	0.0509468	-0.0820366	-0.0820366	-0.0820366	-0.167066	-0.303794	-0.177556	-0.709217	-2.77583	-2.68954	-1.40162	-1.07468	-0.865136	-0.865136	-0.865136	-0.865136	-0.865136	-0.865136	-0.865136	-0.865136	-0.865136	-0.865136	-0.865136	-0.865136	-0.594376	-0.228811	-0.355665	-0.690958	-1.36908	-1.16839	-0.652583	-0.652583	-0.652583	-0.652583	-0.594359	-0.522067	-0.522067	0.13083	1.67474	1.40117	0.641375	0.641375	0.641375	0.641375	0.401241	0.130517
-0.16977	-0.11828	0.0143605	-0.122778	-0.116375	0.147207	0.138843	0.0164073	0.0164073	0.0126739	0.00280005	0.00707381	0.0089247	-0.127803	-0.210792	-0.210792	-0.117387	0.000736855	0.0106107	-0.040222	-0.17736	-0.114863	0.00093335	0.0108072	-0.0427734	-0.179501	-0.112676	-0.0359507	-0.350128	-0.522067	-0.522067	-0.278143	-0.0525054	-0.359938	-0.522067	-0.522067	-0.411188	-0.30659	-0.385135	-0.425384	-0.425384	-0.538983	-0.650908	-0.641004	-0.571171	-0.444317	-0.425384	-0.425384	-0.425384	-0.425384
2.17683	1.53139	0.771891	0.771891	0.732033	0.653488	0.641375	0.641375	0.641375	0.641375	0.641375	0.641375	0.560723	0.174746	0	0	0	0	0	-1.17674	-3.23348	-3.29318	-3.28923	-3.68627	-3.7673	-3.63057	-3.62105	-3.62105	-3.62105	-3.54615	-3.42375	-1.44797	0.0164073	0.0164073	0.0164073	0.0164073	0.140106	0.227199	0.227199	0.137821	0.00068228	0	0.0259058	0.103623	0.0295624	-0.114851	-0.114851	-0.159795	-0.28703	-0.325643
-0.522067	-0.522067	-0.580291	-0.677129	-0.985485	-0.870208	-0.176799	-0.245927	-0.489947	-0.182514	-0.0112085	-0.0112085	-0.314613	-0.652583	-0.652583	-0.652583	-0.652583	-0.652583	-0.652583	-0.652583	-0.801392	-1.10975	-0.590775	-0.0112085	-0.0112085	-0.0112085	-0.0112085	-0.0112085	-0.0824724	-0.469608	-0.652583	-0.652583	-0.652583	-0.652583	-0.652583	-0.652583	-0.652583	-0.652583	-0.652583	-0.652583	-0.652583	-0.652583	-0.652583	-0.652583	-0.652583	-0.832074	-1.14043	-0.519852	-0.0938023	-0.401235
-0.522067	-0.278143	-0.0112085	-0.0112085	-0.0112085	-0.0112085	-0.325155	-0.652583	-0.652583	-0.462475	-0.0764982	-0.332859	-0.652583	-0.652583	-0.652583	-0.652583	-0.652583	-0.652583	-0.652583	-0.652583	-0.652583	1.03271	2.48852	2.18109	1.36229	0.128865	0	0.166678	0.879492	1.18448	1.18448	0.840932	0.363712	-0.407286	-0.64063	-0.503492	0.819171	2.1494	3.28697	3.40029	2.87759	3.35498	3.77375	3.94455	4.25238	4.63836	3.96977	3.63401	4.0683	4.01488
-0.236445	-2.1762	-3.30532	-3.30532	-3.30532	-3.30532	-3.30532	-3.24546	-3.10873	-3.07812	-3.07812	-3.07812	-3.13618	-3.26303	-2.40836	-1.41344	-1.10601	-0.760511	-0.373375	0.546815	1.52746	2.21315	2.55429	2.55429	2.66925	2.78149	2.78149	2.71053	2.57339	2.67197	2.78149	2.78149	2.54212	2.09663	2.20245	2.276	1.96764	1.1413	-0.0884309	-0.210792	-0.210792	-0.210792	-0.210792	-0.210792	-0.210792	-0.174739	-0.0380117	0.0164073	0.0164073	0.00707381
-0.483278	-0.522067	-0.522067	0.522568	2.04919	2.43517	2.24912	1.0157	0.372535	0.000344898	0.0102484	0.0164073	0.0164073	0.0164073	0.0160046	0.00925936	-0.148424	-0.534401	-0.54249	-0.425384	-0.425384	-0.425384	-0.425384	-0.658568	-0.919256	-0.748552	-0.483091	-0.0959547	-0.312693	-0.652583	-0.652583	-0.652583	-0.652583	-0.343418	0.00190045	0.0960042	0.0796639	-0.0574745	-0.0820366	-0.0820366	-0.0820366	-0.0820366	-0.0820366	-0.0820366	-0.0820366	-0.0820366	-0.0820366	-0.0820366	-0.0820366	-0.0820366
0.967018	0.967018	0.967018	0.784981	0.262277	0.0984439	0.102231	0.229084	0.402921	0.657391	0.821069	0.935282	0.808047	0.623343	0.349887	0.276421	0.305226	0.691203	0.917796	0.917796	0.8144	0.689663	0.679789	0.506623	0.119487	-0.0733025	-0.00340313	1.66561	2.71141	3.01885	3.38972	3.72293	3.72293	3.72293	3.72293	3.82643	3.87401	3.48688	3.1394	2.83196	1.49284	0.227199	0.227199	0.227199	0.227199	0.0016469	-0.186105	-0.0588699	-0.0681603	-0.195014
-0.212866	-0.214329	-0.351057	-0.374865	-0.374865	-0.374865	-0.374865	-0.374865	-0.374865	-0.374865	-0.374865	-0.303226	-0.166087	-0.147666	-0.121712	0.00552246	0.0631263	0.0631263	0.0631263	0.0340951	-0.0927589	-0.225446	-0.362584	-0.374865	-0.374865	-0.374865	1.25755	4.03818	5.47714	6.45605	6.45605	6.77649	7.30016	7.98512	8.85315	10.1517	10.824	11.1314	11.1406	11.1835	11.3202	11.6573	12.1015	12.6249	12.872	12.5645	11.8423	10.9264	10.619	9.83194
-0.0820366	-0.0820366	-0.0820366	-0.0820366	-0.0820366	-0.084561	-0.211415	-0.243704	-0.106566	-1.24458	-2.79715	-1.25998	-0.449979	-0.835956	-0.854258	-0.73462	-0.73462	-0.73462	-0.73462	-0.73462	-0.73462	-0.73462	-0.73462	-0.73462	-0.73462	-0.73462	-0.73462	-0.73462	-0.73462	-0.73462	-0.73462	-0.73462	-0.73462	-0.73462	-0.73462	-0.73462	-0.73462	-0.73462	-0.73462	-0.73462	-0.73462	-0.73462	-0.73462	-0.73462	-0.73462	-0.73462	-0.73462	-0.73462	-0.73462	-0.73462
-0.0240544	-0.151289	-0.143263	-0.016409	-0.110445	-0.210792	-0.210792	-0.210792	-0.210792	-0.0978227	0.00225969	0.0121335	0.0107904	0.000886882	0	-0.0781537	-0.392331	-0.522067	-0.522067	-0.522067	-0.141365	1.27569	1.084	-0.149428	-0.210792	-0.171338	-0.0346105	0.0101991	0.000295627	0.132646	0.227199	0.227199	0.144908	0.0176733	0.0066317	0.0448957	0.181623	0.0514783	-0.210159	-0.0829242	0	0	0	0	0	0	0	0	-0.00569708	-0.132932
-0.649066	-0.570522	-0.522067	-0.522067	-0.578898	-0.652583	-0.652583	-0.49704	-0.111063	-0.297331	-0.652583	-0.652583	-0.652583	-0.652583	-0.887302	-1.13132	-0.823889	-0.652583	-0.652583	-0.349178	-0.0112085	-0.0112085	-0.189795	-0.575772	-0.652583	-0.652583	-0.652583	-0.713352	-0.840587	-0.759241	-0.672839	-0.800074	-0.799633	-0.672779	-0.652583	-0.652583	-0.652583	-0.450953	-0.0649765	1.32162	2.34361	1.31077	0.53846	-0.0183248	-0.0820366	-0.0820366	-0.0820366	-0.0820366	-0.0820366	-0.0820366
-0.276609	-0.054035	-0.361467	-0.522067	-0.522067	-0.522067	-0.522067	-0.522067	-0.522067	-0.522067	-0.522067	-0.522067	-0.522067	-0.563097	-0.641642	-0.215852	0.0817471	-0.465164	-0.723534	-0.733437	-0.73462	-0.73462	-0.73462	-0.73462	-0.73462	-0.73462	-0.73462	-0.73462	-0.80846	-0.935314	-0.783216	-0.652583	-0.652583	-0.420229	-0.0342519	-0.0112085	-0.120665	-0.506642	-0.412548	-0.0265708	-0.0112085	-0.126772	-0.513908	-0.652583	-0.652583	-0.274287	-0.134107	-0.520084	-0.652583	-0.652583
-0.561925	-0.522067	-0.522067	-0.587716	-0.638906	-0.560362	-0.522067	-0.522067	-0.589089	-0.637343	-0.558799	-0.522067	-0.522067	-0.522067	-0.456297	-0.148865	-0.0112085	-0.0112085	-0.0112085	-0.101462	-0.487439	-0.652583	-0.652583	-0.652583	-0.652583	-0.652583	-0.652583	-0.652583	-0.652583	-0.652583	-0.652583	-0.652583	-0.652583	-0.652583	-0.741561	-1.04992	-0.969193	-0.66176	-0.951734	-1.06708	-0.759649	-0.652583	-0.652583	-0.652583	-0.652583	-0.652583	-0.652583	-0.652583	-0.652583	-0.652583
-0.199143	-0.292829	-0.292829	-0.292829	-0.292829	-0.292829	-0.292829	-0.292829	-0.292829	-0.292829	-0.292829	-0.292829	-0.292829	-0.292829	-0.292829	-0.292829	-0.292829	-0.292829	-0.208638	-0.0820366	-0.0820366	-0.078647	-0.0687732	-0.0656292	-0.0787767	-0.739436	-1.16344	-1.16344	-0.94778	-0.664856	-0.973212	-1.01558	-0.629602	-0.522067	-0.522067	-0.522067	-0.522067	-0.522067	-0.293484	-0.0112085	-0.0112085	-0.0112085	-0.0112085	-0.305894	-0.652583	-0.652583	-0.481678	-0.095701	-0.313598	-0.604576
0.227199	0.227199	0.227199	0.127204	0.00952333	0.146251	0.119346	-0.145028	-0.115494	-0.0113601	-0.138214	-0.152292	-0.0155639	-0.0886639	-0.181942	0.0816394	0.170399	0.0435452	0.0164073	0.0164073	0.0164073	0.0164073	0.0164073	-0.300115	-0.655903	-0.792631	-0.863375	-0.863375	0.835225	2.30116	0.759384	0	0	-0.107612	-0.18681	-0.0599558	0.00520711	0.015081	-0.101954	-0.210792	-0.210792	-0.210792	-0.210792	-0.210792	-0.210792	-0.210792	-0.138845	-0.0119912	0	0
3.48528	5.19066	7.00466	7.61953	8.13185	8.46438	8.5065	8.44528	8.75364	9.09212	9.47809	9.58371	9.7089	11.6446	12.916	13.2234	13.3014	13.3536	13.9703	14.3232	14.3232	12.3676	10.0796	9.94287	9.31509	8.08167	7.33755	6.5629	4.71276	3.46252	2.88163	2.77182	2.69357	2.16929	1.32383	0.147452	-0.278737	-0.476974	-0.305757	1.81229	5.78267	6.37527	6.40179	6.53852	6.93076	7.54748	8.54284	8.99121	7.23202	6.5386
-0.652583	-0.652583	-0.652583	-0.652583	-0.652583	-0.652583	-0.652583	-0.652583	-0.608426	-0.529882	-0.522067	-0.522067	-0.522067	-0.343113	-0.0356808	-0.0112085	-0.0112085	-0.0112085	-0.243563	-0.62954	-0.652583	-0.652583	-0.652583	-0.652583	-0.652583	-0.652583	-0.628746	-0.550202	-0.522067	-0.522067	-0.522067	-0.522067	-0.522067	-0.31803	-0.0112085	-0.0112085	-0.0112085	-0.0112085	-0.275077	-0.652583	-0.652583	-0.512402	-0.126426	-0.282782	-0.652583	-0.652583	-0.652583	-0.652583	-0.652583	-0.652583
-0.652583	-0.652583	-0.824403	-1.13276	-0.539028	-0.0848457	-0.393201	-0.343113	-0.0356808	1.41407	2.55429	2.55429	1.62893	0.0917709	0	0	0	-0.191189	-0.498622	-0.215662	0	0	0	0	0	0.0442155	0.180943	0.227199	0.226568	0.0997144	0.0140918	0.00734652	0.00519878	0.00519878	0.00519878	0.613815	2.28959	1.59894	0	0	0	0	-0.00489954	-0.0112085	-0.0112085	-0.0112085	-0.0112085	1.14096	2.42473	0.892853
-0.450953	-0.0649765	-0.0112085	-0.0112085	-0.0112085	-0.0112085	-0.0112085	1.07763	1.74558	0.384919	-0.166635	-0.0880908	-0.428891	-0.615779	-0.181493	0.894766	2.43193	2.55429	2.55429	2.55429	1.62615	0.0843759	-0.119912	-0.210792	-0.210792	-0.131272	-0.0044178	0.00952999	0.0134018	0.00349826	0	0	0.134687	0.186054	0.0588189	0.0164073	0.0164073	0.0164073	0.0164073	0.0164073	0.0164073	0.0164073	0.0164073	-0.0333992	-0.170538	-0.121174	0.000442113	0.010316	-0.035971	-0.172699
0.0310901	0.144566	0.00783813	1.43531	2.47467	0.932889	0.36277	0.612768	0.641375	0.641375	0.641375	0.641375	0.641375	0.526512	0.388843	0.217626	-0.08035	-0.467486	-0.494451	-0.494451	-0.494451	-0.494451	-0.494451	-0.0817706	0.101883	-0.332404	-0.580161	-0.716888	-0.347996	-0.0802755	-0.0802755	-0.0802755	-0.0802755	-0.0802755	-0.064365	-0.0159105	-0.211015	-0.527185	-1.04156	-1.22037	-0.784777	-0.859838	-1.14703	-1.14703	-1.03198	-0.72362	-0.64325	-0.652041	-0.642138	-0.640106
-2.20064	-3.84825	-3.84825	-3.92801	-4.05524	-4.05904	-3.93962	-3.55249	-3.41767	-3.41767	-1.37162	0.0131554	0.0032519	0.0918321	0.246335	2.16947	3.3751	3.23797	3.19566	3.19596	3.20583	3.21207	3.21207	3.21207	3.21207	3.21207	3.21207	3.21207	3.21207	3.05835	0.998483	-0.210792	-0.210792	-0.114863	0	0	-0.239444	-0.786355	-1.91435	-3.0774	-3.21454	-3.28891	-3.28891	-1.86152	-0.550831	-2.34937	-2.36717	-0.437289	-1.65667	-2.97026
5.57701	6.31071	5.694	5.09747	4.53633	3.84695	3.19891	4.59665	4.5885	2.36334	1.75447	1.7434	1.57218	1.93657	3.07826	3.13782	2.85708	2.85708	2.77126	2.57068	2.66402	2.82484	2.82484	2.82484	2.82484	5.02138	7.47248	7.73161	7.81688	7.70426	8.88673	10.1496	10.1496	10.0796	9.93742	10.2305	10.409	9.6234	9.01209	8.5666	7.49136	6.47952	6.17208	4.71511	2.24827	1.82172	1.56546	0.869967	0.627196	0.744176
-2.71058	-0.714834	-0.577695	-0.50742	-0.50742	1.01427	2.55429	2.55429	1.77424	0.237075	0.115988	0.227199	0.227199	0.227199	0.227199	0.227199	0.227199	0.227199	0.199936	0.150566	-0.478358	-0.979212	-0.808507	-0.65684	-0.519701	-0.631904	-0.73462	-0.73462	-0.73462	-0.73462	-0.73462	-0.73462	-0.73462	-0.764182	-0.812492	0.172988	0.74714	0.201048	0	0	0	-0.0398796	-0.167114	-0.159056	-0.0802755	-0.0802755	-0.0802755	-0.0802755	-0.0802755	-0.0802755
-0.37019	-0.0618341	-0.333816	-0.585373	-0.199396	-0.0112085	-0.0112085	-0.0112085	-0.0112085	-0.0112085	-0.0112085	-0.0112085	-0.0112085	-0.0112085	-0.0112085	-0.225	-0.612136	-0.652583	-0.652583	-0.652583	-0.652583	-0.652583	-0.933325	-1.08544	-0.778003	-0.652583	-0.652583	-0.29157	-0.0112085	-0.0112085	-0.249324	-0.635301	-0.652583	-0.652583	-0.652583	-0.652583	-0.652583	-0.652583	-0.652583	-0.652583	-0.652583	-0.652583	-0.652583	-0.652583	-0.652583	-0.652583	-0.652583	-0.652583	-0.624839	-0.546294
-0.000489628	0.121813	-0.00504064	-0.085929	-0.0958325	-0.191849	-0.299002	-0.161863	-0.0820366	-0.0820366	-0.0820366	-0.0820366	-0.0820366	-0.0820366	-0.0820366	-0.0820366	-0.0820366	-0.0820366	-0.0820366	-0.0820366	-0.0820366	-0.0820366	-0.0820366	-0.0820366	-0.0820366	-0.0820366	-0.0820366	-0.0820366	-0.0820366	-0.0820366	-0.0820366	-0.0838541	-0.093728	-0.0984439	-0.0984439	-0.0984439	-0.0984439	-0.0984439	-0.0984439	-0.0984439	-0.0984439	-0.0984439	-0.0984439	-0.316234	-0.700232	-0.377067	-0.0820366	-0.0820366	-0.0820366	-0.0820366
-0.636176	-0.636176	-0.636176	-0.636176	-0.636176	0.0115155	1.63884	1.04385	-0.199228	-0.0625003	-0.0414129	-0.178141	-0.113942	0	0	0	0	0	0.0480071	0.433984	0.641375	0.641375	0.330289	0.0556882	0.441665	0.641375	0.641375	0.641375	0.641375	0.641375	0.486894	0.179461	0.130517	0.130517	0.130517	0.130517	0.130517	-0.201692	-0.449494	-0.141138	0	0	0	0	0	-0.07153	-0.198765	-0.0959293	-0.0309246	-0.157779
1.18509	1.66749	2.05346	2.5869	2.98996	3.13656	3.10482	2.98784	2.87086	2.52252	1.75057	1.16668	0.684101	0.684101	0.687835	0.697708	0.882269	1.09717	0.641773	0.346245	0.29252	0.480309	0.732753	0.732753	0.629639	0.385805	0.465031	0.628627	0.638531	0.78497	1.10323	1.17131	1.17378	1.19359	1.1448	1.01795	1.10387	1.22054	1.22054	1.40929	1.79643	1.55763	1.2964	1.55087	1.73994	1.86679	1.62418	1.37487	1.37487	1.37487
-0.0984439	-0.0984439	-0.0984439	0.00894371	1.55072	1.71539	-0.0777687	-0.523828	-0.536752	-0.67348	-0.63595	-0.370081	-0.309236	-0.309236	-0.309236	-0.309236	-0.309236	-0.200398	-0.0820366	-0.0820366	-0.0820366	-0.0820366	-0.0820366	-0.10166	-0.228895	-1.31339	-3.36471	-2.10226	-0.522067	-0.522067	-0.362997	-0.0555645	-0.0112085	-0.0112085	-0.0112085	-0.218599	-0.604576	-0.652583	-0.652583	-0.652583	-0.652583	-0.652583	-0.652583	-0.56233	-0.176353	-0.0112085	-0.0112085	-0.0112085	-0.0112085	-0.0112085
-0.292829	-0.292829	-0.292829	-0.292829	-0.179228	-0.0820366	-0.0820366	-0.0820366	-0.0820366	-0.0820366	-0.0820366	-0.0820366	-0.157139	-0.283993	-0.42156	-0.522067	-0.522067	-0.522067	-0.522067	-0.522067	-0.431554	-0.123198	-0.0112085	-0.0112085	-0.0112085	-0.13255	-0.519686	-0.652583	-0.652583	-0.652583	-0.755368	-1.06372	-0.694269	-0.0158109	-0.324167	-0.411941	-0.104509	-0.0112085	-0.0112085	-0.0112085	-0.0112085	-0.0112085	-0.287729	-0.652583	-0.652583	-0.652583	-0.652583	-0.652583	-0.652583	-0.652583
-0.73462	-0.73462	-0.73462	-0.73462	-0.73462	-0.73462	-0.73462	-0.73462	-0.73462	-0.73462	-0.73462	-0.73462	-0.73462	-0.73462	-0.73462	-0.73462	-0.73462	-0.73462	-0.73462	-0.73462	-1.21427	-1.72396	-1.04032	-0.652583	-0.652583	-0.652583	-0.652583	-0.652583	-0.616632	-0.538088	-0.522067	-0.522067	-0.522067	-0.375233	-0.0678006	-0.0112085	-0.0112085	-0.0112085	-0.0112085	-0.0112085	-0.333816	-0.652583	-0.652583	-0.607518	-0.52042	-0.62409	-0.73462	-0.73462	-0.73462	-0.73462
-0.0984439	-0.153351	-0.280205	-0.309236	-0.29359	-0.156863	-0.0820366	-0.0820366	-0.0820366	-0.0820366	-0.0820366	-0.0820366	-0.0820366	-0.0820366	-0.0820366	-0.0820366	-0.0820366	-0.0820366	1.24402	2.66168	3.27839	3.51037	3.38352	2.83906	2.3435	2.3435	2.41166	2.53851	2.55429	2.48832	2.17997	1.35821	0.128479	0	0.0905244	0.47766	0.418622	0.0326448	0	-0.187672	-0.927323	-1.15397	-1.02711	-0.7314	-0.50742	-0.50742	-0.749009	-1.1438	-0.870427	-0.652583
-0.652583	-0.652583	-0.59095	-0.203814	-0.16569	-0.473122	-0.522067	-0.522067	-0.522067	-0.522067	-0.522067	-0.522067	-0.522067	-0.522067	-0.522067	-0.522067	-0.249813	-0.0976213	-0.483598	-0.652583	-0.652583	-0.652583	-0.652583	-0.652583	-0.675573	-0.715069	-0.601456	-0.542899	-0.680037	-0.73462	-0.73462	-0.73462	-0.73462	-0.73462	-0.73462	-0.73462	-0.687215	-0.53702	-0.149884	0.784733	2.02492	0.832056	0	0	0	0	0	0	0	0
0.227199	0.227199	0.405766	0.641375	0.641375	0.519013	0.211581	0.130517	0.154989	0.462421	0.512895	0.205463	0.130517	0.159665	0.46802	0.337792	-0.355617	-0.211294	0.130517	0.130517	0.0945659	0.0160215	0	0	0	0	0	0	0	0	0	0	0.11428	0.20332	0.0661812	0.262543	0.769959	0.258164	-0.292829	-0.292829	-0.250891	-0.172111	-0.501297	-0.719194	-0.333217	-0.37803	-0.765166	-0.456115	-0.150775	-0.102466
-0.444086	-0.433825	-0.126392	-0.190914	-0.366597	-0.737285	-0.614052	-0.0654989	0	0	0	0	0	0.00889139	-0.0163422	-0.153481	-0.136952	-0.0100978	0.00908788	-0.0189651	-0.155693	-0.210792	-0.210792	-0.0915115	-0.0353424	-0.162196	-0.132299	-0.00506407	0	0	0	0	0	0	0	0	-0.0835572	-0.210792	-0.0839382	0	0	0.00668082	0.0143605	-0.122778	-0.165352	-0.038498	0.00687732	0.0116456	-0.125082	-0.210792
-0.051828	-0.283659	-0.282129	0.0253034	0.227199	0.227199	0.0470047	-0.180202	1.04953	1.38468	0.151257	-0.210792	-0.210792	-0.210792	-0.210792	-0.210792	-0.111477	0.0157668	0.00586327	0.0557795	0.192507	1.27967	2.5591	2.42196	1.68581	0.148644	-0.210792	-0.197499	-0.070264	0	0	0	0	0	0.0641344	0.201273	0.227199	0.227199	0.227199	0.159856	0.0231281	0	0	0	0	0	0	-0.0240544	-0.151289	-0.143263
-0.0112085	-0.0112085	-0.0112085	-0.210918	-0.596895	-0.652583	-0.662162	-0.711532	-0.73462	-0.73462	-0.73462	-0.73462	-0.73462	-0.73462	-0.73462	-0.73462	-0.73462	-0.73462	-0.73462	-0.73462	-0.73462	-0.73462	-0.73462	-0.73462	-0.73462	-0.73462	-0.73462	-0.73462	-0.73462	-0.73462	-0.73462	-0.73462	-0.73462	-0.73462	-0.73462	-0.73462	-0.73462	-0.73462	-0.73462	-0.73462	-0.73462	-0.73462	-0.73462	-0.73462	-0.73462	-0.73462	-0.73462	-0.73462	-0.73462	-0.73462
-1.97811	-0.447869	-0.575104	-0.555255	-0.418527	-0.544919	-0.783235	-1.2877	-1.42213	-1.2854	-1.27384	-1.27132	-1.26142	-0.927315	-0.374375	-0.130955	-0.00450383	-0.131739	-0.168261	-0.148454	-0.147666	-0.106852	0.0298763	-0.00124899	-0.128103	-0.131258	-0.131258	-0.131258	-0.131258	-0.131258	-0.131258	-0.131258	-0.131258	-0.124558	-0.114851	-0.114851	-0.114851	-0.114851	-0.0193319	0.106906	-0.0298215	-0.114851	-0.114851	-0.107756	-0.0984439	-0.0984439	-0.149085	-0.276319	-0.309236	-0.298319
-0.0820366	-0.0820366	-0.0820366	-0.0820366	-0.0820366	-0.0820366	-0.0820366	-0.0820366	-0.0820366	-0.0820366	-0.0820366	-0.0820366	-0.0820366	-0.0820366	-0.187433	-0.271306	-0.144071	-0.0820366	-0.0820366	-0.0820366	-0.0820366	-0.0820366	-0.0820366	-0.0820366	-0.0820366	-0.0820366	-0.0820366	-0.0820366	-0.0820366	-0.195006	-0.292829	-0.292829	-0.292829	-0.292829	-0.292829	-0.292829	-0.292829	-0.292829	-0.292829	-0.174456	-0.0820366	-0.0820366	-0.0820366	-0.0820366	-0.0820366	-0.0820366	-0.0820366	-0.0820366	-0.0820366	-0.0820366
0.130517	0.130517	0.130517	0.130517	0.130517	0.130517	0.130517	0.294175	0.601607	0.37371	0.130517	0.130517	-0.0813489	-0.468485	-0.510858	-0.510858	-0.510858	-0.685047	-0.989499	-1.01828	-1.01828	-1.01828	0.0666521	1.91471	0.899355	0.00266064	0.0125642	-0.0675132	-0.204652	-0.210792	-0.173556	-0.0467024	0	0	0.37558	0.641375	0.641375	1.19128	2.03504	2.1788	2.22885	2.10162	1.13931	-0.208751	-0.0720236	0.0164073	0.0164073	-0.0784297	-0.206374	-0.0795204
-0.283659	-0.283659	-0.283659	-0.283659	-0.395068	-0.409705	-0.0225685	0.146924	0.146924	0.146924	0.146924	0.146924	0.146924	0.146924	-0.209395	-0.41599	-0.118431	0	0	-1.81882	-2.86323	-1.62981	-1.16344	-1.16344	-0.868245	-0.652583	-0.652583	-0.652583	-0.652583	-0.273151	-0.0112085	-0.0112085	-0.0112085	-0.0112085	-0.0112085	-0.0112085	-0.0112085	-0.273151	-0.644902	-0.258925	-0.0112085	-0.0112085	-0.280856	-0.652583	-0.652583	-0.652583	-0.652583	-0.652583	-0.62954	-0.243563
0.146924	-0.0668676	-0.454004	-0.38085	-0.283659	-0.283659	-0.356237	-0.483091	-0.494451	-0.451138	-0.280433	-0.129601	0.00753766	0.135057	0.227199	0.227199	0.14285	0.00612214	0	0	0	-1.21938	-3.14926	-2.01027	-1.16344	-1.16344	-0.962473	-0.654117	-0.57443	-0.522067	-0.522067	-0.522067	-0.517478	-0.210045	-0.0112085	-0.0112085	-0.0112085	-0.0112085	-0.0112085	-0.0112085	-0.0112085	-0.0112085	-0.0112085	-0.0112085	0.474769	1.71124	1.14138	0.000736855	0.0106107	0.0689471
-0.395861	-0.00195971	0	0	0	0	0	0	-0.0454402	-0.172294	-0.122171	-0.00504891	-0.131903	-0.210792	-0.210792	-0.210792	-0.203219	-0.0763648	-0.0504891	-0.177343	-0.210792	-0.200694	-0.0738403	-0.0530136	-0.179868	-0.210792	-0.210792	-0.210792	-0.155254	-0.0284001	0	0.0442992	0.431435	0.500659	0.193227	0.130517	0.0767487	-0.309228	-0.571627	-0.698862	-0.609411	-0.445506	-0.138074	0.0164073	0.0164073	0.00810541	0.0938999	0.618174	0.707975	0.400542
-0.73462	-0.73462	-0.557954	-0.171977	-0.0878757	-0.0820366	-0.0820366	-0.0820366	-0.0820366	-0.0820366	-0.0820366	-0.0820366	-0.0820366	-0.0820366	-0.0820366	-0.104825	-0.23206	-0.292829	-0.292829	-0.292829	-0.292829	-0.292829	-0.292829	-0.292829	-0.292829	-0.292829	-0.292829	-0.292829	-0.292829	-0.292829	-0.261904	-0.13505	-0.0820366	-0.0820366	-0.0820366	-0.0820366	-0.0820366	-0.0820366	-0.0820366	-0.0820366	-0.11801	-0.244864	-0.292829	-0.292829	-0.170658	-0.0820366	-0.0820366	-0.16345	-0.290304	-0.292829
-0.73462	-0.73462	-0.73462	-0.73462	-0.73462	-0.73462	-0.73462	0.62641	2.19792	1.2047	0.641375	0.641375	0.4043	0.164267	0.472623	0.327443	-0.365966	-0.205533	0.130517	0.130517	0.0933936	0.0148492	0.0636952	0.176402	0.483835	0.641375	0.641375	0.641375	0.589371	0.281939	0.286996	0.595351	0.313006	0	0	-0.233143	-0.675234	-0.73462	-0.73462	-0.73462	-0.592385	-0.332484	0.345225	0.870792	0.710678	0.641375	0.641375	0.0100615	-0.414844	-0.0288669
1.16866	1.14891	1.07368	0.936545	1.43323	1.86578	1.16239	0.930784	1.18525	1.40661	1.53658	1.27745	1.08145	0.944309	0.681344	0.454399	0.454399	-0.863411	-3.316	-2.4601	-1.53676	-2.04969	-2.42964	-2.70392	-2.57749	-2.40667	-2.23545	-1.80599	-1.19112	-0.754493	-0.618225	-1.27766	-1.30707	-0.91993	-0.114361	0.873773	2.26192	2.75328	2.6994	2.69752	2.61453	2.34108	2.44102	2.74938	3.0913	3.25563	3.05565	2.81985	2.56519	2.12103
-1.20854	-1.0813	-1.00724	-1.00724	-1.00724	-1.01986	-1.14672	-1.1625	-1.03564	-1.00724	-1.02357	-1.16029	-1.23444	-1.23444	-1.23444	-1.23307	-1.22319	-1.21803	-1.21803	-1.21803	-1.21803	-1.21803	-1.21803	-1.21803	-1.21803	-1.19347	-1.05633	-0.919195	-0.782056	-0.434193	-0.157134	-0.283988	-0.342051	-0.342051	-0.342051	-0.31076	-0.174032	-0.114851	-0.114851	-0.114851	-0.177963	-0.43167	-0.455926	-0.318788	-0.309236	-0.309236	-0.309236	-0.309236	-0.309236	-0.471935
-0.141725	-0.141725	-0.468173	-0.712049	-0.326072	-0.141725	-0.141725	-0.474932	-0.704368	-0.318391	-0.308442	-0.615875	-0.652583	-0.567837	-0.180701	-0.0112085	-0.0112085	-0.0112085	-0.0112085	-0.0112085	-0.0112085	-0.0112085	-0.367528	-0.518787	-0.0113713	-0.0622851	-0.482342	-0.636371	-0.73462	-0.73462	-0.73462	-0.73462	-0.73462	-0.73462	-0.73462	-0.73462	-0.73462	-0.73462	-0.73462	-0.73462	-0.73462	-0.73462	-0.73462	-0.73462	-0.73462	-0.73462	-0.728174	-0.469051	-0.0392543	0.689805
-0.425384	-0.425384	-0.425384	-0.425384	-0.425384	-0.425384	-0.425384	-0.509304	-0.646443	-0.652583	-0.629459	-0.550678	-0.0761969	0.623958	0.641375	0.641375	0.641375	0.641375	0.641375	0.641375	0.641375	0.641375	0.433361	0.135119	0.443475	0.503114	0.117137	-1.07536	-2.55685	-2.30856	-1.78231	-0.789081	-0.605375	-0.73462	-0.73462	-0.73462	-0.73462	-0.73462	-0.73462	-0.73462	-0.73462	-0.73462	-0.73462	-0.73462	-0.73462	-0.565635	-0.179658	-0.392809	-0.73462	-0.73462
-0.652583	-0.652583	-0.652583	-0.652583	-0.652583	-0.951734	-1.06708	-0.759649	-0.652583	-0.652583	-0.652583	-0.652583	-0.652583	-0.652583	-0.655989	-0.884194	-0.815793	-0.192316	-0.0879883	-0.192588	0.330116	0.657782	0.657782	0.657782	0.657782	0.657782	0.657782	0.657782	0.466985	0.332446	1.74275	2.62324	2.75047	2.78149	2.7695	2.64264	2.51134	2.3742	2.64306	2.98487	2.98487	2.86721	2.6073	2.55429	2.53725	2.4104	2.40363	2.53087	2.55429	2.55581
-2.9285	-3.95845	-2.02856	-1.17489	-1.04765	-0.682214	-0.369472	-0.232334	-0.26551	-0.402238	-0.8949	-1.82693	-3.75682	-4.53875	-4.66598	-5.04681	-5.30989	-5.30989	-5.22595	-5.0991	-5.22595	-5.26684	-5.13961	-4.83602	-4.4192	-2.48352	-1.25085	-1.25085	-1.25085	-1.23381	-0.853246	-0.566094	-0.429366	-2.1548	-4.44131	-4.44131	-3.45617	-1.01155	-0.391273	-0.379674	-0.242535	-0.164073	-0.164073	-0.261265	-0.374865	-0.374865	-0.539494	-0.911295	-2.10474	-3.15294
1.54942	-0.495159	-0.666633	0.0158252	0.652	0.751935	-0.0684318	-0.527079	-0.916108	-2.84599	-4.02697	-4.02697	-3.80213	-3.52563	-3.66236	-3.79926	-3.93639	-3.97051	-3.79716	-1.86148	-1.65814	-3.72475	-4.30314	-4.42599	-4.43589	-4.38835	-4.27137	-4.25474	-4.28108	-4.41821	-4.49054	-4.49054	-4.49054	-4.51757	-4.69869	-4.70652	-4.53582	-2.80121	-1.06151	-0.807799	-0.684101	-0.684101	-0.684101	-0.784471	-1.30176	-1.54368	-1.54368	-1.65445	-1.35563	0.508713
-0.73462	-0.73462	-0.73462	-0.73462	-0.73462	-0.73462	-0.73462	-0.73462	-0.73462	-0.73462	-0.73462	-0.73462	-0.73462	-0.73462	-0.73462	-0.73462	-0.73462	-0.73462	-0.73462	-0.73462	-0.73462	-0.73462	-0.73462	-0.73462	-0.73462	-0.677011	-0.291034	-0.0932451	-0.0932451	0.662524	1.27348	0.417396	0	0	0.00840015	0.0164073	0.0164073	-0.0559144	-0.193053	0.0186945	0.200693	0.0738387	0.0860383	0.213273	0.227199	0.156842	-0.150591	-0.136252	0.123649	0.417836
0.0545683	0.664937	1.06645	1.11916	0.865454	-0.607538	-1.94469	-2.08183	-1.85458	-1.33188	-1.03114	-0.937982	-1.45235	-1.67243	-1.67243	-1.67243	-1.67243	-1.67243	-1.67243	-1.67243	-1.29801	-1.00724	-1.00724	-1.00724	-1.00724	-0.876636	-0.780042	-0.780042	-0.773754	-0.76388	-0.763635	-0.679708	-0.416127	-0.319159	-0.309285	-0.309236	-0.26632	-0.139466	-0.0984439	-0.0676571	1.47938	1.67083	-0.566491	-1.0307	-0.73462	-0.73462	-0.73462	-0.73462	-0.73462	-0.73462
1.08155	0	0	0	0	0.378296	0.518107	0.130971	0	0	0	0	0	1.1375	2.78727	3.1744	2.54169	0.0817316	-0.652583	-0.56617	1.36371	2.55429	2.55429	2.55429	2.46224	0.920465	0.155543	0.54152	0.641375	0.641375	0.641375	0.641375	0.641375	0.407359	0.130517	0.130517	0.130517	0.130517	0.130517	0.167225	0.474658	0.641375	0.641375	0.641375	0.641375	0.641375	0.641375	0.641375	0.389005	0.179608
14.4486	13.1206	11.0893	9.39231	7.93338	7.04506	5.40639	3.29188	3.43529	3.49061	3.0792	2.50984	1.85041	1.56735	1.29364	1.01936	2.33199	4.47415	5.6194	6.8906	8.41789	9.5377	10.4444	10.4444	10.4444	10.4444	9.48974	8.14926	7.53439	7.00047	6.59968	6.48801	6.48801	6.48801	6.33247	5.94649	5.22626	4.48054	4.7889	4.96685	4.96685	4.96685	4.96685	4.96685	4.65148	3.94713	2.72232	1.317	-0.361915	-1.96502
-0.425384	-0.425384	-0.425384	-0.425384	-0.47164	-0.608368	-0.383939	0.00772324	0.134577	0.215991	0.215991	0.215991	0.200629	-0.185348	-0.477237	-0.614375	-0.687433	-0.640408	0.908136	1.33559	0.102166	-0.210792	-0.199228	-0.0625003	0.0122193	0.00231575	0	0.014285	0.151013	0.110139	-0.154235	-0.111076	0	0	-0.0586936	-0.185548	-0.108878	0	0	0	0	0	0	0	0	0	0.00832683	0.0397585	0.166612	0.160932
-0.73462	-0.73462	-0.73462	-0.73462	-0.73462	-0.73462	-0.73462	-0.73462	-0.73462	-0.73462	-0.73462	-0.73462	-0.687683	-0.550956	-0.50742	-0.510822	-0.647549	-0.73462	-0.73462	-0.73462	-0.73462	-0.73462	-0.73462	-0.73462	-0.73462	-0.742824	-0.869678	-0.945412	-0.945412	-1.22204	-1.51512	-0.968213	-0.652583	-0.652583	-0.652583	-0.652583	-0.652583	-0.652583	-0.652583	-0.349178	-0.0495612	-0.357917	-0.378292	-0.0708596	-0.0112085	-0.0112085	-0.0112085	-0.0112085	-0.0112085	-0.330933
0.146924	0.146924	0.146924	0.146924	0.146924	0.146924	0.146924	0.146924	0.185277	0.493632	0.472658	0.0768069	0	0.0374982	0.297399	0.492432	0.619286	0.53661	0.380109	0.072676	-0.0113651	0.125773	0.146924	0.0739532	-0.312024	-0.494451	-0.494451	-0.278683	-0.0802755	-0.0802755	-0.0802755	-0.0802755	-0.0802755	-0.0489845	0.0877433	0.146924	0.146924	0.146924	0.158941	0.207251	0.227199	0.227199	0.0999949	0	0	0	0	-0.120272	-0.262899	-0.443478
-0.488417	-0.180985	-0.0112085	-0.0112085	-0.0112085	-0.0434497	-0.292699	-0.425384	-0.425384	-0.425384	-0.444317	-0.571171	-0.636176	-0.636176	-0.53078	-0.425384	-0.425384	-0.425384	-0.425384	-0.541704	-0.626657	-0.489518	-0.498169	-0.634897	-0.643961	-0.638288	-0.648162	-0.647114	-0.637211	-0.412968	-0.189933	-0.0527951	0.89621	2.44012	1.51371	0.578008	0.269653	0.146924	0.146924	-0.2171	-0.533224	-0.669952	-0.646956	-0.526847	-0.522067	-0.545513	-0.624057	-0.848949	-1.1573	-0.483831
-0.73462	-0.73462	-0.73462	-0.73462	-0.73462	-0.73462	-0.73462	-0.73462	-0.73462	-0.73462	-0.73462	-0.73462	-0.73462	-0.75601	-0.80432	-0.67155	-0.462707	-0.0755707	0.130517	0.130517	0.130517	0.130517	0.130517	0.279325	0.587681	0.387475	0.130517	0.130517	0.130517	0.130517	0.390534	0.584783	0.27735	0.291116	0.598548	0.641375	0.562643	0.176666	-0.212969	-0.605691	-0.652583	-0.652583	-0.652583	-0.652583	-0.652583	-0.652583	-0.652583	-0.652583	-0.652583	-0.652583
-0.664885	-0.481527	-0.142142	-0.27887	-0.305444	-0.17859	-0.251372	-0.362243	-0.235389	-0.219778	-0.347013	-0.27578	-0.194367	-0.448074	-0.585657	-0.585657	-0.585657	-0.585657	-0.585657	-1.70065	-4.0111	-2.84067	-1.52528	-3.45516	-4.49313	-4.63027	-4.65211	-4.65211	-4.65211	-4.65211	-4.65211	-4.65211	-4.65211	-4.65211	-4.65211	-4.65211	-4.65211	-4.65211	-4.65211	-4.65211	-4.65211	-4.65211	-4.18164	-2.25175	-1.07603	-0.441762	-0.391273	-0.391273	-0.391273	-0.391273
-0.51178	-0.637346	-0.622909	-0.235773	-0.337121	-0.723098	-0.601575	-0.50742	-0.50742	-0.50742	-0.50742	-0.642788	-0.144054	1.65449	2.33025	2.45585	2.45585	2.41167	2.28481	2.24505	2.24404	2.21006	1.58948	-0.0378441	-0.604694	-0.653901	0.968552	1.48275	0.249331	-0.0820366	-0.0820366	-0.0820366	-0.0820366	-0.0820366	-0.0820366	-0.0820366	-0.0820366	-0.0820366	-0.0820366	-0.0820366	-0.0820366	-0.0820366	-0.139468	-0.266322	-0.292829	-0.310674	-0.448628	-0.558909	-0.637689	-0.652583
0.000936153	0	-0.166658	-0.850297	-0.846383	-0.348841	-0.309236	0.122549	1.79156	1.45412	-0.209892	-0.678512	-0.923611	-0.786473	-0.73462	-0.73462	-0.73462	-0.719637	-0.670268	-0.454683	-0.146327	-0.141725	-0.141725	-0.141725	-0.399043	-0.7831	-0.7831	-0.7831	-0.7831	-0.7831	-0.78114	-0.70236	-0.652583	-0.652583	-0.555989	-0.431081	-0.558316	0.112735	2.04262	1.4508	0.0164073	0.0164073	-0.0393722	-0.1761	0.0781154	0.415296	0.244591	0.146924	0.146924	0.146924
-0.390492	-0.342051	-0.342051	-0.207364	-0.114851	-0.114851	-0.114851	-0.114851	-0.114851	-0.114851	-0.114851	-0.114851	-0.125687	-0.561277	-0.723317	-0.415885	-0.415531	-0.536435	-0.536435	-0.536435	-0.536435	-0.543629	-0.552843	-0.552843	-0.449029	-0.194559	-0.33669	-0.585657	-0.585657	-0.644838	-0.781566	-0.926247	-1.38076	-4.21487	-5.95011	-6.35706	-6.65774	-6.91156	-7.03879	-6.18024	-4.24348	-3.63537	-3.44141	-3.85159	-3.80526	-3.29785	-3.66415	-4.27564	-5.22427	-4.06714
8.58085	5.3698	4.97863	4.7461	4.60937	4.46631	4.31971	4.18238	4.04537	3.90865	3.59671	3.19647	3.04987	2.81576	2.41425	2.18775	2.03822	1.77384	1.60317	1.59329	1.49351	1.34959	1.07614	1.6932	3.71455	4.70728	5.26027	4.98682	4.82492	4.82492	4.62691	4.30348	3.37165	3.64447	5.49581	5.06383	4.06703	3.98825	1.87721	-2.6904	-0.896903	2.12754	2.12754	2.06292	1.92619	3.10519	4.36916	4.36916	3.51178	1.77105
-0.652583	-0.652583	-0.652583	-0.652583	-0.652583	-0.692619	-0.73462	-0.73462	-0.73462	-0.73462	-0.693601	-0.652583	-0.652583	-0.454794	-0.068817	-0.0112085	-0.0112085	-0.0112085	-0.0112085	-0.0112085	-0.279677	-0.522067	-0.522067	-0.36901	-0.0943274	-0.188072	-0.292829	-0.292829	-0.292829	-0.292829	-0.292829	-0.441145	-1.01445	-1.06194	-0.754503	-0.73462	-0.289332	1.33799	1.20276	-0.026974	-0.0820366	-0.0820366	-0.0820366	-0.163062	-0.290297	-0.790147	-0.920469	-0.243575	-0.0112085	-0.0112085
-0.0820366	-0.0820366	-0.0820366	-0.0820366	-0.0820366	-0.0820366	-0.0959211	-0.222775	-0.236028	-0.109174	-0.0820366	-0.0820366	-0.0820366	-0.141361	-0.268215	-0.190281	-0.10097	-0.227824	-0.292829	-0.292829	-0.187749	-0.0820366	-0.0820366	-0.0820366	-0.0820366	-0.0820366	-0.0820366	-0.0820366	-0.0768294	-0.0669556	-0.0372783	-0.0112085	-0.0112085	-0.0112085	-0.0112085	-0.0112085	-0.0978808	-0.485017	-0.652583	-0.652583	-0.303092	-0.105585	-0.492721	-0.652583	-0.652583	-0.652583	-0.652583	-0.652583	-0.652583	-0.652583
-0.333816	-0.0618341	-0.37019	-0.366056	-0.0586235	-0.0112085	-0.0112085	-0.0112085	-0.0112085	-0.0112085	-0.0112085	0.00798676	0.10209	0.145163	0.145163	0.0240805	-0.0820366	-0.0820366	-0.0820366	-0.0820366	-0.0820366	-0.0820366	-0.0820366	-0.156508	-0.283362	-0.175089	-0.0820366	-0.0820366	-0.159032	-0.285886	-0.292829	-0.256747	-0.129512	-0.0820366	-0.0820366	-0.204473	-0.292829	-0.292829	-0.431776	-0.648275	-0.652583	-0.652583	-0.652583	-0.396419	-0.0112085	-0.0112085	-0.0112085	-0.0112085	-0.274287	-0.652583
-0.899151	0.0175254	1.94741	1.05705	-0.106019	-0.232873	-0.292829	-0.292829	-0.292829	-0.292829	-0.292829	-0.292829	-0.292829	-0.292829	-0.408954	-0.916369	-0.747097	-0.0614052	-0.115494	-0.210792	-0.210792	-0.210792	-0.210792	-0.0835876	-0.0204358	-0.157574	-0.133165	-0.00631114	-0.298547	-0.522067	-0.522067	-0.522067	-0.522067	0.975754	1.66411	0.434382	-0.0822912	-0.209526	-0.0852004	0.00324216	0.013116	-0.0747445	-0.210792	-0.210792	-0.210792	-0.210792	-1.53579	-3.38708	-2.15734	-1.32816
-0.16364	0	0	0	0	0	0.0768669	0.213595	0.227199	0.196815	0.0695801	0.0106598	0.000785979	0.125844	0.159009	-0.104573	-0.134831	-0.00759611	0	0	0	-0.193821	-0.507999	-0.891868	-1.07167	-0.764238	-0.848361	-1.15579	-0.863656	-0.652583	-0.652583	-0.399106	-0.0131288	-0.0112085	-0.140254	-0.52739	-0.652583	-0.652583	-0.652583	-0.761505	-1.06986	-0.949309	-0.64984	-0.571059	-0.405823	-0.0983909	-0.0112085	-0.0112085	-0.0112085	-0.0112085
-0.210792	-0.210792	-0.210792	-0.145787	-0.0189334	0.00840015	-0.00951935	-0.146658	-0.143263	-0.016409	0.00859664	-0.0121627	-0.14889	-0.210792	-0.210792	-0.0978227	-0.0290312	-0.155885	-0.138629	-0.0113942	0	0	0	0	0	0	0	0	0	0	0	0.00284917	0.012723	0.0101991	0.000295627	0.132646	0.227199	0.227199	0.144908	0.0176733	0.0066317	0.0448957	0.181623	0.0514783	-0.210159	-0.0829242	0	0	0	0
4.29352	4.01232	4.01232	4.09624	4.23338	4.36069	4.37693	4.12693	3.67535	3.10879	3.0947	3.13823	3.27496	3.3219	3.3219	3.3219	3.19132	2.80534	2.41936	2.03915	2.03915	2.08759	2.22473	2.26635	2.26192	2.13468	2.1498	2.39905	2.56798	2.68877	2.55204	2.41515	2.27801	2.17699	2.09482	2.08491	2.34783	2.98305	3.13475	3.29605	4.83996	5.75022	5.86308	6.19063	6.54438	6.67123	6.77584	6.85462	7.11769	7.35606
-0.0112085	-0.089448	-0.397804	-0.338525	-0.0310922	-0.0112085	-0.0112085	-0.0112085	-0.0112085	-0.0112085	-0.0112085	-0.124845	-0.511982	-0.406787	-0.0208099	-0.0112085	-0.13255	-0.519686	-0.652583	-0.652583	-0.652583	-0.652583	-0.652583	-0.652583	-0.646822	-0.260845	-0.0112085	-0.0112085	-0.278929	-0.652583	-0.652583	-0.508562	-0.122585	-0.286634	-0.652583	-0.652583	-0.652583	-0.652583	-0.652583	-0.652583	-0.652583	-0.652583	-0.652583	-0.652583	-0.645159	-0.566614	-0.522067	-0.522067	-0.522067	-0.522067
2.97723	3.00302	2.74855	3.12475	3.87634	3.82751	2.55074	-1.41422	-2.12984	-1.07082	-1.05501	-0.827322	-0.133913	1.99868	4.83799	5.10236	5.31884	5.44569	5.24427	4.86094	3.2213	1.61768	0.0759009	-1.80276	-3.7945	-5.33628	-6.22223	-6.09538	-5.95408	-5.76824	-5.05838	-4.00689	-2.46973	-1.69349	-1.25526	-1.64124	-1.41294	-0.379724	-0.447972	-0.789782	-0.789782	-0.649067	-0.341634	-0.278924	-0.0876148	1.28571	2.00312	2.00312	1.46491	0.916919
-0.0820366	-0.0820366	-0.120535	-0.247388	-0.204814	-0.0676761	-0.0656292	-0.0656292	-0.0656292	-0.493133	-1.1326	-0.448957	0.0334785	0.131003	0.0609183	-0.0687485	0.465429	0.707546	0.448423	0.452094	0.540135	0.154158	0.0681953	0.455331	0.277056	-0.0550719	0.332064	0.399955	0.0139776	0.208797	0.559338	0.559338	0.559338	0.559338	0.559338	0.559338	0.559338	0.418623	0.11119	-0.259688	-0.54994	-0.241584	-0.2304	-0.537832	-0.592895	-0.52197	-0.076476	0.0764588	-0.0602689	0.0332689
0.146924	0.45528	0.552245	0.244813	0.146924	0.146924	0.146924	0.146924	0.146924	0.146924	0.131516	-0.255621	-0.546829	-0.683557	-0.622719	-0.470126	-0.0940225	0.130517	0.130517	0.130517	0.123874	0.0453291	0.0369426	0.124301	0.0407739	-0.0820366	-0.0820366	-0.0820366	-0.0820366	-0.0820366	-0.0820366	-0.0820366	0.0970861	0.484222	0.248252	-0.144883	-0.580474	-0.591945	-0.157659	-0.336699	-0.540891	-0.233459	-0.238516	-0.546871	-0.331347	-0.00884665	0.378289	0.353868	-0.0321092	0.255022
-0.233961	-0.619938	-0.652583	-0.652583	-0.652583	-0.652583	-0.652583	-0.652583	-0.652583	-0.652583	-0.450952	-0.124115	-0.76447	-1.03648	-0.336322	-0.0820366	-0.0820366	-0.0820366	-0.0820366	-0.0820366	-0.0820366	-0.0820366	-0.0820366	-0.0820366	-0.0820366	-0.168499	-0.292829	-0.292829	-0.292829	-0.292829	-0.292829	-0.313085	-0.822024	-0.874105	-0.190467	0	0	0	-0.0159161	-0.0554115	-0.0656292	-0.0771933	-0.213921	-0.292829	-0.292829	-0.195637	-0.0820366	-0.0820366	-0.0850233	-0.0917685
-0.897951	-0.897951	-0.994168	-1.10093	-1.02238	-0.918366	-0.781638	-0.751027	-0.749848	-0.739974	-0.73462	-0.73462	-0.73462	-0.73462	-0.73462	-0.73462	-0.73462	-0.73462	-0.73462	-0.73462	-0.73462	-0.73462	-0.295132	0.119473	0.0386175	0	0	-0.109511	-0.210792	-0.210792	-0.210792	-0.210792	-0.210792	-0.179501	-0.0427734	-0.0611398	-0.197868	-0.0955844	0	0	0.0802681	0.216996	-0.0174445	-0.176712	-0.049858	0.00599309	0.0158669	-0.112838	-0.210792	-0.210792
-0.000906079	-0.00765133	-0.0112085	-0.0112085	-0.0112085	-0.0572318	-0.365588	-0.367322	-0.0531445	0	0	0	0	0	-0.108245	-0.186179	-0.0593247	0	0	0.00859664	0.0143379	0.00443441	0	0	0	-0.0719014	-0.386079	-0.522067	-0.522067	-0.593577	-0.652583	-0.652583	-0.652583	-0.652583	-0.937927	-1.0806	-0.772244	-0.604519	-0.525974	-0.522067	-0.633777	-1.02091	-0.969193	-0.66176	-0.652583	-0.652583	-0.652583	0.595601	2.52549	1.03552
-0.0820366	-0.0820366	-0.0820366	-0.0820366	-0.0820366	-0.0820366	-0.090241	-0.217095	-0.49731	-1.00473	-0.627698	0	0	0	0	0	0.0404471	0.427583	0.641375	0.641375	0.399711	0.168755	0.476187	0.641375	0.641375	0.330289	0	0	0	0	-1.59384	-2.97463	-1.56009	-0.793991	-0.657263	-0.636176	-0.636176	-0.636176	-0.636176	-0.636176	-0.636176	-0.636176	-0.636176	-0.636176	-0.636176	-0.636176	-0.636176	-0.636176	-0.636176	-0.636176
0.00497639	0	0	-1.29043	-2.35137	-1.12164	-0.364053	-0.0556977	-0.0112085	-0.0112085	-0.0112085	-0.0112085	-0.0112085	-0.349178	-0.652583	-0.652583	-0.652583	-0.652583	-0.652583	-0.652583	-0.652583	-0.646917	-0.637013	-0.645215	-0.65007	-0.640167	-0.560442	-0.433588	-0.425384	-0.425384	-0.425384	-0.425384	-0.425384	-0.425384	-0.466198	-0.602926	-0.646276	-0.636373	-0.636176	-0.636176	-0.636176	-0.642709	-0.652583	-0.652583	-0.652583	-0.652583	-0.652583	-0.652583	-0.652583	-0.652583
-0.210792	-0.121174	0	0	0	0	-0.341291	-0.7831	-0.7831	-0.7831	-0.7831	-0.7831	-0.776457	-0.697912	-0.652583	-0.652583	-0.417038	-0.141725	-0.141725	-0.313144	-0.70028	-0.7831	-0.7831	-0.7831	-0.7831	-0.7831	-0.7831	-0.7831	-0.7831	-0.830238	-0.927917	-0.840965	-0.73462	-0.73462	-0.73462	-0.73462	-0.775478	-0.598281	0.578462	0.774541	0.0917219	-0.110144	-0.184285	-0.0574314	0	0	0.00874402	-0.0142953	-0.151434	-0.138845
-2.66875	-2.39939	-0.73537	-0.643172	-0.636176	-0.636176	0.586866	2.52255	0.933544	-0.167257	-0.0305291	-1.34077	-3.40738	-2.19405	-1.33195	-1.20509	-0.864229	-0.427424	-0.564152	-0.604141	-0.467003	-0.520617	-0.652238	-0.642335	-0.636176	-0.636176	-0.636176	-0.636176	-0.636176	-0.636176	-0.636176	-0.636176	-0.636176	-0.636176	-0.636176	-0.636176	-0.740565	-0.863375	-0.863375	-0.802834	-0.666106	-0.743294	-0.884607	-1.05531	-1.14703	-1.14703	-0.900042	-0.617874	-0.49102	-0.425384
-0.245483	-0.0112085	-0.0112085	-0.0112085	-0.0112085	-0.0112085	-0.0112085	-0.0112085	-0.243695	-0.493006	-0.185573	-0.178775	-0.565911	-0.652583	-0.642587	-0.555228	-0.569508	-0.706646	-0.73462	-0.73462	-0.73462	-0.669803	-0.532665	-0.618979	-0.713532	-0.576805	-0.50742	-0.50742	-0.621361	-0.73462	-0.73462	-0.73462	-0.73462	-0.73462	-0.759233	-0.886087	-0.277049	0.978475	0.536743	0	0	0	0	0.0703383	0.00263194	-0.544279	0.27148	2.10628	1.20764	0.380733
-0.435939	-0.000347929	-0.0455238	-0.616538	-0.609756	-0.494451	-0.494451	-0.301846	0.0852903	0.146924	0.0777937	-0.308183	-0.269745	0.164541	0.545358	0.375518	-1.97442	-2.40096	-1.17123	-1.13836	-1.17818	-0.870747	-0.805305	-0.932158	-1.27837	-1.43078	-0.883864	-0.652583	-0.652583	-0.652583	-0.652583	-0.652583	-0.422149	-0.0361722	-0.373306	-0.652583	-0.652583	-0.652583	-0.652583	-0.652583	-0.562071	-0.253715	-0.141725	-0.141725	1.44037	2.07105	0.529267	0	0	0.00982474
1.97767	2.89997	3.30376	3.30376	3.77706	4.09717	3.78881	4.27874	5.33018	4.11272	2.59371	0.743575	0.245374	0.622607	0.7713	0.779862	0.47243	0.357716	0.357716	0.281516	0.227199	0.227199	0.144908	0.0176733	0.0066317	0.0032519	0.0131554	0.00977561	9.85424e-05	0.0100021	-0.0318896	-0.168617	-0.115955	0.0116456	-0.125082	-0.210792	-0.210792	-0.119912	-0.00324216	-0.0624853	-0.102336	-0.11224	-0.114851	-0.114851	-0.114851	-0.114851	-0.114851	-0.217876	-0.342051	-0.342051
-0.652583	-0.652583	-0.516243	-0.130266	-0.0112085	-0.0227648	-0.409901	-0.652583	-0.652583	-0.652583	-0.652583	-0.652583	-0.652583	-0.652583	-0.652583	-0.652583	-0.652583	-0.652583	-0.652583	-0.652583	-0.652583	-0.652583	-0.652583	-0.652583	-0.652583	-0.652583	-0.652583	-0.652583	-0.652583	-0.652583	-0.652583	-0.652583	-0.652583	-0.652583	-0.901109	-1.05995	-0.366538	-0.161551	-0.469907	-0.266638	-0.0112085	-0.0112085	-0.0112085	-0.0112085	-0.339577	-0.652583	-0.652583	-0.652583	-0.652583	-0.652583
-0.132861	0	0	0	-0.0435469	-0.170401	-0.210792	-0.207391	-0.0706631	0.0164073	0.0164073	0.378706	0.862434	0.725295	0.641375	0.641375	0.268871	-0.210792	-0.210792	-0.210792	-0.210792	0.262543	0.807534	0.386216	0.145163	0.145163	-0.195139	-0.560678	-0.252323	-0.0820366	-0.0820366	-0.0820366	-0.0820366	-0.0820366	0.0990121	0.486148	0.245392	-0.101601	-0.228455	-0.54275	-1.05017	-0.566293	0	0	-0.00349008	-0.0102353	-0.0112085	-0.0112085	-0.0112085	-0.0112085
-0.256845	0.0484801	0.0484801	0.0484801	0.0484801	0.0484801	0.0484801	0.0484801	0.00354172	-0.0750027	-0.0103112	0.0285509	-0.0499935	-0.0820366	-0.0820366	-1.8871	-2.95141	-1.71798	-1.05582	-0.748385	-0.73462	-0.825132	-1.13349	-1.24548	-1.24548	-0.869102	-0.505629	-0.191452	-0.0820366	-0.0820366	-0.0820366	-0.0820366	-0.0820366	-0.167868	-0.29093	-0.163695	-0.0820366	-0.0820366	-0.170393	-0.292829	-0.292829	-0.245353	-0.118118	-0.0820366	-0.0820366	-0.0820366	-0.0820366	-0.0820366	-0.0820366	-0.0820366
-0.0142034	-0.0897098	-0.196233	-0.068998	0	0	0	0	0	0	0	0	0.0217676	0.158495	0.227199	0.227199	0.120854	0.0391274	0.165981	-0.571638	-2.11555	-1.46176	-0.611562	-0.484709	-0.425384	-0.425384	-0.53646	-0.636176	-0.636176	-0.565491	-0.438637	-0.425384	-0.497487	-0.805843	-0.837726	-0.667021	-0.652583	-0.652583	-0.652583	-0.728544	-0.855779	-0.744095	-0.688032	-0.815267	-0.544451	-0.0316197	-0.00169919	0.0436967	0.170551	0.215991
7.81994	8.23291	8.23291	7.99687	7.79492	7.79492	7.78922	7.77935	6.96532	6.11112	5.35727	4.13577	2.59861	2.24266	1.93051	1.52033	1.2001	0.935727	0.793919	1.43438	3.90122	5.20129	5.85013	6.76699	7.5734	8.13176	8.06449	7.68052	7.92977	8.0045	7.74538	7.66287	7.54961	2.99643	0.233733	0.610518	0.279759	-0.356902	-1.24789	-1.86876	-2.06367	-2.52091	-3.18302	-5.37866	-6.68949	-6.68949	-6.89356	-7.15462	-7.28147	-7.35468
-0.73462	-0.73462	-0.73462	-0.73462	-0.73462	-0.73462	-1.04298	-1.13994	-0.832509	-0.72789	-0.717426	-0.677931	-0.652583	-0.652583	-0.652583	-0.637221	-0.251244	-0.127801	-0.436156	-0.300287	-0.0112085	-0.0112085	-0.0112085	-0.0112085	-0.0112085	-0.0420253	-0.429161	-0.652583	-0.652583	-0.652583	-0.683265	-0.991621	-0.992536	-0.606559	-0.522067	-0.522067	-0.522067	-0.522067	-0.522067	-0.522067	-0.533399	-0.611943	-0.614679	-0.536134	-0.269697	-0.0603	-0.368656	-0.367586	-0.060153	-0.0112085
0.130517	0.130517	0.130517	0.103633	-0.282344	-0.353395	0.0325822	0.130517	0.0959515	-0.290025	-0.345714	0.0402633	0.130517	0.122286	0.0435055	0	0	0	0	0	0.180507	0.566484	0.641375	0.641375	0.641375	0.641375	0.641375	0.641375	0.641375	0.641375	0.641375	0.641375	0.641375	0.568404	0.182427	0.0414214	0.119966	0.397451	0.560723	0.174746	0.211231	0.597208	0.641375	0.553042	0.167065	0	0	0	0	0
-0.0112085	-0.0112085	-0.0112085	-0.0112085	-0.276208	-0.652583	-0.652583	-0.652583	-0.652583	-0.652583	-0.652583	-0.652583	-0.771885	-1.07932	-0.88308	-0.522067	-0.522067	-0.396646	-0.0892138	-0.0112085	-0.0112085	-0.0112085	-0.0112085	-0.0112085	-0.30782	-0.652583	-0.652583	-0.479758	-0.0937807	1.20241	2.36253	0.820748	0	0	0	0	0	0	0	0	0	0	-0.0645669	-0.191802	-0.102872	-0.0239823	-0.150836	-0.210792	-0.210792	-0.210792
-0.15907	-0.0112085	-0.0112085	-0.38101	-0.652583	-0.652583	-0.652583	-0.652583	-0.652583	-0.652583	-0.652583	-0.652583	-0.652583	-0.652583	-0.652583	-0.652583	-0.652583	-0.652583	-0.652583	-0.652583	-0.652583	-0.652583	-0.639141	-0.253164	-0.0112085	-0.0112085	-0.0112085	-0.0112085	-0.0112085	-0.162911	-0.548888	-0.652583	-0.652583	-0.652583	-0.652583	-0.652583	-0.652583	-0.652583	-0.652583	-0.485519	-0.0995416	-0.0112085	-0.0535816	-0.440718	-0.477837	-0.0918604	-0.0112085	-0.0612858	-0.448422	-0.652583
-1.05173	-0.944721	-0.667878	-0.975311	-1.04414	-0.736707	-0.652583	-0.625699	-0.239722	-0.0112085	-0.0112085	-0.300116	-0.652583	-0.652583	-0.487439	-0.101462	1.17169	2.39321	0.85143	0	0	0.304316	0.591447	0.20547	0	0	0	0	0	0	0	0	0.0231281	0.159856	0.162826	0.0359718	0.0164073	0.0145406	0.00466675	0.0721052	0.208833	-0.000975807	-0.184839	-0.0576038	0	0	0	0.0866723	0.473808	0.641375
-0.433825	-0.126392	-0.190914	-0.393807	-0.901223	-0.767566	-0.0818737	0	0	0	-0.0713159	-0.19817	-0.210792	-0.210792	-0.210792	-0.136952	-0.0100978	-0.116756	-0.177876	-0.0506407	0	0	0	0	0	0	0	0	-0.0379806	-0.165215	-0.129378	-0.00252446	-0.124329	-0.210792	-0.210792	-0.210792	-0.210792	-0.0839382	-0.0429158	-0.16977	-0.124703	0	0	0	0	0	0	0	0.0518533	0.188992
-0.343668	0.130517	0.130517	0.130517	0.130517	0.130517	0.130517	0.130517	0.335472	0.641375	0.641375	0.641375	0.641375	0.430302	0.138187	0.446543	0.528191	0.220758	0.130517	0.130517	0.130517	0.130517	0.130517	0.130517	0.130517	0.130517	0.255937	0.563369	0.641375	0.641375	0.641375	0.641375	0.641375	0.641375	0.641375	0.641375	0.503718	0.196286	0.130517	0.130517	0.130517	0.274291	0.581724	0.393593	0.174873	0.482305	0.641375	0.641375	0.322608	0.0128954
-0.0820366	-0.0820366	-0.0820366	-0.0820366	-0.0820366	-0.0820366	-0.0820366	-0.159264	-0.286499	-0.408226	-0.296761	0.388931	0.641375	0.641375	0.266919	0	0	0	0	0	0.0268711	0.107484	-0.125284	-0.508785	-0.645923	-0.73462	-0.73462	-0.73462	-0.73462	-0.73462	-0.73462	-0.73462	-0.73462	-0.73462	-0.73462	-0.582917	-0.19694	-0.186297	-0.304037	-0.304037	-0.304037	-0.304037	-0.594	-0.934018	-0.806783	-0.73462	-0.73462	-0.73462	-0.73462	-0.73462
-0.652583	-0.652583	-0.652583	-0.652583	-0.683265	-0.991621	-1.02691	-0.71855	-0.590842	-0.522067	-0.522067	-0.379394	-0.0710387	-0.0112085	-0.0112085	-0.0112085	-0.198035	-0.585171	-0.652583	-0.652583	-0.652583	-0.652583	-0.652583	-0.652583	-0.652583	-0.652583	-0.652583	-0.652583	-0.652583	-0.573852	-0.187875	-0.0112085	-0.0112085	-0.352119	-0.652583	-0.652583	-0.652583	-0.652583	-0.652583	-0.652583	-0.652583	-0.427235	-0.0400993	-0.0112085	-0.0112085	-0.0112085	-0.243563	-0.62954	-0.652583	-0.652583
-0.202579	-0.996129	-3.43343	-3.13984	-1.22073	-1.16344	-1.06861	-0.761179	-0.852017	-1.16037	-0.859068	-0.753531	-1.06096	-0.900247	-0.508103	-0.645241	-0.73462	-0.73462	-0.640465	-0.510028	-0.597387	-0.652583	-0.652583	-0.555699	-0.432186	-0.568914	-0.64874	-0.638837	-0.636176	-0.636176	-0.636176	-0.636176	-0.636176	-0.636176	-0.636176	-0.636176	-0.64045	-0.650323	-0.644946	-0.636176	-0.636176	-0.636176	-0.636176	-0.636176	-0.636176	-0.636176	-0.636176	-0.636176	-0.636176	-0.636176
0.0164073	0.0164073	0.0164073	0.0170384	0.143892	-0.480965	-2.54388	-3.10311	-2.92585	-1.12282	0.62903	2.29305	2.68461	2.55429	2.55429	2.60735	2.74408	2.68188	2.55429	2.55429	2.55429	2.55429	2.55429	2.55429	2.55429	2.55429	2.55429	1.07123	-0.652583	-0.652583	-0.652583	-0.652583	-0.652583	-0.652583	-0.652583	-0.471534	-0.0843984	-0.0112085	0.0028368	0.0969405	0.0118363	-0.261619	-0.309236	-0.286108	-0.14938	-0.0124439	0.124694	-0.196443	-0.53696	-0.615741
-0.0139262	0.00879314	0.0164073	0.0164073	0.0107581	0.000884226	0	0	0	0	0	-2.15456	-3.35269	-1.50809	-1.01808	-1.40521	-1.13234	-0.890952	-0.812407	-0.590381	-0.282948	-0.569859	-0.68827	-0.380837	-0.272242	-0.272242	-0.272242	-0.272242	-0.272242	-0.530333	-0.913616	-0.913616	-0.779197	-0.39322	-0.538037	-0.913616	-0.913616	-0.771515	-0.385539	-0.272242	-0.289576	-0.676712	-0.913616	-0.913616	-0.633255	-0.272242	-0.272242	-0.428252	-0.815388	-0.625574
-0.0112085	-0.0112085	-0.0112085	-0.0112085	-0.0265708	-0.412548	-0.652583	-0.652583	-0.652583	-0.660179	-0.787414	-0.656712	-0.143881	-0.00386712	0.0159277	0.142782	0.215991	0.215991	0.215991	0.175665	-0.210312	-0.425384	-0.425384	-0.632577	-0.798167	-0.273893	0.00519878	0.00519878	0.00519878	0.00372507	-0.00614879	-0.161101	-0.468534	-0.587129	-0.652583	-0.652583	-0.652583	-0.652583	-0.652583	-0.652583	-0.652583	-0.448422	-0.0612858	-0.0112085	-0.0112085	-0.0112085	-0.0112085	-0.0112085	-0.0112085	-0.0998068
-0.652583	-0.652583	-0.652583	-0.635249	-0.248113	-0.0112085	-0.0112085	-0.0112085	-0.0112085	-0.0112085	-0.169145	-0.556281	-0.652583	-0.618018	-0.232041	-0.0112085	-0.0112085	-0.0112085	0.124127	1.3606	1.60753	0.634005	0.295547	0.146924	0.146924	0.146924	0.146924	0.146924	0.133246	0.0445625	-0.960142	-2.89003	-1.91822	-0.652583	-0.652583	-0.652583	-0.652583	-0.652583	-0.652583	-0.652583	-0.310758	0.325416	-0.080231	-0.50742	-0.50742	-0.861906	-1.49808	-1.06889	-0.652583	-0.652583
-0.150656	-0.138687	-0.00195911	0.0164073	0.0324769	0.111257	0.146924	0.146924	0.146924	0.215959	0.524315	0.43327	0.0374187	0	0.063359	0.32326	0.430583	0.430583	0.430583	0.349275	0.0409191	-0.0802755	-0.0802755	-0.0802755	-0.0662935	-0.017839	0	0	0	-0.0152741	-0.0647916	-0.164712	-0.291566	-0.292829	-0.25105	-0.123815	-0.0820366	-0.0832988	-0.210153	-0.248651	-0.121797	-0.0820366	-0.0820366	-0.0820366	-0.128739	-0.255593	-0.202941	-0.0820366	-0.0820366	-0.131263
0	0.0326514	0.169379	0.148055	0.0109165	0	0	0	0	0	0	0	0	0	0	0	-0.0379806	-0.165215	-0.0416277	0.221954	0.227199	0.186808	0.0599542	-1.00399	-2.55777	-0.894934	0.215991	0.215991	0.215991	0.215991	0.215991	0.0777305	-0.308246	-0.425384	-0.430826	-0.567553	-0.648839	-0.638935	-0.544664	-0.425384	-0.425384	-0.425384	-0.425384	-0.425384	-0.44993	-0.758285	-0.826662	-0.567539	-0.505659	-0.514925
-1.83937	-2.23098	-3.78097	-6.09683	-6.6166	-6.47973	-4.93795	-4.1211	-3.74499	-3.73002	-3.28118	-1.8022	-0.11813	1.68041	2.91863	3.5797	3.05095	2.87471	2.87471	2.87471	2.82709	2.69036	2.55363	2.4158	2.23468	2.03398	1.79968	-0.357645	-3.17369	-3.31042	-3.24596	-2.86426	-2.20507	-1.48812	-1.36127	-1.33807	-1.46531	-1.49696	-1.63369	-3.16051	-4.08137	-4.20822	-4.33508	-4.46306	-4.6002	-4.90944	-5.42673	-5.44229	-5.37592	-5.65019
-0.801344	-1.14356	-0.836125	-0.620931	-0.542387	-0.580291	-0.677129	-0.985485	-1.00022	-0.61424	-0.522067	-0.489947	-0.182514	-0.0112085	-0.0112085	-0.0112085	-0.0112085	-0.0112085	-0.0112085	-0.0112085	-0.0112085	-0.0112085	-0.0112085	-0.0112085	-0.0112085	-0.0112085	-0.0112085	-0.0112085	-0.0112085	-0.0112085	1.2869	2.27815	0.736372	0.202235	0.589371	0.641375	0.562643	0.176666	0	0	0	0	0	-0.0713159	-0.19817	-0.210792	-0.179868	-0.0530136	-0.0738403	-0.200694
0.131966	0.227199	0.227199	0.138768	0.00204071	0.00972649	-0.0278081	-0.164536	-0.210792	-0.210792	-0.210792	-0.210792	-0.210792	-0.210792	-0.207637	-0.0807826	0.00358603	0.0134599	-0.0797942	-0.205112	-0.0782581	0.00378252	0.0136564	-0.0822272	-0.210792	-0.210792	-0.159672	-0.0328179	-0.094036	-0.210792	-0.210792	-0.210792	-0.210792	-0.210792	-0.210792	-0.210792	-0.210792	-0.210792	-0.210792	-0.210792	-0.210792	-0.152098	-0.0252446	-0.101609	-0.193068	-0.065833	0	0	0	-0.0202563
0.296311	0.287452	0.160217	0.146924	0.086333	-0.17279	-0.134959	0.124942	0.146924	0.0811763	-0.177947	-0.130247	0.128876	0.433802	0.657782	0.657782	0.415545	0.0196941	0.367876	0.437837	-0.255573	-0.510858	-0.510858	-0.211073	0	0	0	0	0	0	0	0	0	0	0	0	0	0	0	0	0	0.278441	0.618262	0.231126	0.0316522	0.110197	0.0364806	-0.0802755	-0.0802755	-0.0222816
-0.70991	-0.7831	-0.7831	-0.7831	-0.7831	-0.7831	-0.7831	-0.717614	-0.330478	-0.141725	-0.141725	-0.141725	-0.141725	-0.141725	-0.141725	-0.141725	-0.141725	-0.222619	-0.609755	-0.7831	-0.7831	-0.713152	-0.652583	-0.652583	-0.697265	-0.776045	-0.431688	-0.141725	-0.141725	-0.141725	-0.141725	-0.141725	-0.141725	-0.141725	-0.37792	-0.763897	-0.7831	-0.7831	-0.7831	-0.7831	-0.7831	-1.08136	-1.29396	-1.29396	-1.0424	-0.656424	-0.652583	-0.652583	-0.652583	-0.652583
-3.63923	-4.79291	-6.2833	-6.70336	-5.45716	-1.98284	-1.18772	-1.18772	-1.18772	-0.210495	1.948	3.0721	3.87165	4.28777	3.8165	2.37462	1.79428	1.42774	1.16784	0.544533	-0.445822	-1.17549	-1.54019	-0.416713	-1.09661	-3.45849	-3.79926	-3.80123	-3.8111	-3.88112	-4.00292	-4.35735	-4.54743	-4.03849	-4.17889	-4.82497	-4.76224	-4.62551	-4.48878	-4.61113	-4.91949	-5.06902	-5.0355	-4.52656	-4.33252	-4.3424	-4.47257	-4.64619	-4.90978	-5.05411
0.641375	0.641375	0.563369	0.255937	0.313076	0.621431	-0.00718745	-0.405242	-0.0192655	-0.106388	-0.493524	-0.510858	-0.548094	-0.674948	-0.526818	-0.218463	-0.210792	-0.210792	-0.210792	-0.127868	-0.000633009	0	0	0	0	0	0	0	0	-0.21883	-0.522067	-0.522067	-0.66652	-1.05366	-0.943191	-0.648285	-0.56974	-0.552937	-0.631482	-0.878097	-1.13464	-0.74866	-0.522067	-0.522067	-0.522067	-0.522067	-0.522067	-0.387469	-0.0800367	-0.0112085
-0.167237	-0.294983	-0.511482	-0.652583	-0.652583	-0.41514	-0.0820366	-0.0820366	-0.0820366	-0.0820366	-0.0820366	-0.0820366	-0.0820366	-0.0820366	-0.0820366	-0.17481	-0.292829	-0.292829	-0.240922	-0.113687	-0.0820366	-0.0933966	-0.220251	-0.292829	-0.292829	-0.292829	-0.348367	-0.855782	-0.655626	0.417202	0.641375	0.601607	0.294175	0.130517	0.130517	0.379042	0.595489	0.288057	0.130517	0.130517	0.130517	0.130517	0.130517	0.130517	0.130517	0.130517	0.130517	0.130517	-0.0730334	-0.45901
-0.642398	-0.442623	-0.127502	-0.0820366	-0.106724	-0.233959	-0.224464	-0.0972288	-0.193744	-0.292829	-0.292829	-0.221932	-0.0946967	-0.0820366	-0.0820366	-0.0820366	-0.0820366	-0.0820366	-0.0820366	-0.0820366	-0.0820366	-0.0820366	-0.0820366	-0.0820366	-0.117485	-0.24472	-0.292829	-0.292829	-0.292829	-0.292829	-0.292829	-0.292829	-0.292829	-0.476425	-0.629187	-0.707968	-0.73462	-0.73462	-0.73462	-0.73462	-0.73462	-0.73462	-0.73462	-0.73462	-0.73462	-0.73462	-0.73462	-0.73462	-0.73462	-0.58824
7.74637	8.38255	8.75964	8.93086	9.7959	10.6269	11.105	10.9412	10.3069	9.90385	9.62089	9.62089	9.62089	9.62089	9.03345	8.5173	8.28229	7.61986	6.69757	4.58828	2.90856	2.32767	2.28242	2.53613	2.40677	2.31398	2.31398	2.42727	2.59764	2.59764	3.28946	5.30476	5.8897	5.80852	5.80852	5.87136	6.04207	6.22013	6.38544	6.24871	6.28421	6.5913	6.08167	5.32062	5.31074	5.15712	4.79488	4.89201	4.92926	2.81121
0.128756	0.210169	0.337023	0.0707291	-0.114851	-0.114851	-0.114851	-0.114851	-0.114851	-0.206646	-0.470228	-0.552843	-0.556254	-0.693392	-0.826745	-0.953598	-1.1846	-1.5728	-4.13696	-4.99025	-3.14566	-2.95459	-3.35635	-3.35635	-2.9902	-2.09269	-2.38399	-3.08722	-3.86904	-5.03255	-6.70644	-6.60211	-5.92771	-5.03067	-3.78536	-2.11906	-2.07282	-2.40325	-2.40325	-2.52352	-2.77799	-2.92834	-2.63674	-0.0504304	1.78991	2.86168	2.76446	2.46481	2.29411	2.36889
-1.7598	-0.73462	-0.73462	-0.73462	-0.73462	-1.23636	-1.69988	-1.01419	-0.652583	-0.652583	-0.338637	-0.0707373	-0.456714	-0.340182	0.294088	-0.0530215	-0.530618	-0.667756	-0.89216	-1.19959	-0.983931	-0.73462	-0.73462	-0.73462	-0.73462	-0.73462	-0.73462	-0.73462	-0.521468	-0.135491	-0.438008	-0.674029	-0.414906	-0.59435	-1.10177	-0.522919	-0.0112085	-0.0112085	1.2069	3.26439	1.32029	-0.292829	-0.292829	-1.78431	-4.22161	-2.51923	-1.16344	-1.16344	-0.969193	-0.66176
-0.0820366	-0.0820366	-0.0820366	-0.0820366	-0.0820366	-0.155246	-0.2821	-0.292829	-0.292829	-0.292829	-0.514135	-0.884823	-0.397259	0.105616	0.491593	0.40518	0.0192028	0	0	0	0.540911	1.397	0.111711	-0.799949	-0.751494	-0.73462	-0.73462	-0.73462	-0.73462	-0.73462	-0.73462	-0.73462	-0.73462	-0.779429	-0.906283	-1.15801	-1.43485	-0.717257	-0.0627388	0.485815	0.641375	0.62455	0.317117	0.251711	0.560067	0.357173	0.00586153	0.084406	0.257466	0.564899
0.0061731	-0.130965	-0.100639	0.162943	0.13127	0.0164073	0.0164073	0.0120844	0.00221057	0.00766329	0.000761842	-0.135966	-0.210792	-0.210792	-0.210792	-0.192426	-0.0556979	-0.0484093	-0.185548	-0.107289	0.00152283	0.0113967	-0.0511385	-0.188277	-0.104765	-0.022089	-0.148943	-0.210792	-0.210792	-0.210792	-0.186179	-0.0593247	0.00525623	0.0151301	-0.102992	-0.183654	-0.0568003	0.00545273	0.0153266	-0.105355	-0.210792	-0.210792	-0.138214	-0.0113601	0	0	0	-0.0753281	-0.202563	-0.0921427
-0.84895	-0.585369	-0.425384	-0.425384	-0.526059	-0.652583	-0.652583	-0.652583	-0.652583	-0.652583	-0.652583	-0.652583	-0.592722	-0.455994	-0.425384	-0.425384	-0.425384	-0.483446	-0.6103	-0.636176	-0.636176	-0.636176	-0.636176	-0.636176	-0.88777	-1.09966	-0.802103	-0.647656	-0.637753	-0.529518	-0.425384	-0.425384	-0.425384	-0.425384	-0.425384	-0.486748	-0.795104	-0.843671	-0.672966	-0.915399	-1.13166	-1.06299	-0.676845	-0.0434645	0.0074668	0.00241429	0.0123178	0.0908788	0.217733	-0.0644053
-0.22628	-0.147744	-0.4561	-0.280403	-0.0112085	-0.0112085	-0.0112085	-0.0112085	-0.0112085	-0.067064	-0.4542	-0.652583	-0.652583	-0.652583	-0.652583	-0.652583	-0.652583	-0.652583	-0.652583	-0.652583	-0.652583	-0.652583	-0.652583	-0.652583	-0.573615	-0.186479	-0.179455	-0.486888	-0.522067	-0.451709	-0.144276	-0.207974	-0.554902	-0.667756	-0.73462	-0.73462	-0.73462	-0.73462	-0.73462	-0.73462	-0.73462	-0.73462	-0.73462	-0.73462	-0.73462	-0.73462	-0.73462	-0.73462	-0.73462	-0.73462
0.227199	0.227199	0.14285	0.00612214	0.130606	0.149597	-0.114776	-0.130009	-0.00315557	-0.123698	-0.210792	-0.210792	-0.210792	-0.210792	-0.0845693	0	0	0	0	0	0	0	0	0	0	-0.0479647	-0.174819	-0.210792	-0.203219	-0.0763648	0.00392989	0.0138038	0.00911517	0.0108838	0.147612	0.174186	0.0473319	-0.0872993	-0.19817	-0.0713159	-0.13755	-0.451728	-0.522067	-0.485358	-0.177926	-0.152346	-0.460702	-0.275815	-0.0112085	-0.0112085
-3.43209	-3.56881	-3.58174	-3.10167	-1.17178	-0.535883	-0.81016	-0.711246	-0.550107	-0.295637	-0.196888	-0.196888	-0.336925	-0.440494	-0.440494	-1.86525	-4.10257	-4.6598	-4.87211	-4.43783	-4.62553	-5.13836	-5.01431	-4.88871	-4.76631	-4.372	-3.86845	-4.38574	-3.8385	-1.38398	-0.651287	-0.651287	-0.651287	-0.651287	-0.651287	-0.651287	-0.651287	-0.651287	-0.592031	-0.444989	-0.706418	-1.07287	-1.07287	-1.12715	-1.254	-1.28366	-1.49489	-3.42478	-4.55194	-4.68908
7.60579	9.28607	10.8279	11.3368	11.6695	11.6695	11.6695	11.6695	11.4202	10.9433	10.021	9.30543	8.6704	7.13324	5.70488	4.47146	2.37798	0.0164073	0.0164073	0.0687856	0.205513	1.8947	4.06314	4.33659	4.79731	5.54126	5.73372	5.79237	6.48578	7.17143	7.8465	9.94889	12.2862	12.9029	13.9165	15.4197	15.7413	15.7754	16.0497	15.9081	15.2933	12.9439	10.245	7.9494	5.44057	2.70765	1.76019	1.26041	1.12327	0.859264
-0.0820366	-0.0820366	-0.0820366	-0.0820366	-0.0820366	-0.0820366	-0.0820366	-0.0820366	-0.0820366	-0.0820366	-0.0820366	-0.0820366	-0.0820366	-0.0820366	-0.0820366	-0.0820366	-0.0820366	-0.0820366	-0.0820366	-0.0820366	-0.0820366	-0.0820366	-0.0820366	-0.0820366	-0.0820366	-0.0820366	-0.0820366	-0.0820366	-0.0820366	-0.0820366	-0.0804155	-0.0705416	-0.0705907	-0.0804646	-0.0820366	-0.0820366	-0.0820366	-0.148304	-0.275157	-0.183318	-0.0820366	-0.0820366	-0.150828	-0.277682	-0.292829	-0.264976	-0.137741	-0.0820366	-0.0820366	-0.196268
-4.23333	-4.89072	-5.09229	-4.33116	-2.92488	-1.12634	-1.19567	-1.23909	-1.06839	-1.00724	-1.00724	-0.627025	-0.410215	-0.547353	-0.508497	-0.371958	1.70152	3.06322	3.06322	2.97649	2.85242	2.85242	2.85242	2.85242	2.01109	0.7905	-0.88339	-1.71787	-1.20058	-1.56141	-2.24483	-2.68899	-3.12917	-3.56346	-3.77717	-3.90301	-3.90301	-3.64299	-3.02813	-2.78445	-2.65267	-2.48196	-2.10077	-1.45469	-1.22425	-1.10441	-0.967679	-0.958836	-1.09556	-1.01156
0.136639	0.273367	0.423307	0.594524	0.740689	0.868574	0.868574	0.868574	0.868574	0.580532	0.20112	-0.107236	-0.283659	-0.283659	-0.283659	-0.283659	-0.283659	-0.146002	0.16143	0.227199	0.227199	0.227199	0.291334	0.428472	2.20758	4.04681	4.04681	4.26071	4.695	4.62663	4.4848	4.4848	4.32832	4.01997	2.29674	0.581413	-0.0352982	-0.656283	-1.28102	-1.07558	-0.747017	-0.419223	-2.36059	-6.14181	-6.67781	-6.67448	-6.21092	-6.01258	-6.01258	-5.73184
-0.0984439	-0.0984439	-0.0984439	-0.0984439	-0.199799	-0.315545	-0.188692	-0.114851	-0.114851	-1.58828	-3.12009	-1.19021	-0.114851	-0.114851	-0.114851	-0.114851	-0.114851	-0.173721	-0.300956	-0.325643	-0.344577	-0.471431	-0.469772	-0.333044	0.850815	2.01785	2.01785	2.08724	2.22397	2.35267	2.16524	0.628076	-0.0984439	-0.0984439	-0.0984439	-0.0963745	-0.086471	-0.0820366	-0.0820366	-0.0820366	-0.0820366	-0.0820366	-0.0820366	-0.0820366	-0.0820366	-0.114223	-0.241077	-0.217501	-0.0902657	-0.0820366
-0.272207	-0.592895	-0.592895	-1.4243	-3.04675	-2.24272	-1.18718	-0.878826	-0.73462	-0.73462	-0.73462	-0.73462	-0.73462	-0.73462	-0.73462	-0.73462	-0.73462	-0.73462	-0.807198	-0.934052	-0.820928	-0.708358	-0.668744	-0.652583	-0.652583	-0.652583	-0.652583	-0.652583	-0.416388	-0.0304114	-0.0112085	-0.122919	-0.510055	-0.652583	-0.652583	-0.652583	-0.652583	-0.652583	-0.401026	-0.0150491	1.84648	2.50518	0.728538	0.145163	0.138833	-0.497342	-0.71561	-0.168699	-1.3346	-3.16085
0.0737712	0.174186	0.0473319	0.0164073	0.0164073	0.0164073	-0.659532	-2.20344	-1.59467	-0.549826	-0.935803	-0.949826	-0.514236	-0.534222	-0.634162	-0.497023	-0.490687	-0.627414	-0.540689	-0.445579	-0.572433	-0.636176	-0.636176	-0.529518	-0.425384	-0.425384	-0.425384	-0.425384	-0.543065	-0.625292	-0.488154	-0.49953	-0.636257	-0.643862	-0.638386	-0.64826	-0.652583	-0.652583	-0.652583	-0.558207	-0.171071	-0.0112085	-0.0112085	-0.0112085	-0.0112085	-0.0112085	-0.0112085	-0.0112085	-0.0112085	-0.0112085
-0.14306	-0.0158252	0	-0.412861	-2.34275	-2.35799	-0.82083	-0.652583	-0.652583	-0.652583	-0.652583	-0.652583	-0.652583	-0.652583	-0.652583	-0.652583	-0.652583	-0.652583	-0.13255	1.80313	1.61364	0.0764758	-0.120905	-0.173556	-0.0467024	-0.0801515	-0.207005	-0.210792	-0.171546	-0.0443106	0	0	0	0	0	0	0	0	0	0	-0.0879883	-0.20603	-0.0693026	0.0164073	0.0164073	0.0164073	0.0164073	0.0164073	0.0164073	0.0164073
-0.557918	-0.636176	-0.636176	-0.636176	-0.636176	-0.636176	-0.636176	-0.636176	-0.636176	-0.636176	-0.636176	-0.694676	-0.831404	-0.863375	-0.863375	-0.863375	-0.806575	-0.679721	-0.752599	-0.82928	-0.565698	-0.425384	-0.425384	-0.536263	-0.652583	-0.652583	-0.652583	-0.652583	-0.652583	-0.674105	-0.80134	-0.798371	-0.671517	-0.644158	-0.611562	-0.484709	-0.425384	-0.425384	-0.425384	-0.425384	-0.425384	-0.501117	-0.638255	-0.652583	-0.682335	-0.809569	-0.790166	-0.663312	-0.282931	0.0164073
1.74522	1.63435	1.53064	1.53064	1.6047	1.73194	1.85917	1.98896	2.12569	-0.0830115	-3.81047	-3.99591	-3.99306	-3.98315	-3.64924	-3.12654	-1.22343	0.0588438	-0.111861	0.192659	0.751116	1.01173	1.14207	1.01483	0.630359	0.130517	0.130517	0.130517	0.130517	0.0758091	0	0	0.581216	2.11838	2.55429	2.55429	2.55429	2.67665	2.98408	3.06515	3.07603	3.21276	2.52147	0.676877	0.227199	0.227199	0.227199	0.227199	0.227199	0.227199
0.0164073	0.0164073	-0.208675	-0.505659	-0.505659	-0.486615	-0.43816	-0.241306	-0.0106716	-0.00392634	0	0	0	0	0	0	0	0	0	0	0.0632621	0.19999	0.117352	0	0	0	0	0	0.0128339	0.0934472	-0.126879	-0.651153	-0.73462	-0.73462	-0.73462	-0.73462	-0.73462	-0.73462	-0.73462	-0.73462	-0.73462	-0.73462	-0.73462	-0.704689	-0.567961	-0.50742	-0.50742	-0.630231	-0.73462	-0.73462
2.78693	2.5871	2.5871	2.65968	2.78654	1.26933	0.0164073	0.0164073	0.0164073	0.0164073	-0.111477	-0.0677634	0.454941	0.657782	0.657782	0.657782	0.657782	0.657782	0.657782	0.657782	0.657782	0.657782	0.657782	0.405469	0.0183334	0.14263	0.313574	0.572697	0.742982	0.868574	0.868574	0.775468	0.511886	0.430583	0.430583	0.430583	0.430583	0.430583	0.430583	0.493583	1.64477	2.39724	2.53396	2.56345	2.56449	2.70122	1.34982	-2.11722	-3.27051	-3.63304
-0.73462	-0.73462	-0.695047	-0.557909	-0.318741	-0.0201225	-0.0112085	-0.0112085	-0.0112085	-0.0112085	-0.0112085	-0.394492	-0.652583	-0.652583	-0.652583	-0.652583	-0.652583	-0.759971	-1.06833	-0.9502	-0.649848	-0.571303	-0.522067	-0.522067	-0.522067	-0.526365	-0.604909	-0.621712	-0.543168	-0.297228	-0.0381732	-0.425309	-0.652583	-0.652583	-0.36262	-0.0457736	-0.431751	-0.652583	-0.652583	-0.592014	-0.522067	-0.522067	-0.557626	-0.636171	-0.590451	-0.522067	-0.522067	-0.558909	-0.637689	-0.588888
-0.73462	-0.73462	-0.73462	-0.73462	-0.73462	-0.73462	-0.73462	-0.73462	-0.73462	-0.73462	-0.73462	-0.73462	-0.73462	-0.73462	-0.73462	-0.73462	-0.73462	-0.73462	-0.73462	-0.73462	-0.73462	-0.73462	-0.73462	-0.73462	-0.73462	-0.73462	-0.73462	-0.73462	-0.73462	-0.73462	-0.73462	-0.73462	-0.73462	-0.73462	-0.73462	-0.73462	-0.73462	-0.73462	-0.73462	-0.73462	-0.73462	-0.73462	-0.73462	-0.73462	-0.73462	-0.73462	-0.73462	-0.73462	-0.73462	-0.73462
0.546545	0.641375	0.641375	0.641375	0.641375	0.641375	0.641375	0.620252	0.234275	0.151702	0.537679	0.641375	0.641375	0.641375	0.641375	0.641375	0.641375	0.660279	0.860262	0.757224	0.257125	0.0390458	-0.0730489	0.00549556	0.188084	0.49644	0.559338	0.541667	0.414813	-0.0139314	-0.772869	-0.459841	0	0	0	0	0	0	0	0.20163	0.587607	0.641375	0.641375	0.641375	0.474658	0.167225	0.0611429	-0.345651	-1.88956	-1.94547
0.0701576	-0.0336493	-0.341082	-0.510858	-0.510858	-0.206542	0.0805893	-0.305388	-0.510858	-0.510858	0.145885	0.842195	0.83545	0.645133	0.257997	-0.229733	-0.587294	-0.201317	-0.0112085	-0.0112085	-0.0112085	-0.0693301	-0.376763	-0.522067	-0.522067	-0.522067	-0.538088	-0.616632	-0.819801	-1.12816	-1.16344	-1.16344	-1.16344	-0.989076	-0.681644	-0.652583	-0.652583	-0.652583	0.480384	2.41027	1.12757	0.0367328	0.173461	0.227199	0.227199	0.106928	0.0164073	0.0164073	0.0164073	0.0164073
0.183339	-0.174373	-0.623516	-0.496281	-0.481553	-0.608407	-0.636176	-0.636176	-0.636176	-0.577482	-0.450628	-0.526993	-0.655223	-0.79195	-1.04828	-1.43541	-1.50475	-1.48292	-1.34578	-1.31702	-1.39556	-2.70618	-3.89401	-3.44985	-2.91641	-2.2997	-1.42934	-0.597222	-0.0745175	0.443668	0.958039	0.623561	0.451665	1.22362	1.31114	0.865643	0.142985	-0.425384	-0.425384	-0.425384	-0.425384	-0.425384	-0.425384	-0.425384	-0.508373	-0.645101	-0.52295	-0.461988	-0.588842	-0.636176
3.64164	3.63891	3.50219	3.41089	3.40098	3.39108	3.36786	3.06042	2.80138	2.62026	2.47138	2.3517	2.47856	2.55429	2.55429	1.40715	-0.00501062	-0.0642538	-0.0984439	-0.0984439	-0.0984439	-0.0984439	-0.0984439	-0.0984439	-0.0984439	-0.0984439	-0.0984439	-0.0984439	-0.0984439	-0.0984439	-0.0984439	-0.0984439	-0.0984439	-0.160479	-0.287714	-2.32605	-4.22723	-3.54359	-3.20687	-3.20687	-1.55663	0.307888	1.84967	1.75241	0.215244	0.126852	0.200613	0.0733781	0.0109546	0.00108072
-0.494451	-0.494451	-0.494451	-0.494451	-0.494451	-0.494451	-0.494451	-0.494451	-0.46048	-0.289775	-0.168462	-0.0896821	-0.420166	-0.72165	-0.72165	-0.504006	-0.11687	-0.0802755	-0.0802755	-0.0802755	-0.0802755	-0.0802755	-0.0802755	-0.0802755	-0.0802755	0.0797095	0.343291	-0.00823346	-0.19468	0.113675	0.227199	0.227199	0.0884246	-0.0112085	-0.0112085	-0.261595	-0.648731	-0.652583	-0.525844	-0.139868	-0.0112085	-0.0131346	-0.400271	-0.652583	-0.652583	-0.387584	-0.0208099	-0.406787	-0.652583	-0.652583
-0.425384	-0.425384	-0.425384	-0.461436	-0.598164	-0.652583	-0.652583	-0.652583	-0.688665	-0.8159	-0.863375	-0.863375	-0.863375	-0.91603	-1.08674	-1.14703	-1.14703	-0.717945	-0.470279	-0.607007	-0.561158	-0.426744	-0.563472	-0.604824	-0.467685	-0.519937	-0.640731	-0.243692	-0.142507	-0.538358	-0.377158	-0.0112085	-0.0112085	0.595601	2.13951	1.42672	0	0	0	0	0.103396	0.202209	-0.0621643	-0.155254	-0.0284001	-0.0984538	-0.195147	-0.0584188	0.0164073	0.0164073
4.54229	5.11094	5.12081	5.12499	5.12499	5.29079	5.42505	5.42505	5.165	4.72941	4.69412	4.46813	3.68256	3.46011	3.58735	3.28682	3.01334	2.84264	2.70008	2.57322	2.5707	2.52648	2.38975	2.43397	2.5707	2.5707	2.56735	2.55744	2.64748	2.77897	2.65211	2.52157	2.38443	2.43249	2.55468	2.56456	2.56695	2.55705	1.54403	0.311397	1.72171	2.51611	2.37898	1.20401	-0.210792	-0.210792	0.433533	1.97531	1.5713	0.631921
0.391662	0.254523	0.360363	0.386004	0.12163	0.0927721	0.219626	0.107561	-0.0223662	-0.159094	-0.125507	0.0116313	-0.286829	-0.529568	-0.608348	-0.642562	-0.652436	-0.652583	-0.652583	-0.652583	-0.652583	-0.652583	-0.652583	-0.625229	-0.546685	-0.522067	-0.522067	-0.522067	-0.522067	-0.522067	1.01675	3.01146	1.09235	-0.0820366	-0.0820366	-0.0820366	-0.0550719	0.332064	0.399955	0.0139776	0.208797	0.522853	0.136876	-0.0820366	-0.0820366	-0.18049	-0.373186	-1.07544	-1.25749	-0.823206
-0.73462	-0.73462	-0.73462	-0.73462	-0.73462	-0.73462	-0.73462	-0.73462	-0.73462	-0.73462	-0.73462	-0.73462	-0.73462	-0.73462	-0.73462	-0.73462	-0.73462	-0.73462	-0.73462	-0.73462	-0.73462	-0.73462	-0.73462	-0.73462	-0.73462	-0.73462	-0.73462	-0.73462	-0.73462	-0.73462	-0.73462	-0.73462	-0.73462	-0.73462	-0.73462	-0.73462	-0.73462	-0.73462	-0.73462	-0.73462	-0.73462	-0.73462	-0.73462	-0.73462	-0.73462	-0.73462	-0.73462	-0.73462	-0.73462	-0.73462
-0.652583	-0.652583	-0.670992	-0.979348	-0.884008	-0.190598	-0.239791	-0.522067	-0.522067	0.13279	1.68133	1.10125	0	0	0	0	0	0.0170059	0.153734	0.104877	-0.159496	-0.108552	0	0	0.004765	0.0146389	-0.096169	-0.167517	0.0960642	0.227199	0.227199	0.120221	-0.00876149	-0.145489	-0.144326	-0.0170913	0	0.00201407	0.0118879	-0.0579613	-0.1951	-0.0984538	0.00221057	0.0120844	-0.0604596	-0.197187	-0.0962174	-0.0765906	-0.390768	-0.522067
0.227199	0.227199	0.0955193	0.0414945	0.178222	0.196195	0.147885	0.146924	0.146924	0.146924	0.146924	0.145004	-0.240973	-0.494451	-0.494451	-0.494451	-0.492365	-0.387545	-0.360737	-0.4737	-0.50742	-0.50742	-0.50742	-0.50742	-0.50742	-0.50742	-0.515608	-0.652746	-0.73462	-0.73462	-0.73462	-0.73462	-0.73462	-0.788264	-0.915118	-0.945412	-0.998425	-1.50584	-1.31497	-0.245353	-0.313598	-0.652583	-0.652583	-0.239222	0.65417	0.0768122	-0.73462	-0.73462	-0.73462	-0.73462
-0.166614	-0.210792	-0.210792	-0.210792	-0.168507	-0.0416535	-0.0852004	-0.209526	-0.0822912	0	0	0	-0.00379806	-0.131033	-0.163459	-0.0366046	0	0.000491237	0.0103651	0.0125642	0.00266064	0	0.00952333	0.146251	0.119346	-0.145028	-0.115494	0	0	0	0	0.485958	0.754865	-2.10791	-3.08113	-1.67649	-1.13433	-0.865136	-0.865136	-0.865136	-0.865136	-0.865136	-0.865136	-0.865136	-0.865136	-0.865136	-0.865136	-0.865136	-0.865136	-0.865136
-0.0906332	-0.0984439	-0.0984439	-0.168498	-0.295351	-0.187108	-0.114008	-0.250736	-0.230774	-0.0936353	-0.0820366	-0.0820366	-0.0820366	-0.0820366	-0.0820366	-0.0820366	-0.0820366	-0.0820366	-0.0820366	-0.0820366	-0.20321	0.119864	1.52582	2.04343	2.04343	2.04343	1.65188	0.422146	-0.0833071	-0.210161	-0.210792	-0.167747	-0.0405126	-0.0864626	-0.20826	-0.0810252	0	0	-0.491153	-1.16344	-1.16344	-1.0472	-0.739766	-0.652583	-0.652583	-0.652583	-0.652583	-0.652583	-0.652583	-0.652583
1.9124	1.87997	2.00683	1.0754	-0.210792	-0.210792	-0.210792	-0.210792	-0.117387	0.000736855	0.0106107	-0.040222	-0.17736	-0.114863	-0.0119912	-0.138845	-0.151611	-0.0148836	-0.0893462	-0.180631	0.0829507	0.169768	0.0429141	0.117056	0.227199	0.227199	0.227199	0.227199	0.124019	0.0148845	0.00501062	0.00486324	0.0147371	0.0164073	0.0164073	0.0164073	0.0164073	0.0164073	0.0164073	0.0410208	0.167875	0.227199	0.227199	0.1078	0	0	0.00545273	0.0153266	0.0164073	-0.0149776
0	0	0	0	0	-0.714345	-2.25825	-1.58049	-0.522067	-0.522067	-0.559693	-0.638473	-0.652583	-0.652583	-0.652583	-0.652583	-0.652583	-0.652583	-0.652583	-0.652583	-0.652583	-0.652583	-0.652583	-0.652583	-0.652583	-0.652583	-0.652583	-0.314613	-0.0112085	-0.0112085	-0.225	-0.612136	-0.652583	-0.56233	-0.176353	-0.232704	-0.61984	-0.299251	-0.0112085	-0.0112085	-0.240408	-0.627545	-0.652583	-0.652583	-0.652583	-0.652583	-0.652583	-0.945598	-1.0732	-0.765767
0.145163	0.0750984	-0.0616294	-0.344369	-0.533243	-0.225811	-0.246186	-0.554542	-0.3237	-0.0651831	0.0135973	0.00471403	-0.0738304	-0.011487	-0.0436935	-0.42967	-0.369473	0.0176633	-0.307839	-0.626344	-0.753198	-0.803687	-0.803687	-2.68346	-3.61185	-1.83521	-1.05114	-0.870562	-0.609524	-0.467003	-0.604141	-0.564152	-0.427424	-0.348012	0.32614	2.24649	1.78674	0.144481	0.00734219	-0.126215	-0.253068	-1.61127	-3.41209	-1.32801	-0.0580512	-0.185286	-0.131751	-0.0107158	-0.000812307	0.00519878
0	-0.103181	-0.191228	-0.0643736	0	0	0.00820366	-0.00679023	-0.143929	-0.145787	-0.0189334	0.00840015	-0.00944172	-0.14617	-0.210792	-0.210792	-0.100347	-0.0265068	-0.153361	-0.141161	-0.0139262	0	0	0	-0.0721631	-0.199398	-0.0952982	-0.0315557	-0.15841	-0.130524	0.00620374	-0.110497	-0.174059	-0.0373315	0.0164073	0.0164073	0.382357	0.568804	0.260448	0.146924	0.146924	0.146924	0.200428	0.371133	0.319327	0.148623	0.451297	0.657782	0.657782	0.657782
-3.52736	-3.51748	-1.73204	-0.0820366	-0.0820366	-0.0820366	-0.0820366	0.0390458	0.116763	-0.0100912	-0.264209	-0.617436	-0.652583	-0.652583	-0.652583	-0.652583	-0.652583	-0.29541	-0.0112085	-0.0112085	-0.0112085	-0.0112085	1.1576	2.04343	2.04343	2.04343	2.04343	2.04343	2.04343	2.04343	1.05257	-0.491342	-0.599279	-0.608368	-0.47164	-0.425384	-0.425384	-0.425384	-0.425384	-0.425384	-0.425384	-0.428785	-0.565513	-0.652583	-0.652583	-0.652583	-0.565911	1.36977	1.95778	0.420617
-0.143246	-0.146418	-0.0195645	0.00835103	-0.00883707	-0.145975	-0.143894	-0.0170401	-0.109814	-0.182902	-0.0461746	-0.0579613	-0.1951	0.0226285	0.198799	0.0719453	0.0164073	0.0164073	0.0074668	0.00240706	0.0122809	-0.0631805	-0.199908	-0.210792	-0.210792	-0.210792	-0.128483	0.00824446	-0.112544	-0.174819	-0.0479647	0.00614046	0.0160143	-0.115273	-0.172294	-0.0454402	-0.0814137	-0.208268	-0.0767853	-0.0272586	-0.164397	-0.0363823	0.227199	0.100345	0.0164073	0.0164073	0.00967737	0.000196495	0.0100704	-0.0325698
-4.42805	-2.88101	-1.88023	-1.77789	-1.65074	-1.56021	-2.19735	-2.52263	-2.3859	-2.35053	-2.32453	-2.01709	-1.7282	-1.46462	-1.20384	-0.998167	-1.25729	-1.26076	-0.942497	-1.17356	-1.54514	-1.8535	-1.96756	-1.86045	-1.88656	-1.86564	-1.37555	-1.086	-1.00722	-0.477291	0.122968	0.617532	0.893852	0.962522	0.477099	0.00281792	-0.0213885	0.0713763	0.266901	1.23637	2.09423	2.09423	2.09423	2.09423	1.86163	1.59628	1.31255	0.687817	-0.186785	-0.215426
2.55429	2.24593	1.51343	-0.030474	-1.17441	-2.08847	-0.882702	-0.114851	-0.114851	-0.114851	-0.125768	-0.400044	-0.56925	-0.56925	-0.759396	-1.00724	-1.00724	-1.11246	-1.37684	-1.44523	-1.44523	-1.44523	-1.12336	-0.362241	-0.18048	-0.0209129	1.50638	1.44671	-0.610032	-1.65477	-2.11026	-0.311722	0.654658	0.654658	-0.580299	-1.89963	-1.89963	-1.83778	-1.71093	-1.91468	-2.14324	-2.14324	-2.14324	-2.14324	-2.14324	-2.14324	-2.14324	-2.14324	-2.14324	-2.2616
0	-0.0833071	-0.210161	-0.210792	-0.210792	-0.210792	-0.210792	-0.210792	-0.210792	-0.161815	-0.0250872	-0.471263	-1.1363	-0.827939	-0.636176	-0.636176	-0.545295	-0.432889	-0.570027	-0.652583	-0.652583	-0.461213	-0.0890047	1.58176	1.90996	0.368186	0	-0.0126602	-0.139895	-0.210792	-0.210792	-0.210792	-0.210792	-0.210792	-0.210792	-0.210792	-0.210792	-0.210792	-0.210792	-0.210792	-0.210792	-0.210792	-0.210792	-0.210792	-0.14705	-0.0201956	-0.106658	-0.210792	-0.210792	-0.144525
-0.73462	-0.73462	-0.73462	-0.73462	-0.73462	-0.73462	-0.73462	-0.73462	-0.73462	-0.73462	-0.73462	-0.73462	-0.73462	-0.73462	-0.73462	-0.73462	-0.73462	-0.73462	-0.73462	-0.73462	-0.73462	-0.73462	-0.73462	-0.73462	-0.73462	-0.73462	-0.73462	-0.73462	-0.73462	-0.73462	-0.73462	-0.73462	0.000206791	1.29582	0.64313	-0.0120173	-0.0603268	-0.0802755	-0.0802755	0.205744	0.347741	0.039385	0.107855	0.415287	0.430583	0.340341	0.0329087	-0.324884	-0.71202	-0.59758
0	-0.161731	-0.483592	-0.438367	-0.342051	-0.342051	-0.402578	-0.519558	-0.419083	-0.309236	-0.309236	-0.331117	-0.371839	-0.453626	-0.522067	-0.522067	-0.345439	-0.0312615	0	0.00236502	0.0122685	0.0902477	0.217102	0.110093	0.0164073	0.0164073	0.0164073	0.0164073	0.0164073	-0.0224827	-0.159621	-0.210792	-0.210792	-0.136006	-0.0820366	-0.0820366	-0.0820366	-0.0820366	-0.0820366	-0.0682527	-0.0256286	-0.0112085	-0.0112085	-0.0112085	-0.0112085	-0.0112085	-0.222282	-0.522067	-0.522067	-0.522067
-1.44264	-3.27425	-2.38219	-1.70793	-1.39957	-1.31213	-1.31213	-1.31213	-1.31213	-1.31213	-1.07771	-0.754209	-0.367073	-0.141725	-0.141725	1.31769	3.036	2.72764	2.49875	2.3719	2.3435	2.35864	2.4855	2.73548	3.13133	2.79474	2.36117	2.48802	2.55901	2.56888	2.5707	2.5707	2.5707	2.5707	2.5707	2.89427	3.21207	3.21207	3.27771	3.40456	3.42286	3.34605	2.96008	2.78149	2.78149	2.78149	2.82102	3.0016	2.90974	2.60138
0.527271	0.536435	0.536435	0.483896	0.356661	0.229426	0.114851	0.114851	0.847699	2.52159	2.7899	2.66914	2.66914	2.7272	2.85406	1.64476	0.309236	0.309236	0.430774	0.685243	0.618581	0.565254	0.95239	1.145	1.145	1.00104	0.909036	1.16816	1.49415	1.88129	2.19943	2.61764	3.46814	4.02464	4.33299	4.48095	4.57907	4.57907	4.57907	4.57907	4.69456	4.61737	3.92396	3.63763	3.63763	3.15133	2.70189	2.45189	1.79882	0.890138
-0.262535	-0.292829	-0.292829	-0.292829	-0.292829	-0.292829	-0.292829	-0.547968	-2.59929	-2.81355	-0.894432	-0.522067	-0.522067	-0.522067	-0.522067	-0.522067	-0.267405	-0.0112085	-0.0112085	-0.0112085	-0.0112085	-0.0112085	-0.0824724	-0.469608	-0.652583	-0.652583	-0.318454	-0.0112085	-0.0112085	-0.221148	-0.608284	-0.310773	-0.0112085	-0.0112085	-0.0112085	-0.0112085	-0.0112085	-0.0112085	-0.0112085	-0.236556	-0.623692	-0.652583	-0.652583	-0.652583	-0.652583	-0.652583	-0.652583	-0.542798	-0.155662	-0.203927
2.91013	3.04686	3.12917	3.12917	3.21919	3.32008	3.18335	3.04645	2.90931	2.77217	2.99763	6.33108	8.56127	9.40308	10.4324	11.4615	12.1301	12.9044	13.8014	13.9755	13.9755	13.9755	13.5291	12.604	11.4627	10.2256	8.73227	6.29482	2.94101	2.19556	1.92777	1.66865	1.67998	1.93368	1.96776	2.06966	2.55733	2.60937	2.30101	2.61099	3.02476	3.53218	3.68272	3.56092	3.71442	4.0739	4.97366	5.19582	4.94135	7.92996
-0.210792	-0.210792	-0.164705	0.221272	0.316498	0.0672492	0.21541	0.430583	0.430583	0.496566	0.633293	0.545543	0.381491	0.0731354	-0.0115714	0.125156	-0.178579	-0.53532	-0.757337	-0.863375	-0.863375	-0.863375	-0.8375	-0.710646	-0.652583	-0.652583	-0.652583	-0.652583	-0.652583	-0.652583	-0.652583	-0.652583	-0.180701	1.75498	1.65188	0.114714	-0.11774	-0.176712	-0.049858	0.082989	0.219717	0.0979542	0	0	0	0	0.132362	0.227199	0.227199	0.144908
-0.636176	-0.636176	-0.636176	-0.636176	-0.636176	-0.636176	-0.640008	-0.649881	-0.64539	-0.636176	-0.636176	-0.636176	-0.636176	-0.643594	-0.651699	-0.641825	-0.636176	-0.636176	-0.643813	-0.607287	-0.211436	-0.169547	-0.555524	-0.636176	-0.636176	-0.636176	-0.453749	-0.067772	0.00519878	0.222227	1.62941	1.58411	0.0423358	-0.104765	-0.022089	-0.148943	-0.145592	-0.0183573	0	0.0265293	0.163257	0.154195	0.017057	0	-0.0672122	-0.38139	-0.35229	-0.0448579	-0.0112085	-0.0112085
3.08156	3.08156	3.08156	3.22686	3.53429	3.59241	3.54653	3.2391	3.08156	3.08156	2.71253	2.3667	2.50383	2.56564	2.55576	2.55429	2.55429	2.55429	1.736	0.198837	0	-0.0390027	-0.225659	-0.244635	-0.127655	-1.83867	-3.29206	-3.16521	-3.11093	-3.11093	-3.10194	-3.06287	-2.93564	-3.03394	-3.28765	-3.42334	-2.95923	-0.886414	-0.0820366	-0.0820366	-0.203574	-0.444296	-0.951712	-0.699337	-0.0136456	0.134007	0.227199	0.227199	0.227199	0.226519
-0.199863	-0.369748	-0.494451	-0.494451	-0.494451	-0.494451	-0.494451	-0.48453	-0.235281	-0.0321667	0.0950681	0.0738552	0	0	0	0	0	0	0	0.00417551	0.0140494	0.00886882	0	0	0.0605412	0.197269	0.0206989	-0.195014	-0.0681603	-0.0586936	-0.185548	-0.210792	-0.254558	-0.568736	-0.856619	-1.11574	-0.911847	-0.652583	-0.652583	-0.459978	-0.0728421	1.2869	2.24748	0.534489	-0.283659	-0.283659	0.0504707	0.357716	0.357716	0.214349
-0.73462	-0.73462	-0.73462	-0.73462	-0.73462	-0.73462	-0.73462	-0.73462	-0.73462	-0.73462	-0.73462	-0.73462	-0.73462	-0.70809	-0.571363	-0.50742	-0.50742	-0.50742	-0.50742	-0.50742	-0.583153	-0.720292	-0.73462	-0.73462	-0.73462	-0.73462	-0.73462	-0.73462	-0.73462	-0.73462	-0.73462	-0.73462	-0.73462	-0.73462	-0.73462	-0.73462	-0.73462	-0.73462	-0.73462	-0.73462	-0.73462	-0.73462	-0.73462	-0.73462	-0.73462	-0.73462	-0.73462	-0.73462	-0.73462	-0.73462
-0.210792	-0.126854	0	0.00987386	0.0164073	0.0164073	0.0164073	0.0164073	0.0164073	-0.674895	-2.60478	-2.33394	-1.14535	-1.09704	-1.11793	-1.25507	-1.57048	-1.93533	-1.93533	-1.93533	-1.93533	-1.36522	-0.498961	1.43092	1.91189	0.374731	-1.4638	-3.20687	-3.20687	-2.39686	-0.54673	-0.141725	0.0983103	2.0282	2.20912	0.358981	0	0	0	0	0	0	0	0	0	0	0	0	0	-0.164123
-3.09708	-3.23381	-2.36844	-0.826666	-0.73462	-0.696412	-0.559274	-0.561748	-0.649106	-0.652583	-0.690564	-0.817799	-0.615659	-0.229682	-0.0875914	-0.0390167	-0.175744	-0.222001	-0.22329	-0.482413	-0.652583	-0.652583	-0.652583	-0.652583	-0.652583	-0.764573	-1.07293	-0.890761	-0.452729	1.09582	1.517	0.160412	-0.210792	-0.210792	-0.210792	-0.155013	-0.0182848	0.0164073	0.0155231	0.00564922	0	0	-0.0971916	-0.210792	-0.210792	-0.153992	-0.0271379	0.00776154	0.0164073	0.0164073
1.07196	1.07196	1.27541	1.79968	2.04053	2.16773	2.16773	2.4865	3.25845	3.45048	3.43849	3.31163	3.3479	3.59789	3.65386	3.65386	3.65386	4.31173	5.76483	6.06123	6.0796	6.21632	5.04336	2.40905	1.92412	1.77874	0.83608	0.357716	0.357716	-0.0804835	-0.351817	0.53616	0.964687	0.964687	0.964687	1.02587	1.3333	1.30986	1.00151	1.23541	1.40804	1.09969	1.06621	1.24678	0.532714	-0.236659	-0.870929	-0.911324	-0.525347	-0.494622
-0.73462	-0.73462	-0.73462	-0.73462	-0.73462	-0.73462	-0.73462	-0.73462	-0.520618	-0.304037	-0.304037	0.417813	1.84028	1.33561	0.583253	0.275821	0.0634177	-0.0638172	0.0387661	0.146924	0.146924	0.146924	0.146924	0.146924	0.146924	0.146924	0.0963364	0.00791806	0	0.064652	0.324553	0.505685	0.632539	0.523356	0.347989	0.0405562	0.00296276	0.140101	0.146924	0.0336272	-0.35235	-0.414299	-0.287445	-0.283659	-0.283659	-0.283659	-0.172403	-0.00169855	-0.169006	-0.283659
0	0	0	0.008721	0.0448074	0.171661	0.227199	0.227199	1.62324	2.40025	0.867678	0.227199	0.227199	0.100978	0	0	0	0	0	0	0	0	0	0	0.0423014	0.17944	0.138088	0.00136048	0.00977561	0.0164073	0.0164073	-0.451764	-1.14703	-1.14703	-1.03997	-0.732535	-0.730331	-0.859589	-0.732735	-0.766107	-1.07446	-0.665321	0	0	0	0	0.283129	0.63188	0.504645	0.487723
0.501557	0.114421	-0.0820366	-0.0820366	-0.0167782	0.0351541	-0.0436262	-0.0820366	-0.0820366	-0.0820366	-0.0667508	0.0120295	0.0062771	-0.0722673	-0.0130548	0.0312863	-0.0472582	-0.0381391	0.0406412	-0.022249	-0.0632233	0.015557	0.00276019	-0.0757843	-0.00952731	0.0277694	-0.0507751	-0.0346116	0.0441687	-0.0257659	-0.0596959	0.0190844	-0.000756729	-0.0793012	-0.00599983	0.0242524	-0.054292	0.16835	0.555486	0.177202	-0.0561684	0.0226119	-0.00443206	-0.0762757	0.309701	0.422998	0.037021	0.280521	0.768334	0.245629
0	0	-0.110777	-0.183654	-0.0568003	0	0	0.00879314	0.0141408	0.00423732	0.0782273	0.214955	0.227199	0.195549	0.0683141	0.0105616	0.000687732	0.00918613	-0.0203255	-0.157053	-0.210792	-0.210792	-0.0902493	-0.0366046	-0.163459	-0.131033	-0.00379806	0	0	0	-0.0822912	-0.209526	-0.0852004	0	0	0.00658257	0.016358	0.00645453	0.0476166	0.184344	0.227199	0.224034	0.0967995	0.0127722	0.0028983	0.00697556	0.0102852	-0.126443	-0.210792	-0.210792
0.0199292	0.0984736	0.0838756	0.00509524	0	-0.0841233	-0.391556	-0.0852586	0.610233	0.27268	0.113297	0.499274	0.641375	0.641375	0.641375	0.520397	0.13442	0.0511907	0.129735	0.0525202	0	0	-0.206485	-0.503938	0.191554	0.505035	0.119058	0	0	0	0	0	-0.0902493	-0.210792	-0.210792	-0.160934	-0.0340802	0.00722118	0.00685538	-0.130283	-0.15841	-0.0315557	-0.0952982	-0.198548	-0.06182	-0.0422688	-0.179407	-0.00753257	0.213315	0.086461
-0.73462	-0.73462	-0.73462	-0.73462	-0.73462	-0.73462	-0.73462	-0.73462	-0.73462	-0.73462	-0.73462	-0.73462	-0.73462	-0.73462	-0.73462	-0.73462	-0.73462	-0.73462	-0.73462	-0.73462	-0.73462	-0.73462	-0.73462	-0.73462	-0.73462	-0.73462	-0.73462	-0.73462	-0.73462	-0.73462	-0.73462	-0.73462	-0.73462	-0.73462	-0.73462	-0.73462	-0.73462	-0.73462	-0.73462	-0.73462	-0.73462	-0.73462	-0.73462	-0.73462	-0.73462	-0.73462	-0.73462	-0.73462	-0.73462	-0.73462
0.514684	0.255561	0.105437	0	0	-0.17819	-0.492368	-0.5934	-0.652583	-0.652583	-0.652583	-0.652583	-0.652583	-0.652583	-0.652583	-0.3446	0.162816	-0.207676	-0.435498	-0.186249	-0.52792	-1.22133	-0.947861	-0.73462	-0.73462	-0.73462	-0.73462	-0.599528	-0.552316	-0.689044	-0.477302	-0.0870935	1.14938	1.53798	0.304559	-0.0820366	-0.0820366	-0.0820366	-0.0820366	-0.0820366	-0.0820366	-0.0820366	-0.0820366	-0.131263	-0.258117	-0.292829	-0.292829	-0.292829	-0.292829	-0.292829
-0.1956	-0.068365	0	0	0	0	0	0	0	0	-0.0202563	-0.147491	-0.14705	-0.0201956	0	0.00176845	0.0116423	0.0112831	0.00137959	0	0.0272095	0.163937	0.0851481	-0.179225	-0.0990849	0	0	-0.0706848	-0.197539	-0.0968504	0	0	0	0	-0.116474	-0.210792	-0.210792	-0.210792	-0.210792	-0.0915115	0.00275093	0.0126248	-0.0681955	-0.205334	-0.0889871	-0.0378668	-0.164721	-0.123722	0.0130061	-0.11732
-0.30678	-0.425384	-0.425384	-0.425384	-0.425384	-0.425384	-0.425384	-0.425384	-0.425384	-0.425384	-0.425384	-0.425384	-0.425384	-0.551908	-0.649972	-0.640068	-0.55918	-0.432326	-0.425384	-0.353461	-0.104212	0.849605	2.22281	0.947801	0	0	0	0	-0.125592	-0.169013	-0.0417786	0	0	0	-0.0443106	-0.171546	-0.123067	-0.00378668	-0.130641	-0.210792	-0.210792	-0.210792	-0.204481	-0.077627	0.00383165	0.0137055	-0.0832056	-0.201956	-0.0751026	0.00402814
0	0	0.0755064	0.212234	-0.00823747	-0.18113	-0.0542758	0	0	-0.115494	-0.179142	-0.0519068	0	0	0	0	0	0	0	0	-0.0367145	-0.163949	-0.130641	-0.00378668	0	0.00304567	0.0129195	0.0100021	9.85424e-05	0.135367	0.227199	0.227199	0.142376	0.0163091	0.0064352	0.00343866	0.0133125	-0.0774655	-0.210792	-0.210792	-0.16409	-0.0372357	0.00697556	0.0159639	0.00606036	0	0	0.0993147	0.210101	-0.0542726
2.55429	2.55429	2.55429	2.17956	0.642396	0	0	-0.117387	-0.210792	-0.210792	-0.210792	-0.210792	-0.0908804	-0.0359735	-0.162827	-0.131666	-0.00443106	0	0.117137	0.503114	0.641375	0.641375	0.641375	0.541956	0.234524	0.334553	0.637925	-0.0554846	-0.378358	0.0076185	0.130517	0.128563	0.0500184	0.0285261	0.107071	0.346178	0.641375	0.641375	0.641375	0.641375	0.419595	0.148926	0.457282	0.361941	-0.331468	-0.224736	0.130517	0.130517	0.0973013	0.0187569
-0.0201131	-0.366803	-0.674235	-0.72165	-0.695801	-0.559073	-0.494451	-0.494451	0.0990436	0.641375	0.641375	0.403705	-0.030581	-0.0802755	-0.0802755	-0.0802755	-0.0802755	-0.0802755	-0.0802755	-0.110722	-0.233117	-0.283659	-0.283659	-0.283659	-0.179963	0.206014	0.357716	0.357716	0.237173	0.146924	0.146924	0.146924	0.146924	0.146924	0.146924	0.146924	0.146924	0.146924	0.146924	0.202976	0.373681	0.430583	0.430583	0.430583	0.478199	0.614927	0.657782	0.637021	-0.0584708	-0.494451
-0.652583	-0.652583	-0.351099	-0.108357	-0.921979	-1.07201	-0.435838	-0.309236	-0.290132	-0.152994	-0.0820366	-0.0820366	-0.0820366	-0.0820366	-0.0820366	-0.332045	-0.829587	-2.07509	-3.20506	-3.19518	-2.54807	-1.31834	-0.548427	0.00318471	-0.00668915	-0.0112085	-0.0112085	1.69784	2.96443	1.93159	0.99999	0.145646	0.17975	0.242248	0.105109	-0.178113	-0.56409	-0.710634	-1.37589	-3.50576	-2.99492	-0.77412	-0.652583	-0.652583	-0.652583	-0.652583	-0.652583	-0.652583	-0.533526	-0.147549
-0.210792	-0.210792	-0.210792	-0.210792	-0.210792	-0.210792	-0.210792	-0.124329	-0.00252446	-0.129378	-0.165215	-0.0379806	0	0	0	-0.0481087	-0.175344	-0.119281	-0.00757337	-0.134427	-0.210792	-0.210792	-0.210792	-0.210792	-0.210792	-0.210792	-0.210792	-0.114232	0.000982474	0.0108563	0.0120714	0.00216793	0	0.0163257	0.153053	0.106193	-0.158181	-0.109183	-0.0176712	-0.144525	-0.145489	-0.00876149	-0.0954867	-0.168829	0.0947529	0.164088	0.0372341	0.0164073	0.0146389	0.004765
-0.652583	-0.705123	-0.832358	-0.767446	-0.651647	-0.641744	-0.640499	-0.650373	-0.352119	0.173139	1.71705	1.8486	0.306822	0	0	0	0	0	0.00810541	0.0148306	0.00492712	0	0	0.11496	0.249121	0.371516	0.430583	0.430583	0.430583	0.396509	0.225292	0.146924	0.146924	-0.193987	-0.494451	-0.494451	-0.494451	-0.494451	-0.494451	-0.494451	-0.494451	-0.239496	0.19479	-0.174678	-0.494451	-0.494451	-0.26736	0.109872	0.130517	0.0944351
-0.652583	-0.636171	-0.557626	-0.522067	-0.522067	-0.592014	-0.634608	-0.556063	-0.522067	-0.522067	-0.5934	-0.633045	-0.5545	-0.522067	-0.522067	-0.236722	-0.0112085	-0.0112085	-0.0112085	-0.0112085	-0.377158	-0.652583	-0.652583	-0.652583	-0.652583	-0.652583	-0.652583	-0.652583	-0.402197	-0.0150606	-0.0112085	-0.0112085	-0.0112085	-0.268527	-0.652583	-0.652583	-0.652583	-0.652583	-0.652583	-0.660254	-0.968609	-1.02134	-0.635363	-0.522067	-0.522067	-0.522067	-0.522067	-0.522067	-0.80327	-1.14203
-0.048585	-0.382199	0.00377793	0.130517	0.129344	0.0507999	0.0277446	0.106289	0.343119	0.641375	0.641375	0.641375	0.641375	0.641375	0.641375	0.641375	0.489672	0.103695	0.057443	0.125029	0.0462491	0	0	-0.230957	-0.448575	0.246917	0.47431	0.088333	0.297644	0.641375	0.641375	0.641375	0.641375	0.33605	0.01016	0.0887044	0.0936741	0.0148938	0	-0.0458855	-0.353318	-0.171763	0.523729	0.320687	0.0652896	0.451267	0.485364	0.177932	0.391315	0.510282
-0.449158	-0.141725	-0.141725	-0.274225	-0.660202	-0.992643	-1.28784	-0.980407	-0.7831	-0.7831	-0.7831	-0.767738	-0.381761	-0.141725	-0.141725	-0.141725	-0.160079	-0.467512	-0.652583	-0.652583	-0.652583	-0.652583	-0.652583	-0.652583	-0.652583	-0.652583	-0.614178	-0.228201	-0.0112085	-0.0112085	-0.311672	-0.652583	-0.652583	-0.652583	-0.652583	-0.652583	-0.641642	-0.563097	-0.522067	-0.522067	-0.522067	-0.522067	-0.522067	-0.522067	-0.522067	-0.588106	-0.638516	-0.559971	-0.362997	-0.0555645
-0.73462	-0.73462	-0.73462	-0.73462	-0.73462	-0.73462	-0.73462	-0.73462	-0.73462	-0.73462	-0.73462	-0.73462	-0.73462	-0.73462	-0.73462	-0.73462	-0.73462	-0.73462	-0.73462	-0.73462	-0.73462	-0.73462	-0.73462	-0.73462	-0.73462	-0.73462	-0.73462	-0.73462	-0.73462	-0.73462	-0.73462	-0.73462	-0.73462	-0.73462	-0.73462	-0.73462	-0.73462	-0.73462	-0.73462	-0.73462	-0.73462	-0.73462	-0.73462	-0.73462	-0.73462	-0.73462	-0.73462	-0.73462	-0.73462	-0.73462
-0.49862	-0.236722	-0.0112085	-0.0112085	-0.0112085	-0.0112085	-0.377983	-0.652583	-0.652583	-0.652583	-0.652583	-0.652583	-0.652583	-0.652583	-0.401026	-0.0150491	-0.316496	-0.0074306	1.53648	1.21749	0	0	0	0	0.267721	0.627892	0.240756	0	0	0	0.0211866	0.408323	0.645305	0.655178	0.657782	0.646898	0.51017	0.269279	-0.116698	-0.210792	-0.210792	-0.210792	-0.210792	-0.210792	-0.111707	0	0	0	0	0
0	0	0.0269647	0.414101	0.462042	0.027756	0.0227489	0.146924	0.146924	0.146924	0.146924	0.377865	0.641375	0.641375	0.583943	0.457089	0.531231	0.600078	0.292645	0.130517	0.130517	0.380576	0.59396	0.286527	0.281939	0.589371	0.641375	0.574165	0.188188	0.0402491	0.118794	0.0634946	0	0	-0.163658	-0.471091	0.0946697	0.558802	0.172826	0.213151	0.599128	0.367591	0.201086	0.509441	0.244648	-0.448762	-0.510858	-0.510858	-0.510858	-0.328846
-4.19771	-4.19771	-3.60137	-1.53476	-1.97705	-3.91273	-3.71479	-3.53252	-3.53252	-3.43741	-3.29037	-3.28891	-3.28891	-3.28891	-2.46297	-1.24242	-0.934986	-0.73462	-0.73462	-0.4677	-0.091565	-0.0352819	0.0510178	0.187746	0.227199	0.214047	-0.0503267	-0.210792	-0.210792	-0.210792	-0.210792	-0.210792	-0.210792	-0.210792	-0.210792	-0.210792	-0.210792	-0.210792	-0.210792	-0.104675	0.000714859	-0.136424	-0.15273	-0.0258757	-0.0392989	-0.0820366	-0.0820366	0.100938	0.488074	0.244412
0	0	0	-0.0917863	-0.210792	-0.210792	-0.210792	-0.210792	-0.210792	-0.210792	-0.210792	-0.210792	-0.210792	-0.113942	0.014285	0.151013	0.227199	0.227199	0.615827	0.971153	0.27764	-0.0984439	-0.0984439	-0.0984439	-0.0984439	-0.0984439	-0.0984439	-0.0984439	-0.0984439	-0.1187	-0.245935	-0.622987	-1.24738	-0.44746	0.455145	0.592283	0.497183	0.18975	0.146924	0.146924	0.146924	-0.0623869	-0.448364	-0.154561	0.214425	0.52278	0.657782	0.657782	0.534659	0.430583
-0.50742	-0.50742	-0.50742	-0.50742	-0.576331	-0.713469	-0.73462	-0.73462	-0.73462	-0.597968	-0.338845	0.593225	1.24367	0.387582	0.211231	0.597208	0.641375	0.641375	0.641375	0.641375	0.641375	0.363003	0.205688	0.514044	0.460892	0.153459	0.130517	0.130517	0.130517	0.317117	0.62455	0.350767	0.217699	0.525132	0.641375	0.641375	0.26884	0.0238369	0.102381	0.328417	0.636772	0.261159	0.0253999	0.103944	0.333942	0.641375	0.641375	0.641375	0.641375	0.641375
0.641375	0.552663	0.24523	0.323814	0.63217	-0.031336	-0.510858	-0.510858	-0.510858	-0.510858	-0.510858	-0.510858	-0.510858	-0.510858	-0.507017	-0.12104	0.130517	0.130517	0.0761998	0.00234461	0.0808891	0.243701	0.551133	0.641375	0.641375	0.641375	0.641375	0.641375	0.641375	0.614491	0.228514	0.032043	0.110587	0.360633	0.60681	0.220833	0.0336061	0.112151	0.366062	0.641375	0.641375	0.641375	0.641375	0.641375	0.641375	0.641375	0.460868	0.0748911	0.0633045	0.175006
-0.73462	-0.73462	-0.73462	-0.73462	-0.73462	-0.73462	-0.73462	-0.73462	-0.73462	-0.73462	-0.73462	-0.73462	-0.73462	-0.73462	-0.73462	-0.73462	-0.73462	-0.73462	-0.73462	-0.73462	-0.73462	-0.205372	1.59766	2.37314	2.54989	1.05537	0.0246184	0.103163	-0.12104	-0.507017	-0.20557	0	0	0	0	0	0	0	0	0	0	0	0	-0.0905203	-0.20385	-0.0769959	-0.049858	-0.176712	-0.210792	-0.210792
-0.73462	-0.73462	-0.73462	-0.73462	-0.73462	-0.73462	-0.73462	-0.73462	-0.73462	-0.73462	-0.73462	-0.73462	-0.73462	-0.73462	-0.73462	-0.73462	-0.73462	-0.73462	-0.73462	-0.73462	-0.73462	-0.73462	-0.73462	-0.73462	-0.73462	-0.73462	-0.73462	-0.73462	-0.73462	-0.73462	-0.73462	-0.73462	-0.73462	-0.73462	-0.73462	-0.73462	-0.73462	-0.73462	-0.73462	-0.73462	-0.73462	-0.73462	-0.73462	-0.73462	-0.73462	-0.73462	-0.73462	-0.73462	-0.73462	-0.73462
0.578714	-0.145299	-0.282026	-0.309236	-0.290934	-0.16408	-0.0984439	-0.0984439	-1.79188	-3.51611	-3.51611	-2.47766	-0.411049	-1.70955	-3.28891	-3.28891	-2.48591	-0.948752	-0.73462	-0.73462	-0.73462	-0.73462	-0.73462	-2.09589	-3.28891	-3.28891	-3.28891	-3.28891	-1.89705	-0.73462	-0.73462	-0.73462	-0.73462	-0.73462	-0.713518	-0.634974	-0.413408	-0.0992304	-0.0820366	-0.0820366	-0.0820366	-0.0820366	-0.0820366	-0.0820366	-0.0820366	-0.0820366	-0.0820366	-0.0820366	-0.0820366	-0.0820366
-0.159621	-0.125082	0.0116456	-0.115559	-0.210792	-0.210792	-0.128747	-0.00189334	0.00972649	-0.0279409	-0.165079	-0.126223	4.91237e-05	0.00992298	-0.0305291	-0.167257	-0.210792	-0.210792	-0.210792	-0.161135	-0.024407	0.0164073	0.0164073	0.0164073	-0.251811	-0.951966	-0.925254	-0.628603	-0.501749	0.222308	1.84963	1.54162	0.652939	0.789666	0.810754	0.674026	0.544524	0.430583	0.430583	0.491124	0.627852	0.657782	0.625456	0.365555	0.227199	0.227199	0.227199	0.227199	0.227199	0.160536
0	0	0.121082	0.196497	0.0593584	0	0	0	0	0	-0.180483	-0.487915	-0.153685	0.130517	0.130517	0.0828429	0.00429845	0.074246	0.217699	0.525132	0.641375	0.641375	0.641375	0.548074	0.240642	0.328417	0.636772	0.338531	0.130517	0.130517	0.130517	0.132046	0.439479	0.535838	0.228406	0.34006	0.641375	0.641375	0.501194	0.115217	0.0550983	0.14279	0.451145	0.493513	0.107536	0.0566614	0.148871	0.456303	0.641375	0.641375
-0.765281	-0.803687	-0.803687	-0.803687	-0.803687	-0.803687	-2.77461	-3.75729	-1.53648	-0.700008	-0.778788	-0.7831	-0.8108	-0.908479	-0.951571	-0.961474	-0.665093	-0.637562	-1.25243	-1.07052	-0.443906	-0.260961	-0.141725	-0.141725	-0.141725	-0.143987	-0.598635	-0.686136	-0.071271	0.211229	0.332143	0.205289	1.04294	3.57177	4.09687	3.79708	3.66036	3.64539	3.82651	3.96821	4.08686	4.08686	4.08686	4.08686	2.15678	-0.200031	-0.0727961	0	0	0.00761417
-0.652583	-0.483598	-0.0976213	1.19065	2.3556	0.691585	-0.148022	-0.0108839	0.0164073	0.0164073	0.0164073	0.202675	0.588652	0.404654	0.124476	-0.0122517	-0.0113651	0.125773	0.39859	0.570111	0.182975	0	0	0	0	0	0	0	0	-0.0290312	-0.155885	-0.210792	-0.210792	-0.210792	-0.179142	-0.0519068	0	0	0.359093	0.641375	0.641375	0.641375	0.641375	0.274601	0	0	0	0	0	0
-1.24347	-0.244761	0.446235	0.172779	0.264041	0.572397	0.96131	1.53954	2.53664	1.41052	-0.875207	0.519971	1.79378	2.75088	1.82624	0	0	0.69987	2.68119	3.07974	2.78149	2.78149	2.8962	3.20364	3.57482	3.93595	3.67683	3.46969	3.34283	3.30875	3.32786	3.60214	4.01705	4.63192	5.01652	5.29853	5.32815	5.34922	5.3591	5.60678	5.90489	6.04703	6.13379	6.15359	6.37531	6.67759	7.1656	7.48777	7.62491	8.01364
0.190237	0.360942	0.329519	0.158814	0.432943	0.657782	0.657782	0.735642	0.862877	0.574907	0.334661	0.256116	0.227199	0.227199	0.103501	0.0164073	0.0164073	-0.0736537	-0.210792	-0.0740643	0.0593231	0.186177	0.134409	0	0	0.13826	0.524237	0.641375	0.626012	0.240035	0.0296984	0.108243	0.074077	-0.0183542	-0.325787	-0.510858	-0.510858	-0.225803	0.124264	0.0457199	0.0328245	0.111369	0.363003	0.641375	0.641375	0.641375	0.641375	0.40277	0.165801	0.474157
-0.077627	-0.204481	-0.0898873	0	0	0	0	0	0	0	0	0	-0.125969	-0.168507	-0.0416535	0	9.82474e-05	0.00997211	0.0129583	0.00305481	0	0.00408143	0.140809	0.129868	-0.134505	-0.120543	-0.00631114	-0.133165	-0.210792	-0.210792	-0.210792	-0.201956	-0.0751026	-0.0517514	-0.178605	-0.115841	0	0	0	0	-0.0974834	-0.196908	-0.0700537	0	0	0.00776154	0.0151755	0.00527202	0	0
-0.319388	-0.62682	-0.72165	-0.716888	-0.580161	-0.494451	-0.494451	-0.494451	-0.487508	-0.360655	-0.283659	-0.283659	-0.376432	-0.467486	-0.08035	0.146924	0.146924	0.146924	0.146924	0.146924	0.146924	0.146924	0.139287	0.121529	0.0429845	0	0	0.306242	0.642701	0.652575	0.657782	0.657782	0.406941	0.146924	0.146924	0.146924	0.146924	-0.175684	-0.427241	-0.0412638	0.304937	0.613293	0.657782	0.657782	0.657782	0.657782	0.657782	0.0487941	-0.494451	-0.494451
0.130517	0.130517	0.130517	0.130517	0.130517	0.130517	0.130517	0.130517	0.208522	0.515954	0.459362	0.15193	0.130517	0.213358	0.521714	0.453244	0.145812	0.130517	0.130517	0.130517	-0.113359	-0.499336	-0.136403	0.130517	0.130517	0.079326	0.000781537	0.0777629	0.231465	0.538897	0.641375	0.641375	0.641375	0.641375	0.641375	0.641375	0.629853	0.243876	0.0289169	0.107461	0.34836	0.622172	0.236195	0.0304799	0.109024	0.130517	0.15046	0.458816	0.515954	0.208522
-0.652583	-0.652583	-0.652583	-0.652583	-0.652583	-0.790653	-1.09901	-0.920248	-0.642393	-0.563612	0.147685	1.56474	0.832401	-0.210792	-0.210792	-0.210792	-0.210792	-0.10508	0	0	0	0	0	0	0	0	0	0	0	0	0	0	0	0.0319712	0.168699	0.227199	0.227199	0.227199	0.227199	0.227199	0.380611	0.639734	0.370904	0.146924	0.146924	0.146924	0.146924	0.0624647	0	0
-0.73462	-0.73462	-0.73462	-0.73462	-0.73462	-0.73462	-0.73462	-0.73462	-0.73462	-0.588678	-0.202701	-0.370596	-0.73462	-0.73462	-0.631486	-0.372363	-0.304037	-0.239232	0.629155	0.849277	0.166458	0	0	0	0.0598609	0.196589	0.120764	0	0	-0.179753	-0.572476	-0.652583	-0.652583	-0.652583	-0.652583	-0.652583	-0.904177	-1.10199	-0.716015	-0.522067	-0.522067	1.04154	2.30433	0.683667	-0.0984439	-0.0984439	-0.207627	-0.693293	-2.62318	-2.78189
0.493513	0.451715	0.144282	0.425065	0.549604	0.242171	0.130517	0.130517	0.00644682	-0.159638	-0.408888	-0.494451	-0.494451	-0.107315	0.146924	0.146924	0.146924	0.154572	0.462004	0.517601	0.131624	0.0164073	0.0164073	0.0164073	0.0164073	0.0164073	0.00926299	0	0	0.0550993	0.191827	0.0312212	-0.200063	-0.0732092	-0.0536447	-0.180499	-0.210792	-0.210792	-0.210792	-0.154623	-0.027769	-0.0990849	-0.1956	-0.068365	0	0	-0.101609	-0.191745	-0.0550177	0.135809
1.4561	1.47075	0.374462	0.117386	0.0164073	0.0164073	0.227638	0.613615	0.657782	0.627079	0.489941	0.21167	-0.174307	0.262503	0.62435	0.487212	1.18667	2.47458	2.5707	2.5707	2.5707	2.5647	2.55483	1.10625	0.0164073	0.0164073	0.0164073	0.0164073	0.092836	0.146924	0.146924	0.0575452	-0.0795932	-0.0802755	-0.0346995	0.102028	-0.205201	-0.712183	-0.0779138	-0.389173	-2.43168	-2.30358	-1.24548	-1.24548	-1.13042	-0.822064	-0.73462	-0.73462	-0.73462	-0.73462
0.0164073	0.0164073	0.0164073	0.0164073	-0.116637	-0.171032	-0.044178	-0.0826759	-0.20953	-0.0754248	0.0164073	0.0164073	0.0164073	0.0164073	0.0164073	0.0164073	0.0164073	0.0164073	0.0202054	0.14744	0.227199	0.227199	0.136679	0.0164073	0.0164073	0.0164073	0.0164073	-0.0835876	-0.210792	-0.210792	-0.15841	-0.0315557	0	0	0	0	0	0.297644	0.641375	0.641375	0.641375	0.641375	0.398182	0.170403	0.478759	0.313644	-0.379766	-0.197852	0.130517	0.130517
-0.0820366	-0.0820366	-0.0820366	-0.0820366	-0.0820366	-0.0820366	-0.0820366	-0.0820366	0.0407739	0.124238	0.0366177	0	0	0	0.0360526	0.17278	0.227199	0.227199	0.227199	0.227199	0.227199	0.148073	0.0208384	0.00687732	0.00299654	0.0128704	-0.0713434	-0.208071	-0.210792	-0.16977	-0.0429158	0	0	0	0.217734	0.852004	0.587998	-0.0820366	-0.0820366	-0.0820366	-0.0820366	-0.0820366	-0.0820366	-0.0820366	-0.0820366	-0.0820366	-0.174179	-0.441622	-2.74219	-3.27582
-0.713487	-0.0676802	0.430583	0.430583	0.239393	-0.0680393	-0.0802755	-0.0802755	-0.0802755	-0.0802755	-0.0802755	-0.459707	-0.636412	-0.372831	-0.0796222	0.226519	0.0897914	0.0469364	0.183664	0.0176558	-0.275954	0.111182	0.311506	0.184271	0.146924	0.146924	0.146924	0.146924	0.146924	0.363061	0.641375	0.641375	0.466364	0.0320773	0.148307	0.404581	0.0971483	-0.0802755	-0.0802755	0.154443	0.29522	-1.0004	-1.39762	-0.664301	-0.614898	-0.73462	-0.73462	-0.73462	-0.73462	-0.73462
0.130517	0.130517	0.130517	0.130517	0.130517	0.130517	0.130517	0.130517	0.0629137	0.0156307	0.0941752	0.295704	0.603137	0.641375	0.641375	0.641375	0.470069	0.162636	0.406656	0.475784	-0.217625	-0.288105	0.0978718	0.130517	0.110197	0.0316522	0.0468922	0.125437	0.130517	0.214893	0.523248	0.451715	0.144282	0.130517	0.130517	0.130517	-0.11528	-0.501257	-0.134482	0.130517	0.130517	0.0789352	0.000390768	0.0781537	0.232994	0.540427	0.641375	0.641375	0.641375	0.532779
0	-0.118794	-0.432971	-0.301155	-0.0112085	-0.0112085	-0.0112085	-0.0112085	-0.0112085	-0.0420253	-0.429161	-0.652583	-0.652583	-0.35878	0.142414	1.68632	1.87928	0.337504	0	0	0	0	0	0	0	0	0	0	0	-0.0208268	-0.147681	-0.210792	-0.210792	-0.103503	0.00181758	0.0116914	-0.0552321	-0.192371	-0.0924307	0.0164073	0.0164073	-0.0579613	-0.1951	-0.210792	-0.210792	-0.210792	-0.210792	-0.210792	-0.0959293	0.00240706
-0.510858	-0.510858	-0.510858	-0.253899	-0.022089	-0.148943	-0.210792	-0.210792	-0.210792	-0.184263	-0.047535	-0.0565967	-0.193735	-0.0910703	0.0164073	0.0164073	-0.0593258	-0.196464	-0.210792	-0.18113	-0.0542758	0	0	0.353332	0.543146	0.15601	0	0	-0.287549	-0.320549	0.374942	0.40326	0.0172826	0.368694	0.641375	0.641375	0.641375	0.641375	0.264999	0.0246184	0.103163	0.0791723	0.000391942	0	-0.102478	-0.40991	-0.0437367	0.635614	0.249637	0.13634
-1.68884	-1.68884	-1.68884	-1.68884	-1.68884	-1.56392	0.109968	1.14928	1.28642	1.31985	1.17548	-0.35181	-1.09932	-0.82504	-0.763635	-0.763635	-0.763635	-0.575889	-0.165706	-0.0820366	-0.0820366	-0.0820366	-0.0820366	-0.0820366	-0.0820366	-0.102293	-0.229528	-0.224125	-0.0873968	-0.362621	-0.652583	-0.652583	-0.718416	-0.845651	-0.416178	0	0	0	0	-0.00595769	-0.0112085	-0.0112085	-0.0112085	-0.0112085	-0.236331	-0.33129	0.0546871	0.215991	0.215991	-0.139262
0.184898	0.227199	0.227199	0.227199	0.227199	0.227199	0.227199	0.219717	0.082989	0	0	-0.499975	-1.09169	-0.455512	-0.138666	-0.275804	-0.20584	-0.0829699	-0.0928438	-0.0941573	-0.0842538	-0.0820366	-0.0820366	-0.0820366	-0.0820366	-0.0820366	-0.0820366	-0.0820366	-0.0820366	-0.0820366	-0.0820366	-0.0820366	-0.0820366	-0.0820366	-0.0820366	-0.0820366	-0.0820366	-0.0820366	-0.0820366	-0.0820366	-0.0820366	-0.073489	-0.241634	-1.10449	-0.647669	0.900875	0.61849	-0.157424	-1.83806	-1.86595
-0.112969	0	0	-0.0568003	-0.183654	-0.110777	0	0	0	0	0	0	0	0.59957	1.8293	2.04343	2.14788	2.78405	2.12643	0.21306	-0.0904127	-0.122426	-0.24928	-0.309236	-0.309236	-0.858305	-1.19536	-0.372525	0	0	0.342837	0.641375	0.641375	0.423731	0.036595	0	0	0	0	0	0.240506	0.430583	0.430583	0.243421	-0.0649344	-0.0802755	-0.191986	-0.579122	-0.446426	-0.0108356
-0.0820366	-0.0820366	-0.0820366	-0.0820366	-0.0820366	-0.0820366	-0.0820366	-0.0820366	-0.0820366	-0.0820366	-0.0820366	-0.0820366	-0.0820366	-0.0820366	-0.0820366	-0.0820366	-0.10166	-0.228895	-0.229717	-0.102863	-0.0820366	-0.0820366	-0.0820366	-0.0820366	-0.0820366	-0.0820366	-0.0820366	-0.0820366	-0.150402	-0.277636	-0.292829	-0.292829	-0.292829	-0.292829	-0.292829	-0.178597	-0.0820366	-0.0820366	-0.0820366	-0.0820366	-0.0820366	-0.0820366	-0.0820366	-0.0820366	-0.0820366	-0.0820366	-0.0820366	-0.0820366	-0.0820366	-0.0820366
0.118361	0.227199	0.227199	0.227199	0.227199	0.227199	0.227199	0.227199	0.148972	0.0122443	0.124484	0.161435	-0.102938	-0.13569	-0.0088356	-0.118018	-0.210792	-0.210792	-0.210792	-0.210792	-0.0902493	-0.0366046	-0.163459	-0.131033	-0.00379806	0	0	0	-0.0822912	-0.209526	-0.0852004	0	0	0.00658257	0.016358	0.00645453	0	0	0.0938728	0.220623	-0.0437503	-0.16409	-0.0372357	-0.0896182	-0.20467	-0.0679422	0.0164073	0.0164073	0.0164073	0.0164073
-0.0753735	0.00340677	0.014874	-0.0636704	-0.0216775	0.0398832	-0.0386613	-0.0467618	0.0320185	-0.0136521	-0.0718461	0.00693425	0.0113571	-0.0671874	0.23191	0.499809	0.113832	0.108642	0.495778	0.23673	-0.0146248	0.372511	0.359629	-0.0263483	-0.0146226	0.0328494	-0.0456951	-0.0397068	0.0390735	-0.0206859	-0.0647911	0.0139892	-0.168512	-0.554489	-0.592895	-0.517948	-0.210516	-0.26099	-0.568422	-0.309085	-0.0820366	-0.0820366	-0.0820366	-0.0820366	-0.493789	-0.803687	-0.803687	-0.803687	-0.803687	-0.680619
-0.0601359	-0.187371	-0.107289	0	0	0.00486324	0.0147371	0.00817902	0	0	0.0700645	0.206792	0.00228485	-0.186179	-0.0593247	-0.0675292	-0.194383	-0.210792	-0.210792	-0.210792	-0.140738	-0.0138845	-0.112969	-0.181674	-0.0544388	0	0	0	0	0	0.227274	0.61441	0.355355	0.130517	0.130517	0.130517	0.130517	0.00997385	-0.0802755	-0.0802755	0.00611474	0.142843	0.146924	0.146924	0.146924	0.146924	0.146924	0.146924	0.100668	-0.03606
0.00898767	0	-0.295624	-1.58737	-1.76789	-1.08302	-1.01828	-1.01828	-1.01828	0.0286341	1.82718	0.823436	-0.0820366	-0.0820366	-0.0820366	-0.0820366	-0.0820366	-0.0820366	-0.0820366	-0.0820366	-0.0820366	-0.20484	-0.2537	-0.126846	-0.0820366	-0.0820366	-0.0820366	-0.0820366	-0.0820366	-0.0820366	-0.0820366	-0.0820366	-0.0820366	-0.0820366	-0.0820366	-0.133599	-2.20642	-3.51611	-3.51611	-3.41923	-3.1929	-1.26301	-0.0820366	-0.0820366	-0.0820366	-0.0820366	-0.0820366	-0.0820366	-0.0820366	-0.0820366
-0.636176	-0.636176	-0.636176	-0.636176	-0.636176	-0.636176	-0.636176	-0.636176	-0.636176	-0.636176	-0.75421	-0.758768	-0.245937	0.661331	1.90152	0.349006	-1.136	-1.136	-1.136	-1.136	-0.516981	0	0	0	0	0.126524	0.32928	0.716416	0.785336	0.648197	0.650757	0.654933	0.645059	0.641375	0.641375	0.228603	-0.107931	-0.245069	-0.292829	-0.292829	-0.292829	-0.292829	-0.292829	-0.208005	-0.0820366	-0.0820366	-0.0785979	-0.068724	-0.0724083	-0.0820366
-0.138214	-0.0113601	0	0	0	0	0	0	0	0	-0.077627	-0.204481	-0.0898873	0	0	0	0	0	0	0	0	0	0	-0.0422846	-0.169139	-0.210792	-0.210792	-0.210792	-0.165983	-0.0391291	0.0557475	0.118304	-0.40597	-0.73462	-0.73462	-1.36319	-2.17546	-1.62691	-1.29396	-1.29396	-1.06912	-0.777613	-0.698832	0.144334	2.07422	1.39951	0.00784664	0.0954675	0.145163	0.145163
-0.184916	-0.210792	-0.210792	-0.210792	-0.150205	-0.0233512	0	0	0	0	0	0	-0.0406244	-0.267444	-0.64817	-1.17244	-1.24548	-1.14146	-0.618752	0.153931	1.14187	0.905138	0.75333	1.52528	1.86709	1.86709	2.21467	2.47808	2.35085	2.65558	3.27045	2.7447	1.98138	0.819968	0.172645	-0.134788	0.273463	0.514843	0.206487	-0.156281	-0.552132	-0.0644796	0.142055	-0.38065	-0.319427	0.0677091	-0.00388491	0.00154202	0.182663	0.243037
-0.494451	-0.193766	0.0164073	0.0164073	0.0679887	0.146533	0.146924	0.100668	-0.03606	0.0125147	0.149448	0.276302	0.357716	0.357716	0.268462	0.146924	0.146924	0.146924	0.146924	0.146924	0.146924	0.146924	0.198198	0.325433	0.357716	0.372154	0.542858	0.641375	0.641375	0.641375	0.628121	0.501267	0.430583	0.430583	0.430583	0.430583	0.430583	0.288338	-0.0190949	-0.0802755	-0.0605486	0.0761792	-0.0399029	-0.427039	-0.494451	-0.473624	-0.34677	-0.128714	0.179642	0.227199
0.227199	0.227199	0.227199	0.227199	0.227199	0.227199	0.118017	-0.0637113	-0.466307	-0.652583	-0.652583	-0.652583	-0.905341	-2.05998	-1.69492	-0.14638	0	-0.0848285	-0.432798	-0.401801	-0.104242	-0.0820366	-0.0820366	-0.0820366	-0.0820366	-0.0820366	-0.0820366	-0.0820366	-0.0820366	-0.0820366	-0.0820366	0.291617	0.400676	-0.113694	-0.493195	-0.800628	-0.629217	-0.510858	-0.510858	-0.304373	-0.00126223	-0.128116	-0.166614	-0.0397602	0	0	0	-0.114714	-0.422146	-0.510858
-0.189648	-0.0820366	-0.0820366	-0.144517	-0.271371	-0.292829	-0.271306	-0.144071	-0.0820366	-0.0820366	-0.189957	-0.268846	-0.141992	-0.0820366	-0.0820366	-0.0820366	-0.0820366	-0.0820366	-0.0820366	-0.0820366	-0.0820366	-0.0820366	-0.0820366	-0.0820366	-0.0820366	-0.0820366	-0.0820366	-0.0820366	-0.0820366	-0.0820366	-0.0820366	-0.0820366	-0.0820366	-0.0820366	-0.0820366	-0.0820366	-0.0820366	-0.0820366	-0.0820366	-0.0820366	-0.0820366	-0.0820366	-0.0820366	-0.0820366	-0.0820366	-0.0820366	-0.0820366	-0.0820366	-0.0820366	-0.0820366
9.04786	8.22771	6.76235	6.20072	5.94649	6.07334	5.96238	5.57525	4.87796	4.21738	4.21738	4.02919	3.64322	3.12433	2.59407	2.14857	1.92915	1.92915	2.09042	1.95445	0.417284	-0.110893	0.26521	0.425875	0.55303	0.679884	0.737316	0.737316	0.737316	0.737316	0.737316	0.640498	0.469793	0.617657	0.581233	-0.112177	-0.478778	-0.615506	-0.734284	-0.820094	-0.820094	-0.820094	-0.820094	-0.820094	-0.820094	-0.820094	-0.625846	-0.318413	-0.441882	-0.536435
-0.516868	-0.516868	-0.267557	-0.00600975	-0.00600975	-0.00600975	-0.00600975	-0.518402	-1.05153	-1.18826	-1.45271	-1.83869	-1.78806	-1.74534	-2.05369	-2.19637	-2.19637	-3.03694	-3.68217	-3.20438	-2.95444	-2.88556	-1.84488	-1.41621	-3.28055	-3.03099	-1.23245	-1.34172	-1.64663	-2.03706	-2.12798	-2.02088	-2.50235	-2.91283	-3.04956	-1.95068	-0.100542	-0.422478	-0.583812	-0.196676	-0.315949	-0.7118	-0.606866	-0.589128	-0.769707	-1.51781	-2.54781	-1.92342	-1.51337	-1.51337
0.0438318	0.302955	0.430583	0.430583	0.538503	0.617392	0.490538	0.268454	-0.0389785	0.186659	0.366343	0.0589104	-0.0054493	0.131278	0.2596	0.269118	-0.118018	-0.283659	-0.283659	-0.00375737	0.150724	-0.156709	-0.102634	0.205722	0.586292	0.7519	0.317614	0.146924	0.146924	0.146924	0.146924	0.146924	0.146924	0.146924	0.146924	0.0278664	-0.358111	-0.301422	-0.00296967	0	0	0	0.0921079	0.225159	0.0884309	0.0484419	0.18558	0.193551	0.146924	0.146924
0	0	0	0	0	0	0	0	0	0.004765	0.0146389	0.00827756	0.0224478	0.159176	0.227199	0.227199	0.120221	0.0397585	0.166612	0.160932	0.0340785	0.0842133	0.146924	0.146924	0.00598251	-0.253919	-0.283659	-0.283659	-0.283659	-0.283659	-0.283659	0.065833	0.326699	0.199464	0.146924	0.146924	0.146924	0.146924	0.146924	-0.0873506	-0.473328	-0.128501	0.146924	0.146924	-0.0950318	-0.481009	-0.121916	0.240505	0.54886	0.657782
-2.15291	-2.25867	-2.94436	-3.41291	-3.66216	-3.81771	-3.93028	-3.93028	-3.85954	-3.72281	-1.79038	0.0272095	0.163937	0.159039	0.0321852	0.127817	0.19943	0.0725765	0.0164073	0.0164073	-0.106403	-0.210792	-0.210792	-0.210792	-0.210792	-0.0943184	0	0	0.0818737	0.219012	0.0986345	0	0	0	0	0	0	0	0	0	0.00972649	0.0164073	0.0164073	0.0164073	0.0164073	0.0164073	-0.0917686	-0.40689	-0.559585	-0.636176
0.515242	0.831843	0.397557	0.146924	0.146924	0.146924	0.146924	0.146924	0.146924	0.146924	0.146924	0.146924	0.146924	0.289596	0.597952	0.338738	0	0	-0.0614019	-0.188637	-0.464692	-0.72165	-0.72165	-0.525781	-0.139804	-0.0802755	-0.0802755	-0.0802755	0.0818531	0.389286	0.163648	-0.0802755	-0.0802755	-0.0106444	0.11659	0.130517	0.100854	-0.0259996	-0.0802755	-0.0802755	-0.0802755	-0.0455833	0.0911445	0.329483	0.637839	0.657782	0.693124	0.819978	0.630459	0.244482
0.146924	0.146924	0.146924	0.146924	0.146924	0.151526	0.459882	0.654245	0.644371	0.641375	0.636957	0.510103	0.430583	0.430583	0.430583	0.438065	0.574793	0.657782	0.657782	0.145679	-0.494451	-0.494451	-0.494451	-0.494451	-0.494451	-0.494451	-0.494451	-0.325466	0.0605112	0.146924	0.146924	0.146924	0.146924	0.146924	0.146924	0.146924	0.146924	0.0231637	-0.235959	0.171913	0.614116	0.442899	0.293974	0.16712	0.253903	0.357716	0.357716	0.357716	0.357716	0.357716
-0.120272	0	0	0	0	-0.0930524	-0.201325	-0.0744715	-0.0523825	-0.179236	-0.210792	-0.210792	-0.210792	-0.155885	-0.0290312	0.00761417	0.00139714	-0.135741	-0.153361	-0.0265068	0.00781067	-0.00127887	-0.138007	-0.210792	-0.210792	-0.107921	0.00147371	0.0113476	-0.0504562	-0.187595	-0.105396	0.00167021	0.0115441	-0.0529769	-0.189705	-0.210792	-0.210792	-0.210792	-0.138687	-0.00195911	0.00783412	-0.40326	-2.33314	-2.36564	-0.828477	-0.20323	0.0962601	-0.325059	-0.584967	-0.721695
0.615295	0.00661175	-0.412924	-0.0269466	-0.0986833	-0.485819	-0.223309	-0.062065	-0.288884	-0.509033	-0.724952	-0.73462	-0.73462	-0.73462	-0.73462	-0.73462	-0.73462	-0.73462	-0.73462	-0.73462	-0.73462	-0.73462	-0.73462	-0.73462	-0.73462	-0.73462	-0.73462	-0.73462	-0.73462	-0.673291	-0.575379	-0.221706	0	0	0.0562706	0.130517	0.130517	0.0992552	0.0207107	0.0578337	0.153459	0.460892	0.641375	0.641375	0.641375	0.612314	0.304881	0.263984	0.57234	0.34181
-0.832191	-2.75247	-2.75247	-2.79955	-2.93669	-2.97967	-2.93919	-1.31187	-0.170475	0.136958	0.130316	0	0	0.0304799	0.109024	0.130517	0.130517	0.130517	0.130517	0.130517	-0.119421	-0.457882	-0.854921	-1.00622	-0.835516	-1.13999	-1.51384	-1.33326	-1.29634	-1.43307	-2.98827	-4.45361	-2.7922	-0.659088	2.00036	1.06853	-0.410932	-0.239714	0.730369	2.52353	2.81864	2.68292	1.92907	1.44146	1.20715	-0.135552	-1.40803	-1.54517	-2.5016	-4.17778
0.0302045	0.427271	0.290543	0.237103	0.227199	0.0904716	0.0463951	0.183533	0.134007	0	0	0	0	0	0	0	0.588863	2.12603	1.50841	0.136384	-0.0106577	-0.0984439	-0.0984439	-0.0911025	-0.0820366	-0.0820366	-0.0820366	-0.0820366	-0.0820366	-0.0820366	-0.0820366	-0.0208152	0.115913	0.145163	0.128106	-0.00903254	-0.0820366	-0.0820366	-0.0820366	-0.0820366	-0.0820366	-0.0820366	-0.0820366	-0.0820366	-0.0820366	-0.0820366	-0.0820366	-0.0820366	-0.0820366	-0.0820366
-0.469807	-0.501741	-0.371911	-0.201206	-0.166386	-0.337091	-0.256032	-0.0984439	-0.0984439	-0.0984439	-0.0984439	0.00594505	-0.12672	-2.57199	-3.13668	-1.28655	-0.881544	-0.881544	-0.881544	-0.702957	-0.31698	-0.124399	0.00137959	0.0112831	-0.132401	-0.440757	-0.494451	-0.473624	-0.34677	-0.283659	-0.283659	-0.283659	-0.283659	-0.283659	-0.283659	-0.283659	0.049548	0.331763	0.204528	0.146924	0.146924	0.146924	0.146924	0.146924	0.146924	0.146924	0.146924	0.146924	0.146924	0.146924
0.02032	0.0582245	0.130517	0.130517	0.259382	0.567737	0.407359	0.130517	0.130517	0.130517	0.130517	0.130517	0.130517	0.130517	0.130517	0.130517	0.473015	0.745152	0.015478	-0.218862	0.0885708	0.0332689	-0.0820366	-0.0820366	-0.0820366	-0.0820366	-0.0820366	-0.0820366	-0.0820366	-0.0820366	-0.0820366	-0.0820366	-0.211803	-0.847978	-0.930113	-0.553907	-0.510858	-0.4405	-0.133068	0.0445476	0.123092	0.408888	0.641375	0.641375	0.641375	0.641375	0.641375	0.641375	0.641375	0.4071
-9.73797	-8.39815	-7.05278	-7.18992	-6.74807	-5.72145	-4.66128	-3.89571	-4.51057	-5.34977	-6.39821	-4.6365	-2.69699	-1.98702	-1.5218	-1.26733	-1.21944	-1.20392	-1.20392	-1.41661	-1.79832	-2.67541	-2.91954	-0.971666	-1.33424	-3.35559	-3.25339	-3.05204	-3.05204	-2.34416	-1.16828	-0.674738	-0.281344	-0.0411459	0.241199	0.548631	-0.111933	-0.592895	-0.592895	-0.149412	0.53628	0.543102	0.442154	0.134722	-0.391872	-1.04476	-3.36062	-4.86996	-4.86996	-4.86996
-3.63931	-3.5087	-3.5087	-3.28371	-3.07812	-3.07812	-2.09138	-0.288354	0.0390458	0.125546	0.0379254	0	0	-0.279901	-0.510858	-0.510858	-0.505012	-0.495138	-0.612469	-0.622401	-0.314045	-0.194385	-0.194385	-0.194385	0.428463	2.58695	3.38162	3.38162	3.50506	3.58932	3.57944	3.57601	3.57601	3.51706	3.47427	3.4644	3.04695	2.43944	2.43944	1.88881	0.351651	-0.114851	-0.182263	-2.11794	-3.46767	-3.85364	-3.95603	-3.94669	-3.94669	-3.94669
-0.0326519	0.0461284	-0.0277197	-0.0820366	-0.0820366	-0.254623	-0.519432	-0.342748	-0.305084	-0.554333	-0.55072	-0.425384	-0.425384	-0.425384	-0.425384	-0.638625	-0.930297	-0.759592	-0.601412	-0.464274	-0.523338	-0.657642	-0.750079	-0.612737	-0.127855	0.468427	0.999541	0.315903	-0.0861629	-0.0960368	-0.0984439	-0.0984439	-0.0984439	-0.094121	-0.0842471	-0.0820366	-0.0820366	-0.0820366	-0.0594397	-0.0100704	0	0.0539294	0.441065	0.497777	0.200218	0.251058	0.384975	0.556192	0.766139	1.01443
-1.35293	-2.90148	-2.66532	-1.12141	-0.515873	-0.131258	-0.131258	-0.125364	-0.11549	0.00415457	0.0605985	-0.0662554	-0.10876	-0.098886	-0.0984439	-0.0984439	-0.0984439	-0.0984439	-0.0984439	-0.0984439	-0.0952905	-0.085387	-0.0820366	-0.0820366	-0.0820366	-0.0820366	-0.0820366	-0.0820366	-0.0820366	-0.0820366	-0.0820366	-0.0820366	-0.0820366	-0.0820366	-0.0820366	-0.130001	-0.256855	-0.292829	-0.292829	-0.292829	-0.292829	-0.292829	-0.292829	-0.292829	-0.292829	-0.292829	-0.292829	-2.03257	-3.91808	-1.82775
0	0	0	1.56011	2.9959	2.61969	1.11777	-1.41336	-1.4838	-1.22285	-1.22285	-0.938544	-0.41427	-0.626532	-0.865136	-0.865136	-0.718171	-0.459048	-0.197761	0	0	0.225348	0.612484	0.356885	0.166678	0.303816	0.274727	0.137999	0.26015	0.318262	0.181534	0.130517	0.130517	0.130517	0.0114591	-0.374518	-0.342763	-0.0828615	-0.0802755	-0.0802755	-0.0802755	-0.0802755	-0.0772164	0.230216	0.474893	0.602128	0.374455	0.00235165	0.081132	-0.0135046
-0.73462	-0.73462	-0.73462	-0.73462	-0.73462	-0.73462	-0.73462	-0.73462	-0.73462	-0.73462	-0.73462	-0.73462	-0.73462	-0.73462	-0.73462	-0.613642	-0.227665	0.916005	2.46455	0.942739	-0.0820366	-0.0820366	-0.0820366	-0.0808607	-0.00208041	0.0203448	-0.0581997	-0.0271647	0.0453539	-0.0331905	0.116197	0.640471	0.409462	-0.0507366	0.473538	0.575895	0.0531905	0.0196232	0.133599	-0.00312897	-0.0240427	0.113096	0.0404062	-0.0820366	-0.0820366	-0.0820366	-0.0820366	0.222279	0.509411	0.123434
0.165695	0.40277	0.641375	0.641375	0.641375	0.641375	0.363003	0.205688	0.514044	0.234298	-0.459111	-0.153685	0.130517	0.130517	0.0828429	0.00429845	0.074246	0.217699	0.525132	0.641375	0.641375	0.641375	0.548074	0.240642	0.328417	0.636772	-0.0416854	-0.38604	-6.2634e-05	0.130517	0.130126	0.0515814	0.026963	0.105507	0.130517	0.136653	0.445009	0.52972	0.222288	0.130517	0.130517	0.130517	0.130517	0.130517	0.130517	0.130517	0.130517	0.254407	0.56184	0.413477
0	0	0	0	0	0.0306107	0.167338	0.155884	0.0290296	0.130982	0.196275	0.0694209	0.0164073	0.0164073	0.0164073	0.0164073	0.0164073	0.249459	0.636595	0.367174	0.0732206	-0.186681	-0.0409763	0.34616	0.357716	0.196484	-0.326221	0.0669581	0.960351	0.862408	0.741642	0.604914	0.30202	-0.0801105	0.307026	0.424918	0.0389413	0.183758	0.547816	0.161839	-0.0820366	-0.0820366	-0.0820366	-0.0820366	-0.0820366	-0.0820366	-0.0820366	-1.21116	-2.58859	-1.7423
-0.0170377	-0.239848	-0.477464	-0.731933	-0.780042	-0.780042	-0.780042	-1.97102	-4.41373	-4.734	-4.71671	-5.23941	-5.89253	-6.67224	-7.00445	-7.23978	-7.39625	-7.06711	-6.30274	-5.86782	-5.58067	-5.66768	-5.49648	-5.11591	-5.34887	-5.58512	-5.58512	-4.48096	-2.55107	-3.46326	-4.29074	-4.04691	-3.76487	-3.45652	-4.6475	-5.83654	-6.74522	-5.75007	-3.54759	-3.23034	-3.18614	-3.58645	-3.82047	-3.95761	-3.20601	-3.25004	-5.04574	-5.75224	-5.88938	-5.54577
-2.54909	-1.60409	-0.636176	-0.636176	-0.636176	-0.636176	-0.644478	-0.650809	-0.640906	-0.636176	-0.636176	-0.636176	-0.636176	-0.636176	-0.636176	-0.636176	-0.636176	-0.638386	-0.64826	-0.647016	-0.637112	-0.645116	-0.652583	-0.652583	-0.42599	-0.0400128	1.41748	2.14775	0.605973	-0.187161	-0.495517	-0.510858	-0.510858	-0.510858	-0.31661	-0.00917709	0.0761998	0.381863	1.19671	1.12976	0.581204	0.319201	0.126001	0.0676424	-0.00427364	-0.0812527	-0.00247236	0.0207355	-0.0578089	-0.295278
-3.274	-3.13686	-3.00005	-2.90272	-3.02996	-3.09453	-3.09453	-3.41521	-3.73757	-3.74744	-3.90879	-4.21714	-4.00926	-3.85489	-4.29905	-4.51203	-4.5219	-4.14393	-3.8841	-4.27008	-4.51864	-4.65578	-4.6701	-4.83569	-5.5291	-5.67548	-5.42101	-5.40075	-5.40075	-5.40075	-5.44778	-5.52656	-5.28762	-5.07598	-4.98729	-4.27433	-3.1818	-3.14375	-2.63506	-0.958879	-0.345746	-0.325939	-0.190956	-0.0952412	-0.0853377	1.18061	3.06515	3.06515	3.1744	3.49266
-0.0820366	-0.0820366	-0.0820366	-0.0820366	-0.0820366	-0.0820366	-0.0820366	-0.0820366	-0.165975	-0.292829	-2.5934	-3.41061	-1.32654	-0.652583	-0.652583	-0.652583	-0.652583	-0.652583	-0.652583	-0.652583	-0.652583	-0.506203	-0.119067	-0.0112085	-0.0112085	-0.0112085	-0.0112085	-0.0112085	-0.297331	-0.652583	-0.652583	-0.652583	-0.652583	-0.645067	-0.637158	-0.647032	-0.652583	-0.652583	0.854839	2.51747	2.20912	2.04343	2.04343	0.465968	-1.18624	-0.878811	-0.718212	-0.718212	-0.726318	-0.726736
0.000439892	-0.0482135	-0.167939	-0.427062	-0.510858	-0.504722	-0.196366	0	0	0	-0.00235794	-0.0616011	-0.0984439	-0.0984439	-1.58928	-3.40914	-1.34252	-0.866557	-2.79644	-1.88004	-0.108542	-0.235396	-0.198752	0.0656216	0.0246792	-0.0848391	0.0518887	0.0732175	-0.0536364	-0.0820366	-0.0820366	-0.0820366	-0.0820366	-0.0820366	-0.0820366	-0.0820366	-0.0820366	-0.0820366	-0.0820366	-0.0820366	-0.102863	-0.229717	-0.224125	-0.0873968	-0.296581	-0.536176	-0.614957	-0.652583	-0.652583	-0.652583
-0.290732	0	0	0	0	0	0	0	0	0	0	0	0	0.23225	0.739666	0.50779	0.145163	0.145163	0.0192731	-0.244309	-0.189015	-0.0820366	-0.0820366	-0.301455	-0.742487	-0.774517	-0.73462	-0.73462	-0.73462	-0.73462	-0.73462	-0.73462	-0.73462	-0.73462	-0.73462	-0.507726	-0.0530498	1.12017	1.09699	0.10377	0	0	0	-0.177424	-0.484856	-0.510858	-0.510858	-0.510858	-0.510858	-0.510858
-1.24785	-1.29396	-1.29396	-0.769588	-0.141725	-0.141725	-0.31071	-0.696687	-0.483536	-0.141725	-0.141725	-0.316996	-0.704132	-0.7831	-0.731252	-0.345275	-0.324152	-0.710129	-0.7831	-0.770986	-0.692442	-0.652583	-0.652583	-0.652583	-0.652583	-0.652583	-0.652583	-0.652583	-0.652583	-0.652583	-0.652583	-0.652583	-0.652583	-0.652583	-0.63573	-0.556949	-0.522067	-0.522067	-0.522067	-0.522067	-0.522067	-0.522067	-0.522067	-0.239791	-0.0112085	-0.0112085	-0.0112085	-0.0112085	-0.0112085	-0.117141
-0.325643	-0.325643	-0.449447	-0.552843	-0.552843	-0.48475	-0.36777	-2.62671	-4.54309	-4.92907	-3.92498	-2.00184	-1.40847	-1.06613	-1.14467	-1.17437	-1.17437	-1.4018	-1.43072	-0.985228	-0.717459	-0.546754	0.22156	0.659111	0.385655	-0.205673	-0.959512	-1.7111	-2.35716	-2.80132	-2.62057	-2.16729	-2.47473	-2.66691	-2.657	-2.5575	-2.41313	-2.1057	-1.81128	-1.53783	-2.7591	-4.46628	-4.85225	-5.08269	-5.08269	-5.08269	-5.08269	-5.08269	-5.14119	-5.27792
0.543102	0.543102	0.286734	-0.349441	-0.222816	0.0978718	-0.288105	-0.347144	0.0399923	-0.340574	-0.923416	-1.23177	-1.40206	-1.40206	-1.40206	-1.21087	0.267152	1.05396	1.05396	2.79914	4.57069	4.17355	3.97201	3.97201	3.97201	3.52577	0.88771	-0.328445	-0.191718	-0.17131	-0.038664	0.644975	1.06082	1.24139	1.15398	0.918271	0.284001	0.0433753	0.12192	0.252645	0.328054	0.2012	0.146924	0.146924	0.146924	0.146924	0.146924	-0.082276	-0.469412	-0.622335
0.466802	0.0250092	0.103554	-0.123722	-0.510858	-0.510858	-0.380279	0.00569822	0.130517	0.128954	0.0504091	0.0281353	0.10668	0.130517	0.141255	0.449611	0.525132	0.217699	0.130517	0.130517	0.130517	0.130517	0.130517	0.130517	0.130517	0.130517	0.258996	0.566428	0.408888	0.130517	0.130517	0.263984	0.57234	0.103206	-0.466691	-0.0807145	0.130517	0.130517	0.0679937	0.0105507	0.0890952	0.275821	0.583253	0.641375	0.641375	0.641375	0.489953	0.18252	0.386713	0.520632
3.97395	3.99851	4.13565	4.68294	5.60524	3.84581	2.08885	2.08885	1.99093	1.81035	1.78879	1.78879	1.78879	1.86566	2.00238	2.01599	2.16588	2.78075	4.16444	6.10012	4.07914	2.78392	4.40637	3.80804	1.74143	0.890001	0.225843	-0.160134	-0.0660403	0.319937	0.127974	-0.0224171	-0.0224171	0.0283828	0.106927	0.185704	-0.150811	-1.33679	-1.85794	-2.03596	-1.14798	-0.56925	-0.56925	-0.488353	-0.38652	-0.776956	-1.09013	-1.27071	-1.29264	-1.25983
-0.130009	-0.437441	-0.510858	-0.478738	-0.171306	0.0347784	0.113323	0.37065	0.641375	0.641375	0.462788	0.0768113	0	0	0	0	0	-1.26739	-2.43077	-1.58448	-1.00896	-0.701528	-0.652583	-0.652583	-0.652583	-0.652583	-0.652583	-0.320374	-0.0725729	-0.380929	0.315177	1.85908	0.957283	-0.0688282	-0.376261	-0.510858	-0.510858	-0.510858	-0.312213	0.502635	0.445229	-0.23841	-0.176073	-0.0820366	-0.0820366	-0.0820366	-0.0820366	-1.53377	-2.32584	-1.1712
-0.0820366	-0.0820366	-0.0820366	-0.0820366	-0.0820366	-0.0820366	-0.0820366	-0.0724574	-0.0534466	-0.0139511	0	0	0.382136	0.641375	0.641375	0.641375	0.641375	0.641375	0.641375	0.641375	0.428772	0.139721	0.448077	0.497353	0.111376	0.0558799	0.145812	0.453244	0.641375	0.641375	0.641375	0.641375	0.641375	0.641375	0.641375	0.641375	0.641375	0.641375	0.641375	0.641375	0.4043	0.0881435	-0.298993	-0.510858	-0.510858	-0.00912235	0.454672	-0.228967	-0.656837	-0.793565
2.86091	2.70696	2.74094	0.913053	-0.542981	-0.816436	-0.676516	-0.290539	-0.541822	-0.255266	1.28864	1.56871	1.15853	0.882221	0.698006	0.698006	0.423729	0.0164073	0.0164073	0.0129583	0.00305481	-0.217267	-0.522067	-0.522067	-0.522067	-0.522067	-0.346501	-0.114851	-0.114851	-0.16859	-0.305318	-0.342051	-0.352254	-0.488982	-0.696581	-1.00494	-0.983891	-0.869316	-0.869316	-0.790257	-0.609678	-0.675686	-0.796449	-0.796449	-0.917456	-1.18183	-1.23444	-1.23444	-1.23444	-1.23444
2.55429	1.2542	0	0	0	0	0	0	0	0	0	0.342837	0.641375	0.641375	0.61329	0.563773	0.559338	0.511962	0.321509	0.116107	-0.0998121	-0.273666	-0.435243	-0.57197	-0.625709	-0.625709	-0.333572	-0.154423	-0.291562	-0.422202	-0.549056	-0.552843	-0.552843	-0.552843	-0.641954	-0.778682	-0.780042	-0.653188	-0.272626	-0.147666	-0.151452	-0.532014	-0.872112	-1.13649	-1.21803	-1.21803	-1.21803	-1.26905	-1.40578	-1.44523
-0.392541	-0.138834	-2.09797	-3.74331	-3.74331	-2.60074	-0.670855	0.893661	2.01785	2.01785	1.93462	1.79748	1.92058	1.53339	-0.145526	-0.763635	-0.763635	-0.763635	-0.721333	-0.584195	-0.536435	-0.536435	-0.28399	-0.157136	-0.28399	-0.325643	-0.325643	-0.325643	-0.325643	-0.325643	-0.413999	-0.536435	-0.536435	-0.485418	-0.34869	-0.309236	-0.309236	-0.309236	-0.309236	-0.309236	-0.309236	-0.299002	-0.161863	-0.0820366	-0.0820366	0.0149847	0.130517	0.130517	0.130517	0.130517
0.692798	0.682925	0.690171	0.698006	0.698006	0.698006	0.698006	-1.02065	-2.01636	0.135664	1.13909	1.26594	3.02539	4.4848	4.4848	3.21763	1.05914	0.908798	0.874615	0.74738	0.9342	1.32018	1.33938	1.33938	1.33938	1.0955	0.709527	0.564961	0.385096	0.111641	-0.27394	-0.719434	-0.595048	-0.818596	-1.72823	-2.54471	-3.32147	-4.41529	-5.03285	-4.77838	-4.79639	-4.91965	-4.66965	-3.83617	-2.04301	-1.41221	-1.37821	-3.7055	-5.16092	-5.29765
-0.945598	-0.959292	-0.2638	-0.206986	-0.514419	-0.522067	-0.425418	-0.117062	-0.0112085	-0.0112085	-0.0112085	-0.140254	-0.52739	-0.652583	-0.646822	-0.260845	-0.0112085	-0.0112085	-0.0112085	-0.0112085	-0.0112085	-0.15523	-0.541207	-0.652583	-0.652583	-0.652583	-0.652583	-0.652583	-0.878951	-1.13464	-0.74866	-0.554598	-0.633378	-0.652583	-0.616098	-0.230121	-0.178273	-0.56425	-0.652583	-0.608417	-0.22244	-0.150812	-0.459168	1.11083	2.66499	1.0152	0.0803462	-0.0567922	-0.0820366	-0.129594
-0.210792	-0.210792	-0.149574	-0.0227201	-0.104134	-0.190536	-0.0633009	0	0	0	-0.0227883	-0.150023	-0.144525	-0.0176712	-0.109183	-0.210792	-0.210792	-0.210792	-0.210792	-0.0990849	0.00216144	0.0120353	-0.0600081	-0.197146	-0.0965604	0	0	0.292837	0.800253	0.457484	0.0656281	-0.241804	-0.365695	-0.365695	-0.0772828	0.297536	0.844447	1.05396	1.05396	1.05396	0.887574	0.33018	0.538808	1.17498	1.18448	0.918388	0.0955574	-0.351468	-0.609982	-0.74671
0.130517	0.130517	0.130517	0.130517	0.130517	0.0866191	0.00783884	0	0.0333316	0.170059	1.40957	3.44083	1.79741	0.335684	0.20883	0.158341	0.158341	-0.0119669	-0.361295	-1.13557	-1.18252	-0.796542	-0.7831	-0.807008	-0.885789	-1.19518	-1.63053	-1.46887	-1.25365	-0.945296	-0.933663	-1.06548	-0.214981	0.176029	-0.311982	-0.502534	-0.547979	-0.352454	-0.227941	-0.227941	-0.93908	-1.94109	-2.69269	-3.31017	-3.71168	-4.013	-4.23682	-3.88553	-3.48255	-3.00298
3.45229	3.58902	3.7206	3.84783	2.27442	1.37748	3.58744	5.41581	6.95297	5.83022	4.26829	2.20537	2.48649	4.41637	2.77453	1.35352	1.35352	1.5878	1.97377	3.45869	4.5604	4.5604	4.48064	4.3534	4.21696	4.16153	4.28839	4.2509	4.12367	1.83495	0.36346	0.608026	0.596499	0.461132	0.461132	0.457644	0.44777	0.349887	0.289153	2.34589	3.58402	3.44688	3.21208	2.93168	2.53138	2.2884	2.2884	2.18773	2.05097	1.91383
[truncated: 150 more columns]

## Sheet: 6l
Max turning speed (cm/s):
Control	Opto vLGN	Opto SC
1.68802	14.6372	6.3282
10.4565	4.5339	15.647
-7.55788	3.65245	5.80982
-8.34016	8.5358	3.38931
-4.2416	-0.851703	3.86642
6.95948	-8.87889	10.8007
7.76798	2.90463	14.9524
4.08743	-9.10222	13.1805
9.23833	-4.31849	1.82783
7.11128	5.64453	6.92471
1.98063	16.3634	6.80179
2.60133	-1.10758	3.00082
6.02696	-0.176461	5.62869
-0.716516	-4.50098	-8.0807
1.14777	-20.3636	8.80694
-0.395083	7.97585	-8.30162
4.03895	7.14237	5.75591
2.1906	-2.05668	5.55008
5.72198	1.89719	1.55523
5.96304	15.0034	4.46098
1.1451	10.921	-0.94704
-6.90299	-9.25903	0.0506148
0.395396	-8.42876	9.14087
-4.66045	4.88599	2.57535
-7.7202	8.04718	6.45957
3.17925	7.07101	5.38357
-1.52173	20.1239	3.37409
-0.28524	1.5205	-5.87332
-0.0301969	12.8833	-3.38154
6.05624	-2.25508	8.7559
2.01388	-8.45735	9.02666
-2.75932	7.03138	-4.22482
-0.510858	4.6309	10.4737
-0.0122305	5.89691	9.37884
4.1942	0.246571	7.45101
-1.74952	13.5613	17.2963
3.5596	-3.7557	5.74806
-9.38673	4.82809	-13.2695
2.87083	12.7159	-8.97402
-0.290072	13.8764	-5.68296
0.0635561	2.3758	10.2545
-1.38508	0.709023	9.02196
-6.05367	7.62597	7.0155
4.34463	15.435	4.72447
0.881885	6.53448	-0.317637
6.0269	1.7886	8.07371
0.241933	9.82304	4.15908
6.98421	9.70626	-5.74876
1.28888	4.26142	3.14378
-1.48677	12.821	-3.6309
1.98529	16.4109	5.08302
3.48645	12.5188	11.9456
-0.833564	3.12306	1.93893
-5.64005	12.8091	3.0289
-0.767019	-7.13598	-0.969344
-0.980156	16.8095	4.95411
2.58682	3.40089	1.10975
-0.243457	-3.43444	5.22292
-0.273547	17.2963	1.96765
-0.0645712	5.45451	6.13596
-0.900543	21.4659	-0.0610707
1.95095	17.2772	4.12612
-2.90444	9.65761	-0.179852
9.76963	18.4156	-1.25165
6.25822	14.3723	-3.86874
1.09855	6.37779	-8.99235
-0.0753591	7.65381	-2.19439
-9.01126	13.5108	-12.001
-4.31323	14.7295	4.78903
7.88258e-15	15.1291	-0.430641
4.65995	17.7022	-0.758563
0.175921	1.46617	-0.54696
0.448537	-0.961755	-0.331531
3.86189	12.9086	-9.33113
0.279295	1.98703	4.01359
0.297446	18.4999	8.17977
-0.687629	10.4777	2.50221
-0.156874	18.0899	3.09075
0.41268	13.5077	5.48353
-0.439673	-0.0625744	-2.95185
-0.773348	-4.97964	-3.62295
0.646474	11.6544	5.93942
0.440945	3.78031	1.02752
-0.194755	-6.17401	-6.03602
0.312335	-2.64484	10.1822
-0.210712	16.2653	0.559982
0.273821	18.5057	-0.21433
0.504799	11.4115	10.2353
-0.476415	5.86384	9.31351
0.266829	11.5985	0.553985
0.120863	16.9653	-3.91168
0.289519	13.9991	2.11159
-0.118589	15.234	-1.00775
-0.112351	13.7499	-15.5774
-0.15861	17.7434	-0.759552
-0.690664	18.2133	0.444572
7.88258e-15	14.9322	-4.12979
0.264613	10.0663	3.78962
4.70286	7.26591	-1.02971
-0.282302	26.3385	0.807855
-0.301821	17.0486	5.50878
-0.0673974	16.9759	0.568717
0.27434	22.5748	3.60931
-0.0846829	5.73143	-3.86426
-0.646023	3.3284	-2.2369
-0.0270766	12.9981	-4.74552
7.88258e-15	9.27532	-0.303483
7.88258e-15	16.6398	2.18464
-0.118317	12.3442	-1.73828
-0.622606	8.99587	-1.67982
-0.7671	3.0785	-10.0532
0.394062	6.381	3.30804
-0.126469	13.2675	7.12002
0.55151	18.7437	2.68986
-0.733687	8.40609	6.32386
-0.386753	20.9741	5.05947
0.311039	18.2717	10.3409
-0.200565	13.8929	2.36833
-0.115045	20.6773	-4.69642
0.252828	13.6212	-0.271571
0.263385	14.9303	-2.18102
-0.744479	8.69231	10.7009
-0.16718	9.35391	1.01902
-0.0405218	8.16583	-0.802897
-0.444995	17.9867	10.9344
-0.935438	5.70843	2.51941
-0.681946	8.28094	-3.0369
-0.137595	0.970163	8.76311
4.59265	12.3481	6.85789
-0.0303023	17.9444	-4.49306
-0.946457	3.02613	2.15291
2.56668	6.94592	7.06986
-0.466337	7.57171	-4.62083
-0.142697	16.2377	2.51555
0.534739	14.5513	-3.57012
0.247938	4.67941	-1.90723
-0.282161	15.2976	6.6022
0.452602	12.8294	-0.569191
-0.308516	9.90109	0.521913
-0.699908	2.52871	-5.80336
1.95004	16.3095	6.19711
-0.157848	5.82199	-0.686093
0.256969	17.72	0.488135
-0.901314	17.2506	0.668364
-0.458217	3.97747	1.88723
-0.0606274	11.2463	2.11288
-0.685727	8.22593	5.74101
-0.824364	11.8088	-0.621527
-0.173435	3.43134	5.5314
0.208747	1.33612	2.26113
-0.317822	22.413	7.1287
3.91146	-4.13614	-0.550518
-6.03824	10.0783	1.69835
-0.210792	16.8704	3.67727
-0.324534	15.0963	1.38236
-0.237324	16.3022	0.948426
-3.92557	9.09372	0.743906
3.22591	8.22843	-10.024
10.6881	8.58564	3.50902
-5.87671	10.6232	0.18495
-0.588567	0.973581	-0.0641492
-7.69474	19.0258	2.0985
-0.182366	-4.00533	-1.65194
3.10593	14.2085	7.79213
1.40934	18.066	0.191883
-0.986203	15.3546	-4.52351
3.66096	9.79718	0.219076
-4.22532	10.6495	-0.629876
3.80781	7.76849	8.64
-0.582346	9.13075	2.85269
1.63236	11.8596	-2.50355
-0.760414	-2.25172	0.33793
7.28556	15.1578	7.88258e-15
-0.884607	16.2714	-1.02021
-4.22756	7.53479	0.586496
-6.40539	16.8658	4.21786
-0.350912	15.5455	-4.55412
0.472433	8.09027	3.25049
-0.543873	28.6379	-0.545799
-1.73889	8.52811	3.53013
-8.72013	13.765	-0.381301
-3.40069	7.91715	-0.705155
-7.35482	2.16533	10.5324
-3.94459	6.52376	4.52045
-0.470805	11.8335	1.71494
0.288013	15.052	3.97624
8.81341	7.43696	4.78889
13.069	9.38303	0.497747
-3.06584	-2.35012	-0.494451
14.9954	15.7122	-3.67114
8.0987	0.714023	0.808973
7.98252	5.5652	4.3745
2.78456	1.27921	-2.25423
7.24751	16.6209	-8.99368
-4.96125	6.80306	0.608635
-4.90538	-5.78447	-0.340221
-0.659039	2.44366	-1.68005
3.28202	11.7886	1.10289
-3.87701	11.3436	2.65226
-2.50029	6.51037	7.63555
-0.245742	12.3722	2.62689
-5.13926	-1.62247	1.51667
-1.54089	-0.892593	7.16571
2.3928	16.1789	2.15291
-2.39809	5.40875	3.64809
-5.98789	14.0164	2.81057
1.65242	12.4629	7.64652
5.29628	10.44	6.18486
7.89521	5.9137	4.16805
-0.461382	3.21404	-0.468988
-0.364064	10.058	4.23301
2.3613	8.33192	3.53222
-0.232496	5.16911	6.13543
2.50242	-1.97293	5.34564
-0.678217	8.48416	1.57664
-6.73581	8.35477	3.00096
0.724132	18.5553	0.249191
6.31145	11.1013	2.69623
2.50159	-3.12679	1.51828
2.33073	5.20884	0.64443
2.11649	-17.3558	0.465608
-4.71	12.6567	-1.00426
5.40764	6.0688	1.78237
-1.0179	14.4959	5.28936
5.97926	0.0159901	3.76199
-13.3344	5.82351	2.9338
-2.27727	10.4719	-1.2847
9.09189	7.979	-0.337327
-16.5845	3.4293	0.503987
	17.015	8.52616
	19.4106	4.34151
	5.55954	-7.4864
	3.85096	2.38966
	10.5931	1.62697
	4.34038	0.672231
	7.64282	-2.32503
	8.86793	4.20011
	4.79333	-2.30692
	3.28316	2.61452
	12.3072	-0.210792
	18.9314	0.767188
	13.6097	1.79267
	3.69495	1.91752
	8.68043	-0.0361696
	4.29366	0.766215
	2.8799	-0.672334
	11.6556	6.43164
	2.65669	2.67779
	8.23022	-0.0994396
	4.06248	2.04145
	14.9357	-1.27373
	5.1223	-1.42328
	13.0146	-0.656656
	4.87789	0.662405
	11.4552	2.8349
	7.64119	-0.274282
	5.54494	7.88258e-15
	-1.98885	9.24448
	13.3843	-0.116847
	19.674	5.47532
	14.9317	-0.547522
	11.8199	6.96531
	5.06922	-0.540133
	-5.13359	4.05788
	19.3986	2.82351
	6.25635	-0.61449
	-0.617914	-0.476315
	-2.87764	-0.827856
	2.44863	4.39201
	11.6515	-0.0991039
	8.03396	1.18506
	14.0453	7.65441
	4.16304	1.7257
	14.6873	1.53786
	6.5659	1.91197
	2.12095	0.286631
	6.41925	1.61296
	5.07778	6.61326
	-3.54827	2.24409
	7.84848	-0.152814
	2.88845	0.0828037
	3.21581	0.503402
	3.20919	2.64502
	3.69048	-0.515523
	6.3495	-1.10664
	9.70517	-0.633957
	11.5208	-0.613668
	7.02	-0.608784
	6.31524	2.80866
	0.113311	5.00193
	15.3605	-0.578806
	4.96792	-0.671365
	8.72248	10.3023
	6.79611	-0.391101
	0.544599	-0.723607
	3.10469	-0.335198
	11.3636	-0.148636
	-0.947817	4.15009
	5.4525	-0.82896
	7.10125	0.328841
	3.77364	-0.112372
	13.725	-0.13486
	5.81037	0.0120678
	9.16803	-0.223027
	1.92081	2.42057
	5.1859	8.50266
	19.3501	2.03066
	4.4074	2.45701
	5.18036	-0.690262
	7.87407	0.265514
	3.0691	0.00528907
	2.26271	-0.647395
	-4.69226	7.88258e-15
	8.28411	-0.10532
	5.87167	9.35398
	11.0445	0.295476
	15.5098	-0.418433
	8.6078	0.683388
	9.52788	0.20644
	7.5714	-0.664068
	-2.37887	-1.83361
	8.29025	-0.182657
	-8.84022	-1.0398
	4.89284	-0.0945612
	-0.500245	-0.583635
	1.96651	0.014057
	2.20035	-0.554312
	6.15522	-0.159018
	9.41363	-0.160353
	12.626	-0.018592
	0.773658	0.22397
	0.673291	0.266108
	-5.16614	3.83811
	14.5708	0.297621
	5.97843	1.01491
	13.7741	-1.72916
	4.88859	1.74568
	-0.161448	0.708854
	6.26572	0.638895
	8.44635	0.261983
	5.05764	-0.741732
	7.22001	0.714589
	6.65726	5.04442
	9.77835	-0.73503
	8.06341	-0.538734
	4.66642	-0.693597
	6.68971	-0.166818
	0.0317612	-1.40606
	1.44126	7.88258e-15
	5.07294	7.88258e-15
	4.12974	-0.233088
	2.66635	0.463526
	7.11041	-0.668132
	-8.04433	0.241256
	3.642	0.247371
	3.77055	-0.195314
	11.1187	-0.196714
	5.10166	-0.153635
	13.7161	-0.708891
	3.38443	2.19002
	5.8712	0.234973
	3.37912	-0.599978
	2.40726	6.95108
	8.09972	0.327578
	-2.92132	7.88258e-15
	12.2916	7.88258e-15
	2.58107	7.88258e-15
	-0.724906	7.88258e-15
	-0.349998	7.88258e-15
	7.36898	7.88258e-15
	-0.341975	7.88258e-15
	2.31156	7.88258e-15
	4.56209	7.88258e-15
	10.0121	2.33954
	-2.7266	-0.154543
	-3.27487	-0.175997
	10.4591	-0.137855
	4.4773	-0.628015
	3.39058	-0.685623
	6.66003	-0.531485
	-2.61462	0.552505
	2.53058	-0.458457
	5.1615	-0.00597891
	15.2549	-0.792682
	-2.37412	6.15394
	4.66094	-0.174644
	5.13575	-0.0458596
	0.892982	0.379994
	-0.414635	0.291982
	3.46505	-0.702529
	12.6882	-0.571962
	-1.16289	4.63456
	11.4129	-0.585954
	-14.2175	4.85595
	7.06923	0.465749
	-0.045279	0.687586
	9.14875	-0.754211
	5.857	0.951803
	6.15062	0.290341
	-2.21967	-0.853836
	14.5599	0.254135
	-1.02105	-0.492776
	15.0749	-0.925427
	3.36433	0.214753
	7.6385	-0.0948319
	3.7105	0.028114
	7.88258e-15	-0.1262
	5.9762	0.218754
	1.31008	-0.254638
	4.91781	-0.708512
	6.5245	-0.0417772
	11.3271	-0.9228
	-2.61669	-0.127862
	5.33166	6.26734
	6.65423	0.890242
	-0.494451	-2.85343
	2.11089	-0.210792
	-0.0825773	-0.443818
	4.17748	-0.0353155
	13.6234	0.0275106
	8.68705	-0.788012
	-0.689829	-0.657837
	3.53112	-0.746413
	7.45631	0.189776
	2.95632	0.237304
	9.83337	-0.673901
	-3.81156	-0.717539
	-4.7285	2.90462
	0.822129	0.738594
	-0.527185	0.29732
	-0.937913	0.711954
	5.24404	-0.695157
	15.5515	-7.03564
	3.2578	0.173136
	10.4577	-0.257006
	-4.71185	0.15604
	4.24433	-0.196824
	8.33052	-2.5289
	2.63879	-0.309462
	2.65969	0.247567
	4.49089	-0.317338
	2.10093	-0.154564
	16.287	-0.27394
	0.857553	2.3581
	2.99164	-0.192036
	5.89958	7.14323
	0.235624	-1.45312
	8.3106	-0.460055
	7.88258e-15	-0.753789
	2.04605	-3.25831
	0.317014	-0.760784
	1.63317	-0.820018
	0.417208	-0.46506
	5.38133	-0.080027
	1.93449	-0.140486
	2.31	-0.210792
	2.15105	5.8873
	13.3096	-1.20489
	-0.610283	-3.28218
	0.378238	-0.981287
	-0.353797	0.299395
	7.88258e-15	-3.45187
	3.18747	-0.512517
	5.66879	-4.84819
	-1.25341	0.205312
	5.11396	-0.966957
	0.276965	5.33182
	0.770341	-0.140655
	5.81371	3.17552
	-0.0927738	0.521123
	6.4337	-0.0249594
	2.8374	0.247465
	0.541843	-2.63819
	-3.68095	-0.795171
	3.6244	0.217729
	4.21964	-0.390424
	2.34788	-4.4501
	2.41476	2.81992
	2.52511	8.71821
	4.55565	-0.138593
	2.4356	0.194686
	2.45976	0.250218
	-0.876861	-0.144217
	1.6668	-1.54978
	-2.68244	-0.199911
	2.62586	-5.44307
	3.23056	-0.183089
	4.63459	-0.191461
	-3.52611	-0.250914
	2.40448	-1.60951
	4.12118	-0.508789
	-0.979838	6.73155
	2.56887	-6.39244
	0.77966	6.58822
	-0.629916	-0.529454
	3.40724	-2.40176
	0.123601	0.499676
	-0.382091	-0.479132
	8.18344	-0.4534
	5.37582	-0.460324
	10.5501	5.53959
	20.2695	2.67321
	-0.728466	1.72167
	3.50955	-2.83297
	4.63293	1.30884
	-3.00077	1.84164
	-3.40098	-2.03228
	3.17879	0.26652
	2.62807	-0.978572
	3.03551	3.28859
	-1.26548	0.135508
	-0.356212	-0.929836
	-0.551777	3.15273
	-5.38504	1.24167
	-3.2372	6.84345
	7.73332	-1.47472
	0.588849	-1.35615
	7.06974	3.45952
	4.60812	-1.05396
	8.93863	3.27554
	-0.310348	-0.638452
	-1.25708	-0.498615
	-4.47785	4.73783
	-2.73224	3.52226
	-1.16919	2.44606
	-4.55168	-7.91889
	10.7854	-3.48916
	10.0047	0.283795
	-2.76125	1.41818
	6.50476	2.4083
	-1.5709	2.05001
	-1.66192	-0.0872209
	-2.59171	0.604479
	11.1262	2.16919
	-1.5674	-0.192011
	-2.49698	-0.239906
	-1.61756	1.93335
	-4.54037	1.25084
	6.90174	-1.42531
	-4.41987	-0.215521
	7.51244	4.85541
	-3.12583	-6.04746
	-1.69303	-1.52718
	-5.38661	1.02443
	-2.51792	2.6235
	5.80921	-1.02838
		-1.17672
		-11.476
		-0.147604
		-0.198716
		-0.828009
		-0.962349
		-4.91584
		5.14004
		-1.03684
		-5.2887
		-3.00661
		0.141562
		-6.60903
		9.71058
		-1.45806
		-1.15714
		8.78961
		-0.992349
		2.82029
		0.292169
		2.55371
		-0.439099
		-0.571022
		0.976941
		0.915103
		-5.08814
		1.29139
		1.43878
		-2.51836
		-0.788336
		0.483042
		0.496522
		-0.140465
		6.54984
		0.444427
		-3.95153
		-0.853918
		-0.63686
		1.69781
		-0.646338
		-3.61631
		3.50056
		-3.64472
		1.02026
		-3.65874
		-1.0202
		-0.327405
		5.04711
		-1.78678
		0.315717
		-0.718255
		4.38681
		-0.213525
		7.43831
		12.3963
		-1.22396
		0.796698
		-5.55277
		-0.834126
		-0.853947
		-1.26868
		-4.44999
		4.83425
		-0.65999
		0.916407
		4.91128
		-4.32532
		-0.325074
		7.85945
		4.61717
		7.11596
		4.79406
		1.79372
		-12.3604
		-3.5725
		0.0285083
		-0.824083
		-2.4311
		6.22448
		1.22238
		-0.367406
		4.77736
		2.08371
		1.22083
		-3.45755
		-3.65615
		8.1775
		11.0625
		-0.530492
		0.131506
		2.34839
		4.71726
		-1.14388
		3.08927
		-1.69234
		4.49377
		3.88045
		-0.851566
		3.17753
		2.05951
		-0.761357
		-10.3153
		0.488118
		-1.06065
		3.16777
		-8.10442
		7.28542
		-0.819913
		-1.40194
		-0.11531
		-1.59195
		-0.512822
		-5.82727
		10.0111
		-1.09302
		1.37859
		0.819306
		2.00719
		-1.41125
		0.305604
		-0.898797
		-7.8627
		3.28941
		2.97406
		3.93521
		-3.95036
		-2.62274
		-2.07146
		2.9369
		2.2463
		-1.15661
		6.53737
		-0.794448
		6.47024
		2.42155
		-1.55406
		-0.328325
		-1.51101
		1.48773
		5.69508
		-0.692754
		1.38123
		-4.03215
		-0.824584
		0.542515
		2.00906
		11.1908
		1.97835
		0.553067
		5.74905
		8.74208
		1.80626
		-3.3223
		6.89048
		6.72087
		-2.21583
		4.40097
		-1.74273
		-0.754357
		0.519364
		-1.0529
		4.97205
		-0.966714
		4.56243
		-1.97862
		-4.09159
		4.84059
		7.9418
		-5.41551
		-1.28733
		11.1267
		-5.26644
		-0.952225
		1.50378
		0.0522216
		11.026
		-6.59478
		3.05403
		17.485
		3.99976
		-6.38504
		-0.30884
		-1.19985
		2.06418
		-2.88897
		-2.68178
		1.35899
		-1.73946
		-0.823458
		-2.80039
		-0.209999
		-5.82287
		-5.66244
		-16.1879
		5.47978
		-2.23798
		-1.22898
		1.49868
		4.25593
		2.35727
		2.27625
		-8.06167
		-0.116214
		-2.29143
		-0.776826
		4.77302
		7.85694
		3.72319
		-3.88615
		-2.1126
		6.2901
		-2.16715
		-3.33697
		-1.79924
		2.96859
		-2.68913
		-2.77279
		12.3062
		0.139981
		5.27495
		-2.67826
		-7.35866
		0.377614
		7.37804
		5.05357
		1.5264
		-3.80742
		4.35841
		-3.2194
		-3.8792
		6.35595
		-6.04516
		0.89215
		4.16658
Two-sample Kolmogorov-Smirnov test p-values:
opto_ctrl	1.74345e-34
opto_ctrlSCinh	1.3618e-51
ctrl_ctrlSCinh	0.0191122
