# Supplementary material for: A thalamic hub-and-spoke network enables visual perception during action by coordinating visuomotor dynamics
Source: Nat Neurosci. 2025 Feb 10;28(3):627–39. doi: 10.1038/s41593-025-01874-w (PMC11893466; doi:10.1038/s41593-025-01874-w)
Supplement: Supplementary file 2 — Vega_Zuniga_Fig1_SourceData.xlsx in zip file. Compendium of all data shown in the figures. If the data were too large, there is a direct reference to the ISTA repository. Vega_Zuniga_Fig2_SourceData.xlsx in zip file. Compendium of all data shown in the figures. If the data were too large, there is a direct reference to the ISTA repository. Vega_Zuniga_Fig3_SourceData.xlsx in zip file. Compendium of all data shown in the figures. If the data were too large, there is a direct reference to the ISTA repository. Vega_Zuniga_Fig4_SourceData.xlsx in zip file. Compendium of all data shown in the figures. If the data were too large, there is a direct reference to the ISTA repository. Vega_Zuniga_Fig5_SourceData.xlsx in zip file. Compendium of all data shown in the figures. If the data were too large, there is a direct reference to the ISTA repository. Vega_Zuniga_Fig6_SourceData.xlsx in zip file. Compendium of all data shown in the figures. If the data were too large, there is a direct reference to the ISTA repository. Vega_Zuniga_Fig7_SourceData.xlsx in zip file. Compendium of all data shown in the figures. If the data were too large, there is a direct reference to the ISTA repository. Vega_Zuniga_EDFig2_SourceData.xlsx in zip file. Statistical source data. Vega_Zuniga_EDFig3_SourceData.xlsx in zip file. Statistical source data. Vega_Zuniga_EDFig4_SourceData.xlsx in zip file. Statistical source data. Vega_Zuniga_EDFig5_SourceData.xlsx in zip file. Statistical source data. Vega_Zuniga_EDFig8_SourceData.xlsx in zip file. Statistical source data. [file 41593_2025_1874_MOESM2_ESM.zip › Vega_Zuniga_Fig7_SourceData.xlsx]

## Sheet: 7c
Azimuth eye positions for control animals in still trials
0	0.140229	-0.248089	0.688299	1.09014	1.34951	4.08282	14.101	15.767	16.0258	15.8772	15.8532	16.6521	16.2377	15.162	16.4087	16.7911	16.1625	7.27283	8.13469	7.33258	7.49815	7.74226	7.68188	7.29247	8.75701	15.7992	16.2419	15.3237	15.3898	15.2306	15.2768	14.4449	14.5014	13.3201	12.8786	12.5073	12.5234	12.0265	7.60822	7.2323
0	0.860474	0.66456	9.96748	10.3155	9.39571	10.2132	10.5843	10.7067	11.6058	11.3782	10.6311	7.45786	7.97672	7.97647	9.34543	9.46861	9.62915	9.29789	9.48462	9.67773	10.2112	9.82589	10.5739	10.2833	9.00941	8.85933	8.52926	8.18872	7.80178	8.56738	9.82182	9.50917	9.40301	8.00255	8.59764	8.40592	8.58994	8.48523	8.66874	8.9307
0	1.41465	2.00278	2.07444	12.5523	13.8142	13.3475	14.1621	14.233	13.8809	13.4252	13.5929	14.5128	13.511	9.52045	9.00082	4.06806	3.81758	4.5882	4.73734	4.98739	4.41763	4.77545	4.73515	4.99051	5.12531	12.7498	14.0276	13.2207	12.9113	14.5111	13.8276	12.9931	12.3034	11.7625	11.7661	11.7308	12.2771	11.7139	12.0636	12.1853
0	-0.407514	-0.449052	-0.364496	-0.320558	0.37898	0.220614	1.20625	13.4984	13.3853	13.934	14.2145	14.0295	14.6516	14.7728	14.7976	10.2942	9.50798	9.78961	10.4339	3.14149	3.04816	2.72197	3.69225	3.80441	3.23873	3.57229	2.10623	3.35699	4.04636	4.10716	4.60673	4.70358	4.67869	4.90722	5.41148	5.984	6.05651	5.4445	5.73501	6.0382
0	0.0841973	0.263229	0.817343	1.81289	1.7933	1.86547	1.60816	1.87802	3.02809	3.6341	4.19018	5.04467	5.4697	6.06986	9.26119	9.22575	8.77816	9.63507	11.146	11.2143	10.8964	10.4371	10.3518	8.29147	8.20678	8.49328	8.70628	8.22114	8.00472	7.15474	6.58122	6.1931	6.88928	7.51677	6.51851	6.93462	7.00678	6.75802	6.73487	7.06111
0	0.092558	4.30899	3.5386	3.81495	4.33056	4.62957	3.4847	5.21215	5.63582	7.29441	6.94551	7.39418	7.54703	7.68909	7.49231	7.87455	8.11879	7.96234	8.60324	8.31661	8.74518	9.06678	8.49244	8.26809	8.56622	8.10405	7.71152	8.53389	8.58617	7.44786	7.28619	6.89552	6.60678	6.30193	5.45423	4.63301	4.57587	5.09549	5.71435	5.16221
0	-0.409738	0.294468	1.60314	1.95544	2.89366	5.0057	6.35698	6.31149	6.84786	6.81072	6.56682	7.70623	8.02764	8.73277	10.1435	10.3635	10.819	11.0223	10.5632	4.52942	4.00393	3.40908	4.48975	5.6412	5.35813	7.12912	7.81031	8.73993	9.04579	10.1001	9.41378	7.93394	7.59052	7.18137	7.13772	7.37634	1.09508	1.51564	1.26841	2.60626
0	0.323917	0.673488	1.68774	1.94749	2.65347	3.83735	4.68793	4.96932	5.50758	5.96026	5.7795	6.39074	6.81706	7.11345	7.07652	7.26189	7.62611	8.13507	7.81304	7.54762	7.0759	7.94116	7.93759	8.04459	8.08786	8.13281	7.33417	8.56513	7.96574	7.24687	6.97613	7.25301	6.95425	6.61889	6.12544	5.84168	5.86213	5.68505	5.85112	5.26796
0	0.216192	0.580957	2.99576	1.58663	2.07235	2.7625	3.80756	4.71718	5.19066	5.94279	6.94027	7.02846	7.19859	7.41197	7.64108	8.23164	7.95708	8.66906	8.4842	9.87228	8.56812	9.10513	8.24871	7.38884	6.39399	6.6741	6.20283	6.40707	5.63031	5.23096	4.91863	5.22764	5.13441	5.37814	5.69607	5.52261	5.27079	4.9553	4.89063	5.71981
0	0.495169	0.521782	7.51159	8.66406	8.60726	9.36903	10.2452	9.53638	10.0911	9.78127	10.2234	11.9072	12.2535	10.951	7.04861	7.34967	7.20712	7.52462	7.35971	3.50466	3.87007	4.32309	4.72761	4.25704	4.03008	3.35997	3.76862	9.68309	8.36813	8.65545	8.51814	8.17759	8.26436	7.11653	6.1633	7.2973	7.39436	9.67103	9.10853	9.59033
0	-0.24633	-0.613377	0.854749	0.233542	0.619407	1.32087	-1.23629	1.53158	1.3553	3.84478	4.76713	4.34467	8.73058	8.19707	9.48798	9.45061	9.58652	9.1738	8.84349	9.01269	9.96737	9.77463	8.65957	9.37277	8.85946	8.23901	8.59838	3.43728	1.18646	2.70681	2.45448	1.89445	7.62698	8.19772	7.59886	8.03385	7.58106	6.97948	6.40707	6.61627
0	0.642674	1.08384	0.871621	1.50274	1.82931	2.12693	2.34027	3.20587	4.22531	4.22193	4.9122	4.4076	4.96768	7.00309	6.90221	7.49981	7.74216	7.72361	8.13748	8.07264	8.14479	7.95346	8.42806	8.22034	8.03442	8.05783	8.58039	8.40507	7.6378	7.16877	7.20507	7.04624	6.82904	6.95744	6.2933	5.88025	5.86988	4.37408	5.24861	5.5004
0	0.039419	-0.375104	0.0917694	5.10984	4.72658	4.11323	4.51639	5.05082	5.02892	5.7317	6.58562	5.95069	6.53488	6.64308	6.58695	6.50086	7.72696	7.4362	7.81006	8.02577	7.5967	7.86487	7.96878	7.47682	7.55843	6.93079	6.47846	6.9676	6.73665	7.65012	7.16503	6.14403	6.00795	5.41535	6.00429	4.38195	3.53591	5.27598	5.07861	4.63252
0	-0.112598	0.616415	-0.189718	0.577039	2.01393	2.20329	2.21824	3.07051	2.34363	5.03623	5.64031	6.35305	7.30853	6.89967	7.12994	7.40808	8.00694	7.59957	8.18419	7.45556	7.20331	7.30666	7.09672	6.9319	5.87796	5.39377	5.22585	5.03314	5.01979	4.81901	4.66491	4.1627	4.32178	3.77679	3.62899	4.0157	4.54965	6.19825	6.02196	4.29242
0	0.316947	0.164386	-0.662757	-0.585343	-0.094318	0.264192	0.399143	1.29327	2.59102	3.68083	3.99075	4.73696	5.84191	6.0023	5.41123	6.5314	7.36661	7.84301	8.13119	7.90615	7.78972	7.67908	7.01604	7.40366	6.7735	6.98032	6.21367	6.72036	6.57518	5.9013	5.71632	5.48021	6.10163	10.2925	8.97445	10.7758	9.52017	9.39673	10.0676	9.03255
0	0.0385744	-2.0065	-4.28705	-4.79541	-3.16284	-2.30995	-0.409588	8.84958	9.24981	9.31733	10.2429	9.88345	10.1218	9.23898	3.20798	2.9679	3.43868	3.52805	3.44063	4.26955	4.20729	4.08295	3.45306	2.26789	2.22119	2.14891	10.6075	10.3842	10.3894	10.0103	9.74322	9.34757	8.52765	7.69801	7.80943	7.73753	7.57158	7.38746	6.815	6.75102
0	1.07554	2.11735	2.17725	2.70042	2.69844	3.28862	3.78293	5.12819	4.75299	6.03771	6.28207	6.13478	6.81388	6.74926	7.18797	7.1221	6.75261	6.79781	6.88263	6.78908	6.5864	6.87615	6.45847	5.73196	5.24353	4.97459	4.8325	4.81678	3.85011	3.48192	3.48936	2.82331	2.86257	3.55757	3.39726	2.07447	3.13189	2.90029	2.63063	2.55011
0	12.5006	12.0022	12.6619	13.3318	13.5358	13.5266	12.8871	13.6021	14.1343	14.2615	5.53806	5.73144	6.19432	6.41081	0.0284429	0.565341	0.739144	1.25319	0.928657	1.15401	1.32345	1.05428	7.26086	10.5448	10.1932	9.14244	9.06716	8.74011	7.80695	8.75674	8.00438	9.33719	8.5137	8.74033	8.78317	9.24394	7.80207	5.90985	5.57498	5.46783
0	0.323152	0.0616479	-0.393166	0.667919	0.303877	1.28849	1.73128	1.8449	2.39848	2.61084	3.32202	3.05156	4.0754	4.8495	6.23308	6.72601	5.70335	4.95616	5.16441	5.36325	4.1244	4.56347	4.36664	3.86348	4.32322	9.85161	9.31709	9.94316	12.262	12.4665	12.2252	12.0786	12.1607	11.4455	11.7328	11.9846	11.7592	11.9368	11.8639	11.6427
0	-0.284411	0.339683	0.141026	0.716669	0.948399	1.57359	3.68541	4.41756	5.11024	5.23518	5.39327	5.63248	5.71221	6.58915	7.2212	6.95792	6.57506	6.99898	7.84268	7.94646	7.29938	6.71687	6.94257	6.81576	6.0106	5.76403	3.55606	2.63758	3.12812	2.67966	1.69831	1.64007	1.23805	1.56978	1.9981	1.57686	4.86216	4.90443	5.05515	4.83274
0	0.250827	0.76211	1.24931	1.33377	3.39467	3.92972	4.68423	4.71763	4.11427	7.16563	7.31029	6.10491	6.84274	3.04119	3.31879	4.41822	4.62664	4.6549	5.25324	5.52832	5.43706	7.15733	8.05958	6.41137	7.16167	6.58589	6.05654	6.74475	5.87894	6.00401	6.43191	5.29947	4.79625	4.87683	4.31143	4.32404	4.56041	2.70142	3.02676	3.07624
0	0.171516	0.578569	0.298358	0.422672	0.583672	1.74423	2.34976	2.0787	3.02629	3.14981	4.85696	4.89571	5.13554	5.39514	5.57582	5.8971	5.55283	6.33687	6.58998	6.36431	7.26192	7.19861	6.8499	6.02298	6.18888	5.47992	5.63179	5.02372	5.24328	4.79622	4.83089	4.2225	3.94188	3.6648	3.67392	3.29636	3.29858	2.84827	2.8523	3.27021
0	0.349375	1.07665	1.67158	2.24456	2.2687	1.81752	1.41822	2.71054	4.23648	4.64282	4.80727	4.02612	5.80353	5.27473	5.76805	4.94646	5.08687	5.00362	5.23202	5.19487	5.42167	5.8306	3.52881	3.09846	3.83327	3.6696	8.44243	9.34312	8.30987	8.70184	7.74129	6.54478	6.31402	5.87761	6.68316	6.47805	6.57671	6.28372	6.23928	6.11777
0	0.202478	0.522281	0.454874	1.00957	1.67684	2.16582	2.51189	3.98181	3.75928	4.62675	4.53296	4.99377	4.68355	4.90201	5.04888	5.53385	5.10151	5.07015	5.65388	6.10423	5.76292	6.01789	5.84747	5.95859	5.97918	6.22416	6.03391	4.73068	5.16858	7.73546	7.61264	7.76639	7.0692	6.75385	6.09278	5.37609	7.81207	11.9514	12.3045	12.2769
0	0.687051	0.472163	1.18699	1.62704	3.10401	3.42712	3.50443	4.83249	4.21444	5.19909	5	5.54795	5.52934	6.23487	5.46055	6.02743	6.73263	6.5901	5.69831	6.01864	6.06008	6.59818	6.52867	5.84182	4.46673	4.50471	3.74164	4.09635	4.96292	3.35911	3.58049	3.22841	3.56877	3.38649	2.2387	2.29008	2.32067	2.42827	2.21855	1.97772
0	0.948346	1.33728	1.46963	0.914537	2.83193	3.35255	3.88197	3.89547	5.26575	5.80622	5.12345	4.85657	5.5349	5.55764	4.9724	4.97447	4.90178	5.62329	5.28106	5.68301	5.45927	5.42536	4.94203	5.78196	5.8843	5.17913	5.20353	5.21889	4.05133	4.29937	4.10429	2.95972	2.41329	2.25614	1.13287	1.01144	0.764448	1.03076	0.560846	1.53392
0	-0.000622465	0.242725	0.835086	1.41711	1.2327	1.42894	2.38413	3.62589	3.4131	4.26546	1.77451	-0.688763	-0.454261	-0.532225	0.150374	0.411141	1.42957	4.32538	5.84824	7.2124	7.2561	6.61292	5.91206	6.9683	8.73068	10.8988	10.254	10.6706	10.7364	9.38586	6.19756	6.24683	4.90494	6.32736	4.84529	5.76457	5.33788	3.92859	4.44416	5.01302
0	3.5787	4.85908	5.02378	4.90813	4.99789	5.12919	5.2516	4.91974	5.40953	5.27252	5.16961	5.74012	5.42004	5.40895	5.5414	5.05943	5.13804	5.14249	5.21542	5.31026	5.45305	5.28646	5.49324	5.42461	5.34898	4.94198	4.84929	4.84521	4.36007	4.35149	4.24684	5.25511	5.27894	5.02765	5.62073	5.25288	5.10747	4.92308	4.8661	5.17199
0	-0.458627	0.91909	0.649957	0.53138	1.10322	2.87033	2.51732	2.40278	2.86077	3.39018	3.28938	3.98087	4.84705	5.62664	5.20875	5.9403	6.10487	6.40763	5.87404	5.79086	6.84298	6.48791	6.35876	6.34493	5.71671	6.14532	4.85655	4.57608	3.87926	3.39641	3.4863	2.5818	3.53526	1.61782	0.779309	0.789109	0.53004	0.378212	0.470477	0.97391
0	0.0150973	-0.233399	0.11676	1.00215	1.28776	2.15311	2.57122	3.80867	4.19244	4.50376	4.19272	5.11909	5.26799	5.65252	5.366	5.74831	5.47202	5.66001	6.05381	5.69026	5.6443	6.15228	5.33961	5.07029	4.76496	4.49878	4.68332	4.5841	4.55496	4.71259	3.9841	3.89416	4.0328	3.28984	3.43055	3.86556	3.30188	3.61374	3.63818	3.5952
0	0.460607	0.0355364	1.06764	1.16955	2.93478	1.74847	2.31892	4.11215	5.71983	5.32336	5.95134	5.79745	4.64926	4.33284	4.6942	4.37779	4.69576	4.45412	5.76507	5.078	4.99298	4.84211	5.13756	5.64471	5.75296	5.64672	5.19782	4.77551	4.03051	3.55792	3.10408	3.54279	3.15634	2.96091	2.62495	2.4671	2.88696	2.30858	1.78583	1.51909
0	0.594157	-0.0887788	1.89286	1.04402	1.08791	2.10029	2.05204	10.0658	11.2379	10.562	10.6892	11.0164	10.8657	10.6515	2.31813	1.76997	2.81536	1.78799	1.59977	1.97413	2.10759	2.48164	2.44194	1.40755	2.2812	2.37412	3.15394	2.04418	7.10128	7.37824	6.54403	5.44947	4.88346	5.13151	5.626	5.10186	3.19846	3.98255	8.2539	9.63502
0	0.580766	0.947558	1.17129	1.3256	1.91894	1.82582	2.51539	2.91644	2.91689	4.38577	3.14123	4.74947	4.8878	5.15291	5.27157	4.86421	5.88679	6.17381	5.74131	6.54185	5.44792	5.83556	4.96785	4.65518	4.4537	4.32381	4.49185	4.21913	4.1573	4.00997	3.63706	3.99578	3.57754	2.94197	3.31891	4.09133	2.55262	3.16148	2.31138	2.93758
0	-0.766249	-0.0466458	0.195912	1.62487	0.514721	2.48093	2.10673	2.67223	2.86073	2.41888	2.06229	2.55595	4.30584	4.86387	4.76789	4.10036	5.44321	4.59429	5.32091	7.47852	7.44173	7.08082	5.72125	5.1954	5.32571	4.98685	4.94142	4.32105	4.67295	5.67928	6.00565	6.08626	4.60407	5.16853	5.47693	5.47758	4.52301	4.58565	4.29948	4.27987
0	0.342751	1.0908	0.935407	1.82616	1.79214	2.00247	2.37058	2.07691	2.66145	3.20199	3.90878	3.95595	4.78667	4.64303	4.60623	4.74717	4.69418	5.75034	4.65662	5.19266	5.92801	6.6201	6.11032	5.66823	5.65534	5.00728	5.00714	4.57941	4.32437	4.12739	3.00893	2.71616	2.03711	1.92587	1.58278	1.31366	1.05136	2.14396	2.18418	2.18317
0	1.1815	1.75601	1.94271	1.94247	1.14734	3.59387	2.63057	3.272	3.94539	4.30984	5.06728	4.84074	5.30796	5.32357	4.7192	4.01645	4.90561	5.72881	5.60463	6.1134	5.49028	5.83764	4.75233	4.56948	4.45965	4.45598	4.25998	3.87899	4.28286	3.1718	3.00872	3.61874	3.48415	4.1152	5.53821	5.65339	5.5767	5.66383	5.26184	5.89121
0	0.705803	0.750317	0.529074	1.14029	1.93065	2.29972	1.90346	2.81156	2.94318	4.08288	4.06421	3.6557	4.03196	3.89637	4.64855	4.27811	4.35999	5.36858	5.88594	5.69292	6.51023	6.07027	5.60507	5.2852	4.81281	4.91684	4.85804	4.50214	4.77845	4.73378	4.19448	3.8394	4.1401	3.3207	3.26597	2.86161	3.04124	3.3677	3.36332	3.47155
0	0.259399	0.340882	0.647301	0.699605	1.28424	1.52102	2.07657	2.27516	3.51651	3.20803	3.69307	3.9724	4.47773	4.72121	4.88636	5.03315	4.89935	5.8034	5.41546	5.30883	5.21767	5.38245	4.87327	5.23656	4.97268	4.76178	5.3549	5.02594	4.20401	4.1091	3.32608	2.98496	2.72692	2.58613	2.62895	2.62196	2.88771	1.98477	1.80247	2.02051
0	1.69778	2.76176	2.38005	1.91217	3.43893	4.12839	10.6401	12.286	12.623	13.0331	12.864	12.9104	13.2471	14.6177	13.6096	14.2101	13.121	0.17465	0.601728	-0.879426	-1.84885	-1.5293	-1.70092	-1.82159	-2.36156	-2.58191	-0.498045	-1.91087	-2.10884	-2.25166	-2.04191	3.80869	3.42331	3.6852	4.16517	3.78804	3.40445	3.57304	5.29616	5.40848
0	1.52535	0.569981	1.41536	2.30207	1.95449	3.13625	3.02146	2.93923	3.76331	4.81618	4.04049	3.87277	4.09951	4.31258	5.09865	4.83498	5.09897	5.02606	5.477	5.43411	6.04945	5.04428	4.37628	4.23246	4.68857	4.42013	4.17793	3.54495	3.75295	3.57026	2.95255	2.42951	1.42883	1.78992	1.68758	1.0413	1.0797	0.727891	0.0564384	0.89871
0	0.336207	1.25792	1.24962	1.23401	1.74664	3.09479	3.11386	3.6251	3.63054	3.87716	3.73194	2.77014	3.45512	4.22837	4.44879	4.74955	4.58366	4.66537	4.95904	4.99326	4.93075	5.38411	5.27862	4.43215	5.15935	4.22405	4.50037	4.85511	4.95251	4.60176	3.96557	3.61163	2.78469	2.99531	2.76045	2.25913	2.17414	1.49001	2.35433	2.51563
0	0.0512485	0.4503	1.06189	1.27223	1.6632	2.83462	2.60787	3.12724	3.60093	3.49716	4.00419	4.17873	4.19302	4.47225	4.42705	4.38776	4.62611	5.06219	5.30558	5.55282	5.17439	5.65327	5.30042	5.51932	5.30586	4.92086	3.77974	3.24589	3.78053	2.39613	2.40892	1.93487	2.39183	0.577004	0.545143	0.48151	-0.413121	-0.533187	0.26174	-0.413001
0	-0.121829	0.0917594	0.911022	1.70666	3.30628	3.11443	2.64949	3.60148	4.34867	4.3688	4.27226	4.81614	4.75571	4.4238	4.26405	4.81221	4.6548	4.5942	4.95948	4.9263	4.94712	4.9054	5.03633	5.15562	4.76835	4.53139	3.71713	3.06567	2.79081	3.38932	3.10835	3.67023	2.70939	2.88297	1.55926	0.638171	1.33028	0.973263	1.16233	1.19681
0	-0.49251	0.311965	0.603579	1.06922	2.25001	2.73369	2.75977	3.98775	4.44827	4.48455	4.35464	4.61276	4.51576	4.59591	5.45971	5.41825	5.562	5.58173	5.39914	5.86575	5.77042	6.11592	5.69619	5.24456	4.95905	3.67643	1.97693	2.09515	1.25588	0.237411	-0.154459	0.571767	0.453373	-1.37235	-0.990183	-0.808669	-0.878095	-2.32012	-1.15164	-0.834612
0	0.329808	0.504931	1.38464	0.943661	1.11213	2.26636	2.87656	2.43882	3.1963	4.16311	4.17095	4.44248	3.97125	4.36814	4.90564	4.56627	4.37307	4.7234	4.85538	5.69887	5.53513	5.4858	4.96952	4.17679	4.80312	4.69505	3.77313	3.20108	3.67156	3.11648	3.00257	2.56505	1.76651	2.00719	1.81546	4.23325	4.57704	5.02799	4.62136	4.87535
0	0.0733648	0.18296	0.325246	0.852113	0.984289	1.07922	1.33319	1.40746	2.78355	3.05541	4.57992	4.7246	4.63023	4.82789	4.99565	4.85505	4.69165	4.68719	5.1545	5.45426	5.44094	5.12637	5.05198	4.82233	4.39455	4.35638	3.93091	3.25759	2.72705	2.14205	2.41743	2.0611	2.25812	1.80752	1.70478	1.98629	2.08742	2.02165	1.84241	1.88694
0	0.623212	1.08207	1.07829	1.36784	2.16811	3.24433	4.05071	4.22042	4.08582	3.51661	4.06014	4.73158	4.62372	5.308	5.3636	4.70065	4.59647	3.7246	4.1025	2.67041	3.76516	4.66925	4.57022	3.86417	4.16798	4.52413	5.10128	5.02628	4.61234	3.57679	3.38595	2.47034	1.60172	1.77253	0.599447	0.405713	0.0554281	-0.308079	0.625372	0.116053
0	-0.43283	0.853169	2.01477	1.99624	2.86506	4.14046	4.26347	3.71469	4.03316	3.32346	4.23479	3.68343	4.4155	4.13795	5.13149	4.95117	4.8942	5.40476	5.39221	5.07645	5.84997	5.31221	4.65503	5.3954	4.63357	4.32735	3.75456	2.60728	2.02692	1.99632	2.57359	2.48914	1.86049	2.2147	1.65081	0.852002	0.712019	0.547221	-0.305731	0.622819
0	3.62954	4.14758	4.70039	5.44602	4.89519	4.5883	-1.87705	-1.79449	-1.43385	-3.45124	-2.89645	-1.67872	1.53028	7.98625	8.00538	7.02356	7.79909	8.53501	10.3488	8.6844	8.61183	8.49627	8.43657	8.16169	7.71148	7.85937	4.9838	-3.26001	-3.52151	-3.19316	-3.49003	-3.13133	-2.89673	-3.48404	-3.04462	7.83408	8.14477	10.4091	10.6346	10.7366
0	-0.00696548	0.203574	0.139964	0.553876	1.00717	1.6779	6.34178	8.29366	8.14791	8.84487	8.59953	9.15944	8.19958	8.11329	8.42063	5.6643	4.04987	3.68295	-0.771532	0.189945	-0.456184	-0.251411	-0.280613	-0.369897	-1.16717	-0.0609202	-0.0444018	8.28765	8.74861	7.83646	7.1983	6.528	6.28494	6.49936	5.79912	5.99036	6.0449	6.22282	5.98016	5.86023
0	-0.407264	-0.12949	0.337599	2.08238	0.31662	0.966725	1.36832	1.67051	2.45437	5.29377	4.9758	4.83628	5.72577	6.88018	6.32433	6.79729	7.16421	7.5735	2.6761	0.454639	0.301907	-0.881052	-1.74414	-2.98342	1.93284	7.62962	7.48921	7.48023	7.21468	6.26648	8.30857	9.92485	9.12038	8.56932	7.72866	8.06827	8.24536	7.35157	6.68439	6.96831
0	0.637919	1.1619	3.02468	4.62787	4.09839	4.97264	6.25999	9.64872	5.78988	8.72323	6.63731	4.21167	3.04852	3.57276	3.44986	3.86165	4.43396	4.6266	4.66116	4.76131	4.30719	4.23323	3.99229	3.65897	3.4907	3.12158	3.45306	3.30515	3.24848	3.09719	2.82707	2.0522	1.89279	1.06341	0.891387	0.806293	0.51895	0.5549	0.469204	0.55794
0	0.169632	7.80969	7.21164	6.89395	7.04031	6.58822	7.36099	7.99157	8.67325	8.06315	8.03507	9.61514	10.0441	9.78363	3.13335	2.71408	2.80455	2.80191	2.46952	3.26875	2.77754	2.43245	2.55057	1.64808	2.15759	2.09859	1.56187	2.32256	2.10273	2.21258	2.64013	6.36077	5.89542	5.57273	5.44437	6.00122	6.09086	5.81181	5.90303	6.07509
0	-0.243449	-0.130816	-0.484825	0.353462	0.626585	0.53301	0.963648	1.6427	1.86402	1.99243	2.21452	3.31684	4.5958	5.66293	5.74147	3.96492	4.38228	3.61541	5.17715	5.82085	5.25942	5.52618	5.01519	4.95626	5.06029	4.80473	3.42572	3.6392	3.51922	3.547	3.63869	4.3303	3.81351	3.24412	3.41254	2.7254	3.10256	2.84513	2.74971	2.31404
0	1.07326	-1.95973	-1.03472	1.18391	4.61962	7.39104	6.28013	5.39915	4.37053	4.01993	4.11224	4.35717	4.79924	5.08335	4.85459	4.84942	4.99603	5.35829	5.24632	4.49421	4.70321	4.42189	4.1961	4.42276	4.05355	3.20302	2.70129	3.49436	2.33943	2.96584	2.85499	2.12836	1.74069	1.5931	1.31473	1.10091	0.822086	1.36922	1.08997	0.84289
0	-0.0592312	4.05488	3.87589	3.8464	3.88289	4.06896	4.34725	4.43758	4.47609	4.84772	5.29708	2.79374	2.79055	3.07121	3.63351	3.91497	3.83698	3.52745	3.77405	3.94456	4.43029	4.33945	4.76192	5.50886	5.78921	5.09962	4.32773	4.10831	3.94495	3.82215	3.79434	3.67497	3.66183	3.31125	3.32494	3.22652	3.12243	2.80642	3.11694	2.98785
0	-0.585939	-0.469612	0.672601	0.482939	0.476707	0.965109	1.47055	2.15903	1.84854	3.55755	3.85573	4.28766	4.1591	4.22162	4.41288	4.79003	4.08244	5.14035	5.97016	5.51005	5.55018	5.38109	4.74215	4.38694	3.46653	4.01736	3.48046	3.15383	2.32571	2.81975	2.5782	3.01677	4.11674	3.02167	3.12259	3.09659	2.79538	2.81151	1.84424	1.98107
0	0.276352	0.0282985	2.3446	1.59769	2.33779	3.71155	3.41288	3.44369	3.82764	3.7172	4.22888	4.68658	4.44173	4.51569	4.07879	4.88906	4.02811	4.04488	4.09129	4.2122	4.46408	4.93672	5.1446	4.75554	3.96047	2.64817	3.16392	3.43718	3.29591	3.50087	2.86804	2.6695	2.9485	2.29479	1.92878	1.04828	0.691563	1.21769	1.12658	1.32317
0	0.653331	-0.313447	0.19229	0.821904	2.35002	3.21976	3.02495	3.31252	3.98865	3.3822	3.58017	3.97736	3.81889	3.82013	3.72309	3.74767	4.10999	4.50413	4.9858	5.29804	5.70584	5.14524	5.29443	3.39852	5.44133	5.00002	3.08974	3.29386	2.60344	1.78499	1.74128	2.43687	2.66444	3.3258	1.80393	1.28428	0.882646	0.748056	0.823856	-0.178623
0	0.260079	0.580213	0.536747	1.08188	1.64624	2.47744	2.95366	2.82096	2.23231	3.15054	3.54936	3.15587	3.36298	4.29737	4.43592	4.19857	4.92966	5.1764	4.939	5.21175	5.4249	4.55808	4.61233	4.52755	4.54797	3.59538	3.19064	3.08245	3.21412	3.53745	3.57854	2.75121	2.3761	3.22835	2.99747	2.82357	1.68902	2.25241	1.8582	1.63337
0	0.492714	0.852416	0.616275	0.770265	1.45558	2.3602	2.69051	3.32903	4.15953	3.33279	3.6147	3.38815	4.02937	3.52835	3.63259	3.44609	4.53264	4.6562	4.70558	4.74599	4.62681	4.69297	4.13002	3.06871	4.10579	3.47875	4.03469	4.00022	4.40137	4.45178	4.30822	4.14925	3.87134	3.59155	3.94321	4.17991	3.41067	3.84221	3.74417	3.33062
0	-0.807552	0.030229	-0.327892	-0.339107	0.85453	1.8971	1.2753	1.58778	1.95412	3.37247	3.8026	4.38995	4.50763	3.73758	4.24156	4.71918	4.93513	4.94737	4.73369	4.44782	4.16418	4.00184	4.4159	3.51632	4.14277	3.9633	3.65702	3.26498	3.45958	3.86894	3.53184	3.52841	3.68691	2.86743	2.68804	2.38696	2.24158	2.40179	1.66682	2.89781
0	0.796574	1.56004	1.76994	2.22408	2.75373	2.50345	2.91356	2.82537	2.97957	3.12075	4.12361	4.10022	4.39211	4.64878	4.43666	4.26998	4.49648	4.52402	4.14127	4.09562	4.15282	4.12382	4.12092	3.99924	4.32151	3.75282	3.82311	3.36622	3.51184	3.31456	2.69863	3.39235	3.3439	3.02895	3.1942	3.46784	3.36029	3.46726	3.24958	3.50605
0	0.209128	0.245482	0.663635	1.30298	2.22218	2.32212	3.05524	3.46524	3.49689	2.76546	2.84318	3.43599	2.98305	2.81311	3.37535	3.47482	3.56572	3.71635	4.66381	4.39942	4.96494	5.06834	5.74888	5.09787	4.79839	4.69442	4.18689	3.7917	3.91141	3.88736	2.61233	2.22607	1.35058	0.731086	0.246229	0.454097	0.188336	0.046828	0.241817	0.24341
0	0.586937	0.522159	0.705137	2.09615	2.43237	3.03505	1.71516	2.77273	0.49116	2.8538	2.68122	2.47943	3.82842	5.27491	4.63802	3.69972	5.12082	5.1928	4.86134	5.313	5.31597	3.58831	3.87601	3.87852	4.78289	2.65691	2.58552	2.69597	4.73381	6.54908	6.48792	4.28765	5.14926	4.07129	4.07211	4.04633	2.34754	0.00956632	0.797098	0.0626815
0	-0.00864519	1.01899	2.1137	2.03968	2.30486	2.77112	3.15811	2.91963	3.13285	3.90087	4.21309	4.49736	4.09812	4.21501	4.08266	3.85346	4.21072	3.84758	3.64437	4.21618	4.38522	3.79369	4.28377	4.05213	4.60594	4.2617	4.05232	3.13663	3.59802	2.9213	2.58285	2.30091	1.73611	1.85502	0.859136	1.31411	2.44348	1.50831	1.97315	1.98669
0	-0.491369	0.815783	0.963232	0.89092	1.51236	2.22203	2.80236	3.43518	3.64263	3.82635	3.61956	3.68903	3.9761	3.91113	4.41767	4.53964	4.7093	4.59411	4.32614	4.53377	4.32146	5.13237	4.31503	4.08647	4.01612	3.84802	3.68884	3.0047	2.57678	2.22478	1.79233	1.758	1.08217	0.831298	0.33485	0.0153187	-0.0215515	-0.0176822	0.384406	0.049802
0	-0.817956	-0.0748599	0.582215	2.19969	3.158	3.33031	3.32645	3.70194	3.56507	4.3286	3.89299	4.23452	4.36095	3.9113	4.37275	4.49302	4.26012	4.24159	4.0135	3.58855	3.71665	3.73343	3.97076	4.4015	4.27107	4.10504	3.46891	3.38404	3.04958	3.40184	2.24375	1.48818	1.8613	1.83519	1.34564	1.72769	1.43554	1.17788	1.77507	1.05525
0	-0.153593	0.404067	0.790135	0.799429	0.900471	1.81739	2.27818	2.7902	2.88829	3.27903	3.14013	2.43673	3.88315	4.67796	4.0774	4.3953	3.85987	3.82516	5.12326	4.6709	5.11381	6.02269	4.11772	4.41613	4.24691	4.28326	4.04561	3.50668	2.67691	1.56495	1.78984	1.71692	1.79068	0.840552	1.2526	1.34001	3.05958	4.72777	4.92986	3.80257
0	0.677289	0.887235	1.06599	2.63388	2.87301	3.41328	3.73558	4.25592	4.0498	4.33071	3.87988	3.95147	4.21866	4.60524	3.61304	3.96208	4.17416	4.27827	3.68533	3.90923	4.06142	4.36168	3.55565	3.88011	3.74108	4.22729	4.37422	3.72245	2.9058	2.593	2.85059	2.65304	2.61578	1.13476	1.60727	1.79005	1.44536	1.41562	0.23157	0.937933
0	-0.196008	0.998602	0.632804	1.50025	1.31294	2.15777	4.02248	4.90694	4.46787	5.58915	5.42152	5.98592	6.21929	5.99113	6.44927	7.08691	2.2532	1.51718	0.810473	1.28985	2.11623	2.01471	2.02067	3.03234	2.27519	1.656	1.43503	5.70766	6.37238	5.32199	4.92626	4.03154	3.32061	3.09769	2.8274	2.99119	1.78029	1.68962	2.371	7.38415
0	1.16935	1.44448	0.873248	0.726888	1.34627	2.93666	2.98372	4.22449	3.7056	3.86482	3.55674	4.11204	3.81189	4.09532	4.58917	4.19705	4.27991	4.06752	4.70919	4.20033	4.43041	4.50733	3.77315	3.50676	3.51467	3.44775	3.41765	3.09164	3.34628	2.55115	3.08136	2.94253	2.34684	1.88045	1.33579	0.701007	1.07077	0.367158	0.849453	1.33754
0	0.409526	1.02207	1.29695	0.700643	1.03481	1.59051	2.08816	2.42515	2.81517	3.96126	4.01149	4.68484	3.65816	3.96187	4.39978	4.3047	4.01094	4.23261	4.20078	4.84218	4.67914	4.18131	4.22323	3.61828	3.47944	3.41678	3.32746	3.25651	3.02574	2.07179	2.67611	2.37497	2.42081	2.42044	0.899412	1.62608	1.65014	1.41689	1.53524	2.1494
0	0.466046	0.661391	0.222078	1.02012	0.845269	2.77231	2.96814	3.52569	3.73032	3.83848	3.7679	3.7805	4.09345	4.49668	4.41225	4.37338	3.68965	4.48835	3.99425	4.22456	4.3705	4.47452	4.26388	3.60245	3.9825	3.51223	2.96807	2.97046	2.52171	2.12984	0.0608168	-1.28172	-1.63598	-2.29538	-1.99425	-2.57716	-2.61226	-3.10839	-1.64556	-2.42491
0	-0.278324	0.867023	0.39713	1.45329	1.39397	1.38292	1.65231	2.39957	2.57995	3.01137	3.07793	3.2352	3.67319	4.03472	4.02351	4.44738	4.25785	4.37535	4.75503	4.48038	4.21086	4.80096	4.30251	4.26485	4.07947	3.58362	3.94736	3.18052	3.03431	2.0836	1.62287	1.13716	0.722845	0.240679	-0.0238574	-0.198326	-0.591954	-0.142244	-0.502483	-0.394952
0	2.85527	2.591	3.65758	3.9059	3.32337	3.72599	3.70002	5.20452	5.09663	3.97564	2.04439	3.49022	3.21208	3.49716	3.4186	4.30345	3.61244	3.85607	4.36646	4.49888	4.40481	4.07031	4.67882	4.22464	4.38076	4.07834	3.29177	3.09759	2.57674	3.17049	2.28224	2.51153	2.34662	2.29786	1.32094	1.11073	1.38558	1.63079	1.65223	1.51505
0	0.475363	0.3563	0.772776	1.38391	4.79875	3.75777	4.07516	4.37436	4.71307	5.10242	1.89676	1.21353	2.6636	1.5984	3.72819	3.29701	3.54836	3.50362	3.76223	3.5408	3.56538	3.80029	3.03801	5.54817	4.89203	5.39118	5.11601	5.27301	4.64298	3.43622	2.8802	3.01902	2.74171	2.67591	2.58427	2.21507	2.44575	1.90667	1.89782	1.97536
0	0.165422	0.478031	1.15646	2.33651	2.79875	2.86639	2.69515	3.0145	2.38588	2.13195	3.03202	2.32952	4.13336	4.65858	4.57254	4.74093	4.6542	4.73129	4.88944	4.98345	4.64172	4.08812	3.97247	2.52931	3.92125	3.38929	2.97798	2.17135	3.73855	4.50262	4.55094	4.37632	4.55234	4.22129	4.05629	3.92101	3.98336	3.9352	4.04501	3.78029
0	-0.142685	0.222876	6.98629	9.82433	8.9928	9.68699	8.94915	9.33756	10.111	1.81881	2.39429	2.85376	2.80129	2.65227	3.20329	3.38914	3.10174	4.06111	3.50988	3.39037	4.77281	3.32669	8.2154	8.17479	7.61586	6.73168	6.53414	4.38598	-5.45668	-4.74745	-6.43054	-4.77465	-4.48413	-6.1476	-5.4861	-4.38192	-5.20721	-5.66586	-5.39604	-4.09787
0	-0.398862	-0.0726923	0.171183	0.541092	1.35938	1.76913	1.59371	1.31683	1.25176	2.39635	3.10548	3.26681	3.64009	3.39989	3.36068	3.85801	4.51171	5.26237	4.76485	5.21927	5.579	5.3459	5.24603	3.63271	4.18664	3.53998	2.64914	2.52874	2.76645	2.6161	2.43564	2.34301	2.28345	2.35369	2.25896	2.11435	2.17915	1.86445	1.65639	1.91724
0	0.304	-0.243962	0.144477	0.189679	1.53024	1.32311	2.13643	2.19389	2.48102	3.20023	3.07467	3.29308	4.85505	4.58626	3.84444	3.72801	4.51585	5.56982	4.95999	4.8531	3.31445	3.97554	4.48589	4.21471	3.58249	3.70465	2.486	2.87761	2.72566	1.69	1.28073	2.33004	0.869534	0.0841861	-0.0562819	0.249479	0.296722	0.218767	0.179262	0.788363
0	1.02061	0.318306	2.46143	2.67779	2.98836	3.23843	3.35425	4.12825	3.53548	3.50029	3.65505	3.7666	3.89606	4.85681	4.55128	4.2631	4.2065	4.22238	4.77389	4.95396	3.86456	3.29856	4.08009	3.47521	2.92548	3.44671	3.12447	3.15198	2.72531	1.55876	1.51764	1.82283	1.14271	1.67471	1.07013	0.73437	0.528766	1.24552	0.954711	1.238
0	0.265891	0.372905	1.50859	0.440584	1.31145	2.91422	2.96349	3.81748	3.70102	4.31208	3.50606	3.69932	3.71463	4.3334	4.17346	3.78684	4.0211	4.42493	4.15636	4.68921	3.90202	4.86505	3.79204	4.13814	3.67017	2.85344	3.15138	3.02373	1.92703	1.9543	2.72055	1.94854	1.50015	2.14857	1.73645	1.88133	2.1212	2.63033	3.09183	3.49843
0	8.00217	11.4121	10.8632	11.6669	11.6465	11.8034	10.931	11.2988	5.07105	2.60154	0.95199	-0.0551707	0.120093	0.244905	0.673203	1.62887	1.70452	3.05567	3.18453	2.58747	3.24483	2.4411	2.90156	2.91823	7.65935	8.05646	8.49293	8.37571	7.93851	7.84987	7.8983	7.04498	6.60863	5.97117	4.86388	5.15167	10.4927	8.85581	9.32213	8.55931
0	0.321308	0.637253	0.887625	0.705174	1.02138	1.09471	1.38606	1.59618	3.12532	3.38477	4.18371	3.84465	3.74185	3.5457	3.49225	3.44174	4.56256	4.03948	4.44442	4.17916	3.95591	5.00567	4.32793	4.53044	3.77013	3.64707	3.31617	1.96925	2.80795	2.25206	1.88587	2.20281	2.36045	2.0936	1.96812	1.30526	0.486865	1.78051	2.1988	2.31071
0	-0.477859	1.43411	1.64673	2.43267	2.90107	3.60808	4.73553	4.03221	4.91068	4.52157	4.79723	4.72591	4.33959	3.07185	3.718	4.75449	3.86226	3.42419	3.40075	2.30664	2.73229	2.70445	3.31451	3.26916	3.89774	3.5516	3.95696	3.43214	3.77688	2.55737	2.30012	1.30246	0.881539	0.339133	0.124238	-0.15359	0.15097	-0.0927369	-0.166634	0.996125
0	-0.848128	0.0692678	-0.597974	-0.105575	0.094392	-0.0915282	1.09327	0.842923	2.2543	1.9464	3.09522	3.42314	3.32464	3.50657	3.96396	4.36095	4.26844	4.65974	4.04299	4.13955	5.38669	5.91493	4.76717	4.69039	4.07405	3.32532	3.03435	2.24232	2.24212	2.28528	2.35975	1.68833	0.827008	0.454681	0.478702	0.14429	0.392985	-0.169314	1.05084	0.882471
0	-0.581068	-1.2037	-1.42197	-0.983149	-0.779993	-0.120401	0.0545134	0.0758589	0.731175	1.64658	1.79781	2.62255	2.9929	3.56374	4.04423	5.22721	5.36485	5.25158	5.11242	0.495769	0.194337	-0.550871	-0.408585	-0.12173	0.00487883	8.31066	8.96996	8.03586	8.99455	7.62501	7.29553	6.81705	6.02534	6.27893	6.80475	-1.09001	-2.16669	-1.22012	-1.19091	-0.546894
0	0.245806	-0.0549744	0.435311	0.650231	1.96356	1.21068	0.0366242	3.19525	2.91243	2.76437	3.26709	3.33411	3.18421	3.68131	3.99363	4.90929	3.75348	3.85442	4.50578	3.93171	5.5411	4.10571	4.71055	4.23001	3.67337	3.72044	3.49901	3.25631	1.35494	1.58374	2.64807	0.497926	1.13655	1.30309	1.08276	0.716204	0.0567388	0.388438	-0.171302	0.728152
0	0.950797	1.0812	0.784809	1.2733	1.99494	2.92023	3.04799	3.1669	3.64393	2.849	3.10096	3.89706	3.66044	3.64197	3.84071	4.05761	4.73243	4.44325	4.8675	4.8279	4.59228	4.99098	4.48135	4.33084	2.86169	2.94446	2.69398	1.95301	1.631	1.61802	2.54011	2.53583	2.05012	0.300925	1.34559	0.828603	1.80888	1.15912	0.733047	0.171783
0	-0.0179826	0.430893	1.17376	1.76079	2.06531	2.46562	2.49599	2.48261	2.76734	2.75526	3.02077	2.95553	3.23594	3.75355	4.13641	3.83532	4.14763	4.24335	3.92485	4.07102	4.28724	3.43019	3.74733	3.81031	3.83969	3.23178	3.72948	3.72413	3.3782	3.48802	3.44339	2.9835	2.6154	2.1869	2.21136	1.52808	1.52153	1.12344	1.15335	1.39043
0	-0.304238	0.161228	-0.231828	0.135596	1.43107	0.440534	0.900442	2.18099	1.67579	2.23818	2.6797	2.05748	1.95324	1.89885	2.62074	2.88066	3.51742	3.79503	4.09389	4.69186	4.71962	5.09137	4.81797	5.18011	4.53436	5.24702	4.94303	3.70401	3.55055	3.22206	3.16417	3.04864	2.63939	2.2116	2.00155	1.41518	-0.900775	-3.39213	-3.34819	-2.73903
0	-0.0436136	0.477101	0.530128	1.249	1.5639	1.85619	2.4157	2.89924	2.70529	2.9068	3.10324	3.37188	3.24325	2.95644	3.18722	3.64508	3.92946	4.31161	4.00974	4.89366	3.70927	4.28064	4.39762	4.30465	4.12121	3.27529	3.37061	2.95625	2.89541	3.22366	3.2124	2.36073	2.24531	2.5496	3.05536	2.86351	2.53241	-3.68869	-3.62711	-3.08941
0	0.66804	1.2254	1.07109	0.565746	1.29639	1.03124	1.33096	1.71906	0.859644	1.28014	1.91958	1.86805	2.68834	3.89412	4.76805	4.78539	5.10665	5.6119	4.59656	2.71497	4.6677	3.31885	3.48631	4.11405	3.98628	4.30594	3.51291	3.47602	3.72286	3.69553	3.72497	3.72497	4.1813	3.14696	3.13017	3.16607	1.96259	1.88408	1.64798	1.46246
0	0.184974	0.436335	0.923084	0.43582	0.8299	1.6734	1.031	1.32035	1.42826	1.46347	2.30948	2.76407	3.19502	4.19098	4.15234	4.33283	4.08572	4.50498	4.66196	5.11167	4.134	3.81641	4.02151	4.13255	3.85032	3.2229	2.77776	3.70232	2.99259	3.22568	3.14899	2.86772	2.01926	1.21286	0.999399	1.45537	1.73221	1.84061	1.65385	1.75301
0	-0.0706333	0.359516	0.0700464	0.691723	1.76202	1.48384	1.62007	1.95047	2.90091	3.98961	3.38253	4.00646	4.07206	3.3829	2.58714	3.46508	3.42525	3.64608	3.82111	3.97404	3.76508	4.13112	3.8238	3.88911	3.79	3.81594	3.72289	3.59566	2.42968	2.42726	3.11145	2.50888	2.42826	2.13966	1.86374	2.05696	1.88996	1.13397	1.72994	1.47805
0	0.775183	-2.65196	-2.90322	-1.34326	-1.05062	-1.6729	-1.04388	3.27314	3.112	3.24556	3.49717	3.34926	3.19283	2.96704	3.63904	3.70376	3.45647	3.94831	3.53428	4.03313	3.96951	3.80266	3.91032	3.7702	3.55074	3.5109	3.81533	3.41611	2.96802	3.02649	2.97161	2.00144	3.21473	2.48261	2.32573	1.74713	1.49205	0.96245	1.04606	1.09889
0	-0.026564	-1.84163	-2.33601	-0.988424	-0.842849	-0.622087	-0.413368	-0.206714	0.390107	0.30642	0.206859	0.519803	0.873502	0.573795	3.5094	5.72749	7.21423	6.94109	7.43772	6.58176	7.78273	6.49864	5.61903	4.38673	3.69781	2.95416	1.97992	1.81933	0.996494	0.352143	-0.340849	-0.187216	-0.449292	-0.0971845	0.129439	-0.296659	-0.0957277	-0.684788	-0.589838	0.0128426
0	-0.341425	0.402285	0.262943	1.32466	1.89561	1.90154	2.77582	3.67354	3.9772	2.66421	2.20368	2.31875	3.43015	3.0057	4.29807	3.57859	4.41219	3.57483	4.89229	4.65383	4.60766	5.25708	3.95462	3.85294	3.56468	3.09569	2.50278	1.83103	2.18974	1.09519	1.76345	1.74717	1.21965	0.436481	3.9881	8.55534	7.69775	7.37332	7.40929	7.13923
0	0.16041	0.534244	1.08776	0.994377	2.01287	2.24028	1.50326	1.83374	2.96743	3.82481	3.29382	3.75855	3.71291	3.4757	4.57786	4.68964	3.92067	4.07189	4.60779	3.37032	3.74789	3.69622	3.70929	3.4913	2.90777	2.27577	2.42767	2.79602	1.71224	1.80731	1.43628	1.31466	1.87604	1.5491	0.799404	0.752855	-0.175257	-0.179772	0.736403	1.18438
0	0.256139	0.447187	0.377898	0.0391122	0.762245	0.671568	1.55003	1.88141	2.22554	2.05111	3.18049	3.47348	3.90244	4.16034	3.56908	3.94037	4.14093	4.19209	4.28982	4.40764	4.04591	3.87608	3.44284	3.90863	3.44442	3.04964	2.83746	2.10519	2.53647	1.90849	1.51344	0.949569	1.73406	1.07243	1.12083	0.791972	1.6	1.74706	-0.909509	0.432095
0	0.283781	0.345956	1.32813	1.39236	0.588043	1.6461	1.37546	1.93367	2.92159	3.83861	3.67099	3.72935	3.33957	3.26042	4.02944	4.38482	4.40731	3.92123	3.76176	3.6732	4.4399	3.50125	2.79833	3.34536	3.66043	2.10816	2.22468	2.50028	2.21065	2.49289	2.07154	2.22104	1.89037	1.55652	1.20936	6.21353	5.80115	5.11587	4.59953	5.03556
0	0.38393	-0.452775	0.735853	0.636875	0.674026	1.8183	1.717	2.0431	-0.39331	-0.261588	1.04029	0.627067	0.177802	0.406182	0.518598	-0.0137874	0.450369	1.73853	2.06624	1.84737	1.67355	1.94062	10.0446	9.6726	9.59838	9.96206	8.50375	7.43458	6.81447	0.132782	-1.87768	-1.56199	-2.03323	-2.02873	-1.3564	-1.0249	-1.31255	-2.43003	-2.32326	-1.39344
0	0.74558	1.32535	0.754422	0.961759	1.69346	1.36205	2.00618	3.20822	3.20794	3.19586	3.08681	3.32788	3.57553	3.82378	3.57618	3.14458	2.95121	3.25066	4.00288	4.45455	4.42538	4.0441	3.61156	3.60183	3.44435	2.5311	3.12607	2.73711	2.25924	2.11929	2.02931	2.13478	2.32178	2.09618	1.86726	1.40757	1.47405	1.23428	1.01858	1.1182
0	0.332325	0.0740013	0.289138	0.649946	0.999677	0.391485	1.02067	1.78949	1.67261	2.24689	1.9574	1.99093	1.69716	1.93187	1.97585	2.14045	2.35043	3.32053	4.65708	5.41909	4.65973	5.5077	5.60872	5.31554	4.4146	3.35296	3.2404	4.01285	3.1473	2.83435	2.93657	2.6059	2.73585	-5.35863	-5.1417	-7.27277	-6.7547	-9.41385	-9.59258	-9.60365
0	-0.483109	-0.123966	0.262489	0.545255	1.30464	1.89653	3.24121	2.57655	2.54655	3.04483	3.45392	3.07681	3.75906	4.1338	3.93158	3.80375	3.61013	3.66844	3.35065	3.35605	4.04418	3.01675	3.71682	3.72472	3.23262	3.42952	2.90708	2.44687	2.22562	2.61329	3.11506	3.91237	2.32884	2.38279	2.4937	1.9551	1.08454	1.02473	0.755773	1.03675
0	0.692117	0.319696	0.48364	0.632464	1.08857	1.10843	1.84039	2.61928	2.27868	3.27566	3.20386	2.89889	3.23285	3.88368	3.26619	3.51804	3.93517	3.82981	3.57809	3.99711	3.2244	3.27815	4.00763	4.23822	3.18973	3.09276	2.61467	2.84474	2.54338	2.81833	2.49869	2.44284	1.8327	1.27867	1.15194	1.55596	2.00225	1.34203	1.96176	1.92614
0	0.518558	0.4946	0.29738	1.17732	1.60911	2.27159	2.67125	3.07286	3.02075	2.30914	3.44492	3.52227	6.09048	3.67587	4.50853	4.07605	4.27244	4.80292	4.33124	3.63542	3.56326	2.71071	3.00159	3.12869	2.17457	2.09305	2.11752	2.22515	1.79184	1.79059	1.26886	0.344577	0.729122	0.569168	0.394673	0.516386	0.812224	0.48659	0.647773	0.425031
0	0.0171234	-0.0741905	-0.0358829	0.398331	1.27464	1.0979	1.78539	2.54834	2.46733	2.84022	2.90821	3.36626	3.56498	3.54118	3.71212	3.76165	3.52484	3.93799	4.07739	3.941	3.76805	3.41702	2.95057	3.25631	3.42829	3.24188	3.10034	2.88484	2.31632	2.27765	1.89783	1.62611	1.03776	0.650714	0.747565	0.750045	0.762792	0.654215	0.627136	0.54684
0	0.127003	0.37862	0.45282	1.03674	1.30288	1.83942	2.08065	2.4992	2.52241	2.67319	1.05886	2.22742	2.94014	2.3962	2.33977	2.66332	4.22165	4.89638	5.3649	5.36557	5.5174	5.50516	5.20059	4.56847	3.61315	2.7211	2.01224	1.46267	1.26882	1.27642	1.0463	0.987723	0.633688	-0.140615	0.0609339	0.482229	0.166439	0.018555	0.268476	0.586777
0	-0.15887	0.592164	0.634658	2.53832	3.20977	2.85433	3.73103	4.54777	4.74997	5.14216	5.12751	5.43118	5.29663	5.41767	6.42896	5.85626	5.27145	5.32919	6.1188	5.71519	-0.590386	-0.148032	-0.246934	-1.01496	0.13395	0.105469	-0.500354	-0.846879	3.09468	5.89269	4.64091	4.32434	3.96047	3.77759	3.82689	3.23021	3.3203	3.91305	2.53294	2.49226
0	-0.281597	0.356046	0.829099	0.653823	0.309097	0.72683	0.326326	1.42572	1.43449	2.42483	2.71963	3.33625	3.59107	3.36638	3.50936	3.92516	3.91651	4.02874	3.79539	3.47647	3.62674	4.02213	3.88927	4.01312	3.69556	2.93691	2.79891	2.65504	2.91521	1.65475	1.17088	1.53591	0.704037	1.10166	0.903943	0.953999	0.913033	0.854489	0.85923	0.764642
0	0.864739	-0.371792	-0.291032	0.733191	1.89046	1.39762	1.64944	2.29546	2.47147	2.79451	3.29778	3.58875	4.08243	3.92142	4.03676	3.50616	3.97641	3.51154	4.36547	4.12799	3.58501	3.73436	3.0916	3.57777	2.74342	3.06308	2.32136	2.12092	2.02417	1.73312	2.16456	2.49787	1.56667	1.55154	1.51026	1.19655	1.4902	1.4793	0.907392	0.536651
0	0.0895774	0.953698	1.10888	-1.92886	-0.2824	0.220349	0.807268	1.03187	2.3614	1.07902	2.20283	4.2704	2.53771	2.04159	3.95566	4.26072	4.39205	4.68656	5.16049	5.01795	5.23899	6.05948	2.83309	1.24073	1.48384	1.87146	3.36366	2.63966	2.57105	1.98638	2.20368	1.11993	0.914388	1.19569	1.11616	2.83937	2.69156	0.726725	1.08858	0.742741
0	0.0655098	0.0865989	0.105398	0.474138	0.762165	1.03305	1.70277	2.36834	2.83543	3.04577	3.22744	3.22019	3.00938	3.24097	3.07382	3.31863	3.34891	3.17659	3.31624	3.50373	3.42607	3.55652	3.68178	3.64332	3.54694	3.51055	3.05254	2.89347	2.82385	2.72762	2.93489	2.97852	2.88799	2.65396	2.74063	2.753	0.999758	0.943758	1.72433	1.33289
0	-0.302076	-0.492359	0.267942	0.571953	0.647595	0.921747	1.14242	1.73541	1.98081	2.59887	2.5294	3.90563	4.27399	4.33403	4.15196	4.44935	4.52842	4.66197	4.85898	4.08414	4.18337	3.14085	3.02	2.52072	2.18947	1.95996	1.79395	1.84341	1.86155	2.25939	2.22234	1.96253	2.35741	2.2724	4.8537	5.1438	5.05845	5.29362	5.18608	5.63896
0	-0.00102916	0.770277	1.01764	1.55318	1.90107	2.91353	2.8266	3.0501	3.15462	2.7	3.11085	3.16065	3.92545	3.94906	4.04784	3.79119	4.21913	4.59711	4.23088	4.34994	4.70383	4.33717	3.89062	4.50611	3.10911	2.68496	1.47376	0.823619	-0.214277	0.218695	0.159886	0.508555	-0.150402	-0.168935	-0.766406	0.0451815	0.613276	-0.201019	-0.504376	0.560596
0	0.340159	0.316708	1.2029	1.17771	0.912861	1.93231	1.86169	1.79368	2.38161	1.7394	2.85329	2.50658	2.42784	2.2444	2.78126	2.91645	3.29861	3.73113	3.6678	4.15575	2.92694	2.44504	2.79167	1.39646	0.751037	2.7727	5.75301	5.11415	4.35202	6.6194	7.69536	6.66134	6.49145	6.54451	6.12885	2.83294	-2.74683	-3.88543	-3.88855	-4.20434
0	-0.397629	-1.82805	-1.59453	-0.424755	-0.649073	-0.583523	-0.33324	0.263222	1.15521	1.48007	1.91183	2.43956	2.29691	2.19393	3.29005	3.16256	3.59589	4.40882	3.98475	4.28	4.20272	4.40305	5.17934	3.53255	3.21979	3.3592	2.16791	2.32736	3.3988	3.45476	3.05401	2.64033	2.57491	2.35561	1.87735	2.128	1.19694	1.13373	0.968887	1.47308
0	-0.426747	0.193762	-0.0547338	0.393192	2.14657	0.787517	1.80604	1.52477	1.67981	1.64779	2.69941	3.21282	2.99732	3.27466	3.55398	3.38819	4.18308	4.03458	3.71255	3.42166	4.10988	3.90474	4.68071	3.82669	3.11431	2.8	2.55062	2.1952	2.35429	1.99597	2.1256	2.04689	1.60449	1.46079	1.2173	0.953766	0.950331	1.29236	1.26576	1.32394
0	-0.474583	-0.384729	0.582654	0.863941	1.92132	1.7646	2.5579	2.53749	2.56218	1.6685	0.573984	1.21187	1.75437	1.14463	1.68425	1.5503	3.13739	2.63054	2.73913	4.40379	4.59056	5.73585	6.0579	6.11007	5.83704	5.87889	5.56879	6.15172	-0.366715	-1.33314	-2.1334	-2.33043	-2.97092	-1.98439	-1.59028	4.02402	3.77138	3.83312	3.54907	3.67658
0	-0.0839536	0.0194785	-0.0175247	0.205888	1.03505	1.84014	2.30334	2.27932	1.71048	1.69212	1.90028	2.31934	2.68479	2.58384	3.20757	3.39579	3.53324	4.01547	3.49349	3.56955	3.58852	3.65154	4.08816	3.89153	3.58602	3.07105	2.88579	2.59676	3.66473	3.55934	3.08038	2.60648	2.41888	2.12902	2.42404	2.37448	2.23432	2.21901	2.35081	-1.68048
0	0.256881	0.623245	1.02516	2.37119	2.89726	3.04335	2.8091	2.62076	2.33746	3.05	2.86773	3.24439	3.21315	3.22029	3.12808	3.5087	3.194	3.20898	3.61178	3.2171	3.41506	3.43981	3.14738	3.02874	3.15877	2.59038	3.12828	3.1628	2.80636	2.89013	2.90523	2.70937	1.5585	1.30732	0.904485	0.463232	0.281937	0.457985	0.78507	0.180405
0	0.682743	1.308	1.63584	1.47072	-1.35293	-3.21589	-2.97737	-3.31894	-2.75264	-2.50022	3.51291	3.33883	3.52426	3.22149	3.41149	4.03113	4.14859	4.85509	4.3607	3.87658	4.25744	4.66484	4.36801	4.83034	3.9153	3.67356	3.01356	2.64249	2.71817	1.4572	2.20987	2.21942	2.27664	1.92019	1.98728	1.74818	1.73056	2.14751	2.31291	2.82704
0	1.83725	1.36601	0.980793	0.55789	1.58909	1.8102	2.20085	1.96921	2.15882	2.45988	2.92337	3.52165	2.68666	3.14888	4.16575	4.28176	4.26256	3.46503	2.77205	3.89901	3.49821	3.45374	4.02752	2.68633	2.16742	2.86878	2.61007	2.23061	2.5945	2.63637	2.21933	1.60392	0.338192	1.08043	0.868228	0.615793	0.385658	0.794147	1.01987	0.708706
0	0.448631	0.632707	1.28744	1.64322	1.72647	1.74259	2.99988	3.08665	3.51926	3.91949	3.70365	3.09672	2.60921	3.14027	3.43759	3.13507	3.06902	1.36815	-2.45558	-2.34009	-2.44774	6.31623	5.86483	5.59722	5.26365	5.06426	4.57369	4.12558	3.70142	4.15234	3.87384	3.03614	3.09483	2.69738	2.28957	1.73595	1.37786	1.15784	1.29624	1.38611
0	0.00183083	0.746396	0.765432	0.697927	1.28753	1.33833	1.25367	1.33209	1.21128	1.58062	1.64303	1.64067	1.43007	2.07825	2.00552	2.67746	2.68721	2.90873	2.79161	3.4501	4.01143	3.82838	3.45773	3.48151	2.92132	3.65419	4.82789	4.77588	5.08093	5.46311	5.31922	6.02339	5.54469	5.73334	5.43061	5.22566	5.14685	5.82322	5.27414	5.06038
0	0.610935	0.747133	0.894608	1.35994	1.82511	1.90167	1.91266	2.12895	3.05356	3.56075	3.52443	3.32003	3.32059	3.50005	3.93196	3.43691	3.77832	3.4451	3.75932	3.09216	3.54904	3.68477	2.78678	2.18903	2.88658	2.42683	2.1358	1.99121	2.03073	1.62672	1.50304	1.90017	1.36217	1.36596	1.32317	0.322449	0.25779	0.758448	0.49172	1.04117
0	-0.0614832	0.155654	1.23462	0.464481	0.40682	1.97473	3.76535	3.75138	4.60326	4.88606	4.98977	2.53648	1.29055	1.56143	1.13788	1.59641	3.15016	3.17616	2.71809	2.9207	3.70361	2.68398	2.95548	2.0394	2.8639	3.4985	3.44113	3.17689	4.32769	3.75257	4.07252	3.42978	3.06725	2.91126	2.00487	1.67723	0.9012	0.717064	1.55784	1.40197
0	0.169995	-0.0812135	0.59717	-0.100633	0.322977	0.773599	1.00483	1.30027	1.60559	1.76523	1.71541	2.73922	2.59531	3.15338	3.94523	3.0902	3.1591	3.52368	4.24374	4.77739	4.05302	3.68773	3.75618	3.43573	3.70434	2.86054	2.29381	2.44995	2.42216	1.92748	2.10156	2.03818	1.66089	1.91226	2.09638	1.49453	1.86601	1.79279	1.71552	1.41673
0	0.0278292	0.0849023	0.432869	0.308636	0.796752	1.53615	1.02038	1.68018	3.0558	2.43866	2.64891	2.47446	2.46024	2.55361	2.61265	3.20931	3.54551	3.1539	3.71559	4.24255	3.58363	4.45177	3.79866	3.91208	3.17461	3.3727	2.82238	2.4162	1.56082	1.50459	2.39346	2.59478	2.57442	2.16152	2.24926	1.56924	1.37742	1.35639	1.77634	2.02876
0	0.0726707	-0.832274	-0.13426	-0.0848311	0.13487	1.35537	0.958453	2.02009	2.79425	2.79967	3.126	3.24228	3.17065	2.57053	3.23284	3.25223	3.48427	3.40306	3.69082	3.51398	3.33979	3.12076	3.36376	3.37722	3.06975	2.62443	2.06412	2.32855	2.60669	2.37135	1.21905	0.618367	0.762507	0.691289	0.505794	1.00972	0.443764	0.381537	0.852905	1.122
0	0.61635	1.29158	1.68948	1.75109	0.606397	1.65875	2.06136	1.9416	2.4217	3.3385	3.56742	3.56973	3.21079	3.53804	3.59611	3.08245	2.86056	3.78416	2.90608	2.68295	3.95151	3.21049	2.48828	2.69039	2.78075	2.50651	2.54909	2.91628	2.50281	2.37263	2.45761	1.74957	2.20543	1.85572	-0.23001	1.16459	0.924681	0.695579	0.0912136	0.596839
0	-1.06781	0.149772	0.0695756	0.929899	1.28849	1.41461	1.57446	2.1182	2.09996	3.60821	2.92915	3.26973	3.19694	3.47809	3.31249	3.55945	3.4884	2.73191	2.89384	3.16081	3.6388	3.43416	3.56391	3.93615	3.22703	2.59226	2.9221	2.60073	1.89336	0.976633	1.29933	0.629263	0.72258	0.63468	1.03302	0.12692	0.841636	0.330992	-0.00313157	0.414462
0	0.170195	0.350514	0.28989	0.485174	1.294	1.12305	1.8558	2.29388	1.95	1.75007	2.30317	2.54968	3.15476	3.52032	3.46024	3.65785	3.49019	3.53172	3.78766	3.7093	3.27871	3.4308	3.24118	3.04565	3.19167	2.8393	2.6685	2.33336	2.55396	3.01843	2.81582	3.15946	2.71253	2.86361	2.43457	2.75241	2.74131	3.43699	2.89522	3.26341
0	-0.469254	0.24458	0.470049	1.58065	1.82541	2.51789	5.16946	4.71479	4.4637	4.73726	5.03554	5.34418	5.78267	6.58483	6.52251	1.80146	0.891595	0.707444	1.2039	1.55054	2.12816	1.098	0.839748	0.719709	0.395539	1.57457	3.63331	4.02444	3.59527	3.4932	3.4954	3.07596	2.63738	2.38312	3.70698	4.15504	4.46505	3.27399	1.90934	1.7344
0	-0.460896	-0.170158	0.145741	1.10744	0.396089	1.2001	0.669359	1.67174	1.91811	2.44906	2.69498	3.31565	2.71316	2.85793	2.484	2.99431	3.06342	3.47552	3.36071	3.60055	3.57341	3.65032	3.42861	3.55746	3.0009	2.96249	2.4276	2.84332	2.96791	2.60887	1.40194	1.76059	1.79034	1.35965	0.899766	0.316619	0.385537	0.166399	-0.143354	-0.936354
0	-0.227253	-0.0423631	1.16163	1.37486	1.51128	1.27206	1.72048	2.21732	2.79134	2.75872	3.32871	3.07424	3.35816	2.9168	2.75026	3.09576	3.12491	3.44301	3.85566	3.79325	3.21159	2.91153	3.26188	2.96126	2.53813	2.1433	2.66669	3.28339	2.73763	1.83711	2.27625	1.28468	1.09162	0.952418	1.01201	0.565448	0.567705	0.418011	0.530282	0.96325
0	-0.432485	-0.115644	-0.331487	-0.108053	0.0606128	0.203038	0.646537	0.700145	2.29074	2.60808	2.79259	1.73985	1.93104	2.29273	2.6857	2.85919	3.18245	3.22825	3.64697	3.79509	4.13499	3.29113	3.35232	2.78566	2.70296	3.22822	3.19926	3.44238	3.02378	3.27943	3.39947	3.70704	3.67728	3.47373	2.95885	2.60433	2.15814	1.70127	2.13167	2.43121
0	-0.353622	-0.234133	0.171643	0.565563	0.763389	0.84756	0.962453	0.110596	0.348623	1.25636	2.73699	2.90138	2.93057	3.19838	3.21946	3.23982	3.4752	2.8388	3.68254	3.15802	3.43745	3.24937	3.42479	3.48158	3.11662	3.29836	3.24204	2.95657	3.16062	2.98335	2.62919	2.57444	2.54812	2.457	2.37235	2.50383	2.56214	2.08408	2.47882	2.22049
0	-0.119761	0.49629	0.54536	0.66342	1.09272	1.52635	1.98599	2.43158	2.66073	2.774	2.87339	2.79619	3.00844	2.90778	3.15726	3.20675	3.28695	3.13266	3.37742	3.17918	2.95636	2.86069	2.8506	3.11614	3.22135	3.17814	3.01209	3.05592	2.34508	2.12995	1.85188	1.78991	1.59943	1.43272	1.1173	1.15311	1.23409	1.03716	0.930156	0.468394
0	0.417839	0.622849	0.757796	1.48071	1.44088	1.48004	1.82897	1.94856	1.96156	2.67079	3.00461	3.17407	3.15552	3.19651	3.09087	2.84547	2.88771	2.89073	3.2958	3.19237	3.39075	3.231	2.82616	3.11222	2.83848	2.62243	2.80604	2.94298	3.02706	2.75357	2.72101	1.90234	1.59023	2.84506	2.95435	2.50711	2.49104	1.95114	1.28201	1.15568
0	0.222114	0.623132	0.890988	1.03858	1.57272	2.13512	2.21711	2.35688	2.71188	2.80001	2.79463	2.75256	2.79677	3.09748	3.17314	3.15709	3.29754	3.51345	3.64414	3.66162	3.65994	3.52623	3.30832	2.95726	2.7257	2.38381	2.23751	2.18495	2.35424	2.1399	2.28499	2.52562	1.89826	1.80275	2.17937	1.64794	1.37734	1.97477	2.1686	2.33968
0	0.103142	0.00389947	0.609622	0.579979	0.725425	1.63497	1.50271	2.08667	2.08981	1.99246	1.94309	1.8888	3.29446	2.95795	3.30524	3.27886	3.25279	3.40551	3.75848	3.67897	3.63259	3.94734	3.50702	2.26436	2.84865	3.09478	2.42085	2.75399	3.15097	2.32648	2.35431	1.87561	1.94428	1.80575	1.94881	1.52418	1.80876	1.89846	1.95952	1.80205
0	0.368296	1.78765	2.68885	3.32233	3.20524	3.77868	3.08894	3.34122	3.13824	2.89305	3.59027	2.8917	3.22735	2.82728	2.51423	2.80054	2.79496	3.10608	2.97491	2.70701	2.97853	3.15295	3.10393	2.75731	2.83554	2.75877	3.19065	2.94037	2.95133	2.21241	2.78031	2.75844	2.06076	1.62298	1.74939	1.61706	2.1602	2.36582	1.54407	1.3371
0	0.401433	0.120266	0.536739	1.46263	1.04636	1.1308	1.3663	1.85033	2.67688	2.67784	3.42197	3.11028	1.94909	2.30478	2.70065	2.58695	3.27071	3.33864	3.23269	3.31186	3.38071	3.29025	2.95416	2.8302	2.30779	3.10824	3.05564	2.94619	2.82552	2.77119	2.31989	2.145	1.82121	2.30993	1.992	1.90506	2.06365	1.90518	1.38112	1.84392
0	-0.391754	0.250765	1.49976	2.48862	1.53964	2.31572	2.14598	3.11347	2.7805	3.92127	4.06007	4.22428	3.29831	3.19349	2.22139	2.49594	2.83638	2.77991	2.5495	3.21706	2.46863	2.78595	2.40003	2.7031	3.35635	2.90792	2.60999	2.37715	1.84001	2.5771	2.15642	1.4186	-0.00243586	0.943154	0.187304	-0.0847125	-0.0553529	-1.34317	-1.1606	-1.037
0	0.413981	0.345827	0.89215	0.968805	1.21498	2.24683	2.88443	2.7595	2.91634	3.2495	3.17665	3.30014	3.19886	3.19552	3.3998	3.2174	3.08691	2.99445	2.5425	2.85504	3.0121	3.06172	3.28475	3.29013	2.89111	1.92828	2.12265	2.29283	2.12035	2.13868	1.39458	1.17855	1.46162	1.68189	1.45201	1.73733	1.25773	1.39429	1.39159	1.37113
0	-0.0719667	0.954197	1.05279	1.58456	1.4814	1.9305	1.99823	-0.0831759	1.0805	0.320347	1.14358	2.38156	3.38924	2.72598	3.01735	3.85371	3.73885	3.99274	3.69796	4.62762	4.29057	4.38768	4.64924	4.62234	4.71054	3.50485	3.61416	-0.507083	-0.748095	0.503688	-0.232662	-0.314007	0.63016	6.26588	5.49361	5.78143	4.75072	5.05792	5.14946	5.04019
0	-0.428175	0.361988	0.914462	1.15136	1.74375	2.20017	2.11975	2.79663	3.00089	3.17094	3.54611	2.98758	3.14774	3.40624	3.34358	3.0041	2.90941	2.84335	3.25101	2.81503	3.19662	2.75805	3.03059	2.49234	2.89829	2.63596	2.10491	2.51362	1.82011	2.05492	2.32488	1.70758	1.33546	1.41832	1.09163	0.748095	0.709533	0.800294	0.461748	0.362752
0	0.300558	0.334487	0.240827	0.825468	1.18725	1.07836	1.36512	1.53987	2.157	3.41511	3.36041	3.61602	2.94896	3.04656	3.12825	2.87187	2.93973	3.40211	3.39571	3.28019	2.67896	2.49136	2.9963	2.53128	2.4943	2.63616	2.89126	2.24199	2.18798	2.04635	2.35577	1.59892	1.51771	1.99716	1.58512	1.41075	1.24413	1.79862	1.83055	1.69499
0	-0.293485	0.700492	0.240544	0.152816	0.820217	1.52513	2.40577	1.86358	2.5413	2.14993	2.53005	3.00416	2.47782	2.98477	3.49745	4.09186	4.33539	5.00848	4.23415	4.34106	4.35279	4.136	3.46709	2.77062	1.69974	1.19197	0.986908	1.15218	0.888398	0.677988	0.424276	1.07671	0.816458	0.148355	0.689055	0.348799	0.0737287	-0.138501	0.342019	0.0930798
0	-0.0567513	-0.263588	0.214216	0.24347	1.32283	1.62099	1.39102	2.07752	3.0408	2.68833	2.41533	2.44735	2.14415	2.12493	2.46203	2.52713	2.65226	2.9356	2.78172	3.58057	3.52471	4.0689	3.82495	4.15311	3.22872	2.35644	2.93343	2.69026	1.94824	1.79077	2.5244	1.94039	1.41134	0.363054	0.159246	0.676023	0.313815	1.09727	0.0229282	-0.554199
0	0.102934	0.697473	1.01425	0.748634	0.457601	1.1311	1.59125	2.09936	2.09233	2.31758	2.76832	3.2489	3.17484	2.95654	3.23005	2.90981	3.5224	3.22399	3.4945	3.05277	3.73031	3.60504	3.19089	2.97722	2.56469	2.51229	2.23921	1.6755	2.03606	1.7142	1.71471	1.72883	1.89114	-0.934415	-0.140813	-0.723413	-0.495034	-0.162361	-0.970564	-1.92915
0	0.138991	0.72038	0.636704	0.937954	0.840427	2.30803	1.4249	1.25038	2.49222	3.03135	2.20602	2.44484	2.54941	2.75886	2.40658	2.55067	3.17295	2.91961	3.15443	3.21225	3.43938	3.48714	3.33598	3.24792	3.61662	3.32449	2.15468	1.87496	2.00185	2.83242	2.62199	3.21821	3.09778	2.69915	2.81595	1.6576	1.1871	1.60105	1.91136	1.79491
0	-1.10537	0.0787065	-0.215889	0.0914478	1.49661	1.81208	0.164925	-0.107431	1.00265	2.50256	2.66236	3.31196	2.7761	4.32269	6.99384	6.66961	6.98378	6.43969	0.634692	0.796445	1.25961	1.16834	0.942728	0.624295	0.50928	0.192508	0.0720794	4.1148	4.23319	3.97434	3.7615	3.43924	3.37866	3.00101	2.63416	3.22685	2.567	2.02853	3.84073	3.12176
0	-0.158363	-0.0383191	-0.105937	1.24848	1.94971	2.45451	3.21526	3.47218	3.32705	3.02154	2.5775	2.22475	1.99661	2.10539	2.42299	2.40062	2.4549	3.02262	3.78115	3.03267	2.765	2.63224	2.92247	2.90945	2.55946	3.11792	3.44652	3.03647	3.0426	3.31969	3.54109	3.18312	3.12014	2.73904	2.89096	2.24915	1.49992	2.25315	1.63575	0.371417
0	0.43319	1.0174	1.20843	0.943682	1.5603	1.05591	2.64364	2.45345	2.17414	2.38641	2.73971	2.80187	2.91053	3.46316	3.63937	3.33305	3.50811	3.49564	3.32747	3.19994	3.32468	2.88482	2.66932	2.26598	3.00209	2.48902	2.63377	2.65935	1.43767	1.72112	1.39571	0.997511	1.03668	1.10747	0.841784	1.10085	0.563029	1.44804	1.43679	1.12075
0	-1.50573	-1.6286	-0.619304	-0.973783	-0.66033	0.458348	-0.0117401	-0.101318	1.02811	0.66298	1.32245	2.49289	2.28355	2.98799	2.74169	2.57603	3.39997	4.72889	4.75016	3.46024	4.50887	4.3818	4.27765	4.07426	3.24083	2.01132	2.23072	1.35189	2.1221	1.31164	1.73824	0.934283	0.498731	0.622224	-0.0714122	0.67826	1.07141	0.613219	1.06962	0.909984
0	1.08544	0.114518	0.98432	0.824157	1.71933	2.24694	2.88152	2.78071	2.84379	3.81207	3.23495	3.90775	3.84309	3.50469	1.55967	0.634186	1.47856	2.18139	1.88108	2.70897	1.68673	1.45246	2.0035	2.97527	4.35302	3.5656	3.79645	3.47771	3.46556	3.43882	2.74224	2.86074	2.88184	3.4948	2.78589	3.2679	2.44088	2.60163	2.72726	3.07967
0	-0.0955888	0.830773	1.4937	1.17337	0.935984	1.63595	2.75909	2.98408	3.37621	3.05502	2.67097	2.68288	2.62975	2.89559	2.79254	2.63098	2.64102	2.30806	2.13952	2.04823	2.5283	2.47662	2.53439	2.29536	2.77261	3.70053	3.79108	3.21435	3.22329	3.2057	3.15382	2.61677	2.63897	1.76268	1.67713	1.42557	0.773276	1.43383	1.6385	1.76264
0	0.469974	0.773573	1.0286	1.89603	1.86668	1.7536	2.12833	2.69496	2.67318	1.90662	2.61849	2.79194	3.10219	2.72817	2.36987	2.46087	2.70599	2.79176	2.99289	2.62235	2.69329	3.27304	3.24674	3.49437	3.65887	3.37108	3.2794	3.12199	2.24862	1.36682	0.921894	1.24893	0.763226	0.543264	0.620446	0.216945	0.155234	0.332411	0.413704	0.209814
0	0.523038	0.4646	1.05485	1.59161	1.0616	1.36082	1.63344	2.41155	2.56047	2.68023	2.06959	2.3785	3.38868	2.60511	2.6562	3.31851	3.40238	2.28591	2.57837	2.75458	3.04385	3.15229	2.72512	2.63713	3.22756	3.5152	2.45267	2.92707	2.86111	2.29289	2.71711	2.73635	2.2432	2.27979	0.793264	1.53811	1.38338	0.739201	0.81169	0.94743
0	4.6024	6.18635	4.50098	3.93895	4.3782	4.84229	5.89948	7.17943	8.04727	7.36562	2.56915	4.08751	4.52326	4.81691	6.40865	4.02245	-0.763961	-0.974718	-2.7382	-2.69013	-2.07246	-2.57497	1.99962	5.12894	3.56591	2.08463	3.46152	3.5561	6.6427	4.71696	4.16879	3.87552	3.52641	2.33979	1.67119	-1.93941	-2.71187	-2.48523	-2.07587	-0.92769
0	-0.0483274	1.1104	0.459954	0.0944037	0.681123	1.41868	1.24408	1.80439	1.82968	2.39318	2.14663	2.47794	2.52075	2.69093	3.46721	3.46438	2.73969	3.66749	3.81896	3.42738	3.17424	3.39493	2.88074	2.61341	3.17461	2.67692	2.48868	2.60024	1.62894	1.86492	1.19159	1.83925	1.6788	1.31063	1.06106	1.12484	0.646546	0.33943	1.0456	0.11664
0	0.52115	2.28408	0.880764	0.963891	1.95896	-0.769781	-1.04635	0.213498	0.368135	0.898869	1.46192	1.14426	1.23609	2.24628	3.5054	4.7688	4.86225	4.57511	3.95582	3.34317	3.55277	3.61865	3.36064	3.32491	2.72965	2.53523	2.47651	2.49165	2.64831	1.89462	2.57703	1.97281	2.01374	2.5522	2.09363	1.71302	2.20773	2.46903	1.61531	1.71156
0	0.954556	-0.623655	-1.04462	-0.765487	-0.132355	-0.28165	0.581587	0.866262	0.998914	1.51997	1.2117	1.44811	1.84602	2.32377	3.28742	3.82188	3.39588	3.53429	3.7315	3.66723	3.48121	3.14429	2.69201	2.71792	2.15157	2.68352	2.92123	3.17269	3.49926	3.73313	3.75766	3.6394	3.34668	3.33573	3.53346	2.76625	2.99491	2.57401	1.61375	1.51078
0	0.0680494	0.997453	0.141993	1.65439	1.41555	1.25925	1.37961	1.79607	2.38208	2.3012	2.69823	3.28627	3.29386	3.78923	3.66817	3.81405	3.20768	3.05194	2.85093	3.50623	2.62022	2.85462	2.78712	2.53015	2.5653	2.23753	2.58081	2.2773	1.09247	1.44519	1.46694	1.28401	1.18361	1.66256	0.871298	0.584689	0.599844	0.234599	0.513554	0.325619
0	0.37129	1.02473	0.0581913	0.369569	1.51163	1.72611	2.2	3.07586	2.79999	2.11441	2.36876	3.51697	3.51523	3.56642	3.50584	3.51846	2.95287	2.84202	3.14221	2.72452	2.11188	2.76862	2.61053	2.55154	2.53657	2.07267	2.20049	2.27252	2.52216	2.41999	2.26642	1.61113	1.31262	0.847009	0.386468	1.24127	0.287233	0.277702	0.0327502	0.144642
0	2.59691	2.59453	2.31238	3.01063	2.67198	2.6229	2.18451	1.28099	2.15095	2.10052	2.84577	2.9693	3.61507	3.17749	3.32809	3.43829	2.88025	2.63148	3.12208	2.82542	2.68129	2.7161	2.84352	2.6055	2.38443	2.13155	2.64031	2.9133	1.8538	2.54509	2.57106	1.56341	2.00314	1.90327	1.72828	2.26546	2.58106	2.26793	2.35195	2.19943
0	0.58363	-0.844252	0.207695	-0.417052	0.58678	0.539554	1.25909	1.93047	1.68858	2.43256	2.42941	2.39037	2.72323	2.65469	2.82813	2.79841	3.08323	3.46843	3.94986	3.39688	2.83455	3.43547	3.7614	3.18885	2.81386	2.50666	2.18383	1.66512	2.09913	1.85765	1.75083	1.45074	1.75228	1.68394	1.99827	1.6852	1.71186	1.92148	2.14575	2.40398
0	-0.482373	-0.931234	0.0768224	0.74004	1.18155	1.72677	2.76427	3.36352	3.86518	4.22677	4.73895	6.66615	5.70612	6.15704	6.43182	6.3502	6.63222	1.68981	1.31187	1.15406	0.841992	0.308809	0.634753	0.486911	0.733972	1.12682	0.982234	0.183445	0.226074	-0.339393	-1.22797	-1.2736	-0.611552	-0.973811	-1.05603	-0.480294	-1.16449	-1.2709	-0.225572	-0.400741
0	0.256289	-0.0524721	0.842149	0.353544	0.84649	1.36337	1.25309	1.35744	1.64456	1.38801	1.90597	3.1013	2.78148	2.08653	2.19571	2.10663	2.91463	2.8867	3.92962	3.7948	3.68655	3.67161	2.71679	2.62699	2.78146	2.74883	3.1708	2.6128	2.26391	2.92822	2.71248	2.59599	0.659109	0.241613	1.22064	0.761188	0.484724	0.549033	0.820238	0.939436
0	0.0846942	-0.029634	0.628981	-0.240112	1.20482	1.87668	1.68347	2.17115	1.69101	2.92929	2.22936	2.88803	2.92877	3.00628	3.87622	3.4803	3.78181	3.09833	4.01407	3.46823	3.57685	3.43411	3.28764	2.57844	2.13125	1.90539	1.67062	1.4003	1.64074	0.723547	1.31328	1.71856	1.67711	2.54252	0.507154	0.741832	0.636573	0.659916	0.668988	-0.123675
0	0.412337	0.365622	1.01687	1.53125	1.49559	1.23143	1.43332	1.5025	1.76599	2.00542	2.52829	2.90354	2.56413	2.6915	2.71182	3.03453	3.20369	2.93015	3.09908	3.37529	3.31917	3.27615	3.28841	3.25699	2.64568	2.49341	2.22353	2.18907	2.1317	2.07917	1.46844	1.1196	0.833313	0.798716	0.725786	0.88191	0.940406	1.05353	0.787885	0.741582
0	0.644208	0.235427	0.158223	0.345442	0.953868	1.4231	0.580058	1.37436	1.31979	1.53772	2.61958	3.34211	2.84616	2.49966	3.64705	4.15561	3.8142	3.67805	4.02599	3.15306	2.65504	3.46135	2.60168	2.85107	2.30101	2.39896	1.57384	1.41497	1.95722	1.69981	1.23313	0.748588	1.26969	1.13692	1.2262	0.41826	1.24081	1.28622	0.660576	0.424312
0	-0.113851	0.481067	-0.152561	0.811557	1.34848	1.77623	2.24225	3.02737	1.92416	2.32938	3.12989	2.59742	2.01059	1.65767	2.83104	3.19478	3.37395	3.27232	2.16555	2.68597	1.55717	3.46281	3.92214	2.65573	3.0366	2.99575	2.77412	3.09433	2.96297	1.88078	0.842783	1.05153	1.08401	0.731487	2.10083	1.69521	1.34329	1.66447	0.442417	0.525828
0	0.694242	0.501836	-0.0135611	0.974011	1.96014	1.2484	2.11904	2.43417	3.51108	3.46668	4.17653	1.56186	1.85422	2.4137	2.42643	3.63514	3.54018	3.588	3.68437	3.43185	3.945	3.31901	3.09035	2.79235	2.27458	1.82685	1.8245	1.0612	1.13914	0.839389	1.82359	1.79369	1.60962	1.99654	2.11792	1.5261	1.29746	1.2892	1.55952	1.0861
0	-0.37888	1.08553	1.11239	1.58559	1.39905	0.605467	1.16181	1.33394	1.40767	2.00531	2.42524	3.42303	4.38136	3.97765	4.24537	5.1779	4.46509	4.32164	1.23951	1.65104	1.13033	1.63877	0.745055	1.35702	1.09467	1.18076	0.97492	3.43897	4.4694	4.32755	4.09648	3.36807	3.31538	2.93526	1.82806	1.80118	1.75158	1.95806	1.93827	1.53564
0	0.0756219	0.128896	0.691376	1.39536	1.44635	2.04846	2.44452	2.71797	2.65029	2.46885	2.86652	3.01953	3.49212	3.39634	3.71824	2.57048	2.18812	2.31313	1.9877	1.54289	1.94731	1.5747	2.36528	2.81662	2.85591	2.86319	3.64746	3.61338	2.92519	2.07821	2.44039	2.32402	2.18752	1.42454	1.49628	2.9993	3.49998	3.39638	3.42936	3.76951
0	0.222283	1.00701	0.890335	0.753504	1.23828	2.21516	2.27382	1.63633	2.41499	2.60816	2.58279	3.31331	3.64971	3.38259	3.15384	2.69897	2.98073	2.84387	2.7794	2.769	2.89928	2.84329	2.99222	2.49715	2.01698	1.8741	1.8024	2.47222	2.34634	1.96552	1.46986	1.57384	0.991017	1.58255	1.32339	1.67862	1.33096	1.38963	1.27215	0.250901
0	0.693532	0.349866	0.567103	0.244884	1.65729	2.43104	2.30889	2.43011	2.44721	2.55904	3.10472	3.15771	-0.439687	-4.14091	-2.97527	-2.05196	-0.452086	-0.365847	0.219471	0.812965	6.54818	5.86121	5.85575	6.01829	6.07424	5.77276	6.16392	5.37073	4.43445	4.73619	5.06505	3.36368	2.65021	-0.746717	-1.28382	-1.27787	-1.54441	-1.92856	-1.98731	-2.42847
0	0.168308	-0.663334	-0.309659	-0.0746625	0.0159232	0.34021	0.840959	1.24415	1.29065	1.7807	1.7347	2.62745	2.51926	2.13996	3.28503	3.6569	3.86487	3.88428	3.05715	2.94337	2.73094	3.3247	2.81083	2.4306	2.08284	3.11602	2.61291	2.45226	1.9199	2.39305	1.70705	1.46244	1.47483	1.13275	1.60792	0.876337	1.56184	0.597592	0.961959	0.696501
0	0.43272	0.456615	0.113115	1.56415	1.40503	1.35703	1.90002	2.64334	2.63211	2.29719	2.69229	3.44275	3.41817	2.57782	3.21155	2.93829	3.48798	3.56927	3.88373	3.06697	2.96892	2.95104	2.69018	2.42475	2.37299	1.70948	1.6797	1.48896	1.36995	1.26676	0.992387	1.46495	1.13689	0.0723967	0.85272	1.37048	1.33094	1.44082	0.975136	1.36733
0	0.0586533	0.557869	0.182346	0.642216	0.752181	0.863055	0.770507	1.11287	1.41897	2.33564	3.89868	4.15355	3.88319	3.66448	3.88954	3.6204	3.45585	3.01541	3.08746	3.62138	3.2532	2.98324	2.85915	3.04552	2.81316	2.00975	0.0725637	0.764645	0.316743	-0.152738	0.0600447	0.707511	0.641187	0.437898	0.280311	0.960016	0.919416	0.869425	1.08615	0.95908
0	-0.117443	0.672325	1.27357	1.21124	1.82606	1.85075	1.8745	2.15028	2.07421	2.31327	1.98275	1.8695	2.37155	2.5469	3.21854	2.7131	3.08748	3.61011	3.00216	2.7448	3.20405	3.18142	3.25471	2.65958	2.18884	2.8807	2.17756	1.82386	2.60463	2.47572	2.21435	2.26468	1.77979	2.51777	2.14757	1.72724	1.12172	1.40846	1.67713	-1.09319
0	0.172745	0.167833	1.57662	1.7598	2.09322	2.27079	2.42866	2.60267	2.84528	3.01218	2.37312	3.15067	2.24658	2.83184	2.07756	2.64929	2.77338	2.23901	3.2196	2.32441	2.41481	3.00555	2.92128	2.23334	2.9231	2.86205	2.48678	2.02783	2.93588	2.13557	1.91833	1.77796	0.787027	-0.145231	0.538068	0.216425	0.611146	0.291144	0.611387	0.150707
0	-0.22941	0.0415187	0.146178	0.17975	0.792862	1.22141	1.2088	1.2892	1.96957	2.35721	2.06072	2.27378	2.96969	3.26624	2.66878	2.96943	3.18495	2.71301	3.09118	3.21739	3.38468	3.16661	2.45769	2.71425	2.56453	2.97801	2.16214	1.90417	1.83426	1.58613	2.07613	2.52465	2.35346	1.46652	0.788054	1.43007	0.341037	0.245741	-0.0171362	0.183638
0	-0.446364	-0.36822	-0.483093	1.43211	1.16606	0.703217	2.79977	2.51232	3.43619	2.67146	2.55051	2.61115	2.79239	3.18982	3.39107	2.70063	2.18456	2.48065	1.77004	2.6894	2.96828	2.75161	2.55293	2.60524	2.74854	2.43499	3.18341	2.29103	1.62841	1.8344	1.63166	0.863772	1.47901	1.72004	2.70512	1.62188	2.01765	1.51548	2.19337	2.62813
0	0.00758404	0.404653	1.12891	1.67758	1.82405	1.68696	1.80446	2.67186	2.79655	2.89084	2.4843	2.27668	2.80563	2.62906	3.12044	2.37792	2.79567	2.65746	3.10503	2.73549	2.6965	2.87566	2.45397	3.07067	3.17017	3.20603	2.7432	2.43135	1.32629	0.650008	0.772852	0.25656	-0.0464624	-0.495015	-0.414605	-0.365984	-0.468282	-0.399718	-0.326929	-0.013625
0	0.562196	0.958871	0.609571	1.07211	0.39664	0.983554	1.2564	1.52885	1.49564	2.0044	2.05474	2.3761	2.84176	2.55882	1.99436	2.41619	2.59766	2.58934	3.36994	3.11074	3.28721	3.96948	3.62576	3.17908	2.71819	2.88661	2.17872	2.29802	1.96324	1.59815	1.78672	1.88149	1.6337	1.61163	1.45006	1.91259	1.98976	1.81453	1.78327	1.57305
0	-0.431233	2.57123	2.63922	2.97498	2.3848	4.03139	4.37919	4.24235	4.24579	5.00601	5.14029	4.86171	4.63018	4.6692	-1.1086	-0.419243	0.0842897	0.43344	0.785764	0.451453	0.71078	0.587333	0.504943	1.46124	1.35829	2.47433	2.10887	6.91108	6.75232	5.42826	5.65061	6.16566	4.18336	3.9324	4.49977	4.17145	3.18873	0.192894	-4.26624	-3.50456
0	-0.00115702	0.00379795	0.451631	1.09128	2.06135	1.49315	2.06452	2.35834	2.39289	2.32045	2.27615	2.14013	2.01309	2.24613	2.45321	2.98819	2.79948	3.21063	3.29339	3.34967	3.46442	2.4631	2.58811	1.90816	2.04038	2.31619	2.467	2.82708	2.41913	2.53365	2.34691	2.41823	2.28492	2.27921	2.26564	1.79094	2.02957	1.9083	1.73724	1.77959
0	-0.962631	0.368164	0.251218	1.88532	1.49615	1.26549	1.67314	2.07489	2.77777	3.76942	3.45108	4.11031	4.044	4.28895	5.07978	5.60878	5.87296	1.67795	1.53396	2.51653	1.79911	1.63494	1.93531	1.99663	2.75482	0.275888	0.929761	-0.343186	0.378145	0.39216	0.806402	0.936416	0.740841	0.331441	0.257713	-0.0622863	1.25109	1.87781	1.03401	-0.416593
0	0.62875	1.19916	1.40559	1.86529	2.3123	2.643	2.81554	2.69886	2.9366	3.06289	3.69154	2.8313	2.43486	1.96454	2.371	2.67409	1.12398	2.36893	2.25697	2.31751	2.069	2.59288	2.49567	2.73217	2.72898	2.64148	2.92649	2.92796	2.54066	2.72563	2.35727	1.73188	2.00955	1.36574	1.53352	0.849061	0.331833	1.15359	0.840431	0.915965
0	0.239185	0.319056	0.917355	2.19403	2.68229	2.42865	2.59076	2.19191	2.74805	2.96637	2.60902	2.78036	2.7574	3.05089	2.73474	2.6608	3.0826	2.89631	2.38073	2.58306	2.8782	2.69072	2.41142	2.51273	2.56111	2.96045	2.47182	1.73788	1.72213	1.19511	0.516975	0.699709	0.577208	0.413991	-0.125921	-0.561864	-0.278698	-0.495504	-0.336125	-0.105047
0	0.287293	1.03651	1.70545	1.08403	1.65348	2.01646	2.70268	2.85663	2.21895	2.19923	2.99178	2.76791	2.15907	2.91433	2.57919	2.23812	3.1946	3.0137	2.70247	2.9694	2.59026	2.86057	2.86459	2.85311	2.26653	1.8932	2.34582	1.96881	2.15178	2.34215	1.8107	2.16718	2.39885	1.78497	1.32563	1.53202	1.35382	0.870184	0.974945	0.912882
0	-0.259197	0.19215	0.197761	1.27094	1.01645	1.96364	2.03997	3.0322	2.86456	2.62775	1.97414	4.83132	4.17323	5.07674	4.76449	4.08374	2.5597	1.8364	1.54199	1.57323	1.48882	1.42845	0.944601	1.44787	1.96037	1.41046	1.65777	2.42528	2.72151	2.67807	3.29873	3.38963	3.49906	3.23735	2.83763	2.38122	2.00973	1.44329	1.51162	1.40993
0	-0.208594	-0.149376	0.211745	0.18518	0.423603	0.764232	1.03698	0.609369	1.44606	1.15095	1.0392	1.47206	2.33668	1.73726	2.60476	2.64563	3.01002	2.99953	2.71059	3.14803	2.93216	3.18352	3.26678	2.91804	3.0879	2.91026	2.96505	2.74137	2.76428	2.91689	2.92749	2.79828	2.97894	3.03027	2.79698	2.61534	1.97882	1.501	1.06719	0.775523
0	-0.696756	-0.27895	0.145668	-0.115577	0.66095	1.08104	1.5539	1.8396	1.73903	1.09563	1.07553	1.75801	2.89381	3.50044	3.9115	3.78986	3.49434	3.40285	3.59022	3.53022	3.53879	2.97428	3.06694	2.19975	1.97739	1.92375	1.61056	1.66119	1.71839	1.37499	1.04026	1.25597	1.95721	1.22289	2.36973	1.7848	0.838131	0.601485	0.455705	-0.00266783
0	0.722935	-0.0750313	-0.135539	0.486222	1.15234	1.95951	1.08627	2.4933	2.15362	2.69519	2.26125	2.00113	2.89351	2.95177	3.72179	3.56816	3.01794	3.22165	2.19767	2.55317	2.50359	2.24432	2.94241	3.2393	1.79987	2.58795	2.61929	2.13277	1.30936	1.09955	0.835214	1.04256	-0.44094	-0.260995	0.784434	0.109818	0.636825	0.432913	0.746827	-0.1569
0	0.338429	0.474003	-0.542333	-0.962722	-1.55406	-0.310741	0.0676583	0.444703	0.523008	1.8834	2.67234	2.37567	2.37586	3.05013	3.44768	3.59813	3.12372	3.29074	3.21147	3.07704	2.90061	2.93529	2.61652	2.98084	2.04006	1.88326	1.63247	1.82755	2.18907	1.94938	1.34331	1.74515	1.6145	1.47372	1.34698	1.54794	2.2441	1.48847	1.01556	0.574685
0	0.0985086	0.390521	-0.0902769	1.67532	2.03186	2.26038	2.7028	3.05569	2.48168	2.7277	2.51023	3.06843	3.3326	2.9319	2.90408	3.15808	2.27641	2.59252	2.60502	1.9461	2.61002	2.55662	2.55613	1.91613	1.96042	2.56406	2.56172	2.01767	1.91423	2.29946	1.25026	0.227794	0.389408	0.402908	0.351095	0.163039	0.525009	0.0409689	-0.388263	-0.231556
0	-0.148801	-1.34692	-0.406811	-0.294134	0.424738	-0.190893	1.12164	0.981027	1.4378	2.40204	2.17566	2.07903	2.40676	2.06606	1.97396	2.50924	3.1906	3.09396	3.54155	3.04241	2.97393	2.66042	2.94773	3.47418	2.9421	2.35345	2.31927	2.2842	1.55883	1.83241	1.40619	0.714302	1.33306	-0.228934	-0.303675	-0.118014	-1.0284	-1.1122	-0.588531	-0.679618
0	-0.120204	0.739702	0.97316	1.26252	1.89806	2.43772	2.23719	2.25101	2.1988	2.26626	2.47691	2.35732	2.7599	3.01261	2.88726	3.01141	3.11598	3.34589	3.10665	3.20706	3.17582	2.76468	2.2101	2.07981	2.04672	2.1573	1.97871	2.05656	1.54149	1.46665	1.3864	1.41727	1.4759	1.51757	1.2579	0.830797	1.12035	1.23207	1.61696	1.70736
0	-0.110968	-0.00341985	0.207779	0.147451	0.0665858	0.532157	0.593413	0.71242	0.903209	1.32531	1.36941	2.29308	2.83575	2.81502	2.62653	2.47828	3.11782	3.59863	3.25146	3.38382	3.62161	3.77396	3.3753	2.85259	2.62952	2.66383	1.96508	1.61633	1.38499	1.01007	0.64822	0.675344	0.635821	0.599112	0.639529	0.572015	0.533926	0.583772	0.740455	0.711005
0	0.463093	0.338257	-2.62734	-4.21265	-2.54321	-2.75651	-1.72291	9.33069	8.76079	9.0813	9.2289	8.35024	9.86822	10.8274	10.7242	11.0697	-3.97988	-3.5567	-3.92653	-3.19195	-2.95283	-2.93288	0.634996	0.226109	0.0597594	0.173063	-0.724622	-1.05416	-1.2763	-0.525053	-2.1338	-2.91852	-1.89147	6.72742	5.03475	5.24626	5.08808	5.9371	4.96742	5.55531
0	0.0904722	0.291824	0.240003	0.705783	0.830493	1.48414	1.68633	1.89441	1.95474	2.20674	2.3948	2.37522	2.80325	2.44832	2.3209	2.71125	2.8933	2.60179	2.42658	2.3662	2.29984	2.70634	2.8706	3.25917	2.88149	2.12971	2.27304	2.24965	2.27553	2.33359	2.42134	2.30945	1.8906	1.42057	1.32307	1.02985	1.04045	1.16469	0.750603	1.03592
0	-0.0211571	-0.13868	-0.320045	0.00915874	0.12629	0.187212	0.649579	0.991736	1.33057	1.55956	1.80396	2.25404	1.64091	2.79999	3.21876	2.89398	3.1069	3.10158	3.60359	3.17714	3.22219	3.27936	3.58434	2.53305	2.60733	2.12091	2.16455	1.72137	1.85476	1.15671	1.69128	1.27318	1.62608	1.48708	2.02455	1.26839	1.03545	0.846285	1.27154	0.948468
0	0.0269943	0.175971	0.361923	-0.357379	-0.210792	0.0884025	1.5776	1.86408	2.6441	1.95739	1.55884	2.31435	2.24612	2.46406	2.74054	3.15849	3.74961	3.53593	3.20357	3.2223	2.9609	3.12064	2.91546	2.46405	2.30715	2.18166	1.66974	1.81215	1.32523	0.790996	1.34183	0.0973348	-0.415605	-1.10091	-1.1678	-2.53859	-1.58135	-1.65786	-1.915	-1.20097
0	0.257574	0.0702852	1.46442	1.42706	1.9671	1.43546	0.842379	1.16595	1.27846	1.75964	2.60307	2.39632	2.12346	2.9268	2.83489	3.32457	4.00752	3.03271	2.43954	4.7083	4.7691	5.04696	4.61302	3.82959	0.968307	0.976275	-0.268307	0.337582	0.606373	-0.0528421	0.155678	2.09971	2.96479	2.9346	2.8562	2.41288	2.27905	2.62764	2.3606	-0.312464
0	1.14618	0.651587	2.07105	1.70286	1.773	1.94364	2.78026	2.83738	2.81149	3.58989	2.81746	3.31769	3.29072	2.82264	3.08548	3.00808	3.10875	3.45475	3.99282	3.35194	2.89861	2.91196	2.75595	1.76633	2.04482	1.31617	0.665772	0.276267	0.473336	0.442658	-0.2164	-0.275397	-0.360514	-0.651814	-0.923537	-0.333572	-1.22709	-0.887262	-0.0585756	0.0460486
0	0.450504	0.89591	0.28491	0.610492	1.32361	2.2595	1.89932	2.14029	1.52007	2.73196	3.02758	3.08397	2.62217	1.73547	2.0549	2.33202	2.60623	2.78726	2.3264	3.44757	3.28608	3.01282	2.622	2.8038	2.15895	1.94177	2.04356	2.36905	2.03737	1.45557	0.963743	0.828389	0.987152	-0.13792	0.935396	0.0686743	-0.102351	-0.423529	-0.406207	-0.770712
0	0.0189971	0.103299	0.211169	0.0701586	-0.0798849	-0.00780643	0.293887	0.86578	1.19926	3.34971	3.95828	3.79617	3.3569	3.40933	2.80979	2.36117	2.51049	2.06266	2.48397	1.8931	2.2311	2.0984	1.99649	2.38259	2.28135	2.85154	1.60292	1.80317	1.39824	2.11821	2.29828	2.23604	0.915568	2.13062	2.25479	2.26188	1.91584	1.3411	0.217027	0.136033
0	0.216933	0.582382	0.707272	0.523187	1.14631	1.1912	0.706177	1.32494	1.91673	1.71634	1.76472	1.91839	2.21844	2.27023	2.50131	2.81434	2.23702	2.35582	3.36294	2.91567	3.1552	2.49209	2.67637	2.03224	2.49999	3.1125	2.55614	2.39972	2.64424	2.35263	1.7991	1.92505	1.92038	1.74173	1.87904	2.00948	2.65489	2.41535	2.48736	2.52495
0	-0.085084	-0.2467	0.507491	0.531755	0.739722	1.25818	1.11019	1.47035	1.85357	1.98707	2.21815	2.74159	2.85115	2.74991	3.04002	2.5841	3.01394	2.90369	3.24198	3.63029	3.07469	2.44415	2.68118	2.64156	2.10288	1.93297	1.94708	1.68596	1.3082	1.27097	1.79453	1.32505	1.46651	1.13706	1.96892	1.50191	1.90818	1.71835	1.84413	1.28064
0	0.520358	0.0402852	0.761812	0.987546	1.15016	1.2193	1.95607	2.81742	1.79946	2.94004	2.58105	2.71635	2.53345	2.80151	3.03721	2.66747	3.37064	3.64189	3.58096	3.51534	3.1509	3.93022	2.40238	1.6396	2.34397	2.48128	1.65318	0.979873	0.277119	-0.20389	0.549426	2.47274	2.63297	2.52898	1.36351	1.24401	0.990873	0.734962	0.0843977	0.671161
0	-0.91155	-0.213672	0.215364	0.334873	0.775833	1.18301	1.08541	1.02402	1.24368	1.95793	2.31699	2.33383	2.08433	2.41808	3.10097	2.9047	2.72323	3.19086	3.77118	2.78018	3.13747	3.11713	2.37864	2.69165	2.33452	1.85305	2.06944	2.09011	1.70851	1.44556	1.3209	1.13431	1.372	1.30671	0.607654	1.11838	0.514242	0.696006	0.23902	0.621833
0	0.374041	0.48286	0.56627	0.6972	0.879085	1.54309	1.92815	2.00015	2.11935	2.09598	2.17953	2.59314	2.50237	2.66566	2.66563	2.65943	2.86931	3.05622	2.98195	2.96337	2.88125	2.90798	2.52144	2.39271	2.23806	2.27242	2.28466	1.70011	1.93779	1.16138	0.827091	0.963067	0.513122	0.585254	-0.0536526	-0.0962235	-0.340882	-0.0169059	0.48858	0.680534
0	-0.0837262	0.227913	0.199923	0.660219	0.675916	1.22809	1.47285	1.89623	2.43778	2.77697	2.73274	2.77365	2.76631	2.77591	2.71548	3.0969	3.00027	2.88934	2.86492	2.79043	3.00798	2.99497	2.8568	2.48239	2.19412	1.54069	1.56925	1.25529	1.20056	0.874741	0.611424	0.696211	0.681222	0.578707	0.649249	0.40599	0.486727	0.522508	0.522595	0.524323
0	0.0148561	-0.227203	-0.0969147	0.340155	0.755655	1.35009	1.56695	2.12684	2.49274	2.86753	3.02036	3.82276	3.56676	3.81943	3.75593	3.63563	4.06426	3.76994	3.68424	3.70401	3.85838	3.78722	2.47065	1.05163	0.0482116	0.0035892	-0.219164	0.026186	0.233392	0.100433	-0.136934	-0.363244	-0.587776	-0.778135	-0.71959	-0.674671	-0.940431	-1.03037	-0.774211	-0.496338
0	0.00356493	0.587257	1.09396	0.824597	1.71682	2.13346	2.48327	2.08113	2.05997	2.75251	2.34246	2.19911	2.90151	2.2612	2.49293	2.73013	2.94814	2.77179	2.4738	2.72491	2.97537	3.17064	2.96336	2.95753	2.75176	1.82647	2.01055	1.16486	1.45755	1.58804	1.34504	1.62313	1.18597	1.70757	0.857502	0.853606	-0.0433108	-0.0253618	-0.142328	-0.389532
0	0.154962	-0.450895	0.533025	0.695507	1.12002	1.8097	1.53958	2.00181	2.47547	2.60274	2.68753	2.25333	2.87177	3.04634	3.77155	3.56354	3.31303	3.36388	3.05782	2.98324	3.26768	2.53207	3.25998	3.5029	2.96044	2.41368	1.64889	-0.592361	-1.00128	-0.469566	-0.343722	-1.33703	-1.35391	-1.95883	-2.13139	-2.23735	-2.39816	-1.87469	-2.01254	-1.99968
0	1.18634	-2.90331	-3.61643	-3.03017	-2.19606	-1.60789	0.56691	1.21842	2.08835	1.91677	3.50367	2.99534	3.63247	3.77465	3.41967	3.37759	3.11046	3.3215	3.37856	3.52147	2.9413	3.45477	3.20712	3.62076	3.49586	2.95883	-0.719535	-1.76354	-1.27398	-0.582445	-0.532423	-1.63669	-1.07581	-0.99814	2.65152	2.64421	2.17007	3.74037	2.7818	1.47435
0	1.05631	0.9989	0.874579	2.39151	2.90653	2.75996	3.37935	1.26579	0.2965	1.11752	2.55708	3.82441	3.21323	4.32562	4.73609	4.35036	5.40316	5.35897	6.36683	6.16414	5.78152	2.26473	-0.586512	-1.13373	-0.943016	-0.536327	0.359352	0.0750372	-0.370776	0.189408	0.520161	0.375336	0.891712	2.19598	0.530117	0.94949	4.82974	4.85708	4.64071	4.21582
0	0.949645	1.27141	0.616385	0.593796	1.10922	2.47845	2.67237	1.55819	1.90265	2.19953	1.6623	1.53356	1.94006	3.00681	2.77722	3.1792	2.69416	2.96785	3.01961	3.12765	3.14875	3.30405	3.23124	2.30116	2.22004	1.22578	1.74786	1.94814	1.82204	1.81737	1.12357	1.37949	1.10938	0.876866	1.29671	0.522575	0.404306	0.550022	0.563924	-0.0914419
0	0.428387	0.333797	0.746655	1.24788	1.60471	1.71365	1.98487	1.47428	3.29993	3.08415	2.55475	2.31846	2.172	2.80981	2.45777	2.77087	2.35709	2.46371	2.09208	2.89914	2.73512	2.45748	2.53816	2.35915	2.28407	2.14618	1.67659	1.79495	2.00274	1.45905	1.30582	1.24504	1.16062	1.3078	1.27697	0.958983	1.1123	1.21678	1.26197	0.594894
0	0.547368	0.715611	1.85095	1.23302	0.529465	0.978294	1.08691	1.46028	2.42536	2.90209	2.27005	2.54487	3.37529	2.90628	2.18407	2.27293	2.44573	3.42202	3.12745	3.49422	2.389	1.58173	1.41937	2.14149	2.39036	1.84975	1.26935	0.499149	2.93374	2.35511	2.57287	1.46832	1.30828	1.16825	0.995105	1.03406	1.36953	1.10799	2.10616	2.31563
0	-0.334649	-0.479144	-0.451446	-0.0488386	-0.0921454	0.0323252	-0.205257	-0.403386	0.189384	-0.520647	-0.89678	0.173504	2.05568	2.98976	4.13138	4.0596	3.52996	3.55851	3.79787	4.09106	3.22401	3.68713	3.37798	2.86629	2.13566	1.84058	1.63484	1.97132	1.89589	2.26881	2.7334	3.68008	2.61531	3.05229	2.83305	2.30073	1.69497	1.7472	1.56066	0.472606
0	-0.233841	-0.526387	-0.748488	-0.854194	-0.949139	-0.234878	-0.765579	1.05019	2.27316	2.02056	2.24545	2.23888	2.10821	2.22391	2.63295	3.035	2.9015	2.50183	2.70624	2.72503	3.44724	3.16206	2.96612	2.067	1.24395	2.23082	1.95264	1.73311	1.83643	1.77273	1.25587	1.22512	1.62657	0.60838	0.263839	-0.541271	-0.480627	-0.107573	-0.494554	-1.20108
0	0.124621	0.0259749	-0.0754212	-0.25122	-0.0685475	0.275912	0.695711	0.77657	0.676812	0.997038	0.64066	0.899197	0.522406	0.683201	0.802776	2.79745	3.56537	4.22552	4.33006	3.91515	4.15161	4.50281	4.9758	3.52352	3.5485	2.0673	1.38518	1.55549	1.13375	1.05078	0.701697	1.01434	0.848916	0.645546	0.111037	0.400373	0.102257	2.01777	1.76929	1.25622
0	0.0972917	0.225997	1.29299	2.1311	2.29882	1.89209	2.2048	2.37008	2.29507	3.3827	3.41528	3.51925	3.76609	2.69104	2.10616	2.84174	3.46901	2.98416	3.41161	2.73231	2.17939	2.45534	2.10446	1.68268	1.53149	1.30646	1.10653	1.35932	0.739747	0.776753	0.320189	1.15557	1.88707	1.90472	1.68421	1.75957	1.27851	1.77434	1.60533	1.35995
0	-0.938719	-1.19805	-2.00858	-2.24624	-2.54423	-2.38848	-2.48872	-0.643336	0.197269	0.595173	1.18457	0.915846	0.819938	2.99513	2.9967	2.46104	3.03985	3.39209	3.46974	3.55291	3.84205	4.2981	3.52517	3.49894	3.45805	3.45284	3.0889	2.53591	0.670715	-2.38688	-2.65789	-3.00963	-3.13435	-3.00694	-3.58889	-3.94469	-3.61983	-3.91237	-3.86331	-4.00171
0	-0.222932	-0.19546	0.262975	0.688985	0.719816	1.86964	1.78433	1.69776	1.69667	2.06753	2.10766	2.75881	2.60454	2.86407	2.55832	2.68437	2.90651	2.75295	3.11949	3.33526	2.33677	2.27474	2.8094	2.14841	2.29967	2.14443	1.55751	1.7439	1.7057	1.05009	1.1126	0.167516	0.770224	-0.166391	0.186579	0.0157006	-0.00558573	-0.36408	0.0460193	0.053488
0	1.02468	0.174872	0.123536	0.45316	0.816217	1.90996	1.86954	1.87597	2.26717	2.86337	2.97945	3.97947	3.58462	3.28369	3.27517	3.87909	3.77459	3.86963	3.58867	3.63124	3.52859	0.623729	-0.445401	-0.44781	-0.216413	-0.173605	-0.26383	1.45356	3.2475	3.08624	2.59096	2.35059	2.32488	2.07976	1.50832	1.11383	1.6449	0.919114	0.686818	0.763428
0	0.191112	0.28244	0.761344	1.33943	0.712327	1.41589	1.38868	1.90101	2.28828	2.09318	2.34577	2.72082	2.48421	2.51949	2.75526	2.53123	2.20226	2.39373	2.6367	2.38905	2.4083	2.47846	2.54681	2.59258	2.18634	1.7096	1.81481	2.23486	1.77213	1.82399	1.8718	2.06118	1.97378	1.15614	1.62486	2.08807	1.00004	0.318292	0.141888	0.790843
0	0.567173	0.591895	0.829155	1.10593	1.65503	1.44233	1.79477	1.67074	2.18275	2.52094	2.02881	1.99881	2.53244	2.94921	2.15604	2.72098	2.6831	2.85823	2.81937	2.86069	2.71022	2.97043	2.58977	2.81977	2.41015	1.38818	1.20531	1.26162	1.50459	1.72662	0.868573	-2.60716	-2.92653	-2.84521	-2.7326	-2.86085	-3.21435	-3.41641	-3.29108	-3.03638
0	-0.234134	-0.111753	-0.56804	1.11932	-0.75757	-0.41516	1.3786	1.29486	2.79346	2.16794	2.48178	2.48416	2.34037	2.15821	2.69162	1.88701	3.50143	2.61433	2.47652	2.1508	1.40616	3.02789	1.89374	2.61125	2.50381	2.46893	2.39619	1.84375	1.57064	1.33545	1.46909	1.12043	1.57829	1.35963	0.48233	0.141266	1.04967	0.538484	0.31406	-0.192202
0	0.209686	0.190069	0.303173	0.686496	1.34046	1.36763	1.5546	1.77234	2.01772	2.44772	2.63608	2.84567	2.1705	2.09151	2.09158	1.90907	1.74927	1.21752	1.45076	1.23258	3.44677	3.77131	3.22831	2.96309	3.10928	2.90186	2.48441	1.88318	1.72643	1.31194	0.116516	0.0637454	-0.92912	-2.7969	-2.17314	-2.27904	-2.97783	-1.74276	-0.595833	2.583
0	0.115045	0.348075	0.565909	0.984363	1.44173	1.77259	1.84737	2.10544	2.75229	2.17043	1.71646	2.3519	3.36345	2.13122	2.25585	2.2138	2.29433	2.09193	1.94221	1.92416	2.1272	2.26355	2.0175	2.38334	2.14439	2.39915	2.42311	2.56088	2.64079	2.50237	2.19386	2.28524	2.18369	2.2596	2.17331	1.83914	1.26528	1.37822	1.91963	1.64175
0	-0.248572	0.269148	0.753647	1.25719	1.14902	1.03857	1.26043	1.73689	1.84663	1.73343	3.0829	2.7841	3.03718	2.14665	1.98537	2.22486	1.78962	2.20306	1.906	1.69789	-4.19369	-3.32899	-3.42213	-2.48783	-0.114274	8.16732	7.36961	8.10074	7.38284	6.677	6.95224	10.8293	10.7883	10.7208	10.2645	9.24465	-2.16146	-1.70513	-5.1284	-5.43507
0	-0.801862	-0.310284	-0.691544	-0.448573	-0.36624	-0.21549	0.331052	1.0506	1.74115	1.93295	2.26563	2.14505	2.7855	2.85704	2.13401	2.65103	3.01823	2.79333	2.90228	2.76126	3.04033	3.14406	3.10201	3.28553	2.56102	2.4475	2.12894	1.3599	-0.151971	-0.509388	-1.31714	-1.42084	-2.26497	-2.0776	-2.41199	-2.80508	-2.67896	-2.51587	-2.65605	-2.4547
0	0.00828456	0.0683048	-0.471358	-0.585664	-0.0954159	0.485039	0.563472	0.787478	1.13671	1.55715	2.22532	2.1636	1.94358	2.65477	2.07981	1.71626	1.67654	2.6831	2.53612	2.61476	2.15995	2.36049	1.33586	3.38414	3.04136	3.34667	2.66406	2.30769	3.03176	1.66006	1.8301	0.460922	0.395647	0.342302	0.0811199	0.27396	0.640085	0.52072	0.627163	1.01256
0	0.292289	0.981524	0.970731	0.307622	0.300241	0.463023	0.823821	1.71199	2.01248	2.66197	2.59285	2.6287	2.56525	2.6744	2.45882	2.84599	3.04118	3.53213	3.38474	3.76275	3.74847	2.02005	2.65362	1.57642	0.947552	0.239029	1.61913	1.50227	1.26473	0.53317	0.259305	0.00814319	1.06302	1.47841	0.965979	1.07982	1.42512	1.81607	1.55858	1.03859
0	0.118655	-0.14154	-0.760303	-1.49039	-1.37019	-0.387662	0.746641	1.33543	1.68577	1.67583	2.15204	2.52296	2.46638	2.59688	2.27715	2.10385	2.67244	2.4735	2.71273	2.69144	2.5011	2.14148	2.42826	2.24841	2.76023	2.73987	2.29612	2.09254	1.70379	1.27379	1.10065	0.9965	0.486028	0.800755	0.902968	1.19514	1.16958	1.08083	-0.0690637	0.493217
0	-0.202727	0.0111009	0.642523	0.664161	0.943018	2.00263	2.48022	2.83377	2.28158	2.16059	1.94365	1.97413	2.32046	2.51174	2.79498	2.84902	3.24059	3.0495	3.15895	3.05862	2.93936	2.9189	3.19522	2.65504	2.76755	2.34886	0.80951	0.656407	0.374799	0.145111	0.312324	0.232955	0.165672	0.435982	0.293266	0.131971	0.279239	0.453563	-0.41197	-0.144275
0	-0.456495	-1.71006	-1.75154	-0.482077	0.222279	-0.941	-0.657407	-0.0596445	1.54157	0.539298	0.653244	1.56445	2.30481	2.34119	2.76057	3.24724	2.65142	3.04885	1.82382	2.1919	3.60604	3.8559	1.10949	2.80168	1.65116	2.80164	2.95559	2.25302	1.84058	2.42453	1.62056	1.43006	1.76805	1.69153	-3.02405	-3.43193	-2.9213	-3.03726	-2.88921	-3.73053
0	0.08705	0.677062	0.789614	1.22901	1.34393	1.37599	1.42226	1.64736	1.80491	1.78541	2.58203	2.09959	2.50752	1.95087	2.59438	2.65461	2.66996	2.81154	2.58404	2.60567	2.48991	2.53187	2.5908	2.22555	1.98461	1.95189	2.0858	2.59894	1.16758	1.65523	1.75842	1.5739	1.21852	0.949563	0.427726	0.24283	0.348293	0.163782	0.708635	0.650305
0	-0.183138	0.208842	-0.325222	0.13715	0.390265	0.574347	1.44565	0.696938	0.745752	1.21943	1.23128	2.34406	2.57822	2.57541	3.09755	2.83646	2.8149	1.99095	2.93271	2.84581	3.04943	3.00637	3.092	3.22132	3.04867	2.26892	1.81501	1.37244	1.00455	0.635379	1.06201	1.29132	1.45144	1.96482	1.57145	1.66621	1.20414	1.25613	1.20682	1.36436
0	0.167459	0.406615	0.321414	0.453966	0.801883	0.798238	1.24021	2.00985	2.09318	2.70903	2.16981	1.97472	2.3533	3.04203	2.67119	2.84015	2.82239	2.76394	2.34217	2.53572	1.90016	2.4963	2.10403	2.67664	2.14257	1.70664	1.57695	1.50001	1.51559	1.78405	2.28099	1.75587	1.70508	2.03661	1.82219	1.37751	1.41824	1.67309	1.58761	1.50057
0	0.046542	-0.0908143	0.598152	0.545837	0.798612	1.23214	1.53458	1.74753	2.17009	1.79924	2.02501	2.36812	2.15628	2.63958	2.27819	2.91445	2.61487	2.88831	2.84057	2.73612	2.69367	2.71185	2.71961	2.35877	2.06322	1.67914	1.63271	1.49529	0.938795	1.7319	1.67938	1.74681	1.63309	2.03081	2.04333	2.50838	2.09299	2.26468	1.96521	1.3826
0	0.113277	-0.125138	0.846147	0.717078	0.463253	0.793252	1.21727	1.92894	1.50325	1.81004	2.25252	2.47861	2.7567	3.01965	2.82018	2.88912	2.89796	3.19241	2.88597	2.91924	2.90665	2.86343	2.49643	2.63454	1.43881	1.25682	1.04856	1.20529	1.22308	0.955065	1.05179	1.06953	0.719357	0.265937	0.775988	0.758274	0.576388	0.823744	0.448773	0.90629
0	0.267894	0.377226	0.485188	0.570135	0.770795	1.14598	1.34744	1.36677	1.56404	1.48421	1.93808	1.88553	2.09003	2.27439	2.57398	2.73834	2.77328	2.84162	2.84845	2.82101	2.5826	2.45778	2.50634	2.42818	2.24279	2.30362	2.17438	1.69731	1.65617	1.54746	1.44707	1.33358	1.11706	0.901303	0.905993	1.04967	1.05564	1.29199	1.09831	0.973978
0	0.0321632	-0.17174	0.597469	0.279582	0.827604	1.68011	1.7495	2.38947	2.10761	2.20205	2.44727	2.94797	3.37143	3.62321	2.73904	2.25892	2.91639	2.37987	2.70646	3.20492	2.61118	1.95429	2.16843	2.28707	1.38474	1.08208	1.40306	1.07273	1.35523	1.15616	1.84717	1.71602	1.13528	0.99122	0.905879	0.472899	0.799965	0.15197	0.392512	0.766098
0	1.35039	1.29253	0.168693	-0.374654	1.21195	1.02336	1.60485	1.71556	2.3754	2.70852	2.8616	2.47253	2.891	2.81772	2.83262	2.52537	2.37087	2.33253	2.23961	1.82219	1.55416	1.67384	1.53777	1.11002	1.24475	1.25446	2.11407	2.83448	2.71286	3.07908	3.23566	3.1854	3.12937	3.23587	3.14627	3.26275	3.41664	3.36904	3.3599	3.47136
0	-0.0147025	-0.868097	-0.298445	0.576946	0.880913	0.22966	1.17594	2.08075	0.623147	1.49269	2.58684	2.8877	3.24891	3.45319	2.77256	2.69016	2.23972	3.24383	2.62278	3.25106	2.67125	2.2989	2.31359	2.42667	1.90721	2.44411	1.70455	0.80518	1.27516	0.331846	0.434349	0.659742	-0.272457	0.585652	-0.501964	-0.137267	-1.17584	-0.108642	-0.697144	-0.411432
0	0.350962	0.221688	0.126163	0.240507	0.165585	-0.128011	-0.00395671	0.266437	0.808815	1.47019	1.31443	1.17742	1.6621	1.4501	1.77985	2.97855	3.25642	3.01725	2.80179	3.03487	2.98449	3.60619	3.71911	3.72726	2.33936	1.25758	1.61663	1.57754	1.36262	2.21401	2.19078	2.47174	1.85726	1.89283	1.36849	1.65953	2.06759	2.05133	1.19576	1.44697
0	0.179602	0.206417	0.458893	0.167067	0.655176	1.17937	1.13974	1.16504	1.59936	2.32085	1.87907	1.67651	1.90465	2.31944	2.23667	2.54818	3.06152	3.65594	3.62131	3.85112	3.66831	3.41899	3.36719	2.54353	1.77949	1.26259	1.07285	0.557997	0.477821	0.183872	-0.119335	-0.116262	-0.135226	0.378659	0.0812446	-0.416065	0.168357	0.170413	-0.173748	0.440505
0	-0.421837	-0.18445	0.231479	0.466036	0.91753	1.37612	1.75695	1.34602	1.41183	1.12791	1.46408	2.08385	2.56297	3.00106	2.81771	3.4172	3.41991	3.62784	3.56112	3.61494	3.611	3.52964	3.20846	2.15682	1.35577	0.977639	0.782996	0.359196	0.490882	0.364022	0.297222	-0.0112035	-0.129644	-0.0207104	-0.222361	-0.284314	-0.415012	-0.467599	-0.268357	-0.622582
0	-0.0297194	-0.567978	-0.648764	-0.454343	-0.370782	-0.0788755	0.506652	0.423686	0.71292	1.50457	1.62641	1.81131	1.92011	1.4762	0.8095	1.26882	1.92104	2.27247	1.23728	1.67717	1.85038	1.69889	1.06005	0.98428	4.38706	3.94844	3.94374	4.58193	4.50978	3.72464	4.02527	3.41627	5.42701	5.21631	5.25012	5.52501	6.41129	6.14648	6.23175	3.11184
0	-0.305527	-0.121504	0.901048	0.715217	0.624587	0.970539	0.900025	1.38359	1.5565	1.57996	1.81928	1.95034	2.26737	2.30147	2.25651	1.72239	2.25249	2.53032	2.49521	2.60888	2.33192	2.68333	2.50085	2.48612	2.17213	2.26816	2.41028	2.0904	2.31871	2.30773	2.23587	2.02332	1.92652	1.91784	1.92419	1.7734	1.85012	1.95008	1.51975	1.5713
0	-0.16872	-0.0393807	0.542499	1.34151	3.13485	3.24533	2.67451	2.07267	-0.495157	-0.00302772	0.664405	0.924203	1.94575	2.62136	1.71073	1.71511	3.32168	4.89031	4.79626	4.7756	3.64837	5.01687	2.62047	1.66329	1.64197	2.0479	1.21431	1.9315	1.40012	0.433687	0.668176	0.718496	0.97574	1.72305	3.50267	3.80792	3.96823	4.87214	4.77578	4.93444
0	-0.161517	-0.794239	-0.410694	-0.160453	0.491475	0.993364	1.31671	0.0877957	-0.530903	-0.256891	0.266695	0.635593	2.20321	2.73768	2.87787	3.35508	3.12702	2.80198	3.22415	3.7719	3.29219	3.08663	2.51063	2.87085	2.76772	2.26695	2.11067	1.86076	0.75264	2.74596	1.82559	0.920179	1.0623	0.757328	0.631983	0.0178458	0.340152	0.123267	0.0211469	-0.159077
0	0.33553	0.384042	0.286413	0.550481	0.308553	0.382889	0.669892	1.00837	1.43333	1.79714	1.73347	1.73024	2.15024	2.10508	2.06273	2.11195	2.0306	2.65742	2.28677	2.46584	2.59586	2.36339	2.62141	3.33498	2.35745	2.97797	2.25479	2.0843	1.80859	1.48016	2.4323	2.18696	1.52506	1.29818	1.01921	0.592154	0.483007	-0.5139	-0.504884	0.200706
0	0.354618	0.41813	0.346815	1.24237	1.69512	1.63496	2.56789	2.19688	2.0217	2.33148	2.2447	2.02885	1.8419	1.90467	1.85815	1.68891	2.09193	2.41843	2.17273	2.22384	2.00765	2.15113	2.29548	2.89668	2.71498	2.24676	2.38794	2.46565	2.04053	2.15345	2.27277	2.34435	1.67598	2.07211	2.34571	1.98833	1.47888	1.36769	1.56208	1.5486
0	0.931015	0.346504	1.15149	1.83527	1.91647	2.13487	2.32998	2.68903	1.79383	2.42217	1.6945	2.06584	1.56702	1.884	2.42059	2.7109	2.57332	3.09152	2.60747	2.36946	2.56837	2.9177	2.55407	2.99702	1.92033	2.20901	1.90205	1.37177	1.0287	1.34885	1.19969	1.35184	0.866978	1.57219	1.95669	1.06074	1.5636	1.9901	-0.303023	1.2898
0	0.140783	0.0311796	0.382028	0.435943	0.572635	1.0439	0.906667	1.4026	2.09653	2.18654	2.20406	1.90054	2.59366	2.27249	2.37876	2.6221	2.67171	2.45311	2.58211	2.51831	2.57644	2.22986	2.5206	2.49728	1.95461	1.92966	1.77171	1.51814	1.2465	1.2675	1.20204	1.08886	1.21887	1.20286	1.03584	1.34562	1.14474	0.918202	1.03167	0.838932
0	-0.0604817	0.569271	0.328594	0.46335	1.04587	1.17695	1.01839	1.51239	1.64211	2.26218	2.09749	1.48932	1.65617	2.33946	3.16274	3.18503	3.66547	3.77325	3.69664	3.22998	3.08595	2.33371	2.54664	1.91042	1.81607	1.33393	1.03633	0.712358	0.236331	0.685666	0.72799	0.20197	0.538112	0.366382	0.447671	0.307758	0.171487	0.68102	0.879233	0.977881
0	0.467134	0.373667	0.781071	1.12077	1.26171	1.38031	1.99444	1.90282	2.40219	1.82333	3.24329	3.98015	3.95143	3.18043	3.32553	3.61398	5.43811	4.88886	4.6792	4.90353	4.91568	4.98149	4.62329	4.75271	3.34898	-3.33781	-4.30553	-4.01402	-4.23039	-4.40379	-5.92588	-6.27931	-6.55201	-6.68347	-4.77661	-4.82855	-4.46457	-6.45514	-7.9362	-5.53799
0	-0.27598	0.512462	0.590813	0.723629	0.657249	1.08402	1.20413	1.14536	1.55267	2.41056	2.58937	1.66326	2.47096	2.32077	2.74247	2.64826	2.44231	2.52148	3.09394	3.05324	2.7188	2.84938	2.52209	1.70517	2.40364	2.0508	1.49133	1.7172	0.566042	0.083003	0.357178	0.125385	0.0778362	-0.0216665	-0.326033	-0.138023	-0.398038	-0.380569	-0.261253	-0.384425
0	0.582745	-0.011178	0.438414	1.09074	1.77473	1.75203	2.34189	2.27538	0.51926	1.61828	2.60897	2.25093	2.84975	2.54131	2.68267	2.12251	2.03303	2.32888	2.4031	2.41157	2.5721	2.95683	2.78199	2.90362	2.30362	1.64872	1.59114	1.41781	1.57171	1.35307	1.08191	1.01322	0.725958	1.00194	0.709535	0.540977	0.495994	-0.046167	-0.16636	0.607126
0	0.509394	0.647654	0.604523	0.46476	-0.132453	-0.106404	0.753306	1.04172	2.56411	2.8473	2.68554	3.80033	3.37873	3.28801	3.08956	2.89746	2.23345	3.51777	2.62399	2.96601	2.83943	3.34392	2.69169	3.09197	2.9783	2.1111	-1.27545	-1.54587	-1.31283	-1.43658	-1.91387	-2.60607	-2.9659	-3.58447	-3.51548	-3.13327	0.976643	0.396581	0.474755	-0.0239646
0	0.96217	0.245881	0.747791	0.708394	1.01378	1.96163	2.21691	2.03203	1.8212	2.00018	1.79536	1.40176	1.76679	2.30433	2.01817	2.39809	2.16031	2.00756	2.46111	2.69089	3.06657	2.84347	2.91335	2.97585	2.49101	2.32709	2.13042	1.55073	1.24463	0.941733	0.426412	0.305361	-0.279055	-0.340322	-1.00541	-0.485912	1.00471	1.02594	0.0457229	-0.38567
0	0.0735378	-0.194448	0.279555	0.855073	1.51166	2.30182	2.42711	2.456	2.30015	2.01293	2.63074	2.32624	2.03097	2.00824	2.48026	2.65526	2.25301	2.9339	2.4405	2.03449	2.11155	2.1727	2.34789	2.34901	2.3679	1.86408	1.25739	1.45944	1.62842	1.15555	1.42287	1.49091	1.45429	1.29827	1.04076	0.776203	0.644463	0.589426	0.40733	0.425335
0	0.00957682	0.120391	-0.187972	0.0323322	0.313712	0.42059	0.41342	0.397572	1.02754	0.383912	0.874281	1.003	0.610945	1.69828	1.57974	0.618436	1.5824	2.41314	2.3984	1.97511	2.42453	3.49761	2.95945	3.85195	3.6945	3.57403	2.34558	2.59294	2.69996	2.95484	2.74328	3.05015	3.42211	2.89324	2.82867	3.41123	3.35576	3.95505	2.66881	2.20019
0	0.290123	0.164156	0.000537181	-0.026062	0.38216	1.13257	1.3765	1.81239	1.9902	1.91406	2.18239	2.234	2.23198	2.45256	2.71308	2.76881	2.58452	2.69956	2.6067	2.97962	3.03817	2.6166	2.30099	2.54319	2.2454	1.52974	0.964678	0.69801	0.601279	0.706869	0.548536	0.817213	1.53226	1.44099	1.46103	0.944836	0.929687	1.09949	1.95433	1.80909
0	0.196777	0.0109336	1.27064	1.51947	1.43541	2.06283	1.83616	1.7704	1.55976	2.416	2.19306	2.40118	2.17577	2.26224	2.33803	2.56569	2.31334	2.50265	2.45447	2.30824	2.57058	2.82013	2.3293	2.23263	2.53672	2.17722	1.75769	1.58006	0.944862	0.121033	-0.193054	-0.0799732	-0.0144814	0.102919	0.0871072	-0.475647	-0.287523	-0.523719	-0.599398	-0.404874
0	0.0992862	0.308422	0.468709	0.0709199	0.944809	1.00202	0.793849	1.33805	1.69976	2.29859	2.05773	2.24792	2.78301	2.40789	2.45503	2.5938	2.60197	2.47177	2.72298	2.31792	2.22658	3.07013	1.89759	2.02382	1.68178	2.03923	1.40853	1.06609	1.14947	1.32406	0.765553	0.688712	0.811933	0.630548	0.74675	0.582869	0.1576	0.455095	0.423825	-0.203008
0	0.300685	-0.0488172	-0.442573	-0.660912	0.381835	0.284144	1.80832	2.33147	2.7317	2.96412	2.58448	2.02705	1.7879	2.17271	2.08766	0.112472	-0.267179	0.56567	0.107851	-0.128629	0.0714916	0.180714	3.16053	2.88215	4.51338	4.16395	4.24474	4.39409	3.82497	2.32647	1.72104	1.42081	2.18117	1.71765	1.42991	2.34505	2.61557	2.43077	2.57905	1.77111
0	0.209989	0.00284198	-0.0260516	-0.0329473	0.465805	1.22963	1.55647	1.44022	1.61808	1.90744	2.0026	2.02025	2.32146	2.51054	2.78731	2.49134	2.50069	2.75446	2.51304	2.45959	2.25127	2.4229	2.27723	2.01401	1.74484	1.72673	1.46449	1.4152	1.6174	1.56442	1.54559	1.31419	1.37522	1.34555	1.24217	1.13801	1.08005	1.23363	0.800564	0.985404
0	0.630541	1.1713	1.78742	2.2391	2.43364	2.56027	2.15384	2.44453	2.17906	1.99218	2.50685	2.37946	1.51656	2.54028	2.79524	2.13888	2.52449	2.78895	2.42964	2.767	2.71205	2.47126	2.08932	1.55153	1.91356	1.84352	1.38648	0.991473	1.42412	1.27828	1.1135	1.56279	1.52165	1.16216	1.24606	1.83891	1.43447	1.39797	2.09594	1.06712
0	-0.404879	0.234979	0.346663	2.54266	3.3111	4.20197	4.56387	3.77561	4.13258	4.09921	4.45699	4.44404	3.97709	4.18466	4.03736	4.31134	4.46707	4.71073	5.15867	0.373341	0.49731	0.869889	0.52252	0.414503	0.451456	0.167246	-0.169973	-1.61897	-1.64395	-1.64142	-1.58983	-2.45078	-1.72605	-2.40426	-2.21145	-2.02074	-2.05202	-2.03623	-2.64002	-2.05889
0	-0.186322	2.03198	2.07595	2.31442	2.07421	-3.28358	-2.95561	-1.91183	-1.09239	0.561561	0.772957	0.966704	1.20126	1.61943	0.86677	0.857683	1.16241	2.44417	2.90951	2.96736	2.9789	3.75177	3.48971	3.14255	3.16542	2.69752	3.03432	3.25943	2.46129	2.86386	2.68347	2.66295	3.48429	2.49578	2.90137	2.73902	2.92007	3.17111	3.02628	3.27524
0	0.347495	0.758837	0.731246	0.828131	-0.86884	0.483593	0.486741	0.031385	1.0246	1.58213	2.47449	2.28897	2.05662	1.85286	2.97403	3.14326	2.87759	2.96656	3.40782	3.999	2.6149	3.28992	1.95979	1.61469	1.45161	0.869319	0.228848	0.570977	1.61582	1.0413	2.75092	3.57703	2.96937	4.07467	5.28569	14.7544	12.2819	10.2184	7.09642	7.46739
0	-0.350671	-0.0271557	1.00095	1.69938	1.36054	1.28365	2.69075	2.84921	2.45581	2.23591	2.27065	2.34787	2.86669	2.43066	2.4787	1.54783	1.882	1.45735	2.25666	2.37763	2.34524	2.62036	2.92999	2.76408	2.13167	1.63766	0.738344	1.30075	1.2831	1.5027	1.07658	1.12845	-0.184809	0.48323	-0.136662	-0.264542	-0.479741	-0.656847	-0.896621	-0.778877
0	0.965632	-0.0493695	0.969027	0.0700047	1.02117	1.05936	2.29903	-2.06165	-0.508305	-0.683503	-0.0064529	0.174761	1.28879	1.00364	1.33135	1.48205	1.40582	1.09498	1.16267	3.49384	4.06309	3.77119	3.48514	3.39414	3.21929	3.63002	3.29683	3.31662	3.03283	3.27999	3.4707	2.69084	3.25854	2.92378	2.73825	2.5862	2.81194	2.3986	2.7363	1.99334
0	1.00398	0.812517	0.911142	1.40702	1.5702	2.08062	2.757	2.61356	3.06893	3.64305	3.68972	3.16751	4.09124	4.12111	0.448243	0.608678	1.1314	1.3124	1.82925	1.83322	1.8505	2.00987	1.62058	2.11209	0.997933	0.707656	1.47375	1.20618	2.8144	1.87972	2.01671	2.8302	1.76979	1.91925	1.77447	1.28875	1.46526	1.2572	1.35416	0.801066
0	-0.0425656	0.72195	0.983662	0.8056	2.09202	2.47416	3.30589	4.06409	-0.833013	0.860452	1.14264	1.31329	1.68996	1.70103	2.6544	2.46446	2.69503	3.50059	2.6998	3.37301	3.27673	2.77654	2.71846	2.59234	1.23875	2.02258	1.73797	2.18364	1.17581	2.58213	4.17768	4.8569	4.27322	4.42232	4.83391	4.41807	4.45028	4.11851	4.12473	8.22001
0	-0.0587189	0.184821	0.280971	-0.357039	0.148522	0.525308	0.75208	1.12808	1.98317	2.10925	1.8199	2.22189	1.95315	2.71063	2.82336	3.06169	3.42076	3.37071	3.79441	2.87401	3.05004	2.46455	2.59554	2.10164	0.914669	0.636627	1.50731	0.451705	-0.92997	0.603901	0.22317	0.172288	-0.348956	-0.712515	-1.17059	-0.39465	-0.551063	-1.32486	-1.41564	-1.69797
0	-0.0596387	0.499251	1.35054	1.60996	1.98189	1.98829	1.18722	1.87412	1.72284	2.18453	1.96676	2.37015	2.73799	2.03305	2.09262	2.35105	2.58523	2.73958	2.38469	2.74285	2.68525	2.98047	2.46959	2.21365	1.88286	1.87499	1.20774	1.15893	0.264367	0.836099	1.10061	0.143881	0.724212	1.21458	0.136074	-0.0248296	0.146982	0.380471	-0.172299	0.270661
0	-0.321001	-0.115338	0.325737	-0.237709	-0.40752	-0.151644	-0.563579	-1.16784	-1.47483	-0.106332	1.54651	2.31368	2.75308	0.369795	1.30144	1.49032	3.02113	2.64367	4.49888	4.1729	3.68147	3.34028	4.00868	3.34548	1.20427	1.05241	1.51396	0.966463	0.862737	2.69303	2.59799	3.0295	2.6134	2.72092	2.84953	2.67399	2.514	3.1822	2.7389	2.93642
0	0.265672	0.629914	1.01568	0.867116	1.31003	1.00647	1.14245	1.68036	1.34526	1.86772	1.78907	2.29466	1.69016	2.11022	1.98492	1.7624	1.23293	1.83513	2.03002	1.27016	2.16175	2.90549	2.14315	2.26946	2.90023	2.49212	2.5038	2.47564	2.07503	1.88823	1.04828	1.37533	0.752946	0.412281	0.689637	1.23732	0.514317	-0.271187	-0.257006	-0.172341
0	0.0487726	-0.310472	0.0913713	0.710326	0.0784026	0.20524	1.01015	1.49183	1.83693	2.592	1.69259	1.9079	2.59942	2.40421	2.37461	2.6586	2.50771	2.09889	2.5392	2.57219	2.0048	2.76233	2.31301	2.01142	2.27425	1.60552	1.58814	0.937935	0.582096	1.13441	0.689028	0.573728	0.95976	0.85016	0.546971	0.30632	-0.497817	-0.713599	-1.00796	-0.996554
0	0.115118	-0.631532	0.05253	-0.56055	-0.378451	0.755205	1.15102	1.69444	1.92984	2.58733	2.23775	3.12412	2.49525	2.06576	2.39247	2.67598	2.42652	2.19209	2.06747	2.19412	2.44023	2.78827	2.11422	2.11554	2.14942	1.6787	1.71329	1.81793	1.87838	-2.20279	-2.44715	-2.22753	-2.37685	-2.4261	-2.63305	-3.00868	-3.15947	-3.44448	-3.59664	-2.90172
0	-0.841719	-0.305923	-0.37866	0.251638	0.839203	0.934759	0.814012	1.27423	1.69775	1.52835	1.69947	2.48827	2.5921	2.69455	2.77454	2.09563	2.99124	2.91413	3.18706	2.73302	3.14677	2.7307	2.01261	1.72263	2.04657	0.9831	0.907955	0.771408	0.562758	0.182108	0.953326	0.605328	0.867756	0.927056	0.842702	0.850048	0.54813	0.11491	0.506849	-0.0106609
0	0.461256	1.17402	0.660524	1.32862	0.904147	1.69736	1.17076	1.12996	1.23746	1.36035	1.66421	2.13888	2.13912	1.80892	1.43293	1.79204	1.42688	2.70315	2.8298	3.48411	2.80509	2.53796	2.75613	1.87676	2.08659	1.73447	1.45937	1.42572	1.12572	2.54525	2.01154	1.93225	2.54352	1.69361	1.46103	2.2567	1.30787	1.37097	1.857	1.52211
0	0.00566498	-0.0916482	0.430303	0.579666	0.453632	0.809718	0.979598	1.31953	1.80753	2.50805	2.35174	2.22855	2.17678	2.24193	2.34513	2.27868	2.26484	2.46012	2.66763	2.33841	2.33058	2.19827	2.31685	2.18431	1.78667	1.87653	1.3931	1.23766	1.09801	-0.0559826	-0.890883	0.00495012	-0.35011	-0.725457	-0.460875	-0.014179	-0.0362512	-0.567643	0.0252101	-0.638187
0	-0.444955	-0.145433	0.235304	-0.0629594	0.674279	0.646713	0.191036	0.958287	0.984641	1.41617	2.04752	2.12252	2.67152	2.66644	2.99304	3.52857	3.19045	2.9394	2.16558	2.97682	2.18905	2.44592	2.27856	1.49754	0.97459	1.18956	0.881363	0.79186	0.605501	1.26138	0.501403	-0.34273	-0.278875	0.0513274	0.0736972	-0.482933	0.0915736	-0.238734	0.383353	-0.198223
0	3.63543	3.55871	3.58261	3.56608	3.98181	4.30371	3.47387	4.77008	3.71324	3.22634	3.62876	3.68926	3.65192	3.95863	0.13255	2.11662	0.763302	0.841208	1.55431	1.58449	1.59072	1.42433	2.34803	1.53474	1.19289	1.01546	1.65126	1.4049	1.31778	1.34809	1.14986	1.12208	1.38885	1.54693	1.33457	1.24797	1.08373	0.810116	0.883863	0.941269
0	0.320354	0.397922	0.260435	0.169479	1.741	1.17971	1.48569	1.99931	1.36853	1.45888	1.77433	1.80496	1.8797	2.5804	2.27836	2.20318	2.44406	2.07365	1.65311	2.34698	2.62071	1.89388	1.30927	2.17175	1.75917	2.21814	1.9329	1.79894	2.42722	1.58173	1.92674	2.26139	0.951556	0.491239	1.17349	-0.0159258	-0.261721	0.447106	0.343264	-0.467265
0	0.0609571	0.342179	0.818616	1.26702	1.08691	1.59471	1.45538	2.3568	2.64243	2.65707	2.77152	2.65612	2.59499	2.42076	2.23501	2.17423	1.91505	1.61154	1.71148	1.99867	1.51365	1.72179	1.41089	1.02088	1.56897	1.26851	1.45561	1.30854	2.10074	2.48232	1.95771	1.07211	0.489562	0.0780886	0.40277	0.39074	-0.0339218	-0.160126	0.373916	0.0683914
0	1.19997	0.0725396	0.878043	1.19491	2.58532	2.20819	2.19827	0.842448	0.898169	1.75752	2.62931	3.38066	3.60408	4.33671	4.45805	3.94299	2.25822	3.25056	3.45542	2.85405	3.18403	-0.388626	-0.601708	-1.23964	1.13493	-1.10364	-1.66606	2.09461	2.24212	2.71709	1.3825	0.782415	0.460224	1.10925	0.802483	1.0151	1.5428	1.28241	-0.108663	0.263053
0	-0.537023	0.320169	1.14946	1.19489	1.51314	1.7373	2.05937	1.82058	2.29601	2.36648	2.25965	0.558473	0.76518	1.22434	2.24436	6.29981	6.1741	6.13033	2.89517	1.49818	2.24242	2.24035	1.23445	1.21339	0.78127	-0.15207	-0.326894	-0.0223644	0.698373	0.524028	1.21576	1.08685	1.36385	0.723922	1.31426	0.95765	2.08128	1.6245	1.71344	1.54755
0	0.375091	0.989336	0.247834	0.448353	-0.0986329	0.73616	1.20851	1.38849	2.02369	2.10217	2.37207	1.83666	1.88262	2.12299	2.12051	2.39847	2.38295	2.22585	2.70175	2.29541	2.42325	2.24812	1.85499	2.21298	2.30381	1.97044	1.50771	0.99463	0.748627	0.353401	0.590408	1.02435	1.25715	1.60865	1.82598	1.4823	1.62509	1.38631	1.54855	1.93971
0	0.879329	0.915802	1.44469	1.30816	1.83757	1.95146	1.51944	0.360016	-0.736694	0.206768	0.26837	0.611035	1.84586	2.62034	2.66794	2.73531	2.86943	3.12217	3.45428	3.4748	3.74907	3.64041	3.44787	3.67639	1.86846	0.536677	0.531258	0.232093	1.06864	1.15644	0.972704	1.44212	1.30641	1.27754	1.31974	3.76967	5.08819	4.98935	5.17231	5.12972
0	0.252901	-0.266175	-0.172437	0.422866	0.93628	0.838863	1.69097	1.36083	2.26434	2.20356	1.87342	2.35545	1.82227	1.80689	1.23823	2.69206	2.90271	2.4735	3.2998	2.36584	2.44871	2.15141	2.49109	2.21754	2.08903	0.981486	0.997889	0.730302	0.798029	0.7947	0.523873	-3.26918	-3.20956	-3.11434	-3.03304	-3.76225	-3.55864	-0.352914	-0.564667	-0.222517
0	0.155093	0.199265	0.0428454	-0.499217	1.3706	4.00302	4.5502	4.60692	5.48516	5.31595	5.94064	5.84134	1.50054	-4.43799	-3.19612	-3.19306	-3.39895	-3.35914	-3.22223	-2.47343	-2.72292	-2.9073	-2.86305	5.31042	8.81741	9.18136	8.48449	6.87424	6.3253	5.69455	6.48492	5.70441	6.20321	4.95197	4.35511	4.05635	4.74426	4.37606	-1.41992	-5.18199
0	0.441482	-0.423232	-0.100633	0.6541	1.20592	2.20331	1.50106	2.29452	2.41099	-0.544054	-0.959404	-0.515447	-0.109536	0.781996	1.45297	2.00156	2.25507	2.3687	2.50871	3.68158	2.2337	2.72363	2.91283	4.42422	3.58648	3.20432	3.07508	2.35601	1.80712	1.17265	-0.045084	-0.377318	-0.51073	-1.14388	-0.686492	-1.11452	-0.903251	-0.232282	-0.463398	-0.579578
0	0.316489	0.105013	-0.194892	-0.401423	0.132401	0.245664	-0.14019	0.291246	0.454158	0.589481	0.469288	1.05595	1.44974	1.42919	1.7939	1.4321	1.74175	1.69334	1.78059	1.51367	1.99449	1.8895	2.54453	2.60519	2.62979	3.11855	2.97286	2.84446	3.06962	3.32033	3.19963	3.00435	2.89161	2.57744	3.47185	3.05937	3.08944	3.11335	3.06223	3.16773
0	0.226107	-0.121835	-0.0616261	0.307069	0.599094	0.666006	0.495066	0.358479	-0.144136	-1.93577	-1.52272	1.98305	1.07261	0.965456	1.49745	1.97626	1.30648	2.86515	4.72617	1.61835	3.65085	3.62038	3.39574	3.56153	3.06221	2.54008	2.28532	2.19496	1.92235	1.72151	1.68943	1.58589	1.31273	1.17249	0.719878	0.948234	1.01503	1.23686	1.4182	1.25742
0	-0.157252	-0.0422893	0.175569	0.355674	0.810326	1.3226	1.62684	1.80429	2.09781	2.18616	2.15185	1.88256	2.09077	2.22606	2.28822	2.29359	2.1748	2.17396	2.08394	2.10109	1.99286	1.98617	1.75512	1.75238	1.76584	1.70475	1.55199	1.44452	1.39217	1.24359	1.15252	1.01339	1.11886	1.13191	1.18798	1.04574	0.922363	0.90042	0.814163	0.695207
0	0.797909	0.549945	0.428183	1.3858	1.10312	1.6018	1.73806	1.97298	1.97751	2.70646	2.1634	2.43802	2.2889	2.2398	2.16192	2.50853	2.285	2.45284	2.10389	2.373	2.02417	1.98129	1.84604	1.90896	1.86076	1.39884	0.657856	0.877366	0.947645	1.05495	0.780369	0.281067	1.13558	0.668997	0.373076	0.111668	0.167931	0.404826	0.189642	0.235563
0	-0.301901	-0.291222	-1.01894	-0.830292	0.0110011	0.19586	0.587017	0.862456	0.823373	1.22334	1.51037	1.91062	2.03763	2.25797	2.22681	1.82834	2.04364	2.20334	2.71965	2.58891	2.19192	2.03078	2.31688	1.78838	1.48091	1.53793	2.06123	1.99758	1.55851	1.78482	1.44357	1.37973	0.746974	0.322849	0.670929	0.359083	0.592326	0.859782	0.704284	0.161286
0	-0.730617	0.561603	0.922561	0.448474	-0.160494	-0.118995	-0.147778	0.977181	0.820925	0.922708	1.28868	1.41179	2.47959	2.08293	1.95271	2.84839	2.60155	2.7584	2.40107	2.25521	2.17504	2.53878	1.99926	2.1574	1.63007	1.82741	1.49857	1.42111	1.13915	1.47342	1.33357	0.689898	0.553404	0.410173	0.812821	-2.38999	-3.77044	-3.54458	-5.47139	-4.91073
0	0.472643	0.664746	0.84458	0.276813	1.14668	1.24612	1.577	2.18885	2.02965	2.24797	2.03496	2.49523	2.31436	2.10807	3.08729	2.27715	2.417	2.32916	2.18158	1.85772	2.33182	2.19031	1.98625	1.62859	1.44845	0.988247	0.315016	0.790448	1.28725	1.2891	1.10718	0.910178	0.748751	1.2821	1.2446	1.8342	0.931427	0.845875	1.38399	0.930488
0	-0.107916	0.0790894	0.108824	-0.059139	0.0454304	0.15472	0.115983	1.64909	1.78146	2.1017	1.28964	2.22133	2.56381	2.00405	2.88088	1.97554	2.25725	2.10928	2.14762	2.15859	1.99621	2.10851	2.25546	2.31222	2.12632	1.66508	1.4647	0.83068	0.537486	0.639477	0.468406	0.623511	-0.021114	0.0698188	-0.0968154	0.664381	-0.0836022	-0.180467	0.845792	0.278158
0	0.378631	0.388184	0.582192	0.433126	0.98835	1.35874	1.63849	1.56437	1.11175	1.33121	3.00577	3.28034	3.02325	2.75019	2.05421	2.60134	2.38461	2.36339	1.69973	1.14841	1.25534	1.27063	2.69002	2.06489	1.26091	1.39541	1.50869	1.18066	0.787006	1.24691	0.795136	0.745491	0.933466	0.933324	1.13662	1.05057	1.04664	0.969952	1.00035	0.459161
0	0.442092	0.0376339	-0.064561	0.479984	0.726728	1.35499	1.36029	1.51115	1.47109	1.66238	1.71683	1.96751	2.10302	2.09187	2.11587	1.99417	2.07849	1.88213	2.06018	2.0439	1.97965	1.94036	1.80671	1.41977	1.18497	2.51064	2.44306	1.75846	1.65073	1.20632	0.829897	0.343246	-0.310365	0.0640965	-0.462652	-0.700293	-0.697652	-0.893169	-0.515098	-0.098414
0	-0.051627	0.286017	0.52681	1.07372	-0.355791	0.210435	-0.255691	0.938488	0.929736	2.52607	1.87023	2.1602	1.80742	1.68947	1.97982	2.08476	2.10094	2.67607	2.51888	2.17284	2.05724	1.7945	2.00997	1.80488	2.29441	2.21302	1.7433	1.41532	0.296985	-0.100078	-0.130586	0.0498545	-0.0445798	-0.317136	-0.230311	0.997183	0.400967	0.714017	1.27746	0.973091
0	-0.0564738	-0.589024	0.660081	0.746942	0.941323	1.27793	1.15789	1.92175	1.64691	1.58002	1.72206	1.71844	2.27741	2.16227	2.14779	1.96836	2.4494	1.79391	1.7994	2.0647	1.71013	2.10449	1.8027	1.54147	1.25	1.65384	1.38865	1.64859	1.84054	1.7568	1.70012	1.7323	1.1001	1.11832	1.38161	1.19827	0.78851	0.242889	-0.291265	-1.01096
0	-0.0892924	0.387687	0.115367	0.462089	0.552835	0.89753	0.964598	1.59681	2.52073	3.11191	2.96041	3.23146	3.51729	3.96505	4.24689	4.75915	4.96195	4.51585	0.939273	0.17826	0.107282	1.1763	-0.188032	-0.538848	-0.962576	-0.382419	0.407629	-0.0331108	0.893074	0.536768	-0.475384	-0.343153	-1.26512	0.531433	-1.17122	-0.0899791	0.401979	0.130785	-0.0456786	0.0336868
0	-0.688758	0.0473099	1.24865	1.37112	1.30147	1.46435	1.65487	1.86552	1.5975	1.8818	1.88516	1.71047	1.71162	1.81358	1.8037	1.89976	1.6044	1.89311	1.8201	2.24153	1.98999	1.8309	1.81297	1.52364	1.67587	1.75298	1.66557	1.68728	1.93542	2.13978	1.84087	2.22786	1.77427	2.12049	2.11906	2.17729	1.94023	1.75585	1.72218	1.93581
0	0.0386568	0.0757788	0.199859	0.268704	0.525141	1.03709	1.23306	1.66507	1.68873	1.20679	1.24617	1.49289	1.36788	2.0791	2.32934	1.90161	1.76302	2.19989	2.11194	2.18659	2.33805	2.00648	1.74158	1.95028	1.66359	1.57697	1.85901	1.09392	2.57339	1.33778	1.82376	1.62477	1.4087	1.0115	1.46094	1.11862	0.955819	0.98314	0.597078	0.328449
0	-0.40676	-0.177158	1.08734	1.94104	2.06005	2.09548	2.91189	3.60079	4.04079	3.63401	3.89959	3.20146	0.83735	1.5461	1.28537	1.56006	3.00961	2.91643	2.83897	2.7818	2.05305	2.04644	1.73272	1.23929	0.876356	-0.173	0.0896591	-0.388094	0.281689	0.361947	2.89765	2.70177	2.86068	1.73621	1.57147	1.72573	1.3083	0.994491	1.62175	1.08761
0	-0.675081	-0.000299529	0.32823	0.790882	0.931775	1.24267	1.37666	1.45279	1.84154	1.59603	1.31605	1.09429	1.54884	1.65881	1.80471	2.18704	2.46948	2.57219	2.33944	2.26906	2.01666	2.21425	2.14563	2.1631	2.12766	2.18115	1.68579	1.73166	0.32445	0.304597	0.849506	0.766966	0.584649	0.736403	0.976227	1.12549	0.682757	0.706888	0.982806	0.374202
0	0.201398	0.599118	0.112408	0.528207	0.116247	0.377186	0.268177	0.386061	1.16097	1.38576	1.86617	2.02818	1.91144	2.18548	2.14432	2.17811	2.26379	2.24895	2.07285	2.20412	2.04343	2.06141	1.81113	1.68235	1.56349	1.40052	1.03218	1.67312	1.80374	0.825428	0.950246	1.0795	1.19054	1.44838	1.15367	1.12614	1.2126	1.22192	0.90921	0.949269
0	-0.179582	-0.498888	-1.11748	-0.483979	-0.654873	-1.18187	-0.89376	-0.192774	0.381812	0.820873	0.815001	0.844759	1.3555	1.65821	1.67989	2.01888	2.3993	2.40872	2.79381	2.6675	2.73115	2.48953	2.43499	2.25174	2.61216	1.61234	1.34844	1.3884	1.4064	1.29321	1.15976	1.21718	1.68857	1.3207	1.60391	1.38218	1.23628	0.73108	0.121115	0.430848
0	0.338287	0.524928	-0.491285	0.424201	0.0842866	-0.812621	-0.175127	0.783666	1.98443	2.28227	1.93806	1.32462	1.26554	1.52454	1.9093	2.29251	1.98021	1.90492	3.84203	3.13841	2.62514	2.1391	2.00355	1.21738	2.24884	1.55936	0.360744	0.761036	1.16272	-0.194067	0.0240673	0.228071	-0.450513	-0.254198	0.669097	-0.49222	0.655638	0.195299	0.251838	0.00273676
0	-0.147087	0.0486336	0.0838996	0.887041	1.24266	1.87205	2.52923	2.32303	2.10239	1.88401	1.7983	1.65761	1.82371	2.34028	1.51988	1.13597	1.24881	1.37475	1.55395	1.88388	2.29025	2.39222	2.56477	2.42693	2.44605	2.32313	1.87158	1.16845	0.70172	0.651415	0.711652	0.769889	0.48139	0.972895	1.11261	1.01909	0.687056	0.490606	0.419388	0.541771
0	1.17815	0.860166	0.180879	1.13608	1.06479	1.25847	1.55355	1.81861	1.87295	1.94698	2.50068	2.28179	2.07507	1.82733	1.85918	2.13061	2.2575	2.31667	2.23621	1.83845	1.94174	1.6294	1.51009	0.950516	1.52162	1.35668	1.15245	1.64859	1.38001	0.738155	0.813425	0.765665	0.0025759	-0.29107	0.859087	0.568269	-0.288137	-0.163578	0.0463835	0.378743
0	0.24589	0.664346	-0.134755	-0.0237623	1.67017	1.30547	1.07829	1.76997	2.8765	3.39353	4.56721	4.23237	4.54593	4.61617	4.636	4.25753	3.93339	3.73862	4.12798	-1.90563	-2.15739	-0.800324	-1.75835	-0.0104066	-0.411693	0.612806	0.662498	0.437676	-0.509483	-0.12228	0.253307	-1.15872	-1.70173	-1.4192	-1.63095	-1.08141	-1.52027	-2.18981	-1.51506	-2.28466
0	0.644245	0.975544	1.10425	0.915261	1.08523	1.48399	2.00157	2.14848	2.82257	2.47667	2.01998	1.73502	1.40546	1.39457	1.1389	1.28241	1.61448	1.98766	1.59582	1.79629	1.40165	2.0002	1.90458	2.02346	1.89077	1.59474	1.80455	1.91682	1.4565	1.66264	1.45445	0.555926	0.185858	0.905486	-0.345516	-0.00759923	0.416791	0.838096	1.80581	-0.27712
0	-0.104555	-0.416828	-0.40244	-0.741783	-0.541471	0.421009	0.420714	1.85817	1.24068	1.17976	1.73049	1.70997	1.92187	2.28973	2.4387	2.78904	2.96653	2.6041	2.71172	2.22539	2.56142	2.5485	2.17464	1.95473	1.55594	1.46708	0.760734	0.134387	0.184327	-0.342825	-0.969864	-0.717444	-0.716872	-0.476971	-0.334151	-0.555117	-0.33347	-0.119263	-0.612555	0.0435142
0	-0.657845	-0.23954	-0.62864	-0.509113	-0.257439	1.05364	2.04565	2.01357	2.06554	2.12334	1.98401	2.02911	2.16006	2.07966	2.04825	2.09515	1.92538	1.79631	1.51128	1.71709	1.73535	1.83349	1.79643	1.84856	1.64889	1.47172	1.56727	1.33773	1.21952	0.807832	0.844858	0.886211	0.910564	0.932934	0.861734	1.0249	0.813653	0.791552	0.785714	0.660368
0	0.110789	0.00970356	0.0618029	0.531599	0.682358	0.656321	1.06518	1.34423	1.72418	1.89244	1.87039	1.86234	2.00054	1.97611	2.01855	2.40858	2.02041	2.13849	2.31029	2.07275	1.96563	1.93238	2.05228	1.77829	1.716	1.50114	1.24595	0.885673	0.630098	0.659458	0.634274	0.649493	0.65696	0.613385	0.465045	0.218899	0.461336	0.494906	0.26118	0.269476
0	0.479772	0.421213	0.212065	0.477988	0.611408	0.842944	1.01975	1.36881	1.20676	1.08701	1.4821	1.61694	2.1314	1.58009	1.39176	2.27642	2.1747	2.28866	1.96946	2.22857	2.30118	2.32467	2.1663	2.52322	2.17258	1.9403	1.87024	1.04167	0.637097	0.0337686	0.0107603	-0.645264	-0.682431	-0.730196	-0.835298	-0.121241	-0.41541	-0.947368	-0.818341	-0.0852554
0	-0.435768	-0.515625	0.128518	1.15679	0.339	1.28602	0.870127	1.58123	1.47038	1.71996	2.27327	1.90373	1.91228	1.68355	2.01974	2.2188	1.75129	2.1586	2.47692	1.86383	1.79464	1.78628	1.75676	1.79949	1.40973	0.651622	1.15625	1.96044	1.66796	0.949278	0.105313	0.319008	0.796304	1.59886	1.08448	0.834861	1.54772	0.714925	1.05458	1.11328
0	-0.0380057	0.352119	0.376043	0.573438	0.653772	0.541313	0.69552	1.35995	1.31071	1.21617	1.46847	1.9002	1.81032	1.88649	1.99655	2.1577	2.86988	2.71405	2.36069	2.0808	1.43277	1.47614	1.88094	1.7413	1.64933	1.14495	1.65316	1.65502	1.14517	0.69577	0.68273	0.60579	0.670469	0.58117	0.490544	0.553098	0.584856	0.623664	0.690231	0.40705
0	0.234206	1.01375	0.669288	1.2013	1.51627	1.71637	1.94782	2.55629	3.91864	-0.437601	-2.08406	-0.808457	-0.431283	0.126799	1.77277	2.94731	2.09522	2.20761	3.88211	3.32238	3.51631	3.09558	2.51335	2.15517	1.91581	1.72361	1.73569	1.15489	1.50131	2.4059	2.31094	1.93173	2.73234	1.98506	1.83963	1.77859	1.94877	1.99592	2.32986	1.97294
0	0.0218279	0.123538	0.334593	0.661661	0.947273	1.14904	1.19957	1.61201	1.5776	1.59838	2.15268	2.13585	2.05585	1.85879	1.71544	1.61403	1.67882	1.56031	1.63273	1.80896	1.84563	1.79812	1.82103	1.675	1.69341	1.71724	1.52714	1.4258	1.52652	1.51308	1.15231	1.09179	1.05112	1.08294	0.772994	0.65298	0.637602	0.359917	0.483297	0.359499
0	-0.82111	-0.0961851	-0.0641801	1.11209	0.665119	0.574599	1.20949	1.79918	1.22168	1.97946	1.97362	1.86731	2.22251	1.46887	2.25093	1.87538	2.29239	2.30366	2.03086	1.82851	2.43768	1.88181	2.27172	1.80908	0.971799	1.21445	1.13104	1.16551	1.2095	0.447777	-0.61783	-1.50145	-0.989305	-0.0727224	-0.477538	-1.17636	-0.457394	-0.604368	-1.26228	-1.63428
0	-0.63648	0.230929	0.57338	0.833979	1.35534	1.31904	0.491165	0.888519	-0.0848656	-0.170739	-0.0635423	0.693675	2.02364	2.95492	2.52067	2.34756	2.28054	2.41905	2.90473	2.71028	2.53417	3.37575	2.7633	2.06596	1.78876	1.47052	1.20566	0.826272	0.650556	0.612489	0.42576	0.409488	0.322961	0.0798284	0.0481169	0.764555	0.157896	0.958661	0.840581	0.566037
0	0.307789	-0.21643	0.0870208	-0.142734	0.367125	0.703085	1.32367	1.18792	1.1631	1.34095	1.46979	1.68873	1.40713	2.00985	2.31805	1.75232	1.91196	1.95462	1.77623	1.8119	1.51879	1.59226	1.51481	1.72004	1.85165	1.89347	1.71331	1.72633	1.81787	1.67437	1.78612	1.6503	1.52667	1.43153	1.37609	1.54839	1.31654	1.32509	0.849646	1.35753
0	0.094629	0.0278705	0.213829	0.379996	0.656764	0.934323	1.09236	1.26095	1.2411	1.47406	1.55677	1.75812	1.75403	1.79263	1.87521	1.71574	2.02115	1.7823	1.89837	1.92835	2.01016	2.03211	1.95113	2.17557	1.85946	1.19744	1.42863	1.03679	1.49014	1.32643	0.981309	0.960416	0.918582	1.2166	1.05954	0.941034	1.2245	0.998695	0.855389	1.87106
0	-0.0579533	0.374173	0.318921	0.668741	1.5458	1.65896	1.73808	1.72724	1.91833	2.48367	1.08999	1.79392	2.00731	1.44865	1.5614	1.6706	1.83542	2.22552	2.65684	1.68604	1.28782	1.84445	2.15982	1.94887	1.80002	1.62237	1.55948	1.66398	0.16047	0.819815	0.637276	1.28989	0.793244	1.20198	0.885928	1.5084	0.312564	1.21509	1.34364	1.10474
0	-0.680071	-2.12288	-1.12169	-0.379008	-1.76675	-0.399445	-1.37808	-0.831632	0.284504	0.27735	0.502502	0.812734	1.65859	2.48338	2.63812	3.08826	3.08518	2.97954	3.12068	2.45762	2.22255	1.43287	1.33407	1.35234	1.52968	0.889326	1.20993	1.03928	2.2445	0.503934	1.70808	0.97589	0.330922	0.64599	0.489556	-0.816994	-0.802774	-0.566119	-0.721599	-0.631139
0	-0.0661208	0.125796	0.103829	0.956577	1.15748	1.1227	1.70399	1.93312	3.05064	2.82555	3.35959	3.64381	3.92508	3.87314	4.01914	0.766417	0.540273	0.583121	0.525708	0.755388	1.23328	0.861578	0.942867	0.973927	0.166203	-0.488596	0.161699	1.82665	2.91822	0.564792	0.549273	0.531001	-0.0902837	-0.0135963	0.486555	0.151622	0.211569	0.730711	1.07724	0.152545
0	0.338685	0.655304	0.982266	1.38919	1.8634	1.67365	2.02267	1.97612	1.72318	1.42665	1.61952	1.73221	1.15959	1.58824	1.71934	2.16098	2.14149	1.73429	1.68679	1.73342	2.0553	1.80081	1.75756	1.12246	1.84908	1.26038	1.20835	1.92808	1.64036	1.69239	1.41891	1.33683	0.854418	1.28127	1.17561	0.983901	0.833099	-4.31655	-4.09353	-3.37716
0	-0.312171	-1.65167	-1.84948	-2.06727	-2.00706	-2.13758	-1.94737	-1.52908	-1.24039	-0.72941	-0.512717	-0.330417	0.427723	1.07463	2.35164	2.57725	3.21604	3.16273	3.22579	3.1494	2.98426	2.79621	2.71444	2.28145	2.59358	2.07454	1.14582	1.18846	1.19231	1.24643	1.14152	0.616285	0.808565	0.670907	0.871869	1.09359	1.05726	0.706151	0.765853	0.582648
0	0.717374	0.580103	1.03023	0.956157	-3.17256	-3.29137	-3.64247	-3.66006	-1.79709	-1.37056	-0.857111	-0.24428	0.32806	0.85963	2.38512	1.88079	2.96941	3.2351	2.26631	3.80785	2.7037	3.62568	2.53648	2.3602	3.06304	2.29814	1.9255	2.02193	0.797654	1.66997	0.956809	1.24797	-1.0746	-0.945548	-0.722761	0.433198	-0.122487	-0.777344	0.21085	-0.854022
0	-0.297524	-0.0957408	0.0229196	0.150132	0.688606	0.548458	0.994027	1.07214	1.32248	1.66907	2.60039	2.47027	1.94056	1.35031	1.2999	1.66827	1.51363	1.56075	1.92652	1.91041	1.79657	1.52483	1.71545	2.65295	2.08021	1.58881	1.37707	0.753602	0.74433	0.988012	2.3856	1.52875	1.03175	1.54123	1.81461	1.63805	1.98509	2.38719	2.61101	2.04663
0	-0.59147	-0.69106	-0.529823	-0.564066	0.464717	0.78274	1.0786	1.20758	1.50301	1.49724	1.34018	1.46351	1.66817	1.87264	1.98827	1.90128	2.1347	2.10865	1.93372	1.90587	2.00715	1.80419	1.63752	1.40296	1.52933	1.26708	1.26904	1.26387	1.34937	1.60569	1.5888	0.880785	1.19712	0.842888	0.8738	0.729697	0.686589	0.792536	0.46313	0.388436
0	0.286419	0.493688	-0.544636	0.392921	0.978059	1.89389	1.32016	1.59449	1.50273	1.83946	1.40558	1.90392	1.88842	1.08307	1.03733	0.846484	2.06514	2.11227	2.31078	1.72427	2.38549	2.95534	2.44688	1.94621	0.611792	1.03048	0.953302	1.56454	1.50667	1.25601	1.26515	2.15677	1.63334	1.56455	1.08111	-0.0619173	0.590509	1.48085	1.53363	1.37666
0	-0.333417	0.0990727	0.333017	0.42813	0.342911	0.313859	0.986975	0.704605	1.64668	1.70292	2.06729	1.74611	1.96888	1.8455	1.61396	1.79054	2.08881	1.75838	1.81836	1.65641	1.50642	2.28177	1.59126	1.3233	1.47363	1.54937	1.30747	1.46168	1.04364	1.08744	1.10941	1.71536	1.42881	2.01251	2.07288	0.304012	0.929265	1.80919	0.548939	1.13481
0	0.155747	1.18034	0.43668	0.687311	0.598533	0.579795	1.92289	2.51179	5.05136	5.41845	5.57766	5.76249	7.52224	7.53024	4.05885	-0.00685145	-0.387518	-0.562994	0.209825	-0.00605389	-0.442908	-0.0959883	-0.55475	-0.64878	-1.25637	0.68616	-0.370889	-0.538202	-0.0373897	-0.623782	-1.17678	-0.394902	-1.23374	-0.90466	-0.211086	-0.440718	1.61514	4.20479	3.95771	3.85967
0	-0.0724799	-0.361621	-0.0684071	0.339338	1.0857	1.55085	1.69368	1.55235	1.66378	1.5503	1.68488	0.983195	1.50056	1.88544	1.66846	1.76868	1.32333	1.27323	1.15047	1.42801	1.29364	1.44413	1.56938	1.58882	1.41101	1.99757	2.11195	2.20793	2.36185	2.07155	2.67135	2.4221	2.26446	2.40787	1.94844	2.14533	2.29415	2.09107	2.03097	2.01626
0	0.189672	1.41857	1.63356	1.81684	2.05082	2.31603	2.47012	1.79121	1.84576	2.151	2.14457	1.66364	1.14588	1.56444	1.79164	1.71686	1.44215	1.34916	1.17061	1.6809	1.60047	1.71118	1.73061	1.50253	1.36483	1.66816	1.68178	1.3312	1.81494	1.79945	1.35318	-0.114553	1.03175	0.816208	-0.054913	-0.0744171	-0.470162	-0.34125	-0.998835	-1.67226
0	0.02226	-0.0240323	0.180273	0.300076	0.541443	0.680098	0.921332	1.55106	1.80589	1.47027	1.42334	1.82214	1.8211	1.67535	1.47294	1.47716	1.41065	1.28321	1.67496	1.15372	1.04694	1.43978	1.41412	1.52409	1.75901	0.788014	1.78885	2.09822	2.25335	3.20098	3.52849	3.04487	2.62088	2.87513	0.455526	2.46175	1.25913	1.61563	2.51236	2.80703
0	0.104504	0.0541552	0.187913	0.656799	0.683432	1.06836	1.2318	1.23164	1.30814	1.17806	1.23429	1.56702	1.37129	1.51093	1.2279	1.94886	2.16624	2.27326	2.17658	2.30237	2.08726	2.27801	2.08787	1.5556	1.59795	1.63981	1.27851	1.24817	0.832297	0.909864	0.145134	0.275298	0.0341203	0.113051	0.37467	0.170861	0.231768	0.150673	0.347374	0.120789
0	-0.16883	0.00891269	-0.58639	-0.21201	0.964949	0.570354	1.54338	0.996889	1.61938	2.20039	1.34755	1.24283	2.57978	2.80077	0.95651	1.22785	1.27657	1.93236	1.45741	1.84437	2.42019	2.23213	1.54437	1.20271	2.22448	1.09609	0.831377	0.787145	1.79388	1.10218	0.548598	0.682823	1.91371	1.5513	1.37788	0.612787	1.14393	0.756894	0.980125	0.0749835
0	0.168671	0.60668	0.0572966	0.80225	1.61597	1.08905	2.06577	1.09978	1.22472	1.34355	1.6772	1.86142	1.66248	1.57949	1.51707	1.12102	1.69033	1.8632	1.67497	1.90919	1.80973	2.09236	1.6815	1.64393	2.38548	1.93917	1.70304	1.42942	1.354	0.535277	0.161623	-1.20681	-0.149717	-0.533509	-0.2983	-1.14804	-0.822856	-0.939051	-1.13369	-1.28445
0	0.211627	0.53	0.284462	0.756396	1.07566	1.12697	1.61274	1.42901	1.48942	1.71089	1.82383	1.65663	1.82149	1.76662	1.7997	1.96666	1.80336	1.80516	2.15681	2.19611	2.31108	1.68372	1.8905	1.50441	1.58438	1.45726	1.99121	0.745753	0.525062	-0.0959223	0.68242	0.340434	0.633245	-0.00836704	-0.498624	-0.807848	-1.58952	-2.02005	-2.13333	-2.26344
0	-0.190945	-0.0317631	0.179866	0.627143	0.815994	1.15356	1.61214	1.97345	1.75226	1.79949	2.23113	2.29781	2.23246	1.99464	2.0695	2.03661	2.0299	1.99858	2.53357	2.93561	3.16841	2.93365	1.95661	1.56307	1.04364	0.203987	-0.324226	-0.179825	-0.364582	-0.387071	-0.665899	-0.547167	-1.0313	-0.839985	-0.954434	-0.928358	-1.10085	-1.13926	-1.141	-1.13805
0	-0.0467298	0.405742	0.424247	0.395781	0.539997	0.673446	1.16875	0.970429	0.969396	1.08963	1.44512	1.22844	1.34005	1.74111	1.67823	2.13206	2.41546	1.96072	2.22368	2.07504	1.94776	2.20094	1.75451	1.79222	2.04593	1.20982	1.11046	1.1581	1.1167	0.762391	-0.0546933	0.141511	-0.303279	-0.296923	-0.258721	-0.123662	-0.296466	-0.388825	-0.134631	-0.120038
0	0.985153	1.42864	1.24771	1.33861	1.15364	0.598682	0.424551	1.27528	1.1559	1.61765	1.19717	1.6107	1.60287	1.66372	1.87289	1.75069	1.75383	2.03502	2.86696	2.53098	2.22512	2.05461	1.57389	1.20646	1.30763	1.01787	1.53177	1.01096	0.973275	0.748237	0.771938	0.863329	-0.0160271	0.847532	0.495517	0.408198	-0.374107	0.0073395	-0.527335	-0.330403
0	0.216288	0.304193	0.775334	0.994281	1.1116	1.50016	1.4868	1.49412	1.31823	1.52578	1.69275	1.40481	1.8984	1.80399	1.57253	1.72556	1.63047	1.74792	1.45201	1.70116	2.06016	1.79545	2.0583	1.79348	1.60791	1.46753	1.61018	1.35137	0.940275	0.846822	0.853455	0.877969	0.759835	0.631678	0.598491	0.547415	0.583989	0.980872	0.846717	0.516189
0	-0.202563	-0.186938	0.262235	-0.177087	-0.288107	-0.729565	0.288321	1.15671	1.31384	1.27193	1.01548	2.02914	1.47614	2.06957	1.4101	1.34613	1.99671	2.12268	2.23098	2.50191	2.28268	2.1537	1.5305	1.26195	1.23426	0.879271	1.30236	1.28555	1.59015	0.69862	0.348476	0.93437	0.78851	-0.676328	-0.500213	-1.81936	-2.41841	-2.25832	-2.39734	-2.25505
0	0.501146	0.250416	0.512098	0.936157	1.2761	1.14334	1.42997	2.32898	2.30134	3.02327	3.46217	3.80531	3.09776	2.82973	3.69249	1.61462	0.758071	1.26505	0.883251	1.03051	1.33712	0.0760979	0.605615	-0.000405612	0.812604	1.60875	1.27265	0.938856	0.763052	-0.187983	-0.0945518	3.50868	3.74729	4.14121	3.62285	2.82686	3.56294	3.34951	4.01027	3.1681
0	0.418366	0.441856	0.449828	0.476412	0.608235	1.04627	0.852552	1.2556	1.52167	1.74008	1.3311	1.14031	1.3825	1.48577	1.16572	1.50998	1.50515	1.43353	1.97904	1.68423	1.86709	1.9963	1.96287	2.50943	1.87444	1.64963	1.74008	1.37942	1.08875	1.0366	1.17595	1.10002	0.478296	0.308669	0.104452	0.288503	0.339375	0.0912826	-0.442214	-0.024752
0	0.390451	0.653701	0.75676	1.03254	1.04202	1.6715	1.88067	2.17726	1.75516	1.86398	1.61399	2.06856	1.82291	2.09183	1.19516	1.58274	1.2656	1.99642	1.87717	2.31469	2.08942	1.52386	1.87551	1.65658	1.55634	1.59126	1.50384	0.938636	0.465202	0.276974	0.0938814	0.235739	0.354554	0.207471	-0.251462	-0.123749	-0.142467	0.708927	-0.0677504	0.119534
0	-0.0198667	0.143467	0.201146	0.350514	0.420978	0.650409	0.734343	1.22228	1.49225	1.56364	1.33967	1.6164	1.75106	1.72958	2.04224	1.95734	1.80998	1.77467	2.10306	2.34819	2.32677	2.44007	2.00027	1.86604	1.62798	1.54201	1.34531	0.549816	-0.104934	-0.218444	-0.217578	-0.429634	-0.275566	-0.303381	-0.577177	-0.338226	-0.260236	-0.293665	-0.369946	-0.754509
0	-0.0909907	0.1809	-0.0882497	0.520405	0.246612	0.711443	0.328642	0.396466	0.0745015	0.308663	0.483803	0.699152	-0.304751	-2.00078	-1.52096	-2.01187	4.69263	5.12112	4.4674	4.74152	5.73187	4.87709	4.07066	4.14454	3.48094	3.69366	-0.905808	-1.55825	-1.56822	-1.81826	-2.47062	-2.27764	-2.56578	-3.83005	-3.32483	-3.35587	-3.24722	-3.43226	-2.98989	-2.34137
0	-0.559254	-0.0958361	-0.202775	0.0343983	0.681139	0.944535	0.517834	0.650467	1.07983	1.37313	0.350427	1.27369	1.93618	1.33829	1.75252	1.41639	1.40258	2.04162	1.74695	1.94178	2.05819	2.12565	2.20839	2.24708	1.94908	1.37571	0.95908	1.52147	1.70969	1.05183	1.46727	0.438791	0.4586	-0.343517	-0.747668	-0.940179	-0.0775164	-0.501543	-1.95305	-2.20478
0	0.387434	-0.355371	0.326626	0.507853	0.439874	1.16576	1.54602	1.82932	2.12524	1.6973	1.25992	1.69219	1.66047	1.71556	2.09136	2.14191	1.47264	1.98407	1.94469	1.80585	1.63999	2.17224	1.70398	1.92735	1.95113	1.23244	0.812739	0.786661	0.661569	0.356229	0.489437	0.959617	0.837635	0.395973	0.718686	0.370926	-0.0345714	0.34106	0.160328	-0.0380271
0	-1.10838	-0.629711	-0.532318	-0.189951	0.753674	-0.0185557	0.0463162	1.38115	0.557676	0.653716	1.2408	2.3047	1.64582	1.85962	4.03437	2.68941	3.45334	4.12124	3.63443	2.71269	3.53771	2.61949	-2.59618	-2.20338	-2.43575	-2.58927	-2.13498	-1.78523	6.65789	6.61848	5.4578	3.46134	3.81348	4.31758	3.16665	4.90272	4.48283	4.02453	3.42322	2.56002
0	0.318546	-0.0916909	0.2414	0.852934	1.17609	1.08425	1.13095	1.45698	1.50371	1.56283	2.02288	1.54492	1.08722	1.40229	1.41092	1.37713	1.51508	1.40897	1.75382	1.88179	1.66622	1.95262	2.07854	2.06775	1.91539	1.4077	1.27644	1.37603	1.23529	0.998219	0.875675	0.682759	0.477705	0.586948	0.558921	0.691339	0.601543	0.318785	0.451924	1.65828
0	-0.548849	-0.0236189	-0.39127	-0.170473	-0.266733	0.454736	0.414129	0.606297	1.39549	2.08535	2.23863	2.1671	1.83029	1.63442	1.49688	1.42033	1.88666	2.02957	1.67095	1.39026	1.58156	1.84576	1.6864	2.18491	1.67032	1.36007	0.880462	0.837043	0.703181	0.385719	0.0139695	0.335368	0.320207	-0.142039	-0.0592857	-0.175849	0.2201	0.511312	0.0671373	0.249552
0	-0.277042	0.630588	1.55352	2.22246	2.09826	1.13803	2.0227	2.2095	3.19996	4.20876	5.14316	5.6865	1.55178	2.04052	2.0016	3.05255	3.1262	3.14946	-1.08487	-2.84651	-2.93891	-2.65638	-1.94582	1.19403	2.23315	2.24565	2.07095	1.96187	1.61929	1.3452	0.954748	1.40254	2.19295	2.19727	0.904065	2.3497	0.727731	0.415824	-1.09076	-1.16468
0	0.143395	0.382152	0.640078	1.13307	1.11917	0.799432	1.29589	1.27857	1.63443	1.76751	1.55577	1.4173	1.48175	1.55198	1.50438	1.67265	1.55492	1.86291	1.87241	1.72528	1.70032	1.46324	1.43478	1.6451	1.41017	0.962042	1.47154	1.74303	1.48566	1.35531	1.22703	1.50007	1.2457	1.19656	1.11721	0.905011	0.909565	0.887165	0.967827	0.999097
0	0.413643	0.211379	0.098831	0.605016	0.868359	0.965296	1.07084	0.835236	1.18017	1.28853	0.726441	1.08837	1.5944	1.74904	2.04951	2.1428	1.44572	2.28079	2.03909	2.99412	2.85116	1.98457	1.69549	1.47955	1.06753	1.47678	2.04264	0.885248	0.0894934	0.0680238	0.254764	0.352551	-0.885809	-0.691454	-1.58494	-1.66804	-1.4016	-0.326987	-0.392153	-0.128048
0	-0.188277	-0.453493	-0.0678516	0.504455	0.52919	0.958697	1.07555	0.850233	1.24652	1.36264	1.37683	1.2148	1.61937	1.18166	1.36737	1.79231	1.41664	1.41935	1.61416	1.88968	1.8734	1.85551	1.33379	1.20479	1.85428	2.01054	1.83213	2.01757	1.27089	1.35296	0.951695	0.825934	0.734636	1.30383	0.797354	0.660697	0.571818	0.808346	0.814964	0.764967
0	-0.744843	0.360514	-1.90754	-2.51016	-1.73338	-1.9558	-0.673975	-0.372414	-0.150373	-0.243436	1.34521	1.01822	0.916337	1.25344	2.59164	1.46802	2.19213	2.16031	2.8998	1.64483	2.13628	2.26216	2.25986	1.56237	1.25739	1.04563	0.683222	2.2234	1.66565	1.90104	1.62062	0.738333	0.430874	1.14383	0.660866	0.860523	0.427463	0.638421	0.824765	1.03922
0	0.0708203	0.340089	1.59131	0.887891	0.790906	1.06229	1.11674	1.83227	1.61324	1.71028	1.62316	1.77007	1.68626	1.8798	1.68202	1.64798	1.853	1.83044	1.89319	1.88286	1.75628	1.76651	1.73599	1.50468	1.28006	0.951777	0.928157	1.4225	0.967862	0.583073	0.60945	0.640026	0.0848402	-0.161294	0.263312	-0.167011	0.290196	-0.224392	-0.0850548	0.0720871
0	0.173706	-0.043879	0.416208	0.470733	0.543486	0.804652	0.876649	0.932724	1.2608	1.40367	1.42321	1.40003	1.67329	2.1999	3.25478	2.863	2.73684	2.77488	2.40037	2.20555	1.76413	2.45435	2.51318	2.42687	2.15746	2.063	2.08256	1.70003	-4.63091	-4.16461	-4.37377	-4.15521	-6.55037	-6.00503	-6.35271	-3.35701	0.351035	0.265812	0.0329136	0.0616186
0	0.0497108	0.0569664	0.546479	0.550728	0.667586	0.82283	0.971017	1.48685	1.86508	1.57087	1.60354	1.65155	1.93558	2.20497	1.61182	1.30131	1.84855	1.54331	1.63211	1.52685	1.69518	1.28897	1.65623	0.943465	1.45243	1.87756	1.45982	1.6359	0.763999	0.832889	0.282122	0.110283	0.245118	0.118628	0.275251	0.313403	0.53864	0.362454	0.192254	-0.00255732
0	-0.150279	-0.385068	0.00322281	-0.133253	-0.259497	-0.128887	0.186977	1.79171	0.822533	0.789815	0.926659	-0.506617	1.56004	1.97299	2.21204	1.64786	1.65772	2.83953	2.85925	2.63969	2.42588	1.95392	2.07954	1.56012	1.19179	1.06055	1.12124	0.754325	0.907507	1.27844	0.688417	0.489693	0.606757	0.305552	0.514837	0.542632	0.309282	0.435259	0.336554	0.092633
0	0.206501	0.0230988	0.32712	0.411979	0.482572	0.267844	0.796098	1.34681	1.79502	1.80131	1.23711	1.61503	1.58066	1.22724	1.40057	1.86714	1.76106	1.68934	1.49063	2.19298	1.8538	1.98829	1.35916	1.91444	1.83387	1.29658	0.767703	1.08834	0.979156	0.883383	0.852438	1.18091	0.684029	0.783351	0.569427	-0.191989	0.350386	0.236462	-0.123924	0.21189
0	-0.361005	0.208026	0.533997	1.24771	1.60415	1.47872	1.67952	1.75101	1.81705	1.56426	1.74154	1.75287	2.01561	2.00658	1.85205	1.66879	1.80613	1.97845	1.91769	1.76298	1.63971	1.34112	1.66312	1.43375	1.35521	1.15911	1.02916	0.790115	0.510343	0.723528	0.324675	0.228971	0.689245	0.127463	0.0724224	0.131205	-0.439084	0.448502	-0.0918757	0.0344362
0	0.0654698	0.128846	0.337881	0.479125	0.753822	1.16434	1.46259	1.40088	1.54373	1.76881	1.23909	1.54397	1.11248	0.919917	1.70372	1.87453	1.84706	1.76108	1.78382	1.69559	1.90147	2.02577	2.06838	1.53952	1.45161	0.95593	0.986414	1.12372	1.2512	1.35297	1.31184	1.47149	0.946746	0.0280657	-0.586249	-0.646411	-1.05073	-1.15617	-0.724937	-0.93181
0	0.209912	0.510882	0.590911	0.209575	0.961709	1.97816	1.97775	2.04698	2.25811	2.30426	1.75626	1.94899	1.87295	1.7986	1.79987	1.82015	1.90076	1.85193	1.87087	1.9669	1.8997	1.55109	1.49608	1.47669	0.792039	1.14352	1.02573	0.638329	0.223867	-0.147509	-0.0237953	0.188766	0.224385	0.0777484	-0.0192385	0.0280003	-0.630919	-0.525779	-0.413759	-1.51291
0	0.73035	0.519794	1.16105	0.978538	1.10094	0.939611	1.09761	0.721098	0.997085	1.23226	1.76376	2.10152	2.33486	2.01646	2.25273	1.90534	1.94887	2.14729	1.97985	2.08544	2.18186	1.33482	1.47757	1.90362	1.13521	0.651	0.417754	0.507563	0.501026	0.371062	0.361105	0.476253	0.47541	0.0953418	0.222359	0.586142	0.00159487	-0.100543	-0.0744431	0.655704
0	-0.577238	-0.261864	-0.264281	-0.715352	-0.516419	-0.864993	0.835829	0.727	0.719584	0.896092	1.48038	1.88987	1.0447	1.02299	1.35852	1.37749	1.42925	1.32138	1.25136	1.51232	1.79104	1.72114	1.77265	2.29827	2.09926	1.87408	1.6337	1.69788	1.61052	1.37901	1.26565	1.13966	1.24258	1.04954	0.594968	1.32039	1.03078	1.09331	1.59471	1.26717
0	0.300242	0.769197	0.033	1.51619	1.59218	1.04533	2.26915	1.62294	0.954609	1.77929	0.870191	1.1287	1.66714	1.32724	0.664392	1.39163	1.29359	0.784686	1.24583	1.10602	1.62428	0.647005	1.50173	1.57126	2.38321	1.65271	2.07874	2.4219	2.49033	2.56636	1.2299	0.626655	1.83066	0.709521	0.797532	0.78384	1.08567	1.69031	1.83719	1.28235
0	-0.635335	-0.177558	0.678504	1.43091	2.14562	3.15956	2.70714	1.312	0.92217	1.07573	1.98402	3.09919	3.8526	4.15572	4.19101	4.30838	3.86915	0.993578	0.535099	0.244856	0.0820835	-0.138481	0.714438	0.295759	1.61317	1.22368	0.883922	0.668767	-0.49951	-0.973673	-0.798074	-0.379735	-0.671713	-1.54881	-2.3108	-0.37911	1.8687	1.3742	2.30148	3.35331
0	-0.237562	-0.331655	0.924621	0.366154	0.469397	0.573543	0.657477	0.561182	1.01768	1.2063	1.28306	1.81326	1.45573	1.48696	1.45525	1.49638	1.66406	2.03698	2.0766	1.92455	1.78077	1.65232	1.48143	1.66176	1.0823	1.65478	1.30102	1.19759	1.12164	1.15349	1.20322	0.694107	0.930869	0.527977	-0.072133	0.233558	0.601355	0.717145	0.301828	0.540407
0	-0.276604	-0.402746	0.269005	0.358403	1.04995	1.37063	1.53808	1.01595	1.97929	1.96963	2.08762	1.59661	1.41604	1.31879	1.08875	1.27386	1.15745	1.32639	1.40203	1.3553	1.66103	1.76291	1.72892	1.49394	2.09948	1.66708	1.46972	1.25938	0.549296	1.31653	1.1604	-0.0102978	0.63467	0.035291	-0.363542	-0.324999	-0.390551	0.0447071	-1.37915	-1.255
0	-1.08263	-1.28218	-1.05728	-0.925975	-1.30157	-1.70945	-0.76561	0.75916	0.881343	0.868315	1.0515	0.558631	1.25091	1.38124	1.67891	2.32419	1.87209	2.15854	1.87772	2.28485	2.64853	2.46868	1.95585	1.88922	1.84335	1.16024	0.765201	-0.0809512	0.555634	1.45209	0.361061	0.475262	1.59302	0.437007	0.617404	0.577929	0.138289	0.457715	0.468021	0.413507
0	-0.208699	0.279818	0.770549	0.987917	1.25453	1.33597	1.33473	1.16853	1.31681	1.42641	1.35594	1.2153	1.45961	1.5137	1.61245	1.75954	1.79735	1.63978	1.57675	1.72041	1.65039	1.45906	1.33462	1.2831	1.427	1.65241	1.57127	1.41212	1.50098	1.04351	1.19109	0.917803	1.29658	1.3066	1.34387	1.23693	1.09828	0.718432	1.04673	1.05055
0	0.410698	0.818854	1.5874	2.54814	3.18226	3.45967	2.25658	2.58394	3.71215	4.20941	4.35817	4.43249	4.522	3.78822	4.31185	4.51701	4.38519	3.86452	-1.21307	0.19551	0.17724	-1.16401	-0.417101	0.0148782	-0.838692	-1.27526	-0.794432	-0.75309	-1.07615	-2.36301	-2.25006	-0.604331	-2.18933	-2.84483	-2.63684	-2.61571	-2.13834	-2.1112	3.81283	3.83775
0	1.0026	1.7493	1.92462	1.35815	1.36128	-3.86671	-2.64805	-2.02648	-1.22751	-0.73509	-0.181985	0.350692	0.681348	1.14606	1.15955	2.54776	2.35291	2.74584	2.2028	2.90196	3.99733	3.56478	3.01215	2.35487	2.33747	2.31915	0.791922	0.530241	-0.214922	-0.0828481	2.78552	1.87155	1.80299	1.23272	1.25051	1.19983	0.295342	-0.0962118	0.00675167	-0.182457
0	0.162942	0.866339	0.858899	1.03535	1.6864	0.998192	1.86383	1.2863	1.89777	1.37802	1.51656	1.47506	1.83268	2.00526	2.02783	2.01269	1.78336	2.0768	2.2183	2.00093	1.25884	2.31066	2.30366	1.25924	1.61227	0.89773	0.195751	0.115309	0.313242	0.00807286	-0.112724	-0.0645546	-0.0936264	-0.17882	-0.798327	-0.538032	-0.428924	0.103289	-0.553072	-0.653531
0	0.133332	0.436843	0.418825	0.326178	1.22842	1.40984	1.19037	1.88701	2.15035	2.45258	2.42838	2.26929	2.6038	2.27528	2.25273	2.23897	1.74912	1.63179	1.81411	1.9762	1.79931	1.69368	1.12019	0.873262	0.601644	-0.139662	-0.0816453	0.250645	0.293657	0.116767	-0.161491	-0.256531	-0.0687265	-0.405233	-0.183286	-0.285566	-0.129765	-0.226002	-0.167185	-0.0529232
0	-0.158041	-0.0409078	0.132938	0.588893	0.678201	1.61308	0.324339	-0.249284	0.924383	1.30283	1.6524	1.13232	1.91536	1.5917	1.16767	1.49583	1.53673	1.70614	1.65348	2.10295	2.0305	1.5278	2.15591	1.91214	1.81429	1.7199	1.32226	0.874922	0.600836	0.223193	-0.186248	0.152429	-0.127973	-0.624443	-0.156982	0.235816	0.0735763	0.304655	-0.089776	0.0046993
0	0.49726	-0.053613	0.135613	0.131452	0.738324	1.34002	-2.60958	-2.54164	-1.81784	-1.60356	-1.34795	-1.96373	0.432849	0.789481	3.38762	4.18017	4.15986	4.16994	4.4582	4.57037	4.30635	4.07277	4.14079	3.77045	1.44074	-0.618811	-1.0478	-1.67015	-1.116	-0.614724	-1.19694	-0.982885	-1.18401	3.38833	4.25093	4.36047	4.55011	3.58232	3.4029	2.45415
0	-0.143233	0.144822	0.412272	0.860739	1.28306	1.40182	1.31893	1.14048	1.18103	1.28882	1.64713	1.32163	1.35008	1.7658	1.7401	1.97016	1.81387	1.85787	1.78993	1.73001	1.7193	1.7498	1.81384	1.42502	1.53253	1.31703	0.938156	0.753792	0.652321	0.691564	0.629612	0.692565	0.466505	0.598075	0.162931	0.0107901	0.167965	0.259491	0.244932	0.299612
0	-0.822511	-0.0617368	0.677362	0.645014	1.2585	1.27434	1.27185	1.11786	1.32341	2.23055	1.94631	1.82227	1.18324	1.577	1.42613	1.43501	1.2902	1.24238	1.67857	1.518	1.5384	1.6867	1.87723	1.34351	1.15034	1.21878	1.12195	1.53997	0.893349	0.915925	0.292734	0.78939	0.0374305	-0.276062	-0.502462	0.200271	0.21574	-0.0965714	0.242872	0.544987
0	-1.65653	-1.31611	-1.27577	0.428519	-0.308007	-0.441958	1.12298	1.09897	0.895052	1.5068	2.25912	2.37642	2.64138	1.77685	-0.755182	1.2157	1.0791	0.753386	0.791979	1.34879	1.1391	1.07812	1.08694	1.34781	1.37492	1.27414	0.303571	3.15729	2.63089	2.58734	2.53434	3.06585	2.86464	2.18225	2.62856	2.03978	2.31439	1.68476	1.99157	1.6535
0	-0.0660938	-0.149548	0.13185	0.393481	0.646705	0.558686	0.330695	0.535382	0.523718	0.556035	0.684414	0.767965	1.27146	1.50107	1.15011	1.49498	1.6902	1.52917	1.56349	1.35518	1.27442	1.52243	1.24684	1.3239	2.62759	2.39575	2.15164	2.03344	1.68452	1.31049	1.11573	1.56091	1.50842	0.419526	0.423089	0.70976	0.255916	0.40536	-0.0455026	0.213656
0	0.0614167	0.119993	0.266575	0.448275	0.857802	1.20636	1.43722	0.991942	1.19864	1.31361	1.51509	1.61011	1.51009	1.54084	1.77251	1.78782	1.54481	1.86923	1.39345	1.59547	1.5027	1.60695	1.6124	1.37536	1.51646	1.51512	1.12857	1.0984	0.72659	0.851683	0.567611	0.503617	0.453105	0.361292	0.169571	0.0142135	0.246236	-0.0332569	0.326267	-0.00378633
0	0.031875	0.0629282	0.487143	0.803898	0.610244	0.584135	0.651875	0.781467	0.789338	0.857486	0.501101	0.913454	0.382569	0.516842	0.708709	0.665847	0.62975	1.18455	1.63467	2.4538	2.56208	3.58313	3.24474	2.98335	2.82433	2.13085	1.57713	0.827836	0.224563	0.0371619	-0.15375	0.0981734	-0.454958	0.0653636	0.0830801	-0.210159	0.0656023	0.185805	0.256292	0.290269
0	0.199362	0.0459927	0.586309	0.653023	0.837902	0.742529	1.25975	1.40833	1.59305	1.85409	1.63165	2.34861	2.52421	2.20991	1.68005	1.72925	1.3227	1.97773	1.96754	1.65781	1.30303	1.80693	2.46622	2.95559	2.51426	2.16502	-0.85768	-1.31479	-1.1529	-1.36131	-1.4592	-1.7763	-1.4975	-1.9299	-1.63688	-1.60328	-1.39091	-1.39285	-1.40849	-1.60564
0	-0.0418861	0.238208	0.491538	-0.0870957	-0.0552512	-0.99015	-0.365766	-0.224244	0.740764	0.339663	0.147288	0.293693	1.118	1.5176	1.80252	1.83353	1.66559	1.55019	1.27616	1.42323	1.65938	1.87231	1.8334	1.85677	1.99226	2.00738	1.82199	1.81857	1.49032	0.947615	1.61599	1.23344	1.1795	1.31579	1.2662	1.13077	1.5667	1.15146	1.40712	1.22966
0	0.382323	0.520091	-0.256136	-0.0715049	0.862654	0.532012	0.311992	0.128362	0.0187598	0.462077	0.904987	0.701466	1.02888	1.16594	1.22813	1.64906	2.29433	2.17396	2.41886	2.13857	2.36046	2.37528	1.71042	1.94316	1.59485	1.31051	1.03917	1.08259	0.823212	0.579007	0.279722	-0.341992	-0.526477	-1.01277	-0.211412	-0.668283	-1.24704	-2.0873	-1.73907	-1.93972
0	0.438917	0.48108	1.19137	0.983355	1.50621	1.83222	2.08309	2.1942	2.44135	2.81289	3.47255	3.24552	3.75261	3.20733	2.4684	3.41958	3.22766	3.594	-0.275973	-0.458512	0.126642	0.259377	0.132647	0.71855	0.676944	-0.391686	0.105228	-0.818579	-0.427649	-0.302593	-0.308146	-0.39508	-0.625252	-0.245652	-0.693872	0.130897	-0.165016	-0.0429516	-0.447211	-0.847918
0	1.95483	1.42494	0.661257	1.82487	2.31085	1.70073	1.85368	1.39883	1.57262	1.65339	3.00275	2.89135	-0.606199	1.03804	1.35495	0.832405	1.41442	2.30564	1.6266	1.4849	1.74157	2.34937	2.30114	2.20664	1.03016	0.834801	0.725181	1.14104	0.0812402	-0.118364	-1.04689	-0.556021	0.544	0.256976	0.3902	2.7532	2.71972	3.08894	2.88056	3.17895
0	0.0800756	0.45106	0.214973	0.467633	0.760882	0.686092	1.19813	1.10059	1.09903	1.29142	1.64691	5.92442	4.4038	5.01779	6.06042	5.83823	6.3607	-0.201351	0.486106	1.11148	0.877619	1.43803	1.21265	-1.37597	-0.724472	-2.20337	-1.90572	-1.90835	-1.16687	-2.5128	-0.822628	-3.14502	-3.71783	-0.869991	3.16204	3.67046	3.90829	3.97123	3.54409	3.2562
0	-0.175684	0.607154	-0.356691	-0.293552	-0.277797	-0.666757	0.107148	0.31361	0.162301	0.400177	1.50658	1.39221	1.51128	1.911	1.82487	1.99023	2.06153	1.81189	2.19078	1.56438	1.66705	1.46744	1.50912	1.45737	1.23879	1.20579	1.36361	0.76841	0.846795	0.65054	0.431798	0.683857	0.514036	0.47963	0.751663	1.24403	0.458744	0.461697	1.52253	0.34677
0	-0.453903	-0.236957	-0.135337	0.165136	0.726963	0.193558	0.878833	1.53032	1.48941	1.22053	1.76245	1.4511	1.33621	1.47194	1.70325	1.80658	1.69037	1.74166	1.7764	1.99766	1.77639	1.51514	1.43412	1.14702	1.14665	0.84464	1.04448	0.877105	0.821436	0.281414	0.785109	-0.184925	-0.0289171	0.420808	-0.000306522	-0.210599	-0.147891	-0.315089	0.172007	0.0824396
0	0.0685787	-0.0635115	-0.330864	0.350801	0.513391	0.811818	1.21665	1.4512	1.37407	1.41902	0.836596	1.24817	1.44074	1.33439	1.88473	1.51622	1.93517	1.51929	1.46089	1.56836	1.51197	1.71138	1.20268	1.40169	1.35108	0.99229	1.04453	1.3541	1.17528	0.901565	1.04189	0.972806	0.677538	0.157477	0.182189	0.61927	-0.26099	-0.390618	0.33979	0.527034
0	0.820165	1.00176	1.26042	1.41544	1.58531	1.56469	1.73679	1.41327	1.6804	1.99137	2.0036	1.89508	1.7783	1.61989	1.67692	1.85514	2.33381	1.07243	2.10401	2.47428	2.97363	1.95552	1.31366	0.0223739	0.147996	0.500249	0.814266	0.692765	0.201214	-1.0112	-1.52626	-2.49277	-3.25973	-4.12116	-5.03389	-4.97319	-4.82081	-4.54837	-3.48704	-3.31382
0	0.504704	-0.206622	0.311048	0.74999	1.1717	1.09352	0.850416	1.32192	1.36433	1.35565	1.41608	1.50696	1.55923	2.03109	1.71921	1.78901	1.83567	1.97301	1.40909	1.29709	1.47311	1.84053	1.14089	1.47445	0.815853	1.45612	1.70179	0.367381	-0.270978	0.72505	0.504819	0.314637	-0.559583	-0.582171	-1.45281	-1.4672	-1.86501	-1.21594	-2.03596	-1.69027
0	-0.45491	0.252655	0.461879	0.805993	0.944291	0.984345	1.05062	1.26493	1.4652	1.63352	1.7799	1.7732	1.90499	1.60923	1.52654	1.40619	1.51455	1.3256	1.32282	1.55961	1.61603	1.63995	1.51269	1.13571	1.10904	0.955986	0.796217	0.861512	0.795036	0.717256	0.570201	0.57552	0.339862	0.285013	-0.020569	0.221102	0.277428	0.210046	0.0330885	0.21519
0	-0.39565	0.464695	1.2827	1.06296	0.526934	1.08626	1.72678	1.978	1.95304	1.44362	1.0965	1.29264	1.12255	1.62486	1.26012	1.34705	1.42187	1.84926	1.66498	2.35311	2.13616	1.6441	1.59392	1.84813	0.902034	1.00157	0.880435	0.842154	0.317165	0.290941	0.302692	1.08464	0.471708	0.324282	-0.0491988	-0.5252	0.00521679	-0.10037	-0.476739	-0.892949
0	-0.0581858	0.160901	-0.237595	-0.837279	-0.777533	-0.555902	0.521382	0.543867	0.962954	0.972732	0.908782	0.940999	1.03431	1.31783	1.55076	1.88728	1.82996	1.69449	1.793	2.07251	1.70072	1.46043	1.3809	1.24067	1.3469	1.31669	1.00802	1.09623	1.1249	1.22217	1.10733	1.01639	1.05448	1.01513	-0.228959	-1.48294	-2.09752	-1.50835	-1.30238	-1.21991
0	-0.227303	-0.0761119	-0.286499	0.619198	-0.672939	0.334202	0.348781	0.120176	0.621415	1.14388	1.31872	-2.90524	-2.60833	-2.0222	-1.12819	-1.40128	-2.14273	-1.47457	4.83531	5.01096	5.5858	4.41429	3.84111	3.85169	3.15738	2.75571	2.27423	1.32497	2.01277	1.38999	1.10063	1.28835	1.41226	1.07043	2.2469	2.93115	3.09007	0.977035	1.157	1.6292
0	0.771238	0.625059	0.330687	0.481994	0.226524	1.0696	1.04781	1.12979	0.924695	0.901093	0.65905	0.68148	1.01087	1.35369	1.37965	1.39724	1.30649	1.2996	1.87871	2.25014	2.73025	1.88222	1.94752	1.60559	1.29838	1.05272	1.3858	1.24148	0.595539	0.935877	-0.332322	0.480872	0.191668	0.626124	0.0747186	-0.0463144	-0.0631655	0.430495	1.76046	1.98749
0	-0.571226	-0.960575	-0.765931	0.385679	0.358413	1.17247	2.63448	2.07272	0.767361	-0.690419	-0.144252	0.956806	0.528622	0.863399	1.60725	1.82155	2.11631	2.74117	2.06278	1.93366	3.08895	2.2202	2.03475	1.08132	1.61565	1.05829	0.941339	1.40061	0.964579	0.713952	0.705031	0.550949	0.694033	0.574409	0.330009	-0.544772	0.0231438	-0.0867616	-0.417067	-0.391194
0	-0.104885	-0.315253	-0.0157762	-0.778695	0.298266	0.285171	1.03875	0.606316	1.03291	1.07765	1.58648	1.95722	1.84984	1.66838	1.57631	1.61714	2.11243	1.72779	2.05362	2.04155	2.17956	2.00088	2.27123	1.13134	1.28666	1.15689	0.118999	0.53231	-0.164388	-1.23684	-1.23341	-2.32236	-1.57877	-1.37831	-2.0742	-2.33261	-2.9596	-2.49943	-2.5868	-2.37192
0	-0.653024	0.326002	0.173258	-0.145657	-0.183496	0.548964	0.864689	1.48152	1.14148	1.38434	1.40457	1.54443	1.27149	1.97834	2.00454	2.2204	1.24936	2.1446	1.41074	1.78428	1.65745	1.5175	1.74707	1.82373	0.769559	0.236754	0.53068	0.974587	-0.05451	0.8062	-0.0563165	0.0154791	-0.204383	-0.0719836	0.306691	0.155187	0.287483	0.239161	0.279316	-0.00106846
0	-0.250322	-0.0632335	0.034784	0.0869224	0.626071	1.64581	1.60648	1.8663	2.40043	2.94569	2.40943	2.55937	2.78031	3.87469	3.29501	2.84436	3.08182	0.0167636	-1.28483	-1.0979	-0.365548	-0.594849	-1.38126	-1.34839	-0.645954	2.50096	2.20975	2.26115	1.60554	1.4577	1.20977	0.973163	0.792083	0.77966	0.639754	0.607633	0.634477	0.76881	0.580731	0.61959
0	0.274956	0.119596	0.306854	-0.0170705	-0.456858	-0.821041	-0.666091	-0.216316	0.224947	0.527204	0.525221	0.97428	1.14223	0.837291	1.1717	1.17533	1.59607	1.64422	1.80507	1.89213	1.8138	2.18152	1.70348	1.4428	1.5467	1.3478	1.502	1.58677	1.55358	1.02299	1.24764	1.60666	1.30293	1.45585	1.24084	1.00296	0.810301	0.414145	0.437653	0.506539
0	0.453104	0.496224	0.413726	0.118702	-0.306267	0.279391	0.1993	1.27174	0.82321	1.57018	1.59484	1.51951	1.75464	2.02175	1.79767	2.19109	2.31439	2.86335	2.89317	3.15553	2.94781	2.89916	2.97869	3.23338	-2.05519	-0.517371	-1.22684	-1.81619	-1.25902	-0.8475	-0.709399	-0.583396	-0.365526	-0.349236	-0.0696461	-1.09625	-1.51667	-1.55563	-1.38979	-1.43704
0	1.73958	1.89542	2.41387	2.4592	2.54529	2.10581	3.48076	3.89882	4.395	4.01858	2.74843	0.595685	0.571411	0.28498	0.807249	0.962157	0.649103	1.2234	1.40208	1.8331	1.38813	1.35296	1.32879	1.14094	1.14579	0.980518	0.0834162	1.38649	1.12536	-0.669476	-1.10043	-0.657471	-1.21556	-1.25056	-1.15382	-0.638723	-0.665168	-0.948944	-1.76383	-0.295257
0	0.0115148	0.518651	0.736549	0.751577	0.715841	0.599412	0.827403	0.921481	1.2307	1.20457	1.37354	1.4221	1.45123	1.59041	1.4684	1.34941	1.34902	1.26393	1.19886	1.64544	1.46875	1.68923	1.64935	1.4805	1.05862	0.966652	1.19248	0.0432441	1.54878	1.10049	1.96024	2.27338	2.43418	2.17563	2.2937	2.37531	1.78911	1.79881	2.65942	1.94452
0	0.912325	-0.171871	0.309012	1.50129	1.21695	1.30896	1.63404	2.76867	2.61026	2.73199	3.09331	3.45724	2.64936	-0.35534	-1.05588	-0.185226	0.159619	0.664574	0.80091	0.367218	0.812292	0.314632	0.954315	0.150816	1.90952	2.54846	2.11735	1.61339	1.97798	1.24972	1.20189	1.51083	4.53217	3.56277	3.53901	3.04929	4.191	3.84936	4.23665	4.43734
0	0.592498	0.537216	0.0294371	-0.575819	-0.705387	-0.394016	1.28055	1.24948	0.712724	1.41725	1.45228	0.973515	1.92282	1.81952	1.37826	1.51827	2.05197	1.44725	1.8931	2.20868	2.44831	1.42569	1.69971	0.791087	0.440438	1.08628	0.422326	0.49676	0.442311	0.487988	0.885114	1.27042	1.8595	1.29716	2.60567	2.30415	2.69216	3.41487	2.30027	1.69081
0	0.137927	-0.0361558	0.229436	0.551741	1.21334	1.46639	1.16655	1.40191	0.682136	1.63289	1.77477	1.70653	1.38614	1.53449	1.62675	1.58621	1.86203	1.96137	2.08584	2.01062	2.18668	2.11622	1.8502	1.75584	1.23188	0.626396	0.325125	-0.509599	-0.570633	-0.347686	-0.185528	-0.481375	-0.601222	-0.599896	-0.579015	-0.666615	-0.165826	-0.062988	-0.0594081	0.0976133
0	-0.0701539	0.291437	0.369074	0.301555	0.733862	0.979157	1.03225	1.04915	0.865317	0.900751	0.808194	1.09942	1.06179	1.0583	1.23434	0.950874	1.15829	1.43507	1.67236	1.77334	1.38914	1.48919	1.506	1.88436	1.6439	1.56176	1.22661	1.38875	1.26704	1.11952	0.961425	0.930535	1.11172	1.34103	1.1141	1.51261	1.38524	1.22564	1.05913	1.07421
0	-0.0348786	0.213137	0.427787	0.616533	1.03739	1.19007	1.12943	1.05903	1.28744	1.39893	0.833041	0.880817	1.07565	1.01596	1.37058	1.77665	1.12925	1.50557	1.42524	1.6155	1.55782	1.6794	1.53259	1.64842	1.53538	1.85054	1.69454	0.670467	0.924379	-0.0618938	0.126297	0.350489	0.528489	0.233115	0.299753	-0.0900085	0.264102	0.0499148	0.25605	0.625002
0	-0.269359	-0.339445	-0.128566	-0.20272	-0.0105074	-0.0293998	0.553797	0.386202	0.864121	0.755719	0.957122	1.10936	1.35884	1.27919	0.876623	1.12852	1.3459	1.65344	1.34137	1.71388	1.43932	1.55253	1.29185	1.21604	1.7975	1.64177	1.78989	1.247	0.947303	0.871069	1.3935	1.06564	1.0207	0.868942	0.930738	0.621381	0.519975	0.599277	0.799507	0.706592
0	0.0778598	0.372313	-0.00514927	0.378411	0.345676	0.767784	1.0123	1.26788	1.23723	1.38621	1.72469	1.25315	1.04822	1.28025	1.23369	1.29842	1.10548	0.72063	0.871802	1.38069	1.72167	1.63637	1.72289	1.4286	1.55059	1.40321	1.20413	1.27063	1.03206	0.655086	0.772076	0.720673	1.00354	0.52104	0.408109	0.365058	0.356341	0.166336	0.560949	0.716079
0	-0.193	0.00677958	0.185264	0.205599	0.91699	1.11534	1.21783	1.24219	0.945939	1.45378	1.41661	1.72084	1.23825	0.976771	1.76451	2.0064	2.04815	1.71724	1.41602	1.35226	1.26658	1.33977	0.972278	1.08344	1.09354	0.768412	1.40468	0.970189	0.676447	0.258976	0.490904	0.2857	-0.0335267	-0.373507	0.163235	-0.330552	-0.929651	-0.832438	-0.334999	0.0937704
0	1.0922	1.02088	1.47526	0.963402	0.351332	0.410695	0.217127	-0.273099	1.04772	0.613803	0.760408	1.12071	0.744959	1.34518	1.55406	1.88048	1.84925	1.18512	1.51314	1.00117	1.95828	1.71833	1.78299	1.03609	1.66728	1.24885	1.30234	0.806223	0.927537	0.780397	1.31933	1.29285	1.63325	1.228	0.92076	0.997438	0.325597	0.66571	0.208417	0.102208
0	0.0748897	0.249235	0.252832	0.219374	0.230743	0.603063	0.744273	1.023	1.01601	1.00252	1.07451	1.05959	1.05986	1.32624	1.37223	1.51403	1.83937	1.8934	1.85314	1.78637	1.6055	1.61543	1.63977	1.2692	1.13351	0.92778	0.859168	0.748583	0.565199	0.588005	0.456552	0.654716	0.320107	0.182644	0.385276	0.331675	0.449573	0.190976	0.531	0.389028
0	-0.0253898	-0.0765781	0.783329	0.786793	0.828343	0.00684249	-0.508444	0.0517771	0.180341	0.0597627	0.613317	0.273995	0.251114	0.883131	1.57381	2.09842	1.49079	1.65896	1.25796	1.7466	1.69812	2.22501	1.60676	2.3153	1.98859	1.47067	1.5258	0.823617	0.809432	0.877154	0.9458	0.894697	1.44607	1.00538	0.828613	1.16533	-0.0859516	0.191619	0.0108541	-0.67706
0	0.0680938	0.426483	0.766025	0.684861	0.968669	0.96157	1.34475	1.06129	1.14556	1.1239	1.25355	1.39977	1.16366	1.37291	1.43629	1.69755	1.41341	1.60657	1.45447	1.53648	1.55655	1.67789	1.52464	1.34321	1.10091	1.164	0.84811	0.75406	0.188357	0.443003	0.0784966	0.257719	0.0681586	-0.536364	-0.363334	-0.608975	-0.554963	-0.753216	-0.299421	0.113915
0	-0.839486	-1.86644	-1.86161	-0.572458	-0.36352	-0.0508662	0.1659	1.37012	1.73825	2.00497	2.21026	1.88687	1.90356	2.301	1.4526	1.84278	0.840664	0.680126	1.29976	1.85742	1.6212	0.842331	0.706901	-0.10503	0.870183	0.842799	0.914656	0.892992	0.608779	-0.0530285	-0.52615	-0.351879	-0.579435	-0.93605	-0.512576	-1.21097	2.30424	2.20362	2.5874	2.60837
0	-0.376465	0.348371	-0.303764	0.423546	0.190138	1.68872	0.314984	0.547169	2.26569	3.30659	2.237	3.06714	2.70837	3.07021	-1.75279	-1.24891	-1.44626	-1.73666	-2.12472	0.941554	1.34468	1.44962	2.59773	3.00179	2.27271	1.96695	1.59775	0.314691	2.30814	0.864055	1.70673	1.16506	0.709385	0.170192	1.20513	0.127516	0.959826	0.896793	0.370923	1.21516
0	0.569284	0.399169	0.168434	0.470987	0.765823	0.693715	0.898853	0.794745	0.45475	1.42745	0.53418	0.566625	0.97363	0.809418	1.11949	0.823669	1.03967	1.45828	1.10929	1.19915	1.22824	1.40319	1.75355	1.71682	1.49346	1.93525	1.38294	1.60945	1.37789	1.53953	0.839177	1.81057	1.09877	-0.268356	0.596798	0.676076	0.448179	-0.624213	0.230539	0.297034
0	0.0897475	0.0873586	0.724051	-5.66469	-4.92713	-5.311	-3.21422	-0.0360578	-0.335921	-0.670771	0.546501	0.711602	1.32771	1.69957	1.63889	2.0325	1.66908	1.65601	1.58225	2.09766	1.64029	1.94563	1.97386	2.02231	2.40186	0.765498	0.958771	0.636431	0.565518	0.0480148	-0.246136	-0.0631887	-0.0862153	-0.16192	-0.922653	-1.17757	-1.53598	-1.2952	-1.21106	-0.167422
0	0.0634928	0.225931	0.225813	0.653927	0.791233	1.08226	1.48237	1.56015	1.7975	1.77394	1.56858	1.19833	1.26432	1.22973	1.00018	1.12379	0.816496	1.05099	1.30684	0.884204	1.0989	1.43005	1.16317	1.27745	0.963077	1.95381	1.58907	1.25734	0.707488	0.347646	0.507161	0.243447	0.0538303	0.19375	-0.0460318	0.209887	-0.788775	-1.11635	0.182187	-1.04139
0	0.0277832	-1.44568	-1.1779	-1.18324	-0.723821	0.133157	1.16686	1.14738	1.20226	1.15803	1.34103	1.62644	1.56655	1.18885	1.56249	1.56486	1.67898	1.87552	1.65472	1.57813	1.53756	1.39532	1.13705	1.00657	0.880559	0.641053	0.715085	0.413472	0.486009	0.451257	0.519342	0.64434	0.820828	0.458834	0.52761	0.452957	0.543668	0.712692	0.63357	0.643467
0	0.0481309	0.639431	0.0229871	0.735142	0.431219	0.600387	1.18101	1.11863	1.04726	1.66915	1.24704	1.66167	0.914492	1.6121	1.28775	1.39665	1.65742	1.45332	1.23608	1.13299	1.51666	1.2654	1.33043	1.35998	1.21371	1.04261	0.693748	0.933491	0.530379	0.395126	0.225037	0.746229	0.155553	0.471697	-0.110292	-0.246498	0.232979	-0.271571	0.0815699	-0.920416
0	0.321221	0.48838	0.579635	0.805261	1.30763	1.11702	0.364264	0.716519	0.730005	0.990938	1.4519	1.18453	1.14394	1.1332	1.4741	1.11165	1.63604	1.77244	1.39917	1.72135	1.57984	1.73521	1.72768	1.19121	1.03166	1.04816	0.257662	0.806605	0.323593	1.12249	1.51617	1.10457	0.889298	0.406578	0.16277	0.31946	0.537649	3.20961	2.39576	2.77316
0	-0.387081	-0.150107	-0.256579	-0.309043	-0.154708	-0.13438	0.486896	0.589113	0.149486	-0.00435611	0.146193	0.182226	0.27669	0.815227	1.07736	1.30167	1.9945	2.11614	2.05283	2.03281	1.97555	2.33092	2.08411	1.75637	1.343	1.27352	2.38693	1.0276	0.281074	-0.0276783	1.49221	0.390235	-0.324568	0.0812688	-0.418958	-0.875951	-0.632514	-1.07679	-1.84305	-2.01364
0	-0.0600537	0.331537	0.847569	1.20953	0.47974	1.15937	1.15085	1.1075	0.897281	1.23128	1.43144	1.28782	0.880097	1.01984	0.790039	0.648398	0.814756	0.845412	0.619743	1.54042	1.4712	1.88938	1.66409	1.42578	1.67722	1.07386	1.38173	1.5515	1.54308	0.872429	0.842784	1.10989	0.923064	0.677121	0.883441	0.169632	0.550394	0.253387	0.713985	0.784788
0	-0.114255	-0.643026	0.715059	-1.15317	-1.20833	-2.06746	-0.691385	-0.117027	0.933852	1.04987	0.598063	0.20097	-1.28324	-0.556477	0.030912	0.778404	2.08612	1.85369	1.75629	2.4067	2.66053	2.8071	1.9322	1.63627	0.112639	1.55049	1.42716	1.69475	1.48337	1.39323	0.552102	0.362367	0.254753	1.02907	0.391366	0.912324	0.465116	0.475609	0.524907	0.47791
0	0.330623	1.3511	1.69997	2.86482	2.59611	2.53736	3.06807	3.86562	4.13045	4.06134	3.9836	3.88073	4.18373	4.0282	3.76018	3.79867	2.95885	3.30916	3.60559	3.43337	-1.06335	-1.03957	-0.632696	-1.64388	-1.98874	-1.44301	-2.33799	-2.54861	-2.7697	-3.1404	-3.45239	-3.45258	-3.41352	-3.58802	-3.26506	-2.57489	-2.98135	-2.9461	2.76916	3.16058
0	-0.21793	0.154119	0.013258	0.00789444	0.154542	0.0885756	0.218547	0.358011	0.391865	0.733693	0.924328	1.36662	1.93713	1.39649	1.62264	1.58363	1.55806	2.17892	1.16843	1.93895	1.64636	2.85933	3.41237	4.30104	2.84149	2.52694	2.34874	-2.41138	-4.04523	-3.97329	-4.26072	-5.19308	-5.06384	-5.50002	3.27973	2.3141	3.00164	1.93124	1.48558	1.7949
0	0.52062	0.901766	1.42876	1.57386	1.73266	1.75037	3.03142	2.70057	2.95577	3.48418	3.8225	-1.74739	-1.32319	-0.199186	-0.244455	-0.135813	1.51851	0.778915	1.31469	1.21017	1.69847	1.75656	0.656241	0.305352	0.36724	0.232387	2.42651	2.31569	2.60054	2.24056	2.92607	1.86711	1.93517	1.49567	1.02062	0.881968	0.468433	0.801463	0.741202	0.739736
0	0.0710742	0.221348	0.566563	1.11336	1.11658	1.47098	1.95533	2.08585	1.78155	1.6237	1.66881	1.79958	1.5965	1.66448	1.4613	1.31881	1.27095	1.04393	1.05517	1.28486	1.19708	1.15095	0.99055	0.77028	0.850567	0.985712	0.680253	0.901465	0.667948	0.231054	0.687801	0.635094	0.726694	0.718723	0.625931	0.545625	0.588818	0.478506	0.622813	0.420848
0	-0.114668	0.279263	0.540214	0.201696	0.455921	0.346447	0.0724884	0.18638	-0.242114	0.512746	0.523403	0.406574	0.460337	0.574939	1.18744	0.854529	0.857035	0.850577	0.812866	0.698858	0.549195	1.54614	2.06475	2.82171	2.49931	2.72234	2.58175	2.09669	0.270346	1.25672	0.770077	1.62566	1.64519	1.6931	1.0291	0.90909	1.06836	1.02336	0.587748	1.01885
0	-0.0191966	-0.0505622	0.41317	0.86669	0.556645	0.809182	0.574804	0.854683	0.668157	0.81077	1.50451	1.92552	1.4064	1.52139	1.28718	1.36761	1.22814	1.39862	1.37424	1.44718	1.65364	1.27234	0.810325	1.38022	0.903761	1.05036	0.902581	0.886785	0.635271	0.404109	0.399449	0.61444	0.602063	0.742315	0.380769	0.132659	0.22856	-0.157696	0.187289	0.0589203
0	-0.474136	-0.165456	0.424556	0.61435	0.941223	0.782585	1.17189	1.29757	1.21691	1.30864	1.06263	1.31593	1.48286	1.22426	1.37959	1.41077	1.21466	1.07425	1.30876	1.27451	1.09199	1.15358	1.02247	0.918692	1.29024	1.20398	1.17602	1.13025	0.8145	0.748129	0.0581622	0.161706	0.271436	-0.142555	0.127874	-0.305216	-0.0983307	-0.527675	-0.324947	-0.418849
0	0.717572	1.52133	1.48873	1.84767	1.76203	2.75981	2.83136	3.16281	2.8712	4.1911	-2.74801	-2.453	-2.21248	-0.847585	-1.01713	-0.803491	-0.703286	1.00355	0.824904	0.678199	1.59895	1.98289	2.29688	2.08723	2.66658	3.17658	4.16193	3.97083	2.88392	2.16575	1.37533	1.49532	2.98284	2.31725	3.41439	1.62709	3.75249	4.54177	2.49982	3.66471
0	-0.156319	1.31223	1.10721	0.136607	0.101282	2.17548	2.45582	2.02133	1.50712	2.45034	2.4639	2.08328	2.51472	0.717666	0.444397	0.754561	0.981587	0.726319	1.34007	1.25746	1.36496	1.69581	1.30082	1.222	1.33612	0.530516	0.296289	0.35421	0.131066	0.270156	-0.00977764	0.717442	2.00064	1.85616	2.06923	1.8599	3.11931	3.87071	3.59362	3.27926
0	0.362668	0.411158	0.373185	1.02509	0.705261	1.15613	1.67665	1.60668	1.44666	1.83909	1.58736	1.38962	1.41948	1.35559	1.29239	1.58196	1.41989	1.21023	1.4081	1.12722	1.10298	1.12852	0.869619	1.13083	0.786601	0.621581	0.582119	0.692671	0.84972	0.819309	0.916251	1.10886	0.871763	0.945322	0.918478	0.777403	0.664652	0.367299	1.14076	0.87661
0	0.299515	0.0780542	0.666286	1.17345	0.84827	0.792727	0.796081	0.427534	1.23104	0.881992	0.980484	0.825056	1.05481	1.55144	1.57296	1.47874	1.49117	1.20508	1.1095	1.44304	1.71701	1.38722	1.62654	1.30691	1.52812	1.03247	1.76489	0.128578	0.114224	0.135179	-0.022414	-0.0712409	-0.989297	-1.86158	-1.58339	-1.53219	-1.45692	-0.877332	-1.04024	-1.37373
0	-0.435559	0.234745	0.375874	0.374562	0.977229	0.978634	1.00617	1.15831	1.18292	1.43659	1.66713	1.32114	1.24775	1.40631	1.96234	2.06288	1.79069	1.94566	1.65295	1.97482	2.04616	1.74977	1.4374	1.37081	1.1062	-0.835087	-0.277565	-0.0189004	-0.47388	-0.393789	-1.27363	-1.43166	-1.92647	-2.17958	-2.09702	-2.55762	-2.52566	-2.65204	-2.9845	-2.35746
0	0.270454	0.177038	0.549902	0.615046	-1.05808	-1.92136	-0.78366	0.92062	1.23811	1.87481	2.155	1.71837	1.62928	1.77229	1.93165	2.43384	2.32648	2.2978	2.09643	2.19823	2.06498	2.03298	1.78144	1.04101	0.542236	0.0773307	-1.04938	-1.78508	-1.67827	-1.36358	-1.20236	-1.21733	-1.28161	-1.27989	-1.19714	-1.66287	-0.726986	-0.449675	-0.434703	-0.368772
0	-0.0154387	0.175348	0.57933	0.760091	0.692499	0.956809	0.880932	0.863165	1.09336	0.921719	1.06919	1.08442	1.32998	0.892714	1.19373	1.49442	1.2873	1.3762	1.3791	1.31289	1.19824	1.20646	1.23258	1.19048	1.04953	1.09334	1.02586	0.953688	0.931263	0.906964	0.0493469	0.659464	0.80397	0.449018	0.228727	-0.0532266	-0.173795	0.122304	-0.203103	0.210974
0	-0.429705	-0.0394785	-0.117625	-0.248474	0.198857	0.622815	1.87391	2.35444	1.89247	1.54413	1.54427	2.58678	3.92853	3.13624	4.46919	4.40853	4.87665	1.45402	-0.0430758	-0.595753	-0.905451	-1.25294	-0.979813	-0.998087	-1.10057	-1.51689	-0.97975	-0.0312882	1.17727	2.56194	2.02007	2.45662	2.65526	3.61737	2.93739	2.09997	1.84857	1.0955	0.641095	1.28523
0	0.580286	0.0870372	0.0506144	0.33946	0.887351	1.35977	1.70629	1.51396	1.00728	1.99955	1.87179	1.60322	1.48199	1.20148	1.56351	0.930832	1.13451	1.22023	0.717161	1.24622	0.392138	0.748332	0.505162	1.22211	1.85537	1.96771	1.39864	1.34512	0.311536	-0.757593	-0.248471	0.886361	0.167398	-0.444921	-0.445926	-1.93036	-2.76125	-2.373	-1.63538	-1.47832
0	0.137897	1.40317	0.446509	0.863067	0.670518	0.764169	0.962463	0.836465	0.677692	0.385286	0.518576	0.546846	1.94105	1.51714	1.81594	2.18824	2.19308	1.22555	1.68668	2.19818	2.68474	2.03259	1.43337	1.38332	1.12465	0.56135	0.127503	-0.299688	-0.664217	-0.529047	-0.361521	-0.369428	-0.559795	-0.513391	-0.588253	-0.398929	-0.246132	0.417569	0.123645	0.294227
0	-0.0244385	0.266262	0.679342	0.384748	0.920968	1.07372	1.00514	0.491254	1.05149	1.23599	0.532265	0.878808	1.05195	0.603249	1.26096	0.663501	0.809495	1.60206	1.011	1.41729	1.40195	0.675863	1.14465	1.12021	0.814243	1.40194	1.38754	1.3246	1.59683	1.64146	1.28161	0.758587	0.712388	1.29263	0.764364	-0.221102	0.37335	0.58087	0.298725	0.285286
0	-0.104988	-0.17149	-0.00168245	0.325591	0.5891	0.595183	0.936166	0.480695	0.809657	0.562896	0.603525	0.875645	0.910631	1.09022	0.732177	1.21897	1.15007	1.43972	1.52857	1.74341	1.59721	1.38695	1.3758	1.37896	1.42524	1.06028	1.22403	0.860707	0.967965	0.672061	0.632381	0.484748	0.419088	0.262371	0.584359	0.200492	-0.0783406	0.0409766	0.210793	-0.237608
0	-0.292088	-0.358289	0.210586	-0.154395	-0.009445	0.248247	0.442762	0.511624	0.625734	0.687077	0.680417	1.12026	1.48101	1.84921	1.89119	1.68372	1.69926	1.67403	1.38764	1.39055	1.68513	1.7902	1.69172	1.0088	0.998257	0.681563	0.436051	0.236138	0.0637093	-0.195203	-0.178068	-0.100484	0.0147076	-0.258804	-0.270346	-0.291813	-0.407985	-0.244532	-0.12353	-0.309004
0	0.149124	-0.089483	0.0682987	0.0918648	0.489897	0.110997	0.234977	0.413512	0.442272	0.377534	0.532357	0.561898	0.566124	0.553046	0.451897	0.764218	0.828453	0.668252	0.640525	0.671818	1.12464	1.03726	1.70038	2.65924	2.34496	2.0959	1.74567	1.60127	2.08416	1.05065	0.867191	1.01878	0.978824	0.809593	0.614079	0.324715	-0.15307	-0.755672	-0.467627	-0.328906
0	0.362849	0.351734	0.983134	0.736012	0.917191	0.851877	0.869453	1.20113	1.28685	1.23849	0.859623	1.48962	1.54936	1.44934	1.50269	1.5631	1.50557	1.23319	1.20486	1.09895	1.33356	1.26678	0.96804	1.16298	1.61025	1.10821	0.204749	0.622211	0.00150266	0.154157	0.207473	-0.03547	0.150551	0.510537	-0.0639702	-0.164482	0.0971483	0.0830973	0.314517	0.112208
0	-0.304343	-0.296259	-0.627804	-0.327143	-0.358903	-0.361265	-0.189825	-0.163662	0.121522	0.714739	1.00868	1.15031	1.24782	1.37671	1.39822	1.2244	1.51563	1.23581	1.71834	1.56384	1.57714	1.31076	1.49971	1.30913	0.961486	0.751716	0.793832	0.730042	0.458251	0.609156	0.447171	0.537671	0.384584	0.268929	0.400501	0.197825	0.1829	0.502684	0.257205	-0.0601925
0	-0.0300307	0.003377	0.238998	0.389146	0.587175	1.06233	1.26978	1.31038	1.53077	1.82711	1.90852	2.00725	2.11502	1.70864	1.41814	1.43528	1.26109	1.28107	1.18923	1.36438	1.05073	1.10346	0.853635	0.632426	0.829417	0.353671	0.282145	0.240122	0.121505	-0.289461	-0.186895	-0.00406214	-0.203091	0.101073	0.289579	0.356446	0.0606427	0.389899	0.656458	0.607079
0	0.221041	0.748629	1.38248	0.67586	1.22999	1.81207	2.62757	2.54161	3.60866	0.643941	0.749693	0.106225	1.37735	1.13385	1.9677	1.99312	2.26468	-0.108264	0.777349	0.972686	1.00018	0.798763	-0.129731	0.458158	1.18937	1.25424	1.29727	-0.217111	1.40981	1.5996	1.78764	1.62251	1.28493	5.6866	6.4883	6.5979	6.45854	6.50413	6.02098	6.08206
0	0.415312	0.250353	0.168143	1.0145	1.12817	0.952843	1.00003	0.975482	0.148613	0.235114	1.13843	0.835039	1.52401	1.52006	0.990726	1.29289	1.6464	1.55557	1.54207	1.65598	1.32392	1.58763	1.5999	1.16092	1.02017	1.04644	0.769588	0.583682	0.296056	0.66536	0.83587	0.957941	0.816677	-0.741452	1.44386	1.25629	0.65549	-0.439085	-1.28983	-0.757288
0	0.559034	0.603414	0.286897	0.43741	0.568747	0.666237	0.725649	1.10796	1.02904	1.42744	1.29763	1.3007	1.02249	1.37458	1.26749	1.24286	1.35566	0.967649	1.10984	1.2567	1.10333	1.45787	1.11582	0.965887	0.67808	0.842199	0.663445	0.89111	0.851539	0.810206	0.801862	0.976807	0.937793	0.754008	0.903896	0.737643	0.599335	0.284109	0.347519	0.551053
0	-0.0234474	-0.425622	-0.388821	0.283395	0.320095	0.683621	1.00539	1.35539	1.06861	1.28615	1.12962	1.14213	0.990235	1.15756	1.23099	1.19291	1.1718	1.32386	1.2991	1.36871	1.24365	1.46269	1.41412	0.940966	0.725811	0.800804	0.771438	0.759627	0.683468	0.70451	0.746002	0.192941	0.279403	0.0874215	-0.195515	-0.318378	-0.0578098	-0.268084	-0.371704	-0.154801
0	0.611233	0.53775	0.380762	0.00847376	0.0121054	0.513727	1.2783	0.94471	1.17752	1.4162	1.00771	1.12231	1.28266	1.2366	1.13911	1.50692	1.53631	1.42811	1.60007	1.18386	1.33152	1.24895	1.08227	1.02793	0.83893	0.734283	0.69682	0.509411	0.541981	0.180928	0.00426462	-0.283514	-0.512141	-0.336846	-0.112401	-0.317286	-0.154505	-0.349348	-0.20114	-0.0655543
0	0.145132	0.369056	0.464015	0.584102	0.665843	1.17105	1.34125	0.268787	0.0565883	0.226515	-0.0367516	0.618041	1.22109	1.76598	1.12325	0.379982	0.745073	0.772467	1.03543	1.30607	1.12908	2.15212	2.30458	1.93844	1.48844	1.55301	1.05884	1.04453	0.950384	0.966598	0.799541	1.14088	0.82513	0.558337	0.6145	0.57055	0.804461	0.703189	0.748961	0.735971
0	-0.359206	-0.504857	0.0828193	0.187096	0.803875	0.360632	1.15082	1.70911	1.81516	2.54712	2.72938	2.83167	-0.938644	-0.130385	0.500248	0.255767	1.58193	1.25919	1.63104	1.17718	1.00756	1.33378	0.892452	1.06812	0.651564	0.128111	0.178444	0.623862	1.11872	1.50916	0.78134	1.10549	0.272014	0.558385	0.440039	0.46922	0.669473	0.0607009	0.574412	-0.347587
0	-0.43566	-0.709671	-0.194798	0.280295	0.311138	0.382365	0.569699	0.66045	0.626758	0.922286	1.26692	1.57066	1.42131	1.47529	1.36827	1.07123	1.02003	0.948867	0.993749	1.44122	1.16518	1.22513	1.01805	1.21253	1.19717	1.04062	1.01154	0.863663	0.377858	0.505425	-0.0609737	0.171703	0.195629	-0.261208	-0.157221	-0.151578	-0.37101	-0.178022	-0.383582	-0.259804
0	0.0159949	0.0851952	0.339151	0.61835	0.580826	0.83838	1.2117	1.17723	1.2888	1.17717	1.40416	1.53204	0.977684	1.099	1.12109	1.41182	1.4825	1.93813	1.47455	1.14509	1.41007	0.97738	1.43191	0.564239	0.498707	0.491901	0.503046	0.702973	0.539608	0.570489	0.662147	0.69853	0.883193	0.975699	1.07178	1.72543	1.07493	1.68438	1.27208	1.42672
0	-0.104399	0.460414	0.481645	0.566391	0.797252	0.868395	1.02303	1.07588	1.42875	1.21159	1.49249	1.73875	1.55853	1.7341	1.48596	1.53654	1.47746	1.15319	1.27507	1.36048	1.20461	1.06619	0.966471	0.72911	0.539562	0.477051	0.467885	0.361944	0.529053	-0.0804147	-0.0806424	0.314559	0.0650544	0.0628901	0.292124	0.252647	0.201543	0.654387	0.0675127	0.633205
0	0.00517217	0.0532657	0.717597	0.783849	0.753026	0.703062	1.02982	1.13672	1.19123	0.753766	1.24278	1.2841	0.979078	1.10551	1.22784	1.27456	1.35762	1.68961	1.82591	1.31982	1.23948	1.33181	1.16638	0.94482	1.00007	0.824214	0.497076	0.573505	0.606866	0.21637	0.161183	0.327803	0.278147	-0.290234	-0.382439	-0.227973	-0.582065	0.486972	0.605453	0.592877
0	0.0030986	0.193581	-0.61335	-0.294743	-0.36665	-0.264166	0.106621	0.344776	0.563497	0.950879	1.16728	1.65424	1.62494	1.36475	1.83448	2.08847	1.65484	1.88976	1.907	1.77542	2.05435	0.652492	0.258994	0.215861	0.182704	-0.0168698	0.380771	0.142186	0.511334	0.718892	1.02334	1.04444	0.851666	0.842611	1.10509	0.902325	0.412812	0.649996	0.579244	0.529489
0	0.00964736	0.397183	0.482134	0.350464	0.662059	0.980886	0.845875	1.91265	1.91204	0.814235	1.16283	0.791722	1.80917	0.824489	1.35644	1.2247	1.52852	1.42643	1.18813	1.43316	1.75904	0.776953	0.959839	0.577526	0.808315	0.679112	0.758904	0.662951	0.736332	0.333383	0.320326	-0.100408	0.0689932	0.0616521	-0.0195112	0.1113	0.0980758	-0.0894389	-0.204271	-0.308099
0	0.201972	0.911676	1.24694	1.68348	1.85713	1.80549	1.98877	2.19405	2.28807	2.46205	2.68142	2.15159	2.01771	1.59135	1.40408	1.41316	1.22896	1.07889	1.18187	1.16291	1.31601	1.00675	0.580642	0.335722	-0.0702602	-0.0111744	0.0723568	-0.195625	-0.237971	-0.0237616	-0.0904162	0.167065	0.0183249	0.574516	0.270605	0.191674	0.0407837	0.505231	1.44833	1.64881
0	-1.11702	-1.48306	-0.158389	0.556742	0.424532	1.14275	1.97335	1.56202	2.03906	-0.937961	-0.0310225	0.226315	0.358772	0.849	1.02876	0.883239	1.57213	1.89545	1.8398	1.65061	1.36425	1.48743	1.56416	1.51189	1.24778	1.18649	1.4186	1.00976	0.903095	0.262169	0.264781	0.64634	0.120644	0.0550845	-0.105184	-0.232526	-0.253187	-0.223689	0.0472171	0.00445425
0	-0.152488	-0.137566	0.67344	0.473956	0.999168	0.0700394	0.516863	-0.106687	0.0604226	0.887994	1.42656	1.02069	0.834582	0.850321	1.31684	1.51489	1.2247	1.34025	1.43712	1.54361	1.61295	1.29883	1.31819	1.5609	0.496423	0.658657	0.733817	0.946448	0.698183	0.446668	0.197147	-0.0889268	-0.1654	-0.0528846	0.308951	0.00710082	0.180902	-0.219673	0.17052	-0.1202
0	-0.0616541	-0.130136	-0.250628	0.175363	0.900969	0.465125	0.645194	0.778344	0.563188	0.818329	1.27892	1.07191	1.07035	1.25416	1.165	1.38511	1.63824	1.82839	1.56083	1.99802	2.02193	1.81923	0.917112	0.544584	0.580826	0.261266	0.512543	0.319013	0.118967	0.432849	-0.102031	-0.15224	-0.118973	-0.124707	-0.225046	-0.446098	-0.0217171	-0.356912	-0.429874	-0.663966
0	-0.25154	0.366558	0.445198	0.301011	0.292834	0.421545	0.68495	0.707138	0.894153	0.868586	0.757176	0.688517	1.04085	0.812673	0.929274	0.970366	0.919295	0.696169	1.075	1.1182	0.972851	1.12163	1.28093	1.51053	1.52157	1.83457	1.48071	1.15273	0.710401	0.77344	0.502285	0.511888	0.733177	0.866091	0.880385	-0.11786	-0.234138	-0.921056	-1.30378	-1.38495
0	0.0311315	0.342817	0.22174	1.28655	1.61561	1.34177	1.96956	2.5568	2.3365	3.15563	3.73946	4.07611	3.82782	3.4398	3.18737	-0.77709	-0.525781	-0.844169	-0.160828	0.159931	0.46593	0.527646	0.0423809	-0.208367	0.045681	-0.612087	-0.321274	0.682892	0.506514	0.362118	-0.0341725	2.04946	2.89508	2.7057	2.24257	2.75564	1.66784	1.46613	1.34058	0.825973
0	0.0897508	0.227599	0.0636227	0.515821	0.371936	0.383278	0.452916	0.470704	0.693979	0.680125	0.866568	1.3329	1.26676	1.22622	1.36237	1.17631	1.02887	0.994851	1.36265	0.975982	1.07158	1.02761	0.990238	1.10958	1.1447	0.899788	0.897953	0.828413	0.840148	1.1918	0.914721	0.941094	0.327934	-0.0417337	0.265001	0.535961	0.61894	1.24989	0.860834	0.754564
0	-0.632603	0.527768	1.45639	1.40877	2.00822	0.956262	0.629103	1.43117	2.09036	1.97567	1.77772	3.2546	3.33487	2.84902	3.44583	3.54418	3.30281	2.52691	3.4071	-3.11182	-3.5085	-3.12653	-3.46308	-2.83008	-3.6156	-2.43619	1.32586	3.46765	3.90435	4.81988	5.16152	2.90358	0.70249	1.09078	1.10436	1.1301	0.464673	1.05582	1.74679	1.24846
0	0.325439	-0.0591018	0.317888	0.368055	0.408025	0.798772	0.768917	0.903911	0.867982	1.10414	0.841815	0.805042	0.734798	1.38356	1.56419	1.18367	1.70017	1.33696	2.07212	1.14719	1.72793	0.990459	0.895904	0.908499	0.873119	0.83129	0.820076	0.764804	0.371746	-0.0237431	0.0938313	0.322302	0.310869	0.255371	0.228099	0.342858	0.620329	0.234967	0.351048	0.494958
0	0.396335	0.731213	0.719159	-0.583116	-1.04367	-0.409369	-0.29225	-0.316931	-0.114598	-0.468574	-0.662916	0.70178	0.959239	0.768176	1.11265	1.03531	1.66842	1.36767	1.4135	1.7826	1.4939	1.36514	0.981942	1.43528	2.15693	0.751846	0.374864	1.38791	1.76423	1.52139	1.14064	1.14031	0.893058	1.03291	0.425433	0.882716	1.1016	0.613486	1.48115	0.758162
0	0.0200028	-0.193198	0.199045	0.16836	0.186011	0.120145	0.135367	0.145727	0.390318	0.227063	0.559535	0.636887	0.807045	0.743671	1.03534	1.26405	1.56454	1.4172	1.86833	2.19822	1.3829	1.75704	1.63795	1.60154	1.34549	0.596676	0.576103	0.650977	0.400078	0.0813433	-0.0478805	-0.0184325	-0.251608	-0.0774644	-0.475086	-1.20727	-0.41251	-0.253095	-0.27847	-0.431575
0	0.0728897	0.473117	0.0555277	0.60116	0.450381	0.474214	0.464768	0.321866	0.649932	1.28738	0.212377	0.17272	0.957841	1.65233	1.61094	1.64856	1.41595	1.49732	1.45308	1.54289	1.47035	1.16552	1.34054	1.26622	1.17695	0.862353	0.357257	0.290417	0.323215	0.347591	0.117647	0.0664093	0.0511187	-0.154422	-0.163431	-0.273807	-0.0437038	-0.173438	0.501665	0.0692843
0	0.0249585	0.287349	0.343152	0.515863	0.443092	0.550646	0.808987	0.470039	0.565274	0.569323	1.05406	1.72753	1.29653	1.07437	1.53837	1.46683	1.08152	0.751521	0.820863	1.09637	1.22462	1.19927	0.750674	0.81255	1.27072	1.12128	0.981118	0.835195	0.733524	0.710065	0.424119	0.490785	0.639073	0.20528	0.310385	0.409091	0.387924	0.137637	0.280786	0.224837
0	-0.204045	0.0900279	0.437412	0.849065	1.48074	0.339198	-0.318614	-0.369246	-0.820909	-1.12438	0.178667	0.241837	1.75989	1.65798	2.44395	1.61693	1.77109	1.50968	1.94748	1.88936	2.37658	2.20119	1.70708	1.09072	0.281527	0.283874	0.296207	0.268127	0.621078	0.449991	0.319706	0.539747	0.359815	0.609673	1.30921	1.05683	1.50556	1.53225	1.12064	2.20643
0	-0.235223	-0.299885	-1.45088	-0.637418	-0.446111	-0.38093	-0.803388	0.0203375	0.215267	-0.000268841	0.156332	-0.376494	0.613688	1.41449	2.27048	2.38931	2.28581	2.96606	2.19384	2.39989	2.62208	0.454801	0.19769	0.0068586	1.06438	0.709052	0.0300676	0.130963	0.188326	0.651455	0.690713	0.431551	-0.203201	-1.03484	-1.375	-1.4949	-1.41472	-1.541	-1.98505	-1.49486
0	0.0985441	-0.0602515	0.0114062	0.288899	0.0575235	0.292533	0.837757	0.894185	0.945561	0.66204	0.727306	0.903379	0.959862	0.864611	1.08074	1.03221	1.08677	1.26728	1.2784	1.0063	1.15091	1.17101	1.2327	0.95949	0.848099	1.04971	1.04286	1.15686	0.932173	1.15588	1.1345	1.09134	1.01812	0.777673	0.692887	0.847296	0.675016	0.425062	0.731569	0.599283
0	-0.0993825	0.145942	0.116207	0.0996216	0.218942	0.306707	0.231312	0.287786	0.344531	0.847732	0.926629	1.08007	1.11573	0.975538	1.00193	0.934709	0.984368	1.09333	1.25895	1.25032	1.50357	1.63952	1.63601	1.82377	0.999723	0.570111	0.58602	0.784894	0.457921	0.680046	0.388345	0.458602	0.678512	0.719171	0.658314	0.551368	0.872654	0.57121	0.759025	0.935015
0	0.00650443	0.0448407	0.168984	0.317939	0.706526	0.784966	1.04953	1.12511	0.561117	0.760808	1.11569	1.07995	0.658643	1.00051	0.60379	1.18701	1.24609	1.15883	1.21232	0.500422	0.710992	0.863674	0.917048	1.08652	1.308	1.4003	1.41932	1.25822	1.04516	1.38103	1.19533	1.47613	0.970185	1.18678	1.11117	0.992111	1.11581	1.11514	1.34579	1.0803
0	0.218619	0.224595	0.0995377	0.0188562	0.111724	0.889058	1.19342	1.22251	1.15074	1.28306	1.33174	1.11447	1.28824	1.02419	1.28626	1.32823	1.19483	1.34027	1.05834	1.21363	1.1777	1.29099	1.14092	0.936357	0.960975	0.794409	0.390562	0.315748	0.399374	0.237181	0.0115959	0.053566	0.245605	0.27613	0.392156	0.285601	-0.0943454	0.110531	9.53764e-05	-0.115301
0	0.759419	1.05987	0.365484	0.205231	0.438714	1.26959	0.242727	0.751621	1.80304	1.4612	0.562134	1.30352	0.507707	2.29164	2.14565	1.46565	1.81927	1.40261	0.822867	1.81666	1.83625	1.08988	1.43352	0.300344	0.0195073	0.453831	-0.472874	-0.609227	0.156516	0.470662	0.477861	0.175946	0.971094	0.980875	-0.146605	0.00592839	-0.0319552	-0.865187	-0.733064	-0.663117
0	0.145827	0.0635739	0.219122	0.170672	0.577897	0.811619	0.894566	0.9489	1.06706	0.964126	0.88342	1.00447	0.854049	0.882136	1.07054	1.33013	1.32951	1.3774	1.22744	1.23363	1.10075	1.26578	0.965426	0.840381	0.876884	0.98855	0.671981	0.596813	0.771216	0.764377	0.962764	0.887409	0.560476	0.786038	0.953405	0.947929	0.75667	0.541296	0.49966	0.619468
0	-1.04994	0.240662	0.726149	-1.03303	0.558251	0.680161	0.517014	1.0923	0.800346	0.825937	1.44997	1.06149	1.40168	1.37389	1.03817	1.48764	1.61026	1.05766	1.23298	1.31794	1.40718	1.25778	1.11767	0.874232	1.08935	0.810146	0.502406	0.219184	0.166807	-0.0878009	-0.203552	0.23316	-0.116711	-0.139591	0.112868	0.37943	-0.915558	-0.648251	0.0268907	-1.48599
0	0.418702	0.261164	0.309859	0.706027	-0.0763487	0.183295	0.710625	0.953602	0.822103	1.02124	0.665459	0.750174	1.06907	0.635554	1.05931	1.08753	1.43201	1.01039	1.12111	1.08487	1.51975	0.859254	0.469787	0.384681	0.885174	1.63155	1.72321	1.38641	0.713178	0.582201	0.411336	-0.0502369	-0.705562	-0.959193	-0.681665	0.199163	-0.730613	-0.480722	-0.611927	-1.60101
0	0.0431467	0.0224779	0.144257	0.199539	0.738612	0.46881	0.457115	0.642821	0.467532	0.668048	0.855592	1.11495	1.19104	1.35114	1.20082	1.0605	1.03217	1.00556	1.05041	1.26582	1.29308	1.15902	1.18453	0.911859	1.02735	1.15489	0.966098	0.679062	0.537807	0.618197	0.785518	0.713323	0.616889	0.281646	0.000828127	0.108124	0.220172	0.137113	-0.205473	-0.160912
0	0.125157	-0.0880162	0.189771	0.312689	0.763676	0.627847	0.629028	0.474898	0.594013	0.684413	0.0188454	0.45339	1.04403	1.20094	0.945151	1.12131	0.868923	1.38394	1.1872	1.40097	1.12794	1.29446	1.39358	1.06364	1.04922	0.847741	0.997306	1.01649	1.0701	1.00754	0.726162	0.581363	0.462551	0.474716	0.436732	0.533585	0.447298	0.793788	0.820628	0.404323
0	-0.128775	-0.339666	0.00815309	-0.010506	-0.362583	0.197269	0.257194	0.718807	-0.174313	-0.899308	-1.02933	-0.250108	0.0876397	0.6819	1.28941	1.06236	0.957223	1.37121	1.81921	1.41318	1.68049	2.17019	2.30385	1.90836	1.77108	2.04166	1.3697	0.862985	0.973485	0.144825	-0.114413	-0.209614	-1.14463	-0.568225	-0.734875	-0.815336	-0.346473	-0.430328	-0.795646	-0.915984
0	0.0305888	0.262052	0.00821819	-0.292811	0.565936	0.234474	0.458046	0.683919	0.808442	0.678481	0.501838	0.816907	0.886975	0.879315	0.945954	1.27296	1.10486	1.44297	1.35841	1.56359	1.62307	1.15247	0.972465	0.939572	0.953764	0.994467	0.699839	0.819177	0.661056	0.429016	0.496584	0.546244	0.24261	0.481341	0.266087	0.930809	0.219788	0.0979787	0.0272797	-0.0136176
0	-0.606678	-0.246213	0.0645086	1.05793	0.791572	0.673793	0.935723	2.25231	2.30579	0.815133	1.01524	0.860201	1.14919	1.10774	1.69926	0.103849	0.459016	0.706373	0.542565	1.80939	1.84093	1.25503	0.706322	0.841276	1.51513	1.04041	1.12664	0.338901	0.0487256	0.196908	0.109701	-0.132788	0.635949	2.1409	2.55647	2.14466	2.2113	2.37386	2.2369	2.40543
0	0.137112	-0.112418	0.324768	0.376642	1.20856	1.4863	1.3889	0.729559	0.366083	0.534084	0.787532	0.379204	1.1128	1.03944	1.18014	1.18167	1.49688	1.75987	1.51219	1.24441	1.25206	0.939957	1.27261	1.68275	1.29261	0.684967	0.764947	0.647638	0.24309	0.0122856	0.00499134	-0.184592	-0.563367	-0.426168	-0.539971	-0.207081	-0.520862	-0.425547	-0.391274	0.20179
0	-0.207949	0.00928408	0.916344	0.0183741	0.625714	0.952931	0.943302	0.587504	0.735435	0.832003	0.929189	0.620254	0.271796	0.502988	1.11617	0.857696	1.37699	1.1654	1.40715	1.90116	1.57223	1.32732	0.988795	0.942364	1.04855	0.654074	1.24425	0.969185	0.517075	0.403277	0.438106	0.0545743	0.356904	0.107914	0.046169	0.385767	0.270345	-0.103716	-0.15706	0.548108
0	0.246947	0.190721	0.316282	-0.0133688	0.187718	0.574448	1.13436	1.07926	1.53899	1.62965	1.79216	1.74978	1.8304	1.81066	1.80484	1.75542	1.68156	2.05468	-1.19721	-1.54808	-2.1829	-0.919049	-0.683829	-0.731902	0.998412	1.65701	1.99299	2.00606	2.17812	2.16521	2.03984	1.15284	1.36329	1.00593	-1.78553	-1.55165	-1.77467	-1.45566	-1.73644	-1.54301
0	0.0638175	0.554149	1.0783	1.23453	1.60046	2.42408	2.89592	3.35536	2.89743	-0.518904	-0.0911338	0.433414	-0.0359625	0.0658392	-0.0281302	1.20025	1.98174	1.71022	0.965959	1.88797	1.56196	1.52668	0.783428	0.781441	0.856285	1.34259	0.88512	1.60785	1.02552	0.536142	4.67402	9.25801	7.96089	6.97141	6.05929	6.7568	3.96698	4.298	4.71102	4.48951
0	-0.0932693	-0.0120746	0.265881	0.294185	0.369325	0.376011	0.75542	0.626472	0.645809	0.761998	0.692537	0.784899	0.914983	0.905047	0.810008	1.03967	1.56319	1.2737	1.6896	1.52141	1.59086	1.42167	1.39044	0.753084	0.662419	0.702862	0.558352	0.452201	0.565456	0.641447	0.570669	0.262914	0.383379	0.712642	0.865178	0.868338	0.98367	0.769825	0.56686	0.627906
0	-0.0705281	0.107102	0.144081	0.239326	0.46111	0.498106	0.69107	0.76103	0.806724	1.16644	1.34939	1.45785	1.50155	1.36759	1.3862	1.28455	1.20294	1.2025	1.31712	1.3607	1.24191	1.06821	1.05106	0.769239	0.376157	0.401233	0.514165	0.359569	0.0664651	-0.0535484	0.137431	-0.0360729	1.57986	0.898457	1.71715	2.32306	1.60002	1.03609	0.721873	0.804852
0	0.0523236	0.485851	0.699465	0.78424	0.829001	0.762106	1.03486	1.35339	1.32947	1.24363	1.09499	1.29725	1.18033	1.11461	1.14437	1.19264	0.950156	1.11357	1.13599	1.27061	0.995763	1.11877	0.701794	0.910105	0.779164	0.584992	0.550961	0.651443	0.577488	0.218715	-0.528488	-0.584499	-0.235828	-0.48569	-0.80177	-0.831224	-0.811143	-0.826737	-0.860115	-1.04391
0	0.527424	0.4921	0.338877	0.604053	0.948004	0.423511	0.195147	0.793916	0.422572	1.17749	0.505408	0.153855	0.667382	1.15062	1.36565	1.14717	0.618426	1.86653	0.809739	1.13561	0.31147	0.594221	1.68556	0.956703	0.547279	0.25077	1.56138	1.46768	1.20976	1.50699	1.24493	1.10107	0.650829	1.72749	0.818438	1.13306	1.06234	0.320292	0.515786	0.676594
0	-0.451295	0.268916	0.432275	0.845171	0.727176	-1.34735	-0.301356	0.250671	0.221349	0.691558	0.996413	1.16807	0.902652	0.429776	0.780682	0.876322	1.84768	1.80381	1.61493	1.34969	1.76191	1.51187	1.80151	1.03114	0.85951	0.950863	0.848798	0.160217	0.138372	-0.664764	-1.68324	-8.44795	-7.10583	-7.26245	-6.81847	-7.20394	-6.57411	-6.15043	-6.01062	-5.04543
0	-0.036484	0.745636	0.950142	1.25333	1.61799	2.006	2.4429	3.19796	0.873054	1.64072	1.7542	2.60727	2.69463	2.41392	-0.587	0.153324	0.772015	1.34316	1.67366	1.67281	1.90819	1.43215	1.01305	0.498419	0.608794	0.762726	0.141458	-0.576174	-1.06036	-0.703039	-0.222535	-0.648432	-1.09435	-1.30449	-1.07139	-0.409606	-1.12221	-1.49723	-2.08392	-1.29904
0	-1.12204	0.169861	0.810984	2.16397	2.31835	3.04011	3.04959	3.95026	3.56142	3.94953	3.334	2.0639	-0.493794	-0.939405	-0.881541	-0.271299	1.00918	0.717632	1.00393	0.0969061	-0.0102972	-0.00721371	1.07229	0.803751	1.93551	1.45669	1.7359	0.460419	0.858947	-0.611417	-0.718669	-1.77586	-1.71406	-1.66414	-1.85876	-1.75409	-1.71682	-2.01751	-2.15462	-1.35512
0	-0.275362	-0.170496	0.273683	0.491869	0.4859	0.638691	0.84281	0.976571	1.07152	1.12321	1.28694	1.46025	1.59965	1.55382	1.46373	1.57776	-1.04195	-0.860689	-0.734489	-0.933145	-0.600008	-0.51245	2.29096	2.41994	2.17083	1.80499	1.68888	1.49766	1.07882	1.41183	1.11556	1.38377	1.36836	1.17154	1.11814	1.1863	0.891631	1.05797	1.01242	0.911525
0	-0.220409	-0.417958	-0.155698	-0.383346	-0.118446	0.551878	1.32042	1.46606	1.24083	1.01034	1.20872	0.894189	1.24468	0.902148	1.21693	1.24712	0.832507	0.967261	0.809474	1.1854	1.28879	0.530372	0.584118	0.704002	1.12529	0.577109	0.371416	0.667263	0.594555	1.31603	0.161008	-0.508709	-0.763837	-0.0708577	-0.747374	-1.31305	-1.44829	-1.21544	-0.416601	-0.278564
0	-0.293513	0.0473914	-0.13412	-0.175552	0.152267	-0.0782194	0.748857	1.13246	0.645451	1.24674	0.942856	1.11429	1.11268	1.21681	0.68905	0.861154	0.889378	0.772416	1.04856	1.05115	1.06628	0.992169	0.99408	0.814811	0.701635	1.11116	0.79521	0.952667	0.647585	0.70745	0.566611	0.666629	0.673694	0.584812	0.44032	0.275762	0.578668	-0.0960987	0.260737	0.3444
0	-0.0380926	0.0716254	0.306414	0.574314	0.588304	0.641105	0.934237	0.869946	0.706564	0.866748	0.882947	0.964595	1.00933	1.2038	1.30263	1.32219	1.32402	1.35058	1.49044	1.46569	1.22036	0.989571	0.909095	0.456393	0.521857	0.620002	0.460328	0.484726	0.462965	0.302387	0.378896	0.049257	0.0979349	0.386683	0.286296	0.362419	0.388998	0.506928	0.22622	0.3301
0	-0.150046	-0.171234	0.38482	0.787641	0.777465	0.80741	1.00967	1.18547	1.29546	0.950446	0.963911	1.30842	1.06521	1.0554	1.11145	1.43598	1.30744	1.28561	1.26904	1.25623	1.31018	1.28849	1.12117	1.06687	0.814411	0.545504	0.136726	0.120997	-0.264321	-0.202607	-0.382216	-1.21389	-0.619168	-0.622912	-0.815275	-0.833972	-0.629062	-0.210323	-0.328618	-0.411902
0	-0.0129672	0.0524299	0.207829	0.301192	0.14697	0.378888	0.697824	0.666793	1.25082	0.837292	1.06784	0.578695	1.05521	1.13236	1.22638	0.981664	0.832506	0.829026	0.998562	0.718937	0.613563	0.546345	0.929391	0.86197	0.88787	0.858464	0.593583	1.17389	1.40251	0.863841	0.54977	0.606837	0.817062	0.952016	0.855987	0.856225	0.977757	0.989872	1.19331	0.861613
0	-0.293506	0.241054	0.460794	0.419534	0.5347	0.89957	1.07282	0.960002	1.12985	1.19216	1.16234	1.14073	1.17316	1.10478	1.20446	0.924908	0.809879	1.04692	0.823936	0.751847	0.838326	0.791861	0.514347	0.836778	0.746445	1.13327	0.877041	0.898388	1.37388	-0.254384	0.0324875	0.272074	-0.527302	0.0851716	0.107499	-0.0582579	0.0518847	-0.102907	-0.323964	-0.473315
0	-0.0337498	0.00762493	0.0072834	0.420672	0.61758	0.656222	0.312541	1.03506	0.828747	0.569061	0.767377	1.08341	1.05793	0.904095	0.849523	1.13949	1.10808	1.32658	1.40814	1.30834	1.18032	1.27774	1.25424	1.02615	0.589749	0.34194	0.52374	0.570671	0.463641	0.510718	0.334821	0.662542	1.01253	0.314747	0.038147	0.242043	-0.113326	-0.113414	0.379595	-0.0697445
0	-0.140301	-1.85918	-0.673358	1.63816	1.79142	1.39127	0.724901	1.2678	4.93596	4.98664	5.25397	6.02033	-2.27853	-1.2964	-0.328928	-0.653403	0.997875	1.14255	1.49968	1.52818	1.04053	0.893241	1.73149	1.14523	-0.813107	-0.362384	-1.92635	-2.61523	-0.483631	-0.338433	2.05628	2.67922	1.91577	3.1685	3.0842	2.15265	2.84577	2.58094	1.53961	2.27157
0	0.0645561	0.921659	-0.204953	-0.122575	0.58762	0.410914	0.278827	0.886697	0.866834	0.925921	1.07936	0.819566	1.22077	1.3033	1.16712	0.511859	0.677927	1.47436	1.58143	1.48966	0.798736	0.97799	0.838103	1.60664	0.427165	0.347703	0.574722	0.359908	0.600821	0.405876	-0.445066	-0.512288	-0.682464	0.269021	-0.0944738	-0.193359	-0.156114	0.0625461	0.114951	-0.349511
0	0.507232	0.84757	0.733607	0.853546	1.04551	0.898596	0.996657	0.923955	1.25359	0.738354	0.709012	1.15971	1.00254	0.987217	0.467582	1.12383	1.03224	1.41861	1.14238	0.921363	0.686471	0.603498	1.03925	1.12362	1.55575	0.746525	0.416154	0.574409	0.689717	0.579753	0.220186	0.466586	0.664758	0.475596	0.621418	-0.0695802	0.287888	0.742712	0.793401	-0.825336
0	0.120461	-0.0776334	-0.156737	0.0769207	0.528834	0.160993	0.944836	1.46704	1.65375	1.43681	1.58542	2.4456	1.72973	2.12608	2.25741	2.21158	2.82461	1.94831	3.91702	3.7407	2.8254	0.0441364	-1.96685	-1.24058	-1.39646	-2.12113	-1.34165	-1.16714	-0.957361	-0.584584	-0.647022	-1.43464	-0.820034	-0.461992	-1.00383	-0.946812	-1.76605	-1.1003	-1.95929	-2.15285
0	0.0701393	0.136673	0.323784	0.80266	1.09109	1.30188	0.81015	0.825904	1.21265	1.02488	0.95199	1.26983	0.915529	0.794668	0.731355	0.569781	0.88532	0.88132	1.1325	1.4563	1.31817	1.69831	1.51702	1.34136	1.1185	0.792465	0.330012	-0.059687	0.0789668	-0.0139824	0.0647315	-0.0259951	-0.0959572	-0.212468	-0.982801	-1.42866	-0.993385	-1.44402	-1.435	-1.11347
0	-0.0908066	0.303773	0.0369558	0.433174	0.822019	0.0457284	0.159602	0.33722	0.419049	0.697188	0.81184	0.63345	0.513546	0.431002	0.992983	1.11795	1.15006	1.25835	1.43842	1.29799	1.41935	1.16073	1.09945	0.952959	0.718364	0.899172	0.822312	0.822702	0.803179	0.289437	-0.0308706	0.106522	0.616055	0.740422	0.946922	1.21093	1.00965	0.538124	0.656946	0.66535
0	-0.638102	0.415216	0.476762	1.09192	1.08195	1.64186	2.55918	2.04726	1.834	1.92336	2.38753	2.58893	2.79191	3.37675	3.35809	3.05573	2.732	2.96463	3.13088	3.35801	2.06396	-0.831628	-1.21153	-0.99001	-1.51807	-1.76246	-1.97958	-2.34211	-2.30027	-2.88555	-2.58977	-2.8696	-2.0822	-2.71903	-2.64881	-2.53185	-2.37469	-2.71665	-3.06563	-3.32632
0	0.56519	0.320093	0.223136	-0.0432179	0.347209	0.625818	0.661039	1.21416	1.55148	0.924073	0.782611	1.29858	1.36378	0.479537	0.102183	-0.0388207	0.092614	0.194522	0.429631	1.13263	1.06954	1.41738	1.44892	1.39989	1.18513	1.09158	0.912211	1.01839	0.811525	0.990594	0.745197	0.699475	1.11866	1.29342	1.34424	1.73632	1.93812	2.16533	2.18066	2.13409
0	0.292297	0.136519	0.3645	0.478892	0.723263	1.12567	1.31328	1.17955	0.922629	1.32714	1.32978	1.12438	1.18195	1.14649	0.701224	1.01068	0.535375	0.599515	1.07723	0.832994	0.867108	0.960792	1.05686	0.728935	0.920154	0.801155	0.646651	0.671077	0.61865	0.570615	0.558956	0.700787	0.496525	0.36603	0.388706	0.393536	0.383645	0.453906	0.338473	0.245672
0	0.228275	0.428146	0.731286	0.83791	0.814735	0.740049	0.966357	1.38993	1.13877	1.39363	1.14038	1.19783	1.21973	1.18398	1.14387	1.09179	1.17604	1.11423	1.26391	1.10834	1.39527	1.16045	0.975151	1.05001	0.888868	0.920362	0.265783	-0.350299	-0.437611	-0.463829	-0.220157	-0.542794	-0.542555	-0.381039	-0.327625	-0.308546	-0.026041	0.0629204	-0.0742254	0.0348228
0	0.13923	0.400786	0.404299	0.153002	0.551451	1.00472	1.2583	1.37287	1.32288	-3.15967	-4.11039	-3.50318	-3.01328	-3.06293	-1.53913	-1.15517	-0.876737	-0.402387	0.0908369	2.36883	3.28446	3.14192	4.06732	4.34972	3.87757	3.91929	4.09233	3.72996	2.94243	3.09951	3.24914	3.28056	0.0342807	0.458641	0.143327	0.520917	1.18196	1.29729	1.48096	1.00502
0	0.342311	0.423515	0.41334	0.399365	0.198578	0.318815	0.654336	0.400196	0.650704	0.815761	0.774446	0.9797	0.919429	0.851601	0.948091	0.883296	1.09733	1.16489	1.15622	1.152	0.997399	1.25606	1.08584	0.941503	0.939158	0.635776	0.601311	0.495736	0.491136	0.616656	0.642998	0.421144	0.353154	0.430474	0.635484	0.113961	0.252097	0.343225	0.254162	0.176527
0	0.0331708	-0.0614562	-0.364761	-0.812326	-0.720977	-0.0436777	0.255069	1.00589	0.782053	0.471346	0.230004	0.972865	0.809164	0.663637	0.645246	0.69884	0.89512	0.958982	1.31187	1.00632	0.772006	1.75476	2.55755	2.15187	1.61653	1.23697	0.28531	0.338358	-0.328825	-0.401149	-0.316478	-0.480158	-1.00371	-1.27289	-1.65772	-1.53791	-1.34656	-0.870542	-0.920812	-0.651224
0	-0.21328	0.274409	0.413208	0.269374	0.3805	0.450856	0.359691	0.55268	0.911961	0.778682	1.15851	1.0511	1.23237	1.22814	1.2505	1.17053	1.10072	1.07958	1.20473	1.41781	1.05929	0.929277	0.715511	0.91285	0.574599	0.433863	0.266723	0.36472	0.385018	0.0616908	-0.0580097	0.0384192	-0.00742596	-0.0368753	0.114494	0.121186	-0.19538	-0.114958	-0.282476	-0.419604
0	0.116347	0.683326	0.410239	1.21597	0.488754	2.05218	1.88277	1.87056	1.89822	1.73825	2.31353	2.54968	2.97623	3.23541	3.22474	3.47655	3.4408	3.25245	2.9623	3.84709	3.1163	-3.47948	-2.46855	-2.54273	-2.58792	-3.13716	-0.580985	-0.847301	-1.25575	-2.06887	-2.07347	-1.61713	-0.813057	-0.873992	-0.891997	-0.467801	-0.580738	-0.748234	-0.94706	-1.04294
0	0.153235	-0.0255898	0.189186	0.685397	0.691235	0.852743	0.926494	1.19902	0.72856	0.909623	1.18434	1.09284	1.14637	0.990516	1.09979	1.12085	1.04141	0.891244	0.81785	0.862889	1.05072	0.948191	0.670258	1.04335	0.970622	0.958862	0.739836	0.628696	0.130172	0.0305809	-0.0719879	0.0101799	0.467443	-0.174316	-0.217023	-0.03253	-0.3878	-0.26536	0.0193077	-0.276471
0	-0.0740089	0.545987	0.488077	0.403325	0.277637	0.662994	0.841413	0.925057	0.578046	0.714603	0.708002	0.684117	0.954633	0.833076	1.22801	0.838508	0.986739	1.18785	1.26615	0.785537	0.999498	1.18511	0.555201	0.918547	0.599721	0.59359	0.809718	1.03017	0.774716	0.823471	0.599753	0.137926	0.287928	0.222534	0.310774	0.240401	0.572486	0.487293	0.542534	0.350595
0	-0.00243993	0.212452	0.40517	0.448857	0.764968	0.895017	0.751599	0.938358	1.046	1.23933	1.67651	1.59142	1.70599	1.47762	0.836823	0.516367	0.426686	0.395617	0.230506	0.233251	0.397652	0.452913	0.562647	1.08097	1.42785	1.2283	0.703835	0.692158	0.45648	0.507724	0.580263	0.419433	0.438059	0.637601	0.472938	0.535181	0.343956	0.317749	0.378763	0.416621
0	0.26223	0.23118	-3.0231	-2.61804	-2.54958	-2.52382	-2.7186	-2.05627	1.58026	3.07699	3.01511	3.33475	3.62493	3.78066	3.58381	3.09948	4.37531	-0.164358	-0.0931159	0.135596	0.0445704	0.17024	-0.0245951	-0.409585	-0.449136	-1.12427	-1.34485	-2.48275	-2.52052	-2.46451	-3.23296	-3.47728	-3.90049	-3.87641	-3.83052	-3.94296	-4.00589	-2.49447	1.09844	0.754005
0	0.415748	0.175289	0.672633	0.226958	1.17315	1.04059	1.33115	1.43852	1.40125	1.34608	0.8564	1.12295	1.046	0.90003	0.73314	1.16578	0.762834	0.966435	0.857439	0.803477	0.505638	0.525533	1.02069	0.564085	1.04957	0.694599	0.450029	0.749075	0.848718	0.34423	0.556893	-0.640554	0.376182	-0.502441	-0.700103	-0.369863	-0.557052	-0.569787	-0.575001	-0.337814
0	0.48621	0.784467	0.473964	0.650559	0.947115	0.588915	-0.145199	-0.0869606	0.293798	0.0189162	0.417462	0.789868	0.754002	0.865533	0.842945	0.870079	1.23403	1.20114	1.24579	1.06331	1.00917	1.1426	1.25299	1.03832	0.971964	0.935875	0.739991	0.794668	0.581084	0.492825	0.605153	0.923356	0.613331	0.538461	0.704435	0.11315	0.239702	-0.227298	0.326668	0.465197
0	0.0152307	0.558959	0.957899	1.03118	0.691708	1.36319	1.20316	2.08749	1.99889	1.29821	-0.865207	0.227076	0.482033	2.10208	1.39056	1.15556	1.8742	1.86777	1.31552	1.87659	1.73763	1.52546	1.34486	1.23814	1.25889	1.01854	-0.560805	-0.0374326	-1.10021	-2.65699	-2.61311	0.225946	2.42432	1.65168	0.871265	0.159623	0.322275	0.525177	0.374773	0.756433
0	0.501623	0.382537	0.130116	-0.198422	0.21909	0.620204	1.04716	1.16017	1.55087	1.17938	1.59306	0.936119	1.10067	0.939036	0.910386	0.808193	0.996359	0.954676	0.846138	0.958003	0.956626	0.680017	0.706395	0.921416	0.831649	0.262789	0.286518	0.603239	0.276327	0.18298	0.38994	-0.132615	0.176273	0.128753	-0.101764	0.472897	0.302436	0.0979932	-0.837305	-0.0721497
0	0.266437	-0.394468	-0.702692	-0.895977	-1.09449	-0.836873	-0.440422	0.974331	1.20765	1.33495	1.03389	1.27405	1.73753	1.55315	0.331894	0.47528	0.814779	0.464161	0.301144	0.421067	0.658749	0.580779	0.68559	0.719028	1.09617	0.867118	0.979704	0.71305	0.551817	0.267717	-0.360572	-1.10619	-1.18632	-0.625466	-0.706517	-0.522101	-0.594624	-0.316894	-0.640914	-1.1402
0	0.301015	1.56425	0.246211	1.56751	1.39047	1.19107	0.753596	0.489528	1.00997	0.262256	1.24641	1.64277	1.15733	0.893441	1.30573	1.52631	0.932897	1.1348	0.768914	1.45982	0.725984	1.32037	0.389614	0.870191	0.020054	0.123442	0.0236953	-0.284703	0.696684	0.761717	0.800234	0.203002	1.07437	0.293964	-0.807444	-0.382463	0.249588	1.10029	0.324383	0.578569
0	-0.166313	0.00510022	-0.408569	-1.03602	-0.895456	-0.174022	0.294142	0.181444	0.696687	1.03968	0.970926	0.627522	0.372443	0.758908	1.04307	0.740707	1.39445	1.12167	1.08084	1.34465	1.40412	1.10746	0.55755	1.04166	0.678569	0.730004	0.565471	0.079937	0.486024	0.0473662	-0.00297535	-0.206955	-0.613788	-0.645696	-0.257169	0.529679	0.653803	0.607884	0.52451	0.658216
0	0.118107	-0.123195	-0.324589	0.0783124	0.266387	0.627959	-0.385138	-0.617665	-0.19707	-0.349549	-0.728428	-0.518819	-0.139148	-0.0244179	0.84335	1.69872	1.75003	1.9431	2.12862	2.2282	1.94902	1.89985	1.8014	1.27873	0.871018	0.650048	0.872195	0.377196	-0.0336381	-0.5021	-0.626662	-0.362483	-0.513526	-0.175482	0.0488361	-0.0373687	0.140887	-0.245718	-0.188497	-1.07516
0	-0.159902	-0.354175	-0.0102272	0.404379	1.13245	1.03176	0.885395	0.835901	0.901092	0.975813	1.40317	1.33146	1.19258	1.18539	1.14568	1.19641	0.964318	0.994092	0.863809	0.74676	0.602037	0.573263	0.399681	0.773972	0.509148	0.517556	0.570495	0.275663	0.267891	0.372216	0.455809	0.542283	0.295519	0.337575	0.0054825	-0.200518	-0.0509219	0.0990787	-0.145506	-0.208244
0	0.110337	-0.215503	0.370949	0.411511	0.456405	0.441474	0.650297	0.600914	0.485095	0.75936	0.755144	0.398139	0.750404	0.740158	0.965166	0.849149	0.903495	0.984602	1.12659	1.22658	1.26888	0.864963	0.761613	0.650455	0.655298	0.76204	0.681933	0.744592	0.637258	0.666788	0.709791	0.259736	0.116637	0.357359	0.308822	0.832557	0.568561	0.559225	0.572882	0.109038
0	-0.300126	-0.425611	0.153241	0.0641475	-0.00547792	0.0647338	0.073195	0.455234	0.335597	0.484804	1.18524	1.06489	0.7179	0.737606	0.993891	1.01757	1.27422	1.21884	1.94542	1.6553	1.51629	1.22614	0.601161	0.499046	0.381616	0.158433	0.0503527	0.0555788	0.157681	0.277423	0.401492	0.130607	0.128034	0.017959	-0.220504	-0.0331619	-0.102728	-0.408035	-0.15161	-0.0340792
0	0.193126	0.200356	0.452187	-0.308558	-0.44506	-0.0923876	0.16065	0.409315	0.184199	0.789145	0.731179	1.0268	1.14259	1.18098	1.20667	1.12211	1.53566	0.821286	1.25395	1.38195	1.11466	1.09492	1.00982	0.860929	0.612338	0.657314	0.302134	-0.283499	-0.308197	0.0252866	-0.655328	-0.0495895	-0.0522374	0.284212	0.16794	0.420453	-0.143967	0.0116553	-0.0823621	-0.300846
0	0.0227855	-0.0888267	-0.0631065	-0.218499	-0.16542	0.977922	1.71446	1.96192	2.08518	2.20742	2.02098	2.43503	2.41597	2.98234	3.32854	2.50136	3.08607	2.73357	3.44046	0.75866	-3.29329	-3.52083	-4.14112	-4.11954	-2.57047	1.39121	0.970186	1.09752	0.857156	0.782468	-0.103217	-0.101649	-0.3262	-0.924712	-0.820816	-1.83346	-9.12324	-9.93563	-8.94491	-9.17346
0	0.600311	0.953356	1.50096	1.41756	2.08687	2.25976	2.66335	1.57166	0.453031	1.21622	2.02292	1.8582	1.75732	1.41123	0.173108	-0.906481	-0.2825	0.788057	2.06171	1.99146	2.08652	2.20088	1.8965	1.66473	1.13144	-0.3761	-0.604623	-0.821629	-1.05788	-1.22848	-1.24852	-1.49683	-0.831023	-1.58295	-1.27215	-1.13668	-1.25345	-0.969828	-0.777223	-1.5736
0	-0.482892	-0.0441612	0.231697	0.578581	0.425864	0.44107	0.677352	0.512273	0.136273	0.229763	0.36337	0.224328	0.326073	1.70623	1.3036	1.94339	0.954767	-0.2971	-0.20505	0.649048	1.84046	1.28133	1.0368	0.977155	0.813276	0.617296	0.659921	1.07934	0.98406	0.806328	0.738307	0.704426	0.660712	0.44527	0.143186	0.396571	0.396578	0.489064	0.387755	0.329906
0	0.240358	-0.211008	0.426588	0.69539	1.66068	1.27276	-1.00895	-0.486577	-0.0457104	0.492549	-0.494107	0.883486	0.588759	1.28353	0.946242	1.02575	1.49754	1.63213	2.25276	1.75327	1.43005	1.50446	0.767678	1.03653	0.999565	0.814967	0.544161	-0.126206	-0.395784	-1.05299	-0.947892	-0.662685	-0.581081	1.37378	0.516372	0.966045	0.8459	0.722629	0.263092	-0.134546
0	-0.168216	-0.0951699	0.309581	0.402748	0.578064	0.91813	1.19181	0.967044	0.701152	0.753661	0.544715	0.440262	0.649864	1.01496	0.721486	0.802846	0.920132	0.978263	1.03274	0.858749	1.11509	1.14789	0.870411	0.889771	0.913934	0.598869	0.803817	0.536849	0.55194	0.436757	0.671771	0.560738	0.742079	0.709383	0.398443	0.545853	0.596052	0.707163	0.657886	0.519441
0	-0.00120848	0.491247	0.905881	0.779113	0.913132	0.736926	0.961832	1.04461	0.966191	0.978428	1.14969	1.23388	1.14349	0.998257	1.00383	0.977056	0.771147	0.687659	0.820586	0.828995	0.756238	0.678206	0.875732	0.766787	0.763329	0.667983	0.51185	0.435075	0.49696	-0.342486	-0.257645	-0.615267	-0.212963	0.434874	-0.637545	-0.668132	-0.298779	-0.111669	-0.209258	0.224059
0	-0.190349	-0.0495899	0.0580123	0.460815	0.913796	0.689132	0.779458	1.35441	1.10221	1.3301	1.2269	1.24294	1.14748	1.16893	1.10241	1.14205	1.10495	1.17539	1.37965	1.09092	0.925975	0.876857	0.841117	0.55278	0.656318	0.457671	0.384121	0.424277	-1.08164	-1.09623	-1.20071	-1.41119	-1.09635	-1.25601	-1.75552	-1.40372	-0.899202	-1.10153	-1.47399	-1.27167
0	-0.208638	-0.0797788	0.0972445	-0.000466478	0.0875217	0.912789	1.43785	1.62653	1.7722	2.09108	1.42421	1.50871	1.77927	1.32064	0.902558	0.8607	0.849655	0.656141	1.1825	0.430637	0.454467	0.0118759	1.02282	0.891301	0.290486	0.153615	-0.0750966	-0.13974	0.0115517	-0.264385	-0.26512	0.145148	0.32032	0.330719	0.572565	0.398661	-0.3004	0.0648154	0.425949	0.377366
0	-0.496832	0.414926	-0.196387	-0.171726	0.183645	-0.588023	-0.178173	-0.0839874	-1.11904	-0.696528	-0.879209	0.303426	-0.377904	0.714242	1.2726	0.616404	1.71739	1.45889	1.52865	1.75968	1.12798	1.37341	1.64503	1.33417	1.03775	0.759903	1.0609	0.97764	0.95351	0.523083	0.184698	0.471291	-0.340534	0.473676	-0.817975	-0.864313	-0.528771	-0.482996	-0.709662	-1.17447
0	-0.147253	-0.997751	-1.04637	0.420791	0.429395	0.130781	0.219791	0.503941	0.24633	0.856344	1.31326	1.6021	1.25387	-0.297514	0.781227	2.35706	1.25129	1.33201	1.80266	2.24469	1.97148	1.2344	1.41646	1.99921	0.836626	0.113577	-1.0252	-0.738878	-1.55348	-1.9958	-0.291339	-1.14082	-0.841862	-1.66622	-0.603259	-1.35917	-1.10959	-1.61914	-0.76045	-1.53155
0	0.50556	0.348449	0.360536	-0.0629628	0.684386	0.798503	0.596241	0.431582	0.721125	0.734617	0.777442	1.0037	0.794641	0.880373	0.981606	1.26372	1.3581	0.991442	1.10203	1.04693	0.847719	0.942532	0.930244	1.24775	0.660981	0.353863	0.144721	0.0474797	0.00160584	0.072315	-0.0322564	0.309448	0.027408	0.240271	-0.232298	0.0182834	0.217007	-0.131179	-0.00105433	-0.356693
0	0.317974	0.199339	0.0233315	-0.22802	-0.323592	-0.0613081	0.0972921	0.423475	0.579314	0.507392	0.89846	1.27003	0.771823	1.20311	0.960178	1.23064	1.09018	0.932612	0.749192	1.09523	0.849672	1.17951	1.15572	0.813515	0.403846	0.109817	-0.027961	0.24744	0.263226	0.510216	0.251798	0.325221	0.569212	0.548012	0.0698764	0.341486	0.517778	0.491925	-0.0377657	0.432294
0	-0.881337	-0.00940777	1.14349	1.377	1.33955	1.68725	2.09737	1.20579	-3.32644	-0.991213	-0.823446	-0.726516	-0.171635	-0.221627	0.466442	0.337089	-0.348812	1.44941	1.83132	1.42458	2.03332	1.69935	1.26248	1.53198	1.27139	1.02343	-0.067701	2.38191	3.29066	3.43965	2.71591	2.36119	2.09904	1.90982	1.77984	2.10658	1.13389	1.28459	0.73073	-0.361252
0	0.155229	0.10822	0.111561	0.265683	0.24197	0.332748	0.432035	0.470906	0.527273	0.680287	0.687283	0.826727	0.872926	1.05571	0.792138	0.937543	0.953379	0.895069	0.887267	0.841609	0.987415	1.15882	0.635877	0.832098	0.777064	0.639487	0.436158	0.553831	0.404298	0.36608	0.316364	0.5113	0.484635	0.178723	0.170947	0.430545	0.809963	0.738903	0.641596	0.270362
0	-0.666331	0.21419	0.0240777	0.570303	2.81349	3.3045	2.01693	2.61886	3.99106	4.80556	4.67338	4.7105	4.04349	3.55389	-1.18795	-1.60207	-1.31684	-1.83052	-0.346493	-0.393033	-0.125756	0.0582716	-1.23653	-1.75393	-0.952908	-1.35704	-2.04009	2.22931	1.62466	1.01593	1.86037	1.30292	1.92402	1.19078	0.966358	0.839382	-0.0172514	1.17135	0.22155	-0.332122
0	1.38507	0.827038	1.10698	1.37181	1.15724	3.32814	9.00045	8.04584	7.59544	6.63675	7.19147	7.08602	7.31777	8.05049	8.81893	5.75436	-3.91118	-4.12004	-3.0938	-5.73302	-6.07792	-6.03499	-7.03434	-5.7257	-6.74056	-7.94659	-1.75895	5.79994	5.17203	5.25868	4.25362	4.1726	3.63079	3.17177	2.50522	2.34289	1.78543	1.44315	1.0339	1.80814
0	-0.0220259	0.429294	0.49708	0.20334	0.153712	0.289966	0.429536	0.317152	0.785732	0.870453	0.458427	0.924242	0.747195	0.602593	0.951868	0.521799	0.630741	0.970497	0.623084	0.65694	0.744085	0.920808	0.776002	0.904393	0.905119	0.837792	0.93134	0.749328	0.514356	0.465207	0.943415	0.514049	0.560849	0.778165	0.174299	0.0856993	0.262093	0.131278	0.143911	0.0585997
0	-0.0185713	0.0589312	0.235854	-0.168026	0.190038	0.2312	0.113378	0.317286	0.268326	0.0297951	0.190426	0.0162728	0.0275431	0.101018	0.30781	0.249412	0.400097	0.944484	0.853135	0.869919	1.22779	1.43766	0.992811	1.40058	1.20807	1.31884	1.13015	1.28515	1.17855	1.00355	1.22954	1.16768	0.43573	0.242268	0.569105	0.878144	0.434768	0.492695	0.295487	-0.287777
0	-0.831343	-1.08698	-1.15209	0.364607	-0.231052	-0.795319	-0.595853	-0.327802	-0.852605	0.308442	0.343271	0.81021	1.24837	0.483793	1.32624	1.59146	1.28163	0.651946	1.7124	1.28562	1.00881	1.25006	1.34048	1.27563	1.0995	0.781138	0.0290739	-0.357511	-0.130274	-0.057931	0.106348	0.769272	0.7018	0.903462	0.231707	0.493934	0.421565	0.694171	0.591509	0.918423
0	0.0841633	-0.126985	-1.13581	-1.18505	-0.838351	-0.950374	0.0059428	0.676264	0.0822828	1.38812	1.71128	1.78951	2.53692	2.76347	1.90314	2.34165	1.77396	1.98896	1.71816	1.34056	0.396807	1.58634	0.32641	0.580127	-0.944163	-0.0718194	-0.226977	-1.75261	-3.07355	-1.84126	-2.48684	-1.50034	-1.02707	-1.91672	-0.123127	-0.650116	-0.222079	-1.28986	-1.27802	-1.28157
0	-0.042797	-0.0119936	-0.216084	0.186369	0.347564	0.414729	0.660599	0.27146	0.366678	0.468382	0.637827	0.506173	0.506255	1.04342	0.904144	1.04969	0.837484	1.00919	0.967653	1.00122	0.855455	0.734709	0.936317	0.928014	1.05299	0.693208	0.515647	0.563934	0.462365	0.272735	0.143434	-0.0473385	-0.319047	-0.370437	-0.630901	-0.600601	-0.800572	-0.880395	-0.844815	-0.729821
0	-0.320258	-0.349239	0.722525	1.25848	0.579317	0.692158	0.805546	1.80967	2.50626	2.3944	2.92542	2.80391	3.08351	3.65426	3.42697	-1.76459	-0.84771	0.327409	0.518728	0.424667	-0.450354	-0.537074	0.236801	0.571063	-0.245792	-1.92514	-1.03583	0.0806895	0.526096	-0.443876	-1.30007	-0.79142	0.705664	1.2335	0.623223	0.670064	0.687761	1.14843	0.744441	0.321591
0	0.325171	0.554843	0.811239	1.01379	1.26564	1.3794	2.04994	2.79584	3.09972	2.79558	3.90662	3.16114	3.90058	4.7239	3.10313	4.19283	-0.129333	0.135729	0.167259	0.252199	0.0669961	-0.541743	-0.144726	-0.339975	-0.987849	-1.72346	-1.71697	-2.15156	-2.76707	-2.78299	-3.65672	1.17946	2.41787	1.71267	1.31803	1.21112	1.71657	1.17722	-0.308461	-0.174649
0	0.236769	0.65364	0.694087	0.761737	1.11413	1.68215	1.58335	0.651492	-0.0614992	0.567162	1.23203	0.306618	0.871219	0.617191	0.430557	0.446986	0.462728	0.101869	0.491109	0.239729	0.019157	0.361173	1.05689	1.11093	1.0806	0.884612	1.19494	1.69695	1.4312	1.60382	1.59434	1.65449	1.71725	1.1593	1.13914	1.38456	1.33147	1.23064	0.865428	1.25917
0	0.136073	0.301309	0.981694	2.33869	1.3469	0.970868	1.34945	0.0802125	-0.22101	-0.60793	-0.771178	4.23239	4.14868	4.69557	4.78656	4.55309	5.02385	5.15595	-1.02662	-4.09665	-2.38017	-2.75558	-3.68561	-4.08975	-4.39361	-3.98681	4.32186	3.45612	2.41349	1.31823	1.58424	1.43481	1.00852	-0.572097	-4.95102	-6.55107	-6.28974	-6.08664	-6.03434	-7.86109
0	0.571567	0.217391	1.0484	1.14811	1.99304	-2.2456	-2.35897	-2.685	-1.56481	-0.965808	0.955453	0.766182	0.223999	0.846486	0.578924	0.879198	1.31174	2.66124	2.5032	2.1651	2.01487	1.44053	1.89125	1.83252	0.185108	1.13925	-0.0570948	-0.855077	-0.409586	-1.54503	-0.726036	-1.1745	-1.4245	-1.08651	-1.10957	-1.6225	-0.999138	-1.16278	2.9724	4.07361
0	-0.741042	-0.986382	0.14199	0.676788	-0.769208	-1.60881	-1.07369	-1.22471	-0.355468	-0.440773	-0.283945	-0.0412721	0.382515	0.849613	0.446058	0.396961	0.765391	0.994876	0.621413	0.839125	0.787384	1.18785	1.08899	0.54864	0.587554	0.544547	0.642612	1.87621	2.58038	1.91393	1.5451	1.36549	0.391508	0.934828	1.07471	2.39461	2.91527	2.50053	2.02841	1.91055
0	-0.597529	-0.859336	0.503044	0.605929	0.462388	-0.0139118	-0.332648	0.368473	0.286289	0.375213	0.451922	1.15812	1.26583	1.20909	1.49704	0.84794	2.33996	2.64667	1.38093	1.76359	1.66109	-1.46232	-0.680501	0.546429	-0.174624	0.216806	0.219288	-0.078158	0.334931	0.111617	-0.29719	-0.967136	0.94538	2.40365	2.39118	2.19858	2.51722	1.62856	2.67931	1.67364
0	-0.222281	-0.046424	0.329039	0.109006	-1.05936	-0.513281	0.192145	-0.114973	-0.0572025	0.405142	0.0977418	0.316479	0.648361	0.871008	1.2245	1.10194	0.98659	1.03772	1.26676	1.06135	1.45126	1.36065	1.20778	0.46345	0.661337	0.951651	0.688437	-0.188302	-0.128274	0.4845	0.671208	-0.114897	0.303246	0.471847	0.929055	0.470812	0.761288	0.788527	0.779909	0.452953
0	0.210291	-0.114977	0.0205869	0.160933	-0.103435	0.00734572	0.212824	0.310654	0.367204	0.267661	0.297725	0.101168	0.108877	0.424389	0.38205	0.64931	0.887601	0.901536	1.07942	1.30244	1.45993	1.33178	1.23813	0.898252	0.964544	0.790603	0.615341	0.845415	0.575502	0.315578	0.356673	0.450686	0.217248	0.0622	-0.446209	-2.4258	-2.13237	-3.05776	-2.44179	-2.93932
0	-0.152647	0.278975	0.280676	0.607764	0.375481	0.486168	0.0531437	0.204082	0.424536	0.287274	0.610047	1.17018	1.11764	1.01542	1.15333	1.05434	1.02303	0.907733	0.971177	0.824508	0.947874	1.00153	0.849011	0.748653	0.541666	0.172607	0.342245	0.191844	0.34164	-0.130821	-0.0807383	0.209895	-0.0218121	0.382353	0.377171	0.265457	0.497061	0.370422	0.477088	0.249805
0	-0.248789	-0.0851235	-0.155371	-0.213724	-0.896797	0.140787	-0.240543	0.235472	-0.219256	-0.477864	-0.440037	-0.0858206	0.605786	0.84417	1.08522	0.747636	1.0411	0.987661	0.909107	0.742032	0.856749	1.11828	0.936158	0.696753	1.17729	1.12606	1.15208	1.10342	0.686652	0.91032	1.24129	0.885647	0.234575	0.805903	0.622913	0.408046	0.209115	0.0661557	-0.0847531	0.131942
0	0.0825498	0.336927	0.0735827	-0.124875	-0.390979	-0.465531	0.224487	0.437543	0.449665	0.27817	0.21139	1.09762	1.2014	1.171	0.736504	1.18197	1.39384	1.35058	1.38867	0.968347	1.31136	1.23233	0.475784	0.516531	0.359623	-0.0369739	0.0921367	-0.240409	0.0609181	0.229579	-0.0669624	-0.318179	-0.180807	-0.545611	-0.269767	0.739535	0.138797	0.233294	0.420683	0.340576
0	-1.00501	-0.526229	-0.270827	0.022677	0.421129	0.336109	0.79203	1.83447	1.18621	0.825361	2.14006	2.45827	1.79669	0.29359	0.876865	1.14534	2.15193	2.75051	2.53948	3.15786	4.2848	3.26945	3.15286	3.052	-3.12391	-3.30389	-3.35662	-3.46587	-3.38936	-3.22671	2.65614	1.26514	0.727218	-0.0197813	-0.469111	-0.20849	-0.518538	-0.476406	-0.057381	-0.712736
0	-3.02799	-3.40157	-1.36754	-2.81389	-2.50565	-0.237439	-0.94456	1.03054	2.04159	2.44618	2.49152	2.16626	2.38036	-1.97046	-0.672943	0.803511	-0.145642	1.42648	1.32627	1.01415	1.95497	0.267083	1.03606	0.0845312	0.485562	0.431884	0.423701	-1.5639	-1.12622	-0.238243	5.5844	4.1305	4.6342	4.89149	5.26966	5.38451	5.45072	5.07612	5.83365	5.62129
0	-0.245562	-0.275743	-0.176637	0.0908993	0.427742	0.468827	0.378766	0.288469	0.357259	0.45481	0.668809	0.668564	0.877577	1.16636	0.755405	0.892202	1.00054	0.702187	0.761087	0.985799	0.957494	0.73477	0.625227	0.765578	0.496986	0.367476	0.49402	0.334873	0.49149	0.482616	0.208644	0.433442	0.38093	0.52859	0.335768	0.0763229	-0.0621942	-0.459252	-0.223862	0.0257036
0	0.248145	1.11382	1.1846	1.40332	1.47512	1.73404	0.836377	0.434764	1.7595	1.11686	0.798175	1.73299	1.79742	0.630548	-1.39813	-0.533714	-0.457757	-0.219976	1.0493	1.44053	3.00645	2.44596	1.28973	0.669985	0.831817	0.31564	1.31039	-0.739987	-0.928168	-0.903831	-1.72088	-1.83259	-1.96455	-0.604661	1.36127	1.90857	1.32557	1.46981	1.98432	1.2327
0	0.144424	0.396685	0.112944	0.100008	0.131661	0.514861	0.708122	0.79942	0.627603	0.627531	0.864084	0.180215	0.173737	-0.133315	0.2182	0.464052	0.0890568	0.582168	1.31553	1.5526	1.01306	0.54088	0.453812	1.07595	0.920872	0.850103	0.704327	0.777783	1.06658	0.893653	1.42143	1.16807	1.0177	0.607723	0.307784	0.246615	-0.0482146	0.287336	0.175688	0.473911
0	-0.133119	-0.0314557	-0.00927757	0.0135714	0.117197	0.239876	0.202519	0.614722	0.805645	0.851627	0.698201	0.75342	0.556938	0.657312	0.650511	0.579935	0.662962	0.810639	0.631924	0.706467	0.680208	0.591786	0.67864	0.567106	0.610591	0.953686	0.627589	0.777687	0.560174	0.424396	0.372937	0.204455	0.357095	0.185106	0.06142	0.268728	0.0229886	-0.256578	-0.077668	0.274043
0	-0.138524	-0.0438506	0.199605	0.27756	0.738023	1.04422	0.818732	0.831658	0.734442	0.955681	1.48605	1.05004	-0.0407154	0.222632	-0.894653	-0.927012	-0.984163	-0.68012	0.260521	0.694643	0.425236	0.636462	0.269415	0.608049	0.0688148	1.20788	2.43932	2.72482	2.38743	2.11618	2.80135	3.06512	2.8765	1.67299	0.616127	0.58325	0.335243	-0.0709629	0.0543157	1.16373
0	0.67213	0.913427	0.732822	0.910211	0.705972	1.3733	1.56433	1.23615	1.13762	0.935261	0.645878	0.330931	0.381023	0.967593	0.579377	0.873721	0.913178	1.07198	1.17909	1.0653	0.216492	0.757224	0.522035	0.808703	1.11695	0.773	0.128316	0.326909	-0.372769	0.290729	-0.639588	-0.73238	-0.627031	0.0937114	0.162128	0.230312	0.133578	0.55259	0.311717	0.513611
0	-0.281717	-0.124807	-0.0458948	0.622457	0.706168	0.708242	0.604473	1.37814	1.24167	1.5672	1.19677	1.20576	1.04417	1.35322	1.359	0.925454	0.216265	0.746194	1.02393	1.06876	0.952217	0.564214	0.254818	0.819098	0.608011	0.655428	-0.177917	-0.675688	-1.07916	-0.534188	-1.12556	-1.7925	-1.50465	-2.24444	-2.12012	-1.68134	-1.38192	-1.49042	-1.57805	-1.90877
0	0.265141	-0.00544026	-0.244433	0.0527209	0.494871	1.21789	-5.40937	-4.92699	-3.82761	-3.0725	-3.53576	-2.77607	-3.21329	-2.8425	3.13203	3.30011	3.13069	3.07005	3.45643	2.8011	3.57408	4.13145	3.4845	3.65784	2.87822	2.03355	2.1695	-2.88063	-1.88815	-2.59611	-3.37968	-3.61817	-2.24283	-2.95771	-3.68768	-4.25298	-4.1233	3.00338	2.75954	2.92641
0	-0.214261	0.0769633	0.279343	0.191192	0.432358	0.596313	0.695745	0.774724	1.15023	0.741495	0.93012	1.02129	0.800126	0.452733	0.528014	0.523173	0.730016	0.630546	0.816112	0.915931	0.441487	0.565706	0.534831	0.983435	0.509758	0.554908	0.384315	0.413142	0.0515783	0.40168	0.0527706	0.159398	0.520716	0.334078	0.261144	0.349092	0.293292	0.267874	-0.0150154	-0.220985
0	0.160109	0.293774	0.043866	0.343277	0.806564	1.00646	0.962969	1.00647	1.07343	1.02971	0.896684	1.0358	0.952512	0.932537	0.790547	0.794673	0.753817	0.583058	0.585978	0.609561	0.393699	0.825847	1.0986	0.489926	0.321394	0.192505	0.0963822	0.176343	0.142167	0.262477	-0.598085	-0.00396642	-0.212058	-0.337148	0.664392	0.47725	0.0729737	-0.857695	-0.755194	-0.794808
0	0.91938	1.28342	0.853416	0.149188	0.876648	0.886233	2.08176	2.60631	3.09852	2.91756	3.47628	2.84621	2.92546	3.17124	3.08509	4.01957	4.25024	4.85732	-3.47227	-3.997	-3.48244	-3.41122	-3.25757	-3.85236	-3.95917	1.71972	1.54751	1.06114	-0.00714718	0.0558594	1.37187	0.525855	-0.80109	-1.59297	-1.86643	-1.57816	-0.451057	0.852929	0.649615	1.15057
0	0.0842008	0.270009	0.227993	0.270386	0.40855	0.445635	0.513338	0.841474	0.352158	0.483067	-0.0182444	0.420111	0.0550094	0.341254	0.67366	0.898742	1.05012	1.04685	0.620082	0.635117	0.829398	0.871369	0.878183	0.658528	0.579886	0.538442	0.762819	0.629212	0.725443	0.53829	0.136501	-0.0737095	0.148175	0.144627	0.202552	0.271612	0.159012	-0.274358	0.0400889	0.0894546
0	-0.143802	-0.402312	0.806925	1.85649	3.15211	3.06665	2.85825	3.43499	4.50865	4.70518	3.98626	4.17639	3.94375	3.65657	-1.14862	-1.77223	-1.03794	-0.803528	0.754791	0.750739	0.341681	0.319093	-0.779823	-0.826298	-0.872789	-0.813792	-1.0735	-1.36005	-1.59222	-1.52746	3.35908	3.72749	3.51866	3.78324	3.52082	2.89013	3.30706	2.0507	2.19862	0.962277
0	-0.890411	-1.90305	-1.85496	-2.39185	-2.4503	-0.899773	-1.91819	-0.799156	0.0661819	-0.827287	0.407461	0.373149	0.132411	0.846783	0.384356	0.821838	0.635826	0.707602	0.917898	1.05976	1.0312	1.34382	0.951321	0.797617	0.800522	0.736136	0.695697	0.715873	0.523931	0.392091	0.403766	0.732373	0.590606	0.577007	0.540545	0.358482	0.588235	0.727025	0.511858	0.383882
0	0.117465	-0.119985	-0.0869717	0.201572	0.416235	0.341869	0.42188	0.767251	1.26659	1.41395	0.857901	0.823745	0.731874	0.756736	0.705111	0.536965	0.758952	0.851679	0.991891	0.48685	0.737719	0.544103	0.354244	0.101465	0.227641	0.285231	0.419683	0.223686	0.0294112	0.289962	-0.0844774	-0.204389	-0.324619	-0.212853	-0.379629	-0.422943	-0.376158	0.44385	0.0186666	-0.0516795
0	-0.122523	0.064209	0.145303	0.155172	0.516156	0.739203	0.891485	0.973961	0.90293	0.705389	0.660297	0.589755	0.841405	0.640199	1.11426	0.891897	0.917748	0.943406	0.820225	0.775162	0.680735	0.662888	0.337311	0.460063	0.561011	0.31311	0.353453	0.202655	-0.0158326	-0.21023	-0.395885	-0.416329	-0.596126	-0.693963	-0.238256	-0.0574579	0.0948468	0.068827	0.374232	0.098828
0	-0.044826	0.248296	0.102862	0.347871	0.509062	0.539624	0.666982	0.905854	0.953926	0.718187	0.874927	0.563734	0.712168	0.674165	0.692067	0.621583	0.670642	0.883886	0.944697	0.820921	0.935072	0.782948	0.771234	0.790771	0.241665	0.433067	0.152544	0.168897	0.000870066	-0.262701	-0.210547	-0.437657	-0.340242	-0.274482	-0.420415	-0.0788932	-0.0973852	0.00815074	-0.347934	-0.269291
0	-0.0850374	-0.0136441	0.15025	0.104114	-0.183925	-0.30381	-0.0890138	-0.147009	-0.223496	-0.0429589	-0.163554	0.348827	0.35747	0.225972	-0.118324	0.423634	1.27229	1.30326	1.60073	1.35065	1.23731	1.24569	0.899191	0.780517	0.68395	0.408132	0.57435	0.410391	0.260849	0.196028	-1.61073	-0.734693	-0.566834	-0.863432	-1.15147	-0.905458	-1.4251	-1.83108	-1.75666	-2.03034
0	-1.14186	-0.862418	-0.660938	-0.64259	-0.979912	-0.576488	0.0145631	-0.243702	0.277338	0.678854	0.40995	0.388519	1.35086	1.09613	1.10662	0.685245	0.457622	0.285827	0.62005	0.959366	1.31888	1.1175	0.566566	0.785224	-0.568185	0.09482	0.00554667	0.109653	0.445452	0.801455	0.978956	0.0587281	-0.489847	-0.0800773	-0.0395826	-0.478767	-0.623974	-0.638351	-1.23046	-0.499182
0	-0.127248	0.0402971	0.162949	0.512513	0.349887	0.684937	0.985501	1.03383	1.13391	0.911413	1.14578	0.867456	1.20482	0.563289	0.766667	0.924585	0.482764	0.362882	0.503693	1.01887	0.813735	1.05505	0.910243	0.436184	0.122897	0.0606079	0.0431169	-0.0623761	0.0249957	-0.297832	0.584999	0.219765	0.34651	0.264683	0.129415	0.15967	0.21754	-0.276981	0.028774	-0.551947
0	-0.600639	-0.423082	0.032766	-0.100964	0.028279	0.222689	0.392109	0.343323	0.0940106	0.431025	0.402461	1.16402	0.37112	0.492179	1.28936	0.971106	0.691236	0.918451	1.08274	1.49064	1.01962	1.21754	0.661209	0.00572496	0.724949	-0.126296	0.111666	-0.0487004	0.0948955	-0.138454	-0.0135304	-0.0478349	-0.157184	0.00522629	-0.36307	-0.382169	-0.552339	-0.232641	-0.199426	-0.127292
0	0.130495	0.243881	0.383812	0.638061	0.687802	0.444583	0.279505	0.591557	1.07455	0.739523	0.643511	0.778655	0.905402	1.05473	1.26609	0.824637	1.32086	1.16871	-0.446972	-0.589358	0.00274583	0.574737	0.51917	1.04545	0.837334	0.869208	0.367835	0.205308	-0.0155765	-0.272308	-0.073666	0.711636	-0.350014	-0.203346	-0.177976	-0.250849	0.272188	0.116748	-0.472127	-0.287735
0	-0.0977779	0.0593067	-0.100653	-0.259004	0.358517	0.152104	-0.113286	0.799769	1.21426	1.24261	1.04796	0.739009	1.3344	0.927988	0.776543	1.03811	1.16918	1.02344	0.781623	0.314284	0.0179195	0.13672	0.146229	0.661696	0.519741	0.23338	0.022991	-0.184933	-0.421181	-0.194624	-0.408784	0.189652	0.302741	-0.127245	0.233721	-0.30678	0.229609	0.119423	0.499695	0.186366
0	-0.188403	-0.735503	-0.283973	-0.229991	-0.119427	-0.159583	0.322973	0.911618	1.16681	0.064053	-0.376085	0.00495456	-0.135679	0.573196	-0.256221	0.375535	0.48293	0.498003	1.04292	0.894075	0.819896	1.00009	0.924595	0.571569	1.00362	1.28354	1.06181	0.854564	-0.261817	0.909944	-0.010588	0.27158	0.198355	-0.316992	-1.02513	-0.401717	-0.529179	0.125711	-0.309932	-0.158994
0	0.0232709	0.307853	0.205843	0.0250047	0.0124973	0.714413	0.924426	0.902862	1.05533	0.165286	0.333797	0.555876	0.85809	0.546719	0.860452	0.612116	0.712126	1.00324	0.799377	1.00851	0.857172	0.376033	0.424948	0.65273	0.581096	0.8316	-0.304704	0.301327	0.084965	0.0110439	-0.293317	0.112141	-0.315643	-0.313211	0.212275	0.335906	-0.288823	-0.556338	-0.837971	-0.045126
0	-0.470085	0.0443253	-0.282637	-0.941373	-0.398855	-0.0274077	-0.330631	-0.306536	0.173745	0.139407	0.70034	0.261135	0.768595	0.640482	0.853754	1.44542	1.70857	0.844046	1.15641	1.09451	1.09356	0.984212	1.1119	0.0187138	0.133947	0.0438671	-0.147253	-0.234632	-0.306987	-0.170042	0.23819	0.0637111	-0.0990526	0.520528	0.0718183	-0.211083	-0.0496619	0.0761448	0.22221	-0.257408
0	-0.130807	-0.0695788	0.0969361	0.0463119	0.175326	0.636388	0.579524	0.65417	0.699865	0.763604	0.824006	1.06432	0.921651	0.861677	0.905767	0.941142	0.793141	0.538329	0.884138	0.760513	0.748604	0.876789	0.855104	0.566233	0.550737	0.240038	0.0167564	-0.579197	-0.679603	-0.3026	-0.111428	-0.391234	-0.375847	-0.413027	-0.581625	-0.0674332	0.205709	0.0757457	0.0294126	-0.111078
0	-0.335381	0.155597	-0.183867	-0.132874	0.566235	-1.3268	-2.30732	-1.81512	-0.783552	-0.600174	0.433189	-1.61917	-0.797249	-0.889496	-0.436225	0.548757	0.248818	0.913842	0.575983	0.898943	0.95295	1.20686	1.42482	1.31421	1.23446	0.781297	-0.0243899	2.65445	1.847	2.35568	2.30676	2.01906	2.06064	2.29189	1.96401	1.66102	1.55329	1.14145	0.902469	0.963576
0	-0.00980949	0.179184	0.182348	1.30292	1.91958	2.38438	3.16188	3.31305	2.65107	2.46808	2.1779	2.95657	2.32659	-1.99093	-2.09685	-2.4758	-1.70006	-2.13526	-1.50481	-2.20285	-1.38665	2.30267	2.63809	2.24549	2.5016	2.41387	2.60221	2.37482	1.77853	-3.73895	-3.91429	-3.95379	-4.4098	-1.06726	0.305673	-0.460225	-1.64864	-0.220643	-0.386672	0.0906079
0	-0.522872	0.753586	1.00693	0.51923	0.450098	1.25187	2.43564	1.47474	1.83274	3.18882	3.14789	2.47771	3.45476	3.07792	2.74911	2.66343	3.43099	3.8209	3.47271	3.30664	-1.15077	-0.832786	-1.33669	-2.16295	-2.64606	-2.57282	-2.73317	-3.72802	-3.32423	-3.96238	-4.56454	-4.56835	-4.46386	-4.60398	-4.52954	-5.07736	-4.50849	-4.09754	-4.47123	-4.61126
0	0.0513003	0.160378	0.0942032	0.166506	0.339531	0.651181	0.55484	0.333702	0.370272	0.284523	0.252898	0.366409	0.714508	0.500432	0.380471	0.474491	1.03956	1.09174	0.91007	0.973463	0.76874	0.892731	0.800665	0.469683	0.310567	0.570323	0.34818	0.00434309	0.316557	0.317222	0.558609	0.386507	0.24177	0.115464	0.0504903	-0.0702307	0.20083	0.426818	-0.046977	0.341599
0	-0.183992	-0.162112	0.277003	0.35246	0.640842	0.211018	0.172342	0.281203	0.323218	0.723267	0.161162	0.46464	0.594509	0.0326735	0.533713	0.751028	1.07261	0.957909	0.571051	0.809613	0.825893	1.22861	0.919643	0.443519	0.783353	0.681417	0.343752	0.387815	-0.265528	-0.236851	-0.200467	-0.031892	0.223409	-0.132512	0.165501	-0.166463	-0.188882	0.422862	0.836455	0.39169
0	-0.186134	-0.0405821	-0.0404287	0.0385638	0.168828	0.225097	0.370351	0.403235	0.571663	0.545479	0.528598	0.514584	0.510632	0.418102	0.481594	0.514587	0.397491	0.376075	0.688226	0.872409	0.872658	0.623552	0.567237	0.466152	0.521572	0.419923	0.517923	0.585436	0.602478	0.375601	0.551357	0.461918	0.295764	0.147589	0.0549856	0.091743	0.048374	0.0301606	0.0164513	0.098817
0	0.0930539	0.0953898	0.182649	0.379052	0.398074	0.571438	0.614361	0.887082	0.69597	0.695703	0.548737	0.303748	0.0103246	0.165424	0.686329	0.682291	1.18037	0.646218	0.54246	0.588942	0.717119	0.664714	0.705891	0.717676	0.508768	0.625155	0.655279	0.460374	-0.0340792	0.032226	-0.297806	-0.0672738	-0.0693357	-0.398076	-0.165957	-0.196961	-0.362738	-0.468381	-0.0446691	-0.0688129
0	1.0675	2.58222	3.3215	4.43813	4.16843	-0.407143	-0.0430203	0.970891	-3.1375	-2.61772	-1.30692	-0.786864	-0.80725	-0.907754	-0.607752	-0.335366	0.0726131	-0.0157501	0.511541	0.326778	-0.250169	0.038755	0.327559	0.194485	-0.241247	4.79925	4.51055	4.34751	3.96779	3.70742	3.81364	7.95376	7.29875	7.27907	7.95312	8.12805	7.83191	7.66817	7.84899	6.86696
0	0.188164	0.00787927	-0.414799	-0.395681	-0.555094	-0.114575	-0.0168739	0.246893	0.484258	0.548141	0.553827	0.487859	0.812858	0.240821	0.461421	1.00775	0.966521	0.692133	0.897697	0.491129	0.4409	0.425274	0.48521	0.429382	0.367409	0.238358	0.612855	0.134011	0.641262	0.176229	0.547854	0.458342	0.618875	0.442251	0.188822	0.0414166	0.260874	0.212938	0.393243	0.173411
0	0.0984431	-0.133111	-0.0524595	0.219843	0.114044	0.269494	0.334129	0.461898	0.72216	0.580856	0.727892	0.568181	0.196032	0.538944	0.462824	0.416514	0.581455	0.379895	0.520811	0.532687	0.532694	0.373774	0.244908	0.484435	0.451519	0.857888	0.476844	0.678291	0.661235	0.602072	0.789553	0.617514	0.316921	0.235508	0.300358	0.0912369	0.327111	0.456024	0.0926794	0.425102
0	0.146384	1.12309	0.423393	0.902344	1.74223	1.93442	2.17941	2.25511	2.57691	3.81118	3.29846	3.38634	3.11227	0.773686	-0.546148	-1.19081	-1.15643	-1.1815	-0.615796	-1.96526	-1.2488	-0.655019	-0.790464	1.15218	2.00438	0.355264	0.557122	0.902389	-0.353851	-0.719251	-2.95558	-1.72534	-1.45232	-2.00152	-1.8207	-2.0603	-1.51917	-2.11523	-3.11973	-3.65682
0	-0.0110956	0.130455	0.229978	0.208455	0.244709	0.520872	0.371196	0.38634	0.537917	0.564795	0.370781	0.660651	0.0788955	0.135342	0.184939	0.137161	0.236012	0.276771	0.492309	0.42717	0.533797	1.00157	0.946666	0.717796	0.850523	0.801636	1.16401	0.601994	0.391665	0.360334	0.590785	0.411174	0.291262	0.278027	0.0417221	0.0757504	0.13501	0.170686	0.398373	0.442586
0	0.286205	0.111803	0.0642438	-0.194598	-0.184946	0.116714	0.390652	0.820669	0.661324	1.15729	0.586816	0.586765	0.911511	0.830475	0.927816	0.512027	0.52331	0.716416	1.07056	0.620811	0.426009	0.599005	0.19947	0.22209	0.129895	-0.0822869	-0.0561698	0.146326	0.274032	0.508824	0.337565	0.057623	0.109694	0.183961	0.173943	0.168894	-0.032658	0.244379	-0.167982	0.251725
0	0.279011	0.0604279	0.289475	0.0666729	0.205452	0.424937	0.338398	0.392063	0.339996	0.487511	0.568199	0.50606	0.495577	0.409187	0.58035	0.459948	0.614242	0.399442	0.516877	0.467952	0.617786	0.706502	0.533674	0.472167	0.46523	0.45988	0.399622	0.655171	0.3358	0.722267	0.557059	0.0714699	0.0882855	-0.16341	-0.331608	-0.0206618	-0.638095	-0.374162	-0.530053	-0.758248
0	-0.144716	-0.173466	-0.370367	0.00590764	-0.131607	0.523875	0.746502	-0.00811374	-0.248296	0.088784	-0.018825	0.463705	0.343233	0.445792	0.376805	1.16628	0.788792	1.12037	0.850693	0.797997	0.636387	1.17177	0.667852	0.509823	0.558294	0.24874	0.201815	0.567825	0.725027	-0.257135	0.00856069	-0.405062	-0.763042	-0.580917	-0.721147	-0.205506	-0.86399	-0.648341	-1.16215	-1.50739
0	0.294107	0.19493	0.702829	1.33855	1.39739	1.66425	0.746461	0.358676	-0.0992992	0.501684	1.92882	1.17344	1.16758	1.43771	1.53807	1.47272	-0.164435	1.01022	0.252722	0.360194	1.44652	1.63212	1.40344	1.23245	-1.58235	0.200264	-0.754646	-1.43529	-1.07772	-0.541068	-0.00629346	-0.784124	-2.07125	-2.0108	-2.57589	-2.06623	-1.23524	-1.63814	-0.970492	-0.282722
0	-0.151091	-0.037774	0.483594	-0.0323048	-0.121242	0.028681	-0.0315837	0.0901634	0.192705	0.0658493	0.273658	0.158333	0.247551	0.500111	0.822059	0.790935	0.504766	0.394078	0.370068	0.452303	0.6407	0.73949	0.718291	0.717701	0.446924	0.58697	0.560038	0.611183	0.637918	0.577348	0.504579	0.571344	0.484851	0.126067	0.433586	0.763678	0.726579	0.859615	0.922268	0.471612
0	0.617836	0.428686	-0.252273	-0.142298	0.7473	0.0176992	-0.146447	0.234478	0.1812	0.82189	0.988544	1.41532	0.467815	0.594331	0.409628	0.59215	0.390756	0.720771	0.629925	0.457817	0.679003	0.217006	0.661757	0.711411	0.0770964	0.357476	-0.273561	0.278912	0.530367	-0.186007	-0.436627	-0.627501	0.117511	-0.498756	-0.854358	-0.0454216	-0.836431	-0.465048	-0.686562	-0.979178
0	0.0649533	-0.176546	-0.302002	0.0816663	0.188113	0.127563	0.0361441	-0.330153	0.145561	0.309967	0.0916323	-0.326786	0.186479	0.748112	0.491657	0.768277	0.714042	0.633234	1.07698	1.07937	1.0311	0.547904	0.568657	0.61046	0.184107	0.104203	-0.381268	0.462662	1.27869	0.371366	-0.289259	-0.496911	0.254016	0.451579	0.587014	0.579517	0.38061	0.565785	0.32105	-0.317077
0	-0.124333	-0.351011	-0.294861	-0.548514	-0.604533	-0.138289	0.0521715	-0.0477184	0.585136	0.664169	0.65446	-1.02057	-0.273619	0.684268	0.590454	0.938142	0.336863	0.706114	0.583256	0.972996	1.0658	0.821507	0.779336	0.920676	0.659016	0.353102	-0.191741	0.234248	0.295424	0.305585	-0.0394768	-0.0508741	-0.174658	-0.276395	-0.259546	-0.400563	-0.295633	-0.0507612	-0.0358234	-0.200338
0	-0.785295	-0.016166	0.0495824	-0.172288	-0.379076	-0.281826	0.352571	1.10495	1.2385	1.32351	1.78549	1.40131	1.46744	1.00192	1.17082	1.50908	1.06061	1.39477	1.96079	1.52887	1.83891	1.0207	1.65842	0.80908	0.500816	-0.444879	-1.51305	-2.17962	-3.73429	-4.14935	-3.64516	-5.5803	-6.73761	-6.40595	-6.7093	-7.37272	-8.01532	-3.0586	-3.39883	-3.41409
0	-0.222473	-0.215701	0.12416	-0.229513	-0.142946	-0.0418727	0.226628	0.315871	0.533427	0.222734	0.290581	0.360694	0.41315	0.0493648	0.382086	0.478891	0.294765	0.608911	0.697044	0.273606	0.477333	0.612125	0.753349	0.440654	1.00746	0.45316	0.739536	0.47582	0.445477	0.63665	0.143826	0.304058	0.330661	0.185342	0.27219	-0.0262867	0.148092	0.256647	0.194854	0.299663
0	-0.382105	-0.172051	-0.0877461	0.222255	0.566548	0.628272	0.394146	0.422111	0.0771291	0.422207	0.500166	0.282021	0.272865	0.368646	0.646331	0.623469	0.73567	0.67009	0.578647	0.797407	0.964599	1.02973	0.967686	0.970005	0.371502	0.312686	0.293758	-0.0525524	0.0216826	-0.241342	-0.0865932	-0.0198036	-0.166217	-0.530385	-0.253772	0.0572974	-0.299182	-0.142937	-0.0549522	-0.320145
0	-0.170438	-0.105386	0.0902839	0.163045	-0.0902068	0.135629	0.0759489	0.124637	0.0188709	0.456441	0.288693	-0.0966603	0.0932332	0.188061	0.2361	0.430879	0.139437	0.608322	0.74277	0.747204	0.980412	0.707893	1.23646	0.740353	0.599288	0.513466	1.08535	0.233419	0.260048	0.280777	0.182903	0.431594	0.285038	0.248331	-0.228977	-0.368988	-0.328125	-0.295387	-0.660347	-0.609703
0	-0.0473132	0.121687	-0.107392	-0.370614	-0.0698548	-0.175512	0.127468	0.23492	0.339634	0.378477	0.185604	0.24419	0.489263	0.34299	0.170039	0.275451	0.472277	0.627692	0.459117	0.590388	1.11164	0.86723	1.01655	1.35884	0.805832	0.271894	0.359769	0.0550797	0.0242783	-0.0100597	0.04992	0.0507626	0.311159	0.633185	0.257622	-0.279493	0.0218395	0.167297	0.0111605	-0.0513487
0	0.442766	0.0670068	0.913361	0.466627	0.0653432	0.290652	0.447048	0.474205	0.275336	0.68999	0.7118	0.760707	1.04423	1.69604	0.713805	0.977415	0.89579	0.738135	0.750337	0.708024	0.413806	0.548172	0.281019	0.566892	0.387835	0.169715	-0.010942	-0.0419909	-0.787745	-1.05853	-0.538899	-0.562466	-1.60933	-1.9687	-1.65947	-1.66304	-1.44908	-1.67918	-1.10967	-1.24405
0	0.301778	0.176873	0.333209	0.481311	0.612855	0.793641	0.786312	0.474122	0.489927	0.543411	0.875309	0.971663	1.02421	1.04202	0.805087	0.973599	0.784806	0.648007	0.603831	0.882455	0.843281	0.736499	0.320052	0.0263784	-0.15385	-0.136044	-0.170109	-0.0410002	-0.342978	-0.349604	-0.667144	-0.666443	-0.453993	-0.470464	-0.407753	-0.249472	0.130301	0.0976315	0.0678006	-0.0873837
0	-0.000265191	-0.144547	0.221667	0.449561	-0.0205838	-0.0554945	-0.0244644	0.136566	0.370697	0.272218	0.568845	0.602429	0.458967	0.289295	0.51217	0.806403	0.82908	0.631636	0.837665	1.06816	0.498573	0.440515	0.48797	0.273547	0.341551	0.24829	0.358807	0.267651	0.162781	-0.0296828	0.0466911	-0.0360133	0.00822313	0.127805	-0.132339	-0.320769	-0.551273	-0.334858	-0.530142	-0.42286
0	0.031593	0.00784077	-0.233497	-0.0600896	-0.171498	-0.17556	0.11635	0.373752	0.417063	0.478208	0.596059	0.793216	0.681193	0.604496	0.467879	0.691664	0.693732	0.663756	0.717027	0.58698	0.619191	0.532698	0.379855	0.462324	0.463315	0.3429	0.174748	0.0505055	-0.0550321	-0.216294	-0.217532	-0.372358	-0.568008	-0.726124	-0.615564	-0.641934	-0.648	-0.283745	-0.298443	-0.19893
0	-0.369964	-0.20292	0.327775	0.402565	0.0441678	0.134834	0.102332	0.155886	0.229359	-0.172774	0.149093	0.41715	0.377114	0.266609	0.109347	0.00451995	0.256995	0.736675	0.461676	0.440284	0.959433	0.5828	0.807407	0.55463	0.425777	0.692523	1.12326	0.805195	0.437992	0.343291	0.40015	0.599143	0.219676	0.448724	-0.0707358	0.132542	-0.115445	0.2603	0.151733	0.12617
0	0.388927	0.315893	0.622764	1.08096	1.25072	1.27701	1.16926	1.06537	0.734071	0.805255	0.64846	0.842366	0.462587	0.498236	0.554888	0.809719	0.770233	0.960493	0.541794	0.474942	0.78384	0.616741	0.295473	0.352404	0.504572	0.14727	0.00316	-0.452837	-0.374723	-0.0493547	0.480916	0.364352	-0.0215199	-0.174806	-0.0647696	-0.289503	-0.37011	-0.0861623	-0.510194	-0.221733
0	0.0302454	0.125738	-0.162177	-0.0795836	-0.140562	0.0993823	0.431525	0.738748	0.668905	0.515441	0.645274	0.477802	0.567107	0.46399	0.855202	0.550937	0.475009	0.482852	0.555069	0.662363	0.50978	0.655974	0.461238	0.388815	0.521855	-0.0259734	0.0681942	0.0740523	0.210375	0.0397843	0.255168	0.100958	0.253427	0.233704	0.12962	0.185277	0.346492	0.157635	0.217879	-0.0552099
0	0.37106	-0.0345355	0.095115	-0.123037	-0.377297	0.186407	1.35973	1.50175	1.99377	1.88372	2.23528	2.8888	3.02892	-1.12886	-0.63716	-2.12052	-1.24271	-0.00393285	-0.0536658	0.202845	0.680594	0.453614	0.468537	0.376222	0.378813	0.602959	0.702037	0.0111214	-0.837277	-0.0658403	-0.641764	-0.884161	-1.09544	-0.935649	-0.8836	-1.42669	-1.95393	-1.60714	-1.63379	-1.42413
0	0.327767	0.187348	0.0209971	0.0833819	0.0490863	0.127763	0.49655	0.524055	0.568609	0.485508	0.544765	0.430718	0.435052	0.74333	0.454215	0.566177	0.74236	0.591414	0.696989	0.641382	0.537612	0.458374	0.594164	0.46893	0.309102	0.121938	0.20001	-0.0523274	0.131114	0.0614981	-0.207523	-0.233645	-0.478567	-0.555262	-0.633665	-0.183056	-0.0951624	-0.154612	-0.13164	0.094867
0	-1.0697	-1.03579	0.341977	0.731637	1.582	1.64758	2.82678	4.04534	4.90813	5.12178	5.78633	5.09095	4.85512	5.14557	5.31872	-2.57992	-1.42287	-1.45587	-1.51428	-1.1207	-1.25198	-1.33919	-1.70239	-1.65403	-0.969889	-1.42945	-1.56378	-1.88353	-2.98459	-3.64013	-2.92807	-3.29928	-3.39599	3.24959	3.14052	3.53927	2.90844	3.52757	2.33478	1.90503
0	-0.14449	-0.277468	-0.0252186	-0.0836596	0.208672	0.181976	0.433002	0.621638	0.364419	0.538623	0.163045	0.752197	0.324951	-0.0608348	0.309699	0.606434	0.541436	0.720869	0.649505	0.766126	0.441797	0.727799	0.441792	0.0399185	0.019368	0.383324	0.516608	0.46953	0.28962	0.685133	0.441724	0.378511	0.34915	0.0932389	0.0635681	0.320832	0.259804	0.135241	0.178655	0.303359
0	-0.00267357	-0.013089	0.202481	0.151727	-0.0242649	-0.0308687	0.0974935	0.637847	0.691313	1.50307	1.32733	0.842523	0.220307	0.235398	0.288277	0.327052	0.0495871	0.353482	0.35369	0.452636	0.410381	0.561103	0.632941	1.3168	0.674404	0.269166	0.001318	-0.186914	-0.399276	-0.242833	-0.455442	-0.560649	-0.248435	-0.469591	-0.320187	-0.232731	-0.418977	-0.224855	-0.291002	-0.247437
0	-0.0367281	0.0745892	0.252722	0.364619	0.302071	0.0671043	-0.0888291	0.277015	0.574426	0.0393868	0.10788	0.430602	0.45076	0.370617	0.107946	0.068078	0.524611	0.558977	0.29242	0.648864	0.926293	0.493995	0.579386	0.428983	0.418035	0.40756	0.199143	0.823728	0.653724	0.450783	0.185696	-0.0710775	-0.283566	0.235073	-0.13861	-0.0624781	-0.529382	-0.333076	-0.00135065	-0.214805
0	-0.13633	0.225232	0.0369117	0.153448	0.305904	0.472175	0.414466	0.328793	0.196197	0.592953	0.799264	0.693713	0.85979	0.803721	0.401276	0.686103	0.692143	0.839062	0.85704	0.775122	0.696735	0.652098	0.602737	0.415429	0.272196	-0.114982	-0.391634	-0.509296	-0.177899	-0.213904	-0.0139622	0.041092	-0.0146102	-0.263631	-0.460262	-0.437532	-0.38955	-0.498755	-0.367934	-0.204432
0	0.0719377	-0.187592	-0.372858	0.0405607	-0.471864	-0.0953552	0.292966	0.679317	1.04252	0.158825	0.0875927	0.383678	1.37396	1.9651	2.1046	0.728933	0.162563	0.0749414	0.3718	0.265086	0.194083	0.620017	0.618089	0.739081	0.894895	0.415982	-0.986997	-0.715273	-0.612727	-0.497276	-0.543662	-1.19924	-0.907074	-1.29245	-1.53082	-1.34805	-0.989609	-1.01075	-0.976258	-1.14404
0	-0.240457	-0.158467	-0.121129	0.381287	0.335924	0.45952	0.43301	0.486102	0.497969	0.64868	0.695994	0.651886	0.679019	0.466463	0.565184	0.449681	0.665747	0.81542	0.933167	0.859554	0.778411	0.835818	0.267427	0.390715	0.220023	0.181952	0.256831	-0.468905	-0.429244	-0.609468	-0.544927	-0.374299	-0.607175	-0.515813	-0.399134	-0.127495	0.289307	0.587276	0.440176	0.166326
0	-0.301841	0.0207622	0.701189	1.20837	2.25596	2.47459	2.50574	2.71659	2.11729	1.64045	2.07641	1.9447	2.03909	1.85797	2.21216	2.60476	3.05263	4.71367	3.86644	3.74471	4.636	5.18129	4.60851	4.88257	-0.748548	-3.64449	-4.01993	-10.9708	-11.098	-11.3609	-9.95584	-11.3798	-12.2171	-4.75604	-1.28941	-1.50053	-1.54417	-2.86868	-1.46832	-1.65357
0	-2.08557	-6.99516	-8.27176	-7.88601	-6.73358	-5.96444	-5.80178	-4.94542	-4.46067	-3.36704	-7.43907	-6.03709	-5.89964	-4.46566	-3.95481	-3.69324	0.861819	3.34913	3.71681	4.42773	4.30491	4.29918	4.03709	4.22663	4.46515	4.24432	2.72512	2.53437	3.10398	2.33019	1.99874	1.59181	1.69911	1.47687	0.99338	0.257739	0.0688728	0.0558493	1.12913	0.537634
0	0.506464	0.719892	0.623294	-0.0156752	-0.0932337	0.0235858	0.926254	1.21456	0.64352	0.440687	0.440337	0.0885235	0.650916	0.483321	1.11223	0.841778	1.11705	0.708589	1.17688	0.684759	0.768862	0.678613	0.666545	-0.052101	0.163074	-0.159736	0.0666266	-0.719222	-0.407943	-0.169807	-0.728922	-0.266982	-0.259547	-0.872131	-0.573223	0.0620948	0.0275344	-0.335799	-0.292422	-0.0934238
0	0.0227929	0.0513793	0.111469	0.399148	-0.138065	-0.0228546	0.221857	-0.0153142	0.513377	0.26679	0.355657	0.387177	0.393091	0.304136	0.595681	0.580925	0.735883	0.581615	0.217973	0.337224	0.591768	0.571285	0.411475	0.467487	0.534637	0.407412	0.247458	0.238304	0.00956928	0.453705	0.33097	0.0697761	0.108569	0.0922055	-0.0438171	0.146685	-0.196338	-0.139573	-0.173311	-0.189009
0	0.68209	-3.72705	-5.03938	-3.87749	-4.71689	-3.60246	-2.88704	-2.42881	-2.59006	-2.48084	-2.68666	-1.94267	-1.48503	-1.1107	0.0406192	0.501222	0.726195	0.515589	1.13804	1.21354	0.787688	0.548133	0.602769	1.35615	0.96799	0.167096	1.46616	1.23484	4.84319	5.38101	4.21033	4.32286	4.34374	-0.82751	-2.11687	-2.81644	-1.94934	-2.13618	-1.72357	-2.26483
0	0.257201	0.173504	-0.0185314	0.009575	-0.0987383	0.0705009	0.020887	0.218211	0.273191	0.344277	0.39595	0.258855	0.609982	0.651191	0.526586	0.685165	0.510563	0.115235	0.49558	0.344968	0.720206	1.01946	0.610035	0.530596	0.449904	0.199535	0.12539	-0.000641762	-0.10541	0.233932	0.0240677	0.0316676	-0.0490136	-0.0117584	-0.0710835	0.0249502	0.0651424	0.125142	0.209342	-0.24333
0	0.249325	0.264547	0.27889	0.177601	0.127558	0.0934546	-0.03155	0.0999511	0.253725	0.209477	0.234941	0.590517	0.573819	0.478285	0.557055	0.509959	0.526452	0.421612	0.609877	0.563911	0.56044	0.612974	0.478394	0.331268	0.30395	0.30343	0.141601	0.164043	0.305068	0.171805	-0.00760212	0.0112438	-0.0168033	0.0969246	0.38029	0.259865	0.23528	0.157511	-0.115959	-0.191168
0	-0.0433961	-0.0120339	-0.167151	0.0628398	0.333618	0.184	0.618612	0.638813	0.572167	0.449367	0.480616	0.630724	0.362828	0.503084	0.675474	0.615386	0.613606	0.542938	0.350059	0.578986	0.65232	0.70836	0.293658	-0.412029	-0.229987	-0.172016	0.236176	0.358552	0.427638	0.441208	0.350581	0.340093	0.271988	0.0972232	-0.185306	-0.0931896	-0.0442973	-0.317496	-0.123882	-0.159191
0	0.0542747	0.0674166	0.0618438	0.379264	0.499687	0.479744	0.418021	0.484053	0.571334	0.64219	0.480747	0.547942	0.469751	0.382843	0.565469	0.45134	0.620649	0.607579	0.579798	0.7776	0.442909	0.41271	0.35613	0.0616762	0.250031	0.319306	-0.0425865	0.111961	0.19329	-0.21475	-0.0474158	-0.0374289	-0.153156	-0.448813	0.0559207	-0.154117	-0.117423	-0.0911185	0.0443242	0.170966
0	-0.187148	-0.021908	-0.35368	-0.368366	-0.364549	-0.102073	-0.413219	0.0540895	0.0263646	0.16487	0.211345	0.292109	0.273658	0.401934	0.569251	0.552974	0.679988	0.705034	0.545494	0.756278	0.972409	0.955576	0.743011	0.614823	0.0112142	0.399881	0.0899249	-0.01687	-0.223544	-0.201416	-0.0982204	-0.0928792	-0.124773	-0.156558	-0.459449	-0.441176	-0.558542	-0.327236	-0.670552	-0.735881
0	0.0793515	0.785882	0.162104	-0.269996	-0.0819754	0.222353	0.411596	0.343879	0.512368	0.380304	0.464794	0.347167	0.43105	0.717733	0.760276	1.03607	0.800029	0.740402	0.703108	0.644676	0.512822	0.636246	0.643468	0.421431	-0.0346491	-0.22056	-0.0970922	-0.275662	-0.219468	-0.400889	-0.238025	-0.367216	-0.263183	-0.401799	-0.376237	-0.633294	-0.643221	-0.779811	-0.116437	-0.775882
0	-0.318439	1.74815	2.48775	2.30756	2.486	2.71381	3.34745	-2.34428	-3.05834	-1.59616	-0.955883	0.0298164	0.646011	0.923523	0.670878	1.29153	1.36446	1.72937	0.853343	0.393494	1.95833	1.56725	1.05328	0.483714	0.467881	0.729557	0.97185	0.32034	-0.138707	-1.22217	-1.33942	-1.71066	-0.459492	0.68912	1.02664	0.827407	0.51633	0.483453	0.387906	0.416211
0	-0.0988996	0.476822	0.34219	0.484563	0.23995	0.223961	0.115837	0.384667	0.486844	0.531306	0.51473	0.367404	0.568892	0.635588	0.524008	0.552467	0.675556	0.406242	0.563209	0.44517	0.351511	0.280578	0.274285	0.102854	-0.00506878	0.0959483	0.150806	0.380501	0.293874	0.223622	0.278801	0.0357104	0.0731469	-0.11025	-0.10926	-0.335239	-0.234953	-0.103737	-0.343755	-0.320827
0	0.124778	-0.113657	-0.0990895	-0.10345	-0.303553	0.368197	0.341735	0.856124	0.78653	0.601051	0.600842	0.542771	0.0797805	0.516025	0.323797	-0.0648578	0.285332	0.10568	0.144739	0.122009	0.34114	0.52945	1.4947	1.45863	1.21491	0.836759	-0.186424	-0.405375	-0.577688	-0.52272	-1.16302	-0.621068	-1.08892	-1.09765	-0.742012	-0.409734	-0.538911	-0.386008	-0.635267	-0.520731
0	-0.115462	0.711681	0.70148	1.08856	1.41793	2.4356	2.93883	3.16102	2.80808	2.50668	-2.67725	-1.2372	-0.873809	-0.495428	-0.891566	-0.4746	-0.542467	-0.263979	0.276294	0.139148	0.208472	2.73418	1.75485	1.53951	1.27009	1.00881	0.825365	0.399896	0.102837	0.059852	0.152016	0.0182548	0.139845	-0.156038	-0.485887	-0.417237	-0.183584	-0.213882	-0.0237687	0.150981
0	0.161402	0.234703	0.884978	0.958481	0.564776	0.689165	0.734435	0.548733	0.873652	0.0749311	-0.178079	0.514308	0.616582	0.499135	0.108683	-0.141471	0.11585	0.28305	0.584789	0.198011	0.0269761	1.04403	1.05649	0.903089	0.758914	0.747119	0.00781928	0.0656471	-0.0640776	-0.0350742	-0.0374771	0.0361865	-0.14569	-0.0378417	-0.0424007	-0.279579	-0.110301	-0.162162	-0.307834	-0.353203
0	0.00760524	0.0214868	-0.154188	-0.0398832	-0.27632	0.505505	0.0869643	0.270708	1.20062	0.994256	0.238136	0.146814	0.000143273	0.401775	0.0983764	0.431906	0.283407	0.0604687	0.0536758	0.154785	0.199997	0.306632	0.797108	0.390861	-0.177238	0.789953	0.390311	0.25009	0.254173	0.629279	0.611006	-0.188493	-0.619436	-1.12039	-0.66337	-0.631448	-1.02163	-0.811268	-0.488014	-0.469425
0	0.440435	-0.0103086	-1.17859	0.102104	0.557318	1.24615	-3.59128	-2.93744	-2.21069	-1.37869	-0.989801	-0.307465	-0.413156	0.179275	0.763693	0.416586	0.489033	0.300673	-0.191407	0.851396	1.80994	2.16591	2.45825	1.97313	1.75198	1.23072	0.0141829	-0.116363	-0.051632	-0.903228	-0.428101	-0.598803	-0.705422	-0.588207	-0.367124	-0.663814	-0.854398	-1.03933	0.515355	0.239548
0	0.0724566	-0.1215	-0.0225347	-0.00662074	0.0664812	0.113189	0.158114	0.21661	-0.097023	0.0889618	-0.0190371	0.259156	0.366757	0.0639557	0.404786	0.397602	0.369604	0.562361	0.355376	0.540858	0.564248	0.646608	0.949821	0.801384	0.322148	0.626605	0.283835	0.13322	-0.121116	0.0518021	0.0901245	-0.17045	-0.10916	0.212281	-0.0124512	0.0793722	-0.21411	0.250284	0.332044	0.0735558
0	0.054802	-0.247	-0.0460102	0.00756467	-0.189137	0.111097	0.294038	0.446492	0.544281	0.431028	0.401739	0.451523	0.568544	0.709482	0.714364	0.744423	0.180737	0.106248	0.181227	0.258596	0.630443	0.0165945	0.414224	0.375506	0.223901	0.028735	-0.0994192	0.23953	0.235667	0.135638	-0.102077	-0.0439413	-0.106463	0.087446	-0.0443381	-0.0794483	-0.298271	-0.14529	-0.589251	-0.588257
0	0.32411	0.0976218	0.116638	0.00206039	0.0989411	0.164651	0.216241	0.219409	0.206671	0.291027	0.19361	0.206449	0.392399	0.292325	0.477693	0.440527	0.569742	0.349033	0.589671	0.410837	0.458592	0.183224	0.136395	0.336144	0.231658	0.028655	0.355034	0.307752	0.561496	0.443479	0.375165	0.330101	0.214607	-0.139418	0.0572628	-0.0134922	-0.265773	-0.396854	-0.47141	-0.420767
0	0.16088	-0.160537	-0.169002	0.12602	0.450046	0.563522	0.503572	0.49858	0.373192	0.573373	0.403395	0.23981	0.428105	0.610967	0.46802	0.688084	0.550731	0.492019	0.54184	0.385733	0.323598	0.295957	0.403367	0.163118	0.211165	-0.0444001	-0.00366222	0.15862	0.0510589	-0.133705	-0.184392	-0.439963	-0.604051	-0.480993	-0.37916	-0.135061	0.109951	0.285836	0.196595	0.0776538
0	0.283921	0.383516	0.253505	0.295781	0.334307	0.268142	0.262352	0.322352	0.450965	0.382673	0.37644	0.479137	0.324101	0.519327	0.469456	0.493185	0.373836	0.403603	0.460881	0.578903	0.386429	0.529846	0.507621	0.473007	0.269445	0.197647	-0.268415	-0.394845	0.00723153	0.0687068	0.0449895	-0.264084	-0.207705	0.117382	0.0589809	0.288206	0.439079	0.482773	0.518878	0.529436
0	-0.200923	-0.605849	-1.37255	-0.8267	-1.061	-0.791136	-0.752074	-0.371151	-0.556452	0.0475969	0.0468783	-0.390828	-0.32977	-0.286147	-0.176322	0.272782	0.505758	0.67974	0.875068	0.608315	0.913462	0.983987	1.02597	0.855533	0.693003	0.288433	0.224618	0.120137	0.32426	0.258868	0.206854	0.23377	-0.00348085	0.144678	-0.214499	-0.405603	-0.0155093	0.364259	0.230229	0.320586
0	0.27029	-0.431045	1.15072	0.956824	1.31161	2.01462	2.8958	2.1557	1.64224	3.07039	3.98897	-1.93479	-1.83932	-1.3041	0.34821	-0.0975068	0.0985246	0.633772	0.954074	1.22346	1.28194	0.0687735	1.10047	0.854313	-0.527958	-0.844638	-0.522814	-0.733753	-0.654323	0.125264	-1.05315	-1.2726	-1.68574	-1.29881	-0.540119	4.5804	5.19857	5.28768	4.59077	4.46306
0	1.82796	3.0767	3.22917	2.55048	3.03036	3.66781	3.4032	3.28933	3.82498	5.18043	4.97544	4.83415	4.69348	4.63262	4.97133	5.10586	4.0691	3.70778	-3.10835	-3.17448	-3.31296	-2.75895	-2.84443	-2.94531	-2.98729	-3.16349	-3.42316	-3.69819	-3.80756	-3.90777	-5.00533	-4.52311	-5.14543	-5.12393	-4.93675	-4.44852	-4.54649	0.43047	3.6595	3.26229
0	-0.153777	0.334773	-0.253634	0.00909069	-0.0975751	0.363703	-0.340462	0.525834	0.259515	0.76205	0.544813	1.38849	1.5344	1.75009	2.18606	1.67439	1.82561	1.55635	2.20818	2.01684	2.33818	2.48427	-0.831698	-0.81927	-0.834904	-0.856335	-1.54864	-2.93738	-3.97178	-3.99757	-4.60086	-4.79428	-4.29388	-4.2481	-4.07712	-4.40009	-4.48511	-4.75065	-4.16692	-3.68875
0	-0.207493	-0.246165	0.0793994	-0.0269828	-0.250894	-0.11855	0.284311	0.222867	0.033045	0.0347672	0.158601	0.160063	0.22432	-0.0283632	0.18803	0.340309	0.118582	0.599935	0.368356	0.523699	0.516857	0.139787	0.0856111	0.135073	0.229488	0.124055	0.0891869	0.310515	1.34665	0.98547	0.985344	0.551321	0.0466469	-0.176483	-0.533825	-0.500669	-0.469983	-0.378497	-0.679261	-0.622395
0	-0.232342	-0.134453	-0.379722	-0.137818	0.181564	0.243952	0.040668	0.259027	0.376956	0.274842	0.57644	0.309767	0.536767	0.348692	0.523388	0.5924	0.490012	0.335237	0.394305	0.875207	0.188398	0.211641	-0.330991	-0.548782	-0.0180663	0.158311	0.364174	0.758552	0.34861	-0.106507	-0.196287	-0.0291057	-0.28864	-0.200507	-0.163558	-0.123103	0.390202	0.0657377	0.0675843	0.212024
0	0.0651496	-0.190798	-0.0981577	-0.03127	-0.22794	-0.049508	-0.373251	0.092951	0.00967455	0.921509	-0.0968831	0.164509	0.102194	0.32511	0.539249	0.319517	0.195335	0.134062	0.195563	0.435056	0.526122	0.470743	0.568421	0.371381	0.326971	0.386526	0.247795	0.18276	-0.00899716	0.259375	-0.117972	-0.190621	0.365296	0.0357327	-0.0755342	0.0370533	0.121183	0.433677	0.315882	0.430845
0	0.218119	-0.229034	-0.626258	-0.861381	-0.960016	-0.808549	0.621992	0.428524	0.464318	0.2179	0.322679	1.00198	0.796228	0.625375	0.468027	0.231589	1.05857	0.666945	0.654874	0.897493	0.472798	0.977406	0.343984	-2.19087	-0.0696348	-1.29048	0.297133	0.39922	-0.0261491	0.245915	-0.522732	-0.0831193	0.514153	-0.177833	0.705257	1.37443	1.52886	0.0716276	0.396855	0.183587
0	0.160287	1.15803	0.883497	0.947268	1.52124	0.953716	2.11305	1.95669	3.45752	4.17301	2.55222	3.08973	3.07417	3.34727	-1.11753	-0.939717	-1.31568	0.288924	-0.116465	0.479315	-0.678355	-0.243147	-0.651028	0.396584	0.0498967	-0.749556	-1.87886	-1.94976	-2.19535	-2.51794	-2.04108	-1.65256	-1.85578	-2.11715	-2.94641	-1.84732	-1.31986	-2.23897	-0.867533	-0.795813
0	1.50438	2.42832	2.58625	2.4184	2.23082	0.506224	-0.822221	-1.02886	0.45604	2.40371	1.82872	-3.11444	-3.1697	-1.4373	-2.34441	-0.308027	-0.0693856	-0.0941117	0.379049	0.189108	0.631304	1.33479	1.76777	1.50763	1.11668	0.505204	-0.568577	0.510499	1.06734	3.89345	2.11147	1.35601	0.700122	0.584524	0.152294	0.00905161	0.396479	0.493637	-0.724452	-1.56346
0	0.0590904	0.371548	0.500055	0.258321	-0.0790843	-1.01759	-1.35412	-0.284977	-0.0995104	-0.00226466	0.177121	0.237593	0.760896	0.867874	0.273703	0.542532	0.9112	0.478154	0.380652	1.06171	0.862901	0.609412	0.501722	0.747683	-0.132602	-0.278055	-0.770953	-0.698554	-0.0648426	0.111314	0.812685	0.645945	0.491122	0.163694	-0.261249	-0.115556	-1.02266	-1.85393	-0.891282	-2.58395
0	0.0625611	0.0837178	0.227929	0.392501	0.564377	0.799253	0.622058	0.436498	0.251341	0.268133	0.320201	0.197504	-0.0110455	0.0967878	0.15933	0.408871	0.513258	0.394174	0.609914	1.00554	0.995183	0.685063	0.478743	0.3857	0.360341	-0.0168988	-0.313952	0.0985407	-0.160156	-0.25202	-0.347269	-0.231688	-0.314603	-0.274693	-0.491297	-0.204193	-0.503306	-0.409517	-0.156385	-0.307562
0	-0.0619856	-0.0819096	0.0837729	-0.371114	-0.195031	-0.0992731	-0.131388	0.386185	0.451189	0.50336	0.474232	0.465173	0.530115	0.0342552	0.524671	0.585596	0.578156	0.000317748	0.0748782	-0.0481457	0.407122	0.330062	0.469329	0.0609309	-0.32273	0.0703248	-0.020031	0.459524	0.502356	0.322689	0.128603	0.256757	0.198012	0.342246	-0.0355534	0.032982	0.106982	-0.233598	-0.292087	-0.131717
0	-0.104211	0.480269	0.562724	0.18809	0.227463	0.243539	0.22748	-0.0070822	0.550257	0.0742616	0.359772	0.329492	0.408255	0.801199	0.240944	0.843636	0.390255	0.369635	0.359448	0.0730954	0.204632	-0.0639735	0.00403736	0.148741	0.195642	0.230817	0.386689	0.328427	0.134093	0.0103216	-0.0350226	-0.0938309	-0.00749583	0.0885219	-0.205693	-0.0817229	0.0032164	0.062381	-0.0835643	-0.284405
0	0.272954	-0.308564	0.225295	-0.364799	0.36016	0.813199	0.255163	0.684913	-1.3916	-0.788057	-0.166995	0.0475843	0.0611479	1.36949	1.42975	2.1926	2.26188	1.79342	-0.266304	-0.335157	-0.052615	0.398478	0.189353	-0.248567	-1.00039	0.0711794	-0.836296	-0.338305	0.785475	0.892753	-0.101864	2.85535	1.84009	1.49004	2.44429	1.15172	1.76762	0.651727	0.956182	1.27992
0	0.142647	-0.00175023	-0.156893	0.190811	-0.00567295	0.330285	-0.0782674	0.127029	0.543703	0.59597	0.356173	0.43341	0.0667802	0.255853	0.1726	0.242059	0.227745	0.227146	0.0804238	0.236286	0.0817566	0.347538	0.195526	0.353389	0.275063	0.145853	0.324761	0.363157	0.227244	0.303883	0.209511	0.341169	0.596103	0.114255	-0.157212	0.131549	0.630845	0.422221	0.447564	0.340593
0	-0.111582	-0.489302	-0.0213448	0.119393	0.235339	0.204851	0.215591	0.26322	0.419914	0.357329	0.527984	0.582399	0.538253	0.36415	0.216513	-0.335291	0.270744	-0.045457	-0.00917691	0.225514	0.385211	0.673978	0.456144	0.424993	0.461431	0.364748	0.305612	0.0394205	-0.035615	-0.268959	-0.551228	-0.573676	-0.712879	-0.679761	-0.598765	-0.685782	-1.39664	-0.475546	-0.63656	-0.925891
0	0.319191	0.48969	0.379374	0.440124	0.956003	1.23036	1.23659	1.03005	1.21039	0.784892	-0.946032	-0.705009	-0.282396	-0.171615	0.177907	0.185854	-0.304207	-0.389311	-0.0995372	0.666812	0.749304	0.732998	0.449037	0.787489	0.419344	0.27856	0.62943	0.719367	0.519575	0.273263	0.224257	0.0852187	-0.191293	-0.0634703	-0.000108975	-0.211842	-0.350781	-0.267305	-0.590581	-0.418294
0	0.272705	0.218678	1.4569	1.03424	2.4184	2.47813	3.25451	4.37646	3.37287	3.68374	4.20161	4.29115	4.27481	3.38928	3.79336	3.78829	3.93448	4.29571	-3.83798	-3.74488	-3.47725	-3.5299	-2.44527	-2.79362	-2.80032	-2.80701	-3.06397	-1.57419	-1.75696	-1.59729	-0.511694	3.9134	4.32149	3.91973	3.14659	3.02931	3.35877	2.94148	3.2568	3.30732
0	0.751081	1.16683	0.60361	1.2147	0.873512	1.07678	3.39162	3.61169	3.9164	4.50673	-0.917093	-1.16991	-1.219	-1.44242	-1.14898	-0.653673	0.216516	0.292829	0.115854	0.226696	0.822275	1.17603	0.945455	0.206126	0.205984	0.223344	0.275849	0.171702	-0.258418	-0.899831	-1.68897	-1.82911	3.14034	5.06809	4.12815	4.50831	4.89162	4.80714	3.91965	4.70019
0	0.217458	0.0412578	0.153194	0.244353	0.528852	0.640843	1.98784	1.61177	1.47491	1.6682	0.710709	0.852002	0.202511	-0.258941	-0.337814	0.473519	-0.527918	-0.393367	-0.512585	-0.167745	-0.114824	-0.68473	-1.41205	-1.63956	1.97748	2.96044	2.61841	2.62111	-1.85132	-2.09031	-1.43681	-2.19097	-2.13467	-2.66316	-1.11981	1.16755	1.14137	2.89417	2.90954	3.6337
0	1.53892	1.87391	-2.60317	-2.68226	-3.13122	-1.54454	-2.19504	-1.37688	-1.46244	-1.07709	-1.35608	-0.345468	-0.608523	-0.00562682	0.380704	0.580477	1.58077	0.517233	1.13996	1.27279	0.904585	1.71951	1.89214	1.2949	-0.0649317	-0.277304	-0.723591	0.103186	-0.148589	0.233488	-0.16258	0.106009	-0.294935	-0.143676	0.0666375	0.431041	0.301998	-0.0348522	0.444836	0.543932
0	-0.0917476	-0.411951	0.0139078	0.542516	1.00493	0.898697	0.905941	0.894316	1.31645	-1.86467	-2.28544	-0.7563	0.105785	-0.335661	0.0300336	-0.179481	-0.592723	0.362879	0.0656681	0.221759	0.00423411	0.946724	0.34592	0.435794	0.0942374	0.530253	1.97651	2.37756	1.53663	1.1866	0.566537	1.52306	0.477372	0.106449	0.0076024	-0.795916	-0.0901505	0.0678928	-0.737729	-1.34429
0	0.277928	0.218502	0.286466	0.582513	1.37277	1.62268	1.75846	2.03924	2.48955	2.67969	2.63137	2.99707	2.76226	3.01931	2.72171	2.66281	-1.1326	-0.856751	-0.022961	0.141664	0.44854	0.41365	-0.529044	-1.2559	-1.40032	-1.8106	-2.41792	-2.4702	-3.0084	-2.71286	-1.45638	2.98787	3.1223	2.87963	2.81553	2.77102	2.30072	2.41708	2.50971	2.34626
0	0.0678669	0.364845	0.358608	0.202479	-0.193494	-0.289692	0.00237801	0.163672	0.233516	0.323627	0.331547	0.542184	0.477872	0.31815	0.16598	0.251136	0.142032	0.350089	0.358485	0.39087	0.358176	0.590467	0.371507	0.139232	0.0407449	-0.0534273	-0.0663205	-0.292036	0.228354	0.0670238	0.0781404	0.489648	0.304038	0.521999	0.324268	0.122482	0.272772	0.116305	0.520976	0.0642137
0	-0.00498187	0.336727	0.387242	0.649725	0.772471	0.86738	1.02011	0.808778	0.593409	0.481408	0.606344	0.320787	0.369905	0.338185	0.401436	0.296176	0.444069	0.271435	0.341936	0.203783	0.0596116	0.0189163	0.108737	0.259378	0.342409	0.366099	0.205584	0.0712528	-0.390101	-0.461876	-0.18086	-0.152714	-0.00797991	0.0624932	-0.21206	0.0801929	-0.11837	0.0809042	-0.0377993	0.411808
0	-0.646277	-5.82754	-5.49599	-5.05813	-4.3431	-4.15818	-3.83609	-3.61796	-2.39464	-2.98507	-1.62033	-1.62921	-1.0577	-1.05809	-2.36054	-2.4323	-1.78527	-2.24334	-2.03493	-1.79357	-1.78608	-1.76257	5.38559	6.1678	5.46276	4.20725	3.11231	3.16264	2.75476	1.89656	1.22199	-0.0141854	0.610435	-0.0915674	-0.699658	-0.409867	-0.707135	-7.51194	-6.83554	-6.54337
0	0.104881	0.159428	0.471983	0.459835	0.388017	0.824059	1.01973	1.62896	1.45898	2.19926	2.20585	-2.00717	-1.09136	-0.539682	-0.862905	-0.278113	0.339963	0.496466	0.694066	0.890733	1.2503	1.05413	0.778598	1.29358	0.324452	0.440586	0.0802761	-0.630341	-1.21413	-1.71564	-1.82325	-1.97239	-2.57925	-2.65817	-2.55789	-2.43243	-2.31693	-2.58681	-2.3945	-2.16842
0	0.0125697	-0.183748	-0.141995	-0.394703	-0.0700709	-0.00159655	0.0468771	0.185529	0.343039	0.330951	0.255222	0.520796	0.351795	0.488738	0.461694	0.533971	0.706806	0.555359	0.524571	0.480204	0.419388	-0.0519087	0.310978	-0.0589518	0.240099	-0.0223022	0.0565109	-0.373183	-0.395425	-0.700832	-0.727727	-0.58611	-0.940713	-0.861116	-0.899597	-0.619582	-0.36045	-0.313046	-0.262876	-0.301152
0	-0.00426029	0.408264	0.482588	0.47845	0.530701	1.20825	0.810259	0.340039	1.0942	1.13991	1.48286	1.83248	2.12937	1.821	-0.985128	-0.140827	0.0140662	0.394281	0.624406	0.530072	0.914649	0.584137	0.398494	0.282901	-0.241676	-0.631064	-1.43998	-1.38813	-1.74994	-1.74419	-1.7483	-1.61263	-1.39618	-1.20363	-0.948246	-1.06531	-1.00131	-1.34217	-1.22997	-0.963647
0	0.0459565	-0.0349079	-0.24863	0.0868842	-0.228567	-0.232355	-0.186148	-0.347907	0.0113837	0.101606	-0.0295254	-0.254639	0.151332	-0.116669	0.219906	0.216108	0.334882	0.712843	0.566906	0.38426	0.15418	0.115693	0.158861	0.218003	0.350693	0.109646	0.221323	0.215406	0.643792	0.433747	0.403314	0.184305	0.313487	0.691637	0.217799	0.374963	0.541309	0.191178	0.636475	-0.38309
0	-0.0527376	-0.132797	-0.000449036	0.140704	0.0963382	0.350024	0.395307	0.288993	0.413246	0.598753	1.0645	0.296937	0.309808	0.50267	0.322008	0.396665	0.385808	0.443683	0.39443	0.332304	0.337934	0.250632	0.0738436	-0.24237	-0.0095929	-0.235164	-0.0939697	-0.199731	-0.325117	-0.156986	-0.167374	-0.250125	-0.301988	-0.312213	-0.457092	-0.400552	-0.572704	-0.671235	-0.853483	-0.834794
0	0.717153	0.418715	1.30969	0.752572	1.57793	2.19205	2.40996	2.41281	1.87706	2.68771	3.46397	-0.625451	-0.0478015	-0.492159	-0.371792	0.877652	0.389352	-0.281265	0.499334	0.169768	0.799086	0.551137	0.0731921	-0.334443	-0.502665	-0.970932	-0.833818	-0.117149	-0.635758	-1.38147	-1.3299	-0.886866	-0.548565	-0.919796	-1.01931	-0.365763	-0.150639	-0.290215	-0.371192	0.696044
0	0.0137804	-0.0738626	-0.179623	0.099992	-0.0147399	0.139851	0.279366	0.543382	0.336944	0.107929	0.369895	0.329787	0.265267	0.349928	0.234998	0.335551	0.443291	0.471023	0.199705	0.492476	0.0661158	0.409938	0.27984	0.351725	0.120759	0.139308	-0.120507	0.0919278	-0.149181	-0.382788	-0.200294	0.287414	-0.023281	-0.338817	-0.104131	-0.447297	-0.182706	-0.199779	-0.378994	-0.0104299
0	-0.0940049	0.688382	0.857593	1.14333	1.14109	1.06855	1.4489	1.71172	1.88216	1.9645	1.55198	1.20963	0.97694	0.973142	0.55788	0.582563	0.627344	0.1259	0.0907477	0.246019	0.151401	-0.317776	0.247416	-0.461232	-0.326554	-0.927115	-1.01637	-1.05665	-1.12489	-1.22128	-0.878661	-1.33986	-1.44052	-1.48989	-1.36482	-0.756199	-1.19984	-0.833077	-1.12137	-0.723997
0	-0.320853	-0.0303858	0.0757777	-0.43481	-0.102618	-0.337509	-0.454013	-0.241979	-0.236151	-0.162773	0.0365795	0.117741	0.378082	0.200589	0.308275	0.0937906	0.132524	0.414507	0.344273	0.479891	0.444765	0.558489	0.363886	0.420961	0.269928	0.210509	0.248177	0.0434257	0.047541	-0.143918	-0.474082	-0.206543	-0.304633	-0.101818	-0.655721	-0.513989	-0.466482	-0.780566	-0.829496	-1.11613
0	-0.149998	0.145508	0.1387	0.175954	-0.5437	-1.34453	-1.02817	-0.675082	-0.41692	0.3687	0.61075	0.290004	0.0374477	0.525735	1.07999	1.14097	0.927093	0.998651	1.29994	0.518515	1.00347	0.515192	-0.293712	0.106289	-1.65135	-0.377856	-0.317147	-0.564729	-0.73926	-0.519945	0.63399	0.392887	-0.776996	-1.88469	-0.41701	-0.47574	-0.818459	-2.16182	-2.04703	-0.797754
0	0.0513492	0.454368	0.333562	0.55783	0.67714	1.03405	1.6894	2.15304	2.09293	2.19977	2.94206	3.08746	3.00492	-1.98105	-1.81066	-0.683297	0.0543423	0.698194	0.460741	0.256977	0.512333	0.663284	0.499972	0.469088	-0.072332	-0.895239	-1.22346	-1.64378	-2.03346	-2.12275	-2.25894	-2.66439	-2.90468	-2.7929	-2.76679	-2.70799	-2.48143	-2.95895	-3.18936	-2.83326
0	-0.365274	-0.175863	-0.0278264	-0.261617	-0.199206	0.184001	-0.450918	0.147808	-0.140964	0.168245	-0.148391	-0.0634481	-0.235663	-0.271833	0.721825	0.217208	0.540085	0.56271	0.757558	0.641382	0.29716	0.677754	0.41283	0.553085	0.177062	0.0304374	-0.0915064	-0.0634483	-0.16353	-0.113628	-0.054102	-0.29466	-0.368916	-0.609076	-0.623853	-0.189491	-0.120294	-0.0990879	-0.228729	-0.153603
0	-0.334584	0.381448	-0.848434	-0.950428	-0.928004	1.52584	1.85265	1.00642	0.482481	0.379486	0.323169	0.85736	1.02359	0.965825	1.08369	0.52861	0.66905	0.570673	0.506643	0.12033	-0.0991166	-0.344794	-0.366259	-0.273469	-0.629465	-1.01127	-0.41861	0.138538	-0.208917	0.0733743	0.389156	0.0940689	0.0513304	0.145867	0.0960547	0.0996771	0.429263	0.426317	0.509782	0.31085
0	-0.408497	0.0846876	-0.0427762	0.0707317	-0.0608744	-0.0479085	-0.0121371	0.0870116	0.114243	-0.141233	0.10705	0.0378719	0.156158	0.109539	0.0556426	0.268191	0.259958	0.458164	0.365263	0.432876	0.422862	0.460812	0.241275	0.0640499	0.156893	0.0956047	0.382956	0.0820262	-0.125461	0.321176	-0.156538	-0.00258324	-0.116695	-0.102227	-0.0165182	-0.131552	-0.163891	0.0570453	0.323678	0.334854
0	-0.400414	-0.265303	0.130569	0.213823	0.178986	0.414753	0.104188	0.0057834	0.406248	0.272287	0.200841	0.299384	0.306112	0.326226	0.497559	0.259957	0.319713	0.319794	0.134688	-0.105159	0.170289	0.0671864	0.285765	-0.0210272	0.121077	0.102674	0.292761	-0.0252828	-0.138015	0.215367	0.0251099	-0.38332	0.00299554	0.165872	0.340226	0.0420392	0.204495	0.439675	0.281584	0.315177
0	-0.254232	0.0052262	0.701133	0.0259437	1.19122	1.73324	1.98204	1.90669	2.21436	1.71534	1.89553	-2.03446	-1.62134	-2.14618	-1.44925	-1.5124	0.579322	0.525313	1.46155	1.77659	1.98671	0.86885	1.36689	1.78571	1.39254	-0.500039	-0.628077	-0.873499	-1.3096	-1.21101	-0.328053	-0.869647	-1.58497	-1.81861	-2.62484	-1.90413	-2.62327	3.96635	3.86932	2.81454
0	0.122356	0.249727	0.307371	0.508552	0.444564	0.329569	0.41183	0.187789	0.290262	0.7975	0.788193	0.8732	0.610663	0.296585	-0.227933	0.208541	0.364589	0.411959	0.376701	0.340445	0.940893	0.640658	0.00643074	0.496272	0.480287	-0.0705907	0.0686386	-0.749612	-1.32417	-1.36611	-1.43996	-1.06144	-1.97373	-1.96155	-2.95424	-3.64698	-3.95952	-3.69043	-4.33419	-2.80391
0	-0.154425	-0.00667943	0.00860614	-0.00802691	0.229305	0.246902	0.0177059	0.0743138	0.25591	0.268554	0.496072	0.441854	0.682241	0.236292	0.330694	0.321684	-0.0550671	0.359807	0.225666	0.338353	0.328103	0.267628	0.311195	0.350899	0.0150337	-0.0337382	-0.0980099	-0.283516	-0.439506	-0.208255	-0.309822	-0.0700572	-0.230527	-0.248867	-0.589539	-0.280667	-0.284362	0.115093	-0.232963	-0.0444011
0	0.0439822	0.244977	0.507839	0.402863	0.433685	0.520043	0.253246	0.289276	0.191957	0.243113	0.423421	0.495622	0.324698	0.521787	0.535749	0.550685	0.247477	0.210738	0.396172	0.00454658	0.0817887	0.0565102	0.0818312	0.122956	0.140545	-0.117076	0.0520404	-0.105315	-0.150534	-0.210879	-0.284441	-0.146034	-0.487668	-0.37492	-0.454817	-0.499579	-0.468158	-0.0713488	-0.0543356	-0.0374535
0	-0.527019	-0.561785	-0.340738	-0.238598	-0.343503	-0.258588	0.237861	0.521793	0.485805	0.530145	0.388562	-0.0493486	0.194427	-0.128804	-0.20674	-0.0997466	-0.00226461	0.105707	0.12092	0.145113	0.228538	0.156848	0.0884371	0.33556	-0.12224	-0.0106698	0.280834	0.173825	0.749569	0.676814	1.3712	1.39372	1.07824	0.748939	0.317739	0.583142	1.50398	0.924354	0.969521	1.17846
0	0.315086	0.260429	6.31056e-05	0.219715	0.364739	0.188564	0.12359	0.369643	0.484317	0.432611	0.3207	0.18687	0.497719	0.509129	0.282254	0.380731	1.01832	0.549558	0.24932	0.189263	0.617288	0.674792	-0.178157	-0.436897	-0.490462	-0.263653	-0.101778	-0.193902	-0.232985	-0.479419	-0.320259	-0.428983	-0.0913539	-0.560105	-0.402719	-0.213972	-0.403237	-0.365717	-0.303684	-0.0939654
0	-0.0458598	-0.217518	-0.0402345	0.0201462	-0.291359	0.0343409	-0.396249	-0.4615	0.0768769	-0.276881	0.439053	-0.0344918	0.00680819	0.239024	0.303955	0.453894	0.283186	0.400018	0.219179	0.187444	0.377424	0.488964	0.240437	0.376366	0.360006	0.158292	0.0896799	-0.141296	0.0516381	-0.356547	0.172288	0.15513	-0.202833	-0.0211246	-0.321861	-0.83561	-0.607509	-0.659533	-0.485151	-0.358999
0	0.0544934	-0.0513588	-0.144681	-0.125235	0.158811	0.355445	0.359593	0.329203	0.266899	0.63769	1.0115	0.912795	0.589965	0.0143311	-0.229952	-0.438403	-0.354856	0.144996	0.352945	0.295216	0.313816	0.298142	0.492503	-0.0508534	-0.42598	-0.325905	0.267178	-0.221371	0.193451	0.157671	-0.334844	-0.378927	-0.197993	-0.528741	-0.0584591	0.160442	-0.102716	0.122278	0.226784	-0.0398023
0	-0.211341	0.436554	0.457393	0.302941	0.275317	-2.32402	-2.63793	-1.52749	-2.05356	-0.532307	-0.270787	0.149643	0.0670275	0.374861	0.58927	0.501878	1.07379	0.830721	1.02719	1.18941	0.680616	1.09208	0.522326	-0.156577	-0.284249	-0.192713	0.219108	-0.523646	0.0850038	-0.645394	-0.632268	0.258069	0.381078	0.119127	-0.0665448	-0.529578	-0.236133	-0.761784	-1.5498	-0.674969
0	-0.466569	-0.328618	-0.379957	-0.267578	-0.402724	-0.234203	-0.00708986	0.103498	-0.354004	0.0512173	-0.208545	0.327939	0.440075	0.60998	0.262296	0.252111	0.0983807	0.26786	0.839946	0.481927	0.132332	-0.0651961	0.0606261	-0.0558197	-0.159369	0.173204	0.104855	0.128433	0.150316	0.10094	0.202558	0.578976	0.638264	0.824729	0.803368	0.794096	0.52442	0.779172	0.850056	0.658444
0	-0.10931	-0.165115	-0.287625	-0.495379	-0.225477	-0.0193709	-0.183028	-0.600598	-0.305418	-0.580729	-0.0260146	-0.12202	-0.213386	0.262876	0.45803	0.139644	0.168485	0.30889	0.675779	0.752335	0.599866	0.670094	0.486175	0.3475	0.0594694	0.170424	0.241934	0.0265249	-0.20674	-0.283487	-0.0577032	-0.359744	-0.334665	-0.480262	-0.456061	-0.440549	-0.43443	-0.580465	-0.576367	-0.69946
0	-0.441642	-0.0495894	-0.4551	0.68723	0.48142	0.730506	0.952298	1.04452	0.927888	1.35533	1.36362	1.67903	1.61481	1.85918	1.7077	2.18335	2.53869	2.53279	0.00433672	-1.83059	-3.03449	-2.56007	-2.22157	-3.75391	-4.44672	-0.638256	2.4448	1.27038	0.713873	-0.0815364	0.61581	0.552478	0.456113	0.102195	-8.41167	-9.22707	-9.17439	-10.132	-11.1564	-10.8761
0	-0.328055	0.53231	0.707448	0.768107	1.29086	1.4213	1.46751	2.5593	1.47836	2.94424	3.20101	3.30747	1.90019	-1.61876	-0.913531	-0.546221	-0.411897	-0.441211	0.947171	0.0728456	0.00867331	-0.188382	0.351906	0.272985	-0.0233179	-0.586995	-1.07241	-1.49495	-1.63376	-1.94973	-2.0859	-2.41264	-2.07153	-2.18383	-2.01967	-2.0712	-2.26489	-2.31287	-2.05583	-2.2771
0	-0.204021	-0.457324	-2.24381	-2.31882	-1.68032	-1.21368	-0.481016	-0.325066	-0.442625	-0.692672	0.521864	0.507629	0.79906	0.449677	1.1409	0.0935184	1.06009	0.86884	0.930513	2.46799	1.22585	0.812361	0.82255	1.11268	-1.1582	-1.79043	-1.42116	-1.59504	-1.04396	-1.20906	-1.8761	-0.691745	-0.687234	-0.799969	-1.17429	-0.02165	-0.290725	-0.80796	-0.6368	-0.501439
0	-0.494969	-1.11301	-0.680737	-0.489367	-0.735793	-0.51398	-0.271803	0.0550975	0.395673	0.564326	0.103397	0.832295	0.365444	0.352685	1.07173	0.828829	1.47559	1.15461	1.22986	0.545347	0.375938	1.12161	1.00122	0.469273	-1.30106	-0.867116	-1.20228	-0.991198	-1.81126	-2.36336	-1.88803	-2.54099	-2.64287	-2.63521	-2.89242	-2.18807	-2.552	-2.48915	-2.77399	-4.42129
0	0.197817	0.389262	0.239069	0.348208	0.137893	-0.015489	-0.0642609	-0.113233	-0.0956743	0.0878423	0.102274	0.407496	0.198103	0.222572	0.496803	0.331892	0.392959	0.278269	0.294247	0.220515	0.0826783	0.337127	0.0732095	0.32964	-0.145819	-0.0270712	-0.0464728	0.121491	-0.148088	-0.474264	-0.271754	-0.302817	-0.0114232	-0.224936	-0.151738	-0.318249	-0.273474	-0.150285	-0.223982	-0.0255727
0	0.483924	0.347206	0.544367	-0.973761	-1.94829	-2.84886	-1.00006	-0.725027	1.06938	0.800025	0.496082	-0.192039	0.749172	0.435392	0.950789	1.15262	1.67177	1.14707	-1.73191	-1.91368	-1.09649	-0.930781	-0.0354088	0.237939	0.0734569	0.276601	0.0837473	-0.0392151	0.028123	-0.200333	-0.78003	-0.570665	0.148575	0.628018	-0.179345	0.0129818	1.29451	0.615262	1.09184	1.04044
0	0.0402491	-0.0751763	0.00430453	0.0861949	0.477973	0.18909	-0.00831927	0.0371438	-0.366021	0.0655851	0.3193	0.412829	0.522505	0.854903	0.981525	1.18021	1.08682	0.99338	1.13539	1.06046	-2.09563	-1.06716	-0.630033	-0.396804	-0.0652386	-0.605153	-0.869256	0.0362639	-0.0164325	0.415481	0.908206	1.38767	1.24987	1.25843	0.660385	-0.255247	-0.958905	-1.29317	-1.27476	-0.860245
0	-0.0976866	-0.276508	-0.0380082	0.165814	0.0230667	-0.330884	0.00208163	0.0522894	0.209929	0.176606	0.206505	0.20811	0.162398	-0.0319145	0.0576113	0.217123	0.179161	0.216113	0.332013	0.395053	0.930081	0.202387	0.0964563	0.645282	0.527637	0.0663224	-0.273873	-0.612538	-0.482101	-0.493739	-0.511021	-0.388464	-0.24079	-0.0203736	0.0330742	0.0348686	-0.000412444	0.465115	0.643154	0.59076
0	0.693292	0.467676	9.09874e-06	0.013751	0.000225658	0.33517	0.21267	0.330882	0.0252168	0.13307	-0.0499715	-0.0130874	0.0896393	0.0757673	0.0209594	-0.0648856	0.240199	0.198948	0.452626	0.696251	0.716382	0.273971	0.358435	0.41408	0.354235	0.341067	-0.000130141	-0.404064	-0.46407	-0.475188	0.0217352	-0.0825287	0.248545	0.118257	0.020738	0.585664	-0.126652	-0.237854	-0.215727	-0.0628672
0	0.27626	0.421296	0.785319	1.29889	0.986183	0.763469	0.688337	0.522306	0.674568	0.667451	0.689492	0.336053	0.236868	0.47375	0.52277	0.581177	0.595834	0.34388	0.371529	0.178097	0.221704	0.104781	-0.156332	-0.133838	-0.0976018	-0.31346	-0.223903	-0.773066	-0.678289	-0.753966	-0.57327	-0.504847	-0.627812	-0.607396	-0.469228	0.057815	-0.214855	-0.203947	-0.163698	0.0448328
0	-0.0284523	0.275125	0.288904	0.249128	0.563256	0.631447	0.866552	0.774314	0.841527	0.814373	0.461596	0.556255	0.358373	0.278699	0.184058	0.062901	0.0294307	-0.111471	-0.0824836	-0.29065	-0.128226	0.0315292	-0.416668	-0.254989	0.103608	-0.0973992	0.0231008	0.098561	0.13633	0.240638	0.150956	0.11216	-0.0154052	0.135778	0.440367	0.351603	0.267608	1.34628	0.883215	0.760506
0	-0.0111005	0.173883	0.072349	0.155422	0.243802	0.260446	0.250064	0.410437	0.331972	0.297932	0.198771	0.331455	0.132613	0.214143	0.414486	0.600671	0.370123	0.2269	0.148592	0.0488203	0.176309	0.216993	0.0557432	-0.0470245	0.0395639	-0.156227	0.0177384	0.00201888	-0.38257	-0.40998	-0.325909	-0.542047	-0.283328	-0.372606	-0.556616	-0.890255	-0.957518	-0.395918	-0.208046	-0.173537
0	-0.113713	0.071706	-0.382775	0.199709	0.271996	0.16727	0.221894	-0.0239545	-0.0902157	0.0429939	0.0437899	-0.134021	-0.246797	-0.111439	-0.0606455	0.0467191	0.0698396	0.00504627	0.156847	-0.0238239	0.442383	0.706512	0.290539	0.344542	0.31511	0.193963	0.297636	0.322181	0.0331266	0.0510614	0.463078	0.402926	0.0770309	0.244083	0.301557	-0.584277	-0.298417	-0.738316	-0.745279	-0.821947
0	-0.151618	-0.128229	0.10291	0.135712	0.338227	0.20084	0.290009	0.435389	0.138922	0.359056	0.266831	0.142753	-0.0106805	0.185737	-0.141111	0.253502	0.194734	0.292525	0.118885	0.21035	0.197272	0.117401	0.10821	0.278754	0.163324	0.0331047	-0.161537	-0.140489	0.000997016	-0.021251	0.0488976	-0.0168426	0.084247	0.0787757	0.115703	-0.0785094	-0.0434685	-0.00834021	0.0379916	0.00105553
0	-0.133634	-0.381318	-0.279976	-0.173109	-0.0249994	0.122485	0.0455481	0.121439	-0.171796	0.0858893	0.180289	-0.121826	0.104084	0.428001	0.476845	0.499506	0.489198	0.500295	0.330468	0.255396	0.247087	0.229007	0.0806846	0.157839	-0.0344519	-0.0378833	-0.261022	-0.21309	-0.336481	-0.3338	-0.526403	-0.394261	-0.594302	-0.500329	-0.343271	-0.472157	-0.34872	-0.498036	-0.475882	-0.378582
0	-0.270761	-0.527129	-0.377037	-0.0861594	-0.0162917	-0.115379	-0.258739	-0.275391	-0.00636656	0.054727	0.21638	0.154702	-0.310828	0.018079	-0.227831	-0.0214713	0.364203	0.247118	0.629269	0.282514	0.320271	0.547791	0.515884	0.395386	0.349268	-0.045694	0.146895	-0.0020805	-0.547929	-0.618292	-0.479248	-0.511406	-0.693218	-0.442752	-0.466364	-0.596765	-0.454756	-0.610688	-0.215541	-0.343504
0	0.0516103	-0.326408	-0.0258896	0.378962	-0.218122	-2.50254	-2.6272	-2.07792	-2.39834	-2.08957	-0.706829	-0.947283	-0.694428	-0.428617	-0.161457	0.411219	0.794133	1.01738	1.47111	0.863134	0.562203	0.356622	0.905109	0.888234	0.278547	0.107031	-0.260281	0.842981	0.869854	0.668408	0.867405	0.582786	0.671835	0.0384703	0.327353	-0.252541	-0.134509	0.366991	-0.00692522	0.406452
0	0.0750544	-0.313363	-0.652049	0.162665	0.0813841	0.28205	0.448288	0.159061	-0.167112	0.0526324	0.558311	0.536134	0.135842	0.127586	0.0573325	-0.0269367	0.25626	0.202609	0.190622	0.193338	0.318031	0.128105	-0.0532945	0.20801	-0.190202	-0.237782	0.0989638	0.255416	-0.221578	-0.166607	-0.383314	-0.413427	-0.608508	-0.481173	-0.488442	-0.444963	-0.476344	-0.483882	-0.218438	-0.124673
0	-0.220321	-0.206721	-0.504111	-0.379829	0.0504159	0.958786	1.06436	0.349119	0.0124478	0.231841	0.440281	-0.0526335	0.0144617	0.135814	0.227943	0.558698	0.227927	-0.0638462	0.503391	-0.392435	-0.170216	0.742762	0.616156	0.223907	1.14573	0.825896	-0.955448	-0.636244	-0.75268	-0.654497	-1.24983	-1.35721	-1.66046	-1.94675	-1.76903	-1.80273	-1.57501	-1.63075	-2.25941	-2.13549
0	-0.0814512	0.0939182	0.268365	0.261217	0.605148	0.782019	0.634615	0.900178	1.67936	1.73681	2.08992	2.07385	-0.141947	-0.628507	-0.504169	-0.403716	0.443102	0.550266	0.610669	0.768307	0.832566	0.258881	0.0328521	-0.524402	-0.417157	-0.744212	-1.35693	-1.31801	-1.37049	-1.45067	-1.6159	-2.11286	-1.89906	-2.22213	-1.97415	-1.81099	-1.39361	-1.55617	-0.100456	1.46125
0	0.22994	2.36008	2.00786	2.33158	2.32445	3.12842	0.0240037	-0.0781553	0.253463	1.58575	1.58635	1.65313	1.75252	2.73663	2.93285	-0.58102	-0.973431	-1.34523	-1.11945	0.365765	-0.452302	-0.0378477	-0.99411	-0.547754	-0.961352	-0.576754	-0.341636	-0.936254	-0.985544	-0.797677	-0.387693	-0.577459	-1.0891	-0.794673	-1.99732	-0.969506	-1.00311	-1.6364	-1.18867	-0.729341
0	0.590825	0.025213	-0.334188	0.166301	0.866184	1.72199	2.09189	-1.47984	-1.93588	-2.04355	-1.84286	-1.36353	-1.52758	-1.38314	-1.46435	-0.863454	-0.56344	-0.669592	-0.420122	-0.567647	-0.418584	-0.473354	3.23313	3.32672	2.23675	2.71675	2.17106	1.662	1.21858	0.985033	1.19904	0.8586	-4.13307	-4.7869	-5.18268	-5.24484	-5.71013	-6.16262	-6.1994	-6.7366
0	-0.619143	-0.12818	0.416128	0.388122	0.431812	0.761773	0.891238	-2.93052	-1.38815	-1.1591	-0.704398	-0.110436	0.184984	0.365467	0.534564	0.732387	0.461248	0.59197	0.582858	0.184133	0.421101	1.10238	0.229633	0.456812	0.815806	-0.186542	0.232551	0.236212	-0.669097	-0.982773	-0.798232	-1.34191	-0.609078	-1.31412	0.967222	1.31438	1.36591	0.597653	1.0268	-3.29628
0	0.214877	0.281736	0.238456	0.137239	0.0889133	0.309709	0.268016	0.191046	0.0263773	0.0739266	0.154374	0.0521954	0.10486	0.236762	0.202066	0.241761	0.409005	0.520143	0.187372	-0.0469242	-0.0489633	0.0366233	0.292072	-0.00145174	-0.079516	0.0300364	-0.208763	-0.137438	-0.0704364	-0.271259	-0.293427	-0.163265	-0.170286	-0.833946	-0.459243	-0.480905	-0.0454	-0.10569	-0.519477	-0.519473
0	-1.28384	-1.49609	-1.85023	-2.31552	-1.77171	-1.73652	-1.20175	-0.699579	-0.296298	0.218058	-2.44916	-1.46447	-0.784056	-1.24347	0.183199	0.42482	-0.0290332	0.124675	0.576443	0.514783	0.502329	0.80485	0.573446	1.60471	0.999929	0.362096	0.507963	0.534179	0.0690027	-0.250457	-0.684836	-0.804998	-0.856155	-1.19024	-1.42363	-1.48989	-1.83888	-2.22287	-2.39393	-2.54937
0	-0.16611	-0.207273	-0.456289	-0.28268	0.00279462	0.233394	0.00869629	0.178916	0.257659	0.348291	0.15129	0.265018	0.0645773	0.0400023	0.369318	0.056217	-0.0373014	0.115265	0.0892152	0.110465	-0.0595541	-0.26156	-0.253822	-0.160489	-0.182039	-0.277906	0.154278	0.18486	0.144562	0.212911	0.147979	-0.362569	0.16349	0.142599	0.00757952	-0.198348	0.0377803	-0.171065	-0.154737	-0.0847512
0	-0.807914	0.17565	-0.243145	0.0671274	0.406364	0.236186	0.231892	0.0683134	0.370037	0.579445	0.424835	0.451689	0.293596	0.419469	0.0449337	0.479113	0.390659	0.368263	0.209268	0.167998	-0.135484	0.261253	0.0773466	0.398163	-0.153229	-0.192521	-0.427239	-0.553345	-1.46493	-0.935889	-0.699072	-0.291377	0.14838	-1.1595	-1.26053	-0.995244	-1.19246	-1.54478	-1.00078	-0.702196
0	0.254982	0.171093	0.0568061	-0.239597	-0.135553	-0.201643	-0.0765021	0.111018	0.271396	0.0291287	-0.117367	0.412671	0.083167	-0.387806	0.0279138	-0.0713376	-0.135048	0.179859	-0.0480889	0.392003	0.164259	0.0670499	0.0555516	0.15319	0.0544962	-0.124299	-0.110084	0.248518	-0.106897	-0.0248079	-0.0716223	-0.0416877	0.126896	0.0597979	0.162445	0.162428	0.195975	0.122762	0.219634	0.243996
0	0.107411	0.151312	0.964711	0.821389	1.11078	1.07264	1.63279	1.83989	1.81732	-0.855522	0.219621	-0.378177	0.655614	0.815307	1.80233	1.0267	1.30717	1.45753	-1.34113	-0.674284	0.360742	-0.563984	-0.313558	-0.551259	-1.0134	-1.10756	-0.633416	-0.474493	-0.711323	0.134892	-1.20525	-1.21209	-0.503242	-1.40977	-1.25382	-1.89649	-2.03169	-1.28113	-1.95203	-1.64479
0	-0.359094	1.1818	-0.702773	0.136238	1.23067	1.2624	1.90356	2.43834	2.32166	2.55932	2.66815	2.69352	3.10998	3.55961	3.5535	3.81221	4.17749	-1.11898	-1.16848	-1.85398	-2.49917	-2.23072	-1.97671	-2.08362	-2.68429	-2.76433	-2.97717	-2.41033	-1.59336	-2.28884	-2.4879	-1.617	-0.421323	-0.713762	4.36278	4.2612	4.33938	3.88759	3.54497	3.81881
0	-0.299359	-0.426621	-0.430303	-0.619464	-0.20294	-0.289824	-0.401095	-0.42026	0.0529875	-0.0765966	0.421505	0.306084	0.214657	0.426001	0.327401	1.16088	0.935959	0.528068	0.0681673	-0.0990087	-0.280897	-0.825464	-0.224261	-0.0420849	0.00937131	0.0716862	-0.483881	-0.555563	-0.283351	-0.867155	-0.877842	-0.864872	-1.28665	-1.24819	-1.59458	-1.90534	-1.62152	-1.55831	-1.39681	-1.44035
0	-0.0445134	-0.314037	-0.0424667	0.608916	0.412607	0.472133	0.624317	0.406259	0.394899	-0.0835519	0.331268	0.205935	0.242118	0.101346	-0.0665352	-0.0380808	0.0775856	0.214818	-0.0422859	0.1496	0.182695	0.29976	0.33163	0.0987032	-0.225872	-0.358622	-0.514399	-0.417183	-0.096316	-0.0463812	0.0751771	0.0859015	-0.17938	-0.602367	-0.850769	-1.00478	-1.11112	-1.17598	-1.2546	-1.18544
0	1.14779	1.40021	1.06584	0.750028	-3.95033	-5.03948	-4.51973	-5.15072	-4.35912	-2.79463	-2.51012	-2.87516	-2.28431	-1.56773	-1.21204	1.54182	1.37365	1.73483	2.42494	2.75222	0.467689	0.843092	0.841463	0.534488	0.768639	1.40048	1.03631	1.1215	0.780896	0.695235	0.975675	-1.63435	-2.5446	-2.68658	-3.05766	-2.80678	-2.03015	-2.89302	-1.96837	-2.39317
0	0.128029	-0.151658	-0.371103	-0.558557	-0.409473	-0.371963	-0.527239	-0.349549	-0.0336379	0.082256	0.0852473	0.129491	0.221651	0.0525058	-0.0589693	-0.209753	-0.055846	-0.0322358	0.0620085	0.08261	0.0391767	0.107271	-0.065176	0.0612313	0.0927278	-0.085006	0.334439	-0.271941	0.0370471	-0.175723	0.0985392	-0.207389	-0.0853753	-0.0232377	-0.057738	-0.316185	-0.0184265	-0.125417	-0.216332	0.0515795
0	4.6396	3.87873	3.40791	5.1812	5.50031	6.83779	6.53208	6.42683	5.97628	6.0385	5.42241	5.89137	5.32928	4.60032	4.35637	4.69432	5.57904	5.07721	5.50295	5.73122	-5.70437	-5.35657	-6.33602	-6.5147	-6.52816	-6.70116	-6.79504	-6.20051	-6.54425	-7.13869	-6.50759	-5.08905	-4.66305	-4.54742	-1.1789	-1.99215	-2.37448	-2.57443	-1.12797	-3.07513
0	-0.288646	0.134037	0.828703	0.723607	-2.71581	-3.46777	-2.37843	-1.78866	-1.09396	-1.09974	-0.442242	-0.176447	-0.349259	0.363163	0.311849	0.81235	0.836205	0.870829	0.662996	0.584336	0.378213	0.75429	0.534642	0.528094	0.577741	-0.593744	-0.923998	-0.921898	-0.807084	-0.478659	-0.54921	-0.827526	1.33656	1.57152	1.47742	1.38846	0.94326	1.15384	1.13886	1.41231
0	-0.281758	0.707053	-0.732191	0.452047	1.11331	1.77454	1.54163	1.71389	1.73551	2.60209	3.00174	2.54335	3.11553	-1.62509	-1.63827	-1.32407	-1.69286	-0.319163	-0.806811	-0.960889	-0.233292	0.020554	-0.864274	-1.31604	-0.77899	-1.51581	-1.39945	1.03984	0.67998	0.0149169	-0.175631	-0.406797	-1.38583	-0.587204	-0.821458	-0.939714	-1.4479	-1.45345	-1.13462	-0.565645
0	0.0561288	0.894349	0.65533	0.662304	0.750115	0.817201	1.33787	-1.03717	-0.611225	-0.741156	-0.398216	-0.546727	0.982618	-0.278851	0.388607	0.661775	1.00746	1.0877	1.48772	1.79263	0.582871	0.174182	0.398582	-0.404751	-0.160111	-0.281648	-1.48285	-1.52347	-1.00828	-0.892587	-1.16178	-1.53225	-2.27836	-2.21274	-1.42337	-1.46329	-1.07442	-0.606962	-0.922525	-0.992249
0	-0.238651	-0.999253	-4.59512	-3.25998	-3.5913	-2.92305	-1.47199	-1.88965	-0.233366	1.75373	1.70242	1.2762	2.19066	3.39521	2.54466	3.15492	1.75073	-4.65237	-3.59883	-3.71073	-3.16732	-3.78559	-3.8298	1.76374	1.3969	0.926036	0.442721	0.715035	0.58958	-0.433086	-1.01447	0.280341	-0.908992	-1.48155	-1.58833	-1.96205	-2.58497	-2.54625	-3.27402	-3.36085
0	-0.520168	-1.25745	-0.177955	0.339952	-0.212817	1.46105	1.30567	-3.26487	-1.14656	-1.45876	-1.66703	-1.32279	-0.516318	-0.442952	0.168342	1.0561	1.53705	0.966503	0.934294	1.21382	1.64766	0.442819	-0.524707	0.515887	0.305671	-0.728092	-0.0125402	-0.126432	-0.713559	0.0286382	-1.00667	-0.362906	-0.92969	-1.10538	-0.0935308	-1.00047	-1.6374	-0.67097	-1.36383	-1.1566
0	0.184837	-0.00164922	0.184097	0.711034	1.27972	2.82315	2.75099	3.02151	4.2994	-1.88283	-3.2655	-3.47223	-1.26509	-1.47703	-1.80352	-0.489981	1.34366	1.69164	1.85196	1.95115	2.1457	1.19744	1.30853	-0.404885	-0.628135	0.0527434	0.474842	-1.46633	0.182134	-0.2152	2.15246	2.14354	2.00417	3.10011	2.71602	2.94766	2.47684	2.54417	3.05208	2.59789
0	-0.0886354	0.0435128	0.354918	0.338057	0.196779	-0.109419	0.187814	0.124766	-0.0408365	0.0491737	-0.0389943	-0.132932	0.248084	0.0441221	-0.112556	0.0713186	0.207363	0.134323	0.413958	-0.0335239	0.132562	0.153992	0.0111551	-0.171067	-0.0341931	-0.206878	-0.171288	-0.0603964	-0.0785068	-0.405847	0.01792	0.321948	0.217976	0.726032	0.0507216	-0.0968973	0.0845307	-0.09419	0.174791	-0.0367618
0	-0.0738899	-0.118308	-0.195108	0.499881	0.637065	0.151637	-0.437007	-0.556454	-0.456068	-0.344718	-0.618057	-0.196703	-0.416242	0.351894	0.163481	0.158497	0.37489	0.335926	0.378863	0.270665	0.0283229	-0.00989972	0.0861595	0.146785	-0.0360441	-0.297114	-0.307158	-0.0044903	-0.0845158	-0.00434629	0.0510318	-0.321354	-0.265901	-0.0221447	0.126128	-0.154629	-0.113524	-0.150823	-0.186229	-0.443215
0	0.20867	0.122568	-0.131979	0.114885	-0.0966193	-0.284404	-0.180057	0.291129	0.223145	0.0250113	0.161497	-0.0380394	-0.111244	-0.0122314	0.258002	0.0617457	0.176051	0.200674	0.336794	-0.0807343	0.393353	0.165717	0.281631	0.0230281	-0.599553	0.044039	-0.255	-0.601848	-0.45438	-0.68938	-1.06789	-1.22697	-0.788517	-0.676092	-0.732724	-0.35801	-0.36175	-0.240919	-0.53938	-0.224952
0	-0.172588	-0.221816	0.0471287	-0.122055	-0.146216	-0.0165992	0.0913646	0.0390005	-0.0266352	0.0322101	0.0975915	-0.0370365	0.139639	0.00318087	0.221353	0.0315317	-0.0326871	0.0562544	-0.210879	-0.206244	-0.109609	-0.252542	-0.153284	-0.0570458	0.044706	-0.11866	0.0114633	0.0510102	0.0336014	-0.192357	-0.163245	-0.554489	-0.328186	-0.917352	-0.513664	-0.369902	0.271518	0.141076	-0.00928697	-1.21046
0	0.06942	0.28563	0.131995	0.196903	0.119484	0.0238971	0.245828	0.0292645	-0.847088	-0.589379	-0.24868	-0.347603	-0.204595	-0.227201	-0.12193	0.105791	0.0329858	-0.16565	0.107189	0.158865	0.238348	0.326468	0.114798	0.234379	0.226376	-0.047345	0.0389071	0.355424	0.173554	-0.00918875	0.118868	-0.1437	-0.36464	-0.849738	-0.780544	-0.808164	-0.838979	-1.08522	-0.990198	-1.11957
0	-0.0909653	-0.690984	-1.4128	-1.15816	-0.812915	-0.707489	-6.67904	-9.12211	-8.59052	-7.92352	-6.07164	-4.9252	-4.48561	-3.56026	-3.12328	-2.71619	-0.555127	5.24504	3.74008	3.55511	3.22796	3.69555	3.99928	3.75351	3.9057	2.38492	1.6645	2.14566	2.16701	1.55791	1.60732	1.5048	1.75061	1.36449	0.164574	0.0309334	-0.407017	-0.229743	-0.721886	-0.49814
0	0.116876	0.211773	0.326499	0.655934	0.545408	0.748489	0.461789	0.368549	0.295513	0.230165	0.00335657	0.232632	0.3034	0.346969	0.36438	0.34787	0.234456	0.335422	0.104693	-0.233856	-0.0196552	-0.211733	-0.0232912	-0.351617	-0.0891469	-0.179125	-0.135181	-0.551944	-1.17109	-0.789592	-1.5711	-1.34731	-1.03952	-0.693571	-0.51042	-0.302417	-0.627416	-0.244446	-0.480151	-0.252704
0	-0.289131	-0.334534	-0.199745	-0.749384	-0.308725	-0.23474	-0.146671	-0.213647	0.389303	0.372513	0.0228815	0.376056	-0.210547	0.0950111	0.189381	0.277338	0.130715	-0.0787087	0.101386	0.289431	0.0506241	-0.253213	-0.179846	-0.375266	-0.879854	-0.848633	-0.271906	-0.306327	-0.137122	-0.0344862	-0.0642293	0.0772361	-0.0904983	-0.639017	-0.128788	-0.347848	-0.298866	-0.0151312	-0.174225	-0.176424
0	0.473245	0.240294	0.384876	0.319851	0.248432	0.217975	0.218371	0.0276756	-0.293209	-0.3375	-0.229477	-0.210863	-0.145917	0.169372	-0.191598	0.0507524	0.315881	0.12113	-0.0967713	0.0368058	-0.191557	0.170867	0.126939	-0.166152	-0.330669	-0.216444	-0.0442283	-0.276802	-0.353049	0.424605	-0.245885	-0.19744	-0.336214	-0.540607	-0.48956	-0.426626	-0.0905097	0.429348	0.626723	0.252771
0	0.221545	0.162233	0.562729	0.303993	0.963353	0.751213	1.44492	1.83772	1.53861	0.370895	0.202095	-0.0675983	-0.532751	-0.591967	-0.781551	-0.923912	-0.764021	-0.226977	-0.221272	-0.0849998	0.17272	-0.00298679	-0.360438	-0.52729	-0.680017	-0.687066	0.467677	0.298437	0.596767	1.09275	1.1668	1.40546	1.11038	0.888138	0.501672	-0.0413736	-0.314137	-0.146894	-0.304714	-0.252621
0	-0.0095715	-0.104146	-0.133421	0.175228	0.429895	0.69985	0.711789	0.735022	0.878522	0.378578	0.628161	0.281057	-0.914917	-1.90361	-1.57596	-1.15331	-0.830538	-0.262775	-0.127166	-0.420857	0.389917	-0.145372	-0.110374	-0.734018	-0.340509	-0.582519	1.10247	1.17696	1.14189	1.40529	1.35778	0.99923	0.816481	1.27998	0.557832	0.59093	0.525504	0.506254	0.594718	0.428545
0	-0.00211648	-0.147211	-0.360435	-0.593516	-0.677904	-0.804657	-0.833894	-0.905213	-0.841406	-0.96045	-0.707978	-0.456209	-0.620316	-0.522234	-0.0876646	-0.0717774	-0.138064	-0.112312	0.0286466	0.191137	0.428422	0.143475	0.217453	0.399451	0.179052	0.297371	0.111037	0.180454	0.218025	0.0258104	-0.0659437	-0.27068	-0.101712	-0.302593	-0.158397	-0.157649	-0.28751	-0.318399	-0.31651	-0.236711
0	0.11951	0.162624	0.215551	0.107352	-0.0419064	-0.157864	0.0476728	-0.271003	-0.0807984	-0.301761	-0.276557	-0.0773077	0.112844	0.167808	-0.0128172	0.118241	0.0525039	0.0401084	0.218314	0.00522196	0.00203005	-0.15838	-0.000357699	-0.0416381	-0.11103	-0.217833	-0.351651	-0.378226	-0.599488	-0.327399	-0.67964	-0.766129	-0.581891	-0.874971	-0.4583	-0.340093	-0.179521	-0.112381	-0.110821	-0.273785
0	0.182959	0.280572	1.01299	1.12722	1.11387	1.3549	1.55976	1.56799	1.65493	1.53657	1.54004	1.53269	1.53889	-1.61939	-2.21595	-1.87069	-1.26904	-0.716142	-0.600524	-0.243317	0.658871	0.61927	1.09425	0.799905	0.246174	-0.239894	-0.921208	-0.8251	-1.29299	-1.68144	-1.87897	-1.75516	-0.643192	0.75385	0.880703	0.988184	0.706235	0.577932	0.538955	0.725345
0	-0.469493	0.246595	0.195552	-0.594166	-0.375047	-0.176806	-0.226108	-0.279676	0.0307067	-0.210168	-0.648032	-0.544115	-0.559966	-0.313511	-0.327922	0.0309304	0.0603604	0.121874	-0.0622521	0.257255	0.434229	0.0713552	0.318662	0.0773407	-0.145631	-0.479423	-0.423458	-0.187677	-0.307859	-0.218974	-0.1009	-0.260274	-0.457442	-0.345226	-0.418357	-0.421303	-0.421401	-0.37385	-0.0893599	-0.238173
0	-0.0626842	-0.200332	-0.649148	0.459087	1.5168	1.66395	1.71605	1.72814	1.82543	1.31207	1.38428	1.68388	1.1832	0.152983	-0.369799	-0.0229827	-0.778566	-0.849888	-0.731936	-0.420709	-0.65012	-0.655356	-1.08021	-1.22375	-1.43073	-0.970518	-1.31132	-0.693361	0.0991655	0.401326	-0.429579	-1.80672	-2.04129	-2.0071	-2.4213	-1.71542	-1.43337	-1.71376	-1.71678	-1.66779
0	-0.193188	-0.15878	-0.81718	-1.0828	-1.45968	-1.39	-0.403795	-0.717103	-0.455265	-0.323324	-0.0254824	-0.148852	-0.328164	-0.00860735	0.349582	-0.128204	0.324045	0.121984	0.0189424	-0.0335944	0.617728	0.242902	0.524949	-0.337145	-0.697749	-0.827891	-0.529619	-0.539355	-0.576114	-0.475394	-0.604659	-0.426221	-1.07094	-0.321096	-0.125506	-0.490091	-0.403689	-0.214082	-0.379329	-0.888682
0	-0.0179866	0.0624496	-0.180097	0.3449	0.41243	0.738279	0.787768	0.96952	1.59608	1.28445	1.15879	0.794968	0.63598	0.70797	0.784841	0.648305	0.333628	0.5293	0.603826	-2.01909	-3.82502	-3.3903	-4.03752	-3.95704	0.485294	0.664405	0.932887	0.220006	0.995784	1.53776	2.66218	1.81217	0.984248	0.749287	0.810044	-2.81782	-2.88979	-2.75459	-3.25808	-1.84317
0	0.217931	0.261452	0.280685	0.0429108	-0.217627	0.0786028	0.130507	-0.0888032	-0.270103	-0.450667	-0.546814	-0.586766	-0.335705	-0.630417	-1.2174	-1.00425	-1.13118	-0.899013	-0.71553	-0.574198	-0.66802	0.595125	0.982517	0.487666	0.161821	0.750899	1.23405	1.04236	0.035674	0.369521	0.211294	0.205393	0.160445	0.228635	0.205203	0.0753898	0.122794	-0.0793122	-0.17295	0.510695
0	-0.268967	-0.23273	-0.0905487	-0.203217	-0.184258	-0.0192311	0.0554015	0.141928	0.38017	0.306078	0.398219	0.348502	0.402698	0.481221	0.46844	0.454729	0.489968	0.0478146	-1.70742	-1.40944	-1.00531	-1.04934	-0.326996	-0.350014	-0.688759	-0.925581	-0.237835	0.242156	0.231711	0.0407311	-0.446645	-0.796605	-0.789645	-1.0987	-1.09258	-1.02166	-0.888681	-0.894498	-0.56379	-0.495712
0	0.0510112	-0.0434974	0.00738088	0.00484854	0.0801801	0.769355	0.420505	0.3516	0.229225	0.141711	0.208592	0.253709	0.15405	0.072613	0.0708246	-0.0471981	-0.336515	-0.307948	-0.29514	-0.3139	-0.428875	-0.484325	-0.299289	-0.243578	-0.152641	-0.235767	-0.403154	-0.317405	-0.310989	-0.375035	-0.456633	-0.621956	-0.889898	-1.93267	-1.68948	-1.43529	-1.03864	-0.573242	-0.505919	-0.376866
0	-0.234403	0.158698	0.769896	1.08397	0.746902	1.16139	1.20635	1.2789	0.919961	0.849913	0.659265	0.646073	0.421006	0.564478	0.629394	0.769317	0.0227791	-1.73787	-1.37679	-0.524457	-0.82521	-1.32799	-1.00256	-0.877047	-0.941095	-1.91391	1.12864	0.195235	0.203832	0.0315796	0.545577	1.05198	1.37264	1.47368	0.919906	0.663689	0.532312	0.326926	0.93083	1.05834
0	0.0925043	0.199417	-0.258675	-0.380446	-0.0558006	0.076052	-0.266916	0.120903	-0.131833	-0.199454	-0.179134	-0.249019	-0.119865	-0.270541	-0.183239	-0.284744	-0.225714	-0.226084	0.038767	-0.0589052	0.00953376	0.387396	0.0220386	-0.300066	0.174302	0.00160631	-0.364658	-0.169519	-0.397676	-0.793032	-0.595092	-0.31936	-0.939859	-0.663224	-0.52288	-0.607079	-0.351713	-0.00564155	-0.119343	0.106051
0	-0.609407	0.235075	0.678696	0.595471	0.149443	1.69339	-2.02368	-1.91507	-0.849896	-0.228729	1.27297	0.575573	1.84672	1.06606	-0.346609	-0.362915	-0.82955	0.221665	-0.618969	1.18534	-0.528474	1.04868	-0.459505	0.577352	-0.277369	-0.592585	-1.88909	-1.38221	-2.27589	-0.725149	-0.873622	-2.24146	-1.11949	-2.17828	-1.76527	-1.53359	-1.86636	-1.64588	-1.91376	-2.21715
0	-3.72426	-6.07142	-4.69008	-1.95726	4.69716	4.001	4.62509	4.8547	5.16324	5.00553	5.14146	-3.14316	-2.98413	-1.95102	-1.81562	-0.507382	-0.519716	-0.607673	-0.435279	-0.391703	-1.04452	-1.21948	-1.77951	-1.37136	-0.639313	-1.05366	-1.67177	1.03311	0.803406	0.414355	-0.548829	-1.01573	-1.65443	-2.55876	-2.14501	-2.48228	-2.35315	-2.23776	-0.107989	-0.838808
0	-0.209558	-0.0145151	0.152693	-0.183724	-0.55732	-0.236007	-0.197166	0.120101	-0.0300222	0.279429	0.203139	0.233072	0.44389	0.240846	0.388782	0.0836347	0.362634	0.127375	0.540399	0.170757	0.268376	0.29411	0.165641	-0.368793	-1.48601	-0.864392	-1.35752	-1.09564	-1.0817	-1.14749	-1.01397	-0.419836	-0.55063	-0.438303	-0.454367	-0.974618	-1.46959	-0.939931	-0.748269	-0.848246
0	0.168777	0.479698	0.685254	0.811911	0.812224	0.431271	0.468993	0.52808	0.23305	0.266165	0.169486	0.0521241	0.0226465	-0.293321	-0.0995039	-0.190183	-0.0900758	-0.139986	-0.283697	-0.196598	-0.160924	-0.120099	-0.261906	-0.311191	-0.343278	-0.290428	-0.217467	-0.581696	-0.570633	-0.380255	-0.478621	-0.489891	-0.722115	-0.861849	-0.814048	-0.694388	-0.872329	-0.649695	-0.98396	-0.607333
0	-0.118607	-0.454787	-0.488767	-0.372077	-0.325049	0.317723	-0.0276153	-0.544251	-0.995626	-1.20265	-1.39985	-1.54399	-1.56584	-0.658203	-0.552635	-0.137441	-0.138086	0.576298	1.58641	0.465904	0.550806	1.1787	1.27418	0.920336	0.135702	-0.288503	-0.197252	-0.69638	-0.375908	-0.797837	-0.537098	-0.646128	-0.592305	-0.53762	-0.510957	-0.861522	-1.11374	-0.918365	-1.19778	-1.76996
0	-0.263565	-0.0879984	0.102045	0.159977	0.440297	0.0215118	-0.0163932	-0.219908	0.117764	-0.0523941	0.214768	0.706347	0.669726	0.716481	0.912144	1.30698	1.25176	1.66692	1.86311	1.66236	-2.15088	-2.95991	-2.85401	-3.24773	-1.51453	-1.12983	-0.661864	-0.969902	-0.572351	1.1096	0.323803	-0.0904088	1.20716	0.897147	0.91252	0.779327	0.397639	0.425516	0.768271	1.03397
0	-0.10332	0.0129775	-0.0855234	-0.199379	-0.218484	-0.110554	0.153309	0.443064	0.575839	0.615225	0.378646	0.131794	0.220854	0.347884	0.767297	0.658354	-0.894864	-0.435993	-0.267049	0.0290692	-0.186545	-0.259692	-0.418534	-0.492777	-0.89654	-0.27633	-0.881866	-1.12388	-0.745049	-0.83218	-1.50123	-1.08797	-1.12324	-1.10503	-1.43427	-1.1421	-1.4718	-1.17941	-1.19277	-1.29511
0	0.337125	0.182466	-0.108573	0.108223	0.066546	0.188164	0.0675812	-0.0858778	-0.220181	-0.0645068	-0.300955	-0.22546	-0.0773441	-0.152932	-0.0184289	0.0836206	0.036587	-0.121773	-0.0738337	-0.0698083	0.0279358	-0.0376713	-0.358073	-0.388748	-0.542239	-0.484745	-0.527596	-0.434825	-0.278494	-0.381966	-0.525453	-0.43975	-0.565777	-0.442263	-0.36351	-0.264416	-0.154993	0.0727936	-0.0891069	-0.267278
0	1.05633	0.477404	0.563102	0.239012	1.56627	1.94694	1.7832	1.6443	2.8219	3.78073	3.31023	-0.402467	-0.0791613	0.0985655	0.82656	1.80391	-2.63248	-2.91418	-0.893214	-0.824183	-1.08994	-1.81521	-1.28427	-1.37811	-1.89497	-1.6588	-1.72008	-1.87505	1.25689	1.76708	1.16998	0.895714	0.619531	0.46138	0.0683204	0.596129	0.294812	0.168269	-7.00061	-6.56723
0	0.016474	0.486299	0.600527	-3.57117	-3.88681	-2.43945	-2.11609	-1.80381	-1.16178	-0.113688	-0.101799	-0.228078	-0.215408	-0.232267	-0.0194557	0.0474211	0.259442	0.207871	0.30004	0.264894	0.402454	0.258811	0.170758	-0.129541	-0.332842	-0.48493	-0.737296	-0.846177	-1.14055	-1.06802	-1.09429	-1.10121	-1.20718	-1.11084	0.201314	0.333164	0.560318	0.500891	0.582883	0.819063
0	-0.487885	-0.338083	-0.586902	-1.32245	-0.911607	-0.565256	0.0281581	0.21551	-0.749232	-0.435845	0.402701	0.580337	0.570202	0.327171	0.224011	0.270125	0.262944	0.0408793	0.0984689	0.313556	0.101704	0.320129	-0.267621	-0.204926	-0.609335	-0.434323	-0.786491	-0.944041	-1.62532	-2.4013	-1.80388	-1.72265	-1.89458	-1.66378	-1.49064	-0.940703	-1.1727	-0.384585	-0.775602	-0.542687
0	0.0490593	0.387845	0.557722	0.579405	0.653171	1.07873	1.61187	2.08855	1.8549	1.71665	1.92749	1.95461	-1.98561	-1.58023	-1.18548	-0.721023	-0.636687	-0.247276	0.379817	0.44714	0.582691	0.268175	0.0967945	-0.19585	-0.473867	-1.12761	-1.356	-1.40555	-1.74591	-1.7407	-1.89355	-1.96395	-2.05214	-2.06384	-2.07929	-2.35145	-2.03437	-1.92054	-1.88334	-1.98551
0	-0.136243	-0.748543	0.91588	-0.37862	0.830293	-0.050312	-1.08172	-2.14947	-0.293255	-0.569306	-0.0187198	0.173584	1.10115	1.28953	1.92536	1.88206	1.94972	1.59971	-5.2325	-5.36969	-5.48204	-4.19147	-6.51186	-6.24237	-1.95008	1.16884	5.13258	5.3238	4.81841	4.04667	4.20443	3.90837	3.78995	2.88091	2.91989	3.16174	3.18959	2.82193	2.83279	2.50816
0	-0.642274	-0.0514491	-0.362285	0.975578	2.44651	2.71068	2.98421	3.07782	2.72641	3.41519	3.08523	-2.16578	-2.53026	-2.66087	-1.4372	-1.22145	0.265174	-0.0193126	1.04775	0.823487	0.619309	0.747897	1.21578	0.501104	0.0772834	-0.887787	-1.93452	-2.20803	-2.13418	-3.24218	-3.98055	-4.47504	-3.54929	-2.89802	-3.594	-3.39567	-4.30071	-3.87315	-3.31303	-2.70145
0	0.50608	1.07088	0.093489	1.61547	0.695923	1.41139	2.20841	2.94286	3.07515	1.78216	0.560023	1.30374	1.26304	2.05852	2.37983	2.16581	2.44368	3.19949	-3.00552	-3.58179	-3.01484	-4.00106	-4.20625	-3.51697	-3.90954	-4.07066	0.32893	0.761031	0.696288	1.29055	0.756839	0.411097	0.345676	-0.970955	-0.30719	1.86749	1.95156	1.43638	2.30693	2.03657
0	0.106565	0.35966	0.764636	0.850084	1.14051	0.814519	1.58559	1.54137	1.12816	-2.12119	-1.22942	-1.24311	-0.976928	-0.625799	-0.675677	-0.00389409	-0.238804	-0.0417028	0.222423	0.77142	0.210016	0.987085	0.847559	1.01205	-0.051896	-0.324151	-0.544065	-1.37876	-0.527897	-1.5078	-0.639559	-1.63256	-0.969156	0.218343	-0.486258	0.618695	-0.0378284	0.581078	-0.657374	-0.411472
0	0.301641	0.298725	0.304831	1.34025	-1.97262	-2.29061	-1.56802	-2.63751	-1.99559	-1.83687	-0.508351	-0.151729	0.0995086	0.133226	0.053196	0.337167	-0.407617	0.187267	0.454821	0.696713	0.402755	0.512886	0.132011	-0.0319416	-0.267051	-1.75189	-1.35436	-1.3558	0.479485	-0.20275	0.504432	0.405356	-0.335631	0.207626	-0.234072	-0.721104	-0.0694276	-0.931759	-0.199757	-0.176207
0	0.0634684	0.467291	0.348762	-0.111687	0.0664188	0.459457	0.471011	0.634931	0.607728	0.815531	1.10227	1.02572	1.23933	0.986982	1.06225	0.839688	-0.614459	-0.58277	-0.797992	-0.777338	-1.23032	-0.775336	-0.949108	-0.979591	-0.988909	-1.23412	-1.33556	-1.488	-1.17371	-1.27894	-1.76508	-1.50547	-1.02755	-1.03904	-0.748824	-1.47243	-1.06235	-1.18825	-0.632167	-0.677729
0	-0.185383	-0.129797	-0.286031	-0.0131358	-0.83531	0.350068	0.311857	1.18267	1.15386	-8.22786	-5.4585	-5.49845	-4.55885	-3.89564	-2.98517	-2.53879	-2.6228	-1.19946	4.04643	3.82324	3.56774	2.10482	2.37602	2.37479	2.61171	2.74236	3.05697	0.989365	0.478133	0.782129	0.158824	-0.0670305	0.367374	0.0175718	-0.280613	-1.06977	-1.2772	-1.30676	-2.2817	-2.75001
0	0.0870642	-0.0180441	-0.133826	0.310661	0.664091	0.961238	0.887023	0.745499	0.358975	0.309015	-0.00214275	0.0806789	0.09093	-0.432935	-0.104489	-0.237816	0.221336	0.0230635	-0.0408721	-0.238153	-0.207154	-0.361137	-0.778143	-0.760607	-0.639928	-0.800661	-0.72146	-0.865306	-0.939201	-0.871514	-0.813633	-0.702991	-0.940127	-0.980113	-1.62741	-1.095	-1.1186	-0.850994	-1.76819	-2.10611
0	0.178434	0.602528	0.486349	0.774491	-2.17272	-1.74734	-1.38245	-0.75362	-0.679588	0.561237	0.758171	0.392043	0.844683	1.99278	1.87834	1.89961	2.42757	1.83871	1.25587	1.83086	2.39013	1.41079	1.43162	-4.21081	-3.06867	-2.71859	-2.8658	-4.13298	-5.14145	-5.34448	-5.31058	-4.7662	0.716092	0.284364	0.42721	0.456848	0.398688	0.261204	0.295624	0.579192
0	-0.250326	-0.428949	0.109099	-0.3163	-0.21133	1.35033	2.40572	3.53057	4.0559	4.49623	-3.30203	-2.30818	-2.53781	-2.24949	-2.26795	-2.0152	-1.39604	-1.84494	-0.986321	-0.272456	-0.455295	-0.294153	0.791331	1.11007	0.0900746	-0.930053	-1.08144	-0.360444	-0.277105	4.63945	5.05784	3.93374	1.86942	1.57391	1.34724	1.70304	-0.198884	-0.169789	-1.30395	-0.132222
0	0.596179	0.570046	0.367487	0.203957	0.465155	0.653069	0.571512	0.672426	0.551848	0.349489	0.155392	-0.0102454	-0.245354	-0.245505	-0.0753564	-0.666262	-0.420666	-0.789601	-0.271987	-0.472142	-0.452563	-0.281997	-0.0844933	0.102402	0.00149827	-0.449837	-0.49261	-0.817942	-1.23174	-1.75	-1.8071	-2.68864	-1.72864	-0.992478	-1.47408	-1.98155	-1.71248	-1.69814	-2.11163	-1.85414
0	-0.154876	-0.0630285	-0.220952	-0.157918	-0.233207	-0.221052	-1.79453	-2.13788	-1.24367	-0.829979	-0.417955	-0.978843	-0.552541	-0.797599	-0.391113	-0.155925	-0.226915	-0.143774	0.974498	-0.411849	-0.132001	0.204884	-0.268278	-0.341541	0.365735	-0.442541	-0.474097	-0.768157	-0.395558	-0.521944	0.121599	0.124435	-0.168312	-0.705332	-0.828646	-0.59001	-0.524174	-0.691898	-0.652301	-0.57408
0	0.21806	-0.053298	0.0603882	0.545048	0.269743	1.2788	1.71316	3.12648	-1.62695	-3.04908	-2.60002	-2.14103	-2.15052	-0.508078	0.151123	0.569774	-0.00655846	-0.249766	0.360003	-0.00826349	-0.269412	0.25444	-0.562457	1.19405	0.428845	1.2746	0.572342	-0.523562	0.0421926	0.385719	1.76303	1.03078	-0.455015	-0.184228	-0.396072	-0.139819	0.60481	-0.521507	0.0280245	-0.216894
0	-0.00334348	-0.146952	-0.331586	-0.145669	-0.28869	-0.0468873	-0.204808	-0.337461	0.0329286	-0.184532	0.286228	-0.316444	-0.448408	-0.73421	-0.146505	-0.400249	0.0542556	-0.404763	-0.0440436	-0.0784415	-0.133767	-0.220228	-0.104929	-0.588859	-0.565043	-0.57827	-1.05911	-0.894944	-0.998101	-1.20043	-1.05104	-0.968179	-1.18878	-1.25088	-1.36714	-1.18501	-1.29209	-0.957881	-0.963029	-1.05286
0	-0.0491373	0.00100647	0.552261	0.836022	1.50237	2.77261	2.49457	2.92753	3.54272	4.13514	4.15669	-1.54185	-1.17832	-1.91975	-1.71733	-1.49791	-0.925537	-0.620516	-0.319522	-0.159548	1.15557	0.580175	0.0458807	-0.901033	-1.12828	-1.41542	-2.11031	-1.92284	-2.53819	-2.49069	-2.53716	2.28257	3.08528	3.13646	2.89388	2.96974	2.6526	2.9461	2.84203	2.57991
0	-0.0657352	-0.839331	-1.39997	-1.66561	-1.20335	-1.0974	-1.14723	-1.28342	-1.03242	-0.78611	-0.654258	-0.627527	-0.703042	-0.519712	-0.287548	0.0307993	0.0725627	-0.114501	0.110261	-0.153704	-0.279097	0.111118	-0.0368883	0.0286273	-0.620014	-0.709341	-0.77923	-0.652914	-0.928439	-0.439939	-0.443904	0.14358	-0.144205	-0.102639	-0.425059	-0.439815	-0.129859	-0.242742	-0.248595	-0.505936
0	-2.07176	-2.07716	-1.90429	-1.57652	-1.02588	-1.05688	-1.03884	-0.405182	0.554881	-0.108647	-1.83932	-0.749735	-0.90232	-1.21497	-0.461802	-0.203201	0.5307	-1.96222	-2.21429	-1.9116	-0.683934	-0.582873	-0.8104	-0.163627	0.580163	1.07396	0.418583	0.540933	0.66589	0.25071	0.200226	0.381393	0.727779	0.111807	0.446404	0.343151	-0.224366	-0.462543	-1.21404	-1.62172
0	-0.245499	-1.30999	-1.62296	-0.418764	-0.140734	-0.075842	0.0530629	1.1273	1.58624	0.971252	1.41759	1.37843	1.30602	1.7833	2.06804	-1.70716	-1.55841	-0.695314	-0.677435	-0.561989	-0.407471	-0.752785	-1.03775	-0.917519	-0.73948	-1.05343	-1.97042	-2.14219	-1.86978	-3.93061	-3.7491	-3.97695	-3.70463	-3.78059	-4.37178	-3.86743	-8.51459	-8.60559	-9.29801	-8.91484
0	-1.38603	-0.605934	0.467039	1.36973	0.472089	0.0642316	0.176309	-0.374225	-1.7077	-0.631083	-2.2426	-0.957318	-0.697729	-0.819939	-0.302348	0.932885	1.98501	1.15563	1.16378	2.03428	1.86382	1.93574	2.11974	1.1663	1.84615	1.16031	-5.4851	-4.29186	-5.08775	-4.69446	-5.18587	-5.58853	-5.18391	-4.62177	-5.56842	1.14536	0.551496	-0.85534	-0.554294	-0.217979
0	0.40374	0.273631	0.930871	0.848857	0.363752	-0.462789	0.184293	0.267948	0.165079	-0.626164	-2.54246	-1.72781	-1.09421	-1.05392	-0.241806	-0.0149206	-0.110765	0.00431173	0.0958626	0.409434	1.51037	0.104219	-0.178114	-0.630946	-0.276146	0.373207	-0.656675	-0.755671	-1.70284	-0.770921	-0.892981	-1.1612	-1.34799	-0.723638	-1.02733	-0.596102	-1.40858	1.29649	0.943174	0.740144
0	-0.0342498	-0.314465	-0.069172	0.149544	0.151129	0.350442	1.10899	2.15985	3.0062	3.52954	1.26408	-0.995873	-0.261338	-0.00668249	0.499406	1.13533	1.12637	-0.485548	-1.34483	-0.876025	-1.63193	-1.3231	-1.92102	-2.22533	-2.21576	-4.27208	-2.21485	-3.10416	0.206819	1.60463	0.838219	0.950646	0.761393	1.57279	0.958009	0.687324	0.203448	-0.946692	-1.15325	-1.02258
0	0.683388	0.701854	0.563742	0.413078	-0.0219909	0.627955	0.759711	0.680561	0.546653	0.117842	0.116536	0.34299	-0.292883	-0.617064	-0.787368	-0.784613	-1.33855	-1.00973	-0.972397	-1.15532	-1.29318	-1.02352	-0.787767	-0.056373	0.240265	-0.0959278	0.10202	-0.149063	-1.09874	-0.591495	-0.701978	-0.718788	-0.949554	-1.11748	-0.782457	-0.522212	-0.630925	-0.73817	-0.460888	-0.194161
0	-6.16136	-7.03575	-6.98592	-6.12657	-6.5338	-6.05282	-6.32264	-6.0612	-0.0264692	2.91297	2.86383	3.1267	3.39003	3.38335	-5.55298	-5.60782	-4.47733	-4.42517	-4.42111	-4.52682	-4.31022	-4.2946	-4.12282	-4.09869	3.38142	3.85425	3.38773	3.65937	2.50541	2.19111	1.42957	1.33535	0.685493	-0.2152	0.421107	-5.54995	-7.88151	-8.39448	-7.33219	-7.65063
0	-0.0229228	0.238617	0.375841	0.143891	0.448829	1.06976	0.880468	-2.8489	-2.32291	-0.669408	-2.15836	-1.06553	-0.526856	-0.219869	-0.433913	-0.383196	0.312202	0.107981	0.678147	1.01529	0.31591	0.527044	0.762509	-0.161574	-0.152228	-0.082382	-1.06594	-1.18999	-2.16457	-2.44453	-1.9801	-1.84646	-2.76363	-3.22775	-3.05401	-2.42149	-0.641981	0.0534667	-0.0071233	-0.0837667
0	-0.496261	-0.315667	-0.433169	-0.374689	-0.182676	-0.169182	-0.171677	-0.922675	-0.614486	-0.616826	-0.537889	-1.03626	-0.709748	-0.770769	-0.275049	0.460001	0.626309	0.339966	0.487634	0.00512547	0.192236	0.0422146	-0.227283	-0.455481	-0.516122	-0.865888	-1.11318	-1.81574	-1.99495	-1.98108	-1.75371	-2.63093	-1.22069	-1.31245	-1.27	-1.29139	-1.77365	-1.11942	-0.958839	-0.89581
0	0.060154	0.394142	1.42045	0.757088	1.24649	1.36092	1.50368	2.50605	1.95785	-2.63921	-2.7038	-2.79831	-2.31733	-1.54711	-1.19588	-0.937836	-0.162841	0.631601	0.818532	0.841985	1.0801	0.74554	0.838158	0.450296	0.452454	0.30392	-0.694748	-0.764585	-1.8117	-2.1264	-2.07318	-2.48053	-2.54228	-3.09183	-3.8091	-4.01512	-4.45967	-4.49166	-4.56868	-5.55753
0	-0.74449	-0.906387	-0.444627	0.248492	0.449756	0.996619	0.69312	0.878117	1.03805	1.64437	1.77489	1.36022	0.664911	-2.08924	-2.48475	-2.89658	-1.9688	-2.8204	-2.00936	-1.23625	-0.937712	-1.03072	-1.08685	-1.36425	-1.08744	1.14671	0.882335	0.5117	0.343757	-0.0894932	0.0594612	-0.237746	-0.0937529	-0.312248	-0.84056	-0.879695	-0.520817	-1.04073	-1.21978	-1.3127
0	0.289285	-0.157497	-0.546623	-0.501446	-0.669925	-0.51839	-0.868561	-0.58585	-0.461145	-0.259216	-0.188805	-0.038033	-0.904281	-0.873683	-0.644995	-0.433403	-0.198862	0.123092	-0.308543	-0.279322	-0.228758	-0.186597	-0.190406	-0.324627	-0.463028	-0.751447	-1.09435	-1.48984	-1.31587	-1.34917	-1.07925	-1.16212	-0.65749	-0.918969	-0.320061	-1.06716	-0.872562	-1.27468	-1.2313	-1.33708
0	-0.0542507	0.0026744	-0.19948	-0.297363	-0.847287	-1.91956	-1.98588	-1.87083	-2.37878	-2.26938	-1.91907	-1.87496	-1.36156	-1.51655	-1.67684	-1.09489	-1.52921	-1.35971	-0.813737	-0.77805	-0.995311	0.178741	0.739702	0.16995	0.375157	0.573262	1.14498	0.865608	0.74222	0.79695	0.52354	0.457149	0.228939	0.183066	0.300457	0.319167	0.285225	0.035927	0.0822116	0.110815
0	0.203967	-0.061806	-0.3711	-0.157793	-1.64352	-1.23203	-1.26819	-1.26352	-1.88647	-1.64291	-2.18796	-1.03405	-0.783758	-0.685834	-0.792706	-0.717695	-0.807358	-0.584052	-0.297127	-0.235354	-0.347463	-0.24761	-0.024652	-0.318317	-0.219034	-0.365355	-0.537709	-0.600474	0.0621344	0.207254	0.187861	0.356021	0.193226	0.269509	0.327108	0.0135187	0.395258	0.456992	0.046603	0.0738932
0	-0.126921	0.0984004	0.00254295	0.0440644	0.789457	1.70918	1.88912	2.19055	1.93791	2.38151	3.08869	3.09819	3.20096	3.17694	-1.69946	-2.7665	-2.64386	-1.51802	-1.93636	-1.35863	-1.15082	-1.25649	-1.49367	-1.72612	-1.85626	-2.05934	-2.28963	-2.30726	-2.85521	-2.30501	-0.524242	-0.0979654	0.351413	-0.0188698	0.596876	-0.0212914	0.0165718	-0.297731	0.292494	-0.179353
0	0.158537	0.115076	-0.801519	-0.889694	-0.681762	-0.263254	0.356665	-0.0637969	0.0913283	0.906959	0.225885	0.356893	0.636862	0.923251	0.832928	0.667386	0.963358	0.00624894	0.159082	-0.52146	-0.517478	-0.578441	-1.82613	-2.40335	-2.68617	-2.37082	-2.42119	-2.49682	-2.72104	-2.31516	-2.39141	-2.04228	-2.38254	-1.81711	-2.02478	-1.91645	-1.46418	-2.25029	-2.57024	-2.4817
0	-4.35855	-3.83127	-3.19729	-3.12593	-1.9144	-2.04506	-1.74615	-1.22961	-0.690387	0.584522	0.811364	0.328605	0.106359	-3.86993	-2.884	-2.48404	-0.720789	-1.4122	-1.83017	-1.83446	-0.911319	-1.56814	-1.13651	-1.36256	-0.214952	0.407208	-0.305715	-0.227429	0.285704	3.22503	3.20795	3.29899	2.57037	2.52075	2.52946	2.54899	2.17488	2.64699	2.68536	1.99086
0	-0.625907	0.951174	0.296267	-2.55009	-3.98042	-3.89648	-3.01262	-2.77228	-1.29286	1.14635	1.93816	2.03982	2.37691	1.8225	2.03083	-1.8785	-0.899449	-0.0216473	-0.175949	0.665279	0.717444	0.728092	0.167674	-0.181755	-0.314178	-4.64555	-4.69435	-4.48193	-5.11554	-5.69877	-5.2183	-5.48015	-5.65241	-5.53982	-5.56684	-4.59916	-5.43978	-5.78254	-5.62128	-5.26489
0	-0.825726	-0.853695	-1.10863	-0.086229	-4.24463	-4.19513	-3.59062	-2.80648	-2.30495	-2.28052	-1.19602	-0.585174	0.206474	0.425749	-0.0427572	0.905086	0.905954	0.661398	0.472767	1.66715	1.62254	1.50244	1.02671	0.235369	-0.773638	-4.09544	-4.20615	-3.81299	-3.95767	-2.70071	-3.34974	-4.61637	-3.35833	-4.61031	-3.54851	3.59516	1.71059	0.652769	1.16354	0.32978
0	0.0157578	0.969383	1.10892	0.16329	0.765583	1.79956	1.60614	-1.17617	-0.425342	0.830141	0.354378	1.14446	-3.27629	-1.89243	-1.15386	-1.21705	-1.42383	-1.68446	-0.00144633	-0.111672	-0.401967	-0.903094	0.0941361	-0.352677	-1.34777	-1.64373	-0.124148	-0.906546	-1.80883	-0.387954	-0.534819	-1.66562	-1.36424	-0.121642	-0.817966	-2.12452	-0.91809	-0.43323	-1.3896	-2.41043
0	0.543478	0.852364	0.424755	0.430265	0.559861	1.29598	-1.50822	-2.74117	-3.10311	-2.77338	-2.55434	-1.1077	-1.2199	-0.941113	-0.697748	0.45907	-0.177113	-0.690907	-0.831971	0.218908	0.841696	0.431773	0.252285	0.292833	0.0781728	-0.849204	-1.44289	-1.31931	-0.883541	-0.743205	-1.12616	-1.03213	-1.53088	-1.40418	-2.26021	-1.07202	-1.09503	-0.78378	-1.07809	-0.671452
0	-0.568068	0.0840211	-0.00514575	0.0337061	-0.294807	0.517094	0.140963	0.903025	0.24592	-1.80329	-1.58027	-0.502488	-0.221171	0.0777276	0.462429	0.831033	0.357979	-2.1671	-1.56869	-1.39213	-1.59405	-0.936962	-1.4131	-1.19836	-1.22576	-1.78607	-2.01867	-0.0806754	0.451848	-0.0351235	0.285985	0.426983	-0.279423	-0.527982	-0.367514	-0.755217	-0.829892	-0.954597	-4.28429	-4.0283
0	0.175305	-0.43758	-0.119934	-0.340008	-0.640744	-0.850467	-0.782286	-0.310172	-0.724127	-1.33607	-0.477052	-0.691423	-2.00331	-2.29988	-1.56183	-1.65778	-1.25811	-0.929167	-0.538523	0.339256	0.375116	0.41522	0.095015	-0.36496	-0.470998	-0.620797	-0.392132	-0.966865	-1.12151	-1.02058	-1.03251	-1.05101	-0.473658	-0.417336	0.0404879	-0.371223	0.102534	0.578795	0.518359	0.398799
0	-0.495105	-0.15498	0.179538	-0.201989	-0.154919	1.09121	0.638492	1.25969	-2.42518	-1.46761	-0.48189	-0.816009	-0.463053	0.258074	0.0583851	0.470112	0.856969	1.08307	0.797907	1.32904	1.4606	-2.39123	-2.18106	-1.17392	-1.75071	-1.67731	-2.33781	-2.96079	-1.60798	-1.94602	-2.54557	-2.41228	-1.42665	-1.44304	-1.53761	-1.71352	-2.77404	-1.73542	-2.02057	-1.80408
0	-4.61993	-4.87374	-3.95759	-3.09023	-2.47766	-3.61475	-3.02475	-3.17103	-2.87615	-2.56127	-1.73264	-1.17718	-0.863957	-0.44329	0.072283	0.139268	0.0918288	-0.0204382	-0.283692	-0.321857	-0.404798	-0.0331148	-0.159674	-0.357987	-0.159284	-0.576894	-1.07234	-1.32452	-1.81254	-1.84974	-1.95613	-2.1916	-2.45578	-2.44962	-2.32847	-2.15898	-2.3256	-2.25398	-2.28795	-2.57469
0	0.013905	-0.39898	-0.526571	-0.116355	0.773799	-1.24245	-5.17549	-4.39292	-3.64229	-3.12962	-2.55517	-1.92409	-2.327	-2.12703	-0.744726	-0.355715	-0.320702	0.511821	0.744218	0.461554	1.46325	0.182201	0.473441	-0.792841	-0.391978	-0.774608	-0.406746	-0.484659	-0.58458	-1.1781	-1.15146	-1.20343	-1.59184	-2.19451	-2.26923	-2.44747	-2.05537	-2.60745	-2.30085	-2.27167
0	-0.334937	-0.400692	-3.6977	-3.19345	-2.82447	-2.56005	-2.27995	-2.18801	-1.20077	-0.450015	0.154851	0.218943	-0.036823	-0.0382046	-0.0589053	-0.351621	-1.41531	-0.287322	-0.233583	-0.000846317	-0.183217	0.000538153	-0.126369	-2.04598	-1.1546	-1.61982	-2.16942	-2.24058	-2.35175	-2.32275	-2.24666	-2.46048	-2.28778	-2.67761	-2.33105	-1.90706	-2.26683	-2.0262	-1.43988	-2.38008
0	-0.13064	0.731056	-0.0420134	0.24224	0.425062	0.710216	0.70026	1.18628	1.09776	-1.01416	-2.57215	-2.85921	-2.1638	-1.6335	-0.7327	-0.525195	-1.00689	-0.205976	-0.883602	-0.224631	0.00683557	0.00425778	-0.49486	-0.23152	-0.123814	-0.369443	-0.772472	-1.11743	-1.04434	-1.11484	-1.03352	-0.644117	-0.340242	-0.690563	-0.485941	-0.421615	-0.500383	-0.576055	-1.05806	-1.02092
0	-0.483016	-0.248368	-0.719924	0.871304	1.27294	-1.56166	-4.97888	-4.1963	-4.0182	-3.71909	-1.37877	-1.47233	-2.20363	-1.61813	-0.645727	0.213327	0.253172	-0.040808	0.632425	0.624218	0.863801	0.234493	0.474161	0.0534337	-0.0512164	-0.713562	-0.8033	-1.53806	-1.9146	-1.84662	-2.17259	-0.438643	1.41055	1.76111	1.87591	1.36808	1.03657	-1.53556	-6.83685	-6.76963
0	-0.964619	-1.08412	-1.28519	-0.698004	-0.714547	0.0995806	0.424931	0.92231	1.72461	1.60967	1.56014	3.34116	3.70374	4.51702	3.75545	3.98615	4.45135	2.80302	-3.17258	-2.7755	-4.8213	-4.16805	-4.57675	-4.26175	-4.05492	-4.24961	-4.50418	-4.44605	-4.69669	-4.34593	-4.64336	-4.62794	-3.78899	-3.93382	-0.186124	5.27023	5.3293	5.231	4.75882	5.42528
0	0.12283	0.280506	0.0747758	0.0572383	0.0226623	0.494683	1.58245	-0.55828	-0.297085	0.625473	0.465261	0.28512	0.285101	1.05706	1.09545	0.738445	0.838027	0.200693	-3.94251	-4.94069	-5.32827	-4.96159	-2.63545	-0.438436	0.0206248	-0.158511	-0.0967911	-0.489731	-0.541031	-0.597756	-0.651638	-0.483177	-0.463467	-0.255911	-0.310365	-0.390654	-0.194675	-0.221194	-0.391473	-0.297877
0	-1.73914	-0.584053	-0.947568	0.945957	0.161312	1.37217	0.706254	2.37055	2.26785	-1.71957	-1.27252	-0.538698	0.140565	-0.175655	0.989558	0.125756	-1.23418	-0.614911	-0.534279	-0.324141	-0.5561	-0.560796	-0.149041	-1.01085	-1.20471	-2.51002	-1.70858	-2.38235	-3.18547	-2.67343	-3.58991	-2.88499	-2.85998	-3.0554	0.681648	1.70143	1.34351	3.13746	3.90612	3.85105
0	0.10193	0.189739	0.539276	0.707157	0.916396	0.34255	-1.04513	-1.36839	-0.754129	-0.15373	0.432612	-0.0341538	0.110914	0.558315	0.781057	0.792842	0.985328	1.04577	1.04544	-1.74852	-1.94113	-1.70174	-0.755398	-2.1526	-3.00326	-2.89835	-3.0899	-3.26313	-2.6451	-0.904618	-0.321332	-0.0473988	-0.233985	-1.14185	-1.3793	-0.943341	-1.86551	-1.56088	-1.64292	-0.880795
0	-0.162386	0.423715	0.0841641	0.124828	0.182167	-0.232886	-5.55252	-4.28592	-3.17963	-2.2694	-1.55877	-0.694748	-1.4057	-0.305866	-0.65407	-0.0613652	-0.613624	0.152884	-0.0236211	-0.438505	-0.358001	-0.277045	-0.397207	-0.267389	-0.314912	-0.569561	-0.63349	-2.1331	-1.63784	-1.65381	-1.95415	-2.62915	-3.73587	-4.12543	-3.52419	-11.7461	-11.5373	-12.8926	-12.4991	-12.2764
0	0.0664723	-0.20873	-0.415658	-0.398895	-0.104958	-0.176309	-0.289069	-0.154671	-0.488508	-0.665007	-0.68115	-0.764201	-0.735685	-0.724441	-0.87266	-0.761007	-0.963465	-0.92215	-1.2717	-0.961319	-0.985597	-0.718644	-0.803912	-0.775722	-0.711841	-0.854206	-1.12936	-1.26694	-1.3836	-1.07488	-0.699114	-0.241801	-0.386399	-0.934778	-0.864719	-0.937842	-0.533195	-0.285034	-0.142517	-0.399135
0	-0.47396	-0.185817	0.880046	-3.07209	-2.399	-1.9927	-1.89128	-1.38098	-2.10663	-1.62559	-2.52948	-1.26185	-1.91817	-1.29646	-2.35716	-1.49744	-1.12746	-1.24106	-0.578325	-0.638089	-0.597984	-0.690233	0.186728	0.249218	-0.54804	-0.0606737	0.244163	-0.563953	-0.311337	0.0769352	-0.456909	-0.360692	-0.68766	-0.684414	-0.827943	-0.978409	0.0974295	0.176124	-0.195345	0.327452
0	0.313339	0.368763	0.00785033	-0.179983	0.230318	0.353756	0.151783	-0.355067	-0.673508	-0.932988	-1.24382	-0.876766	-1.16777	-0.707867	-0.290395	-0.0325181	-0.538798	-0.420244	-0.516153	-0.991039	-1.17945	-1.18446	-1.12328	-1.45152	-1.31811	-1.46195	-1.09256	-0.923553	-0.896072	-1.5762	-1.19564	-1.7414	-1.38158	-1.64257	-1.4468	-1.24102	-1.62106	-1.62148	-1.63345	-1.23843
0	1.03934	0.946505	0.791293	0.792981	1.14913	-1.29186	-0.606466	-0.596342	-0.54087	-0.0518068	0.222508	0.718112	0.986485	0.872768	0.829773	1.04446	0.832611	0.834083	0.648712	0.658963	-1.82438	-2.64108	-2.80628	-2.58063	-2.72865	-2.83672	-3.16211	-3.21507	-3.12445	-2.89292	1.04939	0.147953	0.0568281	0.111355	-0.0608426	-0.258947	-0.175602	-0.0370403	-0.14406	-0.709352
0	-0.431853	-0.424139	-0.50018	-0.700554	-0.960274	-1.39154	-1.39889	-1.17611	-1.10459	-1.38117	-0.470405	-0.145311	-0.108942	-0.0291388	-0.237362	-0.326144	-0.420238	-0.763452	-1.02608	-0.727796	-1.07337	-0.821732	-0.682834	-0.92394	-0.913637	-1.67918	-2.15918	-1.92444	-1.75693	-2.08887	-1.90754	-1.8203	-1.73961	-2.12858	-1.58265	-1.59711	-1.32275	-1.3134	-1.3578	-1.71966
0	0.259259	-7.04056	-5.59219	-5.68302	-5.58946	-4.69552	-3.72606	-2.67701	-1.83615	-2.75753	-2.49266	-2.81856	-2.94267	-1.42936	-1.62701	-2.88979	-1.44451	-1.23264	-1.60926	-1.75663	-0.0607366	1.23468	1.69858	1.16597	0.991522	0.177699	0.468658	-0.165781	-0.883481	-0.923973	-1.54557	-1.21562	-8.59775	-7.186	-8.82897	-8.61559	-8.31148	-2.48495	-2.5343	-2.94591
0	0.0112986	-0.0914916	0.191442	0.292836	0.323815	0.271341	-0.19704	-0.320969	-0.273096	-0.575639	-0.614391	-0.623982	-0.800283	-0.598514	-0.734472	-0.894045	-0.897189	-0.881039	-0.867425	-0.936993	-0.879879	-1.06988	-1.3196	-1.30788	-1.29106	-1.03256	-1.19662	-1.43639	-1.36315	-1.65941	-1.99527	-2.27668	-2.03882	-1.54712	-1.41718	-1.72071	-1.82818	-1.21278	-1.13087	-1.18732
0	0.792353	0.536171	1.97552	0.468597	1.22803	1.07173	-1.7216	-1.31517	-0.784297	0.434329	-3.48311	-3.45572	-2.81165	-2.64765	-2.43484	-1.71742	-0.765303	-0.616144	-0.939056	-0.335348	-0.783947	-0.696285	-1.53293	-1.07639	-2.3364	0.619388	0.422007	0.937993	1.47898	1.01018	2.18591	3.80769	4.00127	3.11127	2.69795	1.98282	1.95442	0.907144	1.71142	2.43795
0	-0.0333559	3.12805	3.82253	4.0077	4.23348	4.49544	4.10872	5.03167	1.42924	-1.98574	-1.14627	-1.24346	0.085331	0.415756	0.191677	-0.837419	0.339099	0.418953	-3.57676	-2.99069	-1.87241	-1.30139	-2.09659	-1.75454	-1.53126	-1.8972	-1.82318	-0.0477887	-0.331975	-0.0194214	-0.032231	-0.51141	-0.599975	-0.740721	-1.05873	0.0324773	-0.699885	0.182979	0.0398431	0.66314
0	0.585363	0.894655	0.87797	1.31214	1.16145	1.2544	1.35123	1.98519	2.72863	-4.75814	-3.75476	-4.26535	-4.41513	-4.65426	-4.60511	-5.41544	-4.98896	-3.90993	-4.50136	4.61335	3.03629	2.80401	2.13408	1.69858	1.77773	1.49196	1.37977	0.803503	0.432914	0.0265862	-0.489014	-1.70998	-6.46215	-7.27624	-7.44209	-7.20126	-7.41919	-7.2817	-5.77869	0.326874
0	-0.3239	0.278577	0.213546	0.0217216	-2.25046	-2.95023	-3.46114	-3.68013	-2.21496	-1.88267	-1.22156	-1.20252	-0.728134	-0.901912	-0.793367	-0.74693	-0.205169	-0.505076	-0.563053	-0.787272	-0.832022	-0.842709	-0.549805	-0.709022	-0.743506	-0.878824	-0.780628	-1.23615	-1.6053	-2.59593	-3.29992	-3.17199	-3.46598	-3.60759	-4.416	-4.06771	-1.06607	-0.657924	-0.926878	-0.45444
0	-0.522272	-0.187035	-0.165643	-0.461692	0.288465	0.32882	-1.10069	-1.33636	-0.33971	-0.083991	-0.210426	0.301857	0.397095	0.877988	0.801723	1.77202	-1.69581	-4.74068	-3.28739	-3.23844	-3.52964	-3.024	-3.90415	-4.06865	-0.15257	0.574829	0.427546	0.0883282	-0.0216109	-0.299227	-0.318795	2.01537	1.83961	1.64421	1.54148	1.71047	1.91584	1.55618	1.3618	1.55712
0	0.461076	0.294541	0.473897	0.350603	0.544008	0.543681	0.740074	1.0339	1.02213	1.16476	1.31781	1.48971	1.59628	1.36973	-2.23257	-1.99984	-1.21786	-1.48873	-1.23993	-1.45584	-4.34654	-4.05683	-3.45642	-3.02567	-3.59981	-2.99859	-2.8889	0.942156	0.803118	0.88372	0.66523	0.233604	-0.252812	-0.447296	-0.782587	-0.338846	-2.1381	-0.930778	-0.849507	-2.13578
0	-0.414013	-2.85274	-4.75625	-4.11019	-3.61613	-2.84419	-1.63191	-0.633315	-0.373257	-0.238296	-0.140109	0.124815	-0.0381136	-0.521099	0.151639	0.986664	-1.58327	-0.963496	-1.19907	-1.72087	-0.852336	-1.47683	-0.116055	-1.08458	-1.43422	-0.836349	-0.864832	-3.12058	-4.05446	-4.27851	-3.69098	-3.33146	-1.91237	-0.750549	-0.331901	-0.384327	-0.0357135	-0.608811	-0.871816	-1.67827
0	0.15796	0.794035	1.50682	1.97367	2.1316	2.54525	3.7972	4.06195	4.46042	4.68713	4.45274	1.72547	-2.15221	-3.03227	-1.76984	-0.924631	-0.425925	-0.548321	-0.80729	-0.791152	-1.25156	-3.2516	-3.36757	-3.28102	-3.59972	-3.09882	-2.73532	-2.86688	-3.13429	-2.16325	1.94483	1.99309	1.73291	1.74864	1.2743	0.778289	0.0961887	0.787791	1.35978	0.804425
0	-1.03472	-1.20155	-1.3586	-1.61284	-0.352325	0.2635	1.28223	-5.89297	-4.97578	-6.15793	-4.52721	-3.83109	-2.99867	-2.00849	-1.73964	-0.939312	-0.936146	-0.875467	-1.2531	2.00125	5.32104	5.67595	5.62164	5.26808	3.73881	-1.80228	-4.21252	-4.68999	-4.95237	-5.63368	-4.64066	-5.4734	-4.75245	-5.85431	-5.33183	-6.16289	-5.97367	-6.13019	-5.06684	-4.58759
0	1.02938	1.67345	1.06552	1.53744	1.62341	1.72332	0.14858	-1.11422	-2.05064	-1.81097	-1.07211	-1.23157	-0.18483	-0.230254	-0.113089	0.421344	0.171183	-0.38434	-0.496015	-0.818338	-1.31336	-1.41992	-2.04827	-1.70957	-1.05083	-1.73716	-2.7009	-2.88436	-2.2096	0.709221	0.617361	0.590974	0.297372	-0.680919	-1.17547	-1.97962	-2.62775	-3.80853	-3.02318	-3.2786
0	-0.569364	-0.696459	-1.37469	-1.22644	0.323337	-0.0074299	0.167486	-1.12717	-2.02822	-0.958792	-0.100872	-0.810107	-0.566941	-0.05095	1.09876	-2.90511	-3.0263	-2.97636	-2.7509	-2.24247	-2.11906	-1.20792	-2.0922	-1.39629	-1.44735	-0.262248	0.0513362	0.0171639	0.415044	0.800063	-0.916083	-1.01752	-1.05398	-0.249495	-0.0650072	-0.990712	-1.29262	-0.637882	-0.387768	-1.35198
0	0.109508	0.170476	0.0790825	-0.0397461	0.060572	0.122477	0.0862772	0.241236	0.625422	0.0824612	-0.00702664	-0.120903	-0.157062	-1.36577	-2.50209	-2.95994	-2.6755	-2.64768	-2.21096	-1.8234	-1.6119	-1.2296	-1.56703	-0.982482	-0.576719	-0.8	-0.982644	-0.758817	-0.647741	0.243042	0.0978723	-0.0418121	-0.17453	0.0422826	-0.423658	-0.363852	-0.492318	-0.559329	-0.0621969	-0.504742
0	0.686007	0.190495	0.646892	0.266084	0.489103	1.14994	0.772169	0.763763	0.895534	1.35287	1.23185	1.07189	1.99899	2.02213	1.71122	1.63678	-2.24368	-2.44558	-2.094	-1.78368	-1.74507	-1.77745	-2.34345	-2.48471	-2.44114	-2.01332	-4.3514	-3.56991	-3.5026	-3.80732	-3.09813	-3.71633	-3.65937	-3.11983	-3.57618	-3.90989	-3.82169	-3.74895	-3.90308	-3.29036
0	0.214841	0.166702	0.241928	0.172928	1.41175	1.84659	1.32854	2.03861	1.81739	0.995685	-1.47671	-0.673442	-0.391139	0.598886	0.969759	1.12961	0.682661	-3.05458	-2.45857	-2.04636	-1.96338	-1.78568	-2.639	-2.75755	-1.78705	-2.28265	-2.33415	-2.84989	-1.49742	-1.00763	-1.06633	-1.66328	-1.54283	-0.632505	-1.10738	-2.1986	-1.87422	-1.78794	-1.8891	-1.50882
0	-0.279815	-0.323678	0.0333465	0.360539	0.543799	0.154182	0.652841	0.281116	0.646733	-0.0873203	-0.531704	-2.35722	-2.9816	-1.86312	-1.61246	-1.58746	-1.60134	-0.943266	-0.920991	-0.726303	-0.713754	-0.58916	-0.58116	-1.02055	-0.969841	-1.56093	-1.205	-1.42037	-1.2123	-1.04234	-1.0933	-1.58341	-1.88343	-1.00168	-0.817984	-1.01068	-0.90333	-0.887238	-0.798894	-0.982611
0	-0.152475	1.32804	-0.298664	-2.37439	-2.76843	-1.9223	-0.804849	-0.625738	-0.786557	-0.704677	-0.277339	0.387201	-0.871809	-1.61407	-1.73869	-1.29016	-0.710402	-0.312398	-0.505453	-0.627299	-0.945021	-1.29009	-1.77223	-1.39954	-1.22572	-1.43031	-1.67897	-2.29152	-2.25341	-2.1564	-2.05014	-2.24754	-2.7966	-2.77448	-2.55461	-3.27874	-3.18007	-2.9004	-3.2754	-2.99933
0	-0.453493	0.483981	0.530337	0.800011	1.89834	2.59114	3.18572	2.99281	2.64622	2.61163	2.3301	1.80352	3.18594	2.19748	2.74928	2.37903	1.99222	0.998896	1.22119	1.82609	-3.88118	-3.76707	-4.11219	-5.41079	-5.81673	-5.8593	-5.4444	-5.38285	-6.01789	-6.03777	-6.14362	-6.26283	-6.12748	-5.84748	0.681556	0.485353	1.08667	0.971921	0.613138	1.25277
0	-0.196153	0.241906	0.609627	0.942425	-4.88379	-2.93404	-2.76496	-2.14899	-2.69715	-1.68682	-1.66573	-1.52995	-1.04091	-1.69053	-1.2347	-0.496147	-0.450557	-0.177747	-0.236764	-0.341395	-0.766503	-0.170446	0.00591726	-0.778366	-0.957412	-1.42253	-1.42435	-2.06622	-2.49264	-3.43711	-3.93939	-3.5235	-4.25802	-4.76053	-4.57788	-4.61875	-4.66764	-4.82399	-4.764	-4.56047
0	-0.252454	-0.188213	-0.188774	-0.417071	-0.752525	-1.18858	-1.46599	-1.39475	-1.15261	-0.643597	-1.25168	-0.590493	-0.74864	-1.09686	-1.33539	-1.81655	-1.81828	-1.86604	-1.6672	-1.27609	-1.26387	-1.23148	-1.35963	-1.12644	-1.28832	-1.3137	-0.847006	-1.03661	-1.42672	-1.23187	-1.4817	-0.909617	-1.46906	-1.47614	-1.327	-1.21148	-1.53304	-1.74645	-1.98179	-1.1818
0	-0.414531	0.747786	0.7262	0.650879	1.28853	1.67918	2.98837	2.88028	3.651	-4.48397	-4.12435	-4.21565	-3.57963	-2.42611	-2.18161	-1.23296	-1.97786	0.107652	-0.100268	-0.997429	-0.318008	-1.38558	-0.980826	-0.237633	-1.32216	-0.901351	0.360672	-0.434838	-0.232877	-0.538267	0.140512	1.54892	1.26095	0.413748	0.252329	0.558719	0.886864	0.0450759	0.178401	-0.269723
0	-0.689453	-0.0635711	-0.550019	-6.25522	-3.97654	-4.05065	-4.98638	-3.63745	-1.7302	-1.11496	-1.94311	-1.48591	-1.5421	-1.55172	-1.08773	-1.71357	-0.953	-0.769866	-1.07599	-0.488742	-0.85658	-1.12714	-1.21167	-1.20356	-1.45253	-1.00704	-2.08289	-0.549508	-1.82631	-1.0193	-0.76919	-1.92783	-1.90603	2.68025	2.83867	2.62185	2.35884	1.92862	1.53988	1.26392
0	-0.0669817	0.0960931	-0.540578	0.518272	0.607769	0.995168	-1.68108	-1.57981	-1.17092	-0.686656	-1.06192	-0.195727	-0.122161	-0.0155181	0.817766	0.376825	0.584747	-2.16049	-1.69971	-2.55653	-2.26342	-1.21705	-1.69124	-2.15236	-1.81252	-2.25113	-2.30272	-2.49745	-1.93816	-2.29092	-2.83369	-1.99726	-2.89988	-3.52652	-3.04484	-2.46223	-4.15864	-4.40116	-3.72548	-3.87687
0	0.0547	0.366535	0.215146	0.189767	0.353951	0.504558	0.379947	0.528726	0.533732	1.22099	0.798125	1.11366	1.07821	1.1785	-3.85652	-3.21419	-2.44818	-1.31379	-1.0692	-1.04233	-1.07114	-1.35299	-1.64063	-2.06774	-2.47627	-2.63397	-2.76759	-4.40945	-3.9966	0.822276	1.06837	0.655874	0.574894	0.562902	0.442085	0.150093	0.152046	0.242941	0.184443	0.252527
0	0.317806	-0.707515	0.346818	0.285617	-0.342431	-0.189126	0.8282	0.486551	0.52416	0.389715	1.15831	0.433054	0.139351	0.546598	0.0207781	-4.36882	-5.34082	-4.85898	-3.50403	-3.72098	-3.57739	-2.83756	-2.54953	-0.493768	0.531466	0.111437	-0.227103	-0.141944	-0.425795	-0.635899	-0.158858	1.05849	0.35583	0.16834	0.511423	0.292355	-0.384821	-0.6999	0.857405	3.44351
0	1.39731	0.278519	0.782487	0.421029	1.11817	0.153856	0.4189	-3.86135	-3.28595	-3.68621	-2.7615	-2.68711	-2.27223	-1.45669	-1.03803	-0.805437	-0.995719	-0.807095	-0.258711	-0.540709	-0.797837	-0.520892	-0.900601	-1.3295	-0.252091	-0.61732	-0.0853214	-1.26239	-1.43655	-1.56798	-1.42972	-1.93375	-1.45796	-1.51769	-2.09575	-2.36294	-2.24633	-2.49732	-2.21075	-2.31389
0	-0.0480042	-0.0302499	-0.228293	0.0917517	0.164208	-0.236404	-1.27754	-2.54556	-2.3582	-2.56777	-2.48824	-1.53255	-0.494565	-0.912109	-0.232493	-0.229183	0.106005	0.138259	-0.129402	-0.306903	-0.649406	-1.01572	-1.80845	-2.03263	-1.88241	-1.76739	-2.20303	-2.18356	-2.48702	-2.35913	-2.54041	-2.81177	-3.07478	-3.15386	-2.7854	-2.89295	-2.96133	-2.97766	-2.99644	-3.02546
0	-0.634617	-0.083836	-0.516592	-0.834777	-0.0739538	-0.253537	-0.0604201	0.131505	0.62531	0.735285	0.289816	0.997072	0.708318	0.275328	0.84309	0.748557	-0.219764	-0.0436809	0.189074	0.621814	0.364518	-3.50608	-3.50408	-3.06198	-3.773	-3.57774	-3.18021	-4.19837	-4.74202	-6.12301	-5.61422	-6.77379	-6.55715	-6.3825	-6.9911	-8.08519	-6.23644	-6.41866	-6.14562	-6.61519
0	-0.107262	0.31969	0.124661	0.0111792	-0.202379	-0.341713	-0.365484	0.271072	-1.04692	-0.925484	0.295324	-1.30931	-0.263209	0.437701	0.504418	0.462561	-0.106408	-0.804419	0.528932	0.096735	-3.02177	-2.61399	-1.93023	-2.00517	-2.3049	-1.88082	-3.10607	-3.92944	-4.12505	-4.01076	-1.26528	-0.214699	-0.223415	-0.130272	-0.0788023	-0.449162	-0.220939	-0.619545	-0.560337	-0.172325
0	-0.588415	0.23008	0.0569002	0.45943	1.02614	-3.97875	-6.37097	-6.7449	-6.51276	-2.90631	4.90905	4.67676	4.35688	4.13205	4.75594	5.14199	4.84381	4.84821	4.82703	5.05724	5.04687	5.39448	-8.34084	-7.26106	-8.1203	-11.1211	-11.3109	-11.3622	-11.3788	-11.1055	-12.3293	-11.1722	-11.9583	-4.24157	-4.44523	-4.1373	3.07516	2.73691	2.06436	1.85087
0	-0.33098	-0.236746	-0.281342	-0.38812	-0.405574	-0.770432	-1.02099	-1.02494	-1.03967	-1.20874	-1.52488	-1.63459	-1.82369	-1.84946	-2.46788	-2.1683	-1.59861	-1.98946	-1.53043	-1.52246	-1.64528	-1.96198	-1.9072	-1.6739	-1.42633	-1.50536	-1.66518	-0.306606	1.07378	-0.0718822	1.50002	0.937376	1.27283	1.19838	1.3141	0.939702	0.471736	-0.153214	0.323521	0.178449
0	-0.99499	-0.00133619	-0.338861	0.489164	0.552307	0.988297	1.19038	-3.82969	-2.54604	-2.22002	-3.56231	-5.698	-5.49615	-5.02267	-3.33749	-4.74442	-4.92259	-4.82935	-5.0138	1.444	1.58653	1.83588	1.16695	1.16144	1.26159	0.602891	0.351727	0.460849	2.0303	3.82178	6.56925	8.54852	9.92925	8.48741	8.01939	6.84035	7.54719	7.77791	6.03399	5.56876
0	0.411081	-0.654846	-0.533369	0.0320426	0.483641	0.139613	0.544229	0.706375	0.493738	-4.79773	-4.68819	-3.88157	-3.57249	-2.65555	-1.9406	-1.61133	-0.889078	-0.216903	0.105397	0.348916	0.0633255	0.17562	0.212865	-0.24771	-1.62616	-1.2123	-1.91902	-0.792984	-1.70941	-1.93053	-2.05387	-2.7645	-3.03329	-2.24641	-1.66215	-1.6904	-1.47635	-1.23951	-1.71821	-1.22283
0	-0.487824	-0.189027	-5.17156	-9.65048	-9.24285	-9.1448	-7.21885	-5.80554	-8.43003	-8.76876	-8.80846	-6.43376	-4.9448	-3.88205	-3.35261	-4.06798	-3.44307	-3.58612	-3.71796	2.97041	3.27384	2.81982	3.00104	2.99935	2.47225	2.41241	2.53835	1.53055	1.67287	0.911291	5.01247	5.12926	5.1466	5.96155	5.7935	5.36853	4.60918	-8.91314	-7.74836	-10.9121
0	-0.104836	0.552659	0.22595	-0.347294	0.494084	0.517012	0.296382	1.6119	1.99444	2.24873	1.33426	-2.98436	-2.80145	-2.33989	-3.71993	-1.91158	-1.28033	-2.93935	-1.25498	-0.608953	-1.20151	-1.18209	-0.942686	-0.92805	-1.94738	-2.9385	-1.90614	-2.31476	-2.4651	-3.21381	-2.81039	-1.9074	-1.63946	-2.36631	-2.53224	-1.27645	-0.477879	-0.837037	-1.17119	-2.27148
0	0.0465599	-0.255135	0.764927	1.21814	0.470529	1.75997	2.08671	1.93695	2.3364	2.9131	2.62961	-2.38624	-3.0435	-3.53756	-3.41096	-1.96582	-1.14883	-2.0974	-0.876505	-1.56984	-1.07778	-0.764697	-1.50214	-2.01961	-2.88657	-2.53172	-2.66273	-2.75107	-3.09446	-2.55035	-3.25144	-3.21768	-2.64662	-3.16901	-3.57326	-3.29467	-3.73972	-3.62641	-4.27225	-4.16995
0	-0.797601	-0.656186	-0.923891	-0.53659	-0.874944	-0.565804	-1.29743	-1.51275	-1.18955	-0.622393	-0.990461	-0.89551	-1.94636	-1.98508	-1.37082	-1.07027	-1.16916	-0.99928	-0.832683	-0.923847	-1.14557	-0.823529	-2.36405	-2.0079	-1.53526	-2.02482	-2.31525	-2.23426	-2.29547	-3.40485	-2.77843	0.107237	0.345276	-0.0564955	-0.464267	-0.114801	0.0498838	-0.000828396	-0.644404	0.0549435
0	0.130701	0.0658542	0.313833	0.576227	0.211648	1.06746	1.12682	0.335753	0.36585	0.47279	0.186378	-0.623284	-0.517356	-0.610475	-0.375209	-0.451413	0.320206	0.28264	0.0879659	-2.66323	-1.56594	-1.99452	-1.73117	-2.89604	-2.62895	-3.64036	-4.00694	-3.64926	-4.161	-4.39306	-3.84605	-2.41015	-3.66644	-3.24728	-2.7503	-2.30581	-1.71987	-1.30325	-1.32886	-1.74354
0	-0.0954852	0.0410514	-0.156147	-0.301014	0.429949	-0.0123094	0.126364	0.0394312	0.611227	-3.85149	-3.73903	-2.26675	-2.28126	-2.06985	-1.66321	-1.49014	-1.42393	-1.58446	-1.44874	-0.737343	-0.429482	-0.800152	-1.32017	-1.37989	-1.5033	-1.32649	-1.46502	-1.49695	-1.53087	-1.66335	-1.73518	-1.64675	-1.46903	-1.99616	-2.14873	-2.48975	-2.30255	-2.44308	-2.38164	-1.96004
0	-0.328937	-0.113878	-0.659323	0.0291617	0.104693	0.406224	0.880517	0.649084	-2.97452	-2.94426	-3.82828	-2.74699	-2.80922	-2.2932	-2.47052	-2.25604	-1.19927	-1.71531	-0.860511	-0.636722	-0.876647	-0.740222	-1.15555	-1.66128	-0.326875	-0.265414	-0.471055	-1.19875	-0.378219	-1.1197	-1.45477	0.023789	0.773801	0.682668	-0.246929	0.057141	0.725836	0.317357	0.206027	0.798107
0	0.0699193	0.275125	0.95707	-2.25618	-4.27561	-4.03558	-3.68334	-4.28984	-4.63603	-4.84329	-3.92597	-3.91486	-3.34241	-2.49178	3.38716	2.10249	4.29304	4.19067	4.46959	4.70041	-0.954958	-4.32709	-4.18405	-4.20159	-4.1206	-4.17046	-4.13959	-4.34635	-2.98451	-1.66247	-2.37915	-2.97765	-3.04696	-1.89479	-1.65301	-0.656447	-2.80264	-2.99525	-3.30013	-3.2279
0	0.0998215	-0.19133	-0.387139	0.0639971	-0.100434	-0.160946	0.325586	0.732176	0.866499	1.42852	1.39053	1.51276	0.510143	1.11846	0.911018	0.632628	0.634508	1.19387	-4.07486	-3.52537	-3.65854	-3.75403	-3.56229	-2.72462	-5.44957	-3.81924	-4.69825	-3.3674	-4.69185	-3.18587	-3.60853	-3.705	-2.79581	-2.98736	-4.25939	-4.45492	-3.47983	-3.9379	-4.12362	-4.36466
0	0.212953	-0.0120523	0.156762	0.350572	0.216907	0.854442	0.833844	1.06739	2.01142	2.28032	2.0876	2.60348	2.77746	3.01604	3.07858	3.28335	-5.94274	-4.84338	-5.38606	-6.02623	-5.65705	-6.41748	-2.03041	-1.88898	-2.68737	-2.5824	-2.8416	-3.83157	-3.9391	-3.86527	-4.57275	-4.47065	-4.27277	-4.38297	-4.16978	-4.26542	-4.43923	-4.28637	-4.24853	-4.69057
0	-0.415586	-0.690368	-0.307815	-0.561985	-0.25476	0.756762	0.368732	1.4955	0.449936	-2.13162	-1.92059	-2.17776	-2.35512	-2.4034	-2.68037	-2.70707	-1.83815	0.287981	-0.201222	0.202834	-0.0156054	0.225903	-3.25692	-3.20694	-2.36752	-2.35262	-2.99682	-3.53632	-2.53746	0.572422	0.405164	-0.280505	-0.0389658	0.654941	-0.156608	-0.0337379	0.321116	0.426149	-0.119701	-0.255706
0	-0.967715	-2.13076	-0.8864	-0.297517	-0.943202	-0.247218	0.640487	-0.899991	-5.11041	-4.17138	-3.70005	-4.36268	-4.13893	-2.88986	-0.70314	-0.345977	-0.198917	-0.909114	-0.107053	-0.376609	-0.587456	0.187015	0.514584	-0.917837	-1.71138	-0.208157	-2.15854	-1.56187	-1.38776	-2.12893	-1.99233	-6.4977	-5.12571	-5.64219	-4.82744	-4.62082	-5.01498	-4.48631	-3.48167	1.45234
0	-0.0157446	0.0407777	0.113389	0.0249926	-0.0836509	0.238437	0.941061	1.42975	1.70876	1.66	1.40785	0.674604	0.95546	1.23766	0.975782	0.890899	-1.8893	-1.54138	-1.3928	-1.74766	-6.02299	-5.3093	-6.41465	-6.08461	-6.2752	-5.2763	-4.69792	-0.527169	0.140502	0.228831	0.0268106	-0.431629	-0.740838	-1.18841	-0.927325	-0.997398	-1.16724	-1.39777	-1.26635	-1.30215
0	0.258657	0.427668	0.71963	0.869337	1.37365	1.16623	1.24575	-3.33073	-2.56117	-2.18556	-1.72942	-1.02447	0.252152	0.445273	0.90562	-0.228781	-0.547654	-4.50684	-3.29798	-2.75997	-2.71063	-2.45149	-2.39958	-2.8501	-3.01947	-1.72363	-1.15129	-1.1218	-1.13224	-1.69907	-1.57986	-2.36968	-3.19239	-2.45499	-2.87939	-2.92722	-3.06066	-3.61251	-3.65695	-3.149
0	-0.493738	-1.89327	-1.16912	-0.842252	-0.0902528	-1.06088	-0.156807	0.387446	0.111615	0.226077	0.556212	0.594207	0.900526	1.25467	1.78905	1.78805	2.04954	2.17982	1.87132	2.3649	-4.89846	-5.70986	-6.34241	-5.28263	-5.35877	-5.08382	-5.80893	-5.47795	-5.13569	-4.99706	3.2505	4.31893	2.85518	2.24411	1.65384	1.10591	0.23427	0.870405	-0.134452	0.216448
0	-0.525216	-0.562802	0.0502578	0.394176	1.02397	1.99155	1.20272	0.4037	0.594432	0.963782	1.70624	-4.18095	-3.22063	-2.69477	-3.27498	-2.65481	-1.9952	-1.50735	-1.61456	-1.65345	-1.23433	-1.02863	-1.13167	-2.12166	-1.46053	-2.66875	-2.16395	-2.93141	-2.44898	-2.30445	-3.41568	-3.13289	-3.82667	-4.60832	-4.48698	-4.92687	-4.73746	-4.11765	-4.83594	-4.06977
0	-0.49163	0.156157	0.604494	-0.433886	0.286679	-2.55728	-1.97301	-1.58412	-1.01263	-1.16722	-0.067744	-0.490894	0.0612966	-0.211835	-0.136593	-0.268045	-1.19888	-0.240319	-0.583451	-0.374197	-0.543617	-4.19792	-2.94927	-2.6484	-2.81988	-3.65191	-3.40329	-4.2186	-4.50742	-4.43122	-4.36376	-4.45298	-4.6214	-4.72985	-4.91466	-4.71829	-4.63726	-4.59289	-4.67205	-4.98632
0	0.0714761	-0.225888	0.514305	0.857699	0.699491	0.544442	0.190442	-0.0822663	-4.53799	-3.83741	-3.18381	-3.39206	-2.83088	-1.94559	-1.16383	-1.23682	-1.29337	-1.02765	-0.425266	-0.459	-0.84864	-0.571748	-1.25287	-1.48217	-1.08519	-2.07581	-1.4468	-1.6037	-2.17341	-2.4733	-3.07742	-3.03136	-3.55508	-3.65334	-4.03799	-4.06329	-4.24281	-4.0214	-4.07445	-4.01626
0	-0.954381	-0.428839	-0.0303963	-0.668952	-0.481636	-0.597514	0.189796	0.383998	-0.0393213	0.278397	0.378867	0.30597	0.705536	-3.00449	-3.14654	-3.18587	-2.34411	-2.26218	-3.35788	-2.63819	-2.85548	-2.56607	-2.28335	-2.80689	-3.87473	-3.86873	-4.77346	0.205917	0.190028	-0.176851	-0.0878892	-0.217456	-0.425261	-0.779746	-0.828432	-0.749684	-1.01751	-1.71116	-2.24248	-0.833416
0	-0.105477	0.546024	-0.214999	-0.0353834	0.480991	1.65533	1.25735	2.1914	-2.59577	-2.90656	-1.0444	-0.374676	-0.259641	0.599285	-0.243976	-2.73944	-1.8572	-2.89578	-1.82633	-0.114706	-0.273507	-0.540788	-0.86213	-1.06643	-3.6659	-3.9146	-3.80924	-3.99742	-4.17498	-3.55409	-0.0770086	-0.702962	-0.600484	-0.498685	-2.29987	-2.51669	-2.14538	-1.88654	-1.87239	-2.46771
0	-4.83077	-4.69586	-4.76932	-3.3578	-3.19533	-3.9054	-2.60903	-1.34525	-0.98797	-1.74257	-6.43213	-6.0604	-4.64348	-3.92713	-3.33499	-3.12776	-2.7811	-3.40258	-3.14997	-2.9512	-2.94732	-2.92265	-3.09661	-3.20247	1.59715	2.18907	1.78909	1.93409	1.75234	2.06674	3.40515	3.08759	3.55698	2.92443	2.54144	1.54541	2.19181	1.83543	2.12425	1.48403
0	-0.547753	0.00360351	0.152887	-0.305544	0.101991	0.113494	-4.03114	-3.26702	-2.64056	-1.53667	-1.04816	-0.657665	-0.228588	-2.59331	-2.7089	-2.29649	-2.78334	-2.3294	-2.09345	-2.38563	-1.42789	-1.15475	-2.46456	-1.60606	-2.62835	-2.25002	-2.02316	-3.00632	-1.96779	-1.88155	-0.031416	0.558845	0.158218	-0.66783	-0.996443	-0.275513	-1.25794	-0.15341	-0.857849	-0.267817
0	0.302256	-0.0702297	-0.529877	-0.065787	0.601607	0.404463	0.488097	0.723859	1.32339	0.613874	-3.14685	-3.26007	-6.81602	-6.16196	-6.53945	-5.05672	-2.34109	-2.67264	-3.21483	-2.83706	-3.00608	-2.59307	-2.31428	-2.56442	-3.00118	1.42643	2.47312	2.25252	1.3207	1.40561	0.532097	1.11716	1.25139	0.866018	0.296101	-0.327305	-0.772327	-5.73346	-5.69951	-5.48705
0	0.144029	-0.443352	0.392137	0.70628	-0.0658021	0.245005	1.15076	1.4674	1.98114	2.14504	-1.42883	-1.29185	-0.911422	0.0407349	0.271602	1.48499	-0.281734	0.388418	-0.0311024	-0.410724	-4.72583	-4.98255	-4.7589	-4.47259	-4.85348	-5.14301	-5.0379	-4.37265	-4.516	-3.95114	-1.75598	2.5799	2.4982	0.955623	1.52741	2.01286	1.5903	1.52148	-3.23754	-5.06305
0	0.214706	-0.640067	0.500213	1.57374	1.25249	0.922006	0.869653	1.06724	1.05158	1.32788	-6.35198	-5.4158	-6.47298	-5.21004	-8.1101	-7.84542	-7.50365	-6.83152	-6.76699	-4.50082	4.75096	3.39509	2.34917	2.21361	1.61965	1.0887	1.54983	0.613782	0.160157	-0.0184129	0.962839	0.288708	-0.892718	-0.851756	-0.859522	-0.511226	-0.36356	0.201859	0.318905	1.18117
0	-0.408127	-0.477434	-1.29988	-1.92039	-2.13431	-1.29528	-0.995689	-1.32884	-1.23891	0.880469	0.820161	0.885838	0.385559	0.413536	-2.15547	-3.04681	-2.34368	-2.76548	-2.2948	-2.49347	-2.25942	-2.66826	-2.72566	-3.11987	-3.41086	-3.41571	-3.43907	-3.71384	-3.9106	-3.61422	-3.75879	-3.68799	-3.74382	-3.76982	-3.8118	-3.79858	-4.06233	-4.1148	-4.24229	-4.07054
0	-0.328967	-0.360696	-0.518403	0.159127	-0.244359	-0.849169	-0.155749	1.97077	1.11038	1.48439	-3.39585	-4.96998	-4.13608	-4.87534	-3.75285	-4.03272	-3.49281	-2.79571	-2.8269	-2.14838	-3.2995	-2.85737	-2.94465	-2.57254	-2.93573	-1.0384	2.06386	1.33822	0.438145	0.281646	0.172147	-0.338254	-0.548228	0.115416	0.612309	0.473468	0.307837	0.630981	0.919475	1.4306
0	-0.332646	-0.0507637	-0.891686	-0.487994	-0.75138	-0.191027	-0.416044	-0.569825	-0.354448	-0.444372	-0.0953429	-1.0045	-0.627691	-0.655598	-0.606397	-1.06088	-1.03028	-0.475614	-0.896625	-1.17514	-1.03533	-2.56685	-3.10993	-3.32993	-3.28348	-3.20465	-4.46862	-5.28222	-5.25936	-5.81167	-5.92898	-5.89437	-7.41886	-8.47607	-7.84053	-8.24314	-11.034	-11.6475	-10.0482	-13.9999
0	0.711686	-0.692047	0.297089	0.57829	0.269151	0.505951	-6.7982	-4.81243	-5.02334	-4.4375	-3.25719	-2.75613	-2.57946	-2.01219	-3.06938	-2.18793	-0.840539	-0.793022	-0.0778928	-0.548706	-1.26499	-0.79303	-0.955674	-1.0655	-2.11722	-1.54111	-2.79499	-3.00949	-2.28498	-2.42663	-2.7087	-1.92684	-3.85031	-0.909639	0.266509	0.208525	-1.08813	-0.58595	-1.33852	-0.0448224
0	0.14005	0.636499	-0.574949	-0.723311	-0.0944026	1.18058	0.948466	-0.057021	-1.55078	-1.58277	-0.7912	-0.612827	0.937633	0.433023	-3.10492	-2.25255	-3.14889	-3.07794	-3.20934	-2.59455	-2.34892	-2.71457	-2.89302	-3.36067	-2.36353	-2.03107	-2.29137	-2.36705	-2.3632	-2.93551	-3.22612	-3.27916	-3.26884	0.883907	1.87408	1.94227	1.63847	1.25504	1.39219	1.97769
0	-0.0695339	-0.315583	0.0185786	1.1814	1.03002	1.46892	1.88091	2.10109	2.66813	2.44295	2.92799	3.52701	3.10949	3.19839	2.91699	3.03738	-5.1084	-4.60589	-4.00959	-4.60519	-4.29287	-4.12611	-5.93104	-4.67849	-5.0408	-5.02506	-5.79683	-4.5954	-6.31051	-6.1438	-5.63954	-6.94894	-6.6494	-6.63095	-6.26784	-5.93411	-6.06983	-5.93518	-6.07577	-6.1672
0	-0.085953	0.240729	0.430365	0.164268	0.431971	0.843826	1.46758	1.52249	-1.22257	-6.36343	-5.84139	-5.17856	-3.55599	-2.83521	-2.73843	-2.65972	-2.07653	-1.72182	-1.87654	-1.80268	-1.16605	-0.664801	-0.967984	0.458154	-0.636787	-0.431403	-1.19475	-0.735911	-2.23275	-2.22446	-2.22948	-2.19474	-1.83444	-2.50586	-2.62399	-2.02186	-2.10885	-2.66341	-2.31397	-2.01208
0	0.555497	0.260904	-0.176751	-0.293466	-0.489435	0.102638	-0.252907	0.0959628	0.467222	1.28363	-1.61114	-2.77642	-2.69277	-1.99885	-1.41014	-1.99929	-1.21047	-0.98315	-1.7626	-1.58703	-1.86091	-2.32206	-2.23976	-2.14743	-2.37501	-3.74412	-3.76137	-3.89702	-4.41114	-5.11337	-4.8937	-6.08082	-6.091	-6.35779	-6.11034	-6.69525	-6.55019	-6.57163	-6.58152	-5.75208
0	0.71619	0.9988	0.891135	0.567483	0.0571629	0.70906	-0.245691	0.526889	1.27312	1.34002	1.60777	2.56518	2.20784	2.19788	2.04051	1.91274	1.62765	-4.79628	-4.67245	-4.40089	-4.27509	-4.29671	-5.15905	-4.21104	-5.43631	-5.7344	-5.44481	-5.617	-5.87221	-5.44624	-5.68782	-5.20127	-4.78166	-5.01217	-4.62732	-4.86933	-5.58266	-4.64909	-4.98709	-5.02872
0	-0.603935	-0.488839	-0.82781	-0.853402	-0.975636	-0.42739	-0.277846	-0.403191	-0.0108762	0.00407745	0.248874	0.549928	0.853152	1.15525	1.05792	-3.13308	-3.22811	-3.3157	-2.93249	-2.9944	-3.05084	-3.30579	-3.27099	-3.58205	-4.13112	-4.20892	-4.11324	-4.11442	-3.5862	-3.57935	-3.66355	-3.64765	-3.22517	0.172322	0.378211	-0.623248	-0.503053	-0.5341	-0.783587	-0.343252
0	0.678898	0.4137	-0.184786	0.587492	1.35843	1.34582	0.452896	-4.75815	-3.46876	-3.82572	-7.75718	-6.36275	-5.8679	-5.37621	-4.99201	-4.02255	-3.15656	-2.68484	-2.97461	-2.10262	-1.95031	2.44277	1.72263	1.63321	1.50175	0.861514	0.399543	-0.258073	-1.02997	-1.71802	-4.80017	-5.06384	-5.20392	-4.54859	-5.22455	-5.88194	-5.85067	-5.86106	-4.49232	1.20618
0	-0.851569	-1.04545	-0.533243	0.190615	0.804729	0.884114	1.07307	0.972318	-4.9245	-4.08669	-3.87576	-3.09776	-2.76791	-2.32849	-2.04175	-1.98604	-1.92815	-1.68188	-1.41445	-0.83694	-1.03404	-0.876149	-1.02016	-1.21289	-1.76374	-1.96234	-2.38893	-2.50713	-2.9751	-2.76162	-3.31853	-3.5297	-3.5864	-2.22023	-1.43883	-1.72094	-1.604	-1.94299	-2.20414	-2.38921
0	1.11576	0.851077	1.2121	1.57695	2.44469	3.3063	3.80362	3.25088	-4.29277	-3.41087	-3.12305	-1.2499	-0.677702	-0.756609	-0.249535	-0.807521	-5.19764	-3.00015	-3.32659	-2.89049	-3.27474	-3.63449	-3.73628	-3.49795	-1.87322	-0.546726	-1.12132	-0.539022	-1.1462	-1.38957	-1.24541	-1.27642	-2.00018	-1.25073	0.241154	-1.09079	-0.204972	-0.0962511	0.363292	0.474565
0	-0.791423	-0.665038	0.259811	-0.978519	-0.894029	-0.716074	-2.17182	-4.83106	-5.71757	-4.49899	-4.15706	-3.74682	-3.04172	-3.07384	-3.44156	-2.87249	-2.9221	-2.46001	-2.06524	-2.4319	-2.23114	-0.499766	0.917635	-0.0654912	-0.593958	-0.863242	-1.28522	-1.03202	-1.48484	-2.59764	-2.98263	-3.31794	-3.18019	-4.35581	-4.67596	-4.66018	-5.35064	-5.08366	-4.44856	-5.63096
0	0.0139774	0.234679	0.0775406	0.832581	0.285143	0.758722	-4.7599	-2.64273	-3.30368	-2.46724	-1.47454	-1.302	-1.74333	-1.07781	-1.56562	-1.03928	-0.511154	-0.40568	-0.814715	-2.65163	-1.87923	-3.16418	-2.56634	-3.74245	-2.30409	-3.87235	-3.25314	-4.01113	-3.40161	-3.78805	-3.2675	-3.99107	-3.48489	-4.23231	-3.01686	-2.95657	-1.95082	-2.17878	-2.70822	-2.48273
0	-0.771556	-0.529032	-1.27956	-1.41171	-1.05572	-1.30431	-2.28603	-2.42368	-3.25446	-2.89759	-2.82625	-1.87368	-1.23646	-1.74632	-1.57958	-1.57432	-0.983769	-0.891569	0.448375	0.246153	-2.53297	-3.96984	-4.10175	-3.96014	-3.85902	-2.35385	-2.48879	-2.28655	-3.05056	-3.71317	-4.65012	-4.00626	-4.60989	-4.01403	-2.80624	-2.00758	-3.0441	-3.00057	-3.00758	-2.94455
0	0.653343	0.913276	0.840335	0.654782	2.97283	1.52591	0.916442	1.76332	1.53035	1.1776	1.43792	2.68601	2.49425	1.27164	1.79245	2.9791	2.06761	2.92502	1.55728	-2.153	-3.4109	-6.8549	-8.0511	-7.95939	-7.93384	-7.79624	-8.04482	-7.10764	-6.99866	-7.16875	-6.94725	-3.34904	-0.456578	-0.188424	0.587309	0.315781	0.0387413	-0.238428	0.0369343	-0.0467137
0	0.190697	0.00666331	-0.00975979	0.135013	0.311739	0.443558	1.43494	1.44296	0.937311	1.29856	3.53138	2.78466	1.97922	0.694372	-3.41139	-4.97868	-4.63698	-4.43053	-4.37417	-4.47945	-4.44625	-4.44139	-4.28009	-4.26838	-3.85449	-3.01757	-3.01849	-3.18022	-3.02227	-3.07608	-3.32683	-3.42605	-3.27648	-3.31281	-3.41558	-3.68321	-3.7461	-3.68907	-3.66521	-4.59162
0	-0.0943293	-0.0524623	1.3791	-0.137514	-0.305626	1.74721	-3.05191	-1.79737	-0.864437	-0.927756	0.0499355	-0.460921	-1.57441	-1.45747	-1.44723	-1.03054	-1.20987	0.0128953	-5.37157	-4.30912	-4.34977	-3.35713	-3.50054	-4.02414	-3.73091	-3.72061	-2.13958	-3.138	-2.80919	-4.08917	-2.61558	0.680215	1.58259	1.69489	1.70214	1.30326	1.38027	3.46932	2.77763	3.49642
0	-0.313042	0.325423	0.16435	0.547842	-0.0200003	-0.108393	-0.57069	-1.49723	-0.760582	0.398764	0.88148	1.28788	1.61233	2.34562	1.8368	1.66827	0.925272	-4.6061	-4.04374	-4.39568	-4.34935	-4.75156	-6.19086	-5.27385	-5.35437	-6.27734	-7.16302	-6.71479	-6.43569	0.657996	0.971618	1.30814	0.447382	0.695819	0.249028	0.443338	0.399815	-0.0709592	0.255623	0.657409
0	0.642216	1.1768	2.10427	2.45589	1.69646	1.35334	0.993449	1.50321	1.90962	1.71945	2.21537	2.17305	2.70131	-4.69376	-4.586	-3.86273	-2.73924	5.1209	4.85473	4.46697	4.83662	4.33561	-8.3794	-8.50034	-8.25525	-9.74551	-9.5058	-9.24804	-9.49353	-10.9517	-10.5826	-11.0685	-2.3532	-2.52523	-2.65779	-1.77349	-2.0596	-0.102051	1.02421	0.713929
0	-0.943009	-1.51624	-1.26206	-1.45319	-1.06574	-1.96547	-2.49605	-1.91033	-1.2562	-0.689929	-4.83263	-5.59238	-4.42422	-2.4134	-2.4973	-2.61614	-2.8366	-2.90968	-3.35257	-2.27521	-1.89549	-2.60048	-2.44046	-2.62794	-2.31603	-1.99048	-1.495	-1.34577	-1.87118	-1.6311	-1.00365	-1.97737	-1.55408	-2.37272	-2.38797	-2.93831	-3.43183	-2.99654	-3.46004	-3.37637
0	-2.04546	-2.32261	-2.93582	-3.41588	-2.91186	-2.92267	-3.43066	-3.71251	-2.4942	-2.86101	-2.66186	-2.59026	-2.48894	-0.887952	-2.15683	-1.19198	-1.95806	-2.02715	-1.71467	-0.457055	-0.693701	-0.94812	-1.02882	-1.97271	-3.20405	-4.44361	-4.87436	-4.57053	-5.20027	-5.49818	-6.02578	-6.33761	-6.08731	-5.68771	-6.0097	-6.22752	-5.96947	-6.44937	-6.28737	-5.36347
0	-0.291435	-0.477147	-0.372587	0.0490002	-8.02907	-6.82633	-5.13942	-5.63367	-6.73803	-4.59381	-3.18545	-3.53137	-3.50335	-2.70753	-1.72968	-1.98427	-1.75053	-1.39411	-0.937124	-1.23274	-2.04172	-1.6217	-0.827319	-3.25561	-2.11067	-2.61497	-1.72947	-3.19508	-2.18634	-3.33834	-3.05357	-3.36936	-4.60331	-2.81659	-3.47861	-2.57034	-3.43125	-2.45293	-1.83795	-3.96282
0	-0.0636587	0.156597	0.284249	0.848964	0.419436	0.469665	-3.94982	-3.57332	-3.37051	-3.38511	-3.03094	-2.10411	-2.05181	-3.19133	-2.31441	-1.5357	-1.22531	-2.09853	-1.69188	-2.00662	-1.7529	-1.85792	-2.46283	-2.72523	-2.95384	-3.68914	-3.04553	-3.85385	-3.08896	-3.04756	-2.7001	-1.89194	-1.73944	-1.67796	-2.53242	-2.77721	-3.51596	-4.98093	-4.19087	-3.73935
0	0.174119	-0.929771	-1.41021	0.428084	1.17996	1.47984	1.44728	1.52479	1.79035	-3.8937	-3.78793	-4.07413	-3.31969	-2.87447	-2.66983	-2.49135	-2.20525	-1.86662	-1.60159	-2.99967	-3.05507	-2.28651	-2.53616	-2.85188	-2.23704	-2.81809	-2.72321	-3.39342	-2.72933	-2.25972	-2.52906	-2.52476	-2.16964	-2.6739	-2.4012	-2.93734	-2.62454	-3.85914	-3.57558	-2.8156
0	0.27612	0.773949	0.408791	0.171418	0.274305	-0.126912	-3.15283	-3.71456	-2.81961	-2.46954	-2.04274	-1.47006	-1.82085	-0.681367	-0.844004	-1.26784	-1.48447	-0.762132	-0.602597	-1.44452	-4.17241	-4.56927	-3.83739	-4.03369	-4.57538	-3.45603	-4.94574	-4.4417	-4.79929	-0.638141	-0.716191	-0.886791	-1.34019	-1.04174	-1.0014	-1.97981	-2.38471	-3.00109	-3.95438	-3.74302
0	-0.505235	-0.0424764	0.494474	0.637299	1.08228	1.22837	2.074	1.72348	2.30265	-6.60833	-5.5494	-5.97471	-4.32506	-4.32464	-3.76953	-2.97019	-1.72924	-0.0226346	-0.231534	-0.943645	-1.03643	-1.59773	-0.70691	-1.04263	-1.35006	-3.23107	-2.81779	-3.79067	-3.06407	-4.57876	-3.08837	-4.54114	-4.76096	-4.32566	-3.84236	-3.67617	-3.50927	-4.5127	-4.11738	-3.88727
0	0.189474	0.43908	-0.0725339	-6.33412	-4.86683	-4.67003	-4.38143	-3.87938	-2.91123	-2.04025	-2.63779	-1.63005	-1.50238	-1.50096	-0.76692	-0.209561	-0.097723	0.340539	0.495	0.997608	-1.79789	-6.99148	-6.59935	-6.16996	-6.59546	-6.31146	-6.61714	-1.68474	-1.33652	-1.93224	-3.28798	-2.83423	-2.6013	-2.77194	-3.33665	-4.03129	-3.76974	-3.48587	-3.24276	-2.94041
0	-0.0656668	-0.164567	-0.226701	-0.255974	-0.51936	-0.297248	-0.0657215	-0.390937	0.115258	-0.181652	0.0983232	0.320692	1.08891	0.841016	1.13955	-5.35343	-4.96872	-3.27594	-1.70463	-2.01231	-2.34093	-2.93791	-3.76423	-4.14147	-4.75133	-4.6796	-4.87183	-5.55345	-5.91781	-4.84356	0.640304	0.492552	0.61383	0.840471	0.551895	-0.267742	-0.3712	-1.82919	-2.42027	-2.8462
0	-0.193575	-2.01962	-6.02399	-6.09161	-6.04453	-5.42872	-4.78406	-4.03677	-4.78822	-3.58678	-2.82036	-2.43103	-2.94212	-1.81433	-2.25135	-1.40062	-2.20875	-1.86259	-2.26269	-1.8335	-2.0862	-1.93205	-1.04379	-2.24678	-2.48541	-4.87461	-4.96112	-5.50616	-5.26762	2.48026	1.99076	1.69989	1.33697	0.62604	0.251753	-0.451913	0.0301576	-0.703093	-0.416837	-0.366249
0	0.916412	1.19211	0.858626	0.343026	-0.0915708	1.51009	0.343104	0.0364307	1.29678	1.46906	1.66411	1.89215	-3.13974	-3.60605	-3.3225	-2.93758	-2.92104	-2.11111	-2.83023	-2.1024	-2.34459	-3.67042	-3.7997	-4.61699	-4.36354	-3.64003	-4.1449	-4.41821	-4.85192	-6.40024	-5.58968	-5.40155	-6.67641	-6.06596	-5.75806	-6.50985	-6.58163	-6.15606	-5.55638	-5.59125
0	-0.388308	0.670804	0.0982952	0.522193	-0.135636	0.542301	0.694157	1.35085	2.32878	2.55771	2.70336	2.55749	3.04247	3.28571	-7.21182	-7.56388	-5.06287	-5.59076	-4.56634	-5.04372	-5.09998	-4.8512	-4.57231	-5.37534	-5.84807	-6.71542	-8.15371	-1.03174	-0.085306	0.892691	0.649438	4.57148	4.11652	3.95863	3.54593	3.18256	3.64736	3.57848	2.85578	3.64219
0	-0.314897	-0.762251	-1.66479	-1.57167	-1.26178	-0.537456	0.209942	1.64983	-4.99835	-4.49696	-3.98115	-3.10773	-1.80669	-2.46064	-1.8096	-1.09807	-1.70344	-1.49588	-1.32865	-1.41425	-2.02826	-1.77268	-1.40494	-1.60369	-2.26242	-3.163	-3.45582	-4.25386	-5.1368	-4.94236	-5.24303	-5.17457	-5.81152	-5.77299	-6.42918	-6.40159	-6.04475	-6.77284	-5.00501	-6.02019
0	0.114904	-1.6339	-1.57825	-1.60711	-0.716364	0.369876	0.719278	1.14207	-4.27853	-3.35315	-2.79859	-2.34829	-2.1944	-1.89848	-1.11795	-2.47974	-2.11067	-2.59247	-2.46216	-3.17247	-1.61299	-2.22289	-2.92705	-4.30804	-3.22651	-2.84416	-2.26004	-2.98161	-3.00307	-4.21179	-3.7295	-4.03338	-3.74324	-3.56519	-3.64522	-2.68416	-3.64054	-4.22681	-2.25707	-3.51789
0	0.027685	1.18662	1.19915	1.67497	1.58964	2.38798	-3.81808	-2.62173	-2.30024	-3.05944	-2.69692	-1.57416	-0.967045	-0.826267	-3.01704	-2.89133	-3.5131	-2.46826	-2.0709	-2.90265	-2.77725	-3.08034	-3.27452	-2.88059	-3.29325	-3.25465	-3.33202	-3.69497	-3.65518	-3.57344	-3.626	-3.90115	-3.45934	-3.53343	-3.8414	-4.21175	-4.03397	-4.02948	-3.79262	-4.32923
0	-0.533138	-0.528848	-0.957191	-3.56114	-3.18145	-2.70391	-3.01714	-2.10741	-1.49566	-1.57605	-1.2185	-1.34877	-1.40534	-1.4262	-1.08784	-2.356	-9.42085	-8.9539	-7.92389	-7.80385	-5.17306	-0.753165	-0.983057	-0.849227	-1.15095	-1.09857	-1.24983	-1.92215	-1.37529	-2.0797	-1.68981	-1.6974	-2.4866	-2.29641	-2.34301	-2.29795	-2.28979	-3.01086	-2.65431	-2.57471
0	-0.669587	-0.698271	-0.354588	-0.598789	-0.0559232	-0.313023	-0.617964	0.000914128	0.491957	0.844783	1.27287	1.28012	1.15641	1.19166	1.29086	1.57558	-3.52497	-3.6574	-4.10001	-3.9493	-4.20624	-5.16907	-5.24108	-5.58495	-6.14992	-6.23864	-7.13596	-6.40314	-6.5287	-5.59012	-5.61426	-5.91732	-5.22722	-5.69426	-5.59018	-5.45786	-5.03048	-4.85203	-5.22566	-4.71147
0	-0.0908252	0.0877688	0.203162	0.76703	0.422775	1.09098	0.697601	0.789752	0.141836	0.0583003	-1.48053	-0.842709	-0.582504	-0.590056	-0.321411	-2.32837	-2.62237	-2.20041	-6.38859	-6.31239	-6.6873	-5.8541	-5.0352	-5.2844	-5.8288	-6.22818	-5.22648	0.0444179	-0.593356	-1.21694	-1.4053	-2.11081	-1.41274	-1.98335	-1.77844	-1.56828	-0.72281	0.068391	0.385111	0.105681
0	0.180802	0.337424	0.434305	0.659621	1.2209	-1.46433	-4.9628	-5.72487	-5.34161	-3.52818	-3.51429	-3.27372	-2.93792	-2.75262	-2.33174	-2.26219	-2.48447	-2.50476	-2.41055	-2.3904	-2.39343	-2.61162	-2.308	-2.40604	-2.7164	-3.22465	-3.15998	-3.29567	-3.89154	-3.66356	-3.44135	-3.13351	-3.30822	-3.32642	-3.23837	-3.4602	-3.24261	-3.16299	-3.15186	-3.1537
0	-1.06601	-0.809735	-0.557604	-0.432547	-0.0606136	0.122971	-4.07519	-3.33463	-4.93117	-5.74388	-4.91855	-4.39827	-2.74533	-2.94834	-2.99908	-2.70337	-2.66159	-2.46109	-2.12466	-2.3763	-2.33644	-2.09172	-2.6287	-2.81821	-3.22733	-3.31639	-4.18543	-3.09743	-2.29261	0.857937	0.0698247	0.0374341	0.0823752	0.019744	0.348096	-0.205625	-2.40093	-2.01979	-2.17985	-2.3192
0	0.142758	0.714108	-0.0328539	2.20764	1.794	1.7867	3.18243	2.75423	-3.05966	-3.77008	-3.35831	-3.55605	-3.59288	-2.51967	-2.71068	-1.83446	-1.89059	-2.68445	-1.68119	-1.11876	-2.1707	-2.37861	-2.40126	-2.83335	-2.28578	-3.80094	-4.33891	-5.01855	-5.10947	-4.21779	-3.17698	-3.42331	-3.27617	-3.00299	-3.86616	-3.35966	-4.11675	-3.49545	-3.28957	-3.68437
0	-0.058244	-0.154249	-0.304417	0.0465397	-0.0657899	0.886058	1.32097	1.34633	1.49489	-5.81266	-5.66208	-5.7683	-5.53638	-4.61602	-4.37377	-4.26862	-3.67926	-3.75861	-1.95841	-0.940819	-2.19258	-1.54689	-2.00289	-1.90015	-2.34211	-2.1168	-1.44942	-2.04004	-2.32888	-3.6327	-3.78808	-2.75369	-3.5863	-3.94662	-3.67637	-1.74524	-1.33057	-1.63048	-1.75881	-2.77355
0	-1.8879	-4.81825	-4.71103	-5.35958	-4.67873	-2.64464	-3.34861	-3.27235	-3.27984	-2.72039	-1.81853	-2.46729	-3.45396	-4.26003	-4.8808	-4.09645	-4.14452	-3.01193	-1.53217	-1.07132	-1.44092	-2.84197	-2.49438	-4.53406	-3.55891	-2.61424	-3.31706	-3.75653	-3.48016	-2.68129	-2.2365	-1.93636	-2.07712	-1.47843	-2.74597	-2.43358	-4.38368	-3.54203	-4.4483	-9.71402
0	-0.193901	-0.862271	-0.351488	0.426003	0.909097	1.08185	-0.0574136	-0.585283	-0.0189016	-0.0549507	0.350552	0.644667	1.11227	0.983061	1.30493	1.37961	1.55347	1.84101	1.83298	-1.79722	-5.31259	-5.56556	-6.23815	-7.57077	-8.45925	-9.3553	-8.52626	-9.99339	-10.7805	-4.96581	2.13182	1.73393	4.49793	3.44967	3.15587	1.80588	1.46984	0.739553	0.857132	0.70414
0	0.0866081	-0.0572331	0.141969	-0.424987	-0.934325	-1.06757	-0.719968	-0.73192	-0.692455	-0.61614	-1.24857	-6.21969	-5.69146	-5.29961	-4.49387	-4.75442	-3.89999	-3.25147	-3.13575	-3.44119	-3.4078	-3.70528	-3.90958	-4.07412	-4.463	-1.45193	-0.636442	-1.16849	-1.31459	-1.41826	-1.39701	-1.3963	-1.70685	-1.55271	-1.42675	-1.70473	-1.7066	-1.98313	-2.09977	-2.03731
0	-0.159384	-0.899549	-0.933589	-1.44731	-1.37368	-0.790684	0.000775059	-0.413713	-4.00355	-4.45052	-4.41542	-3.97617	-3.79109	-2.82476	-2.58585	-2.5884	-2.25296	-1.89066	-1.91979	-2.08889	-2.34	-2.82008	-2.79789	-2.86451	-3.04158	-3.30971	-3.1467	-3.67495	-3.45308	-4.13095	-4.33457	-4.59478	-5.0544	-5.19755	-5.22304	-5.25609	-4.88047	-4.93338	-4.73931	-5.0705
0	-0.830366	-0.361682	-0.96388	-1.28918	0.0770213	0.371278	1.05991	1.35737	-0.137391	-0.256316	-0.786564	-0.838769	-1.07836	-3.36595	-4.34817	-4.18984	-4.20701	-4.86879	-4.84067	-3.73063	-3.96642	-4.73991	-5.44115	-5.08019	-4.12886	-1.85353	-3.5165	-2.89729	-2.56622	-2.92772	-3.19802	-3.52356	-4.20277	-4.53534	-4.58233	-4.57093	-4.69139	-4.88207	-4.82603	-5.41307
0	0.443139	0.376556	0.580307	0.700908	0.822203	0.861994	0.836009	1.05338	1.15803	1.01323	0.986171	0.934187	0.236365	-5.09983	-4.40359	-3.96828	-3.44986	-3.64699	-4.05439	-4.37087	-4.40343	-4.28953	-4.33632	-4.64282	-4.79678	-4.85498	-4.49727	-4.38334	-4.49615	-4.52642	-4.52039	-4.4902	0.428233	0.379288	0.251792	0.132425	-0.411779	-0.196413	-0.539884	-0.540658
0	0.397488	0.208723	-0.308176	0.115485	0.280265	-0.188954	0.72467	-0.525773	-0.431232	0.447847	-0.0775484	-1.15637	-0.191277	-0.62817	-0.188935	-6.39347	-7.11557	-6.36575	-6.1471	-6.88732	-6.06882	-6.68895	-6.05456	-6.30408	-6.47221	-1.68643	0.0452375	-0.633208	-0.00616895	-1.06524	-1.74256	-2.28268	-1.6643	-2.23185	-2.28777	-2.96013	-2.5504	-2.83021	-3.22284	-2.67897
0	1.6732	0.109924	1.53457	0.650637	-1.70253	-2.77045	-1.18172	-0.807991	1.38529	1.14878	-4.14621	-6.60402	-5.35956	-7.12937	-7.07453	-4.7689	-4.92847	-3.9671	-4.92141	-3.55072	-3.25264	-2.15327	-1.2068	-2.34858	-1.61318	-1.98357	-1.76944	-2.43173	-2.25664	-2.38941	-2.77623	-2.81269	-2.48033	-2.33485	-2.59206	-1.62756	-0.381042	-1.56067	-0.253716	-0.632536
0	-0.361277	-0.40913	-0.764681	-0.479287	0.0103767	-0.0265788	0.149617	0.193104	0.944129	0.957721	-2.79705	-3.28611	-1.88139	-2.00625	-1.71314	-2.49407	-2.41035	-2.37143	-2.18713	-1.74654	-1.8835	-2.16064	-2.20094	-2.46742	-3.04455	-3.08598	-9.42767	-9.1439	-9.42298	-9.19004	-9.22525	-9.39013	-9.84726	-2.74994	-2.39824	-2.81292	-3.65414	-4.01141	-4.15215	-3.96359
0	0.00554471	-0.552334	-1.39351	-4.57463	-5.51446	-2.83198	-1.55463	-3.02541	-1.85411	-1.73637	-1.03732	-0.218379	-7.94537	-6.79424	-7.25656	-7.08181	-5.57365	-3.47643	-3.58771	-3.39453	-3.56029	-3.22114	-5.73679	-2.22567	-0.733784	-1.05945	-2.66121	-1.72768	-1.37656	-1.01391	-0.615744	-0.818917	-1.42591	-2.02472	-1.99503	-1.45648	-2.21124	-2.75478	-6.89653	-6.75446
0	0.656452	0.59981	1.69738	1.5808	1.88713	-7.00954	-7.0143	-6.78923	-6.73175	-6.32437	-5.00363	-4.59759	-3.91649	-4.88146	-3.80772	-3.79259	-2.54068	-1.71127	-1.52375	-1.00261	-1.42668	-1.95291	-2.11227	-2.4575	-2.71562	-3.37483	-3.23419	-4.36598	-4.24486	-4.18307	-4.04627	-4.44483	-4.52913	-4.92522	-5.08677	-4.28523	-4.71051	-4.26758	-4.19027	-4.96039
0	0.3078	1.54651	1.47689	1.70647	2.31883	2.33408	2.81917	2.48383	-1.8587	-1.11869	-0.227652	0.811141	1.03021	0.703123	1.27461	1.678	0.916329	-5.47221	-5.71679	-6.10356	-6.33357	-6.06052	-6.71772	-7.10416	-7.41839	-7.23105	-7.19443	-7.50404	-7.59609	0.641468	1.89926	1.48056	1.30601	1.13717	0.749989	0.898653	0.489103	0.234666	0.110929	0.214873
0	0.214001	1.00311	0.848514	1.15475	1.06326	0.950368	1.71826	1.59527	1.69352	-3.61537	-4.10411	-3.86549	-4.11616	-2.85958	-3.11667	-3.05908	-2.33356	-2.77929	-3.10928	-2.64911	-2.25784	-2.88517	-3.93199	-4.92461	-6.4297	-4.28211	-5.20318	-4.75959	-5.1142	-5.8847	-5.01981	-5.32839	-5.70294	-5.27388	-4.08271	-5.14423	-4.27604	-5.93354	-3.98843	-5.49607
0	-0.25363	0.751935	0.966219	0.979618	0.556754	-0.754032	-0.729613	0.0450865	1.48374	1.33516	-5.50274	-5.31404	-5.09862	-4.49967	-4.06969	-4.10577	-4.15762	-3.80815	-3.8716	-3.30742	-3.50153	-3.9172	-4.11249	-4.26619	-3.84501	-3.6799	-4.26831	-4.36314	-4.54265	-4.14014	-4.41409	-4.29988	-4.64524	-4.46976	-5.0509	-5.05437	-4.8847	-5.0913	-5.17204	-5.19235
0	0.157295	-0.102411	0.0747061	0.868097	0.326943	0.542959	0.509705	0.563116	0.408911	0.0116273	-0.259933	0.237427	0.00326615	-0.564515	-3.82337	-6.2044	-6.08623	-5.52419	-5.56196	-5.62806	-5.57505	-6.01893	-6.00486	-6.55927	-7.0769	-4.91447	-2.56564	-3.91107	-4.18651	-2.99843	-4.06783	-3.28755	-5.19012	-4.10972	-5.40286	-4.64514	-6.4386	-6.02945	-4.94612	-8.31441
0	-1.53106	-0.292205	-0.691652	-0.0878822	-0.300094	-0.362414	-0.304821	-0.554563	-0.775426	-0.632099	-0.809523	-0.367427	0.258065	1.16437	0.91884	1.27341	-4.87755	-4.38754	-3.72888	-3.34869	-3.82122	-9.92974	-9.71238	-8.88868	-8.52853	-9.54733	-9.05404	-8.39097	0.366365	-0.378475	-0.536085	-0.852941	-1.02992	-0.940068	-2.69688	-2.4236	-2.28765	-3.64675	-3.4886	-2.88305
0	0.194126	0.61356	-0.195187	0.0513193	-5.86804	-5.60821	-5.16933	-5.11286	-4.39224	-3.761	1.02048	0.64063	1.07071	1.34613	1.275	2.00058	2.12733	2.44217	-8.81472	-8.35076	-7.62799	-7.6116	-7.7043	-7.30804	-8.31344	-8.53079	-8.05625	-6.21261	-4.13666	-4.52158	-3.72805	-2.74402	-2.40319	-1.13672	-0.955738	-1.03689	-1.49552	-1.05267	-1.37244	0.273856
0	-0.13487	-0.111898	0.490259	0.631069	0.340956	0.0471788	0.444829	0.61487	0.929162	-4.47088	-5.98865	-5.97178	-5.53725	-5.09426	-4.53193	-4.35337	-4.30012	-3.79817	-3.70265	-3.63796	-3.64354	-3.67165	-3.29541	-3.59812	-3.90187	-4.26247	-4.45724	-4.43121	-1.55798	-1.73626	-1.66503	-1.72205	-1.43597	-1.84066	-2.02747	0.332612	0.659489	0.0913695	-0.00169847	0.38497
0	-0.302597	-0.396488	-0.365786	0.409989	0.269246	0.4921	1.07881	-1.6256	-3.45304	-3.71974	-2.73269	-1.62554	-1.09366	-1.35684	-6.49255	-6.01397	-4.88715	-4.60457	-4.13591	-3.34698	-3.49375	-3.16175	-3.64923	-3.69476	-3.88923	-4.34927	-4.48947	-4.89794	-4.80671	-5.25712	-5.48202	-5.46152	-5.85081	-5.70285	-5.6711	-5.63606	-5.23856	-5.59023	-5.77607	-5.17693
0	-0.344942	-0.127156	-0.13635	0.199445	0.878183	1.17168	0.917063	-5.797	-8.00708	-7.67398	-7.22122	-6.87762	-6.71539	-5.36909	-4.5443	-3.41777	-2.91707	-3.98089	-3.90082	-3.30731	-4.06965	-3.43499	-3.32084	-3.48012	-5.34607	-4.73762	0.43464	1.09637	0.753943	0.128654	-0.0981013	-0.147965	-0.477961	-0.768236	-2.37117	-1.981	-2.05744	-1.76587	-1.74859	-1.77006
0	-0.0635992	0.279068	0.922389	0.4313	1.23504	1.11944	1.9247	-0.111808	-3.44312	-3.86007	-3.8456	-5.08565	-5.08581	-5.9722	-5.16493	-4.25068	-3.82639	-3.77937	-3.64306	-3.08861	-3.71023	-3.10609	-3.88159	-3.32802	-2.72946	-4.35371	-3.65817	-4.01619	-3.91759	-3.60371	-3.99915	-3.54882	-4.35596	-5.19765	-6.08878	-6.22981	-4.26086	1.25162	1.07601	0.849656
0	0.549122	-8.9585	-8.21371	-8.30361	-7.45872	-7.44027	-7.15615	-6.66953	-5.90925	-4.56616	-4.26958	-3.61417	-3.40153	-1.19168	1.18608	0.920375	0.814947	1.0135	0.0541052	-5.58286	-6.86509	-6.38516	-5.99032	-6.3755	-6.41336	-5.99482	-5.90296	-6.03228	-6.36482	-6.98469	-7.58428	-5.98343	-6.40932	-6.32807	-6.47816	-7.16944	-6.96239	-7.1316	-6.92043	-6.77165
0	-0.538131	-1.33576	-0.946852	-0.666705	-0.862086	-0.424094	-0.240849	-0.634743	0.479356	0.496403	0.980472	-2.49993	-2.35769	-1.6127	-1.29954	-1.48661	-4.86024	-4.78486	-4.71956	-5.04065	-4.35303	-7.75039	-7.36968	-6.63598	-7.167	-5.92691	-5.05008	-5.57432	-6.76549	-5.25937	-4.65968	-2.46255	-2.47722	-1.60132	-2.66395	-2.83254	-2.02196	-2.89842	-2.28679	-3.36618
0	-0.766554	-2.01712	-2.02	-1.56842	-0.801168	-0.908567	0.218882	0.0967554	1.48646	1.46449	1.34041	4.13115	5.46871	5.63368	5.17787	-4.75285	-4.39964	-11.5534	-11.8173	-10.7141	-11.0154	-9.99126	-10.5114	-9.91145	-10.0734	-10.683	-12.4577	-3.10603	-2.61777	5.00631	4.72819	4.82511	5.21004	3.71655	3.62909	2.95423	2.19886	1.57111	2.04087	0.764737
0	-0.19712	-1.01976	-0.827559	-0.942274	-0.941375	-0.657135	4.87027	5.50357	5.59266	5.41602	5.23519	5.99469	-1.0793	-3.31257	-3.16423	-7.8889	-8.01517	-8.44591	-8.20715	-7.68272	-6.41062	-7.14331	-6.98368	-6.7368	-7.79389	-7.05088	-7.29174	-7.9373	-7.80821	-8.27482	-3.96502	-2.80065	-2.60769	-3.70986	-3.74095	-3.02509	-3.68983	-3.19484	-4.21449	-4.16237
0	0.0837879	-1.43349	-2.70049	-2.32221	-2.55227	-0.495589	-0.128757	0.385103	0.603095	-5.42967	-4.92789	-3.74213	-3.10882	-2.53814	-1.78877	-1.34953	-1.09646	-6.99058	-6.48788	-6.05102	-5.61986	-5.85528	-6.1001	-6.28464	-5.77922	-6.58653	-4.94149	-6.34696	-4.60617	-4.44121	-4.5884	-4.84083	-5.21412	-5.29968	-6.37414	-3.15058	-2.89118	-3.41847	-8.27565	-7.44842
0	-9.40446	-8.24383	-7.50388	-7.74353	-8.05369	-9.15535	-7.19413	-6.85984	-6.29298	-5.54393	-8.82085	-8.69471	-7.26783	-6.22602	-5.77909	-5.48736	-5.24903	-4.65152	-4.22749	-4.19577	-3.55306	-3.53155	-4.44321	-4.88368	-4.53433	-4.55646	-4.99439	-2.3173	2.22396	2.26814	1.91117	1.60067	5.08357	5.40826	6.04127	5.31758	4.80679	5.11873	-1.32846	-1.29327
0	-0.0808182	-0.192703	-0.0125048	0.251568	-0.119973	0.162192	-1.24633	-0.921509	-7.13498	-6.23602	-5.6205	-4.82018	-4.73144	-4.1891	-4.0447	-4.09695	-4.47355	-4.45896	-4.64344	-4.67089	-4.76135	-5.00182	-4.81807	-3.90947	-3.63335	-4.01019	-4.14038	-3.70895	-4.32033	-3.85902	-3.99823	-4.82737	-2.6031	-0.0866003	-0.66072	-0.932203	-1.66937	-2.43399	-1.88318	-2.19507
0	-0.317433	-0.807178	-0.439041	-0.491051	1.36127	0.914137	-0.192798	1.01287	0.259538	-5.94379	-4.67436	-4.27456	-3.07056	-2.73694	-2.86528	-2.72143	-1.44425	-8.10307	-8.33216	-8.28265	-8.01023	-6.82555	-6.184	-6.96549	-5.90054	-6.05894	-5.72437	-7.24921	-1.76586	1.10944	-0.71158	0.0420213	-1.06839	-0.160271	-0.468978	-1.59949	-0.492875	-2.37928	-1.03293	-0.365884
0	0.248618	0.44802	-0.580238	0.858524	0.323144	0.457253	-0.154473	0.442595	0.765668	0.786975	0.961995	1.23848	1.13263	-6.81205	-5.22449	-6.40534	-8.56221	-8.24549	-8.60749	-8.70888	-8.44666	-8.32374	-8.64304	-8.54082	-8.96222	-9.02787	0.108247	-0.954869	-2.47951	-3.30548	-2.68815	-3.43155	-3.42401	-3.93493	-3.97688	-3.73604	-3.45495	-3.27961	-2.60974	-2.61678
0	0.43167	0.507284	-0.0720958	0.0933474	0.0607649	-1.07876	-0.599223	-6.75861	-6.58296	-7.20096	-6.6227	-6.31988	-5.67251	-5.42685	-5.1995	-5.08126	-5.50051	-5.02769	-4.35016	-4.34791	-3.3762	-3.37678	-2.87498	-3.28746	-4.19755	-4.03838	-4.27031	-5.21142	-5.28004	-5.33698	-5.77967	-5.6324	-6.67512	-6.49823	-7.13285	-6.91287	-6.08788	-6.82641	-6.55726	-6.36378
0	-9.86078	-8.88141	-9.91206	-8.82337	-8.53353	-9.29793	-8.65183	-8.43939	-7.19488	-6.76394	-5.75679	-5.08853	-5.75742	-5.80401	-5.88544	-4.60361	-4.14778	-3.97103	-3.92755	-3.57704	-5.95516	-4.87107	-4.16694	-4.3316	-4.84473	-4.57515	-5.18233	-5.31671	-5.29413	-4.92967	-5.12545	-5.75695	-5.60833	-5.61165	-5.47394	-5.63531	-5.45159	-5.964	-6.09383	-6.77372
0	0.673453	-0.24444	0.213246	-7.99957	-6.51371	-7.19733	-6.5706	-5.29757	-4.61705	-4.91634	-4.08604	-5.23067	-4.00757	-4.66333	-3.84368	-2.60114	-3.93933	-3.18551	-2.52061	-2.58482	-2.13389	-2.18765	-5.29695	-9.71457	-10.2811	-10.2617	-10.4436	-9.85291	-5.86289	-2.36348	1.06056	1.68391	0.955747	0.743487	1.127	0.784065	0.302073	0.412711	0.430119	-3.87461
0	-0.153218	-0.071877	-3.16177	-3.02225	-1.8612	-1.74068	-6.28496	-7.17703	-5.96671	-4.93781	-4.20968	-3.37519	-1.85623	-2.26825	-10.0843	-9.30425	-8.82776	-7.97786	-8.49563	-7.66186	-5.45371	-5.43748	-5.43315	-5.28131	-6.45469	-1.88808	-2.98953	-2.09827	-2.87721	-2.62504	-2.56611	-2.60271	-2.65597	-2.59583	0.39713	2.52241	2.86472	1.83856	1.7585	2.64925
0	-0.017124	-0.129952	-7.52975	-8.07762	-7.14645	-7.09934	-6.2045	-5.28632	-4.05513	-3.7978	-3.53976	-8.50236	-7.93741	-7.01177	-6.06119	-5.7594	-4.77687	-4.09146	-3.57176	-4.02001	-4.29066	-3.71014	-3.85265	-4.60985	-5.1165	-5.28446	-6.01261	-7.50814	-7.07687	-6.93021	-5.41251	-4.81067	-5.71831	-5.5711	-5.81655	-10.0728	-8.90881	-9.84765	-9.61822	-8.68108
0	0.221862	0.00364278	-0.580025	0.040272	-0.295453	-0.407563	-0.328459	-0.339622	-0.148256	-2.46455	-6.34689	-7.70514	-6.9265	-6.61444	-6.56746	-7.02839	-7.08518	-6.35934	-6.73094	-5.88135	-4.63843	-3.58255	-3.73503	-4.36437	-4.99709	-5.20261	-5.63744	-5.80438	-5.7443	-5.49349	-6.60143	-5.68309	-4.30286	-4.6723	-5.22951	-3.95922	-4.36477	-4.50722	-4.37307	-4.11615
0	0.406464	-6.06585	-5.93748	-7.21359	-5.83122	-6.42872	-5.61489	-5.72832	-4.73548	-5.43778	-7.01592	-6.80989	-7.51192	-6.53241	-5.75673	-5.6618	-4.98532	-4.95038	-4.77467	-5.45525	-6.35915	-4.22971	-4.61738	-5.4118	-4.9847	-5.59495	-4.35004	-5.90296	-6.00076	-5.5141	-5.11539	-4.40517	-4.64778	-5.57011	-6.22525	-5.85167	-5.95329	-6.2697	-5.94301	-5.18697
0	0.181582	-0.0970948	-0.192233	0.745258	-0.063435	-0.520246	-0.339132	0.317697	-4.21693	-5.856	-5.40768	-8.03728	-9.41381	-7.10591	-6.77979	-6.68107	-6.07961	-5.85663	-5.45698	-5.23633	-4.86352	-5.51746	-5.72463	-5.6368	-5.91479	-4.55455	-4.77328	-5.44066	-5.83147	-5.73811	-6.40337	-5.96038	-6.14862	-6.67303	-3.04952	-0.846958	-0.570102	-0.589493	-0.837047	-0.662406
0	-0.221868	0.176902	0.115538	0.68644	1.21337	1.43647	1.63645	-8.28679	-7.55925	-6.94196	-6.85989	-7.16615	-6.46476	-6.03176	-6.64036	-5.37543	-5.90923	-5.45106	-4.99713	-4.05835	-5.41175	-5.56816	-5.30368	-5.41292	-5.32178	-5.67176	-6.88427	-6.21893	-5.82211	-5.60948	-6.51194	-6.51052	-7.72764	-6.42839	-6.57272	-6.47139	-6.79277	-6.96646	-7.32666	-6.4831
0	-0.926644	-3.33792	-5.5355	-6.30021	-5.08272	-4.74066	-3.40773	-3.25922	-2.82161	-2.91503	-2.41653	-1.91507	-4.03252	-4.2246	-4.13779	-3.03548	-8.67934	-7.43622	-7.10261	-7.83188	-7.50977	-7.48826	-7.64648	-7.55378	-8.11773	-9.34014	-7.22621	-6.93982	-7.37127	-6.90283	-6.20685	-6.86166	-6.59578	-6.47773	-7.0265	-6.89218	-6.86938	-7.08243	-2.90164	-2.11828
0	-0.511618	-0.201358	0.213876	0.537812	-5.40143	-4.23259	-3.04928	-2.58619	-2.4207	-2.70824	-2.18539	-1.49084	-2.13153	-8.39827	-8.44432	-13.9468	-14.2018	-12.8628	-12.4564	-12.3095	-12.6434	-12.362	-12.2482	-12.1138	-3.68734	0.232292	3.30625	2.04152	2.91534	1.89005	1.65117	1.61699	0.950088	1.25057	1.06871	-10.34	-10.3527	-10.4798	-10.87	-10.495
0	0.0120564	-2.92124	-8.73182	-8.23936	-8.48079	-8.06153	-7.51706	-7.01836	-6.87854	-6.15189	-6.10247	-5.70085	-5.78013	-5.32752	-5.20374	-6.89267	-8.41068	-8.19425	-8.17599	-7.21898	-7.34315	-7.94279	-7.887	-8.32956	-8.33309	-8.72095	-6.73411	-0.894708	-0.970229	-2.21901	-3.30157	-3.73198	-2.71807	-4.09477	-4.29046	-3.47832	-3.66372	-3.74958	-3.47863	-2.81667
0	-0.901717	0.104161	0.282076	0.412499	0.580937	1.30061	1.19069	1.70991	0.905184	-7.54711	-7.1838	-12.1919	-12.0708	-11.7642	-11.5345	-10.4084	-10.0803	-9.72711	-8.19241	-8.46729	-8.05569	-8.48954	-8.04168	-0.442319	-0.513364	-1.01474	-0.788572	-0.277709	-1.9634	-1.8975	-2.17198	-5.32563	-5.99939	-6.63472	-5.49662	-5.05806	-5.19079	-4.89103	-5.42034	-5.75658
0	-0.321114	1.14006	1.25133	0.590765	-11.7072	-10.3618	-10.6515	-10.0976	-10.115	-9.99206	-10.3273	-8.96287	-8.43487	-7.71839	-8.0274	-7.04388	-7.77455	-6.95904	-7.00688	-6.30857	-6.71076	-6.24647	-7.18745	-4.68462	-5.02141	-5.20559	-5.84171	-4.98982	1.4871	2.43062	2.43242	1.02922	0.691302	0.611199	0.204846	-0.360057	-0.857472	-0.600264	-0.752204	-11.2854
0	-0.696692	-0.298385	0.0182479	-7.71421	-10.2847	-9.79551	-14.8182	-15.3452	-16.2632	-15.7052	-6.63101	-1.832	-1.98914	-1.04154	-2.04313	-1.88433	-0.856145	-1.25585	-0.673688	-0.417159	-0.359404	-0.309927	-0.575768	-13.7341	-13.6862	-13.8595	-15.283	-16.1464	-15.8765	-15.661	-15.6571	-15.5451	-9.55935	-8.33463	-7.65937	-7.70181	-9.91754	-9.4397	-9.77111	-8.04996
0	0.609823	1.00612	0.798742	1.17157	-4.93471	-8.9514	-9.76287	-12.9012	-12.5288	-11.1138	-11.0276	-10.2683	-10.0849	-9.78733	-9.27124	-2.85062	-1.94588	-3.74732	-4.13786	-2.98503	-2.22943	-2.21631	-3.12943	-8.47361	-9.31626	-9.04274	-9.27938	-9.17783	-9.09446	-9.41849	-8.85679	-9.91222	-10.6247	-9.49752	-9.95223	-10.2941	-8.85026	-8.6689	-7.65189	-12.3736
0	-8.57205	-7.90578	-7.26549	-6.52988	-5.54256	-4.39766	-5.09119	-4.85213	-4.66564	-3.94747	-4.42271	-10.6321	-9.65866	-8.94732	-8.20931	-8.23297	-7.82842	-7.8812	-7.06071	-6.99059	-7.16261	-7.5295	-8.04914	-7.43625	-8.88037	-8.94045	-9.35977	-10.236	-10.1454	-10.6371	-10.6822	-10.2694	-10.732	-10.78	-10.4876	-9.82222	-10.1011	-10.1121	-10.4275	-10.5366
0	0.209356	0.247013	-0.145297	0.81253	-5.46134	-10.4512	-10.5271	-9.90874	-9.37891	-8.61298	-8.26869	-7.82481	-7.97505	-8.11373	-7.7385	-7.65264	-7.70074	-7.21809	-6.99066	-7.0489	-7.23436	-12.3664	-12.6378	-12.0843	-11.9203	-11.7607	-11.6396	-11.4525	-12.164	-12.9961	-12.3774	-2.42093	-3.20782	-3.00839	-3.16192	-3.39446	-3.78356	-5.97974	-5.09215	-5.26295
Mean azimuth eye position for control animals in still trials:
0	0.0155522	0.101541	0.197344	0.346483	0.483424	0.659022	0.774296	0.942558	1.00949	1.05462	1.08756	1.12973	1.19817	1.22106	1.2289	1.23535	1.2403	1.23346	1.19563	1.19699	1.1289	1.07508	0.954915	0.845366	0.731536	0.648056	0.556855	0.491303	0.419741	0.370903	0.356158	0.32061	0.251823	0.21428	0.165087	0.14793	0.0828368	0.040349	0.00902359	-0.0273213
Azimuth eye positions for TeLC animals in still trials
0	0.16596	-0.0140433	0.276376	5.19334	6.16318	5.01407	5.66218	7.77382	8.52201	8.29663	8.32299	8.57597	9.11421	8.47187	9.05057	8.84101	8.78684	9.35235	8.63402	9.43229	9.67043	9.51831	9.46704	9.18209	7.63155	7.37191	7.35086	7.35031	7.64827	7.12442	7.37699	7.74446	6.79202	7.31683	6.48601	7.34075	6.72596	6.68898	6.77247	6.90921
0	0.1862	0.575626	0.430178	0.845592	0.953756	1.43829	1.71165	2.06515	3.00589	2.59576	3.29056	3.76756	3.8577	4.36272	4.8241	4.58604	5.22765	5.30101	5.66939	5.75328	5.6797	5.42839	5.42413	4.48471	4.14302	3.75768	3.75572	3.57901	2.53623	2.31408	2.32838	2.08744	1.76381	2.06436	1.87341	1.72817	1.87885	1.81846	1.87343	1.51591
0	0.0863664	0.321205	0.380619	0.739699	0.810232	1.62126	2.51462	2.70788	2.52672	2.87087	3.65022	4.04986	4.30632	4.51116	4.40625	5.00617	5.17072	5.11574	5.13756	4.98215	5.07186	4.99435	4.95969	4.68611	4.3462	3.67087	4.19425	2.93627	3.05419	2.98403	2.95942	2.96799	2.22733	2.27595	2.25831	1.45722	1.4202	0.949843	0.90914	1.2635
0	0.0874228	-0.0440458	0.00931819	0.377689	1.19009	1.38678	1.79808	2.25035	3.08255	3.19593	3.40909	3.91383	4.00977	4.10585	4.48295	4.7637	4.50547	4.67252	5.44291	5.24202	5.10637	5.20954	4.59149	4.54285	4.51565	3.82862	3.67433	2.92572	3.20482	2.62546	1.7833	2.23645	1.42339	1.40614	1.43877	1.17169	0.91443	0.973426	1.01625	1.09278
0	0.450228	0.325996	0.601912	1.39831	1.76351	1.80046	2.31262	2.8639	3.26854	3.42605	3.51703	3.94327	4.2485	4.07344	4.72575	4.59748	4.72622	5.05876	4.77058	4.06032	5.14831	3.69238	4.70791	4.6884	4.5184	4.28056	3.76794	3.28301	3.10149	2.89061	2.36076	2.4734	2.19418	2.5632	2.70636	3.23179	3.05828	2.16654	4.7751	5.10109
0	0.0250134	0.600336	1.20542	0.694213	0.966661	1.82298	2.18518	2.31294	2.59779	2.19502	2.18866	1.91166	2.28966	1.97973	2.57706	3.22275	3.28733	3.45759	13.9344	5.83827	3.65271	4.20618	4.30185	2.66126	4.7087	4.82292	4.79977	4.72964	5.19782	5.58945	5.52462	5.42762	5.53121	4.21358	4.36087	4.30486	3.92757	3.9503	3.92058	3.6878
0	-0.373227	0.0158839	0.0488353	0.78729	-0.526703	0.351714	0.401268	1.53513	2.30705	2.45692	2.27898	3.74198	3.93296	2.70444	3.47178	4.43117	3.70061	4.44321	4.17868	4.80979	4.29504	5.06847	4.84011	4.85561	4.6631	4.38741	4.66251	4.52338	4.82922	3.89171	4.86913	4.65264	4.35409	4.4391	4.25508	4.44247	4.45891	4.33855	3.92222	4.13543
0	0.0219793	0.982882	0.566875	0.927557	1.49489	2.11734	2.22352	2.46552	2.75063	3.10067	3.50583	3.75154	3.94011	4.07011	4.20659	4.50344	4.69641	4.92449	4.96692	5.11852	5.29252	4.98128	4.3084	4.01106	3.77711	3.47499	3.33032	3.07101	2.9013	2.48403	2.17916	2.88323	2.68941	2.16178	2.4929	2.77	2.69277	2.49392	2.47353	2.59261
0	0.710134	0.271497	1.01339	1.9952	2.31372	3.76149	3.51084	3.71348	3.41621	3.62166	3.95864	4.02659	4.35185	4.46482	4.2973	4.24117	4.29435	4.57157	3.69604	3.92661	3.9532	3.0888	5.57924	3.30758	5.67952	5.21258	0.870814	2.41568	3.38707	2.85572	2.59881	3.67626	3.63087	3.79055	3.83161	3.87029	4.24817	4.36148	4.52248	4.36457
0	0.191623	0.187364	0.383315	0.614324	1.44874	1.89324	2.17452	2.50005	2.60034	2.79721	3.33281	3.9723	3.53758	3.59739	3.93711	4.34055	4.43874	4.63344	4.51298	5.0788	4.72626	4.45805	4.48212	4.32512	3.66197	2.76788	2.49129	1.86994	1.85508	2.07674	1.9397	1.94675	1.90266	1.57321	1.90846	1.28134	1.4524	1.15215	1.66943	1.82431
0	0.919208	1.24167	1.27917	1.24709	1.37303	2.15168	2.45151	3.1916	3.16524	3.07174	3.06444	3.78047	3.48567	4.06686	4.11954	4.19559	4.06681	3.99331	4.55073	4.20789	4.27045	4.25581	4.17639	3.59512	3.56692	3.30724	3.02295	2.26797	1.67335	1.87846	1.28744	1.14985	0.837471	0.423965	1.0066	0.48745	0.557893	0.275978	0.650173	0.629669
0	0.421014	0.580887	0.521375	1.47852	1.69108	2.05291	2.0628	2.52278	2.74764	3.09383	3.5352	3.81904	3.49825	4.07951	3.97555	4.62682	4.34563	4.29358	4.47055	4.34209	4.57573	4.33648	4.06857	3.40465	3.93158	3.49405	2.36097	1.64818	1.33225	1.70342	1.85823	1.1916	1.48159	1.3216	0.974677	0.779711	0.927048	0.882422	0.445538	0.963938
0	0.68934	0.273226	1.31383	1.61905	1.75461	1.89812	2.10602	3.0784	2.92039	2.90091	3.09571	3.34892	3.69419	3.52833	3.61534	3.69648	3.96045	4.26079	3.61159	4.04929	3.97945	3.33419	3.14606	3.55135	3.63965	3.5646	3.28892	3.39493	3.13737	2.87012	2.81083	2.88138	2.84746	2.64331	2.54838	2.39848	2.4282	2.28257	1.77654	1.9003
0	0.322998	0.661618	-0.0622978	0.386843	0.628027	0.958722	1.4962	1.63537	1.98303	2.53114	2.58433	2.71665	3.06104	3.37906	3.95525	3.95989	4.46925	4.65435	4.45577	4.40645	4.44696	4.27414	4.20874	3.86428	3.08764	2.76899	2.60379	2.55511	2.09337	1.46044	1.7011	1.46525	1.37912	1.70921	1.79993	2.1563	1.48162	1.41172	1.31663	1.30137
0	0.388167	0.00555129	0.296472	-1.05558	-0.658508	0.36528	0.92929	0.892906	1.79468	2.45514	2.46182	3.24896	2.44501	2.81508	2.59923	3.3147	3.60628	4.29904	4.97457	4.64932	4.24052	3.93637	4.04657	3.86008	3.8357	3.29503	2.88979	2.56083	2.71747	2.50949	1.6719	1.71508	2.01577	2.35444	3.13539	3.25092	2.81799	3.04644	2.60447	3.01367
0	0.322333	0.171416	0.195395	0.230387	0.49981	0.469489	0.620852	0.326117	0.314871	0.471694	1.14328	1.23825	1.18742	1.76252	0.834189	2.51467	3.08417	3.39155	3.33471	3.92792	4.42011	4.62391	4.36657	4.60377	4.64017	4.48672	4.44574	4.01533	4.17016	3.99311	4.1418	3.93619	3.92727	4.00108	4.36516	4.19061	4.18945	4.29997	4.40934	4.7605
0	0.555894	0.593784	1.62105	1.74095	1.71338	2.46393	2.73067	2.55361	2.66059	2.82728	3.16168	3.25402	3.17089	3.37495	3.44399	3.4536	3.54057	3.65916	3.79521	3.33487	3.24384	3.30051	3.04785	2.92081	2.73042	2.5726	2.55282	2.3921	2.1609	1.8232	1.8928	1.27799	0.787857	0.772535	0.567772	0.500948	0.817492	1.20253	0.731482	0.80765
0	1.55798	1.67806	2.07805	2.0052	2.00196	2.42955	2.44405	2.37326	2.48986	2.98462	3.63358	4.1902	3.31907	4.08847	1.83572	2.25046	2.25618	2.78764	2.96584	3.01215	3.69176	3.32672	3.3025	3.51938	3.38087	3.2635	2.36717	2.65787	2.44139	2.44735	2.22838	2.14465	2.12789	2.12177	2.02211	1.84605	1.36468	1.80528	1.97167	1.63207
0	-0.141118	1.74817	1.98784	2.05567	3.2538	3.56004	4.04128	4.05568	3.78451	3.40351	3.45814	3.79798	3.64413	4.09026	3.99379	3.80306	3.75445	3.66705	3.64566	3.5704	3.34079	3.11837	2.58202	2.25855	2.04088	1.67308	1.68619	1.63331	1.73397	1.47995	1.33425	1.26984	1.0918	1.33144	1.01322	1.05949	0.94465	1.044	0.94993	0.455817
0	0.0744162	0.529185	0.801623	1.0317	0.818535	1.28017	1.21642	1.55082	1.72803	1.87413	1.9267	2.37619	3.10122	3.40721	2.75357	3.21807	2.59315	2.54758	2.54608	2.5026	2.64078	3.0736	3.9723	4.45112	4.05623	4.05434	3.98204	3.67016	2.93391	2.72552	2.9111	2.66201	2.73924	2.01759	1.63745	1.40854	1.2941	1.11933	1.61867	1.94122
0	-0.135107	-0.0822247	-0.0449802	0.3841	1.23826	1.78841	1.80959	1.608	2.20289	2.26146	2.50381	2.923	3.40647	2.7523	3.10444	3.10638	3.23941	2.84461	3.29621	3.36784	3.66243	3.65028	3.92608	3.64183	3.85824	2.68769	2.91203	2.25231	1.89353	2.21603	2.0318	1.63635	1.94722	1.87594	2.03295	2.10362	1.753	1.39366	1.63381	1.39018
0	0.509266	1.10541	1.58862	2.00447	1.89742	2.30926	2.09355	2.19202	2.82962	2.39547	2.46459	2.94306	2.53828	2.73385	3.23666	3.37817	3.10786	3.23946	2.75593	3.25882	3.43806	3.26173	3.32162	3.04894	3.56746	3.12621	2.75067	2.85226	2.68516	2.28735	2.33393	2.46798	2.54067	2.57162	2.27592	2.34606	2.37595	2.25097	2.50257	2.18476
0	-0.0304496	0.139356	0.0252822	0.739545	1.17627	1.77185	1.73184	2.15067	2.95181	2.66975	3.04855	3.15767	3.23506	3.46916	3.65373	3.41218	3.66775	3.72511	3.83765	3.42166	3.42746	3.22564	3.12345	3.03918	2.95936	2.80809	2.25521	1.51176	1.16953	0.842165	0.418794	0.0743229	-0.121456	-0.105345	-0.00365567	0.0151842	-0.167738	-0.373864	-0.260193	-0.393293
0	0.100746	0.290203	0.135348	1.01938	0.889017	0.696831	0.860862	1.05087	1.17481	1.64907	1.96439	2.13446	2.18424	2.2994	3.25079	3.89215	3.79179	4.23657	4.1682	4.37109	4.307	4.84776	4.86354	3.94116	2.56079	2.11957	1.69749	1.1467	1.59618	1.4054	1.33135	1.02652	0.496648	1.25847	1.13593	1.39038	1.72339	1.88852	1.47527	1.36521
0	0.186666	0.666307	0.888342	1.14618	1.03632	1.33042	1.90439	2.1707	2.03301	2.07109	2.69673	3.08092	2.727	2.60391	3.35445	3.51938	2.99177	3.8029	3.52274	3.87696	3.95643	3.66367	3.21322	2.78659	2.41909	2.58768	2.03973	2.0048	1.60176	1.49625	1.13258	1.33791	1.1661	0.866935	0.889715	0.816462	0.548461	0.703533	0.644101	0.733087
0	-0.0793353	-0.294023	-0.79822	-0.462486	-0.3344	-0.0679992	0.941841	1.26013	2.24053	2.20976	2.44589	2.49379	2.79484	2.82037	3.03191	3.19134	2.14994	2.20848	2.08075	2.27562	2.57674	3.11699	3.52715	3.44171	3.23623	3.43061	3.15978	3.20922	3.08491	3.03659	2.8779	2.63189	2.74074	2.42989	2.37943	1.99822	2.0398	1.33864	1.43496	1.78589
0	0.861519	0.635581	0.916033	1.47772	1.36465	1.21164	1.59047	2.23611	2.58934	2.41774	2.8378	3.07369	2.55184	2.64668	3.10886	2.77526	3.05934	2.71172	3.03128	3.09496	3.06534	3.25896	3.03841	2.90891	2.57088	2.31795	2.31354	2.81265	3.02417	2.43395	1.76202	1.43665	1.067	0.912774	0.764007	1.19564	1.67194	1.687	1.59346	3.79644
0	0.146344	0.411415	0.652025	0.662832	0.904246	0.73998	1.05014	1.31943	1.34482	1.49347	2.46425	2.8179	1.77998	2.6359	2.75938	3.23958	2.476	3.12293	3.24036	3.62052	3.89448	4.09668	3.62847	2.89431	2.68863	2.88747	2.59066	2.19133	2.6992	2.48683	2.22074	2.30835	2.04508	2.00516	1.78418	1.72815	1.78859	1.95449	1.77377	2.18965
0	0.106331	0.346182	0.640803	0.680626	0.728304	1.28806	1.49193	1.88223	2.06185	2.45941	2.09453	2.36311	2.27083	2.87672	2.96886	3.16721	3.02465	3.74537	3.75658	3.77364	3.59544	3.6182	3.42462	3.18566	2.84567	2.76521	1.98489	1.59166	1.89008	1.23506	1.02443	0.786248	0.721365	0.516016	0.4705	0.447313	0.187569	-0.216149	0.109086	0.136599
0	-0.348166	-0.0994077	-0.0319024	0.607397	1.74561	2.39733	2.22535	2.37932	2.24718	2.42239	2.4323	2.37205	2.63874	2.84485	2.91849	3.02055	2.86973	3.72371	3.56648	2.95859	3.18392	3.28478	2.8608	2.77703	2.88481	2.24654	2.06801	2.20818	2.14995	1.9542	2.00326	1.68567	1.61136	1.59515	1.7152	1.75502	1.68728	1.29371	0.863845	0.428874
0	0.318531	0.257335	0.757434	0.992412	0.687973	1.4572	2.36098	2.27903	2.55471	2.80955	2.55587	3.04157	3.14526	3.24657	2.94978	3.26704	3.1008	3.05634	3.42137	3.25947	3.0632	3.23618	2.92635	2.73386	2.43929	1.59024	1.58625	1.45613	1.52382	1.35118	1.44056	1.5684	1.02786	1.41021	1.32384	0.994876	1.85186	1.86095	1.02135	1.13406
0	0.431263	0.541493	1.47973	1.66512	1.14121	1.62691	1.10938	1.91953	2.2767	1.86061	2.39524	3.19298	2.79914	3.05035	3.04163	3.09877	3.44561	3.43983	3.42979	3.60262	3.32635	3.13564	2.98971	2.76009	2.48764	2.55181	1.92315	1.65304	0.817439	0.953279	1.01557	0.77963	0.863516	0.644407	0.351672	0.338543	-0.0134111	0.406593	0.188916	0.0794991
0	0.36157	0.564685	1.23098	1.49869	1.69435	1.58394	1.70145	1.78041	1.59884	2.10683	2.09569	2.40644	2.76914	3.1592	3.05488	3.29523	3.33233	3.45058	3.56967	3.63783	3.59083	3.41068	2.92033	2.90119	2.00158	1.78913	1.57053	1.62429	1.99295	1.68828	0.357541	1.54428	1.37677	1.60182	1.41631	1.11414	1.2409	1.17218	0.0358615	0.333752
0	0.32972	0.341738	0.0230058	0.783191	0.827364	1.29023	1.55129	2.70983	2.07783	2.69075	3.14789	2.54969	3.07245	2.64906	2.15031	2.46495	2.25584	2.55868	2.61175	2.82057	2.92213	2.77426	3.27641	3.34985	2.65087	2.46486	1.91995	1.7008	2.55398	2.64305	2.83736	2.84717	2.83807	2.60781	2.50254	2.36814	2.56342	2.09954	1.80003	1.63931
0	-0.0178387	0.11862	0.451318	0.754489	1.02634	0.838887	0.912926	1.46929	1.52376	2.06271	2.43028	2.57704	2.56923	2.94912	2.83036	2.99272	3.1217	3.03041	3.17832	3.25722	3.21771	3.30548	3.17605	3.00709	2.55807	2.72066	2.34171	1.55297	1.04432	0.900427	0.660156	0.474728	0.398723	0.390033	0.275232	0.541135	0.771184	0.445007	0.31932	0.674471
0	-0.0950448	0.0678352	0.166011	0.329488	0.644635	1.28467	1.55811	2.31413	2.47478	2.68316	2.45098	2.28169	2.50923	2.6239	2.74811	2.86657	2.72988	2.70346	2.59142	2.38834	2.5156	2.19914	2.69717	2.96528	3.04172	2.52763	2.34576	2.36674	2.29106	1.9863	1.62724	1.85297	1.74292	1.44653	2.04027	1.87061	1.41564	1.64022	1.61084	1.72765
0	0.164469	0.218512	0.7998	0.580907	0.758845	0.647389	0.934287	1.29129	1.44172	1.24688	1.38532	1.77644	2.42291	2.80788	3.1089	2.91269	2.99504	2.72367	2.91638	3.0226	3.10792	3.1708	2.85898	2.82036	2.63869	2.75474	2.5134	2.07042	2.31108	2.25159	2.44209	2.36281	1.74481	1.99864	2.17631	1.7912	1.74875	1.12692	0.888443	1.09373
0	0.259007	0.68813	1.14264	1.33834	1.2423	1.06836	1.94258	2.07412	2.20422	2.59988	2.48465	2.28587	2.31835	2.63113	2.77389	3.1015	2.62263	2.82219	3.16957	3.21271	3.28401	3.60077	2.93089	2.03204	2.59827	2.46823	2.03472	1.56015	1.15125	0.62905	1.04933	0.955152	0.866548	1.03499	1.11565	0.605034	1.14411	0.792633	0.570631	0.69852
0	0.171611	0.549076	0.768754	0.597435	0.485187	0.88681	0.909251	1.40675	1.50224	1.75316	2.14915	2.52757	2.76308	2.87855	2.96385	2.92583	2.77566	2.99818	3.58258	3.39393	2.89146	3.07801	2.92309	2.5937	2.60095	2.07986	1.64203	1.3309	1.6158	0.84348	1.06021	0.701915	0.501322	-0.141259	0.0313323	-0.401423	-1.0667	-0.892334	-0.784214	-0.886027
0	0.141787	0.676385	0.856697	1.01158	0.581311	1.02631	1.48064	1.29869	1.70738	1.99306	2.8167	2.65629	2.39612	2.80231	2.75209	2.44948	2.93096	2.9107	3.16402	2.93316	3.08491	2.73678	2.5491	2.23599	2.52687	2.00538	1.75012	1.66698	1.81122	1.9278	1.58233	1.22099	1.06468	1.3518	1.15849	0.825722	0.379053	0.642357	1.12992	0.541189
0	0.390149	1.07525	1.19466	1.34668	1.63225	1.82736	3.11847	3.45015	3.45865	3.23615	3.08021	3.03068	2.40249	2.32658	3.03388	3.05059	3.26522	2.99841	2.75089	2.93527	3.03455	2.78829	2.69059	2.24837	1.63663	1.42457	1.67703	0.666744	0.893853	0.83483	0.555444	0.55804	1.19863	1.00802	1.0324	0.612539	0.636256	0.371059	0.515287	0.556624
0	0.713466	0.469105	0.552414	0.945072	1.46657	2.03921	2.21007	2.63845	2.31593	2.2461	1.86182	1.81384	1.82999	2.26969	2.11759	2.65639	2.95116	3.0169	3.33831	3.29581	3.36064	2.86602	3.02562	2.86588	2.56285	2.20884	1.66049	1.84698	1.61981	1.42727	1.52945	1.41758	1.39136	1.28912	1.16039	1.10535	0.900688	1.08836	0.913142	0.343635
0	-0.418651	-0.129741	0.150634	0.474157	0.695482	0.898105	1.97485	2.05725	2.38007	2.08999	2.16987	2.17068	2.87124	2.93639	3.08395	2.59463	2.93764	2.99163	2.54492	3.12937	2.9727	3.0974	2.819	2.3697	1.93901	1.74707	1.90646	1.06045	1.50911	1.24395	1.15268	1.01968	0.750917	0.633747	0.525976	0.0940904	-0.0197751	0.0371148	-0.189505	0.0764894
0	-0.42203	-0.251428	-0.0377434	0.446912	0.580999	0.85267	1.29414	1.23746	2.11118	1.84814	2.21141	2.13477	2.59108	2.50421	2.80072	2.9742	3.6157	2.99838	3.25733	3.8273	3.46462	3.20867	2.93987	2.90568	2.13332	1.70261	1.25114	0.958131	0.6126	0.386437	0.278434	0.3893	0.403401	-0.399891	0.151402	-0.482612	-0.465748	-0.687351	-0.254631	-0.901896
0	-1.06283	-1.2585	-0.708313	0.179127	0.618506	0.443085	0.098677	0.905055	1.06331	0.796215	0.623769	1.38603	1.79396	2.21903	3.14567	3.31677	3.76307	3.72909	3.41222	3.13372	2.85756	2.85079	2.50574	1.94942	1.48738	1.91191	2.21623	2.52151	2.71974	2.86452	2.48738	1.69624	1.82075	1.79877	1.47832	1.2879	1.20224	1.19477	1.14451	1.12821
0	0.097617	0.222947	0.397909	0.863234	1.10638	1.40251	1.31588	1.87748	2.33968	2.30468	2.47448	2.3111	2.31375	2.57925	2.57717	2.48829	2.48191	2.54011	2.77281	2.61729	2.43648	2.49345	2.60124	2.13369	2.16572	2.27357	2.32584	2.28972	1.80374	1.85873	1.69647	1.61386	1.52995	1.25164	1.51863	1.20084	-0.307287	-0.269101	-0.493489	-0.0390146
0	-0.0561924	-0.357766	-0.0170193	0.168495	-0.0937945	0.191852	1.11067	1.21518	1.99999	1.96652	1.99459	2.3638	3.49531	3.80393	1.9317	2.17449	1.93779	2.72646	2.98833	3.36544	3.00851	3.02098	3.26521	3.31039	2.60006	1.60669	1.56057	1.52603	1.10159	-0.751258	0.195329	0.598587	-0.369023	-0.343911	-0.476649	-0.539879	-0.190587	0.281832	0.0743426	0.307827
0	-0.287061	-0.111848	0.195105	0.794671	1.04766	1.51258	1.37033	1.31257	2.00139	2.06588	1.96759	2.52289	2.34061	2.72266	2.8006	2.5277	2.20298	2.50085	2.0673	2.69788	2.28024	2.10036	2.98053	3.37982	3.23096	2.51255	2.37233	1.23497	0.687712	1.65895	2.73667	3.32077	2.89227	2.02855	1.68957	1.56485	1.9814	1.36357	1.56264	1.73033
0	-0.16534	-0.117687	-0.308754	0.805539	0.614597	1.09397	1.32077	1.37661	1.61598	2.05742	2.53088	2.32134	3.0567	2.76334	2.72972	2.50578	2.58057	2.62612	2.83589	2.81383	3.3162	3.15987	2.57969	1.87577	2.34333	2.03702	1.53489	1.50977	1.1443	0.898803	1.36444	1.68229	1.25921	1.25982	1.11608	1.34503	0.670578	1.20197	0.96867	0.87294
0	-0.201653	-0.81475	-0.425574	0.323319	0.383617	0.708491	1.1802	1.74506	2.17719	2.27307	2.45991	2.43336	2.68571	3.14473	2.81912	2.77976	3.18294	2.65456	2.55409	2.91658	2.53609	2.04069	2.10491	2.07336	1.84348	1.71259	1.61701	1.69689	1.14756	0.974567	0.989685	0.847852	1.57896	1.37342	1.39111	1.39929	1.43029	1.23618	1.15236	1.03544
0	-0.293304	-0.539408	-0.00575217	0.43849	0.485286	1.17684	2.12038	2.03261	1.89031	1.80308	1.97751	1.98268	2.35566	2.51203	2.47289	2.79449	2.82477	3.2263	2.52184	2.45639	2.42184	2.30654	2.46466	2.57019	2.91885	2.15263	2.0843	1.61363	1.31842	1.14648	1.13295	0.980236	0.793351	1.0543	0.919784	0.742246	1.05244	0.782135	0.406127	0.554925
0	-0.113994	0.496337	0.234393	0.933806	1.48059	1.40287	1.82417	1.58743	1.85454	1.94344	2.00405	2.30379	2.16681	2.60255	2.53253	2.42357	2.27706	2.2348	2.32622	2.18226	2.54378	2.56128	2.67526	2.55966	2.52261	2.30533	2.45447	2.14166	1.82707	1.35991	1.50415	1.37243	1.09138	0.89577	0.694409	0.644799	1.02291	1.05164	1.10373	0.858882
0	0.325089	0.387532	0.151896	1.22487	1.57026	2.24506	2.48112	2.07982	2.06908	2.48289	2.51989	2.29851	2.35833	2.22935	2.11937	2.48534	2.45778	2.51097	2.73996	2.50733	2.14499	1.79069	2.081	2.95194	2.6704	2.43822	2.49624	1.92928	1.19186	1.02059	0.88366	0.644344	0.834127	0.931452	0.874221	0.550423	0.793099	0.584802	0.895501	0.906429
0	0.0650627	-0.0490594	-0.115462	-0.00280006	0.276867	0.478114	0.959869	1.45976	0.848296	1.89107	1.47964	1.8896	2.33688	2.55128	2.99404	2.56665	2.5504	2.97755	3.36084	3.18191	3.46823	3.29641	3.66387	2.42104	1.11797	1.33707	1.30032	1.28925	1.25165	0.628387	0.492564	0.0890635	-0.0414074	-0.116305	-0.26296	-0.367782	-0.265883	-0.602706	-0.75934	-0.711348
0	0.0651684	0.528318	1.09621	1.23143	1.67929	1.57673	1.6695	1.76955	1.70351	2.01218	2.22798	2.25521	2.74364	2.5169	2.35665	2.80385	2.58456	2.47436	2.59718	2.72083	2.59497	2.36642	1.96035	2.01337	1.72552	1.55078	1.8515	1.75447	1.49747	1.59688	1.43487	0.928503	0.565415	0.173493	0.140367	-0.177359	0.148088	-0.0715822	0.538548	0.58172
0	0.422217	1.09921	1.12607	0.95582	0.841636	0.913398	1.41854	1.37089	1.71653	1.762	1.91066	1.73886	2.15358	1.99977	1.81707	2.27866	2.53736	2.83438	2.7862	3.00539	2.89377	2.64053	2.71731	2.29189	2.15395	1.94039	1.33517	1.60976	1.51913	1.75464	1.61657	1.39685	1.58185	1.11384	1.31281	1.01574	1.45477	0.818148	0.995775	0.67181
0	0.0516927	-0.0505208	0.540997	0.27237	0.940595	1.13438	1.51747	2.36682	2.77083	3.54172	3.80146	1.01246	0.515617	0.944062	1.40308	1.68197	2.21736	2.67729	2.72825	2.79608	2.51415	2.78377	3.09539	2.09789	2.30361	2.39192	1.89623	1.61144	1.2325	1.3295	-0.192928	-0.301647	-0.750375	-1.3634	-1.55502	-1.88267	-1.22534	-1.24756	-1.85979	-1.45659
0	-0.277286	0.080886	0.07873	0.0351488	0.842862	1.58847	1.37864	1.67772	1.73216	1.71885	1.81499	2.59342	2.70375	3.09977	2.77459	2.12968	1.98294	2.37738	2.44234	1.91195	2.23681	2.00657	1.98369	2.1708	1.59497	1.94293	1.64375	1.70655	2.20587	1.66736	1.78155	2.92886	2.71591	2.35296	2.42588	2.262	1.94586	2.03201	2.0236	1.9086
0	-0.191852	-0.925922	-0.935949	-0.374612	0.203339	0.77778	1.30849	1.43492	1.9912	1.60668	1.48175	1.65449	2.69945	2.45454	2.87165	2.49632	2.82176	2.79839	2.8358	3.20487	3.11363	2.56698	1.85409	2.19422	1.83265	1.79321	1.08905	0.958358	0.905376	0.796952	0.336292	0.103026	0.0706358	-0.228105	-0.213963	0.211516	0.334912	0.393564	0.221585	0.0526752
0	0.833524	0.766822	0.845421	0.816963	1.01071	1.29087	1.24196	1.72199	1.71825	2.24835	2.09924	2.37265	2.29267	2.50126	2.48794	2.28516	2.26676	2.63906	2.81363	2.70866	2.81826	2.43286	1.8871	1.87444	1.87326	1.7264	1.48667	1.17992	1.19802	0.942433	1.23812	1.18467	1.22379	1.34874	1.36066	0.823087	0.623925	1.2184	1.44525	1.88442
0	-0.276039	-0.40129	0.108187	0.456051	0.64003	0.703833	1.44172	1.1686	1.29194	1.95704	2.19818	2.64434	2.51309	2.55459	2.41249	2.50917	2.4089	2.53521	2.57636	2.793	2.55595	2.69384	2.33248	1.98282	1.70497	1.30409	0.834834	1.0381	1.0765	1.80923	0.885579	0.722653	0.629392	0.268568	0.733927	-0.0102242	0.129337	0.262324	0.457412	0.267561
0	0.333558	0.124753	0.310252	0.532049	0.45148	0.288082	0.146152	0.599725	0.771239	0.885478	1.08595	0.84589	0.749266	1.15878	1.52909	3.00454	2.52529	2.55278	3.2249	2.86978	2.28178	2.32894	2.27406	2.46848	2.44255	3.07891	2.94444	2.36033	2.29691	1.93706	1.31206	1.51666	1.621	1.6134	1.22761	0.911018	1.16483	0.980911	1.03879	0.951993
0	0.658911	0.71594	1.20444	1.353	0.258024	-0.133864	0.320438	0.610349	0.762102	1.4289	1.79982	1.75485	1.25426	2.38668	2.47288	2.07139	2.86845	3.09556	2.77689	2.72823	2.24324	2.23335	2.51308	3.31166	2.89943	1.41373	1.56597	1.15912	1.65916	1.15097	0.972884	0.911366	1.17062	1.19619	1.28612	1.14739	1.1809	0.865715	0.747344	0.719524
0	0.0101455	0.326713	0.601897	0.757043	1.32062	1.76654	2.00493	1.65725	2.16329	2.52786	2.34542	2.3765	2.47033	2.3718	2.56751	2.64606	2.68885	2.73498	2.75108	2.55288	2.63804	2.24464	2.09289	2.08381	2.11753	1.87247	1.52007	0.632341	0.157129	-0.338586	-0.611842	-0.19444	-0.0918609	-0.28298	-0.400964	-0.598117	-0.301566	-0.278972	-0.173779	-0.263399
0	0.117752	0.551692	0.779076	0.0791148	0.527983	0.875213	1.43334	1.91038	2.16471	2.31559	2.47233	2.47154	2.65749	2.24324	2.21405	2.25997	2.2302	2.50543	2.74949	2.81359	2.9608	2.85946	1.97881	2.02179	1.56805	1.47661	1.13711	0.846135	0.624998	0.422796	1.04202	0.631936	0.0906868	0.0295822	0.330978	0.661857	0.316744	0.661447	-0.0981827	0.271068
0	-0.0377103	0.176828	0.670761	0.094614	0.269409	0.167957	0.232036	0.548706	0.380752	0.894064	0.906302	1.72479	1.84113	2.55956	2.66948	2.71452	2.55339	3.42803	2.8105	2.73865	2.50464	2.78196	1.63663	1.6915	1.77437	1.82321	1.93274	1.66701	2.08188	1.84117	1.9244	1.62138	0.766192	0.698599	1.52117	1.37334	0.933586	1.35193	1.55471	1.82009
0	-0.0273109	0.34305	0.454985	0.608553	0.930048	1.16455	0.952886	1.31114	1.40357	1.39307	1.52698	1.14156	0.921242	0.926339	0.846749	1.14493	1.77119	2.08163	2.25306	3.05203	2.96454	2.68905	2.68919	2.45835	2.79117	2.52661	2.75027	2.93343	2.05092	2.2242	2.4051	1.85092	1.68125	1.96966	1.81054	-4.38288	-3.1364	-4.12921	-3.75283	-3.41965
0	-0.222673	-0.0144745	-0.0019762	0.39945	0.272571	0.576196	0.806	1.01839	1.37053	1.71799	2.32798	2.1072	2.4736	2.34094	2.18889	2.57117	2.49856	2.76991	2.93381	2.62445	2.63058	2.66469	2.54224	2.34646	1.94659	2.12267	0.940045	0.427233	0.0996439	0.550621	0.137715	-0.19345	-0.109509	-0.192082	-0.105554	-0.158211	-0.00571653	0.25296	0.116471	0.220392
0	-0.199244	-0.224129	-0.0998219	0.188447	0.422042	0.892296	0.628593	0.964763	1.07658	1.45736	1.51467	1.79841	2.10837	2.21653	2.9679	2.06044	2.35529	2.41258	2.52387	2.90154	3.30312	2.71995	2.96193	2.35916	1.92429	1.51095	1.06707	0.928923	1.30099	0.723086	1.03939	0.693562	0.423854	0.175529	0.356603	0.424823	0.0848559	0.298802	0.267982	-0.136453
0	0.983688	2.256	1.98738	0.224328	0.863605	1.05872	1.37691	1.59586	1.96405	2.35664	2.84893	1.75684	2.22374	2.64062	2.47835	2.53463	2.497	2.49746	2.86344	2.6966	2.82794	2.57431	2.00237	1.67444	1.47973	1.19167	0.852412	0.693858	0.628489	0.528112	0.493014	0.42541	0.26921	0.215831	0.636283	0.469974	0.544125	0.344211	0.128843	0.235326
0	0.281545	0.341911	0.771962	0.818886	1.26739	1.78004	1.15595	1.41499	2.28097	1.86988	1.94219	2.00226	2.18953	1.8107	2.15808	1.92955	2.16372	2.44283	2.2251	2.44412	2.5079	2.09205	2.1643	2.03459	2.10004	1.78572	1.63685	1.47395	1.49358	0.89055	0.864196	0.594172	0.427511	0.19158	-0.940332	-0.786186	-0.99973	-0.826173	0.144414	-0.0821178
0	-0.0100583	-0.510473	-0.655499	-0.462999	1.20791	0.620925	1.21094	1.33609	1.09538	0.898172	1.30622	1.87167	1.97053	1.94215	1.73455	1.90855	1.84253	2.47948	2.60058	2.54468	2.42638	2.50001	2.40451	2.00111	1.82805	1.96011	2.10685	2.26326	2.04591	1.82773	1.63044	1.78881	1.79072	2.123	2.0425	1.78778	1.74488	1.72035	1.57886	1.37773
0	-0.0542078	0.103605	0.332083	0.373825	0.301866	1.3384	0.651586	0.62975	1.12605	1.68812	1.39877	1.54051	2.12571	1.98471	2.24786	2.40598	2.40779	2.71456	2.62089	2.04912	2.48474	2.82629	2.68738	2.46693	1.81725	2.11277	1.71992	1.11854	0.601151	1.39895	0.715293	0.725666	0.671691	0.66799	0.628188	0.142914	0.561683	0.51361	0.465255	0.511289
0	-0.00520501	0.185506	0.217355	0.22964	0.289842	0.508368	0.92376	1.21907	1.54701	1.20094	1.65372	2.13848	2.28797	2.33182	2.13207	1.99951	2.32735	2.17833	2.05084	2.48508	2.28597	2.3664	2.42988	1.99864	2.18375	2.15345	1.77265	1.56309	1.26252	1.10024	0.77364	0.731286	0.633011	0.309757	0.30215	0.214934	-0.0374133	0.456524	0.563116	0.621172
0	-0.232022	-0.173625	0.110141	0.312608	1.11504	1.60082	1.72496	2.06416	1.91539	1.3719	2.03506	2.5453	2.10135	2.07882	2.66756	2.65686	1.99447	2.60795	2.26163	1.79482	2.30096	2.21684	2.00006	2.13249	1.59478	1.58186	1.08235	1.37182	1.3561	1.66313	1.09813	1.04642	0.833776	0.481769	0.548837	0.509427	0.431045	0.215885	0.21939	0.312424
0	-0.30931	-0.242833	0.133198	0.742834	0.894131	0.801896	0.805622	0.926697	1.2636	1.53579	2.00286	1.76683	2.04516	1.93901	2.02825	2.05963	1.95946	2.04752	1.96855	2.0174	2.11773	2.39501	2.6971	2.90578	2.19374	2.10506	1.70824	1.68798	1.676	1.178	1.46183	1.47653	1.68202	1.64571	1.76011	1.89811	1.81853	2.01358	1.94014	1.9141
0	0.0672674	0.513271	0.224988	0.201468	0.293793	0.482735	1.34101	0.587081	1.74115	1.34364	1.11142	1.52653	1.68378	2.02304	1.96338	2.33992	2.36133	3.23254	3.30683	2.92083	3.20242	3.14885	2.62189	2.26928	2.18776	1.39676	1.11383	0.797095	0.614085	0.390966	0.234282	0.387051	0.565745	0.317473	0.47012	0.514652	0.357641	0.0736756	0.281389	0.304787
0	-0.130123	-0.00974072	0.274039	0.669147	-0.00448341	0.362879	1.09505	1.53035	1.70061	1.77286	1.3713	3.37004	2.29476	2.05873	1.93532	1.78327	1.8233	2.14088	2.58003	2.03893	2.28596	2.19363	1.87764	2.42516	1.96746	1.74461	1.27403	1.87054	1.15251	1.42547	1.5363	1.54455	1.46089	1.38736	0.957614	0.962048	0.915015	0.909029	0.289225	0.409848
0	-0.329778	0.146683	0.334821	0.603705	0.812432	1.2359	1.43193	1.71166	1.94619	1.8333	2.04488	2.05708	2.23186	2.3173	2.29409	2.31156	2.7222	2.47629	2.40248	2.43272	2.40346	2.21357	2.0623	1.94919	1.75217	1.50265	1.29468	0.964812	0.676577	0.60481	0.797293	0.793837	0.54238	0.567204	0.659435	0.270018	0.508723	0.615737	0.398058	0.422896
0	0.145939	0.39782	0.516203	1.26417	1.24885	1.39295	1.50144	1.2839	1.10375	1.56336	2.22632	1.7332	1.54834	1.76424	2.14871	2.10153	2.52382	2.21908	2.65388	2.71307	2.7134	2.66535	2.14452	2.19428	1.50848	1.8614	1.1923	1.31953	1.1442	1.22927	1.15556	1.28028	0.877554	0.479193	-0.0600164	-0.105992	-0.18288	0.383295	-0.415806	-0.606082
0	0.279915	0.632778	0.745227	1.20716	1.56421	0.899919	0.814697	0.963875	1.43524	1.27554	1.90721	1.84944	2.53732	2.09691	1.8937	2.00618	2.38097	1.96399	2.10115	2.39867	2.44551	2.57571	1.83005	1.85782	1.51734	1.72659	1.5247	1.65324	1.50616	1.61649	0.94329	0.549635	0.620083	0.532697	0.0735442	-0.349644	-1.41637	-0.580694	-0.111826	-0.0747888
0	0.0472041	0.348557	0.458997	0.603557	1.3726	1.42551	1.63952	1.46183	1.42123	1.48501	1.80573	1.88967	1.78165	1.7786	1.86108	2.0636	1.97933	1.85605	1.96746	2.08566	2.49508	2.36925	1.93192	2.09778	2.04614	1.72527	1.90704	1.87181	1.62033	0.844582	1.07035	0.829822	0.579084	0.461327	0.298775	0.0820508	0.0461473	0.262327	0.0669577	0.212985
0	0.137946	0.95005	1.16428	1.11448	1.2316	1.37914	1.74998	1.79758	1.78148	1.88421	1.78369	1.77064	1.5934	1.71858	1.95225	2.16226	2.62002	1.95605	2.06536	2.52552	2.4429	2.52739	2.05712	2.27775	1.88368	1.81405	1.40747	1.3345	0.652909	0.660772	0.907257	0.709062	0.218041	0.379586	0.895295	0.394121	0.290927	0.211726	0.149087	0.233604
0	0.488862	0.793848	0.810036	0.177273	-0.459722	0.0929653	0.565609	1.28759	1.50397	2.31015	2.63775	2.22706	1.97507	2.38815	2.52566	2.42566	2.6112	2.66205	2.48511	2.23082	1.78565	0.989737	1.07226	0.782109	1.26062	1.67817	1.7276	1.30856	1.42085	0.854711	0.140143	0.343552	0.802469	0.854677	0.930003	1.12559	1.72444	1.7099	1.73768	1.87443
0	0.270453	-0.0843323	0.477297	0.169164	0.223436	0.854911	1.26281	1.6905	1.79239	2.10565	2.04281	1.92255	2.11926	1.96348	2.0129	2.39173	2.27907	2.23752	2.12823	2.14048	2.44743	2.29802	2.09813	1.97884	2.04774	1.77157	1.07734	0.374436	0.550468	0.866221	1.12364	1.07915	1.37584	0.869287	1.04317	1.03389	1.11027	0.601457	0.798064	0.797332
0	0.0119373	-0.0134345	0.157993	0.203855	0.462206	0.848512	1.23441	1.51316	1.73343	1.44734	1.22597	1.73217	2.00156	2.09201	2.37166	2.24803	2.35221	2.43257	2.597	2.16785	2.05689	2.16293	2.38361	1.44787	1.40335	1.82459	1.75095	0.970069	1.09253	1.10875	1.69312	0.814513	1.73654	1.61836	1.79418	1.69196	1.40222	1.4595	0.727121	1.05769
0	0.0398987	0.33731	-0.0696673	0.0859124	0.454929	0.639065	0.790678	1.22617	1.50196	1.3394	1.53747	2.03005	1.85231	1.62306	1.74379	1.97293	2.01042	2.17553	1.87602	2.38793	2.40172	2.73647	2.27688	1.96657	1.87183	1.94584	1.6173	1.36349	1.42928	0.638829	0.363434	0.468756	0.647585	0.784694	0.764016	-0.202866	0.0223839	-0.137394	0.452238	0.447365
0	0.328289	0.827888	0.338882	0.0210816	0.515829	1.26148	1.8876	1.58768	1.54625	1.62784	1.71176	2.20519	2.13553	2.55406	1.97998	2.45807	2.86615	2.68162	2.59206	2.53527	2.54263	2.75068	2.25323	1.57271	1.43056	0.900502	1.11197	0.807102	0.264794	-0.311492	0.0544666	-0.862709	-0.272202	0.360036	0.0887636	-0.117787	0.491989	-0.24369	-0.135293	-0.161473
0	-0.18705	-0.000886619	0.135861	-0.0288044	-0.0151663	0.397435	1.09221	0.907011	1.36314	1.43536	1.80808	2.20972	2.11801	1.84286	1.95093	2.47926	2.32412	2.19588	1.99172	2.14484	2.10281	2.05312	1.97365	1.87747	1.50492	1.50838	1.35806	1.26786	1.14311	1.02848	0.930752	1.12126	1.00555	0.76061	0.783372	0.942804	0.484281	0.855637	1.02748	0.680011
0	-0.20804	-0.0610041	-0.29167	-0.303751	0.140798	0.0609798	1.15972	1.30496	1.88392	1.57882	1.099	2.53046	2.28827	2.73784	2.5228	2.14138	3.26902	2.3644	2.76715	2.03625	2.46369	2.64104	2.75014	2.0655	1.90499	1.22153	0.399029	-0.334664	-0.416401	-0.470794	-0.814925	-0.754874	-0.94988	0.743567	-0.107978	0.802746	-0.240033	0.115503	-0.00388958	1.04405
0	0.412765	0.547376	0.37345	0.455389	0.896531	1.81082	2.10531	1.9093	1.64309	1.55505	2.13513	2.14135	2.48814	2.4191	2.47497	2.41947	2.65847	2.46938	2.37603	1.9278	1.59144	2.11599	1.69334	1.78096	0.754406	1.11242	0.784599	0.601755	1.00888	1.13205	0.807822	1.0676	1.11964	1.41453	1.22357	1.15409	0.900502	0.603297	0.536902	1.07954
0	-0.0526257	0.210319	0.379664	0.359007	1.2271	1.28918	1.30866	0.820445	0.942462	1.81921	1.73478	1.74952	2.31217	2.29898	1.84947	2.3431	1.95907	2.09382	2.08779	1.99459	2.31152	1.9867	1.79448	1.53573	1.55908	1.46827	1.45126	1.07367	1.61337	1.27565	0.736676	0.543998	0.669634	0.48176	0.676122	0.754044	0.817469	0.411516	0.545488	0.593624
0	0.249068	0.398285	0.327036	0.45538	0.541394	1.03419	1.23905	1.34529	1.06197	1.13993	1.84498	2.0877	1.93052	2.03216	1.63842	1.76788	1.93846	1.99381	1.91135	2.23872	2.23632	2.08366	2.14859	1.86697	1.45555	1.3448	1.41943	1.63612	1.30232	1.28838	1.11229	0.753389	0.73085	0.872246	0.919709	0.890495	0.711959	0.708949	0.726394	0.681957
0	0.253507	0.219191	1.07575	1.03988	1.24939	1.37984	1.88935	1.93083	2.0872	2.61328	2.44868	2.27107	2.51627	2.40527	2.07642	2.2081	2.15342	2.21481	2.27001	2.33966	2.39593	1.94312	1.57653	1.66406	1.20332	0.538929	0.444038	0.184614	0.366049	0.421267	0.742059	0.712573	0.947988	0.806717	1.05675	0.7112	0.683715	0.938912	0.604617	0.672129
0	-0.440516	-0.431759	-0.453897	0.133637	0.736321	1.13275	2.13386	1.6493	2.20286	2.30011	2.69818	2.91255	2.69668	2.60063	2.73941	2.20471	2.09658	2.0903	2.27769	2.38947	2.02	2.59874	2.14797	1.80484	1.25015	0.401643	0.234449	-0.154197	-0.976668	-0.496334	-0.310268	-0.600894	-0.654052	-0.685169	-0.80852	-0.836035	-1.07633	-1.52088	-1.4985	-1.28016
0	-0.0094395	0.712506	0.36552	0.488944	0.78685	0.832443	1.13326	1.27026	1.34962	1.43936	1.62306	2.13684	2.1807	1.98948	2.40957	2.36337	2.26122	2.43435	2.28356	2.68394	2.72355	2.38227	1.52827	1.07813	0.794055	1.03174	1.19468	0.801765	0.594007	0.35253	0.272885	0.289375	-0.369522	-0.661745	-0.686939	-0.902533	-0.947537	-0.837281	-0.949476	-1.07882
0	0.117495	0.928779	0.688061	1.13723	1.09504	1.18848	1.93379	1.64691	2.10376	2.22657	2.51462	2.4576	2.4901	2.29311	2.75541	2.88397	2.34774	2.05767	1.61008	2.112	1.86208	1.86541	1.97083	1.6109	1.63845	1.08821	0.626371	0.0494231	-0.441382	-0.528363	-0.641435	-1.14235	-0.465817	-0.770768	-0.00285587	0.0459854	-0.0592736	0.256495	1.05439	0.558747
0	0.239249	0.273717	1.05317	0.897209	1.08841	1.13356	1.65231	1.37549	1.74471	1.32359	1.4772	1.76692	1.76053	1.61805	1.64187	1.9995	2.05666	2.07845	1.86865	2.3109	2.09248	1.81527	1.91013	1.98204	1.70727	1.79073	1.64304	1.36112	0.918858	0.652058	0.294582	0.329285	0.515899	0.561275	0.514296	0.761412	0.753292	0.790982	0.605934	0.872145
0	0.0810968	-0.0133416	0.436702	0.207331	0.733598	0.743322	0.889502	0.824103	1.62783	1.62242	1.82293	1.82677	2.10336	1.83608	2.0747	2.03753	1.86633	1.55142	2.06916	2.28901	2.00856	2.04992	2.37794	1.8196	1.52956	1.39899	1.16442	0.821166	0.713027	0.785579	0.658288	1.0258	0.873739	0.788881	0.678365	0.705093	0.166244	-0.039779	0.406323	0.406222
0	0.0589527	0.00511768	0.332546	0.145858	0.419013	0.290548	0.302047	0.392519	1.09533	1.36632	1.88734	2.4571	1.17965	1.47808	1.17701	1.87998	1.90156	1.81263	1.81413	2.7838	2.43468	2.65083	2.37672	2.09686	2.2998	1.67356	1.1848	0.446118	0.558974	0.487833	0.889064	0.997097	0.938894	0.154596	0.290689	0.403239	0.238332	0.197744	0.460238	0.40703
0	0.0788112	0.378045	0.320949	0.612762	1.06243	0.797456	1.44696	1.57131	1.61549	1.64456	1.9025	1.17891	1.10951	0.895566	0.906577	1.23481	1.57239	2.26112	2.48733	2.21373	2.56298	2.32682	2.17763	2.26234	1.82869	1.36566	1.16188	1.01328	1.31393	1.97825	1.69283	1.88761	1.65159	1.63651	1.319	1.17423	0.888762	0.884663	0.56967	0.434425
0	-0.0606539	-0.09789	0.724165	0.869616	1.98068	2.57126	2.82031	2.88808	2.87338	3.2653	2.35669	2.57886	2.05828	2.17042	1.55431	1.76097	2.16246	2.24497	2.07188	1.79716	2.37139	2.23419	2.41331	2.44248	1.62659	0.610047	-0.0700661	-0.613721	-0.58276	-0.388169	-0.373664	-0.699297	-1.24796	-0.871134	-0.92916	-1.06269	-1.04082	-1.24627	-0.808162	-1.15974
0	0.143021	-0.191152	-0.325363	0.546673	0.493576	0.692053	0.792907	0.986375	1.14487	1.0567	1.41805	1.48831	1.72727	1.51931	1.78828	2.37922	2.64034	3.0281	2.93357	2.79751	1.62991	1.92295	2.19152	1.80179	1.15958	0.867628	1.02366	0.943247	0.689348	0.748335	0.753826	0.706676	0.145622	0.124257	-0.239505	-0.434689	-0.116965	-0.0288921	0.861772	0.624927
[truncated: 1,028 more rows]

## Sheet: 7d
Saccadic events for control animals in still trials
0	0	0	0	0	1	0	0	0	0	0	0	0	0	0	0	1	0	0	0	0	0	0	0	1	0	0	0	0	0	0	0	0	0	0	0	0	1	0
0	1	0	0	0	0	0	0	0	0	0	1	0	0	0	0	0	0	0	0	0	0	0	0	0	0	0	0	0	0	0	0	0	0	0	0	0	0	0
[truncated: 2,170 more rows]

## Sheet: 7e
Average saccades per trial per session:
[truncated: 13 more rows]

## Sheet: 7g
Delta pupil area (mm2):
[truncated: 61 more rows]

[truncated: 4 more sheets: 7h, 7i, 7j, 7k]
